# Supplementary material for: Biology-inspired graph neural network encodes reactome and reveals biochemical reactions of disease
Source: Patterns (N Y). 2023 May 22;4(7):100758. doi: 10.1016/j.patter.2023.100758 (PMC10382942; doi:10.1016/j.patter.2023.100758)
Supplement: Data S1. Classification results from our GNN and Resnet models for 370 TCGA held-out samples [file mmc2.zip]

Archive with 1 entries (1 files):
- patter_100758_mmc2.ods
