# Supplementary material for: Biology-inspired graph neural network encodes reactome and reveals biochemical reactions of disease
Source: Patterns (N Y). 2023 May 22;4(7):100758. doi: 10.1016/j.patter.2023.100758 (PMC10382942; doi:10.1016/j.patter.2023.100758)
Supplement: Data S1. Classification results from our GNN and Resnet models for 370 TCGA held-out samples [file mmc2.zip › patter_100758_mmc2.ods]

## Sheet: TCGA_Solid_Tissue_Normal_Samples
TCGA Participant ID	Tissue	Dataset	Actual Tissue Numerical Label	GNN Predicted Numerical Label	GNN is Correct	GNN is Correct and Resnet is Correct	GNN is Correct or Resnet is Correct	GNN is Incorrect and Resnet is Incorrect	GNN is Correct and Resnet is Incorrect	Resnet is Correct and GNN is Incorrect	Resnet is Correct	Actual Tissue Numerical Label	Resnet Predicted Numerical Label
TCGA-SQ-A6I4	Adrenal Gland	Test Set	0	2	FALSE	FALSE	TRUE	FALSE	FALSE	TRUE	TRUE	0	0
TCGA-W5-AA2R	Bile Duct	Test Set	1	10	FALSE	FALSE	FALSE	TRUE	FALSE	FALSE	FALSE	1	10
TCGA-W5-AA2I	Bile Duct	Test Set	1	10	FALSE	FALSE	FALSE	TRUE	FALSE	FALSE	FALSE	1	10
TCGA-W5-AA2U	Bile Duct	Test Set	1	10	FALSE	FALSE	FALSE	TRUE	FALSE	FALSE	FALSE	1	10
TCGA-W5-AA30	Bile Duct	Test Set	1	1	TRUE	FALSE	TRUE	FALSE	TRUE	FALSE	FALSE	1	10
TCGA-W5-AA2Q	Bile Duct	Test Set	1	10	FALSE	FALSE	FALSE	TRUE	FALSE	FALSE	FALSE	1	10
TCGA-GD-A3OP	Bladder	Test Set	2	2	TRUE	FALSE	TRUE	FALSE	TRUE	FALSE	FALSE	2	4
TCGA-BT-A20Q	Bladder	Test Set	2	2	TRUE	FALSE	TRUE	FALSE	TRUE	FALSE	FALSE	2	5
TCGA-K4-A54R	Bladder	Test Set	2	2	TRUE	FALSE	TRUE	FALSE	TRUE	FALSE	FALSE	2	10
TCGA-GD-A2C5	Bladder	Test Set	2	2	TRUE	FALSE	TRUE	FALSE	TRUE	FALSE	FALSE	2	9
TCGA-GC-A3BM	Bladder	Test Set	2	2	TRUE	FALSE	TRUE	FALSE	TRUE	FALSE	FALSE	2	4
TCGA-CU-A0YR	Bladder	Test Set	2	2	TRUE	FALSE	TRUE	FALSE	TRUE	FALSE	FALSE	2	13
TCGA-GC-A6I3	Bladder	Test Set	2	8	FALSE	FALSE	FALSE	TRUE	FALSE	FALSE	FALSE	2	10
TCGA-K4-A3WV	Bladder	Test Set	2	13	FALSE	FALSE	FALSE	TRUE	FALSE	FALSE	FALSE	2	4
TCGA-BT-A20N	Bladder	Test Set	2	4	FALSE	FALSE	FALSE	TRUE	FALSE	FALSE	FALSE	2	4
TCGA-06-0675	Brain	Test Set	3	3	TRUE	FALSE	TRUE	FALSE	TRUE	FALSE	FALSE	3	13
TCGA-06-0680	Brain	Test Set	3	3	TRUE	FALSE	TRUE	FALSE	TRUE	FALSE	FALSE	3	13
TCGA-06-0678	Brain	Test Set	3	3	TRUE	TRUE	TRUE	FALSE	FALSE	FALSE	TRUE	3	3
TCGA-BH-A204	Breast	Test Set	4	16	FALSE	FALSE	TRUE	FALSE	FALSE	TRUE	TRUE	4	4
TCGA-BH-A0H9	Breast	Test Set	4	2	FALSE	FALSE	TRUE	FALSE	FALSE	TRUE	TRUE	4	4
TCGA-BH-A1FH	Breast	Test Set	4	4	TRUE	TRUE	TRUE	FALSE	FALSE	FALSE	TRUE	4	4
TCGA-E2-A15K	Breast	Test Set	4	15	FALSE	FALSE	TRUE	FALSE	FALSE	TRUE	TRUE	4	4
TCGA-BH-A0H7	Breast	Test Set	4	4	TRUE	TRUE	TRUE	FALSE	FALSE	FALSE	TRUE	4	4
TCGA-BH-A0B7	Breast	Test Set	4	4	TRUE	TRUE	TRUE	FALSE	FALSE	FALSE	TRUE	4	4
TCGA-BH-A18U	Breast	Test Set	4	4	TRUE	TRUE	TRUE	FALSE	FALSE	FALSE	TRUE	4	4
TCGA-E9-A1R7	Breast	Test Set	4	4	TRUE	TRUE	TRUE	FALSE	FALSE	FALSE	TRUE	4	4
TCGA-A7-A13F	Breast	Test Set	4	4	TRUE	TRUE	TRUE	FALSE	FALSE	FALSE	TRUE	4	4
TCGA-GI-A2C8	Breast	Test Set	4	8	FALSE	FALSE	FALSE	TRUE	FALSE	FALSE	FALSE	4	13
TCGA-BH-A1FD	Breast	Test Set	4	4	TRUE	TRUE	TRUE	FALSE	FALSE	FALSE	TRUE	4	4
TCGA-E9-A1RH	Breast	Test Set	4	4	TRUE	TRUE	TRUE	FALSE	FALSE	FALSE	TRUE	4	4
TCGA-BH-A18S	Breast	Test Set	4	4	TRUE	TRUE	TRUE	FALSE	FALSE	FALSE	TRUE	4	4
TCGA-BH-A0DZ	Breast	Test Set	4	4	TRUE	FALSE	TRUE	FALSE	TRUE	FALSE	FALSE	4	8
TCGA-BH-A0BA	Breast	Test Set	4	4	TRUE	TRUE	TRUE	FALSE	FALSE	FALSE	TRUE	4	4
TCGA-BH-A1FE	Breast	Test Set	4	4	TRUE	TRUE	TRUE	FALSE	FALSE	FALSE	TRUE	4	4
TCGA-BH-A0AZ	Breast	Test Set	4	4	TRUE	TRUE	TRUE	FALSE	FALSE	FALSE	TRUE	4	4
TCGA-BH-A18P	Breast	Test Set	4	4	TRUE	TRUE	TRUE	FALSE	FALSE	FALSE	TRUE	4	4
TCGA-E9-A1RC	Breast	Test Set	4	4	TRUE	TRUE	TRUE	FALSE	FALSE	FALSE	TRUE	4	4
TCGA-E9-A1RD	Breast	Test Set	4	4	TRUE	TRUE	TRUE	FALSE	FALSE	FALSE	TRUE	4	4
TCGA-E2-A15I	Breast	Test Set	4	4	TRUE	TRUE	TRUE	FALSE	FALSE	FALSE	TRUE	4	4
TCGA-BH-A18N	Breast	Test Set	4	4	TRUE	TRUE	TRUE	FALSE	FALSE	FALSE	TRUE	4	4
TCGA-BH-A1F2	Breast	Test Set	4	4	TRUE	TRUE	TRUE	FALSE	FALSE	FALSE	TRUE	4	4
TCGA-A7-A13G	Breast	Test Set	4	4	TRUE	TRUE	TRUE	FALSE	FALSE	FALSE	TRUE	4	4
TCGA-BH-A0DT	Breast	Test Set	4	4	TRUE	TRUE	TRUE	FALSE	FALSE	FALSE	TRUE	4	4
TCGA-E2-A1L7	Breast	Test Set	4	4	TRUE	TRUE	TRUE	FALSE	FALSE	FALSE	TRUE	4	4
TCGA-AC-A23H	Breast	Test Set	4	4	TRUE	TRUE	TRUE	FALSE	FALSE	FALSE	TRUE	4	4
TCGA-BH-A1EN	Breast	Test Set	4	4	TRUE	TRUE	TRUE	FALSE	FALSE	FALSE	TRUE	4	4
TCGA-BH-A1ET	Breast	Test Set	4	4	TRUE	TRUE	TRUE	FALSE	FALSE	FALSE	TRUE	4	4
TCGA-E2-A1LS	Breast	Test Set	4	4	TRUE	FALSE	TRUE	FALSE	TRUE	FALSE	FALSE	4	16
TCGA-E9-A1RB	Breast	Test Set	4	4	TRUE	TRUE	TRUE	FALSE	FALSE	FALSE	TRUE	4	4
TCGA-BH-A0DV	Breast	Test Set	4	4	TRUE	TRUE	TRUE	FALSE	FALSE	FALSE	TRUE	4	4
TCGA-BH-A1EW	Breast	Test Set	4	4	TRUE	TRUE	TRUE	FALSE	FALSE	FALSE	TRUE	4	4
TCGA-BH-A0B5	Breast	Test Set	4	9	FALSE	FALSE	TRUE	FALSE	FALSE	TRUE	TRUE	4	4
TCGA-A7-A0CH	Breast	Test Set	4	4	TRUE	TRUE	TRUE	FALSE	FALSE	FALSE	TRUE	4	4
TCGA-BH-A1EU	Breast	Test Set	4	4	TRUE	TRUE	TRUE	FALSE	FALSE	FALSE	TRUE	4	4
TCGA-E2-A158	Breast	Test Set	4	4	TRUE	TRUE	TRUE	FALSE	FALSE	FALSE	TRUE	4	4
TCGA-E9-A1NF	Breast	Test Set	4	11	FALSE	FALSE	TRUE	FALSE	FALSE	TRUE	TRUE	4	4
TCGA-E9-A1NA	Breast	Test Set	4	4	TRUE	TRUE	TRUE	FALSE	FALSE	FALSE	TRUE	4	4
TCGA-BH-A0BQ	Breast	Test Set	4	4	TRUE	TRUE	TRUE	FALSE	FALSE	FALSE	TRUE	4	4
TCGA-BH-A1FC	Breast	Test Set	4	4	TRUE	TRUE	TRUE	FALSE	FALSE	FALSE	TRUE	4	4
TCGA-E2-A1IG	Breast	Test Set	4	4	TRUE	TRUE	TRUE	FALSE	FALSE	FALSE	TRUE	4	4
TCGA-BH-A1FR	Breast	Test Set	4	4	TRUE	TRUE	TRUE	FALSE	FALSE	FALSE	TRUE	4	4
TCGA-BH-A1FU	Breast	Test Set	4	4	TRUE	TRUE	TRUE	FALSE	FALSE	FALSE	TRUE	4	4
TCGA-BH-A0H5	Breast	Test Set	4	4	TRUE	TRUE	TRUE	FALSE	FALSE	FALSE	TRUE	4	4
TCGA-BH-A0B8	Breast	Test Set	4	4	TRUE	FALSE	TRUE	FALSE	TRUE	FALSE	FALSE	4	16
TCGA-BH-A1FG	Breast	Test Set	4	19	FALSE	FALSE	FALSE	TRUE	FALSE	FALSE	FALSE	4	16
TCGA-E2-A1BC	Breast	Test Set	4	4	TRUE	FALSE	TRUE	FALSE	TRUE	FALSE	FALSE	4	10
TCGA-BH-A18Q	Breast	Test Set	4	4	TRUE	TRUE	TRUE	FALSE	FALSE	FALSE	TRUE	4	4
TCGA-E9-A1RI	Breast	Test Set	4	4	TRUE	TRUE	TRUE	FALSE	FALSE	FALSE	TRUE	4	4
TCGA-BH-A0HA	Breast	Test Set	4	4	TRUE	TRUE	TRUE	FALSE	FALSE	FALSE	TRUE	4	4
TCGA-BH-A1F8	Breast	Test Set	4	4	TRUE	TRUE	TRUE	FALSE	FALSE	FALSE	TRUE	4	4
TCGA-A7-A0DB	Breast	Test Set	4	4	TRUE	TRUE	TRUE	FALSE	FALSE	FALSE	TRUE	4	4
TCGA-BH-A18M	Breast	Test Set	4	4	TRUE	TRUE	TRUE	FALSE	FALSE	FALSE	TRUE	4	4
TCGA-BH-A18R	Breast	Test Set	4	4	TRUE	TRUE	TRUE	FALSE	FALSE	FALSE	TRUE	4	4
TCGA-E2-A1LB	Breast	Test Set	4	4	TRUE	TRUE	TRUE	FALSE	FALSE	FALSE	TRUE	4	4
TCGA-FU-A3EO	Cervix	Test Set	5	19	FALSE	FALSE	FALSE	TRUE	FALSE	FALSE	FALSE	5	19
TCGA-A6-2675	Colorectal	Test Set	6	6	TRUE	FALSE	TRUE	FALSE	TRUE	FALSE	FALSE	6	4
TCGA-A6-2686	Colorectal	Test Set	6	6	TRUE	TRUE	TRUE	FALSE	FALSE	FALSE	TRUE	6	6
TCGA-A6-5667	Colorectal	Test Set	6	6	TRUE	TRUE	TRUE	FALSE	FALSE	FALSE	TRUE	6	6
TCGA-AA-3655	Colorectal	Test Set	6	6	TRUE	TRUE	TRUE	FALSE	FALSE	FALSE	TRUE	6	6
TCGA-A6-2678	Colorectal	Test Set	6	6	TRUE	TRUE	TRUE	FALSE	FALSE	FALSE	TRUE	6	6
TCGA-A6-2684	Colorectal	Test Set	6	6	TRUE	TRUE	TRUE	FALSE	FALSE	FALSE	TRUE	6	6
TCGA-A6-2671	Colorectal	Test Set	6	6	TRUE	TRUE	TRUE	FALSE	FALSE	FALSE	TRUE	6	6
TCGA-AA-3713	Colorectal	Test Set	6	6	TRUE	TRUE	TRUE	FALSE	FALSE	FALSE	TRUE	6	6
TCGA-AA-3520	Colorectal	Test Set	6	6	TRUE	TRUE	TRUE	FALSE	FALSE	FALSE	TRUE	6	6
TCGA-AF-2692	Colorectal	Test Set	6	6	TRUE	TRUE	TRUE	FALSE	FALSE	FALSE	TRUE	6	6
TCGA-A6-2682	Colorectal	Test Set	6	6	TRUE	TRUE	TRUE	FALSE	FALSE	FALSE	TRUE	6	6
TCGA-AF-2691	Colorectal	Test Set	6	6	TRUE	TRUE	TRUE	FALSE	FALSE	FALSE	TRUE	6	6
TCGA-AA-3511	Colorectal	Test Set	6	6	TRUE	TRUE	TRUE	FALSE	FALSE	FALSE	TRUE	6	6
TCGA-A6-5659	Colorectal	Test Set	6	6	TRUE	TRUE	TRUE	FALSE	FALSE	FALSE	TRUE	6	6
TCGA-AZ-6598	Colorectal	Test Set	6	6	TRUE	TRUE	TRUE	FALSE	FALSE	FALSE	TRUE	6	6
TCGA-AA-3525	Colorectal	Test Set	6	6	TRUE	TRUE	TRUE	FALSE	FALSE	FALSE	TRUE	6	6
TCGA-AH-6643	Colorectal	Test Set	6	6	TRUE	TRUE	TRUE	FALSE	FALSE	FALSE	TRUE	6	6
TCGA-AA-3517	Colorectal	Test Set	6	6	TRUE	TRUE	TRUE	FALSE	FALSE	FALSE	TRUE	6	6
TCGA-F4-6704	Colorectal	Test Set	6	6	TRUE	TRUE	TRUE	FALSE	FALSE	FALSE	TRUE	6	6
TCGA-AA-3522	Colorectal	Test Set	6	6	TRUE	TRUE	TRUE	FALSE	FALSE	FALSE	TRUE	6	6
TCGA-AA-3662	Colorectal	Test Set	6	6	TRUE	TRUE	TRUE	FALSE	FALSE	FALSE	TRUE	6	6
TCGA-AA-3514	Colorectal	Test Set	6	6	TRUE	TRUE	TRUE	FALSE	FALSE	FALSE	TRUE	6	6
TCGA-A6-2685	Colorectal	Test Set	6	6	TRUE	TRUE	TRUE	FALSE	FALSE	FALSE	TRUE	6	6
TCGA-A6-2683	Colorectal	Test Set	6	6	TRUE	TRUE	TRUE	FALSE	FALSE	FALSE	TRUE	6	6
TCGA-AG-3742	Colorectal	Test Set	6	6	TRUE	TRUE	TRUE	FALSE	FALSE	FALSE	TRUE	6	6
TCGA-A6-2680	Colorectal	Test Set	6	6	TRUE	FALSE	TRUE	FALSE	TRUE	FALSE	FALSE	6	4
TCGA-L5-A4OF	Esophagus	Test Set	7	7	TRUE	TRUE	TRUE	FALSE	FALSE	FALSE	TRUE	7	7
TCGA-V5-A7RE	Esophagus	Test Set	7	7	TRUE	FALSE	TRUE	FALSE	TRUE	FALSE	FALSE	7	4
TCGA-L5-A4OQ	Esophagus	Test Set	7	4	FALSE	FALSE	FALSE	TRUE	FALSE	FALSE	FALSE	7	19
TCGA-V5-AASX	Esophagus	Test Set	7	16	FALSE	FALSE	TRUE	FALSE	FALSE	TRUE	TRUE	7	7
TCGA-IC-A6RF	Esophagus	Test Set	7	7	TRUE	FALSE	TRUE	FALSE	TRUE	FALSE	FALSE	7	8
TCGA-L5-A4OJ	Esophagus	Test Set	7	7	TRUE	TRUE	TRUE	FALSE	FALSE	FALSE	TRUE	7	7
TCGA-CV-7250	Head and Neck	Test Set	8	8	TRUE	TRUE	TRUE	FALSE	FALSE	FALSE	TRUE	8	8
TCGA-CV-7438	Head and Neck	Test Set	8	8	TRUE	TRUE	TRUE	FALSE	FALSE	FALSE	TRUE	8	8
TCGA-CV-7101	Head and Neck	Test Set	8	8	TRUE	TRUE	TRUE	FALSE	FALSE	FALSE	TRUE	8	8
TCGA-CV-7091	Head and Neck	Test Set	8	8	TRUE	FALSE	TRUE	FALSE	TRUE	FALSE	FALSE	8	9
TCGA-CV-7406	Head and Neck	Test Set	8	8	TRUE	TRUE	TRUE	FALSE	FALSE	FALSE	TRUE	8	8
TCGA-CV-7235	Head and Neck	Test Set	8	4	FALSE	FALSE	TRUE	FALSE	FALSE	TRUE	TRUE	8	8
TCGA-CV-7242	Head and Neck	Test Set	8	8	TRUE	TRUE	TRUE	FALSE	FALSE	FALSE	TRUE	8	8
TCGA-CV-7255	Head and Neck	Test Set	8	8	TRUE	TRUE	TRUE	FALSE	FALSE	FALSE	TRUE	8	8
TCGA-CV-7434	Head and Neck	Test Set	8	4	FALSE	FALSE	FALSE	TRUE	FALSE	FALSE	FALSE	8	4
TCGA-CV-7238	Head and Neck	Test Set	8	8	TRUE	TRUE	TRUE	FALSE	FALSE	FALSE	TRUE	8	8
TCGA-CV-6943	Head and Neck	Test Set	8	8	TRUE	TRUE	TRUE	FALSE	FALSE	FALSE	TRUE	8	8
TCGA-CV-7178	Head and Neck	Test Set	8	4	FALSE	FALSE	TRUE	FALSE	FALSE	TRUE	TRUE	8	8
TCGA-CV-6936	Head and Neck	Test Set	8	8	TRUE	TRUE	TRUE	FALSE	FALSE	FALSE	TRUE	8	8
TCGA-CV-6962	Head and Neck	Test Set	8	8	TRUE	TRUE	TRUE	FALSE	FALSE	FALSE	TRUE	8	8
TCGA-CV-7437	Head and Neck	Test Set	8	13	FALSE	FALSE	TRUE	FALSE	FALSE	TRUE	TRUE	8	8
TCGA-H7-A6C5	Head and Neck	Test Set	8	9	FALSE	FALSE	FALSE	TRUE	FALSE	FALSE	FALSE	8	9
TCGA-CV-7177	Head and Neck	Test Set	8	8	TRUE	TRUE	TRUE	FALSE	FALSE	FALSE	TRUE	8	8
TCGA-CV-7183	Head and Neck	Test Set	8	10	FALSE	FALSE	FALSE	TRUE	FALSE	FALSE	FALSE	8	9
TCGA-CV-6939	Head and Neck	Test Set	8	8	TRUE	FALSE	TRUE	FALSE	TRUE	FALSE	FALSE	8	4
TCGA-H7-A6C4	Head and Neck	Test Set	8	8	TRUE	FALSE	TRUE	FALSE	TRUE	FALSE	FALSE	8	2
TCGA-CV-7423	Head and Neck	Test Set	8	8	TRUE	TRUE	TRUE	FALSE	FALSE	FALSE	TRUE	8	8
TCGA-WA-A7GZ	Head and Neck	Test Set	8	8	TRUE	FALSE	TRUE	FALSE	TRUE	FALSE	FALSE	8	2
TCGA-BQ-5887	Kidney	Test Set	9	9	TRUE	TRUE	TRUE	FALSE	FALSE	FALSE	TRUE	9	9
TCGA-CW-5585	Kidney	Test Set	9	9	TRUE	TRUE	TRUE	FALSE	FALSE	FALSE	TRUE	9	9
TCGA-KL-8324	Kidney	Test Set	9	9	TRUE	TRUE	TRUE	FALSE	FALSE	FALSE	TRUE	9	9
TCGA-CW-5584	Kidney	Test Set	9	9	TRUE	TRUE	TRUE	FALSE	FALSE	FALSE	TRUE	9	9
TCGA-B0-5694	Kidney	Test Set	9	9	TRUE	TRUE	TRUE	FALSE	FALSE	FALSE	TRUE	9	9
TCGA-CZ-5989	Kidney	Test Set	9	9	TRUE	TRUE	TRUE	FALSE	FALSE	FALSE	TRUE	9	9
TCGA-B0-5696	Kidney	Test Set	9	9	TRUE	TRUE	TRUE	FALSE	FALSE	FALSE	TRUE	9	9
TCGA-CJ-5681	Kidney	Test Set	9	9	TRUE	TRUE	TRUE	FALSE	FALSE	FALSE	TRUE	9	9
TCGA-BQ-7045	Kidney	Test Set	9	9	TRUE	TRUE	TRUE	FALSE	FALSE	FALSE	TRUE	9	9
TCGA-CJ-5676	Kidney	Test Set	9	9	TRUE	TRUE	TRUE	FALSE	FALSE	FALSE	TRUE	9	9
TCGA-KN-8429	Kidney	Test Set	9	9	TRUE	TRUE	TRUE	FALSE	FALSE	FALSE	TRUE	9	9
TCGA-B0-5706	Kidney	Test Set	9	9	TRUE	TRUE	TRUE	FALSE	FALSE	FALSE	TRUE	9	9
TCGA-B0-4712	Kidney	Test Set	9	18	FALSE	FALSE	TRUE	FALSE	FALSE	TRUE	TRUE	9	9
TCGA-CW-6088	Kidney	Test Set	9	9	TRUE	TRUE	TRUE	FALSE	FALSE	FALSE	TRUE	9	9
TCGA-KN-8428	Kidney	Test Set	9	9	TRUE	TRUE	TRUE	FALSE	FALSE	FALSE	TRUE	9	9
TCGA-CZ-5456	Kidney	Test Set	9	9	TRUE	TRUE	TRUE	FALSE	FALSE	FALSE	TRUE	9	9
TCGA-CZ-5985	Kidney	Test Set	9	9	TRUE	TRUE	TRUE	FALSE	FALSE	FALSE	TRUE	9	9
TCGA-CJ-6033	Kidney	Test Set	9	9	TRUE	TRUE	TRUE	FALSE	FALSE	FALSE	TRUE	9	9
TCGA-BQ-5888	Kidney	Test Set	9	6	FALSE	FALSE	TRUE	FALSE	FALSE	TRUE	TRUE	9	9
TCGA-BQ-7055	Kidney	Test Set	9	9	TRUE	TRUE	TRUE	FALSE	FALSE	FALSE	TRUE	9	9
TCGA-B0-5703	Kidney	Test Set	9	9	TRUE	TRUE	TRUE	FALSE	FALSE	FALSE	TRUE	9	9
TCGA-CW-5589	Kidney	Test Set	9	9	TRUE	TRUE	TRUE	FALSE	FALSE	FALSE	TRUE	9	9
TCGA-CZ-5465	Kidney	Test Set	9	9	TRUE	TRUE	TRUE	FALSE	FALSE	FALSE	TRUE	9	9
TCGA-GL-A9DE	Kidney	Test Set	9	9	TRUE	TRUE	TRUE	FALSE	FALSE	FALSE	TRUE	9	9
TCGA-KL-8336	Kidney	Test Set	9	6	FALSE	FALSE	TRUE	FALSE	FALSE	TRUE	TRUE	9	9
TCGA-KO-8403	Kidney	Test Set	9	9	TRUE	TRUE	TRUE	FALSE	FALSE	FALSE	TRUE	9	9
TCGA-CW-5587	Kidney	Test Set	9	9	TRUE	TRUE	TRUE	FALSE	FALSE	FALSE	TRUE	9	9
TCGA-GL-A59R	Kidney	Test Set	9	9	TRUE	TRUE	TRUE	FALSE	FALSE	FALSE	TRUE	9	9
TCGA-B0-5690	Kidney	Test Set	9	9	TRUE	TRUE	TRUE	FALSE	FALSE	FALSE	TRUE	9	9
TCGA-CJ-5678	Kidney	Test Set	9	9	TRUE	TRUE	TRUE	FALSE	FALSE	FALSE	TRUE	9	9
TCGA-CZ-5468	Kidney	Test Set	9	9	TRUE	TRUE	TRUE	FALSE	FALSE	FALSE	TRUE	9	9
TCGA-CZ-5986	Kidney	Test Set	9	9	TRUE	TRUE	TRUE	FALSE	FALSE	FALSE	TRUE	9	9
TCGA-CZ-4863	Kidney	Test Set	9	9	TRUE	TRUE	TRUE	FALSE	FALSE	FALSE	TRUE	9	9
TCGA-A3-3358	Kidney	Test Set	9	9	TRUE	TRUE	TRUE	FALSE	FALSE	FALSE	TRUE	9	9
TCGA-KN-8424	Kidney	Test Set	9	9	TRUE	TRUE	TRUE	FALSE	FALSE	FALSE	TRUE	9	9
TCGA-CZ-5463	Kidney	Test Set	9	9	TRUE	TRUE	TRUE	FALSE	FALSE	FALSE	TRUE	9	9
TCGA-BQ-5882	Kidney	Test Set	9	9	TRUE	TRUE	TRUE	FALSE	FALSE	FALSE	TRUE	9	9
TCGA-B8-5549	Kidney	Test Set	9	9	TRUE	TRUE	TRUE	FALSE	FALSE	FALSE	TRUE	9	9
TCGA-CZ-5451	Kidney	Test Set	9	9	TRUE	TRUE	TRUE	FALSE	FALSE	FALSE	TRUE	9	9
TCGA-KN-8430	Kidney	Test Set	9	9	TRUE	TRUE	TRUE	FALSE	FALSE	FALSE	TRUE	9	9
TCGA-CZ-5982	Kidney	Test Set	9	9	TRUE	TRUE	TRUE	FALSE	FALSE	FALSE	TRUE	9	9
TCGA-BQ-7051	Kidney	Test Set	9	9	TRUE	TRUE	TRUE	FALSE	FALSE	FALSE	TRUE	9	9
TCGA-DZ-6133	Kidney	Test Set	9	9	TRUE	TRUE	TRUE	FALSE	FALSE	FALSE	TRUE	9	9
TCGA-KN-8426	Kidney	Test Set	9	9	TRUE	TRUE	TRUE	FALSE	FALSE	FALSE	TRUE	9	9
TCGA-CZ-5467	Kidney	Test Set	9	9	TRUE	TRUE	TRUE	FALSE	FALSE	FALSE	TRUE	9	9
TCGA-CW-6087	Kidney	Test Set	9	9	TRUE	TRUE	TRUE	FALSE	FALSE	FALSE	TRUE	9	9
TCGA-CZ-5458	Kidney	Test Set	9	9	TRUE	TRUE	TRUE	FALSE	FALSE	FALSE	TRUE	9	9
TCGA-B0-5699	Kidney	Test Set	9	9	TRUE	TRUE	TRUE	FALSE	FALSE	FALSE	TRUE	9	9
TCGA-BQ-5894	Kidney	Test Set	9	9	TRUE	TRUE	TRUE	FALSE	FALSE	FALSE	TRUE	9	9
TCGA-BQ-5891	Kidney	Test Set	9	9	TRUE	TRUE	TRUE	FALSE	FALSE	FALSE	TRUE	9	9
TCGA-B0-5402	Kidney	Test Set	9	9	TRUE	TRUE	TRUE	FALSE	FALSE	FALSE	TRUE	9	9
TCGA-KN-8419	Kidney	Test Set	9	9	TRUE	TRUE	TRUE	FALSE	FALSE	FALSE	TRUE	9	9
TCGA-CZ-5462	Kidney	Test Set	9	9	TRUE	TRUE	TRUE	FALSE	FALSE	FALSE	TRUE	9	9
TCGA-KN-8434	Kidney	Test Set	9	9	TRUE	TRUE	TRUE	FALSE	FALSE	FALSE	TRUE	9	9
TCGA-DZ-6134	Kidney	Test Set	9	9	TRUE	TRUE	TRUE	FALSE	FALSE	FALSE	TRUE	9	9
TCGA-CJ-5689	Kidney	Test Set	9	9	TRUE	TRUE	TRUE	FALSE	FALSE	FALSE	TRUE	9	9
TCGA-CZ-5452	Kidney	Test Set	9	9	TRUE	TRUE	TRUE	FALSE	FALSE	FALSE	TRUE	9	9
TCGA-B2-5636	Kidney	Test Set	9	9	TRUE	TRUE	TRUE	FALSE	FALSE	FALSE	TRUE	9	9
TCGA-B8-4620	Kidney	Test Set	9	9	TRUE	TRUE	TRUE	FALSE	FALSE	FALSE	TRUE	9	9
TCGA-CJ-5672	Kidney	Test Set	9	9	TRUE	TRUE	TRUE	FALSE	FALSE	FALSE	TRUE	9	9
TCGA-CW-5591	Kidney	Test Set	9	16	FALSE	FALSE	FALSE	TRUE	FALSE	FALSE	FALSE	9	7
TCGA-GL-7966	Kidney	Test Set	9	9	TRUE	TRUE	TRUE	FALSE	FALSE	FALSE	TRUE	9	9
TCGA-CZ-5988	Kidney	Test Set	9	9	TRUE	TRUE	TRUE	FALSE	FALSE	FALSE	TRUE	9	9
TCGA-CZ-5987	Kidney	Test Set	9	9	TRUE	TRUE	TRUE	FALSE	FALSE	FALSE	TRUE	9	9
TCGA-KO-8415	Kidney	Test Set	9	9	TRUE	TRUE	TRUE	FALSE	FALSE	FALSE	TRUE	9	9
TCGA-DD-A114	Liver	Test Set	10	10	TRUE	FALSE	TRUE	FALSE	TRUE	FALSE	FALSE	10	9
TCGA-DD-A39X	Liver	Test Set	10	10	TRUE	TRUE	TRUE	FALSE	FALSE	FALSE	TRUE	10	10
TCGA-BD-A2L6	Liver	Test Set	10	10	TRUE	TRUE	TRUE	FALSE	FALSE	FALSE	TRUE	10	10
TCGA-DD-A11B	Liver	Test Set	10	1	FALSE	FALSE	TRUE	FALSE	FALSE	TRUE	TRUE	10	10
TCGA-DD-A1EL	Liver	Test Set	10	10	TRUE	TRUE	TRUE	FALSE	FALSE	FALSE	TRUE	10	10
TCGA-BC-A10W	Liver	Test Set	10	10	TRUE	TRUE	TRUE	FALSE	FALSE	FALSE	TRUE	10	10
TCGA-DD-A1EI	Liver	Test Set	10	10	TRUE	TRUE	TRUE	FALSE	FALSE	FALSE	TRUE	10	10
TCGA-DD-A39Z	Liver	Test Set	10	10	TRUE	TRUE	TRUE	FALSE	FALSE	FALSE	TRUE	10	10
TCGA-BC-A216	Liver	Test Set	10	10	TRUE	TRUE	TRUE	FALSE	FALSE	FALSE	TRUE	10	10
TCGA-DD-A1EC	Liver	Test Set	10	1	FALSE	FALSE	TRUE	FALSE	FALSE	TRUE	TRUE	10	10
TCGA-DD-A11A	Liver	Test Set	10	10	TRUE	TRUE	TRUE	FALSE	FALSE	FALSE	TRUE	10	10
TCGA-DD-A1EE	Liver	Test Set	10	10	TRUE	TRUE	TRUE	FALSE	FALSE	FALSE	TRUE	10	10
TCGA-DD-A1EB	Liver	Test Set	10	10	TRUE	TRUE	TRUE	FALSE	FALSE	FALSE	TRUE	10	10
TCGA-DD-A1EG	Liver	Test Set	10	10	TRUE	TRUE	TRUE	FALSE	FALSE	FALSE	TRUE	10	10
TCGA-DD-A118	Liver	Test Set	10	10	TRUE	TRUE	TRUE	FALSE	FALSE	FALSE	TRUE	10	10
TCGA-DD-A3A1	Liver	Test Set	10	10	TRUE	TRUE	TRUE	FALSE	FALSE	FALSE	TRUE	10	10
TCGA-EP-A12J	Liver	Test Set	10	10	TRUE	FALSE	TRUE	FALSE	TRUE	FALSE	FALSE	10	9
TCGA-FV-A3I0	Liver	Test Set	10	10	TRUE	FALSE	TRUE	FALSE	TRUE	FALSE	FALSE	10	1
TCGA-DD-A113	Liver	Test Set	10	10	TRUE	TRUE	TRUE	FALSE	FALSE	FALSE	TRUE	10	10
TCGA-FV-A3I1	Liver	Test Set	10	1	FALSE	FALSE	TRUE	FALSE	FALSE	TRUE	TRUE	10	10
TCGA-FV-A23B	Liver	Test Set	10	10	TRUE	TRUE	TRUE	FALSE	FALSE	FALSE	TRUE	10	10
TCGA-BC-A110	Liver	Test Set	10	10	TRUE	TRUE	TRUE	FALSE	FALSE	FALSE	TRUE	10	10
TCGA-DD-A3A5	Liver	Test Set	10	10	TRUE	TRUE	TRUE	FALSE	FALSE	FALSE	TRUE	10	10
TCGA-BD-A3EP	Liver	Test Set	10	1	FALSE	FALSE	TRUE	FALSE	FALSE	TRUE	TRUE	10	10
TCGA-EP-A3RK	Liver	Test Set	10	10	TRUE	TRUE	TRUE	FALSE	FALSE	FALSE	TRUE	10	10
TCGA-77-7338	Lung	Test Set	11	11	TRUE	TRUE	TRUE	FALSE	FALSE	FALSE	TRUE	11	11
TCGA-44-2655	Lung	Test Set	11	11	TRUE	TRUE	TRUE	FALSE	FALSE	FALSE	TRUE	11	11
TCGA-91-6836	Lung	Test Set	11	11	TRUE	TRUE	TRUE	FALSE	FALSE	FALSE	TRUE	11	11
TCGA-90-6837	Lung	Test Set	11	11	TRUE	TRUE	TRUE	FALSE	FALSE	FALSE	TRUE	11	11
TCGA-38-4625	Lung	Test Set	11	11	TRUE	TRUE	TRUE	FALSE	FALSE	FALSE	TRUE	11	11
TCGA-50-5939	Lung	Test Set	11	11	TRUE	TRUE	TRUE	FALSE	FALSE	FALSE	TRUE	11	11
TCGA-91-6829	Lung	Test Set	11	11	TRUE	TRUE	TRUE	FALSE	FALSE	FALSE	TRUE	11	11
TCGA-49-6744	Lung	Test Set	11	11	TRUE	TRUE	TRUE	FALSE	FALSE	FALSE	TRUE	11	11
TCGA-56-7579	Lung	Test Set	11	11	TRUE	TRUE	TRUE	FALSE	FALSE	FALSE	TRUE	11	11
TCGA-49-6742	Lung	Test Set	11	11	TRUE	TRUE	TRUE	FALSE	FALSE	FALSE	TRUE	11	11
TCGA-55-6980	Lung	Test Set	11	11	TRUE	TRUE	TRUE	FALSE	FALSE	FALSE	TRUE	11	11
TCGA-56-8201	Lung	Test Set	11	11	TRUE	TRUE	TRUE	FALSE	FALSE	FALSE	TRUE	11	11
TCGA-44-6777	Lung	Test Set	11	11	TRUE	TRUE	TRUE	FALSE	FALSE	FALSE	TRUE	11	11
TCGA-50-5930	Lung	Test Set	11	11	TRUE	TRUE	TRUE	FALSE	FALSE	FALSE	TRUE	11	11
TCGA-77-7142	Lung	Test Set	11	4	FALSE	FALSE	TRUE	FALSE	FALSE	TRUE	TRUE	11	11
TCGA-56-8083	Lung	Test Set	11	11	TRUE	TRUE	TRUE	FALSE	FALSE	FALSE	TRUE	11	11
TCGA-43-6647	Lung	Test Set	11	11	TRUE	TRUE	TRUE	FALSE	FALSE	FALSE	TRUE	11	11
TCGA-33-4587	Lung	Test Set	11	2	FALSE	FALSE	TRUE	FALSE	FALSE	TRUE	TRUE	11	11
TCGA-22-4609	Lung	Test Set	11	11	TRUE	TRUE	TRUE	FALSE	FALSE	FALSE	TRUE	11	11
TCGA-22-5491	Lung	Test Set	11	11	TRUE	TRUE	TRUE	FALSE	FALSE	FALSE	TRUE	11	11
TCGA-55-6978	Lung	Test Set	11	11	TRUE	TRUE	TRUE	FALSE	FALSE	FALSE	TRUE	11	11
TCGA-55-6983	Lung	Test Set	11	11	TRUE	TRUE	TRUE	FALSE	FALSE	FALSE	TRUE	11	11
TCGA-44-6778	Lung	Test Set	11	11	TRUE	TRUE	TRUE	FALSE	FALSE	FALSE	TRUE	11	11
TCGA-49-4490	Lung	Test Set	11	2	FALSE	FALSE	TRUE	FALSE	FALSE	TRUE	TRUE	11	11
TCGA-56-7823	Lung	Test Set	11	11	TRUE	TRUE	TRUE	FALSE	FALSE	FALSE	TRUE	11	11
TCGA-43-5670	Lung	Test Set	11	11	TRUE	TRUE	TRUE	FALSE	FALSE	FALSE	TRUE	11	11
TCGA-55-6968	Lung	Test Set	11	11	TRUE	TRUE	TRUE	FALSE	FALSE	FALSE	TRUE	11	11
TCGA-92-7340	Lung	Test Set	11	11	TRUE	TRUE	TRUE	FALSE	FALSE	FALSE	TRUE	11	11
TCGA-44-6147	Lung	Test Set	11	11	TRUE	TRUE	TRUE	FALSE	FALSE	FALSE	TRUE	11	11
TCGA-56-7730	Lung	Test Set	11	11	TRUE	TRUE	TRUE	FALSE	FALSE	FALSE	TRUE	11	11
TCGA-22-4593	Lung	Test Set	11	11	TRUE	TRUE	TRUE	FALSE	FALSE	FALSE	TRUE	11	11
TCGA-91-6849	Lung	Test Set	11	11	TRUE	TRUE	TRUE	FALSE	FALSE	FALSE	TRUE	11	11
TCGA-49-6745	Lung	Test Set	11	11	TRUE	FALSE	TRUE	FALSE	TRUE	FALSE	FALSE	11	6
TCGA-85-7710	Lung	Test Set	11	11	TRUE	TRUE	TRUE	FALSE	FALSE	FALSE	TRUE	11	11
TCGA-49-4512	Lung	Test Set	11	2	FALSE	FALSE	TRUE	FALSE	FALSE	TRUE	TRUE	11	11
TCGA-49-6743	Lung	Test Set	11	4	FALSE	FALSE	TRUE	FALSE	FALSE	TRUE	TRUE	11	11
TCGA-43-6143	Lung	Test Set	11	11	TRUE	TRUE	TRUE	FALSE	FALSE	FALSE	TRUE	11	11
TCGA-43-6771	Lung	Test Set	11	11	TRUE	TRUE	TRUE	FALSE	FALSE	FALSE	TRUE	11	11
TCGA-77-7335	Lung	Test Set	11	11	TRUE	FALSE	TRUE	FALSE	TRUE	FALSE	FALSE	11	9
TCGA-22-5481	Lung	Test Set	11	11	TRUE	TRUE	TRUE	FALSE	FALSE	FALSE	TRUE	11	11
TCGA-22-5472	Lung	Test Set	11	11	TRUE	TRUE	TRUE	FALSE	FALSE	FALSE	TRUE	11	11
TCGA-34-7107	Lung	Test Set	11	11	TRUE	TRUE	TRUE	FALSE	FALSE	FALSE	TRUE	11	11
TCGA-56-7731	Lung	Test Set	11	11	TRUE	FALSE	TRUE	FALSE	TRUE	FALSE	FALSE	11	9
TCGA-77-8007	Lung	Test Set	11	11	TRUE	TRUE	TRUE	FALSE	FALSE	FALSE	TRUE	11	11
TCGA-77-7337	Lung	Test Set	11	11	TRUE	TRUE	TRUE	FALSE	FALSE	FALSE	TRUE	11	11
TCGA-56-7580	Lung	Test Set	11	11	TRUE	TRUE	TRUE	FALSE	FALSE	FALSE	TRUE	11	11
TCGA-38-4627	Lung	Test Set	11	11	TRUE	FALSE	TRUE	FALSE	TRUE	FALSE	FALSE	11	9
TCGA-43-7657	Lung	Test Set	11	11	TRUE	TRUE	TRUE	FALSE	FALSE	FALSE	TRUE	11	11
TCGA-44-5645	Lung	Test Set	11	11	TRUE	TRUE	TRUE	FALSE	FALSE	FALSE	TRUE	11	11
TCGA-22-5489	Lung	Test Set	11	11	TRUE	TRUE	TRUE	FALSE	FALSE	FALSE	TRUE	11	11
TCGA-50-5932	Lung	Test Set	11	11	TRUE	TRUE	TRUE	FALSE	FALSE	FALSE	TRUE	11	11
TCGA-50-5936	Lung	Test Set	11	11	TRUE	TRUE	TRUE	FALSE	FALSE	FALSE	TRUE	11	11
TCGA-44-2661	Lung	Test Set	11	11	TRUE	TRUE	TRUE	FALSE	FALSE	FALSE	TRUE	11	11
TCGA-56-8309	Lung	Test Set	11	11	TRUE	TRUE	TRUE	FALSE	FALSE	FALSE	TRUE	11	11
TCGA-44-3398	Lung	Test Set	11	11	TRUE	TRUE	TRUE	FALSE	FALSE	FALSE	TRUE	11	11
TCGA-H6-8124	Pancreas	Test Set	12	9	FALSE	FALSE	FALSE	TRUE	FALSE	FALSE	FALSE	12	4
TCGA-HV-A5A3	Pancreas	Test Set	12	6	FALSE	FALSE	FALSE	TRUE	FALSE	FALSE	FALSE	12	4
TCGA-HC-7742	Prostate	Test Set	13	13	TRUE	TRUE	TRUE	FALSE	FALSE	FALSE	TRUE	13	13
TCGA-EJ-7782	Prostate	Test Set	13	13	TRUE	TRUE	TRUE	FALSE	FALSE	FALSE	TRUE	13	13
TCGA-G9-6356	Prostate	Test Set	13	13	TRUE	FALSE	TRUE	FALSE	TRUE	FALSE	FALSE	13	8
TCGA-EJ-7792	Prostate	Test Set	13	13	TRUE	TRUE	TRUE	FALSE	FALSE	FALSE	TRUE	13	13
TCGA-EJ-7785	Prostate	Test Set	13	13	TRUE	TRUE	TRUE	FALSE	FALSE	FALSE	TRUE	13	13
TCGA-HC-8260	Prostate	Test Set	13	13	TRUE	TRUE	TRUE	FALSE	FALSE	FALSE	TRUE	13	13
TCGA-EJ-7784	Prostate	Test Set	13	13	TRUE	TRUE	TRUE	FALSE	FALSE	FALSE	TRUE	13	13
TCGA-HC-7745	Prostate	Test Set	13	13	TRUE	TRUE	TRUE	FALSE	FALSE	FALSE	TRUE	13	13
TCGA-EJ-7317	Prostate	Test Set	13	13	TRUE	TRUE	TRUE	FALSE	FALSE	FALSE	TRUE	13	13
TCGA-HC-7737	Prostate	Test Set	13	13	TRUE	TRUE	TRUE	FALSE	FALSE	FALSE	TRUE	13	13
TCGA-EJ-7321	Prostate	Test Set	13	13	TRUE	TRUE	TRUE	FALSE	FALSE	FALSE	TRUE	13	13
TCGA-EJ-7314	Prostate	Test Set	13	13	TRUE	TRUE	TRUE	FALSE	FALSE	FALSE	TRUE	13	13
TCGA-CH-5767	Prostate	Test Set	13	13	TRUE	TRUE	TRUE	FALSE	FALSE	FALSE	TRUE	13	13
TCGA-EJ-7123	Prostate	Test Set	13	16	FALSE	FALSE	TRUE	FALSE	FALSE	TRUE	TRUE	13	13
TCGA-HC-7752	Prostate	Test Set	13	13	TRUE	TRUE	TRUE	FALSE	FALSE	FALSE	TRUE	13	13
TCGA-G9-6384	Prostate	Test Set	13	13	TRUE	TRUE	TRUE	FALSE	FALSE	FALSE	TRUE	13	13
TCGA-EJ-7125	Prostate	Test Set	13	18	FALSE	FALSE	TRUE	FALSE	FALSE	TRUE	TRUE	13	13
TCGA-EJ-7794	Prostate	Test Set	13	13	TRUE	TRUE	TRUE	FALSE	FALSE	FALSE	TRUE	13	13
TCGA-G9-6363	Prostate	Test Set	13	13	TRUE	TRUE	TRUE	FALSE	FALSE	FALSE	TRUE	13	13
TCGA-EJ-7115	Prostate	Test Set	13	13	TRUE	TRUE	TRUE	FALSE	FALSE	FALSE	TRUE	13	13
TCGA-HC-7819	Prostate	Test Set	13	13	TRUE	TRUE	TRUE	FALSE	FALSE	FALSE	TRUE	13	13
TCGA-HC-8258	Prostate	Test Set	13	13	TRUE	TRUE	TRUE	FALSE	FALSE	FALSE	TRUE	13	13
TCGA-HC-7211	Prostate	Test Set	13	13	TRUE	TRUE	TRUE	FALSE	FALSE	FALSE	TRUE	13	13
TCGA-HC-7747	Prostate	Test Set	13	13	TRUE	TRUE	TRUE	FALSE	FALSE	FALSE	TRUE	13	13
TCGA-CH-5768	Prostate	Test Set	13	13	TRUE	TRUE	TRUE	FALSE	FALSE	FALSE	TRUE	13	13
TCGA-HC-8262	Prostate	Test Set	13	13	TRUE	TRUE	TRUE	FALSE	FALSE	FALSE	TRUE	13	13
TCGA-K1-A3PO	Soft Tissue	Test Set	15	0	FALSE	FALSE	FALSE	TRUE	FALSE	FALSE	FALSE	15	19
TCGA-BR-6457	Stomach	Test Set	16	16	TRUE	TRUE	TRUE	FALSE	FALSE	FALSE	TRUE	16	16
TCGA-CG-5730	Stomach	Test Set	16	16	TRUE	TRUE	TRUE	FALSE	FALSE	FALSE	TRUE	16	16
TCGA-HU-A4GC	Stomach	Test Set	16	16	TRUE	FALSE	TRUE	FALSE	TRUE	FALSE	FALSE	16	9
TCGA-IN-AB1X	Stomach	Test Set	16	2	FALSE	FALSE	FALSE	TRUE	FALSE	FALSE	FALSE	16	7
TCGA-BR-7703	Stomach	Test Set	16	16	TRUE	TRUE	TRUE	FALSE	FALSE	FALSE	TRUE	16	16
TCGA-HU-A4HB	Stomach	Test Set	16	16	TRUE	TRUE	TRUE	FALSE	FALSE	FALSE	TRUE	16	16
TCGA-BR-6852	Stomach	Test Set	16	8	FALSE	FALSE	TRUE	FALSE	FALSE	TRUE	TRUE	16	16
TCGA-CG-5721	Stomach	Test Set	16	16	TRUE	TRUE	TRUE	FALSE	FALSE	FALSE	TRUE	16	16
TCGA-HU-A4G3	Stomach	Test Set	16	16	TRUE	FALSE	TRUE	FALSE	TRUE	FALSE	FALSE	16	7
TCGA-CG-5720	Stomach	Test Set	16	16	TRUE	TRUE	TRUE	FALSE	FALSE	FALSE	TRUE	16	16
TCGA-CG-5733	Stomach	Test Set	16	16	TRUE	TRUE	TRUE	FALSE	FALSE	FALSE	TRUE	16	16
TCGA-BR-7704	Stomach	Test Set	16	16	TRUE	FALSE	TRUE	FALSE	TRUE	FALSE	FALSE	16	9
TCGA-HU-8238	Stomach	Test Set	16	16	TRUE	TRUE	TRUE	FALSE	FALSE	FALSE	TRUE	16	16
TCGA-BR-6564	Stomach	Test Set	16	6	FALSE	FALSE	TRUE	FALSE	FALSE	TRUE	TRUE	16	16
TCGA-HU-A4GP	Stomach	Test Set	16	16	TRUE	TRUE	TRUE	FALSE	FALSE	FALSE	TRUE	16	16
TCGA-IN-8663	Stomach	Test Set	16	16	TRUE	TRUE	TRUE	FALSE	FALSE	FALSE	TRUE	16	16
TCGA-IN-AB1V	Stomach	Test Set	16	7	FALSE	FALSE	FALSE	TRUE	FALSE	FALSE	FALSE	16	7
TCGA-CG-5722	Stomach	Test Set	16	16	TRUE	TRUE	TRUE	FALSE	FALSE	FALSE	TRUE	16	16
TCGA-IP-7968	Stomach	Test Set	16	6	FALSE	FALSE	TRUE	FALSE	FALSE	TRUE	TRUE	16	16
TCGA-X7-A8D7	Thymus	Test Set	17	18	FALSE	FALSE	FALSE	TRUE	FALSE	FALSE	FALSE	17	18
TCGA-EL-A3ZM	Thyroid	Test Set	18	18	TRUE	TRUE	TRUE	FALSE	FALSE	FALSE	TRUE	18	18
TCGA-EL-A3ZH	Thyroid	Test Set	18	18	TRUE	TRUE	TRUE	FALSE	FALSE	FALSE	TRUE	18	18
TCGA-ET-A3DP	Thyroid	Test Set	18	18	TRUE	TRUE	TRUE	FALSE	FALSE	FALSE	TRUE	18	18
TCGA-EM-A1CW	Thyroid	Test Set	18	18	TRUE	TRUE	TRUE	FALSE	FALSE	FALSE	TRUE	18	18
TCGA-H2-A2K9	Thyroid	Test Set	18	18	TRUE	TRUE	TRUE	FALSE	FALSE	FALSE	TRUE	18	18
TCGA-EM-A1CT	Thyroid	Test Set	18	18	TRUE	TRUE	TRUE	FALSE	FALSE	FALSE	TRUE	18	18
TCGA-EL-A3ZQ	Thyroid	Test Set	18	18	TRUE	TRUE	TRUE	FALSE	FALSE	FALSE	TRUE	18	18
TCGA-EL-A3ZO	Thyroid	Test Set	18	18	TRUE	TRUE	TRUE	FALSE	FALSE	FALSE	TRUE	18	18
TCGA-EL-A3ZK	Thyroid	Test Set	18	18	TRUE	TRUE	TRUE	FALSE	FALSE	FALSE	TRUE	18	18
TCGA-KS-A41L	Thyroid	Test Set	18	18	TRUE	TRUE	TRUE	FALSE	FALSE	FALSE	TRUE	18	18
TCGA-EM-A1CU	Thyroid	Test Set	18	18	TRUE	TRUE	TRUE	FALSE	FALSE	FALSE	TRUE	18	18
TCGA-FY-A3TY	Thyroid	Test Set	18	18	TRUE	TRUE	TRUE	FALSE	FALSE	FALSE	TRUE	18	18
TCGA-EL-A3T3	Thyroid	Test Set	18	18	TRUE	TRUE	TRUE	FALSE	FALSE	FALSE	TRUE	18	18
TCGA-BJ-A2N8	Thyroid	Test Set	18	18	TRUE	TRUE	TRUE	FALSE	FALSE	FALSE	TRUE	18	18
TCGA-EM-A1CV	Thyroid	Test Set	18	18	TRUE	TRUE	TRUE	FALSE	FALSE	FALSE	TRUE	18	18
TCGA-EL-A3MY	Thyroid	Test Set	18	18	TRUE	TRUE	TRUE	FALSE	FALSE	FALSE	TRUE	18	18
TCGA-GE-A2C6	Thyroid	Test Set	18	18	TRUE	TRUE	TRUE	FALSE	FALSE	FALSE	TRUE	18	18
TCGA-EL-A3T2	Thyroid	Test Set	18	18	TRUE	TRUE	TRUE	FALSE	FALSE	FALSE	TRUE	18	18
TCGA-EL-A3T6	Thyroid	Test Set	18	18	TRUE	TRUE	TRUE	FALSE	FALSE	FALSE	TRUE	18	18
TCGA-EL-A3T1	Thyroid	Test Set	18	18	TRUE	TRUE	TRUE	FALSE	FALSE	FALSE	TRUE	18	18
TCGA-EL-A3TB	Thyroid	Test Set	18	18	TRUE	TRUE	TRUE	FALSE	FALSE	FALSE	TRUE	18	18
TCGA-BJ-A28W	Thyroid	Test Set	18	0	FALSE	FALSE	TRUE	FALSE	FALSE	TRUE	TRUE	18	18
TCGA-BJ-A28X	Thyroid	Test Set	18	18	TRUE	TRUE	TRUE	FALSE	FALSE	FALSE	TRUE	18	18
TCGA-BJ-A2N7	Thyroid	Test Set	18	18	TRUE	TRUE	TRUE	FALSE	FALSE	FALSE	TRUE	18	18
TCGA-EM-A3ST	Thyroid	Test Set	18	18	TRUE	TRUE	TRUE	FALSE	FALSE	FALSE	TRUE	18	18
TCGA-EM-A1CS	Thyroid	Test Set	18	18	TRUE	TRUE	TRUE	FALSE	FALSE	FALSE	TRUE	18	18
TCGA-EL-A3ZP	Thyroid	Test Set	18	18	TRUE	TRUE	TRUE	FALSE	FALSE	FALSE	TRUE	18	18
TCGA-E8-A2JQ	Thyroid	Test Set	18	18	TRUE	TRUE	TRUE	FALSE	FALSE	FALSE	TRUE	18	18
TCGA-EL-A3H7	Thyroid	Test Set	18	18	TRUE	TRUE	TRUE	FALSE	FALSE	FALSE	TRUE	18	18
TCGA-FL-A1YI	Uterus	Test Set	19	19	TRUE	TRUE	TRUE	FALSE	FALSE	FALSE	TRUE	19	19
TCGA-AX-A0IZ	Uterus	Test Set	19	19	TRUE	FALSE	TRUE	FALSE	TRUE	FALSE	FALSE	19	5
TCGA-AX-A0J0	Uterus	Test Set	19	19	TRUE	TRUE	TRUE	FALSE	FALSE	FALSE	TRUE	19	19
TCGA-FL-A1YT	Uterus	Test Set	19	19	TRUE	FALSE	TRUE	FALSE	TRUE	FALSE	FALSE	19	13
TCGA-FL-A1YV	Uterus	Test Set	19	19	TRUE	TRUE	TRUE	FALSE	FALSE	FALSE	TRUE	19	19
TCGA-FL-A1YH	Uterus	Test Set	19	16	FALSE	FALSE	FALSE	TRUE	FALSE	FALSE	FALSE	19	5
TCGA-FL-A3WE	Uterus	Test Set	19	19	TRUE	FALSE	TRUE	FALSE	TRUE	FALSE	FALSE	19	9
TCGA-FL-A1YQ	Uterus	Test Set	19	19	TRUE	TRUE	TRUE	FALSE	FALSE	FALSE	TRUE	19	19
TCGA-FL-A1YL	Uterus	Test Set	19	19	TRUE	TRUE	TRUE	FALSE	FALSE	FALSE	TRUE	19	19
TCGA-AJ-A3NH	Uterus	Test Set	19	11	FALSE	FALSE	TRUE	FALSE	FALSE	TRUE	TRUE	19	19
TCGA-AJ-A2QL	Uterus	Test Set	19	11	FALSE	FALSE	TRUE	FALSE	FALSE	TRUE	TRUE	19	19
TCGA-BG-A3PP	Uterus	Test Set	19	19	TRUE	TRUE	TRUE	FALSE	FALSE	FALSE	TRUE	19	19
TCGA-AX-A2HD	Uterus	Test Set	19	11	FALSE	FALSE	TRUE	FALSE	FALSE	TRUE	TRUE	19	19
TCGA-AJ-A3NC	Uterus	Test Set	19	19	TRUE	TRUE	TRUE	FALSE	FALSE	FALSE	TRUE	19	19
TCGA-BK-A13C	Uterus	Test Set	19	19	TRUE	TRUE	TRUE	FALSE	FALSE	FALSE	TRUE	19	19
TCGA-AX-A2H8	Uterus	Test Set	19	19	TRUE	TRUE	TRUE	FALSE	FALSE	FALSE	TRUE	19	19
TCGA-DI-A2QU	Uterus	Test Set	19	19	TRUE	TRUE	TRUE	FALSE	FALSE	FALSE	TRUE	19	19
TCGA-AX-A1CI	Uterus	Test Set	19	19	TRUE	TRUE	TRUE	FALSE	FALSE	FALSE	TRUE	19	19
TCGA-P8-A5KD	Adrenal Gland	Tuning Set			317	282	348	22	35	31	313
TCGA-P8-A5KC	Adrenal Gland	Tuning Set			gnn correct	both correct	at least one correct	both wrong	gnn correct, not resnet	resnet correct, not gnn	resnet correct
TCGA-W5-AA31	Bile Duct	Tuning Set			0.8568	0.7622	0.9405	0.0595	0.0946	0.0838	0.8459
TCGA-W5-AA2X	Bile Duct	Tuning Set
TCGA-W5-AA34	Bile Duct	Tuning Set
TCGA-ZU-A8S4	Bile Duct	Tuning Set
TCGA-GD-A3OQ	Bladder	Tuning Set
TCGA-K4-A5RI	Bladder	Tuning Set
TCGA-BT-A20W	Bladder	Tuning Set
TCGA-BL-A13J	Bladder	Tuning Set
TCGA-CU-A0YN	Bladder	Tuning Set
TCGA-BT-A2LA	Bladder	Tuning Set
TCGA-BT-A20U	Bladder	Tuning Set
TCGA-BT-A2LB	Bladder	Tuning Set
TCGA-GC-A3WC	Bladder	Tuning Set
TCGA-BT-A20R	Bladder	Tuning Set
TCGA-06-AABW	Brain	Tuning Set
TCGA-06-0681	Brain	Tuning Set
TCGA-AC-A2FB	Breast	Tuning Set
TCGA-BH-A0DG	Breast	Tuning Set
TCGA-BH-A0DP	Breast	Tuning Set
TCGA-A7-A0D9	Breast	Tuning Set
TCGA-BH-A0B3	Breast	Tuning Set
TCGA-BH-A0E0	Breast	Tuning Set
TCGA-BH-A1F0	Breast	Tuning Set
TCGA-BH-A0HK	Breast	Tuning Set
TCGA-BH-A0BS	Breast	Tuning Set
TCGA-BH-A0BC	Breast	Tuning Set
TCGA-BH-A0AU	Breast	Tuning Set
TCGA-AC-A2FF	Breast	Tuning Set
TCGA-BH-A1EV	Breast	Tuning Set
TCGA-BH-A1EO	Breast	Tuning Set
TCGA-BH-A0DH	Breast	Tuning Set
TCGA-BH-A0BZ	Breast	Tuning Set
TCGA-BH-A18K	Breast	Tuning Set
TCGA-BH-A209	Breast	Tuning Set
TCGA-E2-A15M	Breast	Tuning Set
TCGA-BH-A0BW	Breast	Tuning Set
TCGA-BH-A0E1	Breast	Tuning Set
TCGA-E9-A1NG	Breast	Tuning Set
TCGA-E9-A1N4	Breast	Tuning Set
TCGA-BH-A18V	Breast	Tuning Set
TCGA-BH-A1FN	Breast	Tuning Set
TCGA-BH-A0C0	Breast	Tuning Set
TCGA-BH-A0C3	Breast	Tuning Set
TCGA-BH-A1FM	Breast	Tuning Set
TCGA-BH-A0BV	Breast	Tuning Set
TCGA-A7-A13E	Breast	Tuning Set
TCGA-BH-A0AY	Breast	Tuning Set
TCGA-E9-A1N6	Breast	Tuning Set
TCGA-E9-A1N9	Breast	Tuning Set
TCGA-A7-A0CE	Breast	Tuning Set
TCGA-BH-A18L	Breast	Tuning Set
TCGA-GI-A2C9	Breast	Tuning Set
TCGA-BH-A0BT	Breast	Tuning Set
TCGA-BH-A0DQ	Breast	Tuning Set
TCGA-BH-A1F6	Breast	Tuning Set
TCGA-BH-A203	Breast	Tuning Set
TCGA-AC-A2FM	Breast	Tuning Set
TCGA-BH-A0DL	Breast	Tuning Set
TCGA-E2-A153	Breast	Tuning Set
TCGA-BH-A0BM	Breast	Tuning Set
TCGA-E9-A1RF	Breast	Tuning Set
TCGA-BH-A18J	Breast	Tuning Set
TCGA-BH-A0DO	Breast	Tuning Set
TCGA-BH-A0BJ	Breast	Tuning Set
TCGA-E2-A1LH	Breast	Tuning Set
TCGA-BH-A0DD	Breast	Tuning Set
TCGA-BH-A208	Breast	Tuning Set
TCGA-BH-A1FB	Breast	Tuning Set
TCGA-E9-A1ND	Breast	Tuning Set
TCGA-BH-A0DK	Breast	Tuning Set
TCGA-BH-A1FJ	Breast	Tuning Set
TCGA-E9-A1N5	Breast	Tuning Set
TCGA-MY-A5BF	Cervix	Tuning Set
TCGA-HM-A3JJ	Cervix	Tuning Set
TCGA-A6-2679	Colorectal	Tuning Set
TCGA-AA-3527	Colorectal	Tuning Set
TCGA-AA-3712	Colorectal	Tuning Set
TCGA-AF-2689	Colorectal	Tuning Set
TCGA-AA-3531	Colorectal	Tuning Set
TCGA-A6-5665	Colorectal	Tuning Set
TCGA-AZ-6603	Colorectal	Tuning Set
TCGA-AF-5654	Colorectal	Tuning Set
TCGA-AA-3496	Colorectal	Tuning Set
TCGA-AG-3731	Colorectal	Tuning Set
TCGA-AZ-6601	Colorectal	Tuning Set
TCGA-AZ-6605	Colorectal	Tuning Set
TCGA-A6-5662	Colorectal	Tuning Set
TCGA-AG-3732	Colorectal	Tuning Set
TCGA-AZ-6600	Colorectal	Tuning Set
TCGA-AA-3489	Colorectal	Tuning Set
TCGA-AA-3663	Colorectal	Tuning Set
TCGA-AA-3518	Colorectal	Tuning Set
TCGA-AF-3400	Colorectal	Tuning Set
TCGA-AA-3516	Colorectal	Tuning Set
TCGA-AA-3697	Colorectal	Tuning Set
TCGA-AA-3534	Colorectal	Tuning Set
TCGA-AA-3660	Colorectal	Tuning Set
TCGA-AZ-6599	Colorectal	Tuning Set
TCGA-AG-3725	Colorectal	Tuning Set
TCGA-L5-A4OR	Esophagus	Tuning Set
TCGA-L5-A4OM	Esophagus	Tuning Set
TCGA-L5-A4OO	Esophagus	Tuning Set
TCGA-IC-A6RE	Esophagus	Tuning Set
TCGA-IG-A3I8	Esophagus	Tuning Set
TCGA-L5-A43C	Esophagus	Tuning Set
TCGA-L5-A4OG	Esophagus	Tuning Set
TCGA-CV-6935	Head and Neck	Tuning Set
TCGA-CV-7103	Head and Neck	Tuning Set
TCGA-CV-7252	Head and Neck	Tuning Set
TCGA-CV-6933	Head and Neck	Tuning Set
TCGA-CV-6960	Head and Neck	Tuning Set
TCGA-CV-6961	Head and Neck	Tuning Set
TCGA-CV-6934	Head and Neck	Tuning Set
TCGA-CV-7261	Head and Neck	Tuning Set
TCGA-CV-7440	Head and Neck	Tuning Set
TCGA-CV-7424	Head and Neck	Tuning Set
TCGA-CV-6956	Head and Neck	Tuning Set
TCGA-HD-A6HZ	Head and Neck	Tuning Set
TCGA-CV-7416	Head and Neck	Tuning Set
TCGA-CV-7097	Head and Neck	Tuning Set
TCGA-CV-7245	Head and Neck	Tuning Set
TCGA-HD-8635	Head and Neck	Tuning Set
TCGA-CV-7425	Head and Neck	Tuning Set
TCGA-HD-A6I0	Head and Neck	Tuning Set
TCGA-CV-7432	Head and Neck	Tuning Set
TCGA-CV-6959	Head and Neck	Tuning Set
TCGA-CV-6955	Head and Neck	Tuning Set
TCGA-CV-6938	Head and Neck	Tuning Set
TCGA-KL-8326	Kidney	Tuning Set
TCGA-KN-8431	Kidney	Tuning Set
TCGA-BQ-7046	Kidney	Tuning Set
TCGA-P4-A5ED	Kidney	Tuning Set
TCGA-BQ-7044	Kidney	Tuning Set
TCGA-BQ-7059	Kidney	Tuning Set
TCGA-KN-8423	Kidney	Tuning Set
TCGA-CW-5581	Kidney	Tuning Set
TCGA-CZ-4865	Kidney	Tuning Set
TCGA-B0-5691	Kidney	Tuning Set
TCGA-CZ-5461	Kidney	Tuning Set
TCGA-KL-8332	Kidney	Tuning Set
TCGA-CJ-5679	Kidney	Tuning Set
TCGA-BQ-7061	Kidney	Tuning Set
TCGA-GL-6846	Kidney	Tuning Set
TCGA-KN-8422	Kidney	Tuning Set
TCGA-CW-6090	Kidney	Tuning Set
TCGA-B0-5712	Kidney	Tuning Set
TCGA-BQ-5877	Kidney	Tuning Set
TCGA-CZ-5466	Kidney	Tuning Set
TCGA-CZ-5453	Kidney	Tuning Set
TCGA-CJ-5680	Kidney	Tuning Set
TCGA-CZ-5469	Kidney	Tuning Set
TCGA-B0-5705	Kidney	Tuning Set
TCGA-DZ-6131	Kidney	Tuning Set
TCGA-CJ-6030	Kidney	Tuning Set
TCGA-CZ-5455	Kidney	Tuning Set
TCGA-B8-4619	Kidney	Tuning Set
TCGA-CZ-4864	Kidney	Tuning Set
TCGA-BQ-5875	Kidney	Tuning Set
TCGA-P4-A5E8	Kidney	Tuning Set
TCGA-B0-5711	Kidney	Tuning Set
TCGA-CW-5580	Kidney	Tuning Set
TCGA-A4-A4ZT	Kidney	Tuning Set
TCGA-DZ-6132	Kidney	Tuning Set
TCGA-B0-5701	Kidney	Tuning Set
TCGA-KN-8427	Kidney	Tuning Set
TCGA-CZ-5470	Kidney	Tuning Set
TCGA-A3-3387	Kidney	Tuning Set
TCGA-B9-4115	Kidney	Tuning Set
TCGA-Y8-A8RY	Kidney	Tuning Set
TCGA-B2-5641	Kidney	Tuning Set
TCGA-KN-8432	Kidney	Tuning Set
TCGA-B8-4622	Kidney	Tuning Set
TCGA-BQ-5879	Kidney	Tuning Set
TCGA-B0-5709	Kidney	Tuning Set
TCGA-BQ-5878	Kidney	Tuning Set
TCGA-KN-8425	Kidney	Tuning Set
TCGA-CJ-5677	Kidney	Tuning Set
TCGA-KL-8329	Kidney	Tuning Set
TCGA-A4-A57E	Kidney	Tuning Set
TCGA-B0-5697	Kidney	Tuning Set
TCGA-KL-8339	Kidney	Tuning Set
TCGA-B0-4700	Kidney	Tuning Set
TCGA-B8-5552	Kidney	Tuning Set
TCGA-KN-8433	Kidney	Tuning Set
TCGA-CZ-5984	Kidney	Tuning Set
TCGA-BQ-5890	Kidney	Tuning Set
TCGA-KN-8436	Kidney	Tuning Set
TCGA-CZ-5457	Kidney	Tuning Set
TCGA-KN-8437	Kidney	Tuning Set
TCGA-CZ-5454	Kidney	Tuning Set
TCGA-KN-8435	Kidney	Tuning Set
TCGA-BQ-5884	Kidney	Tuning Set
TCGA-DD-A11C	Liver	Tuning Set
TCGA-BC-A10R	Liver	Tuning Set
TCGA-DD-A11D	Liver	Tuning Set
TCGA-FV-A3R2	Liver	Tuning Set
TCGA-BC-A10U	Liver	Tuning Set
TCGA-DD-A3A2	Liver	Tuning Set
TCGA-G3-A3CH	Liver	Tuning Set
TCGA-BC-A10X	Liver	Tuning Set
TCGA-DD-A39W	Liver	Tuning Set
TCGA-DD-A3A3	Liver	Tuning Set
TCGA-DD-A1EJ	Liver	Tuning Set
TCGA-BC-A10Y	Liver	Tuning Set
TCGA-DD-A119	Liver	Tuning Set
TCGA-DD-A3A8	Liver	Tuning Set
TCGA-BC-A10Z	Liver	Tuning Set
TCGA-ES-A2HT	Liver	Tuning Set
TCGA-BC-A10T	Liver	Tuning Set
TCGA-DD-A116	Liver	Tuning Set
TCGA-DD-A3A4	Liver	Tuning Set
TCGA-EP-A26S	Liver	Tuning Set
TCGA-DD-A3A6	Liver	Tuning Set
TCGA-DD-A1EH	Liver	Tuning Set
TCGA-FV-A2QR	Liver	Tuning Set
TCGA-DD-A39V	Liver	Tuning Set
TCGA-BC-A10Q	Liver	Tuning Set
TCGA-55-6986	Lung	Tuning Set
TCGA-34-8454	Lung	Tuning Set
TCGA-55-6981	Lung	Tuning Set
TCGA-44-6146	Lung	Tuning Set
TCGA-56-8082	Lung	Tuning Set
TCGA-50-5935	Lung	Tuning Set
TCGA-50-5931	Lung	Tuning Set
TCGA-58-8386	Lung	Tuning Set
TCGA-73-4676	Lung	Tuning Set
TCGA-38-4626	Lung	Tuning Set
TCGA-44-6144	Lung	Tuning Set
TCGA-91-6835	Lung	Tuning Set
TCGA-51-4079	Lung	Tuning Set
TCGA-55-6982	Lung	Tuning Set
TCGA-56-7222	Lung	Tuning Set
TCGA-44-3396	Lung	Tuning Set
TCGA-51-4081	Lung	Tuning Set
TCGA-77-8008	Lung	Tuning Set
TCGA-60-2709	Lung	Tuning Set
TCGA-49-6761	Lung	Tuning Set
TCGA-22-5478	Lung	Tuning Set
TCGA-56-8623	Lung	Tuning Set
TCGA-55-6979	Lung	Tuning Set
TCGA-44-6145	Lung	Tuning Set
TCGA-50-5933	Lung	Tuning Set
TCGA-55-6970	Lung	Tuning Set
TCGA-50-6595	Lung	Tuning Set
TCGA-51-4080	Lung	Tuning Set
TCGA-38-4632	Lung	Tuning Set
TCGA-44-6148	Lung	Tuning Set
TCGA-55-6971	Lung	Tuning Set
TCGA-91-6828	Lung	Tuning Set
TCGA-91-6847	Lung	Tuning Set
TCGA-90-7767	Lung	Tuning Set
TCGA-55-6975	Lung	Tuning Set
TCGA-43-6773	Lung	Tuning Set
TCGA-43-7658	Lung	Tuning Set
TCGA-33-6737	Lung	Tuning Set
TCGA-22-5483	Lung	Tuning Set
TCGA-56-7582	Lung	Tuning Set
TCGA-44-2668	Lung	Tuning Set
TCGA-22-5471	Lung	Tuning Set
TCGA-44-6776	Lung	Tuning Set
TCGA-55-6972	Lung	Tuning Set
TCGA-44-2662	Lung	Tuning Set
TCGA-43-3394	Lung	Tuning Set
TCGA-55-6969	Lung	Tuning Set
TCGA-91-6831	Lung	Tuning Set
TCGA-22-5482	Lung	Tuning Set
TCGA-77-7138	Lung	Tuning Set
TCGA-55-6985	Lung	Tuning Set
TCGA-39-5040	Lung	Tuning Set
TCGA-55-6984	Lung	Tuning Set
TCGA-44-2657	Lung	Tuning Set
TCGA-44-2665	Lung	Tuning Set
TCGA-H6-A45N	Pancreas	Tuning Set
TCGA-YB-A89D	Pancreas	Tuning Set
TCGA-G9-6342	Prostate	Tuning Set
TCGA-HC-8259	Prostate	Tuning Set
TCGA-EJ-7783	Prostate	Tuning Set
TCGA-EJ-7789	Prostate	Tuning Set
TCGA-EJ-7315	Prostate	Tuning Set
TCGA-EJ-7781	Prostate	Tuning Set
TCGA-EJ-7328	Prostate	Tuning Set
TCGA-G9-6333	Prostate	Tuning Set
TCGA-G9-6365	Prostate	Tuning Set
TCGA-HC-7738	Prostate	Tuning Set
TCGA-EJ-7330	Prostate	Tuning Set
TCGA-CH-5761	Prostate	Tuning Set
TCGA-G9-6348	Prostate	Tuning Set
TCGA-HC-7740	Prostate	Tuning Set
TCGA-J4-A83J	Prostate	Tuning Set
TCGA-EJ-7786	Prostate	Tuning Set
TCGA-CH-5769	Prostate	Tuning Set
TCGA-G9-6499	Prostate	Tuning Set
TCGA-EJ-7331	Prostate	Tuning Set
TCGA-EJ-A8FO	Prostate	Tuning Set
TCGA-G9-6496	Prostate	Tuning Set
TCGA-EJ-7793	Prostate	Tuning Set
TCGA-EJ-7327	Prostate	Tuning Set
TCGA-G9-6362	Prostate	Tuning Set
TCGA-G9-6351	Prostate	Tuning Set
TCGA-EJ-7797	Prostate	Tuning Set
TCGA-GN-A4U8	Skin	Tuning Set
TCGA-FX-A2QS	Soft Tissue	Tuning Set
TCGA-BR-7851	Stomach	Tuning Set
TCGA-CG-5728	Stomach	Tuning Set
TCGA-FP-7735	Stomach	Tuning Set
TCGA-BR-8060	Stomach	Tuning Set
TCGA-CG-5734	Stomach	Tuning Set
TCGA-HU-A4GY	Stomach	Tuning Set
TCGA-FP-7829	Stomach	Tuning Set
TCGA-BR-7715	Stomach	Tuning Set
TCGA-BR-6802	Stomach	Tuning Set
TCGA-IN-7806	Stomach	Tuning Set
TCGA-BR-7717	Stomach	Tuning Set
TCGA-BR-6454	Stomach	Tuning Set
TCGA-BR-6453	Stomach	Tuning Set
TCGA-IN-8462	Stomach	Tuning Set
TCGA-BR-7716	Stomach	Tuning Set
TCGA-HU-A4GH	Stomach	Tuning Set
TCGA-BR-6458	Stomach	Tuning Set
TCGA-HU-A4GN	Stomach	Tuning Set
TCGA-X7-A8D6	Thymus	Tuning Set
TCGA-EL-A3N3	Thyroid	Tuning Set
TCGA-EM-A1YC	Thyroid	Tuning Set
TCGA-DO-A1JZ	Thyroid	Tuning Set
TCGA-BJ-A2N9	Thyroid	Tuning Set
TCGA-KS-A41J	Thyroid	Tuning Set
TCGA-EL-A3ZG	Thyroid	Tuning Set
TCGA-EL-A3GZ	Thyroid	Tuning Set
TCGA-EL-A3N2	Thyroid	Tuning Set
TCGA-BJ-A290	Thyroid	Tuning Set
TCGA-ET-A3DW	Thyroid	Tuning Set
TCGA-BJ-A3PU	Thyroid	Tuning Set
TCGA-BJ-A28R	Thyroid	Tuning Set
TCGA-ET-A2MX	Thyroid	Tuning Set
TCGA-EL-A3ZT	Thyroid	Tuning Set
TCGA-KS-A41I	Thyroid	Tuning Set
TCGA-EL-A3H2	Thyroid	Tuning Set
TCGA-ET-A2N5	Thyroid	Tuning Set
TCGA-EL-A3T0	Thyroid	Tuning Set
TCGA-EL-A3H1	Thyroid	Tuning Set
TCGA-EL-A3ZR	Thyroid	Tuning Set
TCGA-EL-A3T8	Thyroid	Tuning Set
TCGA-EL-A3ZS	Thyroid	Tuning Set
TCGA-EL-A3T7	Thyroid	Tuning Set
TCGA-H2-A3RI	Thyroid	Tuning Set
TCGA-EL-A3TA	Thyroid	Tuning Set
TCGA-EL-A3ZL	Thyroid	Tuning Set
TCGA-EL-A3MX	Thyroid	Tuning Set
TCGA-EL-A3MW	Thyroid	Tuning Set
TCGA-BJ-A2NA	Thyroid	Tuning Set
TCGA-BJ-A3PR	Thyroid	Tuning Set
TCGA-FL-A1YF	Uterus	Tuning Set
TCGA-BK-A4ZD	Uterus	Tuning Set
TCGA-AJ-A3NE	Uterus	Tuning Set
TCGA-AX-A1CF	Uterus	Tuning Set
TCGA-AX-A1CK	Uterus	Tuning Set
TCGA-BG-A2AD	Uterus	Tuning Set
TCGA-AX-A2HC	Uterus	Tuning Set
TCGA-BK-A0CB	Uterus	Tuning Set
TCGA-DI-A2QY	Uterus	Tuning Set
TCGA-FL-A1YG	Uterus	Tuning Set
TCGA-AX-A2HA	Uterus	Tuning Set
TCGA-BG-A3EW	Uterus	Tuning Set
TCGA-FL-A1YU	Uterus	Tuning Set
TCGA-AX-A05Y	Uterus	Tuning Set
TCGA-FL-A1YN	Uterus	Tuning Set
TCGA-E6-A1M0	Uterus	Tuning Set
TCGA-FL-A1YM	Uterus	Tuning Set
