# Supplementary material for: Biology-inspired graph neural network encodes reactome and reveals biochemical reactions of disease
Source: Patterns (N Y). 2023 May 22;4(7):100758. doi: 10.1016/j.patter.2023.100758 (PMC10382942; doi:10.1016/j.patter.2023.100758)
Supplement: Data S2. EnhancedVolcano DE transcript results [file mmc3.csv]

EnsemblID	log2FoldChange	pvalue	padj	Sig_W_Default_Thresholds	Sig_W_Strict_Thresholds	Sig_W_Relaxed_Thresholds
ENSG00000057149	6.48995440434591	0	0	TRUE	TRUE	TRUE
ENSG00000136688	5.56614325358015	0	0	TRUE	TRUE	TRUE
ENSG00000136694	10.5081306937711	0	0	TRUE	TRUE	TRUE
ENSG00000140519	5.15884900689216	0	0	TRUE	TRUE	TRUE
ENSG00000159337	4.52315829785022	0	0	TRUE	TRUE	TRUE
ENSG00000176749	2.25336787041546	0	0	TRUE	TRUE	TRUE
ENSG00000176797	5.82131503398054	0	0	TRUE	TRUE	TRUE
ENSG00000227471	5.05014033429285	0	0	TRUE	TRUE	TRUE
ENSG00000205420	4.39187586823365	4.52715288826101E-299	2.71679474994419E-296	TRUE	TRUE	TRUE
ENSG00000114251	2.4257813572566	2.56414819355105E-297	1.38489643933692E-294	TRUE	TRUE	TRUE
ENSG00000050730	6.90029910192561	2.38117939685568E-296	1.16915908385614E-293	TRUE	TRUE	TRUE
ENSG00000203785	3.90766639616685	4.42229958130088E-289	1.9904033365505E-286	TRUE	TRUE	TRUE
ENSG00000268104	4.34731863905989	1.44895512142404E-288	6.01985123908558E-286	TRUE	TRUE	TRUE
ENSG00000113749	3.15295216719197	5.36040248149209E-281	2.06796670018134E-278	TRUE	TRUE	TRUE
ENSG00000196805	6.09833257677473	1.27950574744927E-263	4.60707369464901E-261	TRUE	TRUE	TRUE
ENSG00000172350	4.55572610878036	2.4515792687476E-262	8.27561226906611E-260	TRUE	TRUE	TRUE
ENSG00000241794	6.98468838888549	1.21858593287444E-261	3.87151919026756E-259	TRUE	TRUE	TRUE
ENSG00000174808	-4.28125485576207	9.92138349923402E-252	2.97696623774239E-249	FALSE	FALSE	FALSE
ENSG00000182481	1.77673494971012	3.49552902375423E-250	9.93650118805083E-248	FALSE	FALSE	TRUE
ENSG00000134827	7.64343869510101	1.5041509932898E-249	4.0619597573791E-247	TRUE	TRUE	TRUE
ENSG00000189182	-3.16101918844007	6.07577976157106E-246	1.56263269010692E-243	FALSE	FALSE	FALSE
ENSG00000134070	1.9900676849227	4.33989347898537E-237	1.06544384909091E-234	FALSE	FALSE	TRUE
ENSG00000105173	2.46924075233513	2.35621855182712E-236	5.53301582539925E-234	TRUE	TRUE	TRUE
ENSG00000196743	1.87329740757059	1.03262603899237E-232	2.3238388485824E-230	FALSE	FALSE	TRUE
ENSG00000177243	5.51952630480628	1.53446099601163E-231	3.31504953578352E-229	TRUE	TRUE	TRUE
ENSG00000134757	2.13545284893078	2.42737351605143E-229	5.0424016769976E-227	TRUE	TRUE	TRUE
ENSG00000136695	2.91295942086755	3.08037228412242E-224	6.16188544686859E-222	TRUE	TRUE	TRUE
ENSG00000167207	1.85473266314498	2.83854810889159E-223	5.47535654861553E-221	FALSE	FALSE	TRUE
ENSG00000172602	4.33185383713987	9.13710141428268E-222	1.70170637029451E-219	TRUE	TRUE	TRUE
ENSG00000170465	4.06322028629803	3.44002646293807E-219	6.19319430877616E-217	TRUE	TRUE	TRUE
ENSG00000169299	1.58379037402172	3.5563217215698E-216	6.19603019941886E-214	FALSE	FALSE	TRUE
ENSG00000143556	6.77377691453063	1.92398157415742E-212	3.24732015063257E-210	TRUE	TRUE	TRUE
ENSG00000183696	3.05286675293585	7.6759765430678E-207	1.25630149421543E-204	TRUE	TRUE	TRUE
ENSG00000134755	2.80283132495536	2.76477206545387E-202	4.39192174279892E-200	TRUE	TRUE	TRUE
ENSG00000174502	3.03016802214826	6.08706855117921E-199	9.39321635569111E-197	TRUE	TRUE	TRUE
ENSG00000100433	3.699819072408	3.12054149011106E-198	4.68167905224718E-196	TRUE	TRUE	TRUE
ENSG00000181938	1.40713060456999	1.12739717282957E-197	1.64569517039257E-195	FALSE	FALSE	TRUE
ENSG00000244094	7.66804024701831	8.42187816155764E-192	1.19701484080455E-189	TRUE	TRUE	TRUE
ENSG00000007171	5.40590482542197	1.09176309378847E-187	1.51195191526963E-185	TRUE	TRUE	TRUE
ENSG00000143546	7.38572912214681	5.21884272324879E-187	7.04674238706668E-185	TRUE	TRUE	TRUE
ENSG00000151014	1.74382095058062	1.07729101162181E-186	1.41913384238278E-184	FALSE	FALSE	TRUE
ENSG00000186832	3.47932404608938	9.69830692794509E-183	1.2471560885198E-180	TRUE	TRUE	TRUE
ENSG00000120217	3.32146323915901	1.3213425527415E-182	1.65966770403647E-180	TRUE	TRUE	TRUE
ENSG00000198805	2.06737899715235	7.88290005801823E-182	9.67625982121738E-180	TRUE	TRUE	TRUE
ENSG00000090104	3.28243038651603	1.37700415493032E-181	1.6527109868397E-179	TRUE	TRUE	TRUE
ENSG00000139629	2.04545760016337	1.50761209022593E-181	1.77013323898049E-179	TRUE	TRUE	TRUE
ENSG00000115415	2.0098608203589	7.42303276046874E-181	8.53017019984929E-179	TRUE	TRUE	TRUE
ENSG00000143320	2.18547146047765	5.8347296506531E-179	6.56528642566196E-177	TRUE	TRUE	TRUE
ENSG00000163739	6.13728634879519	1.65401014504195E-177	1.82312424354522E-175	TRUE	TRUE	TRUE
ENSG00000092295	2.86997017642807	1.47827337143603E-176	1.5968308958252E-174	TRUE	TRUE	TRUE
ENSG00000151012	2.78795471235968	1.614036091836E-174	1.70929586902083E-172	TRUE	TRUE	TRUE
ENSG00000142945	1.72673552400622	1.6492501030138E-172	1.71299996276491E-170	FALSE	FALSE	TRUE
ENSG00000138496	2.0067406435506	1.01662265594866E-171	1.03599603109033E-169	TRUE	TRUE	TRUE
ENSG00000111206	1.60181146355681	1.16615904136224E-171	1.16637499674027E-169	FALSE	FALSE	TRUE
ENSG00000177257	9.71159549501812	4.5618173163375E-170	4.47970460464343E-168	TRUE	TRUE	TRUE
ENSG00000113368	1.42317371950614	2.05756975648345E-167	1.98445254549412E-165	FALSE	FALSE	TRUE
ENSG00000113356	2.02395588051755	9.85234333291835E-165	9.33552742826175E-163	TRUE	TRUE	TRUE
ENSG00000143365	-2.40168811042752	6.27857549693178E-163	5.84665280326354E-161	FALSE	FALSE	FALSE
ENSG00000163565	1.48140234149437	8.74639774800365E-162	8.00666004016402E-160	FALSE	FALSE	TRUE
ENSG00000171056	1.49164800796022	7.75994320885958E-161	6.98524221184176E-159	FALSE	FALSE	TRUE
ENSG00000243649	1.8334764417666	5.81045336205358E-160	5.14463255876252E-158	FALSE	FALSE	TRUE
ENSG00000100342	2.56329360717792	9.7009153879524E-160	8.45074903392434E-158	TRUE	TRUE	TRUE
ENSG00000100596	1.21482314334052	6.40850867301235E-157	5.49402465760948E-155	FALSE	FALSE	TRUE
ENSG00000087586	1.95877267797	1.54896289682054E-155	1.30717946964496E-153	FALSE	FALSE	TRUE
ENSG00000159516	4.60053876168087	2.18164105605767E-155	1.81277589904115E-153	TRUE	TRUE	TRUE
ENSG00000138642	3.34105003293539	4.3430831697205E-155	3.55408972722127E-153	TRUE	TRUE	TRUE
ENSG00000131979	1.23116103109558	1.07621234796995E-152	8.67555655430701E-151	FALSE	FALSE	TRUE
ENSG00000145386	1.80034586995388	2.66250780442877E-150	2.08816400902968E-148	FALSE	FALSE	TRUE
ENSG00000174951	1.5074758074526	2.66771554569613E-150	2.08816400902968E-148	FALSE	FALSE	TRUE
ENSG00000126353	2.62734151774574	1.44988322780176E-148	1.11868847333676E-146	TRUE	TRUE	TRUE
ENSG00000049249	2.6791643692697	1.02047501257857E-147	7.76279653934771E-146	TRUE	TRUE	TRUE
ENSG00000100453	3.79098860720739	2.21260696172816E-147	1.65976252781858E-145	TRUE	TRUE	TRUE
ENSG00000243708	2.08582186165914	8.90134263525874E-145	6.58577418808664E-143	TRUE	TRUE	TRUE
ENSG00000089685	1.75762007420086	5.92982470815659E-143	4.32797070929104E-141	FALSE	FALSE	TRUE
ENSG00000183347	2.94750612106169	1.15153044025833E-142	8.29255454378031E-141	TRUE	TRUE	TRUE
ENSG00000158813	-1.67076268695237	4.87309384494303E-142	3.46310261270228E-140	FALSE	FALSE	FALSE
ENSG00000116729	-0.908071363727745	3.36470103921808E-140	2.36009744322297E-138	FALSE	FALSE	FALSE
ENSG00000185962	7.8079541358825	4.0515771116128E-139	2.80545743331035E-137	TRUE	TRUE	TRUE
ENSG00000170426	1.64586201336521	9.18944268385951E-139	6.28255442221838E-137	FALSE	FALSE	TRUE
ENSG00000094804	1.71652229171032	2.30445271751333E-138	1.55579364091119E-136	FALSE	FALSE	TRUE
ENSG00000186871	2.0287743774523	7.37262960549091E-138	4.91599660484647E-136	TRUE	TRUE	TRUE
ENSG00000057657	1.71922982255983	2.71217019674961E-136	1.78639405276154E-134	FALSE	FALSE	TRUE
ENSG00000137767	0.958986826491652	2.58602454087441E-134	1.68278536689912E-132	FALSE	FALSE	TRUE
ENSG00000237289	1.56188839461377	2.55194269503775E-133	1.64083839236892E-131	FALSE	FALSE	TRUE
ENSG00000137757	2.7506368120084	1.13526871047807E-132	7.2136309474024E-131	TRUE	TRUE	TRUE
ENSG00000100504	1.27649518524255	2.94224104051436E-131	1.84779579765327E-129	FALSE	FALSE	TRUE
ENSG00000254087	1.34102626035993	1.0440197015052E-130	6.48132230785009E-129	FALSE	FALSE	TRUE
ENSG00000182585	4.94411178148761	3.65327854333424E-130	2.24219970597139E-128	TRUE	TRUE	TRUE
ENSG00000156587	1.53348215601321	3.94710099015244E-130	2.39531375818127E-128	FALSE	FALSE	TRUE
ENSG00000176920	2.54731330227289	5.2268455041407E-130	3.13668806309599E-128	TRUE	TRUE	TRUE
ENSG00000159399	1.75934051620715	5.49680845639776E-130	3.26244642560487E-128	FALSE	FALSE	TRUE
ENSG00000164045	1.83583028675383	6.42427772968064E-127	3.77147000195708E-125	FALSE	FALSE	TRUE
ENSG00000223572	1.51705435063674	2.61998818182156E-126	1.50939101482034E-124	FALSE	FALSE	TRUE
ENSG00000261609	-1.63953454746108	2.62697195691747E-126	1.50939101482034E-124	FALSE	FALSE	FALSE
ENSG00000007402	-1.73552565174982	2.83193660895587E-124	1.61003048683901E-122	FALSE	FALSE	FALSE
ENSG00000137563	1.62504758497847	4.45491040235648E-124	2.50635115449243E-122	FALSE	FALSE	TRUE
ENSG00000122952	1.36163767057285	1.25678058164989E-123	6.99780610462995E-122	FALSE	FALSE	TRUE
ENSG00000134684	0.869093774282407	6.09363021103417E-123	3.35833640508118E-121	FALSE	FALSE	TRUE
ENSG00000021355	1.66208529648879	4.36653437355829E-122	2.38218708601902E-120	FALSE	FALSE	TRUE
ENSG00000196954	1.01506365692274	7.71436301412733E-122	4.16652746393017E-120	FALSE	FALSE	TRUE
ENSG00000169174	2.58563354754058	8.12322882272347E-122	4.34391671995341E-120	TRUE	TRUE	TRUE
ENSG00000198901	1.11350600288408	1.02466975713302E-121	5.42572682183869E-120	FALSE	FALSE	TRUE
ENSG00000093134	7.57256159215703	2.06821443229851E-121	1.08450739309168E-119	TRUE	TRUE	TRUE
ENSG00000158125	2.69606993616555	2.78302883450183E-121	1.44530180145619E-119	TRUE	TRUE	TRUE
ENSG00000154122	-0.763503775886158	6.86396714078041E-119	3.53069395498619E-117	FALSE	FALSE	FALSE
ENSG00000137440	2.26508508378911	8.98525819723649E-119	4.57824335125229E-117	TRUE	TRUE	TRUE
ENSG00000198515	-1.75591425460587	5.3914516848996E-118	2.72142341590119E-116	FALSE	FALSE	FALSE
ENSG00000095585	1.25570764606774	5.91886031413909E-117	2.95997819969123E-115	FALSE	FALSE	TRUE
ENSG00000176928	2.03562219709315	7.15552289583396E-117	3.54559441838525E-115	TRUE	TRUE	TRUE
ENSG00000169213	-3.04163243577093	1.44754934616473E-115	7.10746728966881E-114	FALSE	FALSE	FALSE
ENSG00000117650	1.52562425211019	1.43319455192203E-114	6.97358898642422E-113	FALSE	FALSE	TRUE
ENSG00000132341	0.898759964709839	2.07781936847603E-114	1.00199128653027E-112	FALSE	FALSE	TRUE
ENSG00000164024	0.698935649901437	2.34801887868736E-114	1.12226990830004E-112	FALSE	FALSE	TRUE
ENSG00000168610	1.14182425142497	3.3894223925095E-114	1.60581318788981E-112	FALSE	FALSE	TRUE
ENSG00000008311	1.74895112692316	1.10236007849802E-113	5.17725807301549E-112	FALSE	FALSE	TRUE
ENSG00000103222	1.16080060411042	5.09914346447269E-113	2.37417878031181E-111	FALSE	FALSE	TRUE
ENSG00000198018	1.43203511411648	7.81608207979951E-113	3.6080905395724E-111	FALSE	FALSE	TRUE
ENSG00000140379	2.59813689630356	3.19121086483489E-112	1.46065507465875E-110	TRUE	TRUE	TRUE
ENSG00000168671	-4.4889799142151	9.5643864332139E-112	4.34094547275532E-110	FALSE	FALSE	FALSE
ENSG00000172575	1.5051312532596	2.02788749222602E-110	9.12718362126063E-109	FALSE	FALSE	TRUE
ENSG00000152253	1.86934737737033	7.26975828588914E-109	3.24495574397415E-107	FALSE	FALSE	TRUE
ENSG00000172548	1.26383592800257	9.57773952670714E-109	4.24011239211027E-107	FALSE	FALSE	TRUE
ENSG00000145284	-1.47977608046287	1.81622019061052E-108	7.97512621909546E-107	FALSE	FALSE	FALSE
ENSG00000137807	1.48845889641096	1.84485918955324E-108	8.03555200223954E-107	FALSE	FALSE	TRUE
ENSG00000147912	1.16025152856979	2.18425034204748E-108	9.43770887791877E-107	FALSE	FALSE	TRUE
ENSG00000197249	2.08235909963977	4.11901690869753E-107	1.76561986697423E-105	TRUE	TRUE	TRUE
ENSG00000112096	1.45096816726874	6.07379106355765E-107	2.58303508143897E-105	FALSE	FALSE	TRUE
ENSG00000156234	5.56204026196989	4.15246653974327E-106	1.75214623290261E-104	TRUE	TRUE	TRUE
ENSG00000134690	1.23871837943765	1.1382161533567E-105	4.76550809634071E-104	FALSE	FALSE	TRUE
ENSG00000158786	2.20463534779747	1.38272167496384E-105	5.74467674344592E-104	TRUE	TRUE	TRUE
ENSG00000156218	-2.09416653873908	1.45070987674349E-105	5.98113285823786E-104	FALSE	FALSE	FALSE
ENSG00000176293	-1.75467678868984	4.37005578351795E-105	1.78808115808943E-103	FALSE	FALSE	FALSE
ENSG00000145632	0.895555802785657	7.93939063000147E-105	3.22410893177729E-103	FALSE	FALSE	TRUE
ENSG00000151729	-0.948094098809404	1.23712342285828E-104	4.98634597526685E-103	FALSE	FALSE	FALSE
ENSG00000103044	1.68217942380941	1.2389995396734E-103	4.95691593613039E-102	FALSE	FALSE	TRUE
ENSG00000170312	1.71788798471934	2.8558364322291E-103	1.13414504194628E-101	FALSE	FALSE	TRUE
ENSG00000181467	0.768620318510628	4.80217894925767E-103	1.89318018284239E-101	FALSE	FALSE	TRUE
ENSG00000165025	0.648184000340013	1.01077892292647E-102	3.95595432081584E-101	FALSE	FALSE	TRUE
ENSG00000203722	1.97498675980333	1.26046074874675E-102	4.89766079423109E-101	FALSE	FALSE	TRUE
ENSG00000188404	2.26319889817373	2.06344808418945E-102	7.96048793050516E-101	TRUE	TRUE	TRUE
ENSG00000253958	-1.8710811460519	6.89922478921329E-102	2.64274560897454E-100	FALSE	FALSE	FALSE
ENSG00000154227	1.13187794908482	7.77590050722106E-102	2.95758018588035E-100	FALSE	FALSE	TRUE
ENSG00000103569	-2.36097430794635	2.06232760110057E-101	7.78925270877216E-100	FALSE	FALSE	FALSE
ENSG00000103313	2.35671611526906	6.61294810555897E-100	2.48031477209194E-98	TRUE	TRUE	TRUE
ENSG00000170275	-0.8599159782212	1.65732873562899E-99	6.17326379388428E-98	FALSE	FALSE	FALSE
ENSG00000155380	1.31188054283118	3.78500056005134E-99	1.40019096060529E-97	FALSE	FALSE	TRUE
ENSG00000165238	-2.32531399262186	4.62006255646833E-99	1.69748012703983E-97	FALSE	FALSE	FALSE
ENSG00000140650	0.760068880483834	4.77435715714253E-99	1.74231777065722E-97	FALSE	FALSE	TRUE
ENSG00000156282	5.55719565320787	1.50707093383553E-98	5.46287927090317E-97	TRUE	TRUE	TRUE
ENSG00000196781	-0.885970906561896	3.20323639992833E-98	1.15337865306753E-96	FALSE	FALSE	FALSE
ENSG00000115488	2.5244113965084	3.89507444504929E-98	1.39319848196763E-96	TRUE	TRUE	TRUE
ENSG00000163568	2.69296944599603	3.05742928942252E-97	1.08639313106388E-95	TRUE	TRUE	TRUE
ENSG00000185966	5.05328036585834	4.84695959596457E-97	1.71100841684998E-95	TRUE	TRUE	TRUE
ENSG00000159479	0.798262164938372	3.39796826259525E-96	1.19171601209591E-94	FALSE	FALSE	TRUE
ENSG00000112115	7.41327392884187	8.4531912574326E-96	2.94552812783184E-94	TRUE	TRUE	TRUE
ENSG00000103522	1.96320894033206	1.63381597817458E-95	5.65656416546214E-94	FALSE	FALSE	TRUE
ENSG00000109320	0.619223599668453	6.66145586643312E-95	2.2916256773634E-93	FALSE	FALSE	TRUE
ENSG00000128739	-0.849504684192255	1.41029376072768E-94	4.82088392512038E-93	FALSE	FALSE	FALSE
ENSG00000139734	1.476213533693	1.87625487597776E-94	6.37336640575843E-93	FALSE	FALSE	TRUE
ENSG00000156284	-2.23867790935915	4.58558731096176E-94	1.54792231665653E-92	FALSE	FALSE	FALSE
ENSG00000266028	-0.902594853539996	1.03588676049688E-93	3.47504620710786E-92	FALSE	FALSE	FALSE
ENSG00000198900	1.21223356443737	1.1666694711192E-93	3.8896184034042E-92	FALSE	FALSE	TRUE
ENSG00000148154	1.33763953991136	4.64178163178137E-93	1.53805291983136E-91	FALSE	FALSE	TRUE
ENSG00000103319	-1.23008863546345	1.42451345091243E-92	4.69133972462077E-91	FALSE	FALSE	FALSE
ENSG00000143653	-1.11002763232041	1.51890738064572E-92	4.97189015931365E-91	FALSE	FALSE	FALSE
ENSG00000103257	2.02890925876038	1.91442494859261E-92	6.22880069117389E-91	TRUE	TRUE	TRUE
ENSG00000103888	1.59743496665947	2.13776348073056E-92	6.91380871821902E-91	FALSE	FALSE	TRUE
ENSG00000083750	-0.890262904047733	3.41806193284578E-92	1.09886622019643E-90	FALSE	FALSE	FALSE
ENSG00000123136	1.23949219162213	4.23277982965143E-92	1.35273632307381E-90	FALSE	FALSE	TRUE
ENSG00000182667	-1.33948655731217	8.03580664135141E-92	2.55302303940817E-90	FALSE	FALSE	FALSE
ENSG00000188706	-0.839435560944916	2.44602444820363E-91	7.72571815482328E-90	FALSE	FALSE	FALSE
ENSG00000159131	0.944356968501825	2.77656261120741E-91	8.71872945530886E-90	FALSE	FALSE	TRUE
ENSG00000004468	2.12772621485452	4.13952244344214E-91	1.2923445501174E-89	TRUE	TRUE	TRUE
ENSG00000072210	-1.09462779875079	4.50403335224177E-91	1.39806230663551E-89	FALSE	FALSE	FALSE
ENSG00000237649	1.19108465118228	7.88806850827035E-91	2.43448331503818E-89	FALSE	FALSE	TRUE
ENSG00000124785	-1.29358091404939	8.09262294724846E-91	2.48342366693687E-89	FALSE	FALSE	FALSE
ENSG00000158859	2.24249703546693	1.00923445276301E-90	3.07959055331809E-89	TRUE	TRUE	TRUE
ENSG00000244057	6.47919261875098	1.41111849559662E-90	4.28171404197603E-89	TRUE	TRUE	TRUE
ENSG00000115267	1.64473478949298	1.63644575685296E-90	4.93767795126415E-89	FALSE	FALSE	TRUE
ENSG00000171051	2.97829729755943	2.0829310807826E-90	6.24995042628157E-89	TRUE	TRUE	TRUE
ENSG00000186185	1.59905807385619	3.09900069711084E-90	9.2473495939755E-89	FALSE	FALSE	TRUE
ENSG00000150753	0.777175484263119	1.00824277103059E-89	2.99204351996495E-88	FALSE	FALSE	TRUE
ENSG00000153976	2.2596501281686	1.73887106727339E-89	5.132045155379E-88	TRUE	TRUE	TRUE
ENSG00000049768	1.96304070410105	1.83357512690076E-89	5.38214090238642E-88	FALSE	FALSE	TRUE
ENSG00000137168	0.995431156814014	2.80978328446196E-89	8.20304838885353E-88	FALSE	FALSE	TRUE
ENSG00000142224	8.74349084167753	6.14755052428472E-89	1.7851032463259E-87	TRUE	TRUE	TRUE
ENSG00000108671	0.612623128140166	1.02104246421351E-88	2.9490108819343E-87	FALSE	FALSE	TRUE
ENSG00000178913	-0.657767584996683	1.46329192525816E-88	4.20385089804218E-87	FALSE	FALSE	FALSE
ENSG00000169245	3.79391113296834	1.49482626737742E-88	4.2717231058759E-87	TRUE	TRUE	TRUE
ENSG00000151623	-1.50193905123571	2.24672811860118E-88	6.38662029924473E-87	FALSE	FALSE	FALSE
ENSG00000125430	1.14464178985438	3.75814778592744E-88	1.06270974826147E-86	FALSE	FALSE	TRUE
ENSG00000269190	-0.855057403500035	1.46105989806593E-87	4.10999193200734E-86	FALSE	FALSE	FALSE
ENSG00000137726	-1.51857804051606	1.71939945354747E-87	4.81164582829527E-86	FALSE	FALSE	FALSE
ENSG00000175893	1.55625779255529	5.89065192965945E-87	1.63996964289127E-85	FALSE	FALSE	TRUE
ENSG00000120708	-1.023220468102	6.05044945168304E-87	1.67581935838667E-85	FALSE	FALSE	FALSE
ENSG00000131981	-0.934842318155503	9.97238242565366E-87	2.74800191229364E-85	FALSE	FALSE	FALSE
ENSG00000140416	-1.27881902115673	3.37825465420672E-86	9.26190527277691E-85	FALSE	FALSE	FALSE
ENSG00000093009	1.68193530466857	4.09865067248255E-86	1.11802082232719E-84	FALSE	FALSE	TRUE
ENSG00000203747	2.40529687043941	5.60367647875108E-86	1.52087721918264E-84	TRUE	TRUE	TRUE
ENSG00000244122	1.82467480786972	6.76300514121512E-86	1.82634953838514E-84	FALSE	FALSE	TRUE
ENSG00000168394	1.12736003518386	8.32646493367418E-86	2.23737498043653E-84	FALSE	FALSE	TRUE
ENSG00000112299	2.58355352741597	1.41642667585692E-85	3.78718835460556E-84	TRUE	TRUE	TRUE
ENSG00000134716	-1.66114996219644	1.59370553745158E-85	4.24019882156454E-84	FALSE	FALSE	FALSE
ENSG00000092096	-1.43516924539497	3.46530420068343E-85	9.17456273916235E-84	FALSE	FALSE	FALSE
ENSG00000183023	-1.45047227425934	4.25557477188685E-85	1.12118826063224E-83	FALSE	FALSE	FALSE
ENSG00000005059	0.91779357939866	5.40958567050342E-84	1.41830933040723E-82	FALSE	FALSE	TRUE
ENSG00000092853	1.66717026221806	1.52721286067636E-83	3.98477133358118E-82	FALSE	FALSE	TRUE
ENSG00000119508	2.20305984251943	1.60168396240904E-83	4.15898801969772E-82	TRUE	TRUE	TRUE
ENSG00000141543	0.901195922838763	2.67875325274548E-83	6.92246235314754E-82	FALSE	FALSE	TRUE
ENSG00000174483	-0.714701066926896	2.81422414972651E-83	7.237916491749E-82	FALSE	FALSE	FALSE
ENSG00000265972	-1.17769308278462	3.64431058782773E-83	9.32839880798938E-82	FALSE	FALSE	FALSE
ENSG00000112146	0.756807297497227	4.77364227226082E-83	1.21615292040003E-81	FALSE	FALSE	TRUE
ENSG00000102144	0.677618906688463	6.40990540157429E-83	1.62534737436163E-81	FALSE	FALSE	TRUE
ENSG00000144857	-1.11798329851798	8.07400179095892E-83	2.03774222770884E-81	FALSE	FALSE	FALSE
ENSG00000169252	-1.39040485207193	1.49239507654383E-82	3.74903525972708E-81	FALSE	FALSE	FALSE
ENSG00000162645	0.828132668093014	1.57668763768666E-82	3.94244904219707E-81	FALSE	FALSE	TRUE
ENSG00000101670	2.25687470445604	2.37774576207448E-82	5.91806675620474E-81	TRUE	TRUE	TRUE
ENSG00000112116	5.11487356906682	2.94852306611244E-82	7.3050335229694E-81	TRUE	TRUE	TRUE
ENSG00000163701	-1.0617360708091	3.13890361094004E-82	7.74119561766537E-81	FALSE	FALSE	FALSE
ENSG00000168259	0.574827279857535	4.37657860070824E-82	1.07445004647387E-80	FALSE	FALSE	TRUE
ENSG00000004139	-0.877564945486044	7.75325227128453E-82	1.89481065688723E-80	FALSE	FALSE	FALSE
ENSG00000145050	0.830213848863233	9.07390965857935E-82	2.20757594891834E-80	FALSE	FALSE	TRUE
ENSG00000112242	0.854901540445994	9.50768533622595E-82	2.30273580721777E-80	FALSE	FALSE	TRUE
ENSG00000004455	0.510503720054732	1.33366100996246E-81	3.21567103339609E-80	FALSE	FALSE	TRUE
ENSG00000164109	1.19955532014363	5.86496073202574E-81	1.4078512406076E-79	FALSE	FALSE	TRUE
ENSG00000072134	-0.713559058792622	1.05416963966347E-80	2.51927886009841E-79	FALSE	FALSE	FALSE
ENSG00000111335	3.52711853549211	1.06914544576374E-80	2.54381257822466E-79	TRUE	TRUE	TRUE
ENSG00000143772	-0.840411600079014	1.85809921434545E-80	4.40157625292972E-79	FALSE	FALSE	FALSE
ENSG00000130816	0.876518279578866	1.94345668227404E-80	4.58367228862972E-79	FALSE	FALSE	TRUE
ENSG00000058404	-2.33360827513984	2.33327458029342E-80	5.47913739485423E-79	FALSE	FALSE	FALSE
ENSG00000126351	-1.14988023961074	6.46518881414969E-80	1.511622717975E-78	FALSE	FALSE	FALSE
ENSG00000198826	1.20753140706523	3.054246994342E-79	7.11033966225911E-78	FALSE	FALSE	TRUE
ENSG00000162891	5.26007953748422	8.33513978955888E-79	1.93210686709904E-77	TRUE	TRUE	TRUE
ENSG00000145113	5.18164180119458	1.06762411297747E-78	2.46420420264586E-77	TRUE	TRUE	TRUE
ENSG00000198814	1.70057458110359	6.68921777950055E-78	1.53738149902479E-76	FALSE	FALSE	TRUE
ENSG00000168685	1.82337991107233	7.41621140772372E-78	1.69724397513203E-76	FALSE	FALSE	TRUE
ENSG00000160193	1.19869094656895	2.03286508063844E-77	4.6327022365098E-76	FALSE	FALSE	TRUE
ENSG00000134245	-1.28261522029779	3.03601520834774E-77	6.8897135043219E-76	FALSE	FALSE	FALSE
ENSG00000137812	1.66381695879729	3.89805205801917E-77	8.80894525747344E-76	FALSE	FALSE	TRUE
ENSG00000262406	4.7056866933097	4.71457700638459E-77	1.06097626714513E-75	TRUE	TRUE	TRUE
ENSG00000132109	0.970713091171491	5.14565120862194E-77	1.15318100322685E-75	FALSE	FALSE	TRUE
ENSG00000006695	0.681011207652805	8.81933348202717E-77	1.96831488167061E-75	FALSE	FALSE	TRUE
ENSG00000100292	1.35883979631642	1.03000779697641E-76	2.28933008702453E-75	FALSE	FALSE	TRUE
ENSG00000176890	1.08962053869553	2.07362928323921E-76	4.590029409334E-75	FALSE	FALSE	TRUE
ENSG00000166183	1.91270872977556	5.30677602051512E-76	1.16987335864499E-74	FALSE	FALSE	TRUE
ENSG00000087269	0.609961008291995	5.59020583693049E-76	1.22734559858787E-74	FALSE	FALSE	TRUE
ENSG00000185015	-1.14161901836238	1.00201928038596E-75	2.19105511472251E-74	FALSE	FALSE	FALSE
ENSG00000155846	1.10430159344711	3.28076140996155E-75	7.14491628032353E-74	FALSE	FALSE	TRUE
ENSG00000133460	-1.14361270208882	4.49297513598881E-75	9.74560590741991E-74	FALSE	FALSE	FALSE
ENSG00000140057	-1.27288825778648	6.68999360647081E-75	1.44530621874195E-73	FALSE	FALSE	FALSE
ENSG00000150551	2.12847765787383	6.90926475248888E-75	1.48673063458934E-73	TRUE	TRUE	TRUE
ENSG00000160703	1.34007749517779	7.92370843675441E-75	1.69677120173342E-73	FALSE	FALSE	TRUE
ENSG00000169258	1.93776009019028	7.94821540526856E-75	1.69677120173342E-73	FALSE	FALSE	TRUE
ENSG00000145623	0.88485811676452	1.08592215638318E-74	2.30908093174234E-73	FALSE	FALSE	TRUE
ENSG00000108349	-0.424166296435842	2.48386781203042E-74	5.26092943246129E-73	FALSE	FALSE	FALSE
ENSG00000162572	2.44516089385916	3.42840548042664E-74	7.23313203116574E-73	TRUE	TRUE	TRUE
ENSG00000130489	1.72547166424842	4.40205545266467E-74	9.25116789877115E-73	FALSE	FALSE	TRUE
ENSG00000153904	-1.23854071191209	7.07965652227108E-74	1.48206297972039E-72	FALSE	FALSE	FALSE
ENSG00000111641	0.853542539700907	7.60238009823995E-74	1.58534574944378E-72	FALSE	FALSE	TRUE
ENSG00000162040	-2.59443898358919	8.14779241636922E-74	1.69254718618501E-72	FALSE	FALSE	FALSE
ENSG00000185069	2.35186375937176	8.6756717454899E-74	1.7952989692487E-72	TRUE	TRUE	TRUE
ENSG00000134508	-0.71658498015459	1.18798566617248E-73	2.4489735049609E-72	FALSE	FALSE	FALSE
ENSG00000003400	0.872076547672588	1.309991402231E-73	2.69021428268047E-72	FALSE	FALSE	TRUE
ENSG00000113712	0.810970845184189	1.54561566626227E-73	3.16207205056156E-72	FALSE	FALSE	TRUE
ENSG00000070501	1.18077674996044	1.76747159767013E-73	3.602307207176E-72	FALSE	FALSE	TRUE
ENSG00000152454	-0.996574111419892	1.83982260449162E-73	3.73566988227791E-72	FALSE	FALSE	FALSE
ENSG00000247077	0.939565785302509	1.38097901127422E-72	2.79350847936033E-71	FALSE	FALSE	TRUE
ENSG00000142627	1.59463153715389	1.91175492086573E-72	3.85275683865515E-71	FALSE	FALSE	TRUE
ENSG00000166257	-1.04146381467621	2.77053341212239E-72	5.56269552374463E-71	FALSE	FALSE	FALSE
ENSG00000155918	1.75431606595709	5.61613160064738E-72	1.12343432500357E-70	FALSE	FALSE	TRUE
ENSG00000167600	1.47347981928175	5.99876318582058E-72	1.19554686223679E-70	FALSE	FALSE	TRUE
ENSG00000100234	-1.33505680433301	1.55023203764892E-71	3.07823648358155E-70	FALSE	FALSE	FALSE
ENSG00000111653	-0.764947087158783	1.78292999348739E-71	3.52732780030234E-70	FALSE	FALSE	FALSE
ENSG00000072803	0.60334738002773	5.11020583490795E-71	1.00730736183715E-69	FALSE	FALSE	TRUE
ENSG00000167972	-1.30599731904777	6.55546975594104E-71	1.28749426006682E-69	FALSE	FALSE	FALSE
ENSG00000174684	-0.778005727914473	7.40608001901164E-71	1.44928399212615E-69	FALSE	FALSE	FALSE
ENSG00000160691	0.849762177542502	8.54843170775134E-71	1.66678987919007E-69	FALSE	FALSE	TRUE
ENSG00000150337	2.55707598673518	8.87685931528133E-71	1.72460133675664E-69	TRUE	TRUE	TRUE
ENSG00000187045	-2.71055067708873	1.24756388838603E-70	2.41508693948852E-69	FALSE	FALSE	FALSE
ENSG00000137692	0.844719190835794	1.30056608675646E-70	2.50869908377559E-69	FALSE	FALSE	TRUE
ENSG00000168404	1.26597228663874	1.63831391292561E-70	3.14894428601823E-69	FALSE	FALSE	TRUE
ENSG00000213585	0.578886415573194	3.76066389489566E-70	7.20260485685513E-69	FALSE	FALSE	TRUE
ENSG00000188486	1.28309319647486	4.80535836282977E-70	9.17093304510373E-69	FALSE	FALSE	TRUE
ENSG00000122756	-2.09591519479513	8.38163580762682E-70	1.59398644355607E-68	FALSE	FALSE	FALSE
ENSG00000175792	0.665057640839489	9.48167062497279E-70	1.79685975598169E-68	FALSE	FALSE	TRUE
ENSG00000162065	-0.993727722803198	1.74634862517624E-69	3.29791221139051E-68	FALSE	FALSE	FALSE
ENSG00000145194	1.28717885474419	3.19835731622895E-69	6.01892956966988E-68	FALSE	FALSE	TRUE
ENSG00000143171	-1.33367715839692	5.46821924990636E-69	1.0254809780814E-67	FALSE	FALSE	FALSE
ENSG00000168539	-1.94349219614429	6.16371994396153E-69	1.15191181374866E-67	FALSE	FALSE	FALSE
ENSG00000182389	1.62157937668804	6.43961459165445E-69	1.19932270377675E-67	FALSE	FALSE	TRUE
ENSG00000130589	1.85500673752915	9.08667202483649E-69	1.68649881808048E-67	FALSE	FALSE	TRUE
ENSG00000242366	1.59107921227794	9.48813802696197E-69	1.75498059875416E-67	FALSE	FALSE	TRUE
ENSG00000242515	1.5793079825547	1.19252709926911E-68	2.19823851984725E-67	FALSE	FALSE	TRUE
ENSG00000186442	2.35299832128407	1.31777027497487E-68	2.42084260378887E-67	TRUE	TRUE	TRUE
ENSG00000229894	1.7636332107965	1.49236746541143E-68	2.73229717989394E-67	FALSE	FALSE	TRUE
ENSG00000140332	1.01982785743765	2.26482705087347E-68	4.13254422357014E-67	FALSE	FALSE	TRUE
ENSG00000158402	1.33564195633338	4.85764112170595E-68	8.83371033613934E-67	FALSE	FALSE	TRUE
ENSG00000148218	-0.609295577382304	5.11474646442357E-68	9.27004887729923E-67	FALSE	FALSE	FALSE
ENSG00000143106	0.677476408130659	6.00368821163801E-68	1.08447893080458E-66	FALSE	FALSE	TRUE
ENSG00000124749	-1.28868978661889	6.14189499307137E-68	1.10574582858595E-66	FALSE	FALSE	FALSE
ENSG00000243135	1.58270770938905	1.00577530558338E-67	1.80471509151357E-66	FALSE	FALSE	TRUE
ENSG00000051180	1.08296390649239	1.12213016033755E-67	2.00682946886857E-66	FALSE	FALSE	TRUE
ENSG00000156413	2.43410922356249	2.20513876588574E-67	3.93067804440557E-66	TRUE	TRUE	TRUE
ENSG00000134201	-1.57185103935754	2.76222668726181E-67	4.9074955058885E-66	FALSE	FALSE	FALSE
ENSG00000159176	-1.03469976850522	3.37140830350553E-67	5.97015614663389E-66	FALSE	FALSE	FALSE
ENSG00000117724	1.31839884194701	5.97437790099593E-67	1.05449722363657E-65	FALSE	FALSE	TRUE
ENSG00000103415	0.928784895908797	7.7527956297206E-67	1.36393645589971E-65	FALSE	FALSE	TRUE
ENSG00000140525	0.777263392196585	2.48795068635026E-66	4.36279923927849E-65	FALSE	FALSE	TRUE
ENSG00000244474	1.56095754711889	2.81840622484823E-66	4.9262822072509E-65	FALSE	FALSE	TRUE
ENSG00000176463	-0.810860640960147	2.83074121058568E-66	4.93188170270105E-65	FALSE	FALSE	FALSE
ENSG00000148180	-1.26985914197244	3.48387628610613E-66	6.05029447628913E-65	FALSE	FALSE	FALSE
ENSG00000277632	3.24985610672882	4.15849903912095E-66	7.19873503535007E-65	TRUE	TRUE	TRUE
ENSG00000163913	-0.716881209809168	4.27390120713076E-66	7.37486914367836E-65	FALSE	FALSE	FALSE
ENSG00000124256	2.17612060036276	4.34368613926477E-66	7.47141682744236E-65	TRUE	TRUE	TRUE
ENSG00000103067	0.991550231213517	4.76636684802215E-66	8.17242772894211E-65	FALSE	FALSE	TRUE
ENSG00000111012	1.6344458143848	6.2462683001723E-66	1.06759794586173E-64	FALSE	FALSE	TRUE
ENSG00000143228	1.50886930188327	6.46680028035379E-66	1.10180404776627E-64	FALSE	FALSE	TRUE
ENSG00000108691	1.58013125366282	6.88466144474493E-66	1.16930995166878E-64	FALSE	FALSE	TRUE
ENSG00000165125	-1.4398703685943	8.38714015667684E-66	1.42002959204425E-64	FALSE	FALSE	FALSE
ENSG00000138640	-0.940920199246693	1.04237005644325E-65	1.75932521089062E-64	FALSE	FALSE	FALSE
ENSG00000072571	1.58766287757615	1.2553709101558E-65	2.11222999556121E-64	FALSE	FALSE	TRUE
ENSG00000006831	0.530404311026264	1.71018436796882E-65	2.86854216503093E-64	FALSE	FALSE	TRUE
ENSG00000143621	0.519718693961509	1.79052256624286E-65	2.99399764095284E-64	FALSE	FALSE	TRUE
ENSG00000139988	1.01366005224744	1.89220756164265E-65	3.15426328408394E-64	FALSE	FALSE	TRUE
ENSG00000021645	-1.4603384773288	2.45909663797223E-65	4.08664028975016E-64	FALSE	FALSE	FALSE
ENSG00000152413	1.21071837538182	2.74764369997627E-65	4.55215448575823E-64	FALSE	FALSE	TRUE
ENSG00000007968	1.013915040398	2.77166142976723E-65	4.57790317497639E-64	FALSE	FALSE	TRUE
ENSG00000114738	0.957433140926207	2.99942194458467E-65	4.93898717155542E-64	FALSE	FALSE	TRUE
ENSG00000185924	-1.31728791844214	3.14016023479268E-65	5.15501684745145E-64	FALSE	FALSE	FALSE
ENSG00000164904	0.658751614525599	3.33085152973664E-65	5.45149367033563E-64	FALSE	FALSE	TRUE
ENSG00000113407	0.842155087952707	3.96941703744811E-65	6.47698532303843E-64	FALSE	FALSE	TRUE
ENSG00000175592	3.51488296068809	6.6401354883816E-65	1.08022204134786E-63	TRUE	TRUE	TRUE
ENSG00000073067	-4.37264178983865	7.0494240374461E-65	1.14336153832572E-63	FALSE	FALSE	FALSE
ENSG00000109321	1.77752180919423	7.28776356754349E-65	1.17847937210486E-63	FALSE	FALSE	TRUE
ENSG00000101871	0.867619087086049	8.3679475894824E-65	1.34911298300879E-63	FALSE	FALSE	TRUE
ENSG00000164181	1.31541398117831	8.53258886673027E-65	1.37156287110745E-63	FALSE	FALSE	TRUE
ENSG00000143476	1.16988772315581	2.0738444188485E-64	3.32368952706253E-63	FALSE	FALSE	TRUE
ENSG00000170509	-3.15668026783092	3.88530750388882E-64	6.20844551139157E-63	FALSE	FALSE	FALSE
ENSG00000143319	0.623403891291987	6.40943037149932E-64	1.02116027836188E-62	FALSE	FALSE	TRUE
ENSG00000160868	-2.23579228644779	7.93093993967358E-64	1.25985313571109E-62	FALSE	FALSE	FALSE
ENSG00000162706	-1.70483831443244	8.36998733580284E-64	1.32569799415458E-62	FALSE	FALSE	FALSE
ENSG00000104356	0.900521514565985	3.722095193879E-63	5.87808074331593E-62	FALSE	FALSE	TRUE
ENSG00000113494	-1.582835794564	4.68626720296917E-63	7.37916302135174E-62	FALSE	FALSE	FALSE
ENSG00000141639	-1.86844247825245	4.83998727384662E-63	7.59906141454813E-62	FALSE	FALSE	FALSE
ENSG00000186197	0.736579487051953	6.64457890375315E-63	1.0402136422948E-61	FALSE	FALSE	TRUE
ENSG00000158296	-0.974245627204453	8.21566920514646E-63	1.28245171609815E-61	FALSE	FALSE	FALSE
ENSG00000108679	1.29501362924182	1.26521433873547E-62	1.96928606441218E-61	FALSE	FALSE	TRUE
ENSG00000144741	-0.506733926751604	1.43021241337664E-62	2.21970610478368E-61	FALSE	FALSE	FALSE
ENSG00000166086	-0.862196438460998	2.57630064292663E-62	3.98699133880995E-61	FALSE	FALSE	FALSE
ENSG00000089692	1.70177140333984	2.61069484111017E-62	4.02867509623887E-61	FALSE	FALSE	TRUE
ENSG00000176153	1.53556802156983	2.7071560951277E-62	4.16562680050846E-61	FALSE	FALSE	TRUE
ENSG00000239672	0.873568740484191	2.81420056428435E-62	4.3180389908238E-61	FALSE	FALSE	TRUE
ENSG00000089902	0.722935330206736	3.05935299078763E-62	4.68089674312861E-61	FALSE	FALSE	TRUE
ENSG00000115616	-2.14934598541257	1.22896783283993E-61	1.87504386021708E-60	FALSE	FALSE	FALSE
ENSG00000006194	-0.411435628515526	1.26363204901204E-61	1.92250047794762E-60	FALSE	FALSE	FALSE
ENSG00000188389	2.16881957127941	1.33882016356315E-61	2.03117070320353E-60	TRUE	TRUE	TRUE
ENSG00000143321	0.671233958859566	1.52202401410389E-61	2.30264753506305E-60	FALSE	FALSE	TRUE
ENSG00000178562	1.58819130350464	2.63934317754251E-61	3.98186941394053E-60	FALSE	FALSE	TRUE
ENSG00000124541	0.545062588254169	2.88486791267878E-61	4.34015921904682E-60	FALSE	FALSE	TRUE
ENSG00000090061	0.567294906490034	3.06154437513918E-61	4.59316699170187E-60	FALSE	FALSE	TRUE
ENSG00000166226	0.67619598626949	3.30099531085849E-61	4.93869132242291E-60	FALSE	FALSE	TRUE
ENSG00000144118	0.514447201819501	3.72874314079319E-61	5.56324356448177E-60	FALSE	FALSE	TRUE
ENSG00000114346	1.22786702457289	3.87816727025083E-61	5.770242817252E-60	FALSE	FALSE	TRUE
ENSG00000166394	0.997711248492483	5.62561500072844E-61	8.34723808212481E-60	FALSE	FALSE	TRUE
ENSG00000158435	0.656623716746524	6.85122484640347E-61	1.0137935724774E-59	FALSE	FALSE	TRUE
ENSG00000134308	0.664066603003858	9.27015960316268E-61	1.36798174908966E-59	FALSE	FALSE	TRUE
ENSG00000103056	1.59492385105729	1.00065991822486E-60	1.47263330199795E-59	FALSE	FALSE	TRUE
ENSG00000164292	-1.26348701247515	1.04906704360583E-60	1.53967693003128E-59	FALSE	FALSE	FALSE
ENSG00000143520	-2.23380599727899	1.15546932309926E-60	1.69124385204854E-59	FALSE	FALSE	FALSE
ENSG00000187840	1.33201641503751	1.5001216804859E-60	2.18977221521739E-59	FALSE	FALSE	TRUE
ENSG00000162892	2.44229502808576	1.89862539676384E-60	2.76400964094919E-59	TRUE	TRUE	TRUE
ENSG00000037241	0.741501304560784	2.1399669490675E-60	3.10697889567569E-59	FALSE	FALSE	TRUE
ENSG00000255398	1.21582402184435	2.15622152943623E-60	3.12218565160458E-59	FALSE	FALSE	TRUE
ENSG00000204178	0.767400716661405	2.27053737424227E-60	3.27892309044986E-59	FALSE	FALSE	TRUE
ENSG00000159423	1.23366948334154	2.6209649753644E-60	3.77488848851816E-59	FALSE	FALSE	TRUE
ENSG00000167553	0.983262103440506	3.32814640442306E-60	4.78066987507685E-59	FALSE	FALSE	TRUE
ENSG00000124571	0.51081486129999	3.40029547248019E-60	4.8713516835187E-59	FALSE	FALSE	TRUE
ENSG00000136689	1.14966153153782	4.39797165598351E-60	6.28398013597009E-59	FALSE	FALSE	TRUE
ENSG00000168646	-0.834261243383941	5.22076452878104E-60	7.43993383112042E-59	FALSE	FALSE	FALSE
ENSG00000111229	0.635212916302999	6.26914454681516E-60	8.91043413088123E-59	FALSE	FALSE	TRUE
ENSG00000155368	0.824905715112611	9.04047000456974E-60	1.28156374001788E-58	FALSE	FALSE	TRUE
ENSG00000154359	-1.11750065876878	1.02973404017574E-59	1.45591454214376E-58	FALSE	FALSE	FALSE
ENSG00000204060	-1.73661067715383	1.55187773559634E-59	2.18843124019735E-58	FALSE	FALSE	FALSE
ENSG00000109107	-1.04425778395843	2.16973594282276E-59	3.05175620499629E-58	FALSE	FALSE	FALSE
ENSG00000118985	0.895869610471402	2.20068737133422E-59	3.08724999807173E-58	FALSE	FALSE	TRUE
ENSG00000132646	0.818772725612082	2.81765586237103E-59	3.9425283193435E-58	FALSE	FALSE	TRUE
ENSG00000173559	1.49190558198407	2.84924748608564E-59	3.97643040629162E-58	FALSE	FALSE	TRUE
ENSG00000115556	0.736780116438869	3.7605424063342E-59	5.23471379809562E-58	FALSE	FALSE	TRUE
ENSG00000134569	-1.14777948749735	4.40316371110255E-59	6.11349285441257E-58	FALSE	FALSE	FALSE
ENSG00000158856	-0.969704460902215	4.55474503945368E-59	6.30773793797162E-58	FALSE	FALSE	FALSE
ENSG00000116663	1.11078493342683	4.83435684219651E-59	6.67784176590879E-58	FALSE	FALSE	TRUE
ENSG00000140105	1.07700301385608	5.13982536810316E-59	7.08168286049111E-58	FALSE	FALSE	TRUE
ENSG00000133392	-1.77072619052327	5.2526536767485E-59	7.21872328450857E-58	FALSE	FALSE	FALSE
ENSG00000143384	0.568248142370166	1.15818720640342E-58	1.58765713243271E-57	FALSE	FALSE	TRUE
ENSG00000189058	-1.49216956967061	1.46599608986495E-58	2.0045176914837E-57	FALSE	FALSE	FALSE
ENSG00000214435	-1.1294780244652	1.62231939829374E-58	2.21266340156174E-57	FALSE	FALSE	FALSE
ENSG00000155287	0.726022262093174	1.82816231363727E-58	2.48712963626067E-57	FALSE	FALSE	TRUE
ENSG00000092010	0.549153888940014	3.20659924952752E-58	4.35146797655733E-57	FALSE	FALSE	TRUE
ENSG00000185880	0.991361671680766	3.98626734834881E-58	5.39594735549673E-57	FALSE	FALSE	TRUE
ENSG00000175354	0.699195085213337	4.48660916287301E-58	6.05804402216929E-57	FALSE	FALSE	TRUE
ENSG00000197119	-0.96470062045754	4.69038659032373E-58	6.31740099110684E-57	FALSE	FALSE	FALSE
ENSG00000176219	-3.61254042808887	6.4564747452492E-58	8.67448261171416E-57	FALSE	FALSE	FALSE
ENSG00000090520	0.632478167615138	1.05040225427354E-57	1.40774753730308E-56	FALSE	FALSE	TRUE
ENSG00000129810	1.60574723898867	1.33721202242891E-57	1.78769359731152E-56	FALSE	FALSE	TRUE
ENSG00000167900	1.5074880123616	1.43727914745609E-57	1.91672708034823E-56	FALSE	FALSE	TRUE
ENSG00000078967	-0.49102353341927	3.25194242649628E-57	4.32604459248926E-56	FALSE	FALSE	FALSE
ENSG00000130829	2.56200351779713	4.12308301149787E-57	5.47144259093366E-56	TRUE	TRUE	TRUE
ENSG00000143179	0.592208333249461	4.86971809044725E-57	6.44640867806509E-56	FALSE	FALSE	TRUE
ENSG00000126067	0.633870709328956	8.22704955359262E-57	1.08641307185706E-55	FALSE	FALSE	TRUE
ENSG00000150556	-1.22106609558419	1.10097986358987E-56	1.45033957152412E-55	FALSE	FALSE	FALSE
ENSG00000134363	-1.12033620538629	1.55205030110588E-56	2.03956780444595E-55	FALSE	FALSE	FALSE
ENSG00000203760	0.992339766690153	1.70317037522055E-56	2.23272407683645E-55	FALSE	FALSE	TRUE
ENSG00000142192	-0.515146484680111	2.34611132206861E-56	3.06812282094251E-55	FALSE	FALSE	FALSE
ENSG00000144749	-0.770129982131212	2.69788491770492E-56	3.51963199046479E-55	FALSE	FALSE	FALSE
ENSG00000125968	1.34273521886389	3.45211387905658E-56	4.49273905079147E-55	FALSE	FALSE	TRUE
ENSG00000103121	0.586787737847049	3.92817337151542E-56	5.10001547585452E-55	FALSE	FALSE	TRUE
ENSG00000162777	0.973859412235446	4.52616935420433E-56	5.8623119141625E-55	FALSE	FALSE	TRUE
ENSG00000144730	-0.889845100146906	7.94501416252204E-56	1.02657946152587E-54	FALSE	FALSE	FALSE
ENSG00000078549	-1.47967104117302	1.04310018178134E-55	1.34457853980931E-54	FALSE	FALSE	FALSE
ENSG00000138363	0.58094557098358	1.08802451439651E-55	1.39914771482275E-54	FALSE	FALSE	TRUE
ENSG00000005022	0.82437788682653	1.09409161979259E-55	1.40360780011871E-54	FALSE	FALSE	TRUE
ENSG00000089723	1.16627788608771	1.44648864568485E-55	1.85129980458385E-54	FALSE	FALSE	TRUE
ENSG00000139946	-1.15767606449214	1.66007311083319E-55	2.11963472142082E-54	FALSE	FALSE	FALSE
ENSG00000187238	4.75160421723558	2.52424927785635E-55	3.21544112021277E-54	TRUE	TRUE	TRUE
ENSG00000151694	0.664016955376593	3.17715070843866E-55	4.03759787677111E-54	FALSE	FALSE	TRUE
ENSG00000090382	1.36612381497934	3.94846715245529E-55	5.00602607756127E-54	FALSE	FALSE	TRUE
ENSG00000100479	1.10095397891974	4.07851451481999E-55	5.15879552565405E-54	FALSE	FALSE	TRUE
ENSG00000051341	1.45119108287038	4.39809732742337E-55	5.55002889378822E-54	FALSE	FALSE	TRUE
ENSG00000004864	0.6913598203772	6.66362768448525E-55	8.38933639251861E-54	FALSE	FALSE	TRUE
ENSG00000266964	-1.3125273600117	7.134154681819E-55	8.96083010151266E-54	FALSE	FALSE	FALSE
ENSG00000124787	0.88123607037961	1.16468658209552E-54	1.45950631784174E-53	FALSE	FALSE	TRUE
ENSG00000142494	-0.986510907765496	1.40508815899469E-54	1.75668545063201E-53	FALSE	FALSE	FALSE
ENSG00000163808	1.15504602697955	2.51082251964036E-54	3.13185968327427E-53	FALSE	FALSE	TRUE
ENSG00000149043	-3.00219882145938	3.43155606505774E-54	4.27046873441863E-53	FALSE	FALSE	FALSE
ENSG00000023445	1.36811990931707	3.61031516083815E-54	4.48260050199698E-53	FALSE	FALSE	TRUE
ENSG00000173757	-0.393319931102981	3.96031761811351E-54	4.90588886592456E-53	FALSE	FALSE	FALSE
ENSG00000214944	-0.768453862145493	4.11566486701636E-54	5.08666039971519E-53	FALSE	FALSE	FALSE
ENSG00000140505	-4.25782229733683	4.40339232744325E-54	5.42984519646598E-53	FALSE	FALSE	FALSE
ENSG00000136450	0.614938753582514	4.54142753437967E-54	5.58730070915366E-53	FALSE	FALSE	TRUE
ENSG00000150760	-0.583175728929705	5.0500392508073E-54	6.19892318036596E-53	FALSE	FALSE	FALSE
ENSG00000116701	0.697230858674276	7.42702269098531E-54	9.09599763129516E-53	FALSE	FALSE	TRUE
ENSG00000186407	1.81883710665009	8.2293641259215E-54	1.00558361185751E-52	FALSE	FALSE	TRUE
ENSG00000152056	1.09866649394858	9.79710743226174E-54	1.19445095353602E-52	FALSE	FALSE	TRUE
ENSG00000278053	0.737907290636856	1.08231215539017E-53	1.31656935839242E-52	FALSE	FALSE	TRUE
ENSG00000140451	1.91310677223763	1.23980221219099E-53	1.50475769618956E-52	FALSE	FALSE	TRUE
ENSG00000165732	0.998170631309347	1.2819492442511E-53	1.55242328883413E-52	FALSE	FALSE	TRUE
ENSG00000125977	0.606102763743865	1.45188555197497E-53	1.75428050698363E-52	FALSE	FALSE	TRUE
ENSG00000103510	-0.48248881536324	1.89530942186181E-53	2.28494780970438E-52	FALSE	FALSE	FALSE
ENSG00000112249	0.846371599692096	2.07867905807911E-53	2.50043331685641E-52	FALSE	FALSE	TRUE
ENSG00000182983	0.981702728934071	2.83309733459719E-53	3.4003463787021E-52	FALSE	FALSE	TRUE
ENSG00000185920	-0.808721447376783	3.18072106578869E-53	3.80910742268841E-52	FALSE	FALSE	FALSE
ENSG00000093000	0.632905191441291	3.41117375098581E-53	4.07605075864477E-52	FALSE	FALSE	TRUE
ENSG00000153208	-1.40396915220159	4.83528908486579E-53	5.76498815615013E-52	FALSE	FALSE	FALSE
ENSG00000139990	-0.309684565786419	9.14044516252891E-53	1.08739084411495E-51	FALSE	FALSE	FALSE
ENSG00000100266	-0.498756634520158	1.10214660640139E-52	1.30828435630196E-51	FALSE	FALSE	FALSE
ENSG00000120693	-0.95179620424919	1.1222142574753E-52	1.32918403610177E-51	FALSE	FALSE	FALSE
ENSG00000111247	1.13455235666365	1.73340329279559E-52	2.04860200971313E-51	FALSE	FALSE	TRUE
ENSG00000164032	0.686250504154926	1.91364837227917E-52	2.25668446696065E-51	FALSE	FALSE	TRUE
ENSG00000122778	-1.11348239324691	2.07088382195575E-52	2.4367850811292E-51	FALSE	FALSE	FALSE
ENSG00000143437	-0.517071373012844	2.82263760804956E-52	3.31414472197297E-51	FALSE	FALSE	FALSE
ENSG00000109079	0.546283930552433	3.79398860403902E-52	4.44497450117457E-51	FALSE	FALSE	TRUE
ENSG00000058085	-0.940378674035774	5.89558906519219E-52	6.89222435954611E-51	FALSE	FALSE	FALSE
ENSG00000141646	-0.559836886574108	5.96108793150443E-52	6.95374425875927E-51	FALSE	FALSE	FALSE
ENSG00000170743	-3.49415552908831	7.81104538847817E-52	9.09212416878676E-51	FALSE	FALSE	FALSE
ENSG00000129667	1.04271169060719	1.09868108101675E-51	1.27612398248849E-50	FALSE	FALSE	TRUE
ENSG00000116678	-1.64260232332427	1.43393613026623E-51	1.66195043767552E-50	FALSE	FALSE	FALSE
ENSG00000170017	-1.07052155495829	1.53561336939489E-51	1.77598454134943E-50	FALSE	FALSE	FALSE
ENSG00000151892	-1.29987503846269	1.7539337077213E-51	2.02414443491511E-50	FALSE	FALSE	FALSE
ENSG00000100567	0.711828736334723	2.175564864514E-51	2.5053786424819E-50	FALSE	FALSE	TRUE
ENSG00000164237	-1.22023992223526	2.43316060289829E-51	2.79606391835185E-50	FALSE	FALSE	FALSE
ENSG00000144827	-0.536688291796556	2.58156639694715E-51	2.96030575581986E-50	FALSE	FALSE	FALSE
ENSG00000008277	-1.34128088556238	2.77225848027561E-51	3.17223899406114E-50	FALSE	FALSE	FALSE
ENSG00000151247	0.899739211851327	2.92712260356453E-51	3.34236557755857E-50	FALSE	FALSE	TRUE
ENSG00000198848	-1.59856644773669	2.97440550241405E-51	3.38919074230765E-50	FALSE	FALSE	FALSE
ENSG00000111802	0.772476309813032	3.45412483793743E-51	3.92752173677896E-50	FALSE	FALSE	TRUE
ENSG00000143198	-0.589533712692189	4.68649016038475E-51	5.31759104122647E-50	FALSE	FALSE	FALSE
ENSG00000196715	-0.626485600410406	5.63467311082982E-51	6.38005649299619E-50	FALSE	FALSE	FALSE
ENSG00000167614	-1.53881408625782	6.16490645294721E-51	6.96582840007697E-50	FALSE	FALSE	FALSE
ENSG00000163017	-1.96283677438283	6.28705879403046E-51	7.0890197383212E-50	FALSE	FALSE	FALSE
ENSG00000170515	0.570810327424796	6.5485499807338E-51	7.36848300957151E-50	FALSE	FALSE	TRUE
ENSG00000103187	0.936484967257359	1.22738316898401E-50	1.37819053964296E-49	FALSE	FALSE	TRUE
ENSG00000148737	-0.8818125253059	1.42756753748944E-50	1.59964569916607E-49	FALSE	FALSE	FALSE
ENSG00000111058	-1.37058920416077	1.45249691560396E-50	1.62421031908427E-49	FALSE	FALSE	FALSE
ENSG00000196867	-1.22546704824768	1.46088606043086E-50	1.63021603561716E-49	FALSE	FALSE	FALSE
ENSG00000153896	-0.715426123314452	1.5456401987781E-50	1.72123767290732E-49	FALSE	FALSE	FALSE
ENSG00000159307	-2.09213278244484	1.58276045279548E-50	1.75894839620337E-49	FALSE	FALSE	FALSE
ENSG00000133424	-0.645825985807857	1.69876020608152E-50	1.88398436818199E-49	FALSE	FALSE	FALSE
ENSG00000117868	-0.504632256837858	2.49495272313137E-50	2.76131960197388E-49	FALSE	FALSE	FALSE
ENSG00000109099	-0.895729920534689	2.83813431401585E-50	3.13471644785268E-49	FALSE	FALSE	FALSE
ENSG00000173692	0.51549266874454	3.5756748805877E-50	3.9412693938886E-49	FALSE	FALSE	TRUE
ENSG00000156298	-0.906190998731036	4.1174694476229E-50	4.52921639238519E-49	FALSE	FALSE	FALSE
ENSG00000145335	-0.758897204813665	5.00360892962544E-50	5.49278289205427E-49	FALSE	FALSE	FALSE
ENSG00000159527	1.08330517535099	5.1427052629755E-50	5.63402659743015E-49	FALSE	FALSE	TRUE
ENSG00000198431	0.677614754993186	5.84997715743782E-50	6.39589607840519E-49	FALSE	FALSE	TRUE
ENSG00000113763	1.95719528143329	8.91609586605739E-50	9.72845126718706E-49	FALSE	FALSE	TRUE
ENSG00000163686	-0.849886639159694	9.02254343063534E-50	9.82474940904465E-49	FALSE	FALSE	FALSE
ENSG00000158220	1.01488021363647	9.84222131005508E-50	1.0695741910585E-48	FALSE	FALSE	TRUE
ENSG00000163884	-1.38130436755702	1.2427754971245E-49	1.34783744176093E-48	FALSE	FALSE	FALSE
ENSG00000137547	0.562723736083012	1.48202966358102E-49	1.60409663587196E-48	FALSE	FALSE	TRUE
ENSG00000259494	0.587347083256459	1.63877690851485E-49	1.77020681657774E-48	FALSE	FALSE	TRUE
ENSG00000164199	-1.15959540970238	2.25565189836726E-49	2.43169179702227E-48	FALSE	FALSE	FALSE
ENSG00000149970	-1.72978570323571	2.28170322712275E-49	2.45487632065537E-48	FALSE	FALSE	FALSE
ENSG00000055118	-1.72905480917073	2.83444296386293E-49	3.04350426398085E-48	FALSE	FALSE	FALSE
ENSG00000167555	-1.14446497109594	3.83769665137646E-49	4.11257928850878E-48	FALSE	FALSE	FALSE
ENSG00000111331	2.48980350108227	4.34684616180269E-49	4.64897348908838E-48	TRUE	TRUE	TRUE
ENSG00000072682	-0.768412406101271	4.85450687766379E-49	5.18165842811504E-48	FALSE	FALSE	FALSE
ENSG00000145675	-0.925603420978109	5.55695974393779E-49	5.91975139585957E-48	FALSE	FALSE	FALSE
ENSG00000126218	-1.3883622479942	5.90956267887322E-49	6.28298189539257E-48	FALSE	FALSE	FALSE
ENSG00000154162	-2.14404083995733	6.03263733454901E-49	6.40123266088394E-48	FALSE	FALSE	FALSE
ENSG00000163961	0.508606763842024	6.99108364074509E-49	7.40369465562044E-48	FALSE	FALSE	TRUE
ENSG00000163734	1.96478236890702	1.05257276724817E-48	1.11251379959048E-47	FALSE	FALSE	TRUE
ENSG00000153310	0.790146566377184	1.18609362839547E-48	1.25118978261014E-47	FALSE	FALSE	TRUE
ENSG00000100129	-0.530286399289655	1.24204492978928E-48	1.30765782958906E-47	FALSE	FALSE	FALSE
ENSG00000181666	-0.577973676126393	1.44274504216016E-48	1.51600505305584E-47	FALSE	FALSE	FALSE
ENSG00000152104	-0.848847422878259	1.83166061844162E-48	1.92093184469965E-47	FALSE	FALSE	FALSE
ENSG00000175793	1.41382414198621	1.83751463530141E-48	1.92333653977963E-47	FALSE	FALSE	TRUE
ENSG00000123095	-1.25480055794884	2.0722741291098E-48	2.16486510083598E-47	FALSE	FALSE	FALSE
ENSG00000130595	-2.26488687958298	2.33232994051358E-48	2.43183668121888E-47	FALSE	FALSE	FALSE
ENSG00000169230	0.905547306187096	4.03334900214036E-48	4.19732523324857E-47	FALSE	FALSE	TRUE
ENSG00000170899	0.811671135828976	4.67120379739676E-48	4.85176379033459E-47	FALSE	FALSE	TRUE
ENSG00000100644	1.01791726871942	5.00358589830614E-48	5.18701870187168E-47	FALSE	FALSE	TRUE
ENSG00000130766	0.93330826687883	5.35510016624797E-48	5.54078467392821E-47	FALSE	FALSE	TRUE
ENSG00000145287	2.12683180248521	6.08795053294591E-48	6.2750039748933E-47	TRUE	TRUE	TRUE
ENSG00000198821	1.34793395480642	6.08740746840578E-48	6.2750039748933E-47	FALSE	FALSE	TRUE
ENSG00000186951	-0.746765076691085	6.20936907768562E-48	6.38796235972953E-47	FALSE	FALSE	FALSE
ENSG00000151239	1.0244115554021	7.07603323214591E-48	7.26571397087834E-47	FALSE	FALSE	TRUE
ENSG00000169071	-1.04687770781905	8.57427137405434E-48	8.78740791105645E-47	FALSE	FALSE	FALSE
ENSG00000169398	-0.393872510568087	1.02933379973503E-47	1.05292269931229E-46	FALSE	FALSE	FALSE
ENSG00000114354	0.53571051538021	1.13439369805803E-47	1.1581966660135E-46	FALSE	FALSE	TRUE
ENSG00000115561	-0.395541720905112	2.25328969472456E-47	2.29622974362403E-46	FALSE	FALSE	FALSE
ENSG00000158467	-0.525825707953724	2.50261570274683E-47	2.54550422043985E-46	FALSE	FALSE	FALSE
ENSG00000150593	-0.802964291537649	2.70122746784544E-47	2.74235517929196E-46	FALSE	FALSE	FALSE
ENSG00000198467	-1.45993293867945	2.72910751503929E-47	2.76546148006139E-46	FALSE	FALSE	FALSE
ENSG00000120254	0.860027454440339	2.87346573186407E-47	2.90628996587974E-46	FALSE	FALSE	TRUE
ENSG00000166313	-0.849474689782209	2.97971253874402E-47	3.00811727509466E-46	FALSE	FALSE	FALSE
ENSG00000101811	0.650801089598828	3.0847876733691E-47	3.10838399699002E-46	FALSE	FALSE	TRUE
ENSG00000166428	-1.0383888361742	3.0996032858928E-47	3.11749671268287E-46	FALSE	FALSE	FALSE
ENSG00000175426	2.69456997296628	4.00158337962418E-47	4.0172029430019E-46	TRUE	TRUE	TRUE
ENSG00000110944	2.07726613629275	4.17319632789304E-47	4.18171305509282E-46	TRUE	TRUE	TRUE
ENSG00000177556	0.703347521196981	4.22755890690113E-47	4.22834178818019E-46	FALSE	FALSE	TRUE
ENSG00000142168	-0.521575002552639	4.78167088663079E-47	4.77371616611699E-46	FALSE	FALSE	FALSE
ENSG00000113302	4.55407658882681	5.06919004174629E-47	5.05141981835271E-46	TRUE	TRUE	TRUE
ENSG00000168393	0.688786216244638	5.66540981469295E-47	5.63515256153898E-46	FALSE	FALSE	TRUE
ENSG00000256683	-0.648698175761085	7.17081213475893E-47	7.11940373893988E-46	FALSE	FALSE	FALSE
ENSG00000072041	1.1817195749132	7.40396081583733E-47	7.33739309474081E-46	FALSE	FALSE	TRUE
ENSG00000177889	0.610445905356007	9.59953787932534E-47	9.49580660920076E-46	FALSE	FALSE	TRUE
ENSG00000176014	0.994715207253751	1.05414578681665E-46	1.04084851820781E-45	FALSE	FALSE	TRUE
ENSG00000163584	1.08430787513267	1.18646453814044E-46	1.169360396076E-45	FALSE	FALSE	TRUE
ENSG00000108947	-0.932481534850266	1.66523267631745E-46	1.63823710105474E-45	FALSE	FALSE	FALSE
ENSG00000126016	-0.952879189268191	1.71182149854282E-46	1.68100871156905E-45	FALSE	FALSE	FALSE
ENSG00000147862	-0.819519650848987	1.7900874994361E-46	1.75467560516413E-45	FALSE	FALSE	FALSE
ENSG00000072864	-0.910426179382764	2.20039924446597E-46	2.15296310133346E-45	FALSE	FALSE	FALSE
ENSG00000178234	-0.415517430971495	2.2380426956949E-46	2.18583518977363E-45	FALSE	FALSE	FALSE
ENSG00000163528	0.544776972187373	4.12224972620552E-46	4.01882143885127E-45	FALSE	FALSE	TRUE
ENSG00000115380	-0.942470095659275	4.32665437081231E-46	4.21049734355987E-45	FALSE	FALSE	FALSE
ENSG00000139618	1.23866677987474	4.61320921225559E-46	4.48128470420727E-45	FALSE	FALSE	TRUE
ENSG00000168306	-1.76710585011795	5.15491672945592E-46	4.99851081791587E-45	FALSE	FALSE	FALSE
ENSG00000125378	-0.859678481451065	5.4941311582182E-46	5.317885732175E-45	FALSE	FALSE	FALSE
ENSG00000058056	-0.724091459658005	5.52558647550752E-46	5.33876432096889E-45	FALSE	FALSE	FALSE
ENSG00000140022	0.612052933560153	5.63810906756209E-46	5.43775483462551E-45	FALSE	FALSE	TRUE
ENSG00000186326	-2.36487694546704	6.13736185785754E-46	5.9087150435452E-45	FALSE	FALSE	FALSE
ENSG00000185652	-1.27077064342488	6.96399270502248E-46	6.6926200355563E-45	FALSE	FALSE	FALSE
ENSG00000168778	-0.602344595757902	7.6641124877355E-46	7.35237505262157E-45	FALSE	FALSE	FALSE
ENSG00000100462	0.4740543236512	7.69226829821725E-46	7.3663016096935E-45	FALSE	FALSE	FALSE
ENSG00000111796	1.64846427669345	8.57711928958777E-46	8.19911881116169E-45	FALSE	FALSE	TRUE
ENSG00000006634	0.928570473702937	1.29315903825122E-45	1.23398444621816E-44	FALSE	FALSE	TRUE
ENSG00000100554	0.721487311624802	2.39746341057676E-45	2.28372131931659E-44	FALSE	FALSE	TRUE
ENSG00000054116	0.404217376458362	2.57224754351632E-45	2.44589946875557E-44	FALSE	FALSE	FALSE
ENSG00000144057	-2.15899615149118	2.75090259602207E-45	2.61118188420303E-44	FALSE	FALSE	FALSE
ENSG00000227507	1.48310467069019	3.78127267967948E-45	3.58292170928927E-44	FALSE	FALSE	TRUE
ENSG00000177283	-1.20773039244613	4.21255302606975E-45	3.98458824760118E-44	FALSE	FALSE	FALSE
ENSG00000136492	1.13638823284654	5.60853562444555E-45	5.29575190692839E-44	FALSE	FALSE	TRUE
ENSG00000168079	-1.53310989881552	6.31191888635024E-45	5.94950678973432E-44	FALSE	FALSE	FALSE
ENSG00000055130	0.421793423121192	6.54327026007787E-45	6.15682973426491E-44	FALSE	FALSE	FALSE
ENSG00000184979	1.41312546871173	6.91681711590807E-45	6.49699639009035E-44	FALSE	FALSE	TRUE
ENSG00000108846	-0.934921729322934	7.31090859464107E-45	6.85524606244035E-44	FALSE	FALSE	FALSE
ENSG00000109971	0.73980363177951	7.4756065918088E-45	6.9975305376706E-44	FALSE	FALSE	TRUE
ENSG00000133313	0.739588442093028	7.8184569876861E-45	7.30579345856274E-44	FALSE	FALSE	TRUE
ENSG00000163083	-1.0748864959462	1.39450517538267E-44	1.30081562214884E-43	FALSE	FALSE	FALSE
ENSG00000165102	-0.450623365828685	1.48452773349696E-44	1.38240246355467E-43	FALSE	FALSE	FALSE
ENSG00000100028	0.396121129338139	1.52021021025124E-44	1.41319369114749E-43	FALSE	FALSE	FALSE
ENSG00000071282	-0.890175908262513	1.53060032293828E-44	1.42040761927657E-43	FALSE	FALSE	FALSE
ENSG00000163636	0.501789356017081	1.70847191528101E-44	1.58275417057165E-43	FALSE	FALSE	TRUE
ENSG00000158887	-1.56927916528836	1.7211547529127E-44	1.59177342816464E-43	FALSE	FALSE	FALSE
ENSG00000122862	1.05255514259985	1.84920247470406E-44	1.70727223348318E-43	FALSE	FALSE	TRUE
ENSG00000113300	0.699219046721263	1.87238399162506E-44	1.72572456292951E-43	FALSE	FALSE	TRUE
ENSG00000130653	-1.33986347620654	2.36711305292855E-44	2.1779859623283E-43	FALSE	FALSE	FALSE
ENSG00000023330	0.780164832867834	2.65855800511109E-44	2.44198499755187E-43	FALSE	FALSE	TRUE
ENSG00000175832	1.1267347481734	3.67701360453053E-44	3.37174031885728E-43	FALSE	FALSE	TRUE
ENSG00000120539	0.733316806852768	6.09250287637998E-44	5.5772217009031E-43	FALSE	FALSE	TRUE
ENSG00000160710	0.547799980833354	6.56545326411987E-44	6.0000022131153E-43	FALSE	FALSE	TRUE
ENSG00000167264	0.545988586690262	6.89787907748089E-44	6.29314947592471E-43	FALSE	FALSE	TRUE
ENSG00000089220	-0.465194678407186	7.79922374337635E-44	7.10347511601613E-43	FALSE	FALSE	FALSE
ENSG00000104888	-1.28963225348356	8.73593759112257E-44	7.94323214303923E-43	FALSE	FALSE	FALSE
ENSG00000134242	1.32749505246353	9.32313863796803E-44	8.46290282078409E-43	FALSE	FALSE	TRUE
ENSG00000183741	-0.773034806240355	9.60845616762132E-44	8.70726036263805E-43	FALSE	FALSE	FALSE
ENSG00000198453	-0.803941341421501	9.98518461658073E-44	9.03349784156659E-43	FALSE	FALSE	FALSE
ENSG00000186205	-1.44718628082766	1.02868005588808E-43	9.29080431747743E-43	FALSE	FALSE	FALSE
ENSG00000100320	-0.483845110002991	1.39501539368894E-43	1.25784276148814E-42	FALSE	FALSE	FALSE
ENSG00000187017	-1.37027199979012	1.64113792353954E-43	1.47729765417284E-42	FALSE	FALSE	FALSE
ENSG00000186868	-1.12789081288829	1.75636738205533E-43	1.57839271721811E-42	FALSE	FALSE	FALSE
ENSG00000160785	0.489583659482776	2.00442541314964E-43	1.79832253428924E-42	FALSE	FALSE	FALSE
ENSG00000176533	-1.1294793391252	2.13363886363251E-43	1.911075207708E-42	FALSE	FALSE	FALSE
ENSG00000170954	-1.18352978981393	2.48714619476978E-43	2.22401930429662E-42	FALSE	FALSE	FALSE
ENSG00000153246	-1.07891399043106	2.54438158034073E-43	2.27143882899509E-42	FALSE	FALSE	FALSE
ENSG00000072163	-1.07506807544721	2.68145740633976E-43	2.38985997551832E-42	FALSE	FALSE	FALSE
ENSG00000101361	0.588018074138661	2.83731534172238E-43	2.52460299186863E-42	FALSE	FALSE	TRUE
ENSG00000198231	-0.313820008027848	2.89184192870783E-43	2.56888787120904E-42	FALSE	FALSE	FALSE
ENSG00000138442	0.623945935726371	2.92029224386155E-43	2.58990121660037E-42	FALSE	FALSE	TRUE
ENSG00000090006	-1.33260039758363	3.30251504699421E-43	2.92407930636323E-42	FALSE	FALSE	FALSE
ENSG00000007255	-1.08603355441399	3.56853667283724E-43	3.15444624713485E-42	FALSE	FALSE	FALSE
ENSG00000198851	1.2229978258175	5.21930651259985E-43	4.60612328015552E-42	FALSE	FALSE	TRUE
ENSG00000140092	-1.05319580523558	5.39671100096633E-43	4.75491616904064E-42	FALSE	FALSE	FALSE
ENSG00000170581	0.861030877034368	6.47672342680456E-43	5.69719596550023E-42	FALSE	FALSE	TRUE
ENSG00000115523	1.80479908019137	7.17857096861498E-43	6.30430273194951E-42	FALSE	FALSE	TRUE
ENSG00000167088	0.586279078634451	7.24958162559878E-43	6.35632960387322E-42	FALSE	FALSE	TRUE
ENSG00000178568	-1.93741696634374	8.23820471349648E-43	7.21143333186296E-42	FALSE	FALSE	FALSE
ENSG00000100368	0.810597870398033	1.0010496377262E-42	8.74865549087251E-42	FALSE	FALSE	TRUE
ENSG00000150672	-1.2259068567539	1.02906279890706E-42	8.97894697398554E-42	FALSE	FALSE	FALSE
ENSG00000198785	-1.59474653123676	1.21061329276709E-42	1.05460038616695E-41	FALSE	FALSE	FALSE
ENSG00000167601	-0.971188344001406	1.392663119163E-42	1.21123566933967E-41	FALSE	FALSE	FALSE
ENSG00000165140	-1.75301082334991	1.5156620344718E-42	1.31609174408074E-41	FALSE	FALSE	FALSE
ENSG00000188554	-0.418691311041619	1.53683412775038E-42	1.3323340487929E-41	FALSE	FALSE	FALSE
ENSG00000155760	-0.877585215034301	1.55857700342604E-42	1.34901833261283E-41	FALSE	FALSE	FALSE
ENSG00000139624	-0.429733005334157	1.61547367429969E-42	1.39602773038282E-41	FALSE	FALSE	FALSE
ENSG00000198019	2.08279541128937	2.47691911785939E-42	2.13703516861958E-41	TRUE	TRUE	TRUE
ENSG00000181924	0.584464544735039	2.54156928615515E-42	2.18931670088101E-41	FALSE	FALSE	TRUE
ENSG00000165609	0.474743345356119	3.40085769729138E-42	2.92484592724056E-41	FALSE	FALSE	FALSE
ENSG00000108883	0.457093378014027	4.58332392903548E-42	3.93553776482045E-41	FALSE	FALSE	FALSE
ENSG00000111639	0.571735779685512	5.6342288037568E-42	4.83023329668103E-41	FALSE	FALSE	TRUE
ENSG00000122126	-0.455207553804609	6.08907971216694E-42	5.21190483762498E-41	FALSE	FALSE	FALSE
ENSG00000152284	-0.998554392501898	8.43611029341666E-42	7.20940374916826E-41	FALSE	FALSE	FALSE
ENSG00000037474	0.447004414543164	8.63653735123453E-42	7.36902657725398E-41	FALSE	FALSE	FALSE
ENSG00000113575	0.568985300380407	9.1758149407419E-42	7.81681017270457E-41	FALSE	FALSE	TRUE
ENSG00000175634	0.941677579308395	9.87954563614612E-42	8.40305920957877E-41	FALSE	FALSE	TRUE
ENSG00000134109	0.502206955340154	1.13832404049749E-41	9.66680525585996E-41	FALSE	FALSE	TRUE
ENSG00000128016	0.952331478230232	1.26895760752915E-41	1.07592465278884E-40	FALSE	FALSE	TRUE
ENSG00000155366	-0.730820195234557	1.32049586896293E-41	1.11786805458758E-40	FALSE	FALSE	FALSE
ENSG00000138623	1.12417080713092	1.38254126259369E-41	1.16856108908741E-40	FALSE	FALSE	TRUE
ENSG00000088986	0.617829149787508	1.42860501718912E-41	1.20560870278725E-40	FALSE	FALSE	TRUE
ENSG00000113946	-1.60815483972358	1.43338786588855E-41	1.20775785704587E-40	FALSE	FALSE	FALSE
ENSG00000165591	0.719084994814984	1.50416047371592E-41	1.26541599977254E-40	FALSE	FALSE	TRUE
ENSG00000137752	0.662462503488284	1.58339483067683E-41	1.33000240754052E-40	FALSE	FALSE	TRUE
ENSG00000187758	-1.70507006125221	1.66223432585137E-41	1.39405707980175E-40	FALSE	FALSE	FALSE
ENSG00000143786	-0.734331037915297	1.69775731401888E-41	1.42164143457612E-40	FALSE	FALSE	FALSE
ENSG00000154380	0.700872568340746	2.46025651041883E-41	2.05694201436101E-40	FALSE	FALSE	TRUE
ENSG00000100626	-1.27377514937759	3.86698729876267E-41	3.22806775898256E-40	FALSE	FALSE	FALSE
ENSG00000144891	-1.58530373369834	4.17359629983675E-41	3.47864099003368E-40	FALSE	FALSE	FALSE
ENSG00000108788	0.368614833574088	4.269503254283E-41	3.5530950811067E-40	FALSE	FALSE	FALSE
ENSG00000165195	0.791950302779282	4.36174381008887E-41	3.62427358742923E-40	FALSE	FALSE	TRUE
ENSG00000175768	0.505095142091541	4.42586749104768E-41	3.67190634702743E-40	FALSE	FALSE	TRUE
ENSG00000164934	0.608509286235244	5.73025348438196E-41	4.74679433575874E-40	FALSE	FALSE	TRUE
ENSG00000161267	0.911842365540733	5.9546869042326E-41	4.92515527867692E-40	FALSE	FALSE	TRUE
ENSG00000169035	0.925972590401083	6.25395773816813E-41	5.16477457856973E-40	FALSE	FALSE	TRUE
ENSG00000183486	1.60062565372837	6.61723129518998E-41	5.45643759165208E-40	FALSE	FALSE	TRUE
ENSG00000103490	1.16319555704465	7.75771334834473E-41	6.38710515158687E-40	FALSE	FALSE	TRUE
ENSG00000001461	-0.485135737791561	8.63413241559218E-41	7.0978613663034E-40	FALSE	FALSE	FALSE
ENSG00000183520	0.747579812136036	1.00820772945844E-40	8.27557742675534E-40	FALSE	FALSE	TRUE
ENSG00000143995	-0.745661298472997	1.10623220307445E-40	9.06640383733704E-40	FALSE	FALSE	FALSE
ENSG00000138346	1.16343736074437	1.17378593810255E-40	9.60548159347256E-40	FALSE	FALSE	TRUE
ENSG00000092929	1.01017328113192	1.17828439743223E-40	9.62770655148482E-40	FALSE	FALSE	TRUE
ENSG00000145604	0.652061862361404	1.46481041004079E-40	1.19508172577497E-39	FALSE	FALSE	TRUE
ENSG00000105246	1.62558634248079	1.46850836640559E-40	1.19629165715786E-39	FALSE	FALSE	TRUE
ENSG00000130649	1.36889067477296	1.6795662842766E-40	1.3661652863521E-39	FALSE	FALSE	TRUE
ENSG00000119599	-0.568480299042039	1.76076392139922E-40	1.43005803601161E-39	FALSE	FALSE	FALSE
ENSG00000117791	-0.911762791949944	2.27163110405296E-40	1.84220414309159E-39	FALSE	FALSE	FALSE
ENSG00000162063	0.893042605333997	2.53970121440151E-40	2.05651068350563E-39	FALSE	FALSE	TRUE
ENSG00000113657	-1.04279184470162	2.98267662208584E-40	2.4115922808212E-39	FALSE	FALSE	FALSE
ENSG00000119203	0.443690858700487	3.38519212918318E-40	2.7329480851597E-39	FALSE	FALSE	FALSE
ENSG00000142973	-1.6183754598333	3.62931925738112E-40	2.92130451700677E-39	FALSE	FALSE	FALSE
ENSG00000156508	-0.447256846756053	3.62406061888263E-40	2.92130451700677E-39	FALSE	FALSE	FALSE
ENSG00000183395	1.36994634569108	3.6679642410353E-40	2.94801709312971E-39	FALSE	FALSE	TRUE
ENSG00000170949	-0.68429495053782	3.71017088296599E-40	2.97750860904893E-39	FALSE	FALSE	FALSE
ENSG00000113643	0.609797534294502	4.23199341271893E-40	3.39124575995474E-39	FALSE	FALSE	TRUE
ENSG00000169083	-1.26437729487251	4.3943128744178E-40	3.51610130884897E-39	FALSE	FALSE	FALSE
ENSG00000005469	0.735783114172272	4.82988812434286E-40	3.85890913603192E-39	FALSE	FALSE	TRUE
ENSG00000151790	2.49555311076611	4.98100194485154E-40	3.97376536250268E-39	TRUE	TRUE	TRUE
ENSG00000110851	0.417373937888342	5.91503086275462E-40	4.71195895128875E-39	FALSE	FALSE	FALSE
ENSG00000188488	-1.6130845348467	6.53767874501175E-40	5.20029497817503E-39	FALSE	FALSE	FALSE
ENSG00000120306	-0.695491257436624	7.95259488601322E-40	6.30719312770276E-39	FALSE	FALSE	FALSE
ENSG00000185761	-1.21696005792108	7.95259862981963E-40	6.30719312770276E-39	FALSE	FALSE	FALSE
ENSG00000177469	-0.724392199532344	8.27283663774958E-40	6.55155288570169E-39	FALSE	FALSE	FALSE
ENSG00000169218	-0.951157163276591	8.61173727702959E-40	6.80995505611081E-39	FALSE	FALSE	FALSE
ENSG00000152439	-0.661273232098236	9.87222609885121E-40	7.79530601752856E-39	FALSE	FALSE	FALSE
ENSG00000231051	0.398800274064174	1.02091687634651E-39	8.04959423233212E-39	FALSE	FALSE	FALSE
ENSG00000108830	-1.06019321028504	1.05542387071399E-39	8.30953983342021E-39	FALSE	FALSE	FALSE
ENSG00000156697	0.615558023445793	1.17736601325633E-39	9.25611912314041E-39	FALSE	FALSE	TRUE
ENSG00000120733	-0.370682085641056	1.31572938819383E-39	1.03288581767949E-38	FALSE	FALSE	FALSE
ENSG00000172432	0.644209200514195	1.95634822128079E-39	1.53356121090531E-38	FALSE	FALSE	TRUE
ENSG00000176597	0.900051499051265	2.20760955744561E-39	1.7280143796759E-38	FALSE	FALSE	TRUE
ENSG00000050555	-1.29581368405441	2.48666370261282E-39	1.94362817045033E-38	FALSE	FALSE	FALSE
ENSG00000104221	-0.616677772039343	2.5721980620299E-39	2.007578285119E-38	FALSE	FALSE	FALSE
ENSG00000213722	-0.868639579355128	3.59197061006519E-39	2.79945645959049E-38	FALSE	FALSE	FALSE
ENSG00000162959	0.633404576415651	4.94875159923089E-39	3.85132671288848E-38	FALSE	FALSE	TRUE
ENSG00000108688	3.69871291294187	5.1429932054265E-39	3.9967347197854E-38	TRUE	TRUE	TRUE
ENSG00000167653	-1.88387192231113	5.34647525203899E-39	4.14889552245152E-38	FALSE	FALSE	FALSE
ENSG00000186818	1.35326606469681	5.38173084978302E-39	4.17026231272282E-38	FALSE	FALSE	TRUE
ENSG00000182199	0.631342050433253	5.60425435822657E-39	4.33647246257618E-38	FALSE	FALSE	TRUE
ENSG00000007306	-1.82659940434208	6.90706856124005E-39	5.33115587577071E-38	FALSE	FALSE	FALSE
ENSG00000110693	-0.969292027596706	6.90947808376133E-39	5.33115587577071E-38	FALSE	FALSE	FALSE
ENSG00000196776	0.687631568729828	9.66540993699936E-39	7.44691570181648E-38	FALSE	FALSE	TRUE
ENSG00000078369	-0.403845342727007	1.06226407192187E-38	8.17277528839032E-38	FALSE	FALSE	FALSE
ENSG00000164062	0.713977545528032	1.08607274332029E-38	8.34406669512505E-38	FALSE	FALSE	TRUE
ENSG00000072952	-1.02150544380888	1.17630963131174E-38	9.02450045271976E-38	FALSE	FALSE	FALSE
ENSG00000134121	-1.21920812735202	1.40519439008414E-38	1.0765184256517E-37	FALSE	FALSE	FALSE
ENSG00000256269	0.761353012229913	1.50089602986396E-38	1.1482067219965E-37	FALSE	FALSE	TRUE
ENSG00000118094	-0.883331778117269	2.29337839782119E-38	1.7519853927344E-37	FALSE	FALSE	FALSE
ENSG00000176871	0.393857612777372	2.32808506864269E-38	1.77598692877672E-37	FALSE	FALSE	FALSE
ENSG00000170606	0.560869813398727	3.03901150184543E-38	2.31504952347915E-37	FALSE	FALSE	TRUE
ENSG00000170276	-1.14736412481812	3.07579958306114E-38	2.33977373917087E-37	FALSE	FALSE	FALSE
ENSG00000141076	0.480604522149126	3.28952405814901E-38	2.49883536400321E-37	FALSE	FALSE	FALSE
ENSG00000242247	-0.528662077435547	3.63562006457812E-38	2.75786291696439E-37	FALSE	FALSE	FALSE
ENSG00000058063	0.743170924266802	4.35509747303056E-38	3.2990016061484E-37	FALSE	FALSE	TRUE
ENSG00000037897	0.735138047994938	4.48921564148177E-38	3.3958338486895E-37	FALSE	FALSE	TRUE
ENSG00000151689	0.602912747511124	4.59739591817752E-38	3.47280214742333E-37	FALSE	FALSE	TRUE
ENSG00000169248	2.55528936715919	5.79195266115274E-38	4.36904138587792E-37	TRUE	TRUE	TRUE
ENSG00000115461	-1.35736467837767	5.81875652013341E-38	4.38313862834596E-37	FALSE	FALSE	FALSE
ENSG00000186810	1.46380401887039	6.33908240468586E-38	4.76843789243849E-37	FALSE	FALSE	TRUE
ENSG00000183077	-0.5879000043492	7.31609328606353E-38	5.49571903171476E-37	FALSE	FALSE	FALSE
ENSG00000138615	-1.74457332146924	8.03324717306882E-38	6.02605110857565E-37	FALSE	FALSE	FALSE
ENSG00000122406	-0.416635147718689	9.1826746062869E-38	6.87872753794113E-37	FALSE	FALSE	FALSE
ENSG00000104147	0.834815312446652	9.51290357488104E-38	7.11623160774688E-37	FALSE	FALSE	TRUE
ENSG00000134375	0.613918761750564	1.15264985053665E-37	8.61059729287472E-37	FALSE	FALSE	TRUE
ENSG00000161547	0.447557733813384	1.3692698267555E-37	1.02146772573294E-36	FALSE	FALSE	FALSE
ENSG00000196262	0.477414293646712	1.40646235302023E-37	1.04776595429824E-36	FALSE	FALSE	FALSE
ENSG00000185950	-0.851442885699856	1.43483692222099E-37	1.06743171031895E-36	FALSE	FALSE	FALSE
ENSG00000182902	-2.43525464473229	1.9150952708469E-37	1.42275509736507E-36	FALSE	FALSE	FALSE
ENSG00000143977	0.702489062666771	1.97778527468055E-37	1.46731020172385E-36	FALSE	FALSE	TRUE
ENSG00000122257	0.73796954477374	2.23859022594882E-37	1.65852205903287E-36	FALSE	FALSE	TRUE
ENSG00000089195	0.747543347271187	2.80700894639054E-37	2.07680209855552E-36	FALSE	FALSE	TRUE
ENSG00000163535	1.22489691142018	2.99774720910101E-37	2.21488819101977E-36	FALSE	FALSE	TRUE
ENSG00000078589	1.21857974580306	3.28866999545958E-37	2.4265173012947E-36	FALSE	FALSE	TRUE
ENSG00000124233	4.41313298312629	3.31578625720975E-37	2.44318711803409E-36	TRUE	TRUE	TRUE
ENSG00000160801	-1.04102812082148	4.5583319034869E-37	3.35416220854669E-36	FALSE	FALSE	FALSE
ENSG00000162924	0.959250716671247	5.07232242425138E-37	3.72729434195669E-36	FALSE	FALSE	TRUE
ENSG00000227124	-0.917722848145922	5.46730069448245E-37	4.01207758843747E-36	FALSE	FALSE	FALSE
ENSG00000065320	-1.17130107509672	5.53122805133904E-37	4.05348204956339E-36	FALSE	FALSE	FALSE
ENSG00000115091	0.560593941900839	6.35175332185483E-37	4.64848505302682E-36	FALSE	FALSE	TRUE
ENSG00000129757	-0.900639249350026	6.47406824492108E-37	4.73158898387263E-36	FALSE	FALSE	FALSE
ENSG00000110651	-0.762333624868449	7.16693582649014E-37	5.23089464849638E-36	FALSE	FALSE	FALSE
ENSG00000189221	-0.734772504400082	7.59053348636515E-37	5.53258722805104E-36	FALSE	FALSE	FALSE
ENSG00000110697	1.041274454832	7.70798950317119E-37	5.61062686073149E-36	FALSE	FALSE	TRUE
ENSG00000178295	1.02185794403881	9.22835937276536E-37	6.70825961942203E-36	FALSE	FALSE	TRUE
ENSG00000186188	-1.08333782593397	1.50871816411314E-36	1.09524016187837E-35	FALSE	FALSE	FALSE
ENSG00000132388	0.625550870496354	1.57532717118774E-36	1.14205933578322E-35	FALSE	FALSE	TRUE
ENSG00000100344	-0.921347968217221	1.63671522858764E-36	1.18497304954448E-35	FALSE	FALSE	FALSE
ENSG00000182986	-0.892037086483852	1.89106019622733E-36	1.36728462112769E-35	FALSE	FALSE	FALSE
ENSG00000169047	-0.821158355044814	2.0322424017509E-36	1.46739855773484E-35	FALSE	FALSE	FALSE
ENSG00000104951	1.09440864616058	2.16040159795352E-36	1.55785434319719E-35	FALSE	FALSE	TRUE
ENSG00000071967	-1.08281161042212	2.17113051431482E-36	1.56350345437525E-35	FALSE	FALSE	FALSE
ENSG00000168237	1.00048442059302	2.18367727839935E-36	1.57044487092342E-35	FALSE	FALSE	TRUE
ENSG00000132437	-4.1647221758381	2.39616588522989E-36	1.72096967368705E-35	FALSE	FALSE	FALSE
ENSG00000170835	-1.53401697652427	2.45204507293717E-36	1.75876433451974E-35	FALSE	FALSE	FALSE
ENSG00000160200	-1.15799999600539	2.50575998744351E-36	1.79490844723905E-35	FALSE	FALSE	FALSE
ENSG00000181856	-1.45118307359929	2.54278310333836E-36	1.81901609816298E-35	FALSE	FALSE	FALSE
ENSG00000143224	-0.764854955466449	2.95986737700842E-36	2.11458250042625E-35	FALSE	FALSE	FALSE
ENSG00000104205	-0.686814695746206	3.02062987777772E-36	2.15514160764564E-35	FALSE	FALSE	FALSE
ENSG00000005844	1.12019480782826	3.09273607040857E-36	2.20367645333466E-35	FALSE	FALSE	TRUE
ENSG00000120694	1.1126898684119	3.28002063421669E-36	2.33404366869622E-35	FALSE	FALSE	TRUE
ENSG00000119514	-0.842150938613122	3.41775870234345E-36	2.42885720412591E-35	FALSE	FALSE	FALSE
ENSG00000237440	-1.11446919402654	3.73704782252316E-36	2.65227270557787E-35	FALSE	FALSE	FALSE
ENSG00000150594	-0.889728973476559	3.86093571630522E-36	2.73660286138642E-35	FALSE	FALSE	FALSE
ENSG00000134698	-0.642646110288077	3.95559368223095E-36	2.8000211635294E-35	FALSE	FALSE	FALSE
ENSG00000140157	0.498301566365182	5.16112595735868E-36	3.64859179263013E-35	FALSE	FALSE	FALSE
ENSG00000103365	-0.384119550462629	5.794737565357E-36	4.09116046934551E-35	FALSE	FALSE	FALSE
ENSG00000089472	-0.854069970093274	5.88419915538458E-36	4.14889812509558E-35	FALSE	FALSE	FALSE
ENSG00000136527	0.380611288973779	5.96107562877456E-36	4.19762313833265E-35	FALSE	FALSE	FALSE
ENSG00000215018	-1.21934206331523	6.60391662147062E-36	4.64423875944829E-35	FALSE	FALSE	FALSE
ENSG00000166295	-0.478727811258001	7.46414214298665E-36	5.24237083410545E-35	FALSE	FALSE	FALSE
ENSG00000143119	0.791089083960821	7.67796705735565E-36	5.3855454645166E-35	FALSE	FALSE	TRUE
ENSG00000186827	1.57264238188984	7.77209254772166E-36	5.4444969974377E-35	FALSE	FALSE	TRUE
ENSG00000134504	0.511293063274169	8.35307263035284E-36	5.8439048285668E-35	FALSE	FALSE	TRUE
ENSG00000156076	-2.98892568564977	1.05216245354373E-35	7.35152575884822E-35	FALSE	FALSE	FALSE
ENSG00000160791	1.11218551552437	1.15749183989693E-35	8.07701993189059E-35	FALSE	FALSE	TRUE
ENSG00000113758	-1.12937198504262	1.18524497019068E-35	8.26001043096754E-35	FALSE	FALSE	FALSE
ENSG00000139874	-1.10711638339141	1.28420569028187E-35	8.93813780053142E-35	FALSE	FALSE	FALSE
ENSG00000104972	1.13874989861746	1.38588821846529E-35	9.63343921226642E-35	FALSE	FALSE	TRUE
ENSG00000134240	-2.26091024006481	1.54636682082102E-35	1.07351249347742E-34	FALSE	FALSE	FALSE
ENSG00000166333	-0.468858576743359	1.68761498519562E-35	1.17006528049314E-34	FALSE	FALSE	FALSE
ENSG00000186207	-2.38995120500772	1.76248981641896E-35	1.22041121775369E-34	FALSE	FALSE	FALSE
ENSG00000168056	-0.999721369446877	1.91246864490427E-35	1.32256634457464E-34	FALSE	FALSE	FALSE
ENSG00000167656	1.24093672984435	1.92226059217386E-35	1.32763803814975E-34	FALSE	FALSE	TRUE
ENSG00000228716	0.724188479679956	1.97975161341691E-35	1.36559878212831E-34	FALSE	FALSE	TRUE
ENSG00000008441	-0.778650662749942	1.99167503610403E-35	1.37207102933646E-34	FALSE	FALSE	FALSE
ENSG00000131471	-1.03281609858877	2.24866628997572E-35	1.54713969836418E-34	FALSE	FALSE	FALSE
ENSG00000010810	-0.621149289656464	2.25308293207681E-35	1.54820622342835E-34	FALSE	FALSE	FALSE
ENSG00000152778	0.980607918094714	2.32720107654907E-35	1.59710457616792E-34	FALSE	FALSE	TRUE
ENSG00000064102	0.819785476166265	3.4519043220204E-35	2.36595624914114E-34	FALSE	FALSE	TRUE
ENSG00000150637	1.07267224779868	6.24252979612981E-35	4.27324504802245E-34	FALSE	FALSE	TRUE
ENSG00000169375	-0.367178301051577	6.71339923939641E-35	4.58975560657975E-34	FALSE	FALSE	FALSE
ENSG00000183048	1.03199419640116	6.9454453994546E-35	4.74239577780711E-34	FALSE	FALSE	TRUE
ENSG00000143257	0.592233478491638	7.12355143549123E-35	4.85786632614749E-34	FALSE	FALSE	TRUE
ENSG00000176986	0.414546155180176	8.09578641275557E-35	5.51391455426139E-34	FALSE	FALSE	FALSE
ENSG00000143632	-2.18757211579465	8.51349637589608E-35	5.79110754738221E-34	FALSE	FALSE	FALSE
ENSG00000050628	0.890603088645442	8.72956619480268E-35	5.93061471926154E-34	FALSE	FALSE	TRUE
ENSG00000162551	1.16568789621361	9.49194087543176E-35	6.44044882766419E-34	FALSE	FALSE	TRUE
ENSG00000103479	-0.507947129326806	1.16666179357934E-34	7.90607320843418E-34	FALSE	FALSE	FALSE
ENSG00000163106	-1.19705188359161	1.29441271437193E-34	8.76080585253485E-34	FALSE	FALSE	FALSE
ENSG00000103342	0.602443003566243	1.40458280712542E-34	9.49455787394794E-34	FALSE	FALSE	TRUE
ENSG00000140464	0.801725288637304	1.45245111872623E-34	9.80586061530045E-34	FALSE	FALSE	TRUE
ENSG00000006607	0.377410990802497	1.47220461370066E-34	9.92681288214388E-34	FALSE	FALSE	FALSE
ENSG00000117643	-0.677658158531119	1.55466264680454E-34	1.046974183964E-33	FALSE	FALSE	FALSE
ENSG00000151651	1.02067997350824	1.64462289458561E-34	1.10617786471443E-33	FALSE	FALSE	TRUE
ENSG00000164182	0.585705251376764	1.67457515784801E-34	1.12492293874839E-33	FALSE	FALSE	TRUE
ENSG00000204174	-1.83574443069092	1.81928067910099E-34	1.22061303699683E-33	FALSE	FALSE	FALSE
ENSG00000177000	0.564132173486803	2.2407859886607E-34	1.50154902292263E-33	FALSE	FALSE	TRUE
ENSG00000103544	0.267818891320159	2.4146058859977E-34	1.61602061837343E-33	FALSE	FALSE	FALSE
ENSG00000104228	-0.630349988063643	2.48468566073842E-34	1.66086475911488E-33	FALSE	FALSE	FALSE
ENSG00000145246	0.581033665519159	2.75503584185997E-34	1.83930143162988E-33	FALSE	FALSE	TRUE
ENSG00000137441	-1.69505192417078	2.79884403462494E-34	1.86624155938387E-33	FALSE	FALSE	FALSE
ENSG00000142657	0.706326235837789	2.8686560158714E-34	1.91043293979302E-33	FALSE	FALSE	TRUE
ENSG00000058668	-0.506411196410628	3.07074336986511E-34	2.04249814539919E-33	FALSE	FALSE	FALSE
ENSG00000187091	0.776802836730157	3.39936540661622E-34	2.25829920801159E-33	FALSE	FALSE	TRUE
ENSG00000176387	-1.07389329202636	4.08583502857507E-34	2.71100675544643E-33	FALSE	FALSE	FALSE
ENSG00000185737	-1.86306711721823	4.46939809799268E-34	2.96186737757773E-33	FALSE	FALSE	FALSE
ENSG00000176485	-1.01776388284591	4.71357785673859E-34	3.11985710836338E-33	FALSE	FALSE	FALSE
ENSG00000159251	-2.48215003894864	5.30279108723525E-34	3.50555381421758E-33	FALSE	FALSE	FALSE
ENSG00000003096	-0.946624861174217	5.37924480551768E-34	3.55174831229841E-33	FALSE	FALSE	FALSE
ENSG00000110955	0.43296110806515	6.95108700849335E-34	4.58398301988677E-33	FALSE	FALSE	FALSE
ENSG00000136546	-1.52210547230779	7.46781573320017E-34	4.9187405823188E-33	FALSE	FALSE	FALSE
ENSG00000108854	-0.694190924171622	8.74526207542352E-34	5.75312551392965E-33	FALSE	FALSE	FALSE
ENSG00000125445	0.455592932769632	1.00643540611098E-33	6.61284383017692E-33	FALSE	FALSE	FALSE
ENSG00000126262	1.32448014949436	1.14914364011253E-33	7.54134240613336E-33	FALSE	FALSE	TRUE
ENSG00000169057	-0.49089087566098	1.17809004995928E-33	7.72192276678404E-33	FALSE	FALSE	FALSE
ENSG00000182117	0.468812039188273	1.29288878862375E-33	8.46411193619013E-33	FALSE	FALSE	FALSE
ENSG00000104964	-0.570733021788572	1.31488272777423E-33	8.59767749722592E-33	FALSE	FALSE	FALSE
ENSG00000143549	0.417828877299613	1.35237549495087E-33	8.83214032434058E-33	FALSE	FALSE	FALSE
ENSG00000166523	2.03760142328932	1.3554723558281E-33	8.84167414713477E-33	TRUE	TRUE	TRUE
ENSG00000165572	-0.607381011702629	1.38187117044697E-33	9.00299902483004E-33	FALSE	FALSE	FALSE
ENSG00000163541	0.426177891852935	1.43908391154966E-33	9.36444844130083E-33	FALSE	FALSE	FALSE
ENSG00000122966	0.654171871976435	1.61803602645774E-33	1.05162606244263E-32	FALSE	FALSE	TRUE
ENSG00000140600	1.29694850500735	1.80868537896297E-33	1.17412376583882E-32	FALSE	FALSE	TRUE
ENSG00000144867	0.558293113722506	2.00101504274189E-33	1.29741683623637E-32	FALSE	FALSE	TRUE
ENSG00000001626	-1.41396173857531	2.00469898756007E-33	1.2982469102892E-32	FALSE	FALSE	FALSE
ENSG00000204084	-0.359846385360591	2.01865424419468E-33	1.30571875124497E-32	FALSE	FALSE	FALSE
ENSG00000183389	-2.10826804836803	2.38326233068641E-33	1.53971290048293E-32	FALSE	FALSE	FALSE
ENSG00000167618	2.60586692913163	2.49445366276369E-33	1.60962296685623E-32	TRUE	TRUE	TRUE
ENSG00000163995	-0.951091424864919	2.61309336309431E-33	1.68416673676281E-32	FALSE	FALSE	FALSE
ENSG00000262628	0.998928621590065	3.53415388987964E-33	2.27508523948032E-32	FALSE	FALSE	TRUE
ENSG00000114315	-0.63144624172952	3.83924895747172E-33	2.46854566896485E-32	FALSE	FALSE	FALSE
ENSG00000139572	2.29575682204948	4.26925389116146E-33	2.74176459764127E-32	TRUE	TRUE	TRUE
ENSG00000159346	0.441803030959141	4.34665862574584E-33	2.78815952941251E-32	FALSE	FALSE	FALSE
ENSG00000108242	0.978120794140978	4.41658594406017E-33	2.82965369915409E-32	FALSE	FALSE	TRUE
ENSG00000113851	-0.566431224193602	4.78564799143057E-33	3.06247450257305E-32	FALSE	FALSE	FALSE
ENSG00000187193	-1.0835128929201	4.93706668175025E-33	3.15563279859563E-32	FALSE	FALSE	FALSE
ENSG00000213420	-1.24769714177797	5.06019300347451E-33	3.23050855931038E-32	FALSE	FALSE	FALSE
ENSG00000103264	-0.576991706007774	5.09860306588032E-33	3.2511871498016E-32	FALSE	FALSE	FALSE
ENSG00000138613	-0.675710824547929	5.12782622536022E-33	3.26596573622294E-32	FALSE	FALSE	FALSE
ENSG00000136522	0.684525698920167	5.69275796602458E-33	3.62150598050633E-32	FALSE	FALSE	TRUE
ENSG00000198780	1.08251530788479	6.49200166057842E-33	4.12509423162165E-32	FALSE	FALSE	TRUE
ENSG00000158477	-1.07497680465645	6.79072502059365E-33	4.3098361734696E-32	FALSE	FALSE	FALSE
ENSG00000177370	0.364682422716672	7.23967056857463E-33	4.58937332639338E-32	FALSE	FALSE	FALSE
ENSG00000091831	-1.02482308995948	7.91438916971306E-33	5.01120936759909E-32	FALSE	FALSE	FALSE
ENSG00000111275	0.610117480522854	8.77461943867229E-33	5.54938168480902E-32	FALSE	FALSE	TRUE
ENSG00000103351	-0.518692590762243	9.67470061346841E-33	6.1114687734904E-32	FALSE	FALSE	FALSE
ENSG00000203782	-1.71937850763575	9.83875875569876E-33	6.20784299527208E-32	FALSE	FALSE	FALSE
ENSG00000148229	0.343618787705802	1.04833465570852E-32	6.60683252681647E-32	FALSE	FALSE	FALSE
ENSG00000197111	-0.27804847332953	1.13527497998921E-32	7.14641045095769E-32	FALSE	FALSE	FALSE
ENSG00000153902	-0.929883531328284	1.27514431169885E-32	8.01752552675841E-32	FALSE	FALSE	FALSE
ENSG00000164040	-0.573523291544458	1.41809135716984E-32	8.90594351171432E-32	FALSE	FALSE	FALSE
ENSG00000153395	0.654379768501097	1.46061634068112E-32	9.16235639491141E-32	FALSE	FALSE	TRUE
ENSG00000166123	0.799530173753801	1.75423142434757E-32	1.09914198641546E-31	FALSE	FALSE	TRUE
ENSG00000177151	-2.86061640343786	1.8033338830567E-32	1.12859864454104E-31	FALSE	FALSE	FALSE
ENSG00000164047	2.53266706924952	1.9324584927366E-32	1.20801022213778E-31	TRUE	FALSE	TRUE
ENSG00000049759	-0.75575390251782	2.95731773230612E-32	1.84652867886536E-31	FALSE	FALSE	FALSE
ENSG00000151726	-0.9959590520084	3.3696531025656E-32	2.10155847655391E-31	FALSE	FALSE	FALSE
ENSG00000122877	-1.06592423071217	3.49389629817364E-32	2.17653216913908E-31	FALSE	FALSE	FALSE
ENSG00000122884	-0.756363780492364	3.50117115602112E-32	2.17855131493895E-31	FALSE	FALSE	FALSE
ENSG00000164300	0.45020961723477	3.57126158277425E-32	2.21960688245843E-31	FALSE	FALSE	FALSE
ENSG00000185052	0.582818702467943	3.69043529909509E-32	2.29103920119685E-31	FALSE	FALSE	TRUE
ENSG00000167941	3.27805577244574	4.3612630929928E-32	2.70438369291092E-31	TRUE	FALSE	TRUE
ENSG00000055732	-1.08066293325711	4.86921586501075E-32	3.01589849620677E-31	FALSE	FALSE	FALSE
ENSG00000164056	-0.524418340071338	4.98323715644307E-32	3.08298555348786E-31	FALSE	FALSE	FALSE
ENSG00000140577	-0.446864598772532	5.53448470567281E-32	3.42010891251016E-31	FALSE	FALSE	FALSE
ENSG00000126091	-0.820807887326705	5.59577898078168E-32	3.45403454573735E-31	FALSE	FALSE	FALSE
ENSG00000126217	-0.782863606544981	6.31628823280599E-32	3.89432337276086E-31	FALSE	FALSE	FALSE
ENSG00000104946	-0.631339722764154	6.69712261929748E-32	4.12441952871444E-31	FALSE	FALSE	FALSE
ENSG00000158560	-0.867955163468787	6.76110011191058E-32	4.15907764287346E-31	FALSE	FALSE	FALSE
ENSG00000172590	0.562795024519416	7.67470830927301E-32	4.71571098730188E-31	FALSE	FALSE	TRUE
ENSG00000168398	0.759756072673816	9.59702570657979E-32	5.89017452741335E-31	FALSE	FALSE	TRUE
ENSG00000162139	-0.477341598584559	9.77814484497876E-32	5.99452443901592E-31	FALSE	FALSE	FALSE
ENSG00000181513	-0.7852402572714	9.80187586532006E-32	6.00225981276572E-31	FALSE	FALSE	FALSE
ENSG00000174748	-0.371594824468726	1.15627701446392E-31	7.07253924702108E-31	FALSE	FALSE	FALSE
ENSG00000006625	0.91601972403566	1.26163993280912E-31	7.70827746278514E-31	FALSE	FALSE	TRUE
ENSG00000182175	-0.990991365431098	1.38395432658955E-31	8.44603086769508E-31	FALSE	FALSE	FALSE
ENSG00000152409	0.706890531912216	1.40951378990111E-31	8.59230697432943E-31	FALSE	FALSE	TRUE
ENSG00000174564	-0.721757946678405	1.48451173458323E-31	9.03928734891098E-31	FALSE	FALSE	FALSE
ENSG00000111199	-0.988497750200169	1.56578505514414E-31	9.523429147335E-31	FALSE	FALSE	FALSE
ENSG00000181803	-1.72103299536447	1.59711350071227E-31	9.70304838846675E-31	FALSE	FALSE	FALSE
ENSG00000072832	-0.639475549245695	1.76702054230456E-31	1.07232336505471E-30	FALSE	FALSE	FALSE
ENSG00000197013	-0.882500471981059	1.81261036176638E-31	1.09875516991024E-30	FALSE	FALSE	FALSE
ENSG00000073060	-0.643661578120422	1.81701949203829E-31	1.10019308032498E-30	FALSE	FALSE	FALSE
ENSG00000147872	-0.939503977725169	2.19489789436018E-31	1.32750767384539E-30	FALSE	FALSE	FALSE
ENSG00000168421	0.957037135090376	2.49743910268467E-31	1.50879961897091E-30	FALSE	FALSE	TRUE
ENSG00000108826	0.554457811086319	3.21595135087378E-31	1.94070985989601E-30	FALSE	FALSE	TRUE
ENSG00000183336	0.719988308973518	3.27535477955696E-31	1.97435169245392E-30	FALSE	FALSE	TRUE
ENSG00000166401	0.625717429337904	3.91704224703062E-31	2.35852231618867E-30	FALSE	FALSE	TRUE
ENSG00000011007	0.326688812762003	4.28386807273692E-31	2.57652243439333E-30	FALSE	FALSE	FALSE
ENSG00000110811	-1.04613296535849	4.58725129298395E-31	2.75592260660805E-30	FALSE	FALSE	FALSE
ENSG00000110931	-0.349588567906872	4.73620940088677E-31	2.84225188602105E-30	FALSE	FALSE	FALSE
ENSG00000163882	0.533851429488341	4.86294794379604E-31	2.91507012701913E-30	FALSE	FALSE	TRUE
ENSG00000183044	-0.728714233964213	5.42651718312768E-31	3.24929260599475E-30	FALSE	FALSE	FALSE
ENSG00000185651	0.361177877459518	5.60345481925933E-31	3.35152375180727E-30	FALSE	FALSE	FALSE
ENSG00000137497	-0.586692658997319	8.30576618975222E-31	4.96232778659864E-30	FALSE	FALSE	FALSE
ENSG00000025434	-0.709432480656166	8.34823214466853E-31	4.98218804567456E-30	FALSE	FALSE	FALSE
ENSG00000147889	1.26202974942379	8.41673943807036E-31	5.01752866501303E-30	FALSE	FALSE	TRUE
ENSG00000140538	-1.11455089312091	9.45599291383553E-31	5.63085090712522E-30	FALSE	FALSE	FALSE
ENSG00000196240	-2.4496167074531	1.01098837151639E-30	6.01359933321588E-30	FALSE	FALSE	FALSE
ENSG00000071205	-0.338301310217977	1.08677193971315E-30	6.45726649767958E-30	FALSE	FALSE	FALSE
ENSG00000186350	-0.704284198008449	1.10574764352874E-30	6.56279453043813E-30	FALSE	FALSE	FALSE
ENSG00000176428	-1.11180837283683	1.10971258564275E-30	6.57909733815204E-30	FALSE	FALSE	FALSE
ENSG00000203857	-3.56893865583337	1.35097681614542E-30	8.00068616666819E-30	FALSE	FALSE	FALSE
ENSG00000131620	-0.676218727729974	1.46424068635239E-30	8.66195393974727E-30	FALSE	FALSE	FALSE
ENSG00000110934	0.746811920030668	1.61407687114541E-30	9.53788750662619E-30	FALSE	FALSE	TRUE
ENSG00000125875	-0.258219647914111	1.95023481589452E-30	1.15117139242036E-29	FALSE	FALSE	FALSE
ENSG00000172508	-0.927562888656305	2.20941685095398E-30	1.3027358528387E-29	FALSE	FALSE	FALSE
ENSG00000162851	0.536285671525971	2.2859039528294E-30	1.34636502172646E-29	FALSE	FALSE	TRUE
ENSG00000090376	0.782357110767073	2.70562872818053E-30	1.59184104149271E-29	FALSE	FALSE	TRUE
ENSG00000182197	0.453955807025335	2.97106305031322E-30	1.74610571651161E-29	FALSE	FALSE	FALSE
ENSG00000129682	-0.959359337653001	3.64354126149591E-30	2.13899634275428E-29	FALSE	FALSE	FALSE
ENSG00000198523	-1.37814326121092	3.79923843993222E-30	2.22797902432942E-29	FALSE	FALSE	FALSE
ENSG00000117632	0.602099301852946	3.94543088556277E-30	2.31120089077272E-29	FALSE	FALSE	TRUE
ENSG00000165617	-1.06921764557957	4.14122208812416E-30	2.42326549273658E-29	FALSE	FALSE	FALSE
ENSG00000008394	-1.59139054956741	4.17149918632275E-30	2.43834059581484E-29	FALSE	FALSE	FALSE
ENSG00000140543	-0.672485827175009	4.41446187175265E-30	2.57756849398228E-29	FALSE	FALSE	FALSE
ENSG00000143499	0.397346496073902	5.25677470099044E-30	3.06607345140922E-29	FALSE	FALSE	FALSE
ENSG00000087510	0.417855251470712	5.52850532423842E-30	3.22108492515768E-29	FALSE	FALSE	FALSE
ENSG00000130684	-0.509039721243636	5.67839231258211E-30	3.30484880175172E-29	FALSE	FALSE	FALSE
ENSG00000115129	0.66128153045043	5.77731517687098E-30	3.35880293544458E-29	FALSE	FALSE	TRUE
ENSG00000111087	-1.10867804998848	6.17453411961961E-30	3.58587728817909E-29	FALSE	FALSE	FALSE
ENSG00000170633	0.29359036784515	6.43454386850365E-30	3.73286481565932E-29	FALSE	FALSE	FALSE
ENSG00000111445	0.49605885133721	6.88277427765828E-30	3.98524993318703E-29	FALSE	FALSE	FALSE
ENSG00000162739	1.33606448834572	6.88435139356322E-30	3.98524993318703E-29	FALSE	FALSE	TRUE
ENSG00000182636	-0.653424149420278	7.28056633490176E-30	4.21010051122103E-29	FALSE	FALSE	FALSE
ENSG00000187098	-0.68745231459079	7.3496828152594E-30	4.24552266152043E-29	FALSE	FALSE	FALSE
ENSG00000255095	1.86683340265639	7.50383116962971E-30	4.32993505845834E-29	FALSE	FALSE	TRUE
ENSG00000221977	1.57460355175988	7.55530533272445E-30	4.35498442924704E-29	FALSE	FALSE	TRUE
ENSG00000148848	1.12644520262419	7.69318701028469E-30	4.42973379984516E-29	FALSE	FALSE	TRUE
ENSG00000152455	0.629286227525296	7.97407112795467E-30	4.58657701406637E-29	FALSE	FALSE	TRUE
ENSG00000120334	0.511798221088277	8.12893711917555E-30	4.67067972134757E-29	FALSE	FALSE	TRUE
ENSG00000198286	0.998657274385201	8.5706721927943E-30	4.91925616506717E-29	FALSE	FALSE	TRUE
ENSG00000167562	-0.578589098489868	8.7813685934391E-30	5.03483776785187E-29	FALSE	FALSE	FALSE
ENSG00000145147	-0.935374375437678	9.32966146752384E-30	5.34353145133577E-29	FALSE	FALSE	FALSE
ENSG00000140479	0.747756209398258	9.48241879459848E-30	5.42526948195195E-29	FALSE	FALSE	TRUE
ENSG00000154277	-1.12961138445382	1.02380860414824E-29	5.85141827619537E-29	FALSE	FALSE	FALSE
ENSG00000148187	0.331899628264612	1.05256293022612E-29	6.00939998536074E-29	FALSE	FALSE	FALSE
ENSG00000141030	0.385524113099955	1.06866338695278E-29	6.0948795701499E-29	FALSE	FALSE	FALSE
ENSG00000142163	-1.19731327812375	1.14604807670497E-29	6.52933086738772E-29	FALSE	FALSE	FALSE
ENSG00000001561	-0.98450570936888	1.25196671308262E-29	7.12526050301289E-29	FALSE	FALSE	FALSE
ENSG00000134909	0.453762209499872	1.44790450620376E-29	8.23171814526999E-29	FALSE	FALSE	FALSE
ENSG00000113810	0.856600187783178	1.64079726249684E-29	9.31855522055249E-29	FALSE	FALSE	TRUE
ENSG00000113916	-0.506272532105544	1.6540908802551E-29	9.38418576077501E-29	FALSE	FALSE	FALSE
ENSG00000151929	0.499513486607655	1.66671972008991E-29	9.44591102644868E-29	FALSE	FALSE	FALSE
ENSG00000149150	-0.714305703873502	1.73512004486215E-29	9.82325300031495E-29	FALSE	FALSE	FALSE
ENSG00000114767	0.756952429343508	1.90995142643365E-29	1.08017252923226E-28	FALSE	FALSE	TRUE
ENSG00000008853	-0.660685105868802	2.07138460574978E-29	1.17024563343667E-28	FALSE	FALSE	FALSE
ENSG00000111348	0.497322391199662	2.08883978201865E-29	1.17887394594386E-28	FALSE	FALSE	FALSE
ENSG00000162714	-0.46067953637663	2.13950950969753E-29	1.20620990207478E-28	FALSE	FALSE	FALSE
ENSG00000181991	0.432281815814133	2.32666624215861E-29	1.31035707757024E-28	FALSE	FALSE	FALSE
ENSG00000143622	0.414449480090836	2.44198750436454E-29	1.37387234490343E-28	FALSE	FALSE	FALSE
ENSG00000139579	0.439765338272915	2.52141821076466E-29	1.41708426184598E-28	FALSE	FALSE	FALSE
ENSG00000198363	-0.570016277228019	2.74592919340661E-29	1.541659415134E-28	FALSE	FALSE	FALSE
ENSG00000187116	1.99897996836897	2.8183922876738E-29	1.58069955822702E-28	FALSE	FALSE	TRUE
ENSG00000008256	-0.348288626669435	2.93566155448336E-29	1.64476224644861E-28	FALSE	FALSE	FALSE
ENSG00000122566	0.450168811427096	2.97191097727892E-29	1.66334623712782E-28	FALSE	FALSE	FALSE
ENSG00000108651	0.489214638068553	2.98167407593843E-29	1.66708299007696E-28	FALSE	FALSE	FALSE
ENSG00000120696	-0.606221920477604	3.04615643487397E-29	1.70137444723416E-28	FALSE	FALSE	FALSE
ENSG00000112294	0.645607977675903	3.23408396242853E-29	1.80447184721865E-28	FALSE	FALSE	TRUE
ENSG00000133318	-0.383986257793892	3.43618212388915E-29	1.9152548659572E-28	FALSE	FALSE	FALSE
ENSG00000234444	-0.645882144758472	3.47969772271873E-29	1.93751004127875E-28	FALSE	FALSE	FALSE
ENSG00000101695	-0.602164038030804	3.50629858695546E-29	1.95031088240437E-28	FALSE	FALSE	FALSE
ENSG00000126500	-1.10560420081944	3.62075220709128E-29	2.0119015093107E-28	FALSE	FALSE	FALSE
ENSG00000198890	0.536260701099344	3.78993708054113E-29	2.10374616361795E-28	FALSE	FALSE	TRUE
ENSG00000159128	0.334824337855282	3.86358959812968E-29	2.14242786647827E-28	FALSE	FALSE	FALSE
ENSG00000100321	-0.684921631925235	4.11209439861425E-29	2.27788942019647E-28	FALSE	FALSE	FALSE
ENSG00000189298	-0.859574782500951	4.52494528851055E-29	2.50401941631614E-28	FALSE	FALSE	FALSE
ENSG00000153767	0.459665839473598	4.53601270799041E-29	2.5050106989628E-28	FALSE	FALSE	FALSE
ENSG00000198353	-0.725238916665486	4.53519477020925E-29	2.5050106989628E-28	FALSE	FALSE	FALSE
ENSG00000175591	0.892094292360001	5.41103071362859E-29	2.98518660718161E-28	FALSE	FALSE	TRUE
ENSG00000126709	2.88051510389932	5.7246780531257E-29	3.15499858825836E-28	TRUE	FALSE	TRUE
ENSG00000186440	-1.48029694566289	6.00577251495619E-29	3.30654203397333E-28	FALSE	FALSE	FALSE
ENSG00000050438	1.03017966461471	6.29759648476467E-29	3.46367806662057E-28	FALSE	FALSE	TRUE
ENSG00000182732	-1.13634605577521	7.22340210968617E-29	3.9688295823413E-28	FALSE	FALSE	FALSE
ENSG00000057294	-0.991815379871742	7.88719444066382E-29	4.32913995670989E-28	FALSE	FALSE	FALSE
ENSG00000101846	0.934207053979068	8.17375276556421E-29	4.48187194789972E-28	FALSE	FALSE	TRUE
ENSG00000168131	-2.7527459516152	8.85769316683207E-29	4.85196762617241E-28	FALSE	FALSE	FALSE
ENSG00000243509	1.45179665269698	9.90122121721563E-29	5.41808468026156E-28	FALSE	FALSE	TRUE
ENSG00000151491	-0.686579176512811	1.03145228988552E-28	5.63853625270414E-28	FALSE	FALSE	FALSE
ENSG00000168275	0.649794044546707	1.10015174842442E-28	6.00800767769493E-28	FALSE	FALSE	TRUE
ENSG00000185885	0.833980769504394	1.33287022826139E-28	7.27154757862603E-28	FALSE	FALSE	TRUE
ENSG00000124784	0.468075430304613	1.55719060170517E-28	8.48676734592294E-28	FALSE	FALSE	FALSE
ENSG00000122824	-1.29455148463666	1.62499588600788E-28	8.8473818350086E-28	FALSE	FALSE	FALSE
ENSG00000100360	-0.511346873865897	1.79394702812226E-28	9.75740976725913E-28	FALSE	FALSE	FALSE
ENSG00000171049	2.87879868017975	1.79932047437151E-28	9.77679062583556E-28	TRUE	FALSE	TRUE
ENSG00000158445	-1.35853184865118	1.80267776533795E-28	9.78518855335707E-28	FALSE	FALSE	FALSE
ENSG00000170027	0.391973177220801	1.93524554439629E-28	1.04942381378357E-27	FALSE	FALSE	FALSE
ENSG00000165533	-0.397463798668198	1.96704533820148E-28	1.06559798110594E-27	FALSE	FALSE	FALSE
ENSG00000100243	-0.719102521729281	2.02869588821326E-28	1.09679544466865E-27	FALSE	FALSE	FALSE
ENSG00000115657	0.712079872059895	2.02781319718639E-28	1.09679544466865E-27	FALSE	FALSE	TRUE
ENSG00000133606	-0.292831860234985	2.22939222371951E-28	1.20409474003091E-27	FALSE	FALSE	FALSE
ENSG00000088002	1.0301549298421	2.29659708021616E-28	1.23915293009465E-27	FALSE	FALSE	TRUE
ENSG00000170558	-1.41802040161841	2.29895102033606E-28	1.23918507593164E-27	FALSE	FALSE	FALSE
ENSG00000172487	0.428729457444961	2.30656070674485E-28	1.24204729582542E-27	FALSE	FALSE	FALSE
ENSG00000169105	-0.598585593117552	2.32591093193979E-28	1.25121961587717E-27	FALSE	FALSE	FALSE
ENSG00000125971	-0.523476082131448	2.39267040301092E-28	1.28585202454348E-27	FALSE	FALSE	FALSE
ENSG00000068438	0.403638628726592	2.40597972276322E-28	1.29171933227079E-27	FALSE	FALSE	FALSE
ENSG00000006740	-0.67537844990517	2.44550862323469E-28	1.31163774320661E-27	FALSE	FALSE	FALSE
ENSG00000113532	0.819351828540407	2.58629887298886E-28	1.38577383065604E-27	FALSE	FALSE	TRUE
ENSG00000151779	-0.378173157327325	2.68495540402552E-28	1.43720952796252E-27	FALSE	FALSE	FALSE
ENSG00000139343	0.488385158961365	2.73807836253598E-28	1.46419418178781E-27	FALSE	FALSE	FALSE
ENSG00000167588	-2.0982196248144	2.90482943760018E-28	1.55182826829659E-27	FALSE	FALSE	FALSE
ENSG00000182628	0.661786810287416	2.94558086052268E-28	1.57204369838765E-27	FALSE	FALSE	TRUE
ENSG00000156482	-0.381222929822411	2.98959685968703E-28	1.59395978669E-27	FALSE	FALSE	FALSE
ENSG00000185745	1.93725737687771	3.76608072626169E-28	2.00597652885004E-27	FALSE	FALSE	TRUE
ENSG00000130826	0.415535885714978	3.92759929251422E-28	2.08994717033195E-27	FALSE	FALSE	FALSE
ENSG00000183454	-1.59385351114668	4.22725453530343E-28	2.24718521113916E-27	FALSE	FALSE	FALSE
ENSG00000185818	-1.12855871964468	4.55265461776373E-28	2.4177863904171E-27	FALSE	FALSE	FALSE
ENSG00000156650	-0.468507389363701	4.70404353613471E-28	2.49573076018306E-27	FALSE	FALSE	FALSE
ENSG00000125863	0.375537017920092	4.7324661732073E-28	2.50834639857631E-27	FALSE	FALSE	FALSE
ENSG00000126368	-1.47885365572091	4.74409304448102E-28	2.51204377776882E-27	FALSE	FALSE	FALSE
ENSG00000109472	-0.941865350908423	5.16071795065992E-28	2.72997430475164E-27	FALSE	FALSE	FALSE
ENSG00000103485	-0.753942002467921	5.26170255722841E-28	2.78067079369771E-27	FALSE	FALSE	FALSE
ENSG00000072133	-0.934058466839888	5.56694377375359E-28	2.93910687410001E-27	FALSE	FALSE	FALSE
ENSG00000144136	0.65123887336292	5.91613337045309E-28	3.12041370447433E-27	FALSE	FALSE	TRUE
ENSG00000139613	-0.407526165519491	6.07091678847922E-28	3.198928934105E-27	FALSE	FALSE	FALSE
ENSG00000133619	0.697916600777076	7.5406543351088E-28	3.96950039609382E-27	FALSE	FALSE	TRUE
ENSG00000072422	-0.633392783925526	7.6883427514606E-28	4.04330469334359E-27	FALSE	FALSE	FALSE
ENSG00000168216	-0.560416771688947	7.87693461986526E-28	4.13845563053427E-27	FALSE	FALSE	FALSE
ENSG00000198551	-0.445462681400788	8.94200569294697E-28	4.69346673932037E-27	FALSE	FALSE	FALSE
ENSG00000198521	-1.00373457037806	1.13244142433347E-27	5.93817100274276E-27	FALSE	FALSE	FALSE
ENSG00000114126	-0.500148358177814	1.1985266566608E-27	6.2786056960475E-27	FALSE	FALSE	FALSE
ENSG00000122729	-0.74585395188312	1.22825801196973E-27	6.42812163047336E-27	FALSE	FALSE	FALSE
ENSG00000083720	0.494593345669561	1.28730065859399E-27	6.73060102329731E-27	FALSE	FALSE	FALSE
ENSG00000115207	0.295328733946873	1.38196742164037E-27	7.21857451090875E-27	FALSE	FALSE	FALSE
ENSG00000183087	-0.761491991164277	1.41137327780621E-27	7.36505031249403E-27	FALSE	FALSE	FALSE
ENSG00000131941	-1.55676863317463	1.46750013829373E-27	7.65054850089233E-27	FALSE	FALSE	FALSE
ENSG00000131477	-0.745072844113013	1.55829620716061E-27	8.11606346660991E-27	FALSE	FALSE	FALSE
ENSG00000164129	-1.48493446152173	1.6049846691369E-27	8.3511774547287E-27	FALSE	FALSE	FALSE
ENSG00000196967	-0.611556747296261	1.76795146615562E-27	9.19028476295139E-27	FALSE	FALSE	FALSE
ENSG00000118162	0.76473317372993	2.07465112811515E-27	1.07742218682211E-26	FALSE	FALSE	TRUE
ENSG00000163993	1.88732432696348	2.16547462976788E-27	1.12350897938293E-26	FALSE	FALSE	TRUE
ENSG00000153283	0.941511196676914	2.29130688544294E-27	1.18765340578477E-26	FALSE	FALSE	TRUE
ENSG00000162434	-0.391654659291533	2.61605753074694E-27	1.35468137330434E-26	FALSE	FALSE	FALSE
ENSG00000170953	0.524629374715643	3.05779555468489E-27	1.58191128264877E-26	FALSE	FALSE	TRUE
ENSG00000108828	-0.624803585423792	3.12505744675718E-27	1.61516126985029E-26	FALSE	FALSE	FALSE
ENSG00000165006	0.298926025278564	3.13502751082996E-27	1.61876516118476E-26	FALSE	FALSE	FALSE
ENSG00000122861	0.706824359683511	3.43635761893999E-27	1.77266165232998E-26	FALSE	FALSE	TRUE
ENSG00000148120	0.430122921294204	3.98047672935864E-27	2.05138881825057E-26	FALSE	FALSE	FALSE
ENSG00000137154	-0.432069459880939	4.30926084358235E-27	2.21871475845455E-26	FALSE	FALSE	FALSE
ENSG00000160961	-0.484592499530892	4.67089096059634E-27	2.40261734077913E-26	FALSE	FALSE	FALSE
ENSG00000140545	-0.655234966331248	5.44171190291439E-27	2.79644966580786E-26	FALSE	FALSE	FALSE
ENSG00000140284	-2.18444675943506	5.61070536446548E-27	2.88055320090096E-26	FALSE	FALSE	FALSE
ENSG00000177105	0.749252905459271	5.82013151347256E-27	2.98523554646394E-26	FALSE	FALSE	TRUE
ENSG00000143153	0.969393224398256	5.8351223024671E-27	2.99008496732683E-26	FALSE	FALSE	TRUE
ENSG00000113594	-1.04208267922113	6.30170613459316E-27	3.22611515004148E-26	FALSE	FALSE	FALSE
ENSG00000176922	1.16338667229809	6.65221542638427E-27	3.40233101495279E-26	FALSE	FALSE	TRUE
ENSG00000165733	0.311088750095848	7.76195630949219E-27	3.96616140279729E-26	FALSE	FALSE	FALSE
ENSG00000124275	0.581327097260578	8.44604775705037E-27	4.31163553268706E-26	FALSE	FALSE	TRUE
ENSG00000123124	-0.546053409413651	8.77004319809987E-27	4.4728048454143E-26	FALSE	FALSE	FALSE
ENSG00000143318	-1.42993084920281	8.81709704008853E-27	4.49256048240737E-26	FALSE	FALSE	FALSE
ENSG00000169231	-0.765576221508972	9.15099274618679E-27	4.65829517645192E-26	FALSE	FALSE	FALSE
ENSG00000170920	1.12607424269806	9.45169061700035E-27	4.80683437122588E-26	FALSE	FALSE	TRUE
ENSG00000172728	-0.481454496477172	9.91763523090428E-27	5.03905436332211E-26	FALSE	FALSE	FALSE
ENSG00000151224	-1.65218023351164	1.01799278896416E-26	5.16746151616113E-26	FALSE	FALSE	FALSE
ENSG00000007923	0.402000243187236	1.02985319345964E-26	5.22275783838079E-26	FALSE	FALSE	FALSE
ENSG00000159267	-0.805603438715321	1.0656317078543E-26	5.39913400949443E-26	FALSE	FALSE	FALSE
ENSG00000137713	0.464614559939762	1.12815821461151E-26	5.71057405540464E-26	FALSE	FALSE	FALSE
ENSG00000047648	-0.904634900310595	1.14358035424428E-26	5.78321862666045E-26	FALSE	FALSE	FALSE
ENSG00000172757	0.548616854264641	1.18234780506461E-26	5.97367679621512E-26	FALSE	FALSE	TRUE
ENSG00000259207	-0.955866858142329	1.18850191564454E-26	5.99915780037023E-26	FALSE	FALSE	FALSE
ENSG00000156642	-0.238846015099762	1.23215284082245E-26	6.2136858013838E-26	FALSE	FALSE	FALSE
ENSG00000109063	-2.2694265022902	1.34432040021057E-26	6.77301724024001E-26	FALSE	FALSE	FALSE
ENSG00000185985	-0.831059129694807	1.40271984146555E-26	7.06066156920357E-26	FALSE	FALSE	FALSE
ENSG00000248144	-1.80580963378866	1.41237100311661E-26	7.10262177638065E-26	FALSE	FALSE	FALSE
ENSG00000104131	0.672351856824076	1.44630288608328E-26	7.26649477928912E-26	FALSE	FALSE	TRUE
ENSG00000162972	0.388421741165541	1.58349799620861E-26	7.94839468171253E-26	FALSE	FALSE	FALSE
ENSG00000164211	1.03231217543492	1.70567698683827E-26	8.55372461087604E-26	FALSE	FALSE	TRUE
ENSG00000101856	-0.583109104892955	1.80249382283964E-26	9.03086190830882E-26	FALSE	FALSE	FALSE
ENSG00000092964	-0.542086528117188	1.81443013028828E-26	9.08224016097037E-26	FALSE	FALSE	FALSE
ENSG00000137462	0.847161076111521	1.82236652696667E-26	9.11352001124721E-26	FALSE	FALSE	TRUE
ENSG00000203791	-0.4661663169463	1.84419422698208E-26	9.2141471044683E-26	FALSE	FALSE	FALSE
ENSG00000111786	0.361475810191988	2.01748813348855E-26	1.00706593428573E-25	FALSE	FALSE	FALSE
ENSG00000162639	0.591481881796305	2.14667933121972E-26	1.07056464154365E-25	FALSE	FALSE	TRUE
ENSG00000136531	1.8199810140803	2.19775494936572E-26	1.09502532117382E-25	FALSE	FALSE	TRUE
ENSG00000100628	-0.995318972801608	2.21106651721266E-26	1.10064242022724E-25	FALSE	FALSE	FALSE
ENSG00000153391	0.456513167522157	2.21591540546163E-26	1.10204043323188E-25	FALSE	FALSE	FALSE
ENSG00000115233	0.455254528277324	2.26922720706231E-26	1.12751574474182E-25	FALSE	FALSE	FALSE
ENSG00000162747	1.64549183871759	2.28415570068185E-26	1.13389015986973E-25	FALSE	FALSE	TRUE
ENSG00000169228	0.767832336522624	2.57675404934384E-26	1.27796589719982E-25	FALSE	FALSE	TRUE
ENSG00000007908	1.45189752622027	2.97907452590914E-26	1.47614509306746E-25	FALSE	FALSE	TRUE
ENSG00000008710	-0.890590104013684	3.05405073556891E-26	1.5117921811284E-25	FALSE	FALSE	FALSE
ENSG00000134202	-0.871650127397214	3.05661370448476E-26	1.5117921811284E-25	FALSE	FALSE	FALSE
ENSG00000174804	-0.894656139488778	3.13810920102835E-26	1.55067957866003E-25	FALSE	FALSE	FALSE
ENSG00000130528	-0.883424370596018	3.23197098854499E-26	1.59560103374145E-25	FALSE	FALSE	FALSE
ENSG00000130383	1.45943566908202	3.49991647837157E-26	1.72630583558766E-25	FALSE	FALSE	TRUE
ENSG00000116260	0.643214406621023	3.87969602888745E-26	1.91188305219171E-25	FALSE	FALSE	TRUE
ENSG00000251369	-0.668647241537219	3.93044910952396E-26	1.93512813496253E-25	FALSE	FALSE	FALSE
ENSG00000182985	-0.472365803638231	4.0352701147779E-26	1.98492658378101E-25	FALSE	FALSE	FALSE
ENSG00000125877	0.553503612956495	4.14753979526282E-26	2.03829503496037E-25	FALSE	FALSE	TRUE
ENSG00000002586	-0.662505821371645	4.23976516690604E-26	2.08172469695087E-25	FALSE	FALSE	FALSE
ENSG00000162813	0.37548037871463	4.45731150111828E-26	2.18655217234694E-25	FALSE	FALSE	FALSE
ENSG00000178585	-0.661308080526284	5.43813198875006E-26	2.66527684856979E-25	FALSE	FALSE	FALSE
ENSG00000175745	-0.902273572790887	5.8462819817774E-26	2.8627170429356E-25	FALSE	FALSE	FALSE
ENSG00000169371	-0.30172006705316	6.31245767316372E-26	3.08818694680772E-25	FALSE	FALSE	FALSE
ENSG00000125910	1.20506749404818	7.07967660892637E-26	3.46039215971143E-25	FALSE	FALSE	TRUE
ENSG00000167641	-1.08676931086733	7.4341793756935E-26	3.63038000073423E-25	FALSE	FALSE	FALSE
ENSG00000130827	-0.789591648532736	7.52627335502398E-26	3.6720327362678E-25	FALSE	FALSE	FALSE
ENSG00000243244	-0.782567090212307	7.83941727163224E-26	3.82136215560341E-25	FALSE	FALSE	FALSE
ENSG00000170381	-1.35960416599552	8.28289596077202E-26	4.03389730244632E-25	FALSE	FALSE	FALSE
ENSG00000108219	-0.372224192496234	8.56360470358908E-26	4.16684945982744E-25	FALSE	FALSE	FALSE
ENSG00000151365	-3.34595922447328	8.8131708371895E-26	4.2844226545149E-25	FALSE	FALSE	FALSE
ENSG00000117676	0.491883401252478	8.83481522021489E-26	4.29108246442272E-25	FALSE	FALSE	FALSE
ENSG00000181625	0.691590859819222	8.87903346298258E-26	4.3086846121805E-25	FALSE	FALSE	TRUE
ENSG00000104067	0.450951132278076	9.47404473496952E-26	4.59329583604761E-25	FALSE	FALSE	FALSE
ENSG00000198835	-1.0695365349292	9.54895416389583E-26	4.62546201248443E-25	FALSE	FALSE	FALSE
ENSG00000005882	-0.690415875197505	1.05256714147023E-25	5.09400997408664E-25	FALSE	FALSE	FALSE
ENSG00000151229	-0.847461390708813	1.05533754659456E-25	5.10284520067792E-25	FALSE	FALSE	FALSE
ENSG00000120332	-1.55100288190287	1.10051930594022E-25	5.31655167386684E-25	FALSE	FALSE	FALSE
ENSG00000269699	-1.30710696789559	1.2323009772881E-25	5.94786200029762E-25	FALSE	FALSE	FALSE
ENSG00000144935	-0.864613128325403	1.41955605789847E-25	6.84555559706216E-25	FALSE	FALSE	FALSE
ENSG00000083799	0.430172105382941	1.44921733860729E-25	6.98235757878497E-25	FALSE	FALSE	FALSE
ENSG00000162928	0.498753969335676	1.52299704399108E-25	7.33128969215313E-25	FALSE	FALSE	FALSE
ENSG00000153827	0.439642791854527	1.70660290977891E-25	8.2078025963632E-25	FALSE	FALSE	FALSE
ENSG00000149136	0.332013853002692	1.73911178506082E-25	8.35671063266325E-25	FALSE	FALSE	FALSE
ENSG00000115414	-0.997550704723493	1.84521203388935E-25	8.85865795114347E-25	FALSE	FALSE	FALSE
ENSG00000188559	0.55173987262127	2.04899574891293E-25	9.8282646890575E-25	FALSE	FALSE	TRUE
ENSG00000114686	0.43070510675534	2.10164966601207E-25	1.00718809637366E-24	FALSE	FALSE	FALSE
ENSG00000196724	-1.06279726640212	2.11888595215679E-25	1.01454814074457E-24	FALSE	FALSE	FALSE
ENSG00000155897	-1.8699796192329	2.79087508215421E-25	1.33512102025818E-24	FALSE	FALSE	FALSE
ENSG00000131475	0.455113400953499	2.82961031315805E-25	1.35245356649262E-24	FALSE	FALSE	FALSE
ENSG00000171566	0.356066332089979	2.89469007379904E-25	1.38233608210333E-24	FALSE	FALSE	FALSE
ENSG00000134853	-0.793167436660465	2.99622240517451E-25	1.4295580574512E-24	FALSE	FALSE	FALSE
ENSG00000170615	-2.12967519368356	3.19753867745256E-25	1.52426358313515E-24	FALSE	FALSE	FALSE
ENSG00000060339	0.566160595280165	3.23986312924701E-25	1.54307766852408E-24	FALSE	FALSE	TRUE
ENSG00000262085	-1.54721276042559	3.31989176241703E-25	1.57980047654752E-24	FALSE	FALSE	FALSE
ENSG00000124731	2.04962321989949	3.39133142097112E-25	1.61237508843882E-24	TRUE	FALSE	TRUE
ENSG00000172638	-0.858195722091347	3.41101717844548E-25	1.62030816013932E-24	FALSE	FALSE	FALSE
ENSG00000164128	-1.08040008318192	3.44073051822803E-25	1.63298642609399E-24	FALSE	FALSE	FALSE
ENSG00000245680	-0.699296655462465	3.7947193303511E-25	1.7994099300462E-24	FALSE	FALSE	FALSE
ENSG00000143776	-0.541756530518911	4.60460882367459E-25	2.18153440847951E-24	FALSE	FALSE	FALSE
ENSG00000160179	0.681935093962174	4.68194454653785E-25	2.21622984188001E-24	FALSE	FALSE	TRUE
ENSG00000110841	-0.45416330968447	4.994435134868E-25	2.36207917367969E-24	FALSE	FALSE	FALSE
ENSG00000125375	-0.419441247834856	5.30706051944495E-25	2.50773699610868E-24	FALSE	FALSE	FALSE
ENSG00000205726	-0.481495211261349	5.31478042300743E-25	2.50918960355447E-24	FALSE	FALSE	FALSE
ENSG00000003137	-0.695960744468153	5.40010130883637E-25	2.54724429423801E-24	FALSE	FALSE	FALSE
ENSG00000152818	-0.643317485878259	5.58983025521668E-25	2.63443919794287E-24	FALSE	FALSE	FALSE
ENSG00000113924	-3.13468951692773	5.71889848350554E-25	2.69291810892881E-24	FALSE	FALSE	FALSE
ENSG00000108771	0.722036294683078	5.7691481796692E-25	2.71421335526074E-24	FALSE	FALSE	TRUE
ENSG00000101844	0.440771965280809	5.9426389213555E-25	2.79340233370244E-24	FALSE	FALSE	FALSE
ENSG00000072401	0.719059833313319	6.18669251942496E-25	2.9055935910795E-24	FALSE	FALSE	TRUE
ENSG00000165091	1.46912014490296	7.28685147092078E-25	3.41931231923919E-24	FALSE	FALSE	TRUE
ENSG00000163918	0.521309564610924	8.19025833125669E-25	3.83989455270116E-24	FALSE	FALSE	TRUE
ENSG00000148700	-0.726390945176361	8.23772597012501E-25	3.85879947655205E-24	FALSE	FALSE	FALSE
ENSG00000072201	-0.518001689141596	8.92905373471246E-25	4.17901379732946E-24	FALSE	FALSE	FALSE
ENSG00000100380	-0.386625052431009	9.07006431330033E-25	4.24133483602901E-24	FALSE	FALSE	FALSE
ENSG00000087460	-0.356447772493091	9.33178865841035E-25	4.35994727889916E-24	FALSE	FALSE	FALSE
ENSG00000183032	-0.95946510213879	1.03735460486593E-24	4.84248247267144E-24	FALSE	FALSE	FALSE
ENSG00000100401	0.68108308094578	1.05065855041339E-24	4.8965860626943E-24	FALSE	FALSE	TRUE
ENSG00000185650	-0.459263540348208	1.05075786829526E-24	4.8965860626943E-24	FALSE	FALSE	FALSE
ENSG00000183098	-1.23001811208839	1.05824539717683E-24	4.92722706047593E-24	FALSE	FALSE	FALSE
ENSG00000165646	-0.702151955371536	1.10974209032676E-24	5.1625469680059E-24	FALSE	FALSE	FALSE
ENSG00000126267	0.486472271189246	1.11684627963899E-24	5.19112457515506E-24	FALSE	FALSE	FALSE
ENSG00000066044	0.222691291622528	1.14530041867219E-24	5.31880271818444E-24	FALSE	FALSE	FALSE
ENSG00000136696	1.08869857863656	1.16433841445528E-24	5.40257025470186E-24	FALSE	FALSE	TRUE
ENSG00000164086	0.649025353092969	1.18847909896761E-24	5.50985031203782E-24	FALSE	FALSE	TRUE
ENSG00000165215	-1.62231603926897	1.33757578740405E-24	6.19575199637159E-24	FALSE	FALSE	FALSE
ENSG00000164070	0.563655954750362	1.36140717998564E-24	6.3007370857776E-24	FALSE	FALSE	TRUE
ENSG00000113845	0.337211128535443	1.41077643760599E-24	6.52363316738867E-24	FALSE	FALSE	FALSE
ENSG00000117834	-0.948357449880024	1.4424623389638E-24	6.66444747026815E-24	FALSE	FALSE	FALSE
ENSG00000162496	-0.619178344965905	1.46495138685032E-24	6.76256618835775E-24	FALSE	FALSE	FALSE
ENSG00000197050	-0.68614794886001	1.48371121618787E-24	6.84331706117055E-24	FALSE	FALSE	FALSE
ENSG00000057252	-1.83228486510362	1.51310431228472E-24	6.97293207393323E-24	FALSE	FALSE	FALSE
ENSG00000112195	1.59171694584202	1.63427023494099E-24	7.52488792746489E-24	FALSE	FALSE	TRUE
ENSG00000188677	-0.61706192848698	1.65465539984531E-24	7.6122604894076E-24	FALSE	FALSE	FALSE
ENSG00000151532	0.352301613736691	1.71575799594482E-24	7.8866459030621E-24	FALSE	FALSE	FALSE
ENSG00000239697	-0.693248947821073	1.75427260080412E-24	8.05682509944139E-24	FALSE	FALSE	FALSE
ENSG00000140564	0.824327518267055	1.79243657199743E-24	8.21812387551622E-24	FALSE	FALSE	TRUE
ENSG00000164284	0.544039242875126	1.79098939068885E-24	8.21812387551622E-24	FALSE	FALSE	TRUE
ENSG00000197016	-0.657546272161052	1.83069226828522E-24	8.38640283376459E-24	FALSE	FALSE	FALSE
ENSG00000159231	0.722917958947386	1.8372860978802E-24	8.40947645309402E-24	FALSE	FALSE	TRUE
ENSG00000122707	-0.972995994189352	1.86213597864478E-24	8.51600035619004E-24	FALSE	FALSE	FALSE
ENSG00000198844	-0.643670704091627	1.97931927781374E-24	9.04424993187142E-24	FALSE	FALSE	FALSE
ENSG00000167916	1.51550438175333	2.00912274708379E-24	9.1726728292473E-24	FALSE	FALSE	TRUE
ENSG00000182712	-0.400286223130985	2.01900919303937E-24	9.21002419899126E-24	FALSE	FALSE	FALSE
ENSG00000167258	0.410585262219339	2.03110469586527E-24	9.25738098090153E-24	FALSE	FALSE	FALSE
ENSG00000197971	-0.348169934972044	2.03955173924258E-24	9.288042954173E-24	FALSE	FALSE	FALSE
ENSG00000089820	0.568413956740534	2.13540104440607E-24	9.71634460053681E-24	FALSE	FALSE	TRUE
ENSG00000151079	-1.29871940700022	2.20506953004048E-24	1.00248994374988E-23	FALSE	FALSE	FALSE
ENSG00000143420	0.348056908984153	2.4323001284263E-24	1.10486568491425E-23	FALSE	FALSE	FALSE
ENSG00000134962	-0.898777350949234	2.52855864324941E-24	1.14762564976387E-23	FALSE	FALSE	FALSE
ENSG00000153002	-1.66487437910766	2.53452922790102E-24	1.14936963559138E-23	FALSE	FALSE	FALSE
ENSG00000170445	0.35207178005215	2.63613726660286E-24	1.19444441081561E-23	FALSE	FALSE	FALSE
ENSG00000108950	0.767094731054973	2.72522665285878E-24	1.23377612339399E-23	FALSE	FALSE	TRUE
ENSG00000138594	0.521867881458715	2.72884665941193E-24	1.23438030213433E-23	FALSE	FALSE	TRUE
ENSG00000166387	0.350429767695306	2.84498731780809E-24	1.28583903794824E-23	FALSE	FALSE	FALSE
ENSG00000127946	-0.441810514717238	2.89002393339566E-24	1.30510194517307E-23	FALSE	FALSE	FALSE
ENSG00000196876	-0.990660802292345	2.93350642337411E-24	1.32363142795686E-23	FALSE	FALSE	FALSE
ENSG00000142634	0.656242613185982	3.18360577059077E-24	1.43528003063111E-23	FALSE	FALSE	TRUE
ENSG00000163735	3.05080052969692	3.48762554711958E-24	1.57103132443643E-23	TRUE	FALSE	TRUE
ENSG00000125454	0.585369894600051	3.55416416884567E-24	1.59967005632795E-23	FALSE	FALSE	TRUE
ENSG00000177465	-0.986976308741248	3.74851220666928E-24	1.685738087279E-23	FALSE	FALSE	FALSE
ENSG00000134824	-3.16596867734275	4.44231980545036E-24	1.99608729361376E-23	FALSE	FALSE	FALSE
ENSG00000051596	0.697126963808063	4.67125133174287E-24	2.09720934686145E-23	FALSE	FALSE	TRUE
ENSG00000170423	0.909908912929087	4.94415526054897E-24	2.21788891712832E-23	FALSE	FALSE	TRUE
ENSG00000148843	0.392029562104637	5.21103978361986E-24	2.33567019679094E-23	FALSE	FALSE	FALSE
ENSG00000159023	-0.392634084903909	5.26511998618222E-24	2.35795298883666E-23	FALSE	FALSE	FALSE
ENSG00000008516	0.920356499026523	6.12251908934403E-24	2.7396624359194E-23	FALSE	FALSE	TRUE
ENSG00000188037	2.05124689444334	6.1676729219823E-24	2.7575829016247E-23	TRUE	FALSE	TRUE
ENSG00000113578	-0.991448091759349	6.23340473688032E-24	2.78466658262122E-23	FALSE	FALSE	FALSE
ENSG00000168884	0.613612282451779	7.30250650473464E-24	3.25957335802246E-23	FALSE	FALSE	TRUE
ENSG00000198440	-0.820559094966576	7.97864468407667E-24	3.55843599824097E-23	FALSE	FALSE	FALSE
ENSG00000187323	-2.26211243003991	8.9522761113706E-24	3.98937650804559E-23	FALSE	FALSE	FALSE
ENSG00000100614	-0.41148112441244	9.84906420696188E-24	4.38539124334717E-23	FALSE	FALSE	FALSE
ENSG00000060688	0.267888276904687	1.04773982165941E-23	4.6613202444666E-23	FALSE	FALSE	FALSE
ENSG00000137809	-1.1056277380619	1.10093696183164E-23	4.89395928465241E-23	FALSE	FALSE	FALSE
ENSG00000164924	0.589085931059909	1.15032830597239E-23	5.10931182611587E-23	FALSE	FALSE	TRUE
ENSG00000156261	0.439990465781585	1.38148919330112E-23	6.13099682253029E-23	FALSE	FALSE	FALSE
ENSG00000124212	-1.02921152292065	1.39130939319534E-23	6.16950905800332E-23	FALSE	FALSE	FALSE
ENSG00000141905	-0.62475187651979	1.39269809744868E-23	6.1706008402956E-23	FALSE	FALSE	FALSE
ENSG00000140262	-0.498655082578279	1.51237696232023E-23	6.69536719138653E-23	FALSE	FALSE	FALSE
ENSG00000111640	0.648345259303264	1.62060727529421E-23	7.16863218170684E-23	FALSE	FALSE	TRUE
ENSG00000166391	-2.79429451747268	1.62645430805625E-23	7.18860860704733E-23	FALSE	FALSE	FALSE
ENSG00000163785	-0.37375174556752	1.77854365943026E-23	7.85438618526805E-23	FALSE	FALSE	FALSE
ENSG00000256229	-0.759085017647627	1.79340517734669E-23	7.91354686507309E-23	FALSE	FALSE	FALSE
ENSG00000119537	-0.429040299811129	2.06020639688296E-23	9.08340795882848E-23	FALSE	FALSE	FALSE
ENSG00000096433	-0.61443458446041	2.07213951872102E-23	9.1285689564537E-23	FALSE	FALSE	FALSE
ENSG00000128886	-0.656103857408017	2.15438896552014E-23	9.48317424838978E-23	FALSE	FALSE	FALSE
ENSG00000120242	0.36036601417979	2.21093855127231E-23	9.72416866076691E-23	FALSE	FALSE	FALSE
ENSG00000174444	-0.328442840539415	2.22377609993505E-23	9.77267267351439E-23	FALSE	FALSE	FALSE
ENSG00000139567	-0.683111441733432	2.27438349684865E-23	9.98694737112158E-23	FALSE	FALSE	FALSE
ENSG00000185019	-0.444275934826596	2.36350722774569E-23	1.03698639618639E-22	FALSE	FALSE	FALSE
ENSG00000160883	1.19170221933088	2.42752271944982E-23	1.0642086207588E-22	FALSE	FALSE	TRUE
ENSG00000136710	-0.331394209112386	2.51710144793086E-23	1.10258434065487E-22	FALSE	FALSE	FALSE
ENSG00000214643	3.05276433637212	2.85526090850358E-23	1.24969725825185E-22	TRUE	FALSE	TRUE
ENSG00000254737	-1.10398256441516	3.10928388049689E-23	1.35977669947884E-22	FALSE	FALSE	FALSE
ENSG00000083457	0.393058365531432	3.16630217307127E-23	1.38359207417135E-22	FALSE	FALSE	FALSE
ENSG00000144908	-2.11951764308734	3.2300584684059E-23	1.41031089635087E-22	FALSE	FALSE	FALSE
ENSG00000162695	0.619241826799544	3.29160545893313E-23	1.43602270466057E-22	FALSE	FALSE	TRUE
ENSG00000130844	-0.384644275419515	3.38073828920653E-23	1.47360748986901E-22	FALSE	FALSE	FALSE
ENSG00000162735	-0.308545764807015	3.38321290027324E-23	1.47360748986901E-22	FALSE	FALSE	FALSE
ENSG00000095321	-2.35951884361207	3.61363626072696E-23	1.57270342016006E-22	FALSE	FALSE	FALSE
ENSG00000197780	0.732850914498001	3.69826620077395E-23	1.60823959342835E-22	FALSE	FALSE	TRUE
ENSG00000055044	0.594021365234344	3.93334728652007E-23	1.70909160856757E-22	FALSE	FALSE	TRUE
ENSG00000182541	0.383687404297093	4.39498933064461E-23	1.90814609122279E-22	FALSE	FALSE	FALSE
ENSG00000165092	-0.656058870915441	4.40657806654775E-23	1.91164081425095E-22	FALSE	FALSE	FALSE
ENSG00000113580	-0.532748884431618	4.61237517877134E-23	1.99931286842247E-22	FALSE	FALSE	FALSE
ENSG00000103274	0.390165674825495	4.73280106294757E-23	2.04986836736005E-22	FALSE	FALSE	FALSE
ENSG00000196935	-0.737724059527147	4.85470683561441E-23	2.10098330281678E-22	FALSE	FALSE	FALSE
ENSG00000130385	-1.14649432375909	4.94411686894341E-23	2.13796438824366E-22	FALSE	FALSE	FALSE
ENSG00000111321	0.553266048410378	4.96678051613835E-23	2.14604652541306E-22	FALSE	FALSE	TRUE
ENSG00000130429	0.704273392090832	5.05457584894646E-23	2.18223534453716E-22	FALSE	FALSE	TRUE
ENSG00000130598	-2.16030701430498	5.49123762550954E-23	2.36886377119625E-22	FALSE	FALSE	FALSE
ENSG00000083817	-0.419237681592812	5.55018323746324E-23	2.39238145774453E-22	FALSE	FALSE	FALSE
ENSG00000165934	0.471452401260542	5.85633445045353E-23	2.5223335220813E-22	FALSE	FALSE	FALSE
ENSG00000109332	0.386525076327702	5.93057611836722E-23	2.55227423229493E-22	FALSE	FALSE	FALSE
ENSG00000183715	-1.07106659665192	7.04944520843771E-23	3.03137369194045E-22	FALSE	FALSE	FALSE
ENSG00000174840	0.429978667603423	7.20405515033324E-23	3.09539394327366E-22	FALSE	FALSE	FALSE
ENSG00000073111	0.691568961059065	7.55176845675591E-23	3.24221792010641E-22	FALSE	FALSE	TRUE
ENSG00000186866	-0.566095100056591	7.75006264710972E-23	3.3247091625925E-22	FALSE	FALSE	FALSE
ENSG00000167552	-0.53050009594269	8.61988405032386E-23	3.69492013934914E-22	FALSE	FALSE	FALSE
ENSG00000163513	-0.56727641662309	8.6690814979092E-23	3.71306178986579E-22	FALSE	FALSE	FALSE
ENSG00000168036	-0.267482696189651	9.03771686006268E-23	3.86788500484933E-22	FALSE	FALSE	FALSE
ENSG00000144746	-0.466572628446518	9.31928656647511E-23	3.98523093788853E-22	FALSE	FALSE	FALSE
ENSG00000010932	0.972860497249378	1.00431679427209E-22	4.29138845400598E-22	FALSE	FALSE	TRUE
ENSG00000011021	-0.441606984718185	1.12930255637667E-22	4.82163091461693E-22	FALSE	FALSE	FALSE
ENSG00000158481	-0.769095414347474	1.1618200720783E-22	4.95654834857415E-22	FALSE	FALSE	FALSE
ENSG00000143418	-0.305140808109133	1.21179666493774E-22	5.16567781162489E-22	FALSE	FALSE	FALSE
ENSG00000142082	-0.411694417131983	1.25278478553274E-22	5.33619134594821E-22	FALSE	FALSE	FALSE
ENSG00000144736	0.344829727395882	1.28507281058174E-22	5.46940760437509E-22	FALSE	FALSE	FALSE
ENSG00000004799	-1.37618750247323	1.29802891106568E-22	5.52020011705962E-22	FALSE	FALSE	FALSE
ENSG00000156671	0.610613674356984	1.35336135316728E-22	5.75098715063451E-22	FALSE	FALSE	TRUE
ENSG00000058262	0.311106902178482	1.41282311771381E-22	5.99894470029266E-22	FALSE	FALSE	FALSE
ENSG00000140403	-0.437355294536385	1.53126624120732E-22	6.49675488512235E-22	FALSE	FALSE	FALSE
ENSG00000142507	0.538890902227084	1.57722760691607E-22	6.68650416401388E-22	FALSE	FALSE	TRUE
ENSG00000110881	-0.65303770766959	1.65596466076325E-22	7.01479618257436E-22	FALSE	FALSE	FALSE
ENSG00000160182	-1.16625425432908	1.76434219952486E-22	7.4680346548854E-22	FALSE	FALSE	FALSE
ENSG00000113734	0.402023351651636	1.83256752361186E-22	7.75074173455574E-22	FALSE	FALSE	FALSE
ENSG00000142949	-0.566063200754542	2.08011011779481E-22	8.79082531002331E-22	FALSE	FALSE	FALSE
ENSG00000125657	0.963149307376303	2.16259279474435E-22	9.13226245849433E-22	FALSE	FALSE	TRUE
ENSG00000124562	0.356061159559491	2.16951868585833E-22	9.15435189243817E-22	FALSE	FALSE	FALSE
ENSG00000109339	-0.839517532657896	2.25390983091068E-22	9.50301873282483E-22	FALSE	FALSE	FALSE
ENSG00000198795	-0.651637536841102	2.25908324736714E-22	9.51740141890008E-22	FALSE	FALSE	FALSE
ENSG00000182752	0.929743396801409	2.35933558949496E-22	9.93201209576171E-22	FALSE	FALSE	TRUE
ENSG00000144061	-0.714510068269788	2.54076187055001E-22	1.06874259056391E-21	FALSE	FALSE	FALSE
ENSG00000164093	-1.13657071994429	2.57486244036189E-22	1.0822437385521E-21	FALSE	FALSE	FALSE
ENSG00000151748	-0.463272906101509	2.98887610827204E-22	1.25528148217553E-21	FALSE	FALSE	FALSE
ENSG00000129514	-1.62856504592428	2.99512441637354E-22	1.25692828071744E-21	FALSE	FALSE	FALSE
ENSG00000077514	0.32864563833562	3.22730713357079E-22	1.35331411711303E-21	FALSE	FALSE	FALSE
ENSG00000165629	0.382318270637803	3.29314966563507E-22	1.37985270318813E-21	FALSE	FALSE	FALSE
ENSG00000170214	-1.78967284801234	3.50215960151367E-22	1.46629178354847E-21	FALSE	FALSE	FALSE
ENSG00000104824	0.275012128309944	3.6235679670083E-22	1.51594814793275E-21	FALSE	FALSE	FALSE
ENSG00000174842	0.684579543209197	3.99955642602898E-22	1.6719507938841E-21	FALSE	FALSE	TRUE
ENSG00000056558	0.723785536065586	4.22208990856721E-22	1.76361234309138E-21	FALSE	FALSE	TRUE
ENSG00000165527	0.350415392632626	4.37325426549784E-22	1.82534360803353E-21	FALSE	FALSE	FALSE
ENSG00000203797	-1.4524133661794	4.45204134775124E-22	1.85679346094243E-21	FALSE	FALSE	FALSE
ENSG00000103653	0.588056451954689	4.6505430454383E-22	1.93808510713057E-21	FALSE	FALSE	TRUE
ENSG00000100450	1.13526181034075	4.74916374800238E-22	1.97765870493145E-21	FALSE	FALSE	TRUE
ENSG00000158828	-0.503769459865908	4.8014542602563E-22	1.99789325575071E-21	FALSE	FALSE	FALSE
ENSG00000147257	-1.13920200293947	4.88167113998348E-22	2.02970791586226E-21	FALSE	FALSE	FALSE
ENSG00000100242	-0.623590477649119	4.99417719584717E-22	2.0748885411362E-21	FALSE	FALSE	FALSE
ENSG00000154258	-1.05576886482779	5.17718707341948E-22	2.14926882271626E-21	FALSE	FALSE	FALSE
ENSG00000134759	-0.330734782579054	5.59101760654004E-22	2.31928464615382E-21	FALSE	FALSE	FALSE
ENSG00000139687	0.650015772802281	5.64080637057213E-22	2.33814237969763E-21	FALSE	FALSE	TRUE
ENSG00000092199	0.409320154085015	5.66437622451923E-22	2.34611165556966E-21	FALSE	FALSE	FALSE
ENSG00000006744	0.408178809351429	5.78464627996826E-22	2.39409000445277E-21	FALSE	FALSE	FALSE
ENSG00000205846	3.70271101657694	5.93775414216388E-22	2.4555750476131E-21	TRUE	FALSE	TRUE
ENSG00000095319	0.465134087394375	5.96363392849094E-22	2.46439073051106E-21	FALSE	FALSE	FALSE
ENSG00000025423	-0.693011938922564	6.22764689813628E-22	2.57152300434511E-21	FALSE	FALSE	FALSE
ENSG00000111816	0.66612525348975	6.33469791537196E-22	2.61372829953583E-21	FALSE	FALSE	TRUE
ENSG00000111799	-0.877581778509235	7.24233415102154E-22	2.98594249997461E-21	FALSE	FALSE	FALSE
ENSG00000112118	0.391404061360388	7.35716984457137E-22	3.03097439592143E-21	FALSE	FALSE	FALSE
ENSG00000152291	-0.35944017447621	7.54126172070784E-22	3.10444775560542E-21	FALSE	FALSE	FALSE
ENSG00000093183	-0.310078297392118	8.56189015076424E-22	3.52191688532198E-21	FALSE	FALSE	FALSE
ENSG00000140030	1.06805879060918	8.91006139854458E-22	3.66234715475946E-21	FALSE	FALSE	TRUE
ENSG00000103546	-1.10944005558527	9.52605417913492E-22	3.91256415372682E-21	FALSE	FALSE	FALSE
ENSG00000144230	-1.17949877846343	9.54468271222074E-22	3.91723642315382E-21	FALSE	FALSE	FALSE
ENSG00000115232	0.728025065857252	9.591661025646E-22	3.93352780558193E-21	FALSE	FALSE	TRUE
ENSG00000129596	-1.22056358845216	9.68440835937361E-22	3.96855004165226E-21	FALSE	FALSE	FALSE
ENSG00000103089	-2.3476282626048	1.02074548763284E-21	4.1797167389727E-21	FALSE	FALSE	FALSE
ENSG00000176925	1.22529432714122	1.0748851228136E-21	4.3980716275123E-21	FALSE	FALSE	TRUE
ENSG00000145283	0.585123506131759	1.20333473259627E-21	4.91991740405184E-21	FALSE	FALSE	TRUE
ENSG00000142178	-0.959286099707575	1.2859580599526E-21	5.25375149909531E-21	FALSE	FALSE	FALSE
ENSG00000144848	0.297495480741212	1.46291998302527E-21	5.97220773115609E-21	FALSE	FALSE	FALSE
ENSG00000115875	0.471022070051119	1.54943475315131E-21	6.32061714635214E-21	FALSE	FALSE	FALSE
ENSG00000177181	-1.09331932977937	1.69064341053124E-21	6.89144532851264E-21	FALSE	FALSE	FALSE
ENSG00000203972	-5.55799839039013	1.90526442712532E-21	7.76043225558359E-21	FALSE	FALSE	FALSE
ENSG00000008196	-0.587527059596531	1.96595836220362E-21	8.00161349982045E-21	FALSE	FALSE	FALSE
ENSG00000166426	-1.18058342455248	2.06124495391386E-21	8.3831204789825E-21	FALSE	FALSE	FALSE
ENSG00000158186	-0.752908343732323	2.09966238425369E-21	8.53293945624846E-21	FALSE	FALSE	FALSE
ENSG00000115541	0.51378641744266	2.59425720891698E-21	1.0535024951399E-20	FALSE	FALSE	TRUE
ENSG00000162877	-3.12304719255257	2.63379371657014E-21	1.06875430978177E-20	FALSE	FALSE	FALSE
ENSG00000175395	-0.626053300987418	2.84030323429277E-21	1.15168752015129E-20	FALSE	FALSE	FALSE
ENSG00000152266	1.18723234104453	2.8499952470771E-21	1.15475051233784E-20	FALSE	FALSE	TRUE
ENSG00000115085	1.02461556508533	2.87311022925076E-21	1.16324350436157E-20	FALSE	FALSE	TRUE
ENSG00000164104	0.415057924438041	3.00545150197667E-21	1.21591337544389E-20	FALSE	FALSE	FALSE
ENSG00000183684	0.597085079888083	3.19189420509475E-21	1.29037579354167E-20	FALSE	FALSE	TRUE
ENSG00000168412	3.25166106425182	3.19956825434929E-21	1.29251070618852E-20	TRUE	FALSE	TRUE
ENSG00000181634	1.0199740794937	3.26537108433991E-21	1.31810681812555E-20	FALSE	FALSE	TRUE
ENSG00000150995	-0.634455564797226	3.2794350501079E-21	1.32279527301216E-20	FALSE	FALSE	FALSE
ENSG00000239789	0.366001441669045	3.46857109817717E-21	1.39804123143693E-20	FALSE	FALSE	FALSE
ENSG00000182621	-0.80457438876193	3.52302507220445E-21	1.41893053057243E-20	FALSE	FALSE	FALSE
ENSG00000117859	-0.312928316392052	3.68349395879727E-21	1.48245535554874E-20	FALSE	FALSE	FALSE
ENSG00000165621	-1.45071918402929	3.75339383528415E-21	1.50946240538866E-20	FALSE	FALSE	FALSE
ENSG00000175643	0.596251078145464	3.79977624675689E-21	1.52697853487604E-20	FALSE	FALSE	TRUE
ENSG00000110768	0.408455700353228	3.96867002417302E-21	1.59366444613818E-20	FALSE	FALSE	FALSE
ENSG00000011009	0.655377093051489	4.63854799277763E-21	1.86127769011828E-20	FALSE	FALSE	TRUE
ENSG00000205755	1.32260897367088	5.06444546096301E-21	2.03066591942548E-20	FALSE	FALSE	TRUE
ENSG00000087274	-0.261987882084502	5.70688387505075E-21	2.2865637840615E-20	FALSE	FALSE	FALSE
ENSG00000011028	-0.806492131584896	6.73122562140747E-21	2.69498514315951E-20	FALSE	FALSE	FALSE
ENSG00000071909	-1.10998443350889	7.02295664217321E-21	2.80970287587982E-20	FALSE	FALSE	FALSE
ENSG00000277791	0.485764284325433	7.27769476258321E-21	2.9094618366182E-20	FALSE	FALSE	FALSE
ENSG00000133275	0.597201322638979	7.37172886119652E-21	2.9448748209558E-20	FALSE	FALSE	TRUE
ENSG00000151834	-1.54759765038075	8.02353137084909E-21	3.20288935210317E-20	FALSE	FALSE	FALSE
ENSG00000108684	-1.56571594990606	8.10651180788245E-21	3.23362409707335E-20	FALSE	FALSE	FALSE
ENSG00000078687	-0.50368879330459	8.24232360293114E-21	3.28537193944141E-20	FALSE	FALSE	FALSE
ENSG00000163904	-0.302891407673577	8.32597543174546E-21	3.31626794298357E-20	FALSE	FALSE	FALSE
ENSG00000038295	-0.823074690013211	8.45908572062951E-21	3.36680338814443E-20	FALSE	FALSE	FALSE
ENSG00000023734	0.315017805573422	8.55876233528069E-21	3.40396725867828E-20	FALSE	FALSE	FALSE
ENSG00000142611	-0.810490223300485	9.19548930889512E-21	3.65451344792808E-20	FALSE	FALSE	FALSE
ENSG00000172531	0.514837485784461	9.42689379007994E-21	3.74372451178101E-20	FALSE	FALSE	TRUE
ENSG00000171004	-1.9064090076061	9.87647438193601E-21	3.9193856088785E-20	FALSE	FALSE	FALSE
ENSG00000136628	0.425653449217279	9.89524801729151E-21	3.9239526095001E-20	FALSE	FALSE	FALSE
ENSG00000169021	0.358309014834004	1.0208450525766E-20	4.0451827798725E-20	FALSE	FALSE	FALSE
ENSG00000132467	0.318326871880401	1.07602953975441E-20	4.2607298711243E-20	FALSE	FALSE	FALSE
ENSG00000205423	0.480167831901775	1.29496011640389E-20	5.12386783054757E-20	FALSE	FALSE	FALSE
ENSG00000175970	-0.253248816489716	1.33331553319661E-20	5.2717695423096E-20	FALSE	FALSE	FALSE
ENSG00000170837	-0.697594103963963	1.39953643989718E-20	5.52955106941086E-20	FALSE	FALSE	FALSE
ENSG00000119401	-0.326621073231059	1.40864873079197E-20	5.5614852302686E-20	FALSE	FALSE	FALSE
ENSG00000152240	0.443759789372555	1.44763983522828E-20	5.71125109573993E-20	FALSE	FALSE	FALSE
ENSG00000089639	0.499228974167113	1.52499605073595E-20	6.0120464744707E-20	FALSE	FALSE	FALSE
ENSG00000234906	-1.39040764801206	1.59626108499751E-20	6.28840708976773E-20	FALSE	FALSE	FALSE
ENSG00000155850	-0.868981044897927	1.651169984538E-20	6.49997746828697E-20	FALSE	FALSE	FALSE
ENSG00000278259	0.410431561363973	1.70717961663501E-20	6.71556963543022E-20	FALSE	FALSE	FALSE
ENSG00000196814	-0.507935093886198	1.73166489328404E-20	6.80693019550736E-20	FALSE	FALSE	FALSE
ENSG00000234745	0.586951823829958	1.73915758598135E-20	6.83141099773474E-20	FALSE	FALSE	TRUE
ENSG00000165731	-0.656820258409328	1.74777814156129E-20	6.86028324314863E-20	FALSE	FALSE	FALSE
ENSG00000168995	1.44337520508014	1.83583010402516E-20	7.20066695122724E-20	FALSE	FALSE	TRUE
ENSG00000133119	0.446448463057623	1.97692608810278E-20	7.74845994328239E-20	FALSE	FALSE	FALSE
ENSG00000181788	0.322881609332805	1.98558072452258E-20	7.77673784854711E-20	FALSE	FALSE	FALSE
ENSG00000186912	-1.80434008470471	2.10193285166422E-20	8.22647777669454E-20	FALSE	FALSE	FALSE
ENSG00000103043	0.453660727879439	2.16009255461326E-20	8.44797964334989E-20	FALSE	FALSE	FALSE
ENSG00000198315	-0.643731399217577	2.23361527894649E-20	8.72920124572357E-20	FALSE	FALSE	FALSE
ENSG00000198860	0.445610230050093	2.36973183001993E-20	9.25446248296285E-20	FALSE	FALSE	FALSE
ENSG00000186431	2.58715579069924	2.3946156652642E-20	9.3448838208757E-20	TRUE	FALSE	TRUE
ENSG00000119535	1.0970010629743	2.54578497296566E-20	9.92764233861916E-20	FALSE	FALSE	TRUE
ENSG00000143473	1.47814760684143	2.55030803678373E-20	9.93810512746676E-20	FALSE	FALSE	TRUE
ENSG00000136717	-0.642826601185385	2.77178678647299E-20	1.07933817114208E-19	FALSE	FALSE	FALSE
ENSG00000258366	0.638452170665661	2.8276040787797E-20	1.10028023267213E-19	FALSE	FALSE	TRUE
ENSG00000095380	0.369701800735784	2.85493770684069E-20	1.11011652661242E-19	FALSE	FALSE	FALSE
ENSG00000149925	0.598105017190549	2.98846654016268E-20	1.1612019988071E-19	FALSE	FALSE	TRUE
ENSG00000186020	-0.633395988079632	3.06392453210573E-20	1.18966616807355E-19	FALSE	FALSE	FALSE
ENSG00000110876	0.700057720265606	3.06820737060446E-20	1.19047327648238E-19	FALSE	FALSE	TRUE
ENSG00000182180	0.28692399137383	3.10045399291771E-20	1.20212146559573E-19	FALSE	FALSE	FALSE
ENSG00000170786	0.609239239889868	3.27898853238092E-20	1.27043164012836E-19	FALSE	FALSE	TRUE
ENSG00000174876	-1.1559243759859	3.43943793816656E-20	1.33164188559409E-19	FALSE	FALSE	FALSE
ENSG00000132002	0.420335918838748	3.4986176221841E-20	1.35358408147681E-19	FALSE	FALSE	FALSE
ENSG00000163898	-0.5866356984033	3.82792642776191E-20	1.47993061104811E-19	FALSE	FALSE	FALSE
ENSG00000170142	0.403831541133621	3.86554027124098E-20	1.49340364842436E-19	FALSE	FALSE	FALSE
ENSG00000242485	0.317156845029074	4.08248170460566E-20	1.57608889825412E-19	FALSE	FALSE	FALSE
ENSG00000177238	0.915854009279028	4.32812422789417E-20	1.66972849677546E-19	FALSE	FALSE	TRUE
ENSG00000124217	0.350959415697601	4.6832022063153E-20	1.80542292050742E-19	FALSE	FALSE	FALSE
ENSG00000197037	-0.277314651987936	5.28725151856584E-20	2.03683633750172E-19	FALSE	FALSE	FALSE
ENSG00000100330	-0.263386943239457	5.40902766752777E-20	2.08226360886083E-19	FALSE	FALSE	FALSE
ENSG00000142089	0.736455529274881	5.53377487674212E-20	2.12876909610286E-19	FALSE	FALSE	TRUE
ENSG00000166527	3.04702570101028	5.68731495223108E-20	2.18627673003559E-19	TRUE	FALSE	TRUE
ENSG00000158715	-0.552812954485128	6.59676156044089E-20	2.53407604466154E-19	FALSE	FALSE	FALSE
ENSG00000143590	-0.664404626745617	6.78580405340425E-20	2.60484205347807E-19	FALSE	FALSE	FALSE
ENSG00000249811	-0.23028627883864	6.91958882977969E-20	2.6543110276733E-19	FALSE	FALSE	FALSE
ENSG00000006283	-0.851389249953241	6.93823368918214E-20	2.6583081842822E-19	FALSE	FALSE	FALSE
ENSG00000113615	0.525036861890629	6.93985287879635E-20	2.6583081842822E-19	FALSE	FALSE	TRUE
ENSG00000169239	-0.534416243096169	6.9715962517594E-20	2.66857486575142E-19	FALSE	FALSE	FALSE
ENSG00000153147	0.537684973974468	7.08678670028314E-20	2.71074610256581E-19	FALSE	FALSE	TRUE
ENSG00000122786	-0.5866925434784	7.40302852273163E-20	2.8297067976839E-19	FALSE	FALSE	FALSE
ENSG00000100604	-1.95261365557792	7.44112816405607E-20	2.84225836025932E-19	FALSE	FALSE	FALSE
ENSG00000126602	0.465631785333205	7.61290788419108E-20	2.90581734858771E-19	FALSE	FALSE	FALSE
ENSG00000109016	-0.387324070836846	7.63298120654978E-20	2.91142171585984E-19	FALSE	FALSE	FALSE
ENSG00000172349	-0.410552579617982	7.98784104023579E-20	3.04462452069961E-19	FALSE	FALSE	FALSE
ENSG00000178386	-0.55627779231339	8.05402722645482E-20	3.06768695698748E-19	FALSE	FALSE	FALSE
ENSG00000204220	0.422321047247167	8.08167675199527E-20	3.07604905831758E-19	FALSE	FALSE	FALSE
ENSG00000134780	-0.802517426992272	8.17808142977682E-20	3.11055054945244E-19	FALSE	FALSE	FALSE
ENSG00000105655	-0.712718192801978	8.21566781809434E-20	3.12264756407653E-19	FALSE	FALSE	FALSE
ENSG00000176894	-0.701296954331651	8.74551012711164E-20	3.32169480988256E-19	FALSE	FALSE	FALSE
ENSG00000173726	-0.319484525104296	9.01416118581052E-20	3.42132709519063E-19	FALSE	FALSE	FALSE
ENSG00000164163	0.640185953044526	9.05561527379824E-20	3.43464733804665E-19	FALSE	FALSE	TRUE
ENSG00000124762	0.654009264870027	9.19696430172913E-20	3.48581082060625E-19	FALSE	FALSE	TRUE
ENSG00000176194	-1.68526648011663	9.53553067037548E-20	3.61159895867447E-19	FALSE	FALSE	FALSE
ENSG00000134313	-0.359167192509788	1.00592498314308E-19	3.80728860123041E-19	FALSE	FALSE	FALSE
ENSG00000006125	-0.316444372859892	1.0841858499559E-19	4.10062169160493E-19	FALSE	FALSE	FALSE
ENSG00000164330	-0.730835003028828	1.19701954744841E-19	4.52421453867659E-19	FALSE	FALSE	FALSE
ENSG00000115425	-0.879123800648843	1.20317221758631E-19	4.54428891411444E-19	FALSE	FALSE	FALSE
ENSG00000188672	0.656992929536166	1.26457569839999E-19	4.77286746824481E-19	FALSE	FALSE	TRUE
ENSG00000134072	-0.471445725564934	1.44998569609477E-19	5.46883571550826E-19	FALSE	FALSE	FALSE
ENSG00000166165	-0.822960115094059	1.46337407114989E-19	5.5154803616752E-19	FALSE	FALSE	FALSE
ENSG00000113504	-0.648197976353065	1.51537785701413E-19	5.70750056187817E-19	FALSE	FALSE	FALSE
ENSG00000126458	-0.595458714670301	1.64376179153652E-19	6.18672992061933E-19	FALSE	FALSE	FALSE
ENSG00000100280	0.535983109089074	1.69891240525232E-19	6.38985090582713E-19	FALSE	FALSE	TRUE
ENSG00000115607	1.62845358875605	1.7638170815983E-19	6.62935007495647E-19	FALSE	FALSE	TRUE
ENSG00000124225	-0.5321702681519	1.80021876616977E-19	6.76146144372945E-19	FALSE	FALSE	FALSE
ENSG00000162961	0.37150489556017	1.80668191107226E-19	6.78102084899325E-19	FALSE	FALSE	FALSE
ENSG00000186074	1.67403288735284	1.96634560326073E-19	7.37516153000779E-19	FALSE	FALSE	TRUE
ENSG00000005471	-0.569201550600029	1.99695299675149E-19	7.48476275881666E-19	FALSE	FALSE	FALSE
ENSG00000148835	0.560280943068842	2.02950003554143E-19	7.60147690149741E-19	FALSE	FALSE	TRUE
ENSG00000230989	0.280753140995781	2.0882492991885E-19	7.81610150028906E-19	FALSE	FALSE	FALSE
ENSG00000137764	-0.280973722346665	2.11970588107405E-19	7.92834588897572E-19	FALSE	FALSE	FALSE
ENSG00000176900	1.22444554189934	2.13462849749244E-19	7.97863565048903E-19	FALSE	FALSE	TRUE
ENSG00000138386	-0.546279126144146	2.44480707945696E-19	9.13167568198276E-19	FALSE	FALSE	FALSE
ENSG00000025039	-0.467170726951888	2.82996770432801E-19	1.05629962481518E-18	FALSE	FALSE	FALSE
ENSG00000122254	-1.10715214724244	2.86067865011008E-19	1.06702523406385E-18	FALSE	FALSE	FALSE
ENSG00000140678	0.826641965905004	2.89716911204726E-19	1.07989029497358E-18	FALSE	FALSE	TRUE
ENSG00000124226	-0.180477829077541	3.11922858922853E-19	1.16185886968436E-18	FALSE	FALSE	FALSE
ENSG00000183018	0.805275575918039	3.13073643272447E-19	1.1653416590727E-18	FALSE	FALSE	TRUE
ENSG00000163531	0.497932171147403	3.146090404995E-19	1.17025029458526E-18	FALSE	FALSE	FALSE
ENSG00000119392	0.214181216786195	3.20049238069737E-19	1.18966685121449E-18	FALSE	FALSE	FALSE
ENSG00000189056	-0.880998333563335	3.30821748465048E-19	1.22886400513049E-18	FALSE	FALSE	FALSE
ENSG00000003056	0.263666397921994	3.49116973287429E-19	1.29593180256042E-18	FALSE	FALSE	FALSE
ENSG00000147684	0.362125960831742	3.56603211568363E-19	1.32281177587962E-18	FALSE	FALSE	FALSE
ENSG00000168772	-0.886384703576456	3.7212172192224E-19	1.37942993829926E-18	FALSE	FALSE	FALSE
ENSG00000134058	0.39980577929111	3.77093345810733E-19	1.39690065893263E-18	FALSE	FALSE	FALSE
ENSG00000160191	-0.922279288992025	3.84000134081164E-19	1.42151112006331E-18	FALSE	FALSE	FALSE
ENSG00000137727	-1.00253704226604	3.9622763327655E-19	1.46577085433332E-18	FALSE	FALSE	FALSE
ENSG00000163131	0.557634515923251	4.40961450972017E-19	1.63013880677609E-18	FALSE	FALSE	TRUE
ENSG00000265681	-0.358150282499452	4.52499123581987E-19	1.67164689908777E-18	FALSE	FALSE	FALSE
ENSG00000169282	-0.751872214621403	4.64638645373926E-19	1.71532011186916E-18	FALSE	FALSE	FALSE
ENSG00000147677	-0.251519923782542	4.71115216264644E-19	1.73804186000365E-18	FALSE	FALSE	FALSE
ENSG00000108231	-1.41578516985796	4.74835815185991E-19	1.75057217598603E-18	FALSE	FALSE	FALSE
ENSG00000004779	0.357268627403447	4.86247652119719E-19	1.79142126132238E-18	FALSE	FALSE	FALSE
ENSG00000176261	0.386413512277453	5.01643456255502E-19	1.84688228168778E-18	FALSE	FALSE	FALSE
ENSG00000100522	0.502003343244701	5.12435706970412E-19	1.88533055405122E-18	FALSE	FALSE	TRUE
ENSG00000143493	0.412435960443549	5.22948359278738E-19	1.92269849452993E-18	FALSE	FALSE	FALSE
ENSG00000163644	-0.79295967801088	5.67700195799299E-19	2.08581548130069E-18	FALSE	FALSE	FALSE
ENSG00000143753	-0.494932246829761	5.77710574629346E-19	2.12115215062753E-18	FALSE	FALSE	FALSE
ENSG00000165637	0.314672702453245	5.79831543492377E-19	2.1274933195668E-18	FALSE	FALSE	FALSE
ENSG00000106399	0.408518752557981	6.67252455664847E-19	2.44659233743777E-18	FALSE	FALSE	FALSE
ENSG00000162493	0.535747802919882	6.87715655998621E-19	2.51991333653226E-18	FALSE	FALSE	TRUE
ENSG00000165271	0.489367524176562	7.1446878289483E-19	2.61616670943388E-18	FALSE	FALSE	FALSE
ENSG00000110628	-0.717338401156663	7.23655905264414E-19	2.64801188640454E-18	FALSE	FALSE	FALSE
ENSG00000005483	-0.396167732513242	7.59521559640367E-19	2.77737030712094E-18	FALSE	FALSE	FALSE
ENSG00000165175	0.58814092675763	7.77994189117569E-19	2.84299500366982E-18	FALSE	FALSE	TRUE
ENSG00000188690	0.272580572002797	7.86826144503599E-19	2.87332522411355E-18	FALSE	FALSE	FALSE
ENSG00000136937	0.474418287488316	8.20595276433421E-19	2.99461830271413E-18	FALSE	FALSE	FALSE
ENSG00000177156	0.465118284428197	8.30888981711963E-19	3.0301359825971E-18	FALSE	FALSE	FALSE
ENSG00000163517	-0.612855743550325	8.83680329589695E-19	3.22048411613626E-18	FALSE	FALSE	FALSE
ENSG00000242689	-0.924063798737365	9.61039989022432E-19	3.50005190877286E-18	FALSE	FALSE	FALSE
ENSG00000104885	0.616346396172758	9.99277831542493E-19	3.63685954727831E-18	FALSE	FALSE	TRUE
ENSG00000114013	0.567607353067014	1.07822150077152E-18	3.92153153243569E-18	FALSE	FALSE	TRUE
ENSG00000168496	0.488476851541844	1.11646252994906E-18	4.05788299075024E-18	FALSE	FALSE	FALSE
ENSG00000197181	-1.2235527458579	1.12815366609916E-18	4.09761798964464E-18	FALSE	FALSE	FALSE
ENSG00000113282	0.319178888751934	1.13794734899158E-18	4.13041238703193E-18	FALSE	FALSE	FALSE
ENSG00000124205	-1.41370501150814	1.21866777696723E-18	4.42043295057085E-18	FALSE	FALSE	FALSE
ENSG00000134809	0.575041306074374	1.2686730409585E-18	4.59872690887036E-18	FALSE	FALSE	TRUE
ENSG00000140548	0.476902068377276	1.36522442115255E-18	4.94539040821254E-18	FALSE	FALSE	FALSE
ENSG00000115525	-0.509945833918544	1.40531667968694E-18	5.08720870441634E-18	FALSE	FALSE	FALSE
ENSG00000149932	-0.372356908723414	1.4288248424688E-18	5.16884325128869E-18	FALSE	FALSE	FALSE
ENSG00000147883	0.439371855926014	1.43564715383827E-18	5.19004704008064E-18	FALSE	FALSE	FALSE
ENSG00000167984	0.711583879711118	1.45964824054986E-18	5.27328437940456E-18	FALSE	FALSE	TRUE
ENSG00000175984	0.486875899672884	1.59120262608717E-18	5.74470948094708E-18	FALSE	FALSE	FALSE
ENSG00000115839	-0.231714123097324	1.66867561833697E-18	6.02038544731996E-18	FALSE	FALSE	FALSE
ENSG00000162949	-2.30029328431903	1.67673023893351E-18	6.04540722328429E-18	FALSE	FALSE	FALSE
ENSG00000047365	0.604828636299463	1.88102303984318E-18	6.77745526230353E-18	FALSE	FALSE	TRUE
ENSG00000172586	0.381376748438619	1.89029052866593E-18	6.80630609688312E-18	FALSE	FALSE	FALSE
ENSG00000138646	0.798687160217929	1.91670036746483E-18	6.89680125561462E-18	FALSE	FALSE	TRUE
ENSG00000172551	-1.4262349415382	1.95301857293822E-18	7.02280513477983E-18	FALSE	FALSE	FALSE
ENSG00000168589	-1.00691987596754	2.21842523560225E-18	7.9718660661928E-18	FALSE	FALSE	FALSE
ENSG00000124615	-0.477760664803236	2.43368980973681E-18	8.73960017446043E-18	FALSE	FALSE	FALSE
ENSG00000226650	1.48809290533558	2.44260799968273E-18	8.76579787793117E-18	FALSE	FALSE	TRUE
ENSG00000115808	0.525089300523237	2.44912424243716E-18	8.78334663572582E-18	FALSE	FALSE	TRUE
ENSG00000109381	-0.331574497421339	2.49030175975977E-18	8.92509608789814E-18	FALSE	FALSE	FALSE
ENSG00000177374	-0.547129029190438	2.5301610865727E-18	9.06193635847422E-18	FALSE	FALSE	FALSE
ENSG00000103740	-1.11592763940266	2.53888243442541E-18	9.08714647338082E-18	FALSE	FALSE	FALSE
ENSG00000168256	0.386735247085868	2.58704227439403E-18	9.25338763178952E-18	FALSE	FALSE	FALSE
ENSG00000153037	0.431029311927527	2.61992585697111E-18	9.36480446955721E-18	FALSE	FALSE	FALSE
ENSG00000150281	-0.682986020433489	2.74755768331902E-18	9.81452317963362E-18	FALSE	FALSE	FALSE
ENSG00000141738	0.64303825535434	3.01306284623714E-18	1.07558178668386E-17	FALSE	FALSE	TRUE
ENSG00000104219	-0.759361597847441	3.06199847596984E-18	1.09232851840906E-17	FALSE	FALSE	FALSE
ENSG00000175787	-0.587768752266015	3.16537224426755E-18	1.12846042846792E-17	FALSE	FALSE	FALSE
ENSG00000166206	-1.24340168514072	3.42603648142418E-18	1.22058199447045E-17	FALSE	FALSE	FALSE
ENSG00000177981	-0.261564379352222	3.94102329280759E-18	1.40220466432502E-17	FALSE	FALSE	FALSE
ENSG00000239264	0.422965485058809	3.93893685494867E-18	1.40220466432502E-17	FALSE	FALSE	FALSE
ENSG00000170011	-0.816180495077259	4.09426094679893E-18	1.45576717403957E-17	FALSE	FALSE	FALSE
ENSG00000100341	-2.81090141562052	4.19570860601372E-18	1.49085672243948E-17	FALSE	FALSE	FALSE
ENSG00000247626	0.458870169435652	4.38504800884648E-18	1.55711007861801E-17	FALSE	FALSE	FALSE
ENSG00000250305	-0.711282200246403	4.91863148399262E-18	1.74543552201341E-17	FALSE	FALSE	FALSE
ENSG00000115155	-1.4900273947613	5.04905734105492E-18	1.79054226520273E-17	FALSE	FALSE	FALSE
ENSG00000136634	1.40263026524516	5.0733779496103E-18	1.79798650300822E-17	FALSE	FALSE	TRUE
ENSG00000100417	-0.514866968418013	5.24192181844353E-18	1.85649965517466E-17	FALSE	FALSE	FALSE
ENSG00000089280	0.256937310179295	5.29073042256482E-18	1.87255799556177E-17	FALSE	FALSE	FALSE
ENSG00000182168	-1.11873163218999	5.42953459449577E-18	1.92042674164189E-17	FALSE	FALSE	FALSE
ENSG00000137642	-0.685388369156535	5.44039442815807E-18	1.92300852791111E-17	FALSE	FALSE	FALSE
ENSG00000174516	-0.543770736099088	5.46682379647049E-18	1.9310866791849E-17	FALSE	FALSE	FALSE
ENSG00000105642	1.01057290213248	5.5123724518911E-18	1.94590350409567E-17	FALSE	FALSE	TRUE
ENSG00000170776	-0.399282548039928	5.61967230705761E-18	1.98248531224155E-17	FALSE	FALSE	FALSE
ENSG00000103769	0.3626475244574	5.90170987873738E-18	2.08062239262798E-17	FALSE	FALSE	FALSE
ENSG00000152463	-2.43827345351276	6.22438596771842E-18	2.19294902880934E-17	FALSE	FALSE	FALSE
ENSG00000130304	-0.586366579836241	6.4644868245708E-18	2.27605562839028E-17	FALSE	FALSE	FALSE
ENSG00000166347	-0.577575875480971	6.52178178366695E-18	2.29473246994041E-17	FALSE	FALSE	FALSE
ENSG00000120705	0.333001881672444	6.64712846392932E-18	2.33731385635952E-17	FALSE	FALSE	FALSE
ENSG00000185811	0.584951168843806	7.20883933359136E-18	2.53317769946174E-17	FALSE	FALSE	TRUE
ENSG00000089335	-0.683815840841423	7.47310116615767E-18	2.62433156036525E-17	FALSE	FALSE	FALSE
ENSG00000178445	-2.58719466031843	7.70957310325314E-18	2.7056143164828E-17	FALSE	FALSE	FALSE
ENSG00000165623	-1.85326203017478	7.78645792155134E-18	2.73082202820122E-17	FALSE	FALSE	FALSE
ENSG00000265808	-0.309426167683136	7.89266675689175E-18	2.76627470175032E-17	FALSE	FALSE	FALSE
ENSG00000151092	0.362110320704825	8.0291614960937E-18	2.81228931520117E-17	FALSE	FALSE	FALSE
ENSG00000182634	-2.65539729121359	8.42711131654287E-18	2.94976203633493E-17	FALSE	FALSE	FALSE
ENSG00000111057	-1.09916129215919	8.88620364859482E-18	3.10844468303501E-17	FALSE	FALSE	FALSE
ENSG00000177119	-0.416289900661739	9.08943704150481E-18	3.1774789295254E-17	FALSE	FALSE	FALSE
ENSG00000108953	0.275531142169157	9.23786792970258E-18	3.22727844038316E-17	FALSE	FALSE	FALSE
ENSG00000144026	-0.593036257126799	9.30279335213834E-18	3.24785952778922E-17	FALSE	FALSE	FALSE
ENSG00000068971	0.479635049983625	9.45370730281249E-18	3.29841557768025E-17	FALSE	FALSE	FALSE
ENSG00000188517	-1.07224248456179	9.79676618979659E-18	3.41590278832094E-17	FALSE	FALSE	FALSE
ENSG00000174744	0.469600950347303	1.04675200363414E-17	3.64742423975999E-17	FALSE	FALSE	FALSE
ENSG00000187957	-1.21412421395956	1.07306408003672E-17	3.73669832126262E-17	FALSE	FALSE	FALSE
ENSG00000147813	0.826386725546133	1.07686901430702E-17	3.74753192414446E-17	FALSE	FALSE	TRUE
ENSG00000114026	-0.350027361369662	1.12717434748308E-17	3.92006996185198E-17	FALSE	FALSE	FALSE
ENSG00000174721	-0.502303883478529	1.19399005370222E-17	4.14976851997791E-17	FALSE	FALSE	FALSE
ENSG00000143147	-0.386461238588156	1.24990451131524E-17	4.34130820939781E-17	FALSE	FALSE	FALSE
ENSG00000131470	0.334130950171527	1.25329614234661E-17	4.35029078715554E-17	FALSE	FALSE	FALSE
ENSG00000008517	0.727582139105007	1.34282099330988E-17	4.65804507698566E-17	FALSE	FALSE	TRUE
ENSG00000111276	-0.403163693762025	1.40439952281974E-17	4.86852491832442E-17	FALSE	FALSE	FALSE
ENSG00000162654	0.825192397693809	1.47052170356781E-17	5.09447576713902E-17	FALSE	FALSE	TRUE
ENSG00000176974	-0.377398550251198	1.4878819184365E-17	5.1513142573561E-17	FALSE	FALSE	FALSE
ENSG00000100271	-0.397020716992634	1.60542655392731E-17	5.5547141689695E-17	FALSE	FALSE	FALSE
ENSG00000143554	-0.444659566444382	1.7057219947207E-17	5.89795422118213E-17	FALSE	FALSE	FALSE
ENSG00000161011	-0.4015855385855	1.79746481146086E-17	6.21120118150999E-17	FALSE	FALSE	FALSE
ENSG00000092068	0.444543004501235	1.88490658927022E-17	6.5091946858366E-17	FALSE	FALSE	FALSE
ENSG00000142937	-0.406584385796301	1.95550387734771E-17	6.74867504252715E-17	FALSE	FALSE	FALSE
ENSG00000122121	-0.780940273964724	2.32882612738262E-17	8.03192203958719E-17	FALSE	FALSE	FALSE
ENSG00000203697	-1.19594916499584	2.41307044213809E-17	8.31716238544213E-17	FALSE	FALSE	FALSE
ENSG00000182324	-0.535701850808136	2.45948798028293E-17	8.47174399330873E-17	FALSE	FALSE	FALSE
ENSG00000213366	-0.916600154466858	2.48374989591618E-17	8.54986181506902E-17	FALSE	FALSE	FALSE
ENSG00000185947	0.524439638991767	2.59652890887612E-17	8.93239021454773E-17	FALSE	FALSE	TRUE
ENSG00000271271	-2.81289932795755	2.71093615873133E-17	9.32002940376059E-17	FALSE	FALSE	FALSE
ENSG00000101751	-0.633661118948601	2.82234747321399E-17	9.69688212648141E-17	FALSE	FALSE	FALSE
ENSG00000140368	0.595829672506614	2.84894059685636E-17	9.78202680459073E-17	FALSE	FALSE	TRUE
ENSG00000052795	-0.417581025443718	2.89482480096834E-17	9.93325841806226E-17	FALSE	FALSE	FALSE
ENSG00000006638	-0.74008978633761	2.89971821677967E-17	9.94373211989017E-17	FALSE	FALSE	FALSE
ENSG00000143641	-0.396248000331167	2.94146524729166E-17	1.00804909902425E-16	FALSE	FALSE	FALSE
ENSG00000177058	0.552626747096871	2.98635220055799E-17	1.0227830206223E-16	FALSE	FALSE	TRUE
ENSG00000159674	-0.80705545508172	3.01189296609147E-17	1.03087667362865E-16	FALSE	FALSE	FALSE
ENSG00000158555	-0.634519256110682	3.07917794678159E-17	1.05323876444379E-16	FALSE	FALSE	FALSE
ENSG00000144029	0.23205883015118	3.10999929584091E-17	1.06310798714157E-16	FALSE	FALSE	FALSE
ENSG00000167994	-0.710574842337558	3.24435463922955E-17	1.10833392830353E-16	FALSE	FALSE	FALSE
ENSG00000117971	1.17025950664216	3.24865837355605E-17	1.10910264700229E-16	FALSE	FALSE	TRUE
ENSG00000007314	-1.22142104815335	3.29485610739086E-17	1.12416410840291E-16	FALSE	FALSE	FALSE
ENSG00000178700	-0.400777951031114	3.30827570000664E-17	1.12803011715504E-16	FALSE	FALSE	FALSE
ENSG00000147604	-0.41633173819041	3.46952756279781E-17	1.18226614300763E-16	FALSE	FALSE	FALSE
ENSG00000127948	0.653923556851142	3.52393587849329E-17	1.20004903403167E-16	FALSE	FALSE	TRUE
ENSG00000048028	0.469371582878995	3.57940833771134E-17	1.21817167183232E-16	FALSE	FALSE	FALSE
ENSG00000198756	-0.817509271032789	3.63574258406019E-17	1.23656459046027E-16	FALSE	FALSE	FALSE
ENSG00000255587	-0.738283608387542	4.06886580013859E-17	1.38300466875699E-16	FALSE	FALSE	FALSE
ENSG00000125788	-6.13620762577303	4.08317817792251E-17	1.38699656219871E-16	FALSE	FALSE	FALSE
ENSG00000205409	-1.04378024775896	4.50799796726146E-17	1.53033922194715E-16	FALSE	FALSE	FALSE
ENSG00000126522	0.538524489326783	4.56986943413942E-17	1.55036839282582E-16	FALSE	FALSE	TRUE
ENSG00000177201	0.849176108216633	4.6343078765165E-17	1.57124273955214E-16	FALSE	FALSE	TRUE
ENSG00000235780	-0.797950079086031	5.07990762235018E-17	1.72124097040862E-16	FALSE	FALSE	FALSE
ENSG00000100316	-0.497727507787094	5.21836106352156E-17	1.76704502219937E-16	FALSE	FALSE	FALSE
ENSG00000261236	0.713627673284519	5.64598175560457E-17	1.91064833721932E-16	FALSE	FALSE	TRUE
ENSG00000049618	-0.332114770891282	5.69826149640487E-17	1.92713277032453E-16	FALSE	FALSE	FALSE
ENSG00000154229	-0.414882212102202	5.93274749412974E-17	2.0051795504252E-16	FALSE	FALSE	FALSE
ENSG00000198538	-0.451716325654759	5.95729759749654E-17	2.01221790644646E-16	FALSE	FALSE	FALSE
ENSG00000125384	-0.63931186188611	6.06551540981137E-17	2.04749054552445E-16	FALSE	FALSE	FALSE
ENSG00000131652	0.464414741053258	6.26412292501755E-17	2.11321223722797E-16	FALSE	FALSE	FALSE
ENSG00000047617	-0.763519127353637	6.28811652543856E-17	2.11998235667251E-16	FALSE	FALSE	FALSE
ENSG00000205882	1.71630454871728	6.60716007466138E-17	2.22615543126925E-16	FALSE	FALSE	TRUE
ENSG00000123066	-0.458296053867254	6.67381002111332E-17	2.24677497023864E-16	FALSE	FALSE	FALSE
ENSG00000159055	0.329630526967014	6.67667807301059E-17	2.24677497023864E-16	FALSE	FALSE	FALSE
ENSG00000102048	-0.901892492525782	6.71131538100062E-17	2.25702455621322E-16	FALSE	FALSE	FALSE
ENSG00000101161	-0.437302817838586	6.79015348709529E-17	2.28211692494099E-16	FALSE	FALSE	FALSE
ENSG00000114302	0.298491400743728	7.18551274300809E-17	2.41349218438972E-16	FALSE	FALSE	FALSE
ENSG00000071246	0.433226695814631	7.46066675648887E-17	2.50435432888728E-16	FALSE	FALSE	FALSE
ENSG00000271503	0.893205529427983	7.87924129554258E-17	2.64321628802643E-16	FALSE	FALSE	TRUE
ENSG00000196944	-1.2602825424903	8.06609251756127E-17	2.70421885085962E-16	FALSE	FALSE	FALSE
ENSG00000196937	-0.510648521868947	8.1538124190259E-17	2.73193181607685E-16	FALSE	FALSE	FALSE
ENSG00000109390	0.323929075382747	8.21167841357039E-17	2.7496140800802E-16	FALSE	FALSE	FALSE
ENSG00000143515	-0.544518080523385	8.77802861514451E-17	2.93718430993828E-16	FALSE	FALSE	FALSE
ENSG00000176239	-1.01952242671709	8.78273034725111E-17	2.93718430993828E-16	FALSE	FALSE	FALSE
ENSG00000143382	-0.692956270531863	9.53806250105179E-17	3.1878140821894E-16	FALSE	FALSE	FALSE
ENSG00000168546	-0.69762783876471	9.57111492507768E-17	3.19688260422663E-16	FALSE	FALSE	FALSE
ENSG00000143507	-0.390711194724234	9.81755665432704E-17	3.2771707966638E-16	FALSE	FALSE	FALSE
ENSG00000267680	-0.579179381573829	1.02350193584673E-16	3.41441257288957E-16	FALSE	FALSE	FALSE
ENSG00000187140	-1.0811959600564	1.07000987315531E-16	3.56736007710607E-16	FALSE	FALSE	FALSE
ENSG00000108786	0.594806431390423	1.07450677176112E-16	3.58014255045146E-16	FALSE	FALSE	TRUE
ENSG00000156017	0.646080163626738	1.17306199811653E-16	3.90610841666298E-16	FALSE	FALSE	TRUE
ENSG00000189091	0.231581190022573	1.17812702294599E-16	3.92055702460337E-16	FALSE	FALSE	FALSE
ENSG00000057593	-0.94382319275368	1.24969192705028E-16	4.15614907512227E-16	FALSE	FALSE	FALSE
ENSG00000109475	-0.378205398389397	1.29160816203977E-16	4.29290811272418E-16	FALSE	FALSE	FALSE
ENSG00000083838	-0.463491445480656	1.34099612622332E-16	4.45431739097918E-16	FALSE	FALSE	FALSE
ENSG00000105647	0.47187966186941	1.35965402515687E-16	4.51351652727242E-16	FALSE	FALSE	FALSE
ENSG00000172724	0.926093164417329	1.37696130350623E-16	4.56816216230783E-16	FALSE	FALSE	TRUE
ENSG00000186815	-0.41257602612749	1.50715835475257E-16	4.99703024801636E-16	FALSE	FALSE	FALSE
ENSG00000109113	-0.351142596795351	1.58710201195083E-16	5.25885764818801E-16	FALSE	FALSE	FALSE
ENSG00000151413	-0.408408317290708	1.59284423659288E-16	5.2746485112435E-16	FALSE	FALSE	FALSE
ENSG00000163710	-1.14699200178592	1.60289861430011E-16	5.30469081852627E-16	FALSE	FALSE	FALSE
ENSG00000181704	-0.37772809341878	1.62338315292329E-16	5.36919314693124E-16	FALSE	FALSE	FALSE
ENSG00000181733	0.679398865522889	1.77263468454181E-16	5.85924108397205E-16	FALSE	FALSE	TRUE
ENSG00000143578	-0.414753760825415	1.94063350064524E-16	6.41061867705502E-16	FALSE	FALSE	FALSE
ENSG00000169220	0.632200605637731	1.98088230967895E-16	6.5395754001076E-16	FALSE	FALSE	TRUE
ENSG00000071677	-1.29761317201372	2.29117403344083E-16	7.55933473097978E-16	FALSE	FALSE	FALSE
ENSG00000149131	-0.543644804273765	2.32925829766566E-16	7.68029552240061E-16	FALSE	FALSE	FALSE
ENSG00000141040	-0.37191133671745	2.34640929190813E-16	7.73212726393886E-16	FALSE	FALSE	FALSE
ENSG00000123104	-0.463309224992088	2.43877894298098E-16	8.03161284819529E-16	FALSE	FALSE	FALSE
ENSG00000130935	0.386703068941938	2.55227140878929E-16	8.40025464891589E-16	FALSE	FALSE	FALSE
ENSG00000049540	-1.05685876422676	2.66467715473275E-16	8.76487290664529E-16	FALSE	FALSE	FALSE
ENSG00000177192	0.5568065501087	2.86195630441521E-16	9.40804990879277E-16	FALSE	FALSE	TRUE
ENSG00000145425	-0.396993874384373	2.93511215365526E-16	9.64266468484919E-16	FALSE	FALSE	FALSE
ENSG00000166311	0.473807848384438	3.07701441728455E-16	1.01027081262941E-15	FALSE	FALSE	FALSE
ENSG00000141682	0.539945350288374	3.31480596915557E-16	1.08768329522535E-15	FALSE	FALSE	TRUE
ENSG00000108963	0.342793102241721	3.37928146598295E-16	1.10816631437607E-15	FALSE	FALSE	FALSE
ENSG00000115750	0.507061268714548	3.43473835300423E-16	1.12566880124853E-15	FALSE	FALSE	TRUE
ENSG00000139915	-1.03433972836413	3.50138536599155E-16	1.1468151826392E-15	FALSE	FALSE	FALSE
ENSG00000198763	-0.544750270077069	3.52088057130216E-16	1.15250157367291E-15	FALSE	FALSE	FALSE
ENSG00000111344	0.66140930698393	3.82764257384191E-16	1.25215612000728E-15	FALSE	FALSE	TRUE
ENSG00000134744	-0.395317431189228	3.87279586878725E-16	1.26616044112106E-15	FALSE	FALSE	FALSE
ENSG00000136603	0.640472942506979	3.93947702118813E-16	1.28718181436401E-15	FALSE	FALSE	TRUE
ENSG00000140455	0.272934389596993	4.06921462132308E-16	1.32876832949008E-15	FALSE	FALSE	FALSE
ENSG00000134539	1.02635520955688	4.13704537283814E-16	1.3501016349667E-15	FALSE	FALSE	TRUE
ENSG00000023318	0.318244573023834	4.31340675221316E-16	1.40680615149174E-15	FALSE	FALSE	FALSE
ENSG00000143036	-0.596868036936775	4.39257221751648E-16	1.43176116758036E-15	FALSE	FALSE	FALSE
ENSG00000008988	-0.415906267803693	4.41495644384425E-16	1.43818936991573E-15	FALSE	FALSE	FALSE
ENSG00000088930	0.246137586218181	4.46148398555636E-16	1.45246986172332E-15	FALSE	FALSE	FALSE
ENSG00000169062	-0.304781906663101	4.47847067399484E-16	1.45712169338832E-15	FALSE	FALSE	FALSE
ENSG00000136463	0.284616115381879	4.85257372804213E-16	1.57788986786006E-15	FALSE	FALSE	FALSE
ENSG00000122705	0.270303896850866	4.86303592966916E-16	1.57997794674237E-15	FALSE	FALSE	FALSE
ENSG00000197753	0.459708107426453	4.8648460015415E-16	1.57997794674237E-15	FALSE	FALSE	FALSE
ENSG00000178537	-0.460593836054823	4.95831100272868E-16	1.60936524794096E-15	FALSE	FALSE	FALSE
ENSG00000006128	-1.95937710168419	4.98176222118712E-16	1.61600587126917E-15	FALSE	FALSE	FALSE
ENSG00000035928	-0.338997948828033	5.07108450760648E-16	1.64399324283209E-15	FALSE	FALSE	FALSE
ENSG00000186847	0.723922433737363	5.10436085191734E-16	1.65378841998834E-15	FALSE	FALSE	TRUE
ENSG00000170456	-0.6086592896752	5.12592872740967E-16	1.65978063889326E-15	FALSE	FALSE	FALSE
ENSG00000174547	0.334563273545876	5.25096705754436E-16	1.69924943545819E-15	FALSE	FALSE	FALSE
ENSG00000104936	-0.613862104894233	5.27857944031469E-16	1.70614048815916E-15	FALSE	FALSE	FALSE
ENSG00000256771	-0.619301663956197	5.27546735179982E-16	1.70614048815916E-15	FALSE	FALSE	FALSE
ENSG00000148082	-0.664811435540629	5.5256932020425E-16	1.78494431723873E-15	FALSE	FALSE	FALSE
ENSG00000099783	0.274270859741557	5.81574697935425E-16	1.87751640379512E-15	FALSE	FALSE	FALSE
ENSG00000155974	-0.430977883483758	6.32883160522344E-16	2.04193664873428E-15	FALSE	FALSE	FALSE
ENSG00000052126	-0.376086148707643	6.58934472105958E-16	2.12471945304136E-15	FALSE	FALSE	FALSE
ENSG00000111319	0.469479318962038	6.65730138168722E-16	2.14535111948047E-15	FALSE	FALSE	FALSE
ENSG00000196730	-0.459172012595461	6.90306858935133E-16	2.22322441568793E-15	FALSE	FALSE	FALSE
ENSG00000117984	0.64374105751211	7.18842664772437E-16	2.31374805270318E-15	FALSE	FALSE	TRUE
ENSG00000169962	-1.0923150584772	7.44450329552258E-16	2.39474462770205E-15	FALSE	FALSE	FALSE
ENSG00000185668	-0.735282847205893	7.9147123595897E-16	2.5444858008419E-15	FALSE	FALSE	FALSE
ENSG00000243364	-0.433835568234911	7.91994059903375E-16	2.54465194380615E-15	FALSE	FALSE	FALSE
ENSG00000048544	0.33533163480705	8.04546316871652E-16	2.58344509953852E-15	FALSE	FALSE	FALSE
ENSG00000153982	-0.682558683771757	8.0684688593865E-16	2.58929294768547E-15	FALSE	FALSE	FALSE
ENSG00000144182	-0.465932007650944	8.22112670924614E-16	2.63671647010917E-15	FALSE	FALSE	FALSE
ENSG00000087088	0.540603810038602	8.29084010608557E-16	2.65749717584381E-15	FALSE	FALSE	TRUE
ENSG00000143387	-0.726168133799114	8.40944700350838E-16	2.69391597069684E-15	FALSE	FALSE	FALSE
ENSG00000164077	0.522332522796111	8.45346301095649E-16	2.70641100902051E-15	FALSE	FALSE	TRUE
ENSG00000150527	0.389641829745705	8.71367916240952E-16	2.78806760403873E-15	FALSE	FALSE	FALSE
ENSG00000182446	0.374521516319813	9.20146751949098E-16	2.9423994122422E-15	FALSE	FALSE	FALSE
ENSG00000143768	-1.65815586584528	9.21942988509326E-16	2.94639886446087E-15	FALSE	FALSE	FALSE
ENSG00000038210	0.47209881524653	9.38828651835282E-16	2.99858873362647E-15	FALSE	FALSE	FALSE
ENSG00000140474	0.503434692059349	1.00548566359147E-15	3.2095910573626E-15	FALSE	FALSE	TRUE
ENSG00000092148	0.379631718064552	1.01079341579739E-15	3.22462802050897E-15	FALSE	FALSE	FALSE
ENSG00000196734	-0.796944401882591	1.01273768681652E-15	3.22892340407085E-15	FALSE	FALSE	FALSE
ENSG00000153898	0.715065994347466	1.02141207224793E-15	3.25465876236641E-15	FALSE	FALSE	TRUE
ENSG00000250722	-0.53821184780164	1.03175343878246E-15	3.28567236017929E-15	FALSE	FALSE	FALSE
ENSG00000152944	0.466679547193927	1.03438829101914E-15	3.29212207412751E-15	FALSE	FALSE	FALSE
ENSG00000120438	0.307410491157348	1.05274228561983E-15	3.34856365408286E-15	FALSE	FALSE	FALSE
ENSG00000175899	-0.550597519667069	1.17438066354713E-15	3.73327249194707E-15	FALSE	FALSE	FALSE
ENSG00000158270	-0.615839148245567	1.1760029076002E-15	3.73623041408747E-15	FALSE	FALSE	FALSE
ENSG00000166135	-0.232169620177875	1.19276815825792E-15	3.78726679761965E-15	FALSE	FALSE	FALSE
ENSG00000134248	0.274952720519514	1.25299965564198E-15	3.97617575800372E-15	FALSE	FALSE	FALSE
ENSG00000004975	-0.417241613011202	1.29342843927513E-15	4.10205930741337E-15	FALSE	FALSE	FALSE
ENSG00000148053	-0.695349857383315	1.34349096404379E-15	4.25833022112706E-15	FALSE	FALSE	FALSE
ENSG00000130714	-0.377099488145502	1.38941389269124E-15	4.40130465362194E-15	FALSE	FALSE	FALSE
ENSG00000250565	-0.403428045987409	1.3909751877324E-15	4.40366763712935E-15	FALSE	FALSE	FALSE
ENSG00000177873	-0.378196080566995	1.40075603146864E-15	4.43203475451795E-15	FALSE	FALSE	FALSE
ENSG00000189266	0.395742349166791	1.44042629846503E-15	4.55488433138738E-15	FALSE	FALSE	FALSE
ENSG00000111237	0.335724388882829	1.48866707573271E-15	4.70467576128283E-15	FALSE	FALSE	FALSE
ENSG00000131876	0.391665715025619	1.52566227898707E-15	4.81877308117495E-15	FALSE	FALSE	FALSE
ENSG00000214652	-1.323165476936	1.54517863010692E-15	4.87756270088105E-15	FALSE	FALSE	FALSE
ENSG00000160796	0.570781102387297	1.55820255656271E-15	4.91580140653925E-15	FALSE	FALSE	TRUE
ENSG00000115596	-1.10575609784319	1.62627901868786E-15	5.12757325156634E-15	FALSE	FALSE	FALSE
ENSG00000052344	0.738012466078871	1.63367392718696E-15	5.14788382773441E-15	FALSE	FALSE	TRUE
ENSG00000164007	-1.32409995054619	1.64319126765192E-15	5.17485483182975E-15	FALSE	FALSE	FALSE
ENSG00000004487	0.169219692268778	1.66001280622481E-15	5.22478389651528E-15	FALSE	FALSE	FALSE
ENSG00000105662	-0.588311814287191	1.69077751775172E-15	5.31851448653292E-15	FALSE	FALSE	FALSE
ENSG00000132432	0.464603791580967	1.72640128821028E-15	5.42741173319192E-15	FALSE	FALSE	FALSE
ENSG00000197746	-0.360222618382434	1.794867141258E-15	5.63937023265529E-15	FALSE	FALSE	FALSE
ENSG00000152457	0.336868999121505	1.85991348042236E-15	5.84034459753557E-15	FALSE	FALSE	FALSE
ENSG00000162105	-0.805490601083888	2.05892291083148E-15	6.46150066321954E-15	FALSE	FALSE	FALSE
ENSG00000137574	0.303412082658826	2.06701306386168E-15	6.48312285593318E-15	FALSE	FALSE	FALSE
ENSG00000055917	-0.33589900218185	2.10404611018338E-15	6.59544575803856E-15	FALSE	FALSE	FALSE
ENSG00000181896	0.316782738773271	2.22060892293E-15	6.95679164312351E-15	FALSE	FALSE	FALSE
ENSG00000111186	-0.553020332593537	2.32784901989428E-15	7.28852901823132E-15	FALSE	FALSE	FALSE
ENSG00000163754	0.307847926368419	2.33104772823239E-15	7.29431563162408E-15	FALSE	FALSE	FALSE
ENSG00000150712	-0.297924437687244	2.43071897914446E-15	7.60180266726069E-15	FALSE	FALSE	FALSE
ENSG00000165269	-1.54104320821823	2.43504646092829E-15	7.61092936080653E-15	FALSE	FALSE	FALSE
ENSG00000178127	0.353395670883308	2.52627678921138E-15	7.89151008590554E-15	FALSE	FALSE	FALSE
ENSG00000127920	-0.5618698649763	2.57224547608176E-15	8.03046116550148E-15	FALSE	FALSE	FALSE
ENSG00000131650	-1.01766641534298	2.73141433506825E-15	8.52245454864448E-15	FALSE	FALSE	FALSE
ENSG00000120509	0.263050808518428	2.75871452382596E-15	8.60266578705773E-15	FALSE	FALSE	FALSE
ENSG00000186094	-2.06150848177429	2.78661721373648E-15	8.68466218776152E-15	FALSE	FALSE	FALSE
ENSG00000113971	-0.716003044965283	2.7950206821834E-15	8.70582854929212E-15	FALSE	FALSE	FALSE
ENSG00000103811	-0.454805243637991	2.83245153920328E-15	8.81733185200974E-15	FALSE	FALSE	FALSE
ENSG00000112081	0.313926348072432	2.91146237463774E-15	9.05806928883549E-15	FALSE	FALSE	FALSE
ENSG00000051128	0.541374068636414	2.92474189432212E-15	9.09414563686459E-15	FALSE	FALSE	TRUE
ENSG00000164291	-0.355523607915834	2.95989032697341E-15	9.1981401933161E-15	FALSE	FALSE	FALSE
ENSG00000114739	-0.47960436367422	2.9933590486978E-15	9.29679828753125E-15	FALSE	FALSE	FALSE
ENSG00000134574	-0.343428789840744	3.0284970965659E-15	9.40052460836347E-15	FALSE	FALSE	FALSE
ENSG00000168280	-0.639714925706711	3.50991034626846E-15	1.08885845951729E-14	FALSE	FALSE	FALSE
ENSG00000137815	-0.267366868487063	3.58893080083579E-15	1.1127333671248E-14	FALSE	FALSE	FALSE
ENSG00000141644	0.318559104393912	3.61590486962976E-15	1.12045336780667E-14	FALSE	FALSE	FALSE
ENSG00000164265	-2.65237098404569	3.83586922165282E-15	1.18793174691209E-14	FALSE	FALSE	FALSE
ENSG00000163558	0.459154236941883	3.98937295960582E-15	1.23476236990436E-14	FALSE	FALSE	FALSE
ENSG00000177842	-0.511989800650791	3.99525941998721E-15	1.23587606685859E-14	FALSE	FALSE	FALSE
ENSG00000115350	0.37672978018413	4.17298455599653E-15	1.29011388591513E-14	FALSE	FALSE	FALSE
ENSG00000103194	0.255718939403009	4.39234713766494E-15	1.35715485643755E-14	FALSE	FALSE	FALSE
ENSG00000142065	-0.761519866106092	4.48167257465615E-15	1.38396304034979E-14	FALSE	FALSE	FALSE
ENSG00000183258	0.464073441479778	4.51424186302108E-15	1.39322401726725E-14	FALSE	FALSE	FALSE
ENSG00000112208	-0.678947970957611	4.86163945590025E-15	1.49958393496957E-14	FALSE	FALSE	FALSE
ENSG00000112210	-0.582196352555999	5.12884381584681E-15	1.58110076765917E-14	FALSE	FALSE	FALSE
ENSG00000166526	-0.225911240442454	5.16874808784212E-15	1.59249334982517E-14	FALSE	FALSE	FALSE
ENSG00000002587	0.698455412381744	6.14078729380841E-15	1.89090035198741E-14	FALSE	FALSE	TRUE
ENSG00000134107	0.427527207058694	6.64346243260768E-15	2.04452083182416E-14	FALSE	FALSE	FALSE
ENSG00000021776	0.3178102968871	6.70814836618893E-15	2.06325223950948E-14	FALSE	FALSE	FALSE
ENSG00000144810	-0.890943348798475	6.79749434585616E-15	2.08954279806313E-14	FALSE	FALSE	FALSE
ENSG00000006327	0.9041252251106	7.00168777000209E-15	2.15108735186469E-14	FALSE	FALSE	TRUE
ENSG00000092421	-0.426032992132826	7.27462124152946E-15	2.23366852333716E-14	FALSE	FALSE	FALSE
ENSG00000140350	-0.261457438931456	7.3475209649456E-15	2.25477049611768E-14	FALSE	FALSE	FALSE
ENSG00000000971	-0.694281131643153	7.79630808930312E-15	2.39113344635583E-14	FALSE	FALSE	FALSE
ENSG00000100448	-0.644211192789464	7.80120008538929E-15	2.39127591720701E-14	FALSE	FALSE	FALSE
ENSG00000110514	-0.264054065472186	8.13052430380049E-15	2.4908089486572E-14	FALSE	FALSE	FALSE
ENSG00000244509	0.31708475335361	8.95874898742809E-15	2.74298204541378E-14	FALSE	FALSE	FALSE
ENSG00000134287	0.234462291874813	9.46826321453926E-15	2.8973421881998E-14	FALSE	FALSE	FALSE
ENSG00000153563	0.835356889579713	9.54869772155816E-15	2.92030104157053E-14	FALSE	FALSE	TRUE
ENSG00000198369	-0.324068182688753	9.74687360669084E-15	2.97922265703097E-14	FALSE	FALSE	FALSE
ENSG00000231068	-3.23678157820671	9.80552029000598E-15	2.99545334198655E-14	FALSE	FALSE	FALSE
ENSG00000005812	-0.398492664881983	1.00671269216131E-14	3.0736321370058E-14	FALSE	FALSE	FALSE
ENSG00000147234	-1.00319689498556	1.0368373433269E-14	3.16381835667151E-14	FALSE	FALSE	FALSE
ENSG00000108840	-0.541234308712387	1.0878109367856E-14	3.31748552771261E-14	FALSE	FALSE	FALSE
ENSG00000089250	-0.639431368171856	1.16156679691128E-14	3.54041888832835E-14	FALSE	FALSE	FALSE
ENSG00000137714	-0.326426123176185	1.17207270590655E-14	3.57042565403342E-14	FALSE	FALSE	FALSE
ENSG00000130772	0.383638345688819	1.17829230968464E-14	3.58734879628339E-14	FALSE	FALSE	FALSE
ENSG00000188976	0.454670492789178	1.22610873889942E-14	3.73082439368775E-14	FALSE	FALSE	FALSE
ENSG00000095303	-0.412184444659544	1.24740213007607E-14	3.79347911291716E-14	FALSE	FALSE	FALSE
ENSG00000114316	-0.165016800914141	1.27599506703585E-14	3.87824949750177E-14	FALSE	FALSE	FALSE
ENSG00000063244	0.395915707298092	1.35381099029575E-14	4.11244834566218E-14	FALSE	FALSE	FALSE
ENSG00000256087	-0.520216672645856	1.37228590523322E-14	4.16622606754615E-14	FALSE	FALSE	FALSE
ENSG00000156170	0.380584998715544	1.40085328489098E-14	4.25056662454841E-14	FALSE	FALSE	FALSE
ENSG00000120616	-0.255049387330953	1.40369603819004E-14	4.2568008434949E-14	FALSE	FALSE	FALSE
ENSG00000106628	0.43180894108404	1.41214967687802E-14	4.28003389720438E-14	FALSE	FALSE	FALSE
ENSG00000149260	-0.581602332637165	1.43974680670844E-14	4.36122967079769E-14	FALSE	FALSE	FALSE
ENSG00000115806	0.260638811321396	1.48449983028247E-14	4.49427330905583E-14	FALSE	FALSE	FALSE
ENSG00000198034	-0.42164661648726	1.59303767561489E-14	4.82016609859722E-14	FALSE	FALSE	FALSE
ENSG00000170989	-0.421998593910436	1.70775220676103E-14	5.16437271484677E-14	FALSE	FALSE	FALSE
ENSG00000158815	-1.74836938441907	1.75961487309781E-14	5.31823163380037E-14	FALSE	FALSE	FALSE
ENSG00000165704	0.420629872288412	1.89234091825853E-14	5.7161819348514E-14	FALSE	FALSE	FALSE
ENSG00000050748	-0.217492083579753	1.93634136208816E-14	5.84582431338076E-14	FALSE	FALSE	FALSE
ENSG00000178031	-0.834605417514764	1.97207045467669E-14	5.95036453950213E-14	FALSE	FALSE	FALSE
ENSG00000197044	-0.62594522885535	2.06727106841523E-14	6.23413235092723E-14	FALSE	FALSE	FALSE
ENSG00000162882	-0.548780773098599	2.18147254865544E-14	6.57485113576342E-14	FALSE	FALSE	FALSE
ENSG00000143294	0.294621270957722	2.18420676649019E-14	6.57942038249499E-14	FALSE	FALSE	FALSE
ENSG00000163702	-0.516493842428933	2.2675799010737E-14	6.82675532090248E-14	FALSE	FALSE	FALSE
ENSG00000007372	-0.610635197324428	2.28118478142551E-14	6.86388802477949E-14	FALSE	FALSE	FALSE
ENSG00000165168	0.770426238702916	2.28570293770259E-14	6.87365343348088E-14	FALSE	FALSE	TRUE
ENSG00000134250	-0.351634384690884	2.28737166081006E-14	6.87484381749312E-14	FALSE	FALSE	FALSE
ENSG00000148935	-0.697258212313115	2.29060922345872E-14	6.88074550383789E-14	FALSE	FALSE	FALSE
ENSG00000178372	0.928146548907859	2.34990435991677E-14	7.05493799216814E-14	FALSE	FALSE	TRUE
ENSG00000205327	-1.40012377860234	2.36135046169685E-14	7.08536324645815E-14	FALSE	FALSE	FALSE
ENSG00000213654	0.496900376134489	2.46212778214995E-14	7.38364916790221E-14	FALSE	FALSE	FALSE
ENSG00000089177	-0.24159881532917	2.54728484975658E-14	7.63478661128486E-14	FALSE	FALSE	FALSE
ENSG00000115705	-1.0802735648182	2.57945580643135E-14	7.72692224655337E-14	FALSE	FALSE	FALSE
ENSG00000150681	0.800240274601444	2.58429837025394E-14	7.73713719387002E-14	FALSE	FALSE	TRUE
ENSG00000122691	-0.576935591390073	2.6639045572664E-14	7.97105180819714E-14	FALSE	FALSE	FALSE
ENSG00000156471	-0.220356603925274	2.69469684678998E-14	8.05872517691732E-14	FALSE	FALSE	FALSE
ENSG00000140443	-0.293862025742436	2.69832110475961E-14	8.06509811112709E-14	FALSE	FALSE	FALSE
ENSG00000186716	0.500681797252665	2.81901501510173E-14	8.42118368172812E-14	FALSE	FALSE	TRUE
ENSG00000115221	0.636292227714274	2.86543753642845E-14	8.55512887465454E-14	FALSE	FALSE	TRUE
ENSG00000163811	0.388015829047105	2.90515603840728E-14	8.66892141626393E-14	FALSE	FALSE	FALSE
ENSG00000100227	-0.238039138437037	3.15116876779137E-14	9.39782579505312E-14	FALSE	FALSE	FALSE
ENSG00000104974	0.93983515259284	3.18772727540601E-14	9.50160872763126E-14	FALSE	FALSE	TRUE
ENSG00000164061	-0.631246183087339	3.27371485293558E-14	9.75252836222011E-14	FALSE	FALSE	FALSE
ENSG00000162989	-1.53541494732742	3.29270871490023E-14	9.80370439315113E-14	FALSE	FALSE	FALSE
ENSG00000138639	-0.380734781755047	3.3152689414074E-14	9.86543666806685E-14	FALSE	FALSE	FALSE
ENSG00000188910	-0.612845450861578	3.43360497193105E-14	1.02119495888764E-13	FALSE	FALSE	FALSE
ENSG00000103064	-0.316940500633851	3.4359443683122E-14	1.02132831773551E-13	FALSE	FALSE	FALSE
ENSG00000163964	0.371993405641492	3.50171784308475E-14	1.04030682456E-13	FALSE	FALSE	FALSE
ENSG00000120742	0.317846095517828	3.57338722929486E-14	1.06101508660921E-13	FALSE	FALSE	FALSE
ENSG00000141568	0.332599217398646	3.62109176903551E-14	1.07458882662422E-13	FALSE	FALSE	FALSE
ENSG00000149923	0.539445156202637	3.62650797527072E-14	1.07560513862917E-13	FALSE	FALSE	TRUE
ENSG00000150401	-0.343613093981018	3.65767599881974E-14	1.08425401040754E-13	FALSE	FALSE	FALSE
ENSG00000162889	0.305757539019798	3.84542950817635E-14	1.13928495741418E-13	FALSE	FALSE	FALSE
ENSG00000006453	-0.294824237230729	3.88253755785499E-14	1.14964831962581E-13	FALSE	FALSE	FALSE
ENSG00000078668	0.265337872064296	3.89106152343577E-14	1.15154100208639E-13	FALSE	FALSE	FALSE
ENSG00000156110	0.332948924094636	4.01486323350745E-14	1.18752882388684E-13	FALSE	FALSE	FALSE
ENSG00000007038	1.3167350730322	4.15725502966162E-14	1.22897287439532E-13	FALSE	FALSE	TRUE
ENSG00000181929	0.187231410880634	4.4260053112321E-14	1.30770539857574E-13	FALSE	FALSE	FALSE
ENSG00000064995	0.274433385172077	4.49354476462487E-14	1.32693467871727E-13	FALSE	FALSE	FALSE
ENSG00000118058	-0.442565597625636	4.52206593243455E-14	1.3346272186382E-13	FALSE	FALSE	FALSE
ENSG00000213341	0.359315636135849	4.61255134263479E-14	1.36058928462974E-13	FALSE	FALSE	FALSE
ENSG00000244687	0.22974650473252	4.93459029843355E-14	1.45478832979474E-13	FALSE	FALSE	FALSE
ENSG00000164107	-1.06501011595165	4.96270703300538E-14	1.46227936089809E-13	FALSE	FALSE	FALSE
ENSG00000239713	0.473871641579109	4.99730899929795E-14	1.47167207771037E-13	FALSE	FALSE	FALSE
ENSG00000186265	0.836955057513852	5.22536898912221E-14	1.53799552644409E-13	FALSE	FALSE	TRUE
ENSG00000100564	-0.296339605347872	5.37196014829135E-14	1.58028086933124E-13	FALSE	FALSE	FALSE
ENSG00000162881	-0.598067497641688	5.42490379802326E-14	1.5949866855266E-13	FALSE	FALSE	FALSE
ENSG00000142449	-1.38745082546601	5.47208912371966E-14	1.60798440463601E-13	FALSE	FALSE	FALSE
ENSG00000266173	-0.265802916893759	5.65107444634533E-14	1.65967662233339E-13	FALSE	FALSE	FALSE
ENSG00000138379	-1.51693198084654	5.71209826721399E-14	1.67668710550124E-13	FALSE	FALSE	FALSE
ENSG00000155561	0.28115787608866	5.87635470018804E-14	1.72396478738271E-13	FALSE	FALSE	FALSE
ENSG00000161980	0.400343712886293	5.93815777167389E-14	1.74115038679754E-13	FALSE	FALSE	FALSE
ENSG00000095397	-0.547778257510226	6.04399169235051E-14	1.77122078840939E-13	FALSE	FALSE	FALSE
ENSG00000159461	-0.285363082705302	6.10031690092414E-14	1.78675767797675E-13	FALSE	FALSE	FALSE
ENSG00000183735	0.427984983227299	6.30189159758571E-14	1.84479764328241E-13	FALSE	FALSE	FALSE
ENSG00000122223	0.77620052394387	6.74448644357503E-14	1.97329205209906E-13	FALSE	FALSE	TRUE
ENSG00000130396	0.333567654654226	7.02783586837684E-14	2.05508075393088E-13	FALSE	FALSE	FALSE
ENSG00000138604	-0.303986084123979	7.16451402368518E-14	2.09391451525561E-13	FALSE	FALSE	FALSE
ENSG00000142512	0.538742321459794	7.32623364543804E-14	2.14002097993569E-13	FALSE	FALSE	TRUE
ENSG00000198911	0.363387794974013	7.65476128883699E-14	2.23477652545992E-13	FALSE	FALSE	FALSE
ENSG00000231500	-0.471438414843886	8.00103778516015E-14	2.33460859414641E-13	FALSE	FALSE	FALSE
ENSG00000134874	-0.664188787332616	8.02272945531674E-14	2.33967396264394E-13	FALSE	FALSE	FALSE
ENSG00000162836	-0.593396581616978	8.14525747604351E-14	2.3741249664388E-13	FALSE	FALSE	FALSE
ENSG00000170421	-0.830195929955396	8.17469515079953E-14	2.38142009220433E-13	FALSE	FALSE	FALSE
ENSG00000142583	0.567493684982646	8.36899327484105E-14	2.43670796104671E-13	FALSE	FALSE	TRUE
ENSG00000261371	-0.431828889600034	8.52951069663589E-14	2.4821059952872E-13	FALSE	FALSE	FALSE
ENSG00000056998	-1.00991894352874	8.54263437724891E-14	2.48458633664628E-13	FALSE	FALSE	FALSE
ENSG00000124357	0.391525739176914	8.83108746804974E-14	2.56709921501274E-13	FALSE	FALSE	FALSE
ENSG00000186153	0.508775719058022	8.96278544398012E-14	2.60398085975991E-13	FALSE	FALSE	TRUE
ENSG00000158485	0.945200669289016	8.99809292556368E-14	2.61283332747148E-13	FALSE	FALSE	TRUE
ENSG00000177103	-0.930975534533206	9.30496607486113E-14	2.70049015423562E-13	FALSE	FALSE	FALSE
ENSG00000120158	-0.310497282787	9.35864143751076E-14	2.71460915166464E-13	FALSE	FALSE	FALSE
ENSG00000137309	0.550592403563475	9.81312912450711E-14	2.84491199149023E-13	FALSE	FALSE	TRUE
ENSG00000153291	-0.898665340440654	9.83707259221476E-14	2.85032344799098E-13	FALSE	FALSE	FALSE
ENSG00000213614	-0.326655457671922	1.04011843824303E-13	3.01216068898155E-13	FALSE	FALSE	FALSE
ENSG00000152422	0.485686185974839	1.04637376618972E-13	3.02865204243874E-13	FALSE	FALSE	FALSE
ENSG00000197084	-0.762118296044204	1.05011050972304E-13	3.03783977665459E-13	FALSE	FALSE	FALSE
ENSG00000100505	-0.752608901919315	1.10132869679988E-13	3.18430208319922E-13	FALSE	FALSE	FALSE
ENSG00000177239	-0.361056930413513	1.15501839811691E-13	3.33774979573538E-13	FALSE	FALSE	FALSE
ENSG00000149948	1.36113985057906	1.19206297745772E-13	3.44295836430436E-13	FALSE	FALSE	TRUE
ENSG00000186439	-2.22074339397298	1.22733648321171E-13	3.54294192721883E-13	FALSE	FALSE	FALSE
ENSG00000160714	-0.147273756671284	1.25560895821883E-13	3.62261964922003E-13	FALSE	FALSE	FALSE
ENSG00000109193	0.994763215276824	1.26336123216763E-13	3.64304005068734E-13	FALSE	FALSE	TRUE
ENSG00000150630	-0.464975034623556	1.28348355059173E-13	3.69908999826358E-13	FALSE	FALSE	FALSE
ENSG00000278030	1.11283908440445	1.34612163804734E-13	3.87754824911664E-13	FALSE	FALSE	TRUE
ENSG00000008323	-0.573677939527844	1.37132451905351E-13	3.94804036642218E-13	FALSE	FALSE	FALSE
ENSG00000164258	-0.255918539162586	1.38054772206093E-13	3.97247642346888E-13	FALSE	FALSE	FALSE
ENSG00000137337	-0.288942107186346	1.46414957117589E-13	4.21079437375983E-13	FALSE	FALSE	FALSE
ENSG00000170482	0.692027843874834	1.47042128240991E-13	4.22658081229159E-13	FALSE	FALSE	TRUE
ENSG00000163072	-0.682914258067784	1.57972197097469E-13	4.5383395559757E-13	FALSE	FALSE	FALSE
ENSG00000176454	-0.415275674038996	1.60392866751616E-13	4.60543260672768E-13	FALSE	FALSE	FALSE
ENSG00000100228	0.508349689407577	1.60942549724072E-13	4.6187604200835E-13	FALSE	FALSE	TRUE
ENSG00000051108	-0.248684875106351	1.61836132893454E-13	4.6419381505977E-13	FALSE	FALSE	FALSE
ENSG00000168961	0.55056937814777	1.6626656752023E-13	4.76648477270044E-13	FALSE	FALSE	TRUE
ENSG00000137393	0.420715284405915	1.67564039247844E-13	4.80113196805096E-13	FALSE	FALSE	FALSE
ENSG00000072840	-0.386935305197665	1.76532706106607E-13	5.0554249505927E-13	FALSE	FALSE	FALSE
ENSG00000203965	-0.47902483312711	1.77849829900842E-13	5.090444786934E-13	FALSE	FALSE	FALSE
ENSG00000182687	1.37420022998589	1.78563089848083E-13	5.10815279803759E-13	FALSE	FALSE	TRUE
ENSG00000147133	-0.340872892462734	1.78781733698412E-13	5.11170007255227E-13	FALSE	FALSE	FALSE
ENSG00000150093	-0.378992021080197	1.79623910861792E-13	5.1330621299711E-13	FALSE	FALSE	FALSE
ENSG00000156103	-0.982793025668866	1.80680094269599E-13	5.16051395637284E-13	FALSE	FALSE	FALSE
ENSG00000166377	-0.281267681636414	1.90569945240026E-13	5.44010715772399E-13	FALSE	FALSE	FALSE
ENSG00000154134	-0.666090722249591	1.92157115551723E-13	5.4825175969089E-13	FALSE	FALSE	FALSE
ENSG00000119523	0.271149672003339	1.94505142033392E-13	5.5465801062426E-13	FALSE	FALSE	FALSE
ENSG00000162104	-0.356936876607281	1.96077036643196E-13	5.58845422116043E-13	FALSE	FALSE	FALSE
ENSG00000112139	-0.94454025988731	1.96779814835508E-13	5.60552626543556E-13	FALSE	FALSE	FALSE
ENSG00000003989	-0.531541846615549	1.97549679331912E-13	5.62449034302401E-13	FALSE	FALSE	FALSE
ENSG00000176290	0.77362603583264	1.98176296916457E-13	5.63935816462478E-13	FALSE	FALSE	TRUE
ENSG00000138336	-0.686794085508722	1.99736127448778E-13	5.68075210295341E-13	FALSE	FALSE	FALSE
ENSG00000100410	0.237359261639345	2.16507468453103E-13	6.15450966902742E-13	FALSE	FALSE	FALSE
ENSG00000112237	0.409531762194989	2.18242991214813E-13	6.20058072357288E-13	FALSE	FALSE	FALSE
ENSG00000078902	0.494680268742615	2.25330322320779E-13	6.39857555654325E-13	FALSE	FALSE	FALSE
ENSG00000134640	2.71127611084116	2.28702997569597E-13	6.49093478651284E-13	TRUE	FALSE	TRUE
ENSG00000002746	-0.715089002936011	2.35059786077632E-13	6.66784613763284E-13	FALSE	FALSE	FALSE
ENSG00000176105	0.444509313644792	2.45923750528492E-13	6.97235788243771E-13	FALSE	FALSE	FALSE
ENSG00000166200	0.473167413210416	2.47849748057222E-13	7.02327643891426E-13	FALSE	FALSE	FALSE
ENSG00000155926	0.486415320229191	2.54249083823078E-13	7.2008353525351E-13	FALSE	FALSE	FALSE
ENSG00000187258	2.22264166004061	2.58486678078999E-13	7.31701545233058E-13	TRUE	FALSE	TRUE
ENSG00000108984	0.454685405417709	2.73927559772437E-13	7.75004059890483E-13	FALSE	FALSE	FALSE
ENSG00000170962	-0.81616778826654	2.99524912171372E-13	8.46981178344282E-13	FALSE	FALSE	FALSE
ENSG00000159199	0.315763173221065	3.00963906990454E-13	8.50604951154077E-13	FALSE	FALSE	FALSE
ENSG00000161513	0.592503766830142	3.02694611206438E-13	8.55048951425718E-13	FALSE	FALSE	TRUE
ENSG00000142303	-0.676081541155198	3.14615125514608E-13	8.88257340775954E-13	FALSE	FALSE	FALSE
ENSG00000257923	0.252623555810371	3.15433003247708E-13	8.90101175831176E-13	FALSE	FALSE	FALSE
ENSG00000111142	0.286111194051442	3.20272475527973E-13	9.03285451867668E-13	FALSE	FALSE	FALSE
ENSG00000137673	-0.887324797035824	3.39939290486361E-13	9.58252665927368E-13	FALSE	FALSE	FALSE
ENSG00000159339	-1.98241069145531	3.41465209521022E-13	9.62051954419949E-13	FALSE	FALSE	FALSE
ENSG00000181499	-2.88322159573606	3.50211263782087E-13	9.86178850723176E-13	FALSE	FALSE	FALSE
ENSG00000213658	0.640096729822405	3.51938162014072E-13	9.90525280374156E-13	FALSE	FALSE	TRUE
ENSG00000242110	-0.444762704486893	3.57198293099126E-13	1.00480624011895E-12	FALSE	FALSE	FALSE
ENSG00000137364	0.316889685407418	3.59445145833721E-13	1.0106003293326E-12	FALSE	FALSE	FALSE
ENSG00000100246	-0.391197123281186	3.66736072805289E-13	1.03056271031289E-12	FALSE	FALSE	FALSE
ENSG00000160180	-0.644007702309509	3.70332748650993E-13	1.04012853638274E-12	FALSE	FALSE	FALSE
ENSG00000185989	-0.427073604112182	3.8824437598024E-13	1.08986895772831E-12	FALSE	FALSE	FALSE
ENSG00000205517	-0.753597161174954	4.02310938910135E-13	1.12876954859929E-12	FALSE	FALSE	FALSE
ENSG00000071127	0.375373465709834	4.10799999645189E-13	1.15198899173607E-12	FALSE	FALSE	FALSE
ENSG00000169813	0.236378955048997	4.1289875367196E-13	1.15727356958083E-12	FALSE	FALSE	FALSE
ENSG00000152822	-1.39515933527957	4.21748180310057E-13	1.18146365241422E-12	FALSE	FALSE	FALSE
ENSG00000103707	0.260020211749823	4.27905142978938E-13	1.19809003485186E-12	FALSE	FALSE	FALSE
ENSG00000163563	0.560736511762758	4.51511509337017E-13	1.26353039478198E-12	FALSE	FALSE	TRUE
ENSG00000151208	-0.34847984333081	4.53672970816084E-13	1.2689216547787E-12	FALSE	FALSE	FALSE
ENSG00000172379	-0.440065750637962	4.72596891555244E-13	1.32116760418731E-12	FALSE	FALSE	FALSE
ENSG00000187288	-1.55104972180103	4.8184318249999E-13	1.34631920780261E-12	FALSE	FALSE	FALSE
ENSG00000103035	0.233917304892728	5.21467216553326E-13	1.45627943981619E-12	FALSE	FALSE	FALSE
ENSG00000227551	-1.41465494244688	5.28052510343235E-13	1.47390780793995E-12	FALSE	FALSE	FALSE
ENSG00000151882	-0.468232956887538	5.33800872203931E-13	1.48918311506892E-12	FALSE	FALSE	FALSE
ENSG00000143156	0.59577420956604	5.41882382704905E-13	1.51094824418647E-12	FALSE	FALSE	TRUE
ENSG00000092969	-0.585815713714869	5.47228912125009E-13	1.5250688103133E-12	FALSE	FALSE	FALSE
ENSG00000078900	0.539791210949165	5.66434218572473E-13	1.57777783110362E-12	FALSE	FALSE	TRUE
ENSG00000189190	-0.500008383317084	5.86025655440192E-13	1.6315075077487E-12	FALSE	FALSE	FALSE
ENSG00000152147	0.393985102581127	6.28997351916008E-13	1.75023941148808E-12	FALSE	FALSE	FALSE
ENSG00000115392	0.537147859302992	6.48501064934423E-13	1.80358097410444E-12	FALSE	FALSE	TRUE
ENSG00000198910	-0.530219172848751	6.52761533264777E-13	1.81449564650698E-12	FALSE	FALSE	FALSE
ENSG00000213316	-0.683978782704273	6.56182997993405E-13	1.82306809267612E-12	FALSE	FALSE	FALSE
ENSG00000123908	0.345086252546323	6.83760121237714E-13	1.89870869655779E-12	FALSE	FALSE	FALSE
ENSG00000225950	-0.617176834442178	6.92788076099103E-13	1.92278951644977E-12	FALSE	FALSE	FALSE
ENSG00000168214	-0.397566952670431	7.37258661296454E-13	2.0451638570427E-12	FALSE	FALSE	FALSE
ENSG00000175463	0.700125610445155	8.13153799668585E-13	2.25453987269509E-12	FALSE	FALSE	TRUE
ENSG00000144231	0.181980646907349	8.2186866052392E-13	2.27753341995366E-12	FALSE	FALSE	FALSE
ENSG00000136488	-1.29367838238879	8.24257626282529E-13	2.2829822766933E-12	FALSE	FALSE	FALSE
ENSG00000244414	-0.599087900913891	8.42008367075679E-13	2.33095191726076E-12	FALSE	FALSE	FALSE
ENSG00000131944	0.35285066117207	8.45263911747269E-13	2.33876556728842E-12	FALSE	FALSE	FALSE
ENSG00000173801	0.582076524874326	8.62456823854667E-13	2.38511485183771E-12	FALSE	FALSE	TRUE
ENSG00000139722	0.418985469750934	8.75175918137343E-13	2.41905073380747E-12	FALSE	FALSE	FALSE
ENSG00000136636	-0.287026332535795	8.79318397331262E-13	2.42925762863742E-12	FALSE	FALSE	FALSE
ENSG00000011304	0.351399482986033	9.02755594282827E-13	2.49273157705601E-12	FALSE	FALSE	FALSE
ENSG00000151883	0.365054352139871	9.24717413694991E-13	2.55206885608924E-12	FALSE	FALSE	FALSE
ENSG00000094963	0.928848429953168	9.53644294463631E-13	2.63055813809912E-12	FALSE	FALSE	TRUE
ENSG00000087470	0.32831745712123	9.87121510247029E-13	2.72151264769995E-12	FALSE	FALSE	FALSE
ENSG00000124766	-0.421908811492852	1.00663623841143E-12	2.77389914472454E-12	FALSE	FALSE	FALSE
ENSG00000189042	-0.461187658744328	1.02813708953158E-12	2.83170240722085E-12	FALSE	FALSE	FALSE
ENSG00000038382	-0.357843010416379	1.04341125739744E-12	2.8723059129478E-12	FALSE	FALSE	FALSE
ENSG00000151704	-1.46491307959302	1.04769997326757E-12	2.88264266715137E-12	FALSE	FALSE	FALSE
ENSG00000166321	-0.475150099633599	1.06903493955836E-12	2.93984608378549E-12	FALSE	FALSE	FALSE
ENSG00000140506	1.63134616958757	1.10371566130574E-12	3.03367342835232E-12	FALSE	FALSE	TRUE
ENSG00000266472	0.276583850571708	1.11846813981112E-12	3.07265840443533E-12	FALSE	FALSE	FALSE
ENSG00000159314	0.443786035524717	1.12863410341571E-12	3.09901006230211E-12	FALSE	FALSE	FALSE
ENSG00000186891	-0.744619131219825	1.15919292469639E-12	3.1813013141693E-12	FALSE	FALSE	FALSE
ENSG00000166368	1.07266205214027	1.18623029050485E-12	3.2538495678094E-12	FALSE	FALSE	TRUE
ENSG00000164587	-0.390384364943869	1.24704705474412E-12	3.41893459018934E-12	FALSE	FALSE	FALSE
ENSG00000249853	-2.10417595772794	1.27520899974043E-12	3.49437027275396E-12	FALSE	FALSE	FALSE
ENSG00000114030	0.299085078167046	1.30357011429705E-12	3.57027494285922E-12	FALSE	FALSE	FALSE
ENSG00000112186	-0.465102736940347	1.32047562145853E-12	3.61474345235556E-12	FALSE	FALSE	FALSE
ENSG00000198755	-0.310271028474568	1.3282141661606E-12	3.63408546678491E-12	FALSE	FALSE	FALSE
ENSG00000203661	-3.01706347247414	1.40816220196493E-12	3.8508780014241E-12	FALSE	FALSE	FALSE
ENSG00000127663	-0.380520790264667	1.41250569849771E-12	3.86080125383914E-12	FALSE	FALSE	FALSE
ENSG00000007216	-1.30452115215289	1.41454087688733E-12	3.86440833387378E-12	FALSE	FALSE	FALSE
ENSG00000064313	0.308676489258989	1.46597149663869E-12	4.00288779238906E-12	FALSE	FALSE	FALSE
ENSG00000095587	0.982761350984249	1.50086425084366E-12	4.09609288469258E-12	FALSE	FALSE	TRUE
ENSG00000110619	0.212332174132737	1.65462013239794E-12	4.51343602781883E-12	FALSE	FALSE	FALSE
ENSG00000162385	0.277870024558555	1.66435798222223E-12	4.53770694698752E-12	FALSE	FALSE	FALSE
ENSG00000006712	0.389022117840535	1.69986724882295E-12	4.63218113566737E-12	FALSE	FALSE	FALSE
ENSG00000206384	1.23914317641092	1.71497101051902E-12	4.6709825657152E-12	FALSE	FALSE	TRUE
ENSG00000142279	-0.462112346013862	1.74829180868591E-12	4.75933672314142E-12	FALSE	FALSE	FALSE
ENSG00000173744	0.331924065892574	1.8072907493231E-12	4.91746969123128E-12	FALSE	FALSE	FALSE
ENSG00000152767	-0.199255005536264	1.90552035210616E-12	5.18213263933805E-12	FALSE	FALSE	FALSE
ENSG00000163902	0.21993869146812	2.00536481079021E-12	5.45091864271662E-12	FALSE	FALSE	FALSE
ENSG00000205795	-0.655642212258899	2.0336043731975E-12	5.52489799780668E-12	FALSE	FALSE	FALSE
ENSG00000158710	0.4003051653315	2.05516312837594E-12	5.58066166734964E-12	FALSE	FALSE	FALSE
ENSG00000172464	1.02622645726885	2.060073223519E-12	5.59118365840508E-12	FALSE	FALSE	TRUE
ENSG00000148734	-0.851733578435569	2.07334631117716E-12	5.62438142976788E-12	FALSE	FALSE	FALSE
ENSG00000168143	0.473444972755218	2.12936518732843E-12	5.7734444662454E-12	FALSE	FALSE	FALSE
ENSG00000153094	0.289075079979093	2.13745346395864E-12	5.79246671291552E-12	FALSE	FALSE	FALSE
ENSG00000176407	0.210422296414758	2.19004552051095E-12	5.93201397004997E-12	FALSE	FALSE	FALSE
ENSG00000203805	-0.997234506397042	2.423167956348E-12	6.56016547981732E-12	FALSE	FALSE	FALSE
ENSG00000182173	0.398812911583427	2.47312007335644E-12	6.69204484779466E-12	FALSE	FALSE	FALSE
ENSG00000112304	0.362147379164229	2.59142379852667E-12	7.00865294734228E-12	FALSE	FALSE	FALSE
ENSG00000154269	-0.755577479926299	2.636664894812E-12	7.12744098942924E-12	FALSE	FALSE	FALSE
ENSG00000115866	0.300198364748321	2.7402154247074E-12	7.40365358121295E-12	FALSE	FALSE	FALSE
[truncated: 3,402 more rows]
