# Supplementary material for: Biology-inspired graph neural network encodes reactome and reveals biochemical reactions of disease
Source: Patterns (N Y). 2023 May 22;4(7):100758. doi: 10.1016/j.patter.2023.100758 (PMC10382942; doi:10.1016/j.patter.2023.100758)
Supplement: Data S3. Hypergeometric reaction enrichment results [file mmc4.csv]

Reaction	strict_thresholds_p_value	default_thresholds_p_value	relaxed_thresholds_p_value	strict_thresholds_BH_adj_p_value	default_thresholds_BH_adj_p_value	relaxed_thresholds_BH_adj_p_value
R-HSA-162721	1	1	1	1	1	1
R-HSA-4717406	1	1	1	1	1	1
R-HSA-4719354	1	1	1	1	1	1
R-HSA-4719375	1	1	1	1	1	1
R-HSA-2029459	0.0811301975099415	0.103538770118484	0.302690443164523	1	1	1
R-HSA-432129	1	1	1	1	1	1
R-HSA-432148	1	1	1	1	1	1
R-HSA-6798748	0.279056550933033	0.338480273609131	0.00939411834679808	1	1	0.453158479518021
R-HSA-8948034	1	1	1	1	1	1
R-HSA-9664261	0.369207663979008	0.41290792248782	0.476805401151936	1	1	1
R-HSA-9664275	0.355187393592523	0.397799758083676	0.674836895041746	1	1	1
R-HSA-1006169	1	1	1	1	1	1
R-HSA-976743	1	1	1	1	1	1
R-HSA-976768	1	1	1	1	1	1
R-HSA-976810	1	1	1	1	1	1
R-HSA-977359	1	1	1	1	1	1
R-HSA-977363	1	1	0.422838143596797	1	1	1
R-HSA-977371	1	1	1	1	1	1
R-HSA-977605	1	1	0.422838143596797	1	1	1
R-HSA-981728	1	1	1	1	1	1
R-HSA-6798751	0.0691089197509781	0.0964624549650229	0.00131032824867482	1	1	0.281212487001314
R-HSA-8952289	0.0849058988882461	0.117440095513819	0.92276811453365	1	1	1
R-HSA-174367	1	1	1	1	1	1
R-HSA-5602892	1	1	1	1	1	1
R-HSA-1655823	1	1	1	1	1	1
R-HSA-1655824	1	1	1	1	1	1
R-HSA-1655826	1	1	0.889257069137206	1	1	1
R-HSA-1655827	1	1	1	1	1	1
R-HSA-1655832	1	1	1	1	1	1
R-HSA-1655833	1	1	1	1	1	1
R-HSA-1655837	1	1	1	1	1	1
R-HSA-1655839	1	1	1	1	1	1
R-HSA-1655843	1	1	1	1	1	1
R-HSA-1655844	1	1	1	1	1	1
R-HSA-1655846	1	1	1	1	1	1
R-HSA-1655847	1	1	1	1	1	1
R-HSA-1655848	1	1	0.889257069137206	1	1	1
R-HSA-1655850	1	1	0.889257069137206	1	1	1
R-HSA-1655852	1	1	1	1	1	1
R-HSA-1791107	1	1	1	1	1	1
R-HSA-1791121	1	1	1	1	1	1
R-HSA-1791150	1	1	1	1	1	1
R-HSA-2065966	1	1	1	1	1	1
R-HSA-2426146	1	1	1	1	1	1
R-HSA-2426147	1	1	1	1	1	1
R-HSA-2426148	1	1	1	1	1	1
R-HSA-2426150	1	1	1	1	1	1
R-HSA-2426151	1	1	1	1	1	1
R-HSA-2426152	1	1	1	1	1	1
R-HSA-2426155	1	1	1	1	1	1
R-HSA-2426156	1	1	1	1	1	1
R-HSA-2426157	1	1	1	1	1	1
R-HSA-2426158	1	1	1	1	1	1
R-HSA-2426161	1	1	1	1	1	1
R-HSA-2426162	1	1	1	1	1	1
R-HSA-2426163	1	1	1	1	1	1
R-HSA-2426164	1	1	1	1	1	1
R-HSA-9622572	1	1	1	1	1	1
R-HSA-9622579	1	1	1	1	1	1
R-HSA-9622604	1	1	1	1	1	1
R-HSA-5336453	1	1	0.519495112509078	1	1	1
R-HSA-6791218	1	1	0.982148713691247	1	1	1
R-HSA-6791219	1	1	0.0358341707923695	1	1	0.772471942438166
R-HSA-6800426	0.482534280116711	0.0379186924422343	0.0068175802396912	1	1	0.402773448317936
R-HSA-1454916	1	1	0.132867236859952	1	1	1
R-HSA-383190	1	1	1	1	1	1
R-HSA-5627071	1	1	1	1	1	1
R-HSA-5627072	1	1	1	1	1	1
R-HSA-5627275	1	1	1	1	1	1
R-HSA-5678822	1	1	1	1	1	1
R-HSA-5678863	1	1	1	1	1	1
R-HSA-5678992	1	1	1	1	1	1
R-HSA-5679000	1	1	1	1	1	1
R-HSA-6782106	1	1	1	1	1	1
R-HSA-8866277	1	1	0.807931649494274	1	1	1
R-HSA-8866542	1	1	1	1	1	1
R-HSA-8866546	1	1	1	1	1	1
R-HSA-8866551	1	1	1	1	1	1
R-HSA-8866553	1	1	0.0212351197754188	1	1	0.661422264938682
R-HSA-8866851	1	1	1	1	1	1
R-HSA-8866854	1	1	1	1	1	1
R-HSA-8866856	1	1	1	1	1	1
R-HSA-8866857	1	1	1	1	1	1
R-HSA-8866858	1	1	0.0212351197754188	1	1	0.661422264938682
R-HSA-8867754	0.230573466350861	0.28280498316796	0.727673625254964	1	1	1
R-HSA-8867756	0.190673400637841	0.236112324744949	0.602546161495451	1	1	1
R-HSA-8868071	0.190673400637841	0.236112324744949	0.602546161495451	1	1	1
R-HSA-8868072	0.190673400637841	0.236112324744949	0.602546161495451	1	1	1
R-HSA-8868230	0.262875654401912	0.320026592042819	0.513966928049139	1	1	1
R-HSA-8868236	0.270966940431167	0.329270266188493	0.54012019712491	1	1	1
R-HSA-8868648	0.287140791747773	0.347652539148498	0.590649391183913	1	1	1
R-HSA-8868651	0.287140791747773	0.347652539148498	0.590649391183913	1	1	1
R-HSA-8868658	0.295216126856895	0.356783209297695	0.614876644727858	1	1	1
R-HSA-8868659	0.295216126856895	0.356783209297695	0.614876644727858	1	1	1
R-HSA-8868660	0.295216126856895	0.356783209297695	0.614876644727858	1	1	1
R-HSA-8868661	0.287140791747773	0.347652539148498	0.590649391183913	1	1	1
R-HSA-8869438	0.303279173365721	0.365868643803263	0.638330729497553	1	1	1
R-HSA-8871193	0.303279173365721	0.365868643803263	0.638330729497553	1	1	1
R-HSA-8871194	0.303279173365721	0.365868643803263	0.638330729497553	1	1	1
R-HSA-9615721	1	1	1	1	1	1
R-HSA-9620197	1	1	1	1	1	1
R-HSA-9622831	1	1	1	1	1	1
R-HSA-9622840	1	1	1	1	1	1
R-HSA-9624158	1	1	1	1	1	1
R-HSA-9625188	1	1	1	1	1	1
R-HSA-9625196	1	1	1	1	1	1
R-HSA-9625197	1	1	1	1	1	1
R-HSA-9626060	1	1	1	1	1	1
R-HSA-9631065	1	1	1	1	1	1
R-HSA-9631068	1	1	1	1	1	1
R-HSA-9641109	1	1	0.72279489584229	1	1	1
R-HSA-9641111	1	1	0.72279489584229	1	1	1
R-HSA-9641127	1	1	0.72279489584229	1	1	1
R-HSA-9646347	1	1	1	1	1	1
R-HSA-9646348	1	1	0.807931649494274	1	1	1
R-HSA-9646354	1	1	1	1	1	1
R-HSA-9646383	1	1	0.201062563962678	1	1	1
R-HSA-9646390	1	1	0.201062563962678	1	1	1
R-HSA-9646679	1	1	0.201062563962678	1	1	1
R-HSA-9646685	1	1	0.201062563962678	1	1	1
R-HSA-194678	1	1	1	1	1	1
R-HSA-9621404	1	1	1	1	1	1
R-HSA-9621406	1	1	1	1	1	1
R-HSA-4568863	1	1	1	1	1	1
R-HSA-5686587	1	1	1	1	1	1
R-HSA-5686642	1	1	0.267711991783123	1	1	1
R-HSA-5686657	1	1	0.302690443164523	1	1	1
R-HSA-5693564	1	1	0.314083554260454	1	1	1
R-HSA-5693580	1	1	0.516506624109663	1	1	1
R-HSA-75998	1	1	1	1	1	1
R-HSA-139897	1	1	1	1	1	1
R-HSA-139899	1	1	0.0628677220627424	1	1	1
R-HSA-139905	1	1	1	1	1	1
R-HSA-139906	1	1	0.0628677220627424	1	1	1
R-HSA-198347	1	1	1	1	1	1
R-HSA-205075	1	1	1	1	1	1
R-HSA-2399941	1	1	1	1	1	1
R-HSA-508162	1	1	0.422838143596797	1	1	1
R-HSA-508163	1	1	0.519495112509078	1	1	1
R-HSA-8862084	1	1	1	1	1	1
R-HSA-8867097	1	1	1	1	1	1
R-HSA-2076383	1	1	0.666995872426888	1	1	1
R-HSA-5696131	1	1	1	1	1	1
R-HSA-6798749	0.115082501748112	0.0288308714019042	4.78952394108828E-06	1	1	0.012426369300239
R-HSA-201708	0.248008176672675	0.280673986708885	0.907834098177838	1	1	1
R-HSA-3238691	0.160812215319926	0.183425814398358	0.769252703435647	1	1	1
R-HSA-3238694	0.160812215319926	0.183425814398358	0.769252703435647	1	1	1
R-HSA-3247837	0.160812215319926	0.183425814398358	0.769252703435647	1	1	1
R-HSA-3247840	0.179018217694777	0.203866666439193	0.807931649494274	1	1	1
R-HSA-3247843	0.179018217694777	0.203866666439193	0.807931649494274	1	1	1
R-HSA-3247844	0.179018217694777	0.203866666439193	0.807931649494274	1	1	1
R-HSA-3781941	0.179018217694777	0.203866666439193	0.807931649494274	1	1	1
R-HSA-3781943	0.179018217694777	0.203866666439193	0.807931649494274	1	1	1
R-HSA-4641155	1	1	1	1	1	1
R-HSA-4641159	1	1	1	1	1	1
R-HSA-4641260	1	1	0.035920386064308	1	1	0.772471942438166
R-HSA-141409	0.575643423160729	0.628699503589039	7.05723011207084E-05	1	1	0.0265049399494775
R-HSA-141422	0.575643423160729	0.628699503589039	7.05723011207084E-05	1	1	0.0265049399494775
R-HSA-141431	0.575643423160729	0.628699503589039	7.05723011207084E-05	1	1	0.0265049399494775
R-HSA-141439	0.575643423160729	0.628699503589039	7.05723011207084E-05	1	1	0.0265049399494775
R-HSA-1638803	0.674436496151789	0.726664808369376	2.89092314439071E-05	1	1	0.0168894154368959
R-HSA-1638821	0.674436496151789	0.726664808369376	2.89092314439071E-05	1	1	0.0168894154368959
R-HSA-2467809	0.674436496151789	0.726664808369376	2.89092314439071E-05	1	1	0.0168894154368959
R-HSA-2467811	0.674436496151789	0.726664808369376	2.89092314439071E-05	1	1	0.0168894154368959
R-HSA-2468287	0.681556296142488	0.733562051522672	1.11089309663559E-05	1	1	0.012426369300239
R-HSA-2484822	0.674436496151789	0.726664808369376	2.89092314439071E-05	1	1	0.0168894154368959
R-HSA-375302	0.652116387840808	0.70489174698402	9.35201646889014E-06	1	1	0.012426369300239
R-HSA-5666129	0.566179122838541	0.619111598651113	4.70514890849127E-05	1	1	0.0212310708569934
R-HSA-5666160	0.566179122838541	0.619111598651113	4.70514890849127E-05	1	1	0.0212310708569934
R-HSA-5666169	0.652116387840808	0.70489174698402	9.35201646889014E-06	1	1	0.012426369300239
R-HSA-9648114	0.652116387840808	0.70489174698402	9.35201646889014E-06	1	1	0.012426369300239
R-HSA-432688	1	1	0.518119316461153	1	1	1
R-HSA-432706	1	1	0.518119316461153	1	1	1
R-HSA-432707	1	1	0.459821134966631	1	1	1
R-HSA-432712	1	1	0.459821134966631	1	1	1
R-HSA-6814670	1	1	1	1	1	1
R-HSA-6814671	1	1	1	1	1	1
R-HSA-6814674	1	1	1	1	1	1
R-HSA-6814675	1	1	1	1	1	1
R-HSA-8955241	1	1	0.960695279564264	1	1	1
R-HSA-8955289	1	1	0.977623924959884	1	1	1
R-HSA-8956040	1	1	0.979705946124056	1	1	1
R-HSA-983140	0.951041569863919	0.969404492930291	0.959516702718661	1	1	1
R-HSA-983147	0.912314566019477	0.939992630931685	0.968479164294151	1	1	1
R-HSA-983156	0.951041569863919	0.969404492930291	0.959516702718661	1	1	1
R-HSA-983157	0.951041569863919	0.969404492930291	0.959516702718661	1	1	1
R-HSA-212007	1	1	0.306763768026498	1	1	1
R-HSA-5362525	1	1	0.422838143596797	1	1	1
R-HSA-5602063	1	1	1	1	1	1
R-HSA-8875320	1	1	1	1	1	1
R-HSA-9013143	1	1	0.904063194061071	1	1	1
R-HSA-141310	1	1	0.306763768026498	1	1	1
R-HSA-141316	1	1	0.306763768026498	1	1	1
R-HSA-6798138	1	1	0.167376411775597	1	1	1
R-HSA-6798139	1	1	0.167376411775597	1	1	1
R-HSA-933523	1	1	0.132867236859952	1	1	1
R-HSA-933526	1	1	0.132867236859952	1	1	1
R-HSA-933532	1	1	0.132867236859952	1	1	1
R-HSA-933539	1	1	0.264900060326139	1	1	1
R-HSA-141156	1	1	1	1	1	1
R-HSA-141159	1	1	1	1	1	1
R-HSA-3371359	1	1	1	1	1	1
R-HSA-3371360	1	1	1	1	1	1
R-HSA-3465429	1	1	1	1	1	1
R-HSA-3465448	1	1	1	1	1	1
R-HSA-3465459	1	1	1	1	1	1
R-HSA-5213462	1	1	0.519495112509078	1	1	1
R-HSA-5675456	1	1	1	1	1	1
R-HSA-73945	1	1	1	1	1	1
R-HSA-75187	1	1	1	1	1	1
R-HSA-9697747	1	1	1	1	1	1
R-HSA-9697750	1	1	1	1	1	1
R-HSA-140825	1	1	1	1	1	1
R-HSA-6799178	1	1	1	1	1	1
R-HSA-6799179	1	1	0.99866364847616	1	1	1
R-HSA-6799191	1	1	1	1	1	1
R-HSA-6799196	1	1	0.99866364847616	1	1	1
R-HSA-6799197	1	1	1	1	1	1
R-HSA-6799202	1	1	1	1	1	1
R-HSA-6799203	1	1	1	1	1	1
R-HSA-6800868	1	1	1	1	1	1
R-HSA-156661	1	1	0.999984103670435	1	1	1
R-HSA-72107	1	1	0.998392904016826	1	1	1
R-HSA-72124	1	1	0.999966883415285	1	1	1
R-HSA-72127	1	1	0.999997533957632	1	1	1
R-HSA-72130	1	1	0.999994397818012	1	1	1
R-HSA-72139	1	1	0.999968261558266	1	1	1
R-HSA-72143	1	1	0.999977529260131	1	1	1
R-HSA-1675795	1	1	1	1	1	1
R-HSA-1676065	1	1	1	1	1	1
R-HSA-6809238	1	1	1	1	1	1
R-HSA-6809561	1	1	1	1	1	1
R-HSA-6809565	1	1	1	1	1	1
R-HSA-375768	1	1	1	1	1	1
R-HSA-375790	1	1	1	1	1	1
R-HSA-6807866	1	1	1	1	1	1
R-HSA-6807868	1	1	1	1	1	1
R-HSA-6807872	1	1	1	1	1	1
R-HSA-6807875	1	1	1	1	1	1
R-HSA-6807877	1	1	1	1	1	1
R-HSA-6811411	1	1	1	1	1	1
R-HSA-6811412	1	1	1	1	1	1
R-HSA-6811414	1	1	1	1	1	1
R-HSA-6811417	1	1	1	1	1	1
R-HSA-6811418	1	1	1	1	1	1
R-HSA-168921	1	1	1	1	1	1
R-HSA-2201338	1	1	1	1	1	1
R-HSA-2559568	1	1	1	1	1	1
R-HSA-9014320	1	1	1	1	1	1
R-HSA-936985	1	1	1	1	1	1
R-HSA-416683	1	1	1	1	1	1
R-HSA-416690	1	1	1	1	1	1
R-HSA-9021450	1	1	1	1	1	1
R-HSA-9021451	1	1	1	1	1	1
R-HSA-9696266	1	1	0.888985843052649	1	1	1
R-HSA-110144	1	1	0.167376411775597	1	1	1
R-HSA-110145	1	1	0.167376411775597	1	1	1
R-HSA-8938076	0.0216626550638775	0.0249953712275511	0.167376411775597	1	1	1
R-HSA-3371467	1	1	0.769252703435647	1	1	1
R-HSA-3371518	1	1	0.840133019831287	1	1	1
R-HSA-3371554	1	1	0.769252703435647	1	1	1
R-HSA-4793819	1	1	0.840133019831287	1	1	1
R-HSA-5082356	1	1	0.840133019831287	1	1	1
R-HSA-5082369	1	1	0.72279489584229	1	1	1
R-HSA-5082384	1	1	0.72279489584229	1	1	1
R-HSA-5324617	1	1	1	1	1	1
R-HSA-5618073	1	1	1	1	1	1
R-HSA-5618080	1	1	0.302690443164523	1	1	1
R-HSA-5618085	1	1	1	1	1	1
R-HSA-5618093	1	1	1	1	1	1
R-HSA-5618099	1	1	1	1	1	1
R-HSA-5618110	1	1	1	1	1	1
R-HSA-8939203	1	1	1	1	1	1
R-HSA-8939204	1	1	1	1	1	1
R-HSA-9032751	1	1	1	1	1	1
R-HSA-9038161	1	1	1	1	1	1
R-HSA-9678925	1	1	1	1	1	1
R-HSA-9690534	1	1	1	1	1	1
R-HSA-9705925	1	1	1	1	1	1
R-HSA-9709547	1	1	1	1	1	1
R-HSA-9725885	1	1	1	1	1	1
R-HSA-3214912	1	1	0.59997990374343	1	1	1
R-HSA-3769447	1	1	0.0661318607385854	1	1	1
R-HSA-5625848	1	1	0.0119081191954779	1	1	0.539547853986418
R-HSA-5625849	1	1	0.0119081191954779	1	1	0.539547853986418
R-HSA-5625870	1	1	0.0119081191954779	1	1	0.539547853986418
R-HSA-5661123	1	1	0.59997990374343	1	1	1
R-HSA-6807077	1	1	0.422838143596797	1	1	1
R-HSA-8944104	1	1	0.852044345477622	1	1	1
R-HSA-9011984	1	1	0.11469147213198	1	1	1
R-HSA-9011985	1	1	0.11469147213198	1	1	1
R-HSA-9024361	1	1	0.666995872426888	1	1	1
R-HSA-9024386	1	1	0.666995872426888	1	1	1
R-HSA-9679787	1	1	0.923297716449411	1	1	1
R-HSA-996727	1	1	0.306763768026498	1	1	1
R-HSA-442749	1	1	1	1	1	1
R-HSA-9618863	1	1	1	1	1	1
R-HSA-9619125	1	1	1	1	1	1
R-HSA-9619214	1	1	1	1	1	1
R-HSA-9619355	1	1	1	1	1	1
R-HSA-9619367	1	1	1	1	1	1
R-HSA-9013144	1	1	0.639158073547736	1	1	1
R-HSA-9013161	1	1	0.600816090510904	1	1	1
R-HSA-9018746	1	1	0.804210911587296	1	1	1
R-HSA-163217	1	1	1	1	1	1
R-HSA-6793590	1	1	1	1	1	1
R-HSA-8933547	1	1	1	1	1	1
R-HSA-203946	1	1	1	1	1	1
R-HSA-549297	1	1	1	1	1	1
R-HSA-1467457	1	1	1	1	1	1
R-HSA-1299484	1	1	0.306763768026498	1	1	1
R-HSA-372448	1	1	0.306763768026498	1	1	1
R-HSA-141423	1	1	0.621459629547463	1	1	1
R-HSA-174057	1	1	0.923297716449411	1	1	1
R-HSA-174058	1	1	0.101891111198968	1	1	1
R-HSA-174070	1	1	0.866940615838061	1	1	1
R-HSA-174079	1	1	0.621459629547463	1	1	1
R-HSA-174088	1	1	0.621459629547463	1	1	1
R-HSA-174104	1	1	0.314083554260454	1	1	1
R-HSA-174105	1	1	0.0557783329897755	1	1	1
R-HSA-174119	1	1	0.866940615838061	1	1	1
R-HSA-174120	1	1	0.621459629547463	1	1	1
R-HSA-174121	1	1	0.866940615838061	1	1	1
R-HSA-174132	1	1	0.621459629547463	1	1	1
R-HSA-174139	1	1	0.866940615838061	1	1	1
R-HSA-174144	1	1	0.923297716449411	1	1	1
R-HSA-174157	1	1	0.743096472600097	1	1	1
R-HSA-174171	1	1	0.195617770501696	1	1	1
R-HSA-174195	1	1	0.743096472600097	1	1	1
R-HSA-174202	1	1	0.101891111198968	1	1	1
R-HSA-174224	1	1	0.866940615838061	1	1	1
R-HSA-174227	1	1	0.743096472600097	1	1	1
R-HSA-174238	1	1	0.621459629547463	1	1	1
R-HSA-174255	1	1	0.0141787128825886	1	1	0.587273625682453
R-HSA-179410	1	1	0.374657628485586	1	1	1
R-HSA-179417	1	1	0.516506624109663	1	1	1
R-HSA-179421	1	1	0.516506624109663	1	1	1
R-HSA-188191	1	1	0.02885916084287	1	1	0.677417266570582
R-HSA-188371	1	1	0.621459629547463	1	1	1
R-HSA-3788705	1	1	0.42348668066301	1	1	1
R-HSA-3788708	1	1	0.42348668066301	1	1	1
R-HSA-3788724	1	1	0.923297716449411	1	1	1
R-HSA-3788725	1	1	0.866940615838061	1	1	1
R-HSA-3790130	1	1	0.666332720649623	1	1	1
R-HSA-3790137	1	1	0.621459629547463	1	1	1
R-HSA-68712	1	1	0.889257069137206	1	1	1
R-HSA-69015	1	1	0.666332720649623	1	1	1
R-HSA-9686969	1	1	0.42348668066301	1	1	1
R-HSA-9686980	1	1	0.374657628485586	1	1	1
R-HSA-9687377	1	1	0.374657628485586	1	1	1
R-HSA-1237038	1	1	1	1	1	1
R-HSA-1247665	1	1	1	1	1	1
R-HSA-425482	1	1	1	1	1	1
R-HSA-5656248	1	1	1	1	1	1
R-HSA-379044	0.262875654401912	0.0270918242363506	0.513966928049139	1	1	1
R-HSA-419843	1	0.0493704869468623	0.306763768026498	1	1	1
R-HSA-420265	1	1	1	1	1	1
R-HSA-744886	0.262875654401912	0.0270918242363506	0.513966928049139	1	1	1
R-HSA-744887	0.262875654401912	0.0270918242363506	0.513966928049139	1	1	1
R-HSA-9660824	0.262875654401912	0.0270918242363506	0.513966928049139	1	1	1
R-HSA-1504186	1	1	1	1	1	1
R-HSA-1504188	1	1	1	1	1	1
R-HSA-1504190	1	1	1	1	1	1
R-HSA-1504193	1	1	0.0453373115608547	1	1	0.93300815728757
R-HSA-1504213	1	1	1	1	1	1
R-HSA-201677	1	1	1	1	1	1
R-HSA-201685	1	1	0.459821134966631	1	1	1
R-HSA-201691	1	1	0.519495112509078	1	1	1
R-HSA-201717	1	1	1	1	1	1
R-HSA-2066299	1	1	1	1	1	1
R-HSA-3772434	1	1	1	1	1	1
R-HSA-3772435	1	1	1	1	1	1
R-HSA-3772436	1	1	1	1	1	1
R-HSA-3858475	1	1	1	1	1	1
R-HSA-3858480	0.142206005199106	0.162464126804477	0.72279489584229	1	1	1
R-HSA-3858482	0.142206005199106	0.162464126804477	0.72279489584229	1	1	1
R-HSA-3858489	1	1	1	1	1	1
R-HSA-3858495	1	1	1	1	1	1
R-HSA-3965450	1	1	1	1	1	1
R-HSA-4608825	0.142206005199106	0.162464126804477	0.72279489584229	1	1	1
R-HSA-4608852	1	1	1	1	1	1
R-HSA-4608854	1	1	1	1	1	1
R-HSA-4641147	1	1	1	1	1	1
R-HSA-5138432	0.103757893616292	0.118925236868845	0.59997990374343	1	1	1
R-HSA-5138433	0.160812215319926	0.183425814398358	0.769252703435647	1	1	1
R-HSA-5138441	0.0636018394010693	0.073140626650913	0.422838143596797	1	1	1
R-HSA-5138459	0.160812215319926	0.183425814398358	0.769252703435647	1	1	1
R-HSA-5368582	1	1	1	1	1	1
R-HSA-5368588	1	1	1	1	1	1
R-HSA-8866269	0.123190867383322	0.140968434241474	0.666995872426888	1	1	1
R-HSA-8866283	0.295949134503739	0.333409697953511	0.946882752727976	1	1	1
R-HSA-9673284	0.0636018394010693	0.073140626650913	0.422838143596797	1	1	1
R-HSA-9673288	0.0636018394010693	0.073140626650913	0.422838143596797	1	1	1
R-HSA-9673296	0.0636018394010693	0.073140626650913	0.422838143596797	1	1	1
R-HSA-9673346	0.0636018394010693	0.073140626650913	0.422838143596797	1	1	1
R-HSA-9673794	0.103757893616292	0.118925236868845	0.59997990374343	1	1	1
R-HSA-9673797	0.103757893616292	0.118925236868845	0.59997990374343	1	1	1
R-NUL-1458902	1	1	1	1	1	1
R-NUL-350365	1	1	1	1	1	1
R-NUL-350375	1	1	1	1	1	1
R-NUL-350485	1	1	1	1	1	1
R-NUL-5368583	1	1	1	1	1	1
R-NUL-5368587	1	1	1	1	1	1
R-HSA-927789	1	1	0.996431182736963	1	1	1
R-HSA-927813	1	1	0.980087557224657	1	1	1
R-HSA-927830	1	1	0.59997990374343	1	1	1
R-HSA-927832	1	1	0.991665415401942	1	1	1
R-HSA-927836	1	1	0.97731218285337	1	1	1
R-HSA-927889	1	1	0.991665415401942	1	1	1
R-HSA-391151	1	1	0.306763768026498	1	1	1
R-HSA-391157	1	1	0.306763768026498	1	1	1
R-HSA-163215	1	1	0.306763768026498	1	1	1
R-HSA-180905	1	1	0.422838143596797	1	1	1
R-HSA-8949178	1	1	0.519495112509078	1	1	1
R-HSA-8953461	1	1	0.519495112509078	1	1	1
R-HSA-109638	1	1	1	1	1	1
R-HSA-109639	1	1	1	1	1	1
R-HSA-111264	1	1	1	1	1	1
R-HSA-112379	1	1	0.991558982201048	1	1	1
R-HSA-112381	1	1	0.936169233867219	1	1	1
R-HSA-112383	1	1	1	1	1	1
R-HSA-112385	1	1	0.991558982201048	1	1	1
R-HSA-112392	1	1	0.982375096725388	1	1	1
R-HSA-112395	1	1	0.982375096725388	1	1	1
R-HSA-112396	1	1	0.982375096725388	1	1	1
R-HSA-113402	1	1	1	1	1	1
R-HSA-113407	1	1	1	1	1	1
R-HSA-113409	1	1	1	1	1	1
R-HSA-113411	1	1	0.982375096725388	1	1	1
R-HSA-113412	1	1	0.982375096725388	1	1	1
R-HSA-113413	1	1	0.982375096725388	1	1	1
R-HSA-113414	1	1	0.982375096725388	1	1	1
R-HSA-113429	1	1	0.982375096725388	1	1	1
R-HSA-113430	1	1	1	1	1	1
R-HSA-167113	1	1	1	1	1	1
R-HSA-167115	1	1	1	1	1	1
R-HSA-167117	1	1	1	1	1	1
R-HSA-167118	1	1	1	1	1	1
R-HSA-167121	1	1	1	1	1	1
R-HSA-167128	1	1	1	1	1	1
R-HSA-167130	1	1	1	1	1	1
R-HSA-6782208	1	1	0.996639821466621	1	1	1
R-HSA-6782211	1	1	0.997676006841165	1	1	1
R-HSA-6782224	1	1	0.997676006841165	1	1	1
R-HSA-6814555	1	1	0.95440557402775	1	1	1
R-HSA-72160	1	1	0.965946764290537	1	1	1
R-HSA-75083	1	1	0.888985843052649	1	1	1
R-HSA-75869	1	1	1	1	1	1
R-HSA-75873	1	1	1	1	1	1
R-HSA-75891	1	1	1	1	1	1
R-HSA-75949	1	1	1	1	1	1
R-HSA-76576	1	1	1	1	1	1
R-HSA-77068	1	1	1	1	1	1
R-HSA-77069	1	1	1	1	1	1
R-HSA-77071	1	1	1	1	1	1
R-HSA-77073	1	1	1	1	1	1
R-HSA-77077	1	1	1	1	1	1
R-HSA-77078	1	1	1	1	1	1
R-HSA-77085	1	1	1	1	1	1
R-HSA-5649723	1	1	1	1	1	1
R-HSA-5649724	1	1	1	1	1	1
R-HSA-5649726	1	1	0.422838143596797	1	1	1
R-HSA-390281	1	1	0.167376411775597	1	1	1
R-HSA-9033233	0.326213411092516	0.366416135809027	0.829635264221845	1	1	1
R-HSA-9033235	0.369207663979008	0.41290792248782	0.888985843052649	1	1	1
R-HSA-9033236	0.369207663979008	0.41290792248782	0.888985843052649	1	1	1
R-HSA-1989762	1	1	0.840133019831287	1	1	1
R-HSA-5678706	1	1	1	1	1	1
R-HSA-5678749	1	1	1	1	1	1
R-HSA-5159245	1	1	0.866940615838061	1	1	1
R-HSA-5244692	1	1	0.866940615838061	1	1	1
R-HSA-5637686	1	1	0.840133019831287	1	1	1
R-HSA-8935731	1	1	0.0661318607385854	1	1	1
R-HSA-8935740	1	1	0.101891111198968	1	1	1
R-HSA-8936481	1	1	0.101891111198968	1	1	1
R-HSA-8936616	1	1	0.0872418851266838	1	1	1
R-HSA-8936621	1	1	0.0872418851266838	1	1	1
R-HSA-8936628	1	1	0.0557783329897755	1	1	1
R-HSA-8936979	1	1	0.101891111198968	1	1	1
R-HSA-8936995	1	1	0.0661318607385854	1	1	1
R-HSA-8937016	1	1	0.101891111198968	1	1	1
R-HSA-8937037	1	1	0.0872418851266838	1	1	1
R-HSA-8937050	1	1	0.0872418851266838	1	1	1
R-HSA-8937097	1	1	0.135232637677695	1	1	1
R-HSA-975040	1	1	0.999999993567554	1	1	1
R-HSA-390470	0.311246061386388	0.350120875442142	0.141218134942863	1	1	1
R-HSA-400272	1	1	1	1	1	1
R-HSA-400282	1	1	1	1	1	1
R-HSA-8952618	1	1	0.338709254250396	1	1	1
R-HSA-8952620	1	1	0.338709254250396	1	1	1
R-HSA-8956200	1	1	0.355303285107617	1	1	1
R-HSA-199050	1	1	0.0746150168858982	1	1	1
R-HSA-202718	1	1	0.306763768026498	1	1	1
R-HSA-6799350	0.628280011766937	0.10155188976562	0.000167295871445518	1	1	0.0549776057537833
R-HSA-8949335	1	1	0.0746150168858982	1	1	1
R-HSA-8949343	1	1	0.0746150168858982	1	1	1
R-HSA-9011543	1	1	1	1	1	1
R-HSA-204434	1	1	1	1	1	1
R-HSA-216048	1	1	1	1	1	1
R-HSA-2467436	1	1	1	1	1	1
R-HSA-265429	1	1	0.519495112509078	1	1	1
R-HSA-4085083	1	1	1	1	1	1
R-HSA-4088264	1	1	1	1	1	1
R-HSA-8874079	1	1	1	1	1	1
R-HSA-481010	1	1	1	1	1	1
R-HSA-6798739	0.101096744861234	0.128222428196002	0.410068665170251	1	1	1
R-HSA-9626039	1	1	1	1	1	1
R-HSA-9626235	1	1	1	1	1	1
R-HSA-9626242	1	1	1	1	1	1
R-HSA-9626253	1	1	1	1	1	1
R-HSA-9626256	1	1	1	1	1	1
R-HSA-9626276	1	1	1	1	1	1
R-HSA-114560	1	1	1	1	1	1
R-HSA-216072	1	1	1	1	1	1
R-HSA-2426471	1	1	1	1	1	1
R-HSA-349593	1	1	1	1	1	1
R-HSA-349603	1	1	1	1	1	1
R-HSA-354066	1	1	1	1	1	1
R-HSA-354073	1	1	1	1	1	1
R-HSA-354077	1	1	0.519495112509078	1	1	1
R-HSA-354087	1	1	1	1	1	1
R-HSA-354124	1	1	1	1	1	1
R-HSA-354149	1	1	0.666995872426888	1	1	1
R-HSA-354165	1	1	1	1	1	1
R-HSA-372693	1	1	1	1	1	1
R-HSA-372697	1	1	1	1	1	1
R-HSA-372705	1	1	1	1	1	1
R-HSA-374686	1	1	1	1	1	1
R-HSA-377640	1	1	1	1	1	1
R-HSA-377641	1	1	0.666995872426888	1	1	1
R-HSA-377643	1	1	1	1	1	1
R-HSA-377644	1	1	0.666995872426888	1	1	1
R-HSA-429415	1	1	0.59997990374343	1	1	1
R-HSA-429441	1	1	0.59997990374343	1	1	1
R-HSA-432096	1	1	0.132867236859952	1	1	1
R-HSA-432110	1	1	1	1	1	1
R-HSA-443905	1	1	0.132867236859952	1	1	1
R-HSA-443910	1	1	0.132867236859952	1	1	1
R-HSA-481044	1	1	1	1	1	1
R-HSA-5672972	1	1	0.923297716449411	1	1	1
R-HSA-5672973	1	1	0.907834098177838	1	1	1
R-HSA-5672978	1	1	0.907834098177838	1	1	1
R-HSA-5672980	1	1	0.907834098177838	1	1	1
R-HSA-6802910	1	1	0.866940615838061	1	1	1
R-HSA-6802911	1	1	0.866940615838061	1	1	1
R-HSA-6802912	1	1	0.923297716449411	1	1	1
R-HSA-6802914	1	1	0.923297716449411	1	1	1
R-HSA-6802918	1	1	0.907834098177838	1	1	1
R-HSA-6802919	1	1	0.907834098177838	1	1	1
R-HSA-6802921	1	1	0.907834098177838	1	1	1
R-HSA-6802922	1	1	0.907834098177838	1	1	1
R-HSA-6802925	1	1	0.923297716449411	1	1	1
R-HSA-6802926	1	1	0.907834098177838	1	1	1
R-HSA-6802932	1	1	0.982375096725388	1	1	1
R-HSA-6802933	1	1	0.982375096725388	1	1	1
R-HSA-6802934	1	1	0.98985265838838	1	1	1
R-HSA-6802935	1	1	0.982375096725388	1	1	1
R-HSA-6802942	1	1	0.923297716449411	1	1	1
R-HSA-6802943	1	1	0.907834098177838	1	1	1
R-HSA-6803227	1	1	0.866940615838061	1	1	1
R-HSA-6803230	1	1	0.907834098177838	1	1	1
R-HSA-6803233	1	1	0.907834098177838	1	1	1
R-HSA-6803234	1	1	0.907834098177838	1	1	1
R-HSA-8935730	1	1	0.00479469663784462	1	1	0.333914104924331
R-HSA-8936584	1	1	0.00479469663784462	1	1	0.333914104924331
R-HSA-9656209	1	1	0.666332720649623	1	1	1
R-HSA-9656211	1	1	0.666332720649623	1	1	1
R-HSA-9656214	1	1	0.666332720649623	1	1	1
R-HSA-9656215	1	1	0.666332720649623	1	1	1
R-HSA-9657599	1	1	0.666332720649623	1	1	1
R-HSA-9657603	1	1	0.666332720649623	1	1	1
R-HSA-9657606	1	1	0.666332720649623	1	1	1
R-HSA-9657608	1	1	0.666332720649623	1	1	1
R-HSA-8952039	1	1	0.997676006841165	1	1	1
R-HSA-8952044	1	1	0.997676006841165	1	1	1
R-HSA-6813740	1	1	1	1	1	1
R-HSA-5696490	1	1	1	1	1	1
R-HSA-6783530	1	1	1	1	1	1
R-HSA-6783556	1	1	1	1	1	1
R-HSA-6783670	1	1	1	1	1	1
R-HSA-8950504	1	1	1	1	1	1
R-HSA-8950731	1	1	1	1	1	1
R-HSA-8867667	1	1	1	1	1	1
R-HSA-6805546	0.000474090544604567	0.000912195274111881	0.009005056169216	0.171915040243504	0.274075585787444	0.439010995792428
R-HSA-6805573	0.000474090544604567	0.000912195274111881	0.009005056169216	0.171915040243504	0.274075585787444	0.439010995792428
R-HSA-6806610	0.000474090544604567	0.000912195274111881	0.009005056169216	0.171915040243504	0.274075585787444	0.439010995792428
R-HSA-6806613	0.000474090544604567	0.000912195274111881	0.009005056169216	0.171915040243504	0.274075585787444	0.439010995792428
R-HSA-6806629	0.000474090544604567	0.000912195274111881	0.009005056169216	0.171915040243504	0.274075585787444	0.439010995792428
R-HSA-6809393	1.62003726148431E-05	4.1141106276355E-05	0.00297933347661838	0.0184393351594375	0.0332067941795384	0.333914104924331
R-HSA-6809663	0.0154253926656765	0.0268655415539579	0.600519975204312	1	1	1
R-HSA-6810357	1.92880074889514E-05	4.88390549528617E-05	0.00389252512455585	0.0184393351594375	0.0332067941795384	0.333914104924331
R-HSA-6810937	1.20287699891752E-11	7.61144080462511E-11	3.64252397419368E-05	2.10824242010277E-08	1.33403185835729E-07	0.0182403724345813
R-HSA-6811539	1.20287699891752E-11	7.61144080462511E-11	3.64252397419368E-05	2.10824242010277E-08	1.33403185835729E-07	0.0182403724345813
R-HSA-6814298	9.22809499607537E-15	1.07081195398631E-13	1.53616204738595E-05	3.23475489929095E-11	3.75355283604001E-10	0.012426369300239
R-HSA-6814387	9.22809499607537E-15	1.07081195398631E-13	1.53616204738595E-05	3.23475489929095E-11	3.75355283604001E-10	0.012426369300239
R-HSA-6814734	1.20287699891752E-11	7.61144080462511E-11	3.64252397419368E-05	2.10824242010277E-08	1.33403185835729E-07	0.0182403724345813
R-HSA-6814764	6.89855379907492E-15	8.03082575454572E-14	1.10925137210719E-05	3.23475489929095E-11	3.75355283604001E-10	0.012426369300239
R-HSA-8942224	1.92880074889514E-05	4.88390549528617E-05	0.00389252512455585	0.0184393351594375	0.0332067941795384	0.333914104924331
R-HSA-392530	1	1	1	1	1	1
R-HSA-5607720	1	1	1	1	1	1
R-HSA-5607721	1	1	1	1	1	1
R-HSA-5607722	1	1	1	1	1	1
R-HSA-5607723	1	1	0.666995872426888	1	1	1
R-HSA-5607725	1	1	0.866940615838061	1	1	1
R-HSA-5607726	1	1	1	1	1	1
R-HSA-5668414	1	1	0.0367862183322151	1	1	0.783084761096304
R-HSA-5668417	1	1	0.306763768026498	1	1	1
R-HSA-5668454	1	1	0.0367862183322151	1	1	0.783084761096304
R-HSA-5668481	1	1	0.000361420158361326	1	1	0.10859126815222
R-HSA-5668520	1	1	0.0157693116408311	1	1	0.587273625682453
R-HSA-5668534	1	1	0.0367862183322151	1	1	0.783084761096304
R-HSA-5668543	1	1	0.306763768026498	1	1	1
R-HSA-5668545	1	1	1	1	1	1
R-HSA-5676593	1	1	0.00338188099149484	1	1	0.333914104924331
R-HSA-5676595	1	1	0.519495112509078	1	1	1
R-HSA-5676596	1	1	0.306763768026498	1	1	1
R-HSA-5676597	1	1	0.306763768026498	1	1	1
R-HSA-5676598	1	1	0.132867236859952	1	1	1
R-HSA-1296024	1	1	1	1	1	1
R-HSA-265682	1	1	1	1	1	1
R-HSA-5683113	1	1	1	1	1	1
R-HSA-5683209	1	1	1	1	1	1
R-HSA-416320	1	1	1	1	1	1
R-HSA-5682794	1	1	1	1	1	1
R-HSA-167537	1	1	1	1	1	1
R-HSA-167597	1	1	1	1	1	1
R-HSA-167601	1	1	1	1	1	1
R-HSA-177479	1	1	0.72279489584229	1	1	1
R-HSA-177491	1	1	0.666995872426888	1	1	1
R-HSA-177501	1	1	0.72279489584229	1	1	1
R-HSA-182171	1	1	1	1	1	1
R-HSA-182186	1	1	1	1	1	1
R-HSA-182198	1	1	1	1	1	1
R-HSA-2130486	1	1	0.807931649494274	1	1	1
R-HSA-2130640	1	1	0.807931649494274	1	1	1
R-HSA-2130725	1	1	0.840133019831287	1	1	1
R-HSA-374696	1	1	1	1	1	1
R-HSA-392748	1	1	1	1	1	1
R-HSA-392749	1	1	1	1	1	1
R-HSA-3928654	1	1	1	1	1	1
R-HSA-416639	1	1	1	1	1	1
R-HSA-445071	1	1	0.11469147213198	1	1	1
R-HSA-445077	1	1	0.11469147213198	1	1	1
R-HSA-445079	1	1	1	1	1	1
R-HSA-5140747	0.142206005199106	0.162464126804477	0.72279489584229	1	1	1
R-HSA-555065	1	1	1	1	1	1
R-HSA-6784729	0.103757893616292	0.118925236868845	0.59997990374343	1	1	1
R-HSA-6784735	0.103757893616292	0.118925236868845	0.59997990374343	1	1	1
R-HSA-6784738	0.103757893616292	0.118925236868845	0.59997990374343	1	1	1
R-HSA-8855130	0.123190867383322	0.140968434241474	0.666995872426888	1	1	1
R-HSA-8855131	0.123190867383322	0.140968434241474	0.666995872426888	1	1	1
R-HSA-8856808	1	1	1	1	1	1
R-HSA-8856813	1	1	1	1	1	1
R-HSA-8862280	1	1	1	1	1	1
R-HSA-8866279	0.248008176672675	0.280673986708885	0.374657628485586	1	1	1
R-HSA-8871196	1	1	1	1	1	1
R-HSA-9681616	1	1	1	1	1	1
R-HSA-379048	1	0.534048636358253	0.0742635730146389	1	1	1
R-HSA-380076	1	1	1	1	1	1
R-HSA-383363	1	1	1	1	1	1
R-HSA-749448	1	0.534048636358253	0.0742635730146389	1	1	1
R-HSA-749452	1	0.534048636358253	0.0742635730146389	1	1	1
R-HSA-373342	1	1	1	1	1	1
R-HSA-380073	0.012912752623161	7.11252140251701E-05	0.00262390977357352	1	0.0373976375344344	0.333914104924331
R-HSA-749454	0.0116368926380142	5.85540543995634E-05	0.00184970496628641	1	0.0332067941795384	0.333914104924331
R-HSA-749456	0.0116368926380142	5.85540543995634E-05	0.00184970496628641	1	0.0332067941795384	0.333914104924331
R-HSA-525833	1	1	0.197555947571673	1	1	1
R-HSA-5669023	1	1	0.306763768026498	1	1	1
R-HSA-9007686	1	1	1	1	1	1
R-HSA-9007707	1	1	1	1	1	1
R-HSA-1458485	1	1	0.422838143596797	1	1	1
R-HSA-170991	1	1	0.422838143596797	1	1	1
R-HSA-171026	1	1	0.422838143596797	1	1	1
R-HSA-2255342	1	1	1	1	1	1
R-HSA-2316349	1	1	1	1	1	1
R-HSA-2316352	1	1	1	1	1	1
R-HSA-8950533	1	1	1	1	1	1
R-HSA-9013145	1	1	0.483420670756551	1	1	1
R-HSA-9014294	1	1	0.804210911587296	1	1	1
R-HSA-9018808	1	1	0.230695684048007	1	1	1
R-HSA-9693125	1	1	0.516506624109663	1	1	1
R-HSA-4724284	1	1	0.72279489584229	1	1	1
R-HSA-4754187	1	1	0.519495112509078	1	1	1
R-HSA-5661115	1	1	0.72279489584229	1	1	1
R-HSA-5661121	1	1	0.519495112509078	1	1	1
R-HSA-6802927	1	1	1	1	1	1
R-HSA-5696074	1	1	1	1	1	1
R-HSA-5696080	1	1	1	1	1	1
R-HSA-6798743	0.136900659414457	0.171880207021233	0.0199595637044316	1	1	0.661422264938682
R-HSA-399933	1	1	1	1	1	1
R-HSA-399936	1	1	1	1	1	1
R-HSA-399938	1	1	1	1	1	1
R-HSA-399942	1	1	1	1	1	1
R-HSA-9659380	1	1	0.917209810180401	1	1	1
R-HSA-9663363	1	1	0.928648819581098	1	1	1
R-HSA-1247922	1	1	0.167376411775597	1	1	1
R-HSA-176298	1	1	0.00466500211711413	1	1	0.333914104924331
R-HSA-176318	1	1	0.00202845185899229	1	1	0.333914104924331
R-HSA-68914	1	1	0.0517632329886469	1	1	1
R-HSA-68916	1	1	0.0485443595819598	1	1	0.976238153387689
R-HSA-68917	1	1	0.00880061952199672	1	1	0.439010995792428
R-HSA-68918	1	1	0.0358341707923695	1	1	0.772471942438166
R-HSA-68954	1	1	0.0746150168858982	1	1	1
R-HSA-68960	1	1	0.0367862183322151	1	1	0.783084761096304
R-HSA-391939	1	1	1	1	1	1
R-HSA-428749	1	1	1	1	1	1
R-HSA-428750	1	1	1	1	1	1
R-HSA-428752	1	1	1	1	1	1
R-HSA-428909	1	1	1	1	1	1
R-HSA-428917	1	1	1	1	1	1
R-HSA-428918	1	1	1	1	1	1
R-HSA-751019	1	1	1	1	1	1
R-HSA-751027	1	1	1	1	1	1
R-HSA-751029	1	1	1	1	1	1
R-HSA-9674529	1	1	1	1	1	1
R-HSA-2995330	1	1	0.167376411775597	1	1	1
R-HSA-8942099	1	1	0.621459629547463	1	1	1
R-HSA-8942101	1	1	0.621459629547463	1	1	1
R-HSA-8981637	1	1	0.355217524766722	1	1	1
R-HSA-5696815	1	1	1	1	1	1
R-HSA-1614362	1	1	0.197555947571673	1	1	1
R-HSA-8848338	1	1	1	1	1	1
R-HSA-8848355	1	1	1	1	1	1
R-HSA-163691	1	1	0.306763768026498	1	1	1
R-HSA-8848663	1	1	0.306763768026498	1	1	1
R-HSA-74372	0.0428599642041596	0.0493704869468623	0.306763768026498	1	1	1
R-HSA-74376	0.0428599642041596	0.0493704869468623	0.306763768026498	1	1	1
R-HSA-8940388	0.0653906175667007	0.0914816272419891	0.0200230541833776	1	1	0.661422264938682
R-HSA-5617816	1	1	0.980175984654089	1	1	1
R-HSA-5626227	1	1	0.960207842260546	1	1	1
R-HSA-5626681	1	1	0.980175984654089	1	1	1
R-HSA-5626699	1	1	0.960207842260546	1	1	1
R-HSA-5638009	1	1	0.980175984654089	1	1	1
R-HSA-2574840	1	1	0.844695583344446	1	1	1
R-HSA-2574845	1	1	0.844695583344446	1	1	1
R-HSA-3000310	1	1	0.844695583344446	1	1	1
R-HSA-3000319	1	1	0.844695583344446	1	1	1
R-HSA-380272	1	1	0.93191621672976	1	1	1
R-HSA-380283	1	1	0.88864653405606	1	1	1
R-HSA-380294	1	1	0.93191621672976	1	1	1
R-HSA-380303	1	1	0.93191621672976	1	1	1
R-HSA-380311	1	1	0.947819603869295	1	1	1
R-HSA-380316	1	1	0.513966928049139	1	1	1
R-HSA-380455	1	1	0.947819603869295	1	1	1
R-HSA-380508	1	1	0.900666805997194	1	1	1
R-HSA-5626220	1	1	0.940356923186404	1	1	1
R-HSA-5626223	1	1	0.95440557402775	1	1	1
R-HSA-5626228	1	1	0.95440557402775	1	1	1
R-HSA-8848484	1	1	1	1	1	1
R-HSA-8849350	1	1	0.267711991783123	1	1	1
R-HSA-8853405	1	1	0.720235136021652	1	1	1
R-HSA-8853419	1	1	0.720235136021652	1	1	1
R-HSA-418436	0.0428599642041596	0.0493704869468623	0.306763768026498	1	1	1
R-HSA-6790041	0.00910004048862187	0.0119942788634562	0.00202845185899229	1	1	0.333914104924331
R-HSA-9636240	0.0216626550638775	0.0249953712275511	0.167376411775597	1	1	1
R-HSA-9636261	0.0216626550638775	0.0249953712275511	0.167376411775597	1	1	1
R-HSA-433131	1	1	1	1	1	1
R-HSA-5694409	0.382925638572773	0.42763978688636	0.515497614038027	1	1	1
R-HSA-5694418	0.396347780288145	0.442004655592503	0.552803054037339	1	1	1
R-HSA-5694439	0.382925638572773	0.42763978688636	0.515497614038027	1	1	1
R-HSA-5694441	0.40948041504201	0.456011604550296	0.588524851055646	1	1	1
R-HSA-8877475	1	1	1	1	1	1
R-HSA-1963563	1	1	1	1	1	1
R-HSA-1112666	1	1	0.852044345477622	1	1	1
R-HSA-5690701	1	1	1	1	1	1
R-HSA-5690702	1	1	0.946882752727976	1	1	1
R-HSA-5690740	1	1	1	1	1	1
R-HSA-9606151	1	1	0.871734062192719	1	1	1
R-HSA-9606159	1	1	0.871734062192719	1	1	1
R-HSA-9606162	1	1	0.871734062192719	1	1	1
R-HSA-9606163	1	1	0.70784214402338	1	1	1
R-HSA-983696	1	1	1	1	1	1
R-HSA-983700	1	1	0.946882752727976	1	1	1
R-HSA-983703	1	1	0.829635264221845	1	1	1
R-HSA-983707	1	1	0.946882752727976	1	1	1
R-HSA-983709	1	1	0.963221182715587	1	1	1
R-HSA-373739	1	1	0.889257069137206	1	1	1
R-HSA-5576895	1	1	0.907834098177838	1	1	1
R-HSA-211272	1	1	1	1	1	1
R-HSA-211289	1	1	1	1	1	1
R-HSA-381799	1	1	0.59997990374343	1	1	1
R-HSA-400500	1	1	0.422838143596797	1	1	1
R-HSA-5617874	1	1	0.0557783329897755	1	1	1
R-HSA-5617896	1	1	0.119122072178673	1	1	1
R-HSA-210420	1	1	0.519495112509078	1	1	1
R-HSA-265166	1	1	1	1	1	1
R-HSA-265645	1	1	1	1	1	1
R-HSA-400046	1	1	1	1	1	1
R-HSA-5577213	1	1	1	1	1	1
R-HSA-9659515	1	1	1	1	1	1
R-HSA-8868783	1	1	1	1	1	1
R-HSA-162730	1	1	0.59997990374343	1	1	1
R-HSA-1989766	1	1	1	1	1	1
R-HSA-2032781	1	1	1	1	1	1
R-HSA-8871266	1	1	1	1	1	1
R-HSA-8951676	1	1	1	1	1	1
R-HSA-8951695	1	1	1	1	1	1
R-HSA-202724	0.0636018394010693	0.073140626650913	0.00467607484409645	1	1	0.333914104924331
R-HSA-2870221	1	1	0.027989055524697	1	1	0.661422264938682
R-HSA-8949609	1	1	1	1	1	1
R-HSA-139970	1	1	0.167376411775597	1	1	1
R-HSA-5602966	1	1	0.167376411775597	1	1	1
R-HSA-8854628	1	1	1	1	1	1
R-HSA-9623365	1	1	1	1	1	1
R-HSA-9623366	1	1	1	1	1	1
R-HSA-5668714	1	1	1	1	1	1
R-HSA-5668718	1	1	1	1	1	1
R-HSA-3209096	1	1	0.0163627969118447	1	1	0.587273625682453
R-HSA-3209109	1	1	0.00338188099149484	1	1	0.333914104924331
R-HSA-3240765	1	1	0.0746150168858982	1	1	1
R-HSA-3240766	1	1	0.132867236859952	1	1	1
R-HSA-3240777	1	1	0.0746150168858982	1	1	1
R-HSA-3240782	1	1	0.0746150168858982	1	1	1
R-HSA-3240783	1	1	0.0746150168858982	1	1	1
R-HSA-3240787	1	1	0.132867236859952	1	1	1
R-HSA-9018017	0.160812215319926	0.183425814398358	0.00466500211711413	1	1	0.333914104924331
R-HSA-9659782	0.160812215319926	0.183425814398358	0.00466500211711413	1	1	0.333914104924331
R-HSA-1168640	1	1	0.00153201643566407	1	1	0.303975185612139
R-HSA-1234159	1	1	0.0512639850780112	1	1	1
R-HSA-1236935	1	1	0.0279162971080314	1	1	0.661422264938682
R-HSA-1236970	1	1	0.0113973152441494	1	1	0.527991925583591
R-HSA-174203	1	1	0.0562365308855612	1	1	1
R-HSA-180573	1	1	0.0453373115608547	1	1	0.93300815728757
R-HSA-180603	1	1	0.0686650027312345	1	1	1
R-HSA-187574	0.482534280116711	0.533017836133326	0.00204721472851416	1	1	0.333914104924331
R-HSA-209061	1	1	0.0119081191954779	1	1	0.539547853986418
R-HSA-211715	1	1	0.0279162971080314	1	1	0.661422264938682
R-HSA-2130282	1	1	0.046549590481451	1	1	0.952364773352021
R-HSA-264458	1	1	0.035920386064308	1	1	0.772471942438166
R-HSA-353125	1	1	0.0279162971080314	1	1	0.661422264938682
R-HSA-3640874	1	1	0.0453373115608547	1	1	0.93300815728757
R-HSA-450466	1	1	0.0113973152441494	1	1	0.527991925583591
R-HSA-4608855	1	1	0.0113973152441494	1	1	0.527991925583591
R-HSA-4641256	1	1	0.0562365308855612	1	1	1
R-HSA-5362448	1	1	0.035920386064308	1	1	0.772471942438166
R-HSA-5387392	1	1	0.035920386064308	1	1	0.772471942438166
R-HSA-5607724	1	1	0.00429282109954143	1	1	0.333914104924331
R-HSA-5607731	1	1	0.0279162971080314	1	1	0.661422264938682
R-HSA-5610754	1	1	0.0113973152441494	1	1	0.527991925583591
R-HSA-5610757	1	1	0.0113973152441494	1	1	0.527991925583591
R-HSA-5610758	1	1	0.0157693116408311	1	1	0.587273625682453
R-HSA-5610760	1	1	0.0212351197754188	1	1	0.661422264938682
R-HSA-5635854	1	1	0.0453373115608547	1	1	0.93300815728757
R-HSA-5635868	1	1	0.0453373115608547	1	1	0.93300815728757
R-HSA-5658430	1	1	0.0212351197754188	1	1	0.661422264938682
R-HSA-5665854	1	1	0.0212351197754188	1	1	0.661422264938682
R-HSA-5665871	1	1	0.0157693116408311	1	1	0.587273625682453
R-HSA-5687112	1	1	0.0279162971080314	1	1	0.661422264938682
R-HSA-5689539	1	1	0.0157693116408311	1	1	0.587273625682453
R-HSA-6800434	0.351228042489279	0.419252328327549	0.00410830757055451	1	1	0.333914104924331
R-HSA-68825	1	1	0.0157693116408311	1	1	0.587273625682453
R-HSA-68948	1	1	0.0157693116408311	1	1	0.587273625682453
R-HSA-69016	1	1	0.00620414740530268	1	1	0.370697807466835
R-HSA-69600	1	1	0.00620414740530268	1	1	0.370697807466835
R-HSA-75825	1	1	0.0157693116408311	1	1	0.587273625682453
R-HSA-8850992	1	1	0.0157693116408311	1	1	0.587273625682453
R-HSA-8852354	1	1	0.0157693116408311	1	1	0.587273625682453
R-HSA-8854044	1	1	0.0159094193841467	1	1	0.587273625682453
R-HSA-8854071	1	1	0.0157693116408311	1	1	0.587273625682453
R-HSA-8932355	1	1	0.0157693116408311	1	1	0.587273625682453
R-HSA-8939801	1	1	0.0157693116408311	1	1	0.587273625682453
R-HSA-8952408	1	1	0.0212351197754188	1	1	0.661422264938682
R-HSA-8956140	1	1	0.0157693116408311	1	1	0.587273625682453
R-HSA-8956184	1	1	0.0157693116408311	1	1	0.587273625682453
R-HSA-8957265	1	1	0.00620414740530268	1	1	0.370697807466835
R-HSA-9008110	1	1	0.0212351197754188	1	1	0.661422264938682
R-HSA-9008475	1	1	0.035920386064308	1	1	0.772471942438166
R-HSA-9009362	1	1	0.0157693116408311	1	1	0.587273625682453
R-HSA-9011313	1	1	0.0453373115608547	1	1	0.93300815728757
R-HSA-9604642	1	1	0.0157693116408311	1	1	0.587273625682453
R-HSA-983150	1	1	0.0279162971080314	1	1	0.661422264938682
R-NUL-212917	1	1	0.0279162971080314	1	1	0.661422264938682
R-NUL-5610751	1	1	0.0113973152441494	1	1	0.527991925583591
R-NUL-9011324	1	1	0.0279162971080314	1	1	0.661422264938682
R-NUL-9604648	1	1	0.0113973152441494	1	1	0.527991925583591
R-HSA-380574	1	1	1	1	1	1
R-HSA-380869	1	1	1	1	1	1
R-HSA-380901	1	1	1	1	1	1
R-HSA-380905	1	1	1	1	1	1
R-HSA-9662096	1	1	1	1	1	1
R-HSA-212252	1	1	0.0267189102520872	1	1	0.661422264938682
R-HSA-212263	1	1	0.0267189102520872	1	1	0.661422264938682
R-HSA-197198	1	1	1	1	1	1
R-HSA-3234084	1	1	1	1	1	1
R-HSA-8864278	1	1	1	1	1	1
R-HSA-8864307	1	1	1	1	1	1
R-HSA-8864343	1	1	0.519495112509078	1	1	1
R-HSA-8864361	1	1	1	1	1	1
R-HSA-8864453	1	1	1	1	1	1
R-HSA-8864466	1	1	1	1	1	1
R-HSA-8864595	1	1	1	1	1	1
R-HSA-8864690	1	1	1	1	1	1
R-HSA-8864698	1	1	1	1	1	1
R-HSA-8847880	1	1	1	1	1	1
R-HSA-8847883	1	1	1	1	1	1
R-HSA-5682709	1	1	1	1	1	1
R-HSA-5682769	1	1	1	1	1	1
R-HSA-5682802	1	1	1	1	1	1
R-HSA-376117	1	1	1	1	1	1
R-HSA-448951	1	1	1	1	1	1
R-HSA-448957	1	1	1	1	1	1
R-HSA-448958	1	1	1	1	1	1
R-HSA-449200	1	1	1	1	1	1
R-HSA-70938	1	1	0.167376411775597	1	1	1
R-HSA-70940	1	1	0.167376411775597	1	1	1
R-HSA-8980691	1	1	0.852044345477622	1	1	1
R-HSA-176059	1	1	1	1	1	1
R-HSA-5423653	1	1	1	1	1	1
R-HSA-1856948	1	1	1	1	1	1
R-HSA-400256	1	1	1	1	1	1
R-HSA-400382	1	1	0.59997990374343	1	1	1
R-HSA-549355	1	1	1	1	1	1
R-HSA-549385	1	1	1	1	1	1
R-HSA-549467	1	1	1	1	1	1
R-HSA-5663120	1	1	1	1	1	1
R-HSA-6789072	1	1	1	1	1	1
R-HSA-6798745	0.122251449393089	0.0317149596769814	4.84543267942033E-05	1	1	0.0212310708569934
R-HSA-113454	0.264337620497711	0.298697188600923	0.706807060647392	1	1	1
R-HSA-2046285	1	1	1	1	1	1
R-HSA-4084984	1	1	1	1	1	1
R-HSA-9683769	1	1	1	1	1	1
R-HSA-9694718	1	1	1	1	1	1
R-HSA-9697018	1	1	1	1	1	1
R-HSA-981497	0.160812215319926	0.183425814398358	0.769252703435647	1	1	1
R-HSA-1602466	1	1	0.197555947571673	1	1	1
R-HSA-1605825	1	1	0.519495112509078	1	1	1
R-HSA-448591	1	1	0.167376411775597	1	1	1
R-HSA-5620914	1	1	1	1	1	1
R-HSA-5620918	1	1	1	1	1	1
R-HSA-5620921	1	1	1	1	1	1
R-HSA-5623513	1	1	1	1	1	1
R-HSA-5623519	1	1	1	1	1	1
R-HSA-5623521	1	1	1	1	1	1
R-HSA-5623524	1	1	1	1	1	1
R-HSA-5623525	1	1	1	1	1	1
R-HSA-5623527	1	1	1	1	1	1
R-HSA-1183003	1	1	0.888985843052649	1	1	1
R-HSA-1183058	1	1	0.871734062192719	1	1	1
R-HSA-212352	1	1	0.72279489584229	1	1	1
R-HSA-212380	1	1	1	1	1	1
R-HSA-212432	1	1	1	1	1	1
R-HSA-381309	1	1	0.888985843052649	1	1	1
R-HSA-560472	1	1	0.871734062192719	1	1	1
R-HSA-560473	1	1	0.938582834909144	1	1	1
R-HSA-560491	1	1	0.888985843052649	1	1	1
R-HSA-560493	1	1	0.852044345477622	1	1	1
R-HSA-560498	1	1	0.871734062192719	1	1	1
R-HSA-560510	1	1	0.871734062192719	1	1	1
R-HSA-560517	1	1	0.938582834909144	1	1	1
R-HSA-9018785	1	1	1	1	1	1
R-HSA-9018787	1	1	0.275399471600359	1	1	1
R-HSA-141671	1	1	0.999049843946926	1	1	1
R-HSA-141673	1	1	0.999049843946926	1	1	1
R-HSA-141691	1	1	0.999049843946926	1	1	1
R-HSA-156808	1	1	0.940356923186404	1	1	1
R-HSA-156823	1	1	0.940356923186404	1	1	1
R-HSA-156907	1	1	0.999878981583676	1	1	1
R-HSA-156912	1	1	0.999878981583676	1	1	1
R-HSA-156915	1	1	0.999899422661471	1	1	1
R-HSA-418865	1	1	1	1	1	1
R-HSA-418868	1	1	1	1	1	1
R-HSA-418874	1	1	1	1	1	1
R-HSA-432295	1	1	0.519495112509078	1	1	1
R-HSA-437118	1	1	0.397590242688787	1	1	1
R-HSA-451758	1	1	1	1	1	1
R-HSA-453183	1	1	0.264900060326139	1	1	1
R-HSA-453200	1	1	0.264900060326139	1	1	1
R-HSA-5218804	1	1	1	1	1	1
R-HSA-5218806	1	1	1	1	1	1
R-HSA-5218812	1	1	1	1	1	1
R-HSA-5218814	1	1	1	1	1	1
R-HSA-5218824	1	1	1	1	1	1
R-HSA-5218832	1	1	1	1	1	1
R-HSA-5218847	1	1	1	1	1	1
R-HSA-5218854	1	1	1	1	1	1
R-HSA-532603	1	1	1	1	1	1
R-HSA-5621355	0.103757893616292	0.00590253350253379	0.0358341707923695	1	0.87424003257247	0.772471942438166
R-HSA-5624486	1	1	0.519495112509078	1	1	1
R-HSA-5672965	0.667158901587356	0.71959037377004	0.865193426675836	1	1	1
R-HSA-879917	1	1	0.332201731934476	1	1	1
R-HSA-8855237	1	1	1	1	1	1
R-HSA-8981534	1	1	1	1	1	1
R-HSA-9032502	1	1	1	1	1	1
R-HSA-9032532	1	1	1	1	1	1
R-HSA-9032582	1	1	1	1	1	1
R-HSA-9032601	1	1	1	1	1	1
R-HSA-9032761	1	1	1	1	1	1
R-HSA-9032798	1	1	1	1	1	1
R-HSA-9037040	1	1	1	1	1	1
R-HSA-912627	1	1	0.397590242688787	1	1	1
R-HSA-912629	1	1	0.332201731934476	1	1	1
R-HSA-9605259	1	1	1	1	1	1
R-HSA-9670412	0.142206005199106	0.162464126804477	0.0966458813052973	1	1	1
R-HSA-9670413	1	1	0.422838143596797	1	1	1
R-HSA-9670414	1	1	0.422838143596797	1	1	1
R-HSA-9670416	0.142206005199106	0.162464126804477	0.0966458813052973	1	1	1
R-HSA-9670417	0.142206005199106	0.162464126804477	0.0966458813052973	1	1	1
R-HSA-9670418	1	1	0.422838143596797	1	1	1
R-HSA-9670426	0.142206005199106	0.162464126804477	0.0966458813052973	1	1	1
R-HSA-217255	1	1	0.167376411775597	1	1	1
R-HSA-112436	1	1	1	1	1	1
R-HSA-167076	1	1	0.936169233867219	1	1	1
R-HSA-167077	1	1	0.904063194061071	1	1	1
R-HSA-167090	1	1	0.936169233867219	1	1	1
R-HSA-167148	1	1	0.936169233867219	1	1	1
R-HSA-167150	1	1	0.936169233867219	1	1	1
R-HSA-167181	1	1	0.978815464786101	1	1	1
R-HSA-167192	1	1	0.936169233867219	1	1	1
R-HSA-167196	1	1	0.978815464786101	1	1	1
R-HSA-167197	1	1	0.936169233867219	1	1	1
R-HSA-167282	1	1	0.775466450955873	1	1	1
R-HSA-167284	1	1	0.775466450955873	1	1	1
R-HSA-167288	1	1	0.775466450955873	1	1	1
R-HSA-167292	1	1	0.775466450955873	1	1	1
R-HSA-167459	1	1	0.936169233867219	1	1	1
R-HSA-167481	1	1	0.775466450955873	1	1	1
R-HSA-6797606	1	1	0.814407643308564	1	1	1
R-HSA-6797616	1	1	0.814407643308564	1	1	1
R-HSA-6797712	1	1	0.814407643308564	1	1	1
R-HSA-8933328	1	1	0.167376411775597	1	1	1
R-HSA-2730692	1	1	1	1	1	1
R-HSA-1236939	0.00271340769113483	0.0036004180169042	0.132867236859952	0.607110537871785	0.63103326442941	1
R-HSA-1236940	0.00271340769113483	0.0036004180169042	0.132867236859952	0.607110537871785	0.63103326442941	1
R-HSA-1236941	0.00271340769113483	0.0036004180169042	0.132867236859952	0.607110537871785	0.63103326442941	1
R-HSA-1236955	0.00271340769113483	0.0036004180169042	0.132867236859952	0.607110537871785	0.63103326442941	1
R-HSA-200396	1	1	1	1	1	1
R-HSA-444100	1	1	1	1	1	1
R-HSA-6794353	1	1	1	1	1	1
R-HSA-5610766	1	1	1	1	1	1
R-HSA-5610767	1	1	0.226628408988544	1	1	1
R-HSA-163539	1	1	1	1	1	1
R-HSA-190256	1	1	1	1	1	1
R-HSA-5654514	1	1	1	1	1	1
R-HSA-5654515	1	1	1	1	1	1
R-HSA-6790906	1	1	0.323243542575895	1	1	1
R-HSA-6791221	1	1	0.38756643473005	1	1	1
R-HSA-6791222	1	1	0.45182372612344	1	1	1
R-HSA-6791227	1	1	0.323243542575895	1	1	1
R-HSA-5690990	1	1	1	1	1	1
R-HSA-167072	1	1	0.946882752727976	1	1	1
R-HSA-167097	1	1	0.985337155204706	1	1	1
R-HSA-167098	1	1	0.923297716449411	1	1	1
R-HSA-167111	1	1	0.923297716449411	1	1	1
R-HSA-167133	1	1	0.936169233867219	1	1	1
R-HSA-167134	1	1	0.870917613627942	1	1	1
R-HSA-167136	1	1	0.854029282899983	1	1	1
R-HSA-167153	1	1	0.936169233867219	1	1	1
R-HSA-167468	1	1	0.923297716449411	1	1	1
R-HSA-167474	1	1	0.870917613627942	1	1	1
R-HSA-167477	1	1	0.870917613627942	1	1	1
R-HSA-167484	1	1	0.870917613627942	1	1	1
R-HSA-170076	1	1	0.519495112509078	1	1	1
R-HSA-170087	1	1	0.197555947571673	1	1	1
R-HSA-187949	1	1	0.519495112509078	1	1	1
R-HSA-188350	0.0838979833043806	0.0963206961955828	0.519495112509078	1	1	1
R-HSA-427366	1	1	0.743096472600097	1	1	1
R-HSA-5689861	1	1	1	1	1	1
R-HSA-5691000	1	1	1	1	1	1
R-HSA-6781818	1	1	0.889257069137206	1	1	1
R-HSA-6781824	1	1	0.889257069137206	1	1	1
R-HSA-6781833	1	1	0.982375096725388	1	1	1
R-HSA-6781840	1	1	0.889257069137206	1	1	1
R-HSA-6781867	1	1	0.963221182715587	1	1	1
R-HSA-6782004	1	1	0.982375096725388	1	1	1
R-HSA-6782069	1	1	0.982375096725388	1	1	1
R-HSA-6782131	1	1	0.982375096725388	1	1	1
R-HSA-6782138	1	1	0.98985265838838	1	1	1
R-HSA-6782141	1	1	0.991558982201048	1	1	1
R-HSA-6782204	1	1	0.991558982201048	1	1	1
R-HSA-6782227	1	1	0.91165342609257	1	1	1
R-HSA-6782234	1	1	0.985337155204706	1	1	1
R-HSA-73758	1	1	0.743096472600097	1	1	1
R-HSA-73769	1	1	0.743096472600097	1	1	1
R-HSA-73946	1	1	0.870917613627942	1	1	1
R-HSA-74986	1	1	0.02885916084287	1	1	0.677417266570582
R-HSA-74992	1	1	0.775466450955873	1	1	1
R-HSA-74993	1	1	0.775466450955873	1	1	1
R-HSA-74994	1	1	0.743096472600097	1	1	1
R-HSA-75850	1	1	0.870917613627942	1	1	1
R-HSA-75856	1	1	0.870917613627942	1	1	1
R-HSA-75861	1	1	0.870917613627942	1	1	1
R-HSA-75862	1	1	0.870917613627942	1	1	1
R-HSA-75864	1	1	0.870917613627942	1	1	1
R-HSA-75866	1	1	0.870917613627942	1	1	1
R-HSA-77081	1	1	0.946882752727976	1	1	1
R-HSA-77083	1	1	0.946882752727976	1	1	1
R-HSA-77090	1	1	0.946882752727976	1	1	1
R-HSA-8942836	1	1	0.666995872426888	1	1	1
R-HSA-8956568	1	1	1	1	1	1
R-HSA-9613490	1	1	0.985337155204706	1	1	1
R-HSA-9613494	1	1	0.985337155204706	1	1	1
R-HSA-9613497	1	1	0.985337155204706	1	1	1
R-HSA-9613498	1	1	0.985337155204706	1	1	1
R-HSA-9684118	1	1	0.982375096725388	1	1	1
R-HSA-4411367	1	1	1	1	1	1
R-HSA-8865454	1	1	1	1	1	1
R-HSA-8878117	1	1	1	1	1	1
R-HSA-8878130	1	1	0.306763768026498	1	1	1
R-HSA-8878143	1	1	1	1	1	1
R-HSA-8878178	1	1	0.422838143596797	1	1	1
R-HSA-8878186	1	1	0.422838143596797	1	1	1
R-HSA-8878193	1	1	1	1	1	1
R-HSA-8878212	1	1	1	1	1	1
R-HSA-8878220	1	1	1	1	1	1
R-HSA-8878237	1	1	1	1	1	1
R-HSA-8878243	1	1	1	1	1	1
R-HSA-8937792	1	1	1	1	1	1
R-HSA-8937807	1	1	1	1	1	1
R-HSA-8937814	1	1	1	1	1	1
R-HSA-8949276	1	1	1	1	1	1
R-HSA-8949301	1	1	1	1	1	1
R-HSA-8951428	1	1	1	1	1	1
R-HSA-8951442	1	1	1	1	1	1
R-HSA-8951910	1	1	1	1	1	1
R-HSA-8951926	1	1	1	1	1	1
R-HSA-8951951	1	1	1	1	1	1
R-HSA-8951966	1	1	1	1	1	1
R-HSA-8951977	1	1	1	1	1	1
R-HSA-8952058	1	1	1	1	1	1
R-HSA-8952062	1	1	1	1	1	1
R-HSA-8952069	1	1	1	1	1	1
R-HSA-8952081	1	1	0.519495112509078	1	1	1
R-HSA-8952101	1	1	0.519495112509078	1	1	1
R-HSA-8952128	1	1	1	1	1	1
R-HSA-8952226	1	1	1	1	1	1
R-HSA-8952232	1	1	1	1	1	1
R-HSA-8952371	1	1	1	1	1	1
R-HSA-8952382	1	1	0.422838143596797	1	1	1
R-HSA-8952399	1	1	1	1	1	1
R-HSA-8952419	1	1	1	1	1	1
R-HSA-8952442	1	1	1	1	1	1
R-HSA-1834939	1	1	0.332201731934476	1	1	1
R-HSA-3204303	1	1	1	1	1	1
R-HSA-3785768	1	1	1	1	1	1
R-HSA-5682018	1	1	1	1	1	1
R-HSA-5682020	1	1	1	1	1	1
R-HSA-5682026	1	1	1	1	1	1
R-HSA-5682044	1	1	1	1	1	1
R-HSA-5682586	1	1	0.201062563962678	1	1	1
R-HSA-5682588	1	1	0.201062563962678	1	1	1
R-HSA-5682598	1	1	0.201062563962678	1	1	1
R-HSA-5682607	1	1	0.233715231245586	1	1	1
R-HSA-5682629	1	1	0.124925597525466	1	1	1
R-HSA-5682858	1	1	0.110659723032006	1	1	1
R-HSA-5682863	1	1	0.0612998386964032	1	1	1
R-HSA-5682965	1	1	0.141218134942863	1	1	1
R-HSA-5682967	1	1	0.141218134942863	1	1	1
R-HSA-5682983	1	1	0.141218134942863	1	1	1
R-HSA-5682992	1	1	0.170114657488523	1	1	1
R-HSA-5683077	1	1	0.110659723032006	1	1	1
R-HSA-5683384	1	1	0.0485519735851808	1	1	0.976238153387689
R-HSA-5683385	1	1	0.0759051381413158	1	1	1
R-HSA-5683405	1	1	0.0485519735851808	1	1	0.976238153387689
R-HSA-5683425	1	1	0.0485519735851808	1	1	0.976238153387689
R-HSA-5683735	1	1	0.0759051381413158	1	1	1
R-HSA-5683801	1	1	0.0759051381413158	1	1	1
R-HSA-5683964	1	1	0.170114657488523	1	1	1
R-HSA-5683967	1	1	0.170114657488523	1	1	1
R-HSA-5683986	1	1	0.141218134942863	1	1	1
R-HSA-5684052	1	1	0.110659723032006	1	1	1
R-HSA-5684071	1	1	0.152426252283798	1	1	1
R-HSA-5684081	1	1	0.59997990374343	1	1	1
R-HSA-5684096	1	1	0.59997990374343	1	1	1
R-HSA-5684108	1	1	1	1	1	1
R-HSA-5684140	1	1	1	1	1	1
R-HSA-5684875	1	1	0.325044210843996	1	1	1
R-HSA-5684882	1	1	0.233715231245586	1	1	1
R-HSA-5684887	1	1	0.233715231245586	1	1	1
R-HSA-5685011	1	1	0.396325514314466	1	1	1
R-HSA-5685156	1	1	0.396325514314466	1	1	1
R-HSA-5685341	1	1	0.0367862183322151	1	1	0.783084761096304
R-HSA-5685838	1	1	0.0193202617820623	1	1	0.661422264938682
R-HSA-5685985	1	1	0.179782119716332	1	1	1
R-HSA-5685994	1	1	0.179782119716332	1	1	1
R-HSA-5686410	1	1	0.0193202617820623	1	1	0.661422264938682
R-HSA-5686440	1	1	0.0277423321078687	1	1	0.661422264938682
R-HSA-5686469	1	1	0.0193202617820623	1	1	0.661422264938682
R-HSA-5686483	1	1	0.0193202617820623	1	1	0.661422264938682
R-HSA-5686685	1	1	0.0759051381413158	1	1	1
R-HSA-5686704	1	1	0.0612998386964032	1	1	1
R-HSA-5686900	1	1	0.0612998386964032	1	1	1
R-HSA-5687464	1	1	1	1	1	1
R-HSA-5687465	1	1	1	1	1	1
R-HSA-5687484	1	1	0.666995872426888	1	1	1
R-HSA-5687640	1	1	0.666995872426888	1	1	1
R-HSA-9023943	1	1	1	1	1	1
R-HSA-9701199	1	1	0.0128229948819242	1	1	0.57138395838269
R-HSA-9704330	1	1	0.0128229948819242	1	1	0.57138395838269
R-HSA-9704408	1	1	0.0128229948819242	1	1	0.57138395838269
R-HSA-211882	1	1	1	1	1	1
R-HSA-211948	1	1	1	1	1	1
R-HSA-211959	1	1	1	1	1	1
R-HSA-213175	1	1	1	1	1	1
R-HSA-375131	0.00910004048862187	0.0119942788634562	0.332201731934476	1	1	1
R-HSA-379432	1	1	1	1	1	1
R-HSA-5655702	1	1	1	1	1	1
R-HSA-5660890	1	1	1	1	1	1
R-HSA-9668389	1	1	1	1	1	1
R-HSA-9668405	1	1	1	1	1	1
R-HSA-9668415	1	1	1	1	1	1
R-HSA-9668419	1	1	0.314083554260454	1	1	1
R-HSA-6794338	1	1	1	1	1	1
R-HSA-6794344	1	1	0.621459629547463	1	1	1
R-HSA-6794345	1	1	1	1	1	1
R-HSA-6794346	1	1	1	1	1	1
R-HSA-6794348	1	1	1	1	1	1
R-HSA-6794352	1	1	1	1	1	1
R-HSA-6794357	1	1	1	1	1	1
R-HSA-6797554	1	1	1	1	1	1
R-HSA-6797568	1	1	1	1	1	1
R-HSA-6797974	1	1	1	1	1	1
R-HSA-8867876	1	1	1	1	1	1
R-HSA-70555	1	1	1	1	1	1
R-HSA-173709	1	1	1	1	1	1
R-HSA-173720	1	1	1	1	1	1
R-HSA-173723	1	1	1	1	1	1
R-HSA-173725	1	1	1	1	1	1
R-HSA-2530429	1	1	1	1	1	1
R-HSA-2530445	1	1	1	1	1	1
R-HSA-8852580	1	1	1	1	1	1
R-HSA-8856398	1	1	0.459821134966631	1	1	1
R-HSA-9612639	1	1	0.72279489584229	1	1	1
R-HSA-975340	1	1	0.397590242688787	1	1	1
R-HSA-6788523	1	1	1	1	1	1
R-HSA-6800870	1	1	0.59997990374343	1	1	1
R-HSA-1632857	1	1	0.769252703435647	1	1	1
R-HSA-5665868	1	1	1	1	1	1
R-HSA-5672008	1	1	1	1	1	1
R-HSA-5672010	1	1	0.866940615838061	1	1	1
R-HSA-5672011	1	1	1	1	1	1
R-HSA-5672817	1	1	0.866940615838061	1	1	1
R-HSA-5673768	1	1	0.923297716449411	1	1	1
R-HSA-5675790	1	1	0.866940615838061	1	1	1
R-HSA-5675868	1	1	1	1	1	1
R-HSA-5679205	1	1	1	1	1	1
R-HSA-5679239	1	1	1	1	1	1
R-HSA-5683925	1	1	1	1	1	1
R-HSA-1592238	1	1	0.275399471600359	1	1	1
R-HSA-1592245	1	1	0.027989055524697	1	1	0.661422264938682
R-HSA-189442	1	1	0.306763768026498	1	1	1
R-HSA-168915	1	1	0.325044210843996	1	1	1
R-HSA-5357757	1	1	0.519495112509078	1	1	1
R-HSA-5357776	1	1	0.769252703435647	1	1	1
R-HSA-5357780	1	1	0.027989055524697	1	1	0.661422264938682
R-HSA-5357845	1	1	0.72279489584229	1	1	1
R-HSA-5357860	1	1	0.666995872426888	1	1	1
R-HSA-5357904	1	1	0.422838143596797	1	1	1
R-HSA-5357928	1	1	0.306763768026498	1	1	1
R-HSA-5675470	1	1	0.519495112509078	1	1	1
R-HSA-5693055	1	1	0.167376411775597	1	1	1
R-HSA-5693108	1	1	0.0746150168858982	1	1	1
R-HSA-6781797	1	1	0.027989055524697	1	1	0.661422264938682
R-HSA-688137	1	1	0.136036199671541	1	1	1
R-HSA-9014342	1	1	0.136036199671541	1	1	1
R-HSA-112054	0.2803154371678	0.316272068782634	0.936169233867219	1	1	1
R-HSA-112152	0.2803154371678	0.316272068782634	0.936169233867219	1	1	1
R-HSA-112156	0.2803154371678	0.316272068782634	0.936169233867219	1	1	1
R-HSA-6810233	1	1	0.713293193500323	1	1	1
R-HSA-6810234	1	1	0.738212332968436	1	1	1
R-HSA-6810235	1	1	0.739725280329838	1	1	1
R-HSA-6810238	1	1	0.713293193500323	1	1	1
R-HSA-6810239	1	1	1	1	1	1
R-HSA-6814549	1	1	0.911527283872502	1	1	1
R-HSA-6814554	1	1	0.911527283872502	1	1	1
R-HSA-6814559	1	1	0.911527283872502	1	1	1
R-HSA-6814885	1	1	0.930125603314501	1	1	1
R-HSA-83791	1	1	1	1	1	1
R-HSA-83793	1	1	1	1	1	1
R-HSA-83803	0.295949134503739	0.333409697953511	0.775466450955873	1	1	1
R-HSA-6787321	1	1	1	1	1	1
R-HSA-2127562	1	1	1	1	1	1
R-HSA-2128994	1	1	1	1	1	1
R-HSA-5679031	1	1	0.167376411775597	1	1	1
R-HSA-5679041	1	1	0.167376411775597	1	1	1
R-HSA-9750656	1	1	0.306763768026498	1	1	1
R-HSA-9753278	1	1	0.167376411775597	1	1	1
R-HSA-9013159	1	1	0.852044345477622	1	1	1
R-HSA-9014296	1	1	0.666995872426888	1	1	1
R-HSA-1011576	1	1	1	1	1	1
R-HSA-165680	1	1	0.807931649494274	1	1	1
R-HSA-165692	1	1	0.275399471600359	1	1	1
R-HSA-165718	1	1	0.807931649494274	1	1	1
R-HSA-377186	1	1	0.840133019831287	1	1	1
R-HSA-380979	1	1	0.866940615838061	1	1	1
R-HSA-447074	1	1	0.889257069137206	1	1	1
R-HSA-5653957	1	1	1	1	1	1
R-HSA-5653968	1	1	0.807931649494274	1	1	1
R-HSA-5653974	1	1	1	1	1	1
R-HSA-5672017	1	1	0.866940615838061	1	1	1
R-HSA-5672824	1	1	0.807931649494274	1	1	1
R-HSA-5672828	1	1	0.807931649494274	1	1	1
R-HSA-5672843	1	1	0.807931649494274	1	1	1
R-HSA-8944454	1	1	0.807931649494274	1	1	1
R-HSA-8944457	1	1	0.807931649494274	1	1	1
R-HSA-8952716	1	1	0.666995872426888	1	1	1
R-HSA-8952726	1	1	0.666995872426888	1	1	1
R-HSA-9639286	1	1	0.325044210843996	1	1	1
R-HSA-9640167	1	1	0.159666152038696	1	1	1
R-HSA-9640168	1	1	0.159666152038696	1	1	1
R-HSA-9640175	1	1	0.159666152038696	1	1	1
R-HSA-9640195	1	1	0.302690443164523	1	1	1
R-HSA-9645598	1	1	0.374657628485586	1	1	1
R-HSA-9645608	1	1	0.470925882954808	1	1	1
R-HSA-9646468	1	1	0.470925882954808	1	1	1
R-HSA-3222259	1	1	1	1	1	1
R-HSA-3321805	1	1	0.518119316461153	1	1	1
R-HSA-5633460	1	1	1	1	1	1
R-HSA-6805785	1	1	1	1	1	1
R-HSA-6805792	1	1	1	1	1	1
R-HSA-2454081	1	1	0.422838143596797	1	1	1
R-HSA-1989765	1	1	0.889257069137206	1	1	1
R-HSA-376419	0.43490179955995	0.482986938399269	0.947194563071672	1	1	1
R-HSA-382096	0.447202541783483	0.495972382737148	0.954647785485407	1	1	1
R-HSA-4720446	1	1	1	1	1	1
R-HSA-9024326	1	1	1	1	1	1
R-HSA-9024334	1	1	1	1	1	1
R-HSA-9028524	1	1	1	1	1	1
R-HSA-9028525	1	1	1	1	1	1
R-HSA-9028526	1	1	1	1	1	1
R-HSA-9028533	1	1	1	1	1	1
R-HSA-9029517	1	1	0.519495112509078	1	1	1
R-HSA-9029521	1	1	1	1	1	1
R-HSA-9029531	1	1	1	1	1	1
R-HSA-9029536	1	1	0.422838143596797	1	1	1
R-HSA-9029551	1	1	1	1	1	1
R-HSA-9029555	1	1	1	1	1	1
R-HSA-9029561	1	1	1	1	1	1
R-HSA-9029566	1	1	0.519495112509078	1	1	1
R-HSA-9029580	1	1	0.422838143596797	1	1	1
R-HSA-9029591	1	1	1	1	1	1
R-HSA-9031510	1	1	1	1	1	1
R-HSA-9031512	1	1	1	1	1	1
R-HSA-9031518	1	1	1	1	1	1
R-HSA-9031521	1	1	1	1	1	1
R-HSA-9031522	1	1	1	1	1	1
R-HSA-9031527	1	1	1	1	1	1
R-HSA-9035133	1	1	1	1	1	1
R-HSA-9035143	1	1	1	1	1	1
R-HSA-9035167	1	1	1	1	1	1
R-HSA-9035169	1	1	1	1	1	1
R-HSA-9035180	1	1	1	1	1	1
R-HSA-9035185	1	1	1	1	1	1
R-HSA-9035279	1	1	1	1	1	1
R-HSA-9035281	1	1	1	1	1	1
R-HSA-9038545	1	1	1	1	1	1
R-HSA-5690997	1	1	0.907834098177838	1	1	1
R-HSA-5691001	1	1	0.889257069137206	1	1	1
R-HSA-5693593	1	1	0.0759051381413158	1	1	1
R-HSA-156923	1	1	0.999361336304569	1	1	1
R-HSA-1799326	1	1	0.998877368771739	1	1	1
R-HSA-1799329	1	1	0.999746433455427	1	1	1
R-HSA-1799330	1	1	0.997429998011182	1	1	1
R-HSA-1799332	1	1	0.999633044500962	1	1	1
R-HSA-1799335	1	1	0.999231827111955	1	1	1
R-HSA-192704	1	1	0.999231827111955	1	1	1
R-HSA-192841	1	1	0.999361336304569	1	1	1
R-HSA-2408529	1	1	0.999361336304569	1	1	1
R-HSA-5333615	1	1	0.999361336304569	1	1	1
R-HSA-72671	1	1	0.999231827111955	1	1	1
R-HSA-72672	1	1	0.999231827111955	1	1	1
R-HSA-72673	1	1	0.999231827111955	1	1	1
R-HSA-9014610	1	1	0.990351092866657	1	1	1
R-HSA-9014652	1	1	0.990351092866657	1	1	1
R-HSA-9633005	1	1	0.999076090783005	1	1	1
R-HSA-9633008	1	1	0.994180968600038	1	1	1
R-HSA-9633742	1	1	0.999076090783005	1	1	1
R-HSA-9634669	1	1	0.999231827111955	1	1	1
R-HSA-194308	1	1	1	1	1	1
R-HSA-9604451	1	1	1	1	1	1
R-HSA-9604471	1	1	1	1	1	1
R-NUL-9604511	1	1	1	1	1	1
R-NUL-9604519	1	1	1	1	1	1
R-HSA-6782388	1	1	1	1	1	1
R-HSA-6785409	1	1	1	1	1	1
R-HSA-6785438	1	1	1	1	1	1
R-HSA-2161282	1	1	1	1	1	1
R-HSA-1237096	1	1	1	1	1	1
R-HSA-1299507	1	1	1	1	1	1
R-HSA-6782286	1	1	0.027989055524697	1	1	0.661422264938682
R-HSA-1675780	1	1	1	1	1	1
R-HSA-1675813	1	1	1	1	1	1
R-HSA-1675974	1	1	1	1	1	1
R-HSA-1676185	1	1	1	1	1	1
R-HSA-5603114	1	1	1	1	1	1
R-HSA-5696872	1	1	0.769252703435647	1	1	1
R-HSA-2002440	1	1	0.72279489584229	1	1	1
R-HSA-2022141	1	1	0.306763768026498	1	1	1
R-HSA-2214330	1	1	0.422838143596797	1	1	1
R-HSA-3814820	1	1	0.306763768026498	1	1	1
R-HSA-429860	1	1	1	1	1	1
R-HSA-205039	1	1	0.974537863751175	1	1	1
R-HSA-400586	1	1	1	1	1	1
R-HSA-418850	1	1	1	1	1	1
R-HSA-418856	1	1	1	1	1	1
R-HSA-418858	1	1	1	1	1	1
R-HSA-167083	1	1	0.840133019831287	1	1	1
R-HSA-167084	1	1	0.666332720649623	1	1	1
R-HSA-167085	1	1	0.889257069137206	1	1	1
R-HSA-167087	1	1	0.889257069137206	1	1	1
R-HSA-167089	1	1	0.840133019831287	1	1	1
R-HSA-167147	1	1	0.889257069137206	1	1	1
R-HSA-167191	1	1	0.889257069137206	1	1	1
R-HSA-167478	1	1	0.889257069137206	1	1	1
R-HSA-168326	1	1	0.769252703435647	1	1	1
R-HSA-170704	1	1	0.840133019831287	1	1	1
R-HSA-170706	1	1	0.840133019831287	1	1	1
R-HSA-203901	1	1	0.666995872426888	1	1	1
R-HSA-5578742	1	1	0.0119546072631072	1	1	0.539547853986418
R-HSA-5601926	1	1	0.72279489584229	1	1	1
R-HSA-5617431	1	1	0.0776362093101736	1	1	1
R-HSA-5617445	1	1	0.0199595637044316	1	1	0.661422264938682
R-HSA-5617452	1	1	0.0776362093101736	1	1	1
R-HSA-5617454	1	1	0.0661318607385854	1	1	1
R-HSA-5617462	1	1	0.00900438373661975	1	1	0.439010995792428
R-HSA-5617471	1	1	0.0234777342106398	1	1	0.661422264938682
R-HSA-5617483	1	1	0.0384074926259885	1	1	0.802968573468976
R-HSA-5617484	1	1	0.0313027206036986	1	1	0.720305054416837
R-HSA-5617486	1	1	0.046549590481451	1	1	0.952364773352021
R-HSA-5617492	1	1	0.0313027206036986	1	1	0.720305054416837
R-HSA-5617641	1	1	0.0384074926259885	1	1	0.802968573468976
R-HSA-5617642	1	1	0.00900438373661975	1	1	0.439010995792428
R-HSA-5617650	1	1	0.0199595637044316	1	1	0.661422264938682
R-HSA-5617661	1	1	0.0384074926259885	1	1	0.802968573468976
R-HSA-5617672	1	1	0.0384074926259885	1	1	0.802968573468976
R-HSA-5617676	1	1	0.0384074926259885	1	1	0.802968573468976
R-HSA-5617859	1	1	0.0903046883919822	1	1	1
R-HSA-5617862	1	1	0.0384074926259885	1	1	0.802968573468976
R-HSA-5617866	1	1	0.0313027206036986	1	1	0.720305054416837
R-HSA-5617867	1	1	0.046549590481451	1	1	0.952364773352021
R-HSA-5617877	1	1	0.0155789025495182	1	1	0.587273625682453
R-HSA-5617887	1	1	0.0557783329897755	1	1	1
R-HSA-5621002	1	1	0.0384074926259885	1	1	0.802968573468976
R-HSA-5621010	1	1	0.0313027206036986	1	1	0.720305054416837
R-HSA-5693644	1	1	0.0557783329897755	1	1	1
R-HSA-6803523	1	1	0.840133019831287	1	1	1
R-HSA-6803527	1	1	0.706807060647392	1	1	1
R-HSA-6803836	1	1	0.706807060647392	1	1	1
R-HSA-6803838	1	1	0.706807060647392	1	1	1
R-HSA-72095	1	1	0.807931649494274	1	1	1
R-HSA-72103	1	1	0.955799742799268	1	1	1
R-HSA-75079	1	1	0.975559534200133	1	1	1
R-HSA-75080	1	1	0.954647785485407	1	1	1
R-HSA-75081	1	1	0.975559534200133	1	1	1
R-HSA-75082	1	1	0.975559534200133	1	1	1
R-HSA-75095	1	1	0.738212332968436	1	1	1
R-HSA-77095	1	1	0.840133019831287	1	1	1
R-HSA-8851710	1	1	0.840133019831287	1	1	1
R-HSA-9011971	1	1	0.769252703435647	1	1	1
R-HSA-9012315	1	1	0.769252703435647	1	1	1
R-HSA-9012319	1	1	0.769252703435647	1	1	1
R-HSA-9670149	1	1	0.0208140680802647	1	1	0.661422264938682
R-HSA-9018806	1	1	0.572057059763552	1	1	1
R-HSA-111439	1	1	0.907834098177838	1	1	1
R-HSA-1176059	1	1	0.706807060647392	1	1	1
R-HSA-158441	1	1	0.866940615838061	1	1	1
R-HSA-158447	1	1	0.621459629547463	1	1	1
R-HSA-158481	1	1	0.866940615838061	1	1	1
R-HSA-158484	1	1	0.621459629547463	1	1	1
R-HSA-159046	1	1	0.866940615838061	1	1	1
R-HSA-159050	1	1	0.621459629547463	1	1	1
R-HSA-165043	1	1	0.840133019831287	1	1	1
R-HSA-165047	1	1	0.840133019831287	1	1	1
R-HSA-168337	1	1	0.866940615838061	1	1	1
R-HSA-168880	1	1	0.840133019831287	1	1	1
R-HSA-170796	1	1	0.840133019831287	1	1	1
R-HSA-180622	1	1	0.666332720649623	1	1	1
R-HSA-180710	1	1	0.840133019831287	1	1	1
R-HSA-180732	1	1	0.840133019831287	1	1	1
R-HSA-191825	1	1	0.889257069137206	1	1	1
R-HSA-191830	1	1	0.963221182715587	1	1	1
R-HSA-192627	1	1	0.840133019831287	1	1	1
R-HSA-192925	1	1	0.840133019831287	1	1	1
R-HSA-2990880	1	1	0.889257069137206	1	1	1
R-HSA-2990882	1	1	0.572057059763552	1	1	1
R-HSA-3000348	1	1	0.889257069137206	1	1	1
R-HSA-3000399	1	1	0.866940615838061	1	1	1
R-HSA-3000411	1	1	0.666332720649623	1	1	1
R-HSA-4551649	1	1	0.866940615838061	1	1	1
R-HSA-4551679	1	1	0.889257069137206	1	1	1
R-HSA-4570493	1	1	0.889257069137206	1	1	1
R-HSA-4615872	1	1	0.866940615838061	1	1	1
R-HSA-4615987	1	1	0.889257069137206	1	1	1
R-HSA-4655355	1	1	0.233729871495819	1	1	1
R-HSA-5228508	1	1	0.621459629547463	1	1	1
R-HSA-5228523	1	1	0.866940615838061	1	1	1
R-HSA-5228525	1	1	0.866940615838061	1	1	1
R-HSA-5252041	1	1	0.42348668066301	1	1	1
R-HSA-5578744	1	1	0.572057059763552	1	1	1
R-HSA-5661474	1	1	0.840133019831287	1	1	1
R-HSA-6783483	1	1	0.572057059763552	1	1	1
R-HSA-75096	1	1	0.640526724716513	1	1	1
R-HSA-75097	1	1	0.738212332968436	1	1	1
R-HSA-75098	1	1	0.70784214402338	1	1	1
R-HSA-77587	1	1	0.666332720649623	1	1	1
R-HSA-77594	1	1	0.852044345477622	1	1	1
R-HSA-9614367	1	1	0.174507652008146	1	1	1
R-HSA-9614369	1	1	0.840133019831287	1	1	1
R-HSA-9629004	1	1	0.840133019831287	1	1	1
R-HSA-9636128	1	1	0.840133019831287	1	1	1
R-HSA-9700179	1	1	0.600816090510904	1	1	1
R-HSA-9700181	1	1	0.600816090510904	1	1	1
R-HSA-5621402	1	1	1	1	1	1
R-HSA-5655733	1	1	1	1	1	1
R-HSA-904830	1	1	1	1	1	1
R-HSA-917891	1	1	1	1	1	1
R-HSA-429815	1	1	1	1	1	1
R-HSA-5694082	1	1	1	1	1	1
R-HSA-2684901	1	1	1	1	1	1
R-HSA-9712195	1	1	1	1	1	1
R-HSA-9712204	1	1	1	1	1	1
R-HSA-5696914	1	1	0.422838143596797	1	1	1
R-HSA-1912388	1	1	1	1	1	1
R-HSA-2220982	1	1	1	1	1	1
R-HSA-350058	1	1	1	1	1	1
R-HSA-111804	1	1	1	1	1	1
R-HSA-5632887	1	1	1	1	1	1
R-HSA-5632892	1	1	1	1	1	1
R-HSA-8866405	1	1	1	1	1	1
R-HSA-5676607	1	1	1	1	1	1
R-HSA-5368279	1	1	1	1	1	1
R-HSA-5389839	1	1	0.629919874290846	1	1	1
R-HSA-5389842	1	1	0.629919874290846	1	1	1
R-HSA-5389848	1	1	0.629919874290846	1	1	1
R-HSA-5389849	1	1	1	1	1	1
R-HSA-5389857	1	1	0.629919874290846	1	1	1
R-HSA-5419261	1	1	0.656163088739989	1	1	1
R-HSA-5419264	1	1	0.629919874290846	1	1	1
R-HSA-5419271	1	1	0.629919874290846	1	1	1
R-HSA-5419273	1	1	0.656163088739989	1	1	1
R-HSA-5419277	1	1	0.656163088739989	1	1	1
R-HSA-5419279	1	1	0.656163088739989	1	1	1
R-HSA-5419281	1	1	0.656163088739989	1	1	1
R-HSA-2586748	1	1	1	1	1	1
R-HSA-74885	1	1	1	1	1	1
R-HSA-606287	1	1	0.000293988338632603	1	1	0.0936842839109228
R-HSA-1564184	1	1	0.59997990374343	1	1	1
R-HSA-1650808	1	1	0.98780186544921	1	1	1
R-HSA-1980233	1	1	0.98985265838838	1	1	1
R-HSA-1981104	1	1	0.98780186544921	1	1	1
R-HSA-1981120	1	1	0.98780186544921	1	1	1
R-HSA-1981128	1	1	0.982375096725388	1	1	1
R-HSA-1981157	1	1	0.982375096725388	1	1	1
R-HSA-2002460	1	1	0.982375096725388	1	1	1
R-HSA-2022073	1	1	0.98780186544921	1	1	1
R-HSA-2089971	1	1	0.982375096725388	1	1	1
R-HSA-2213210	1	1	1	1	1	1
R-HSA-2327695	1	1	0.936169233867219	1	1	1
R-HSA-2466106	1	1	0.807931649494274	1	1	1
R-HSA-375151	1	1	0.866940615838061	1	1	1
R-HSA-382054	1	1	0.936169233867219	1	1	1
R-HSA-4084903	1	1	0.807931649494274	1	1	1
R-HSA-4086223	1	1	1	1	1	1
R-HSA-8944229	1	1	1	1	1	1
R-HSA-8948219	1	1	0.982375096725388	1	1	1
R-HSA-8948222	1	1	0.982375096725388	1	1	1
R-HSA-8948224	1	1	0.982375096725388	1	1	1
R-HSA-8948226	1	1	0.98985265838838	1	1	1
R-HSA-8948228	1	1	0.98780186544921	1	1	1
R-HSA-8948230	1	1	0.98985265838838	1	1	1
R-HSA-8948231	1	1	0.98780186544921	1	1	1
R-HSA-8948232	1	1	0.98780186544921	1	1	1
R-HSA-8948234	1	1	0.982375096725388	1	1	1
R-HSA-1433374	1	1	1	1	1	1
R-HSA-1433395	1	1	1	1	1	1
R-HSA-1433410	1	1	1	1	1	1
R-HSA-1433418	1	1	0.59997990374343	1	1	1
R-HSA-1433428	1	1	0.59997990374343	1	1	1
R-HSA-1433451	1	1	0.59997990374343	1	1	1
R-HSA-1433454	1	1	0.59997990374343	1	1	1
R-HSA-1433456	0.179018217694777	0.203866666439193	0.179782119716332	1	1	1
R-HSA-1433471	1	1	1	1	1	1
R-HSA-1433488	1	1	0.519495112509078	1	1	1
R-HSA-1433501	1	1	0.519495112509078	1	1	1
R-HSA-1433506	1	1	0.59997990374343	1	1	1
R-HSA-1433514	1	1	0.72279489584229	1	1	1
R-HSA-1433542	1	1	0.59997990374343	1	1	1
R-HSA-1470009	0.179018217694777	0.203866666439193	0.179782119716332	1	1	1
R-HSA-1470010	0.179018217694777	0.203866666439193	0.179782119716332	1	1	1
R-HSA-1470011	1	1	1	1	1	1
R-HSA-1470012	0.179018217694777	0.203866666439193	0.179782119716332	1	1	1
R-HSA-1472121	1	1	0.519495112509078	1	1	1
R-HSA-1562640	1	1	1	1	1	1
R-HSA-1562641	1	1	0.72279489584229	1	1	1
R-HSA-205205	1	1	0.519495112509078	1	1	1
R-HSA-205231	1	1	1	1	1	1
R-HSA-205234	1	1	0.59997990374343	1	1	1
R-HSA-205238	1	1	0.519495112509078	1	1	1
R-HSA-205244	1	1	0.666995872426888	1	1	1
R-HSA-205262	1	1	1	1	1	1
R-HSA-205286	1	1	1	1	1	1
R-HSA-205289	1	1	1	1	1	1
R-HSA-205306	1	1	1	1	1	1
R-HSA-205319	1	1	0.59997990374343	1	1	1
R-HSA-205321	1	1	1	1	1	1
R-HSA-205328	1	1	1	1	1	1
R-HSA-2316434	0.575643423160729	0.628699503589039	0.485582194820562	1	1	1
R-HSA-2400009	0.556505586984169	0.609277991043138	0.427197488040304	1	1	1
R-HSA-9669893	1	1	1	1	1	1
R-HSA-8952638	1	1	0.947194563071672	1	1	1
R-HSA-8952639	1	1	0.947194563071672	1	1	1
R-HSA-8955245	1	1	0.946882752727976	1	1	1
R-HSA-8955285	1	1	0.978815464786101	1	1	1
R-HSA-8956045	1	1	0.971436559483516	1	1	1
R-HSA-5173005	0.326213411092516	0.366416135809027	0.829635264221845	1	1	1
R-HSA-5173192	0.340858224561246	0.382305755289945	0.852044345477622	1	1	1
R-HSA-6785565	0.326213411092516	0.366416135809027	0.829635264221845	1	1	1
R-HSA-6814676	1	1	1	1	1	1
R-HSA-6814678	1	1	1	1	1	1
R-HSA-8863973	1	1	0.519495112509078	1	1	1
R-HSA-8867613	1	1	1	1	1	1
R-HSA-9013009	1	1	0.436978085081686	1	1	1
R-HSA-9013024	1	1	0.195617770501696	1	1	1
R-HSA-9013110	1	1	0.273409337950433	1	1	1
R-HSA-9013157	1	1	0.766023724808101	1	1	1
R-HSA-9014449	1	1	0.0908094927678568	1	1	1
R-HSA-9017507	1	1	0.706807060647392	1	1	1
R-HSA-9018758	1	1	0.12646525386945	1	1	1
R-HSA-9693198	1	1	0.42348668066301	1	1	1
R-HSA-445113	1	1	1	1	1	1
R-HSA-8858475	0.0428599642041596	0.0493704869468623	0.027989055524697	1	1	0.661422264938682
R-HSA-2328033	1	1	1	1	1	1
R-HSA-2395320	1	1	0.59997990374343	1	1	1
R-HSA-2395328	1	1	1	1	1	1
R-HSA-1566962	0.0838979833043806	0.0963206961955828	0.132867236859952	1	1	1
R-HSA-1592387	1	1	1	1	1	1
R-HSA-2129353	1	1	1	1	1	1
R-HSA-2129375	1	1	1	1	1	1
R-HSA-2161293	1	1	1	1	1	1
R-HSA-2328048	1	1	1	1	1	1
R-HSA-2514790	1	1	1	1	1	1
R-NUL-2426460	1	1	1	1	1	1
R-HSA-110307	1	1	0.72279489584229	1	1	1
R-HSA-110308	1	1	0.72279489584229	1	1	1
R-HSA-110311	1	1	0.769252703435647	1	1	1
R-HSA-110316	1	1	0.807931649494274	1	1	1
R-HSA-110317	1	1	0.769252703435647	1	1	1
R-HSA-110319	1	1	0.769252703435647	1	1	1
R-HSA-110363	1	1	0.459821134966631	1	1	1
R-HSA-110364	1	1	0.459821134966631	1	1	1
R-HSA-110368	1	1	0.459821134966631	1	1	1
R-HSA-110371	1	1	0.459821134966631	1	1	1
R-HSA-174439	1	1	0.519495112509078	1	1	1
R-HSA-174447	1	1	0.519495112509078	1	1	1
R-HSA-174452	1	1	0.666995872426888	1	1	1
R-HSA-176101	1	1	0.59997990374343	1	1	1
R-HSA-176264	1	1	0.769252703435647	1	1	1
R-HSA-5651805	1	1	0.397590242688787	1	1	1
R-HSA-5651809	1	1	0.397590242688787	1	1	1
R-HSA-5651992	1	1	0.397590242688787	1	1	1
R-HSA-5652005	1	1	0.374657628485586	1	1	1
R-HSA-5652009	1	1	0.516506624109663	1	1	1
R-HSA-5652151	1	1	0.769252703435647	1	1	1
R-HSA-5653754	1	1	0.572057059763552	1	1	1
R-HSA-5653756	1	1	0.518119316461153	1	1	1
R-HSA-5653766	1	1	0.840133019831287	1	1	1
R-HSA-5653770	1	1	0.840133019831287	1	1	1
R-HSA-5653780	1	1	0.519495112509078	1	1	1
R-HSA-5653786	1	1	0.519495112509078	1	1	1
R-HSA-5653838	1	1	0.572057059763552	1	1	1
R-HSA-5653840	1	1	0.397590242688787	1	1	1
R-HSA-5654985	1	1	0.807931649494274	1	1	1
R-HSA-5654986	1	1	0.769252703435647	1	1	1
R-HSA-5654989	1	1	0.807931649494274	1	1	1
R-HSA-5655466	1	1	0.807931649494274	1	1	1
R-HSA-5655481	1	1	0.807931649494274	1	1	1
R-HSA-5655835	1	1	0.769252703435647	1	1	1
R-HSA-5655892	1	1	0.769252703435647	1	1	1
R-HSA-5655965	1	1	0.769252703435647	1	1	1
R-HSA-5656105	1	1	0.807931649494274	1	1	1
R-HSA-5656148	1	1	0.807931649494274	1	1	1
R-HSA-5656158	1	1	0.807931649494274	1	1	1
R-HSA-5690213	1	1	0.904063194061071	1	1	1
R-HSA-5690988	1	1	0.904063194061071	1	1	1
R-HSA-6799332	1	1	0.233729871495819	1	1	1
R-HSA-69053	1	1	0.422838143596797	1	1	1
R-HSA-69063	1	1	0.422838143596797	1	1	1
R-HSA-69068	1	1	0.422838143596797	1	1	1
R-HSA-9668902	1	1	0.422838143596797	1	1	1
R-HSA-3215448	1	1	1	1	1	1
R-HSA-5205799	1	1	0.840133019831287	1	1	1
R-HSA-5205861	1	1	0.621459629547463	1	1	1
R-HSA-8938217	1	1	1	1	1	1
R-HSA-178218	1	1	1	1	1	1
R-HSA-2169050	1	1	1	1	1	1
R-HSA-2176416	1	1	1	1	1	1
R-HSA-2176417	1	1	1	1	1	1
R-HSA-2176491	1	1	1	1	1	1
R-HSA-2176502	1	1	1	1	1	1
R-HSA-2682349	0.214263561062208	0.243236937376764	0.866940615838061	1	1	1
R-HSA-3159227	1	1	1	1	1	1
R-HSA-3159232	1	1	1	1	1	1
R-NUL-2176427	1	1	1	1	1	1
R-NUL-2176428	1	1	1	1	1	1
R-NUL-2176430	1	1	1	1	1	1
R-NUL-2176431	1	1	1	1	1	1
R-HSA-8865546	1	1	0.306763768026498	1	1	1
R-HSA-8865547	1	1	0.306763768026498	1	1	1
R-HSA-8877192	1	1	0.306763768026498	1	1	1
R-HSA-8877345	1	1	0.422838143596797	1	1	1
R-HSA-8877348	1	1	0.422838143596797	1	1	1
R-HSA-8877369	1	1	0.306763768026498	1	1	1
R-HSA-8877391	1	1	0.306763768026498	1	1	1
R-HSA-8877396	1	1	0.306763768026498	1	1	1
R-HSA-8877414	1	1	0.306763768026498	1	1	1
R-HSA-8877421	1	1	0.306763768026498	1	1	1
R-HSA-8877490	1	1	0.422838143596797	1	1	1
R-HSA-8877493	1	1	0.422838143596797	1	1	1
R-HSA-8877879	1	1	0.306763768026498	1	1	1
R-HSA-8877884	1	1	0.306763768026498	1	1	1
R-HSA-9006422	1	1	0.306763768026498	1	1	1
R-HSA-1605595	1	1	0.422838143596797	1	1	1
R-HSA-1605632	1	1	1	1	1	1
R-HSA-1638053	1	1	1	1	1	1
R-HSA-2105001	1	1	1	1	1	1
R-HSA-2162225	1	1	1	1	1	1
R-HSA-3662344	1	1	1	1	1	1
R-HSA-9035982	1	1	1	1	1	1
R-HSA-9035983	1	1	1	1	1	1
R-HSA-9638075	1	1	1	1	1	1
R-HSA-9638076	1	1	1	1	1	1
R-HSA-9638078	1	1	1	1	1	1
R-HSA-419166	1	1	0.974537863751175	1	1	1
R-HSA-9013023	1	1	0.666995872426888	1	1	1
R-HSA-9013109	1	1	1	1	1	1
R-HSA-9014433	1	1	0.769252703435647	1	1	1
R-HSA-425577	1	1	0.167376411775597	1	1	1
R-HSA-2327803	1	1	1	1	1	1
R-HSA-2328129	1	1	1	1	1	1
R-HSA-2396083	1	1	1	1	1	1
R-HSA-2426355	1	1	1	1	1	1
R-HSA-2426450	1	1	1	1	1	1
R-HSA-2426530	1	1	1	1	1	1
R-HSA-2426676	1	1	1	1	1	1
R-HSA-4084505	1	1	1	1	1	1
R-HSA-391933	1	1	0.167376411775597	1	1	1
R-HSA-5690845	0.0428599642041596	0.0493704869468623	0.027989055524697	1	1	0.661422264938682
R-HSA-168053	1	1	1	1	1	1
R-HSA-168136	1	1	1	1	1	1
R-HSA-168162	1	1	1	1	1	1
R-HSA-450348	1	1	1	1	1	1
R-HSA-2152276	1	1	1	1	1	1
R-HSA-2172405	1	1	0.306763768026498	1	1	1
R-HSA-2473511	1	1	1	1	1	1
R-HSA-8944220	1	1	1	1	1	1
R-HSA-8944230	1	1	1	1	1	1
R-HSA-382052	1	1	1	1	1	1
R-HSA-5218811	1	1	1	1	1	1
R-HSA-5218822	1	1	1	1	1	1
R-HSA-5218828	1	1	1	1	1	1
R-HSA-5218839	1	1	1	1	1	1
R-HSA-5218855	1	1	1	1	1	1
R-HSA-8848713	1	1	1	1	1	1
R-HSA-8848726	1	1	1	1	1	1
R-HSA-1791095	1	1	1	1	1	1
R-HSA-6794347	1	1	0.197555947571673	1	1	1
R-HSA-6794355	1	1	0.197555947571673	1	1	1
R-HSA-5685230	1	1	0.167376411775597	1	1	1
R-HSA-5693539	1	1	0.00246844733896433	1	1	0.333914104924331
R-HSA-5693561	1	1	0.141218134942863	1	1	1
R-HSA-5693584	1	1	0.000348705387435113	1	1	0.107852525125519
R-HSA-5693589	1	1	0.000636694609064276	1	1	0.171678987408203
R-HSA-5693620	1	1	0.00114973214196128	1	1	0.262838765323148
R-HSA-9007546	1	1	0.422838143596797	1	1	1
R-HSA-9007561	1	1	0.306763768026498	1	1	1
R-HSA-9007582	1	1	0.422838143596797	1	1	1
R-HSA-912458	1	1	0.0209080915092818	1	1	0.661422264938682
R-HSA-912496	1	1	0.0284449330778774	1	1	0.670688153020087
R-HSA-912503	1	1	0.014878842265152	1	1	0.587273625682453
R-HSA-72185	1	1	0.515497614038027	1	1	1
R-HSA-8849157	1	1	0.548092650815853	1	1	1
R-HSA-8870489	1	1	1	1	1	1
R-HSA-8849797	1	1	0.0163627969118447	1	1	0.587273625682453
R-HSA-918225	1	1	0.519495112509078	1	1	1
R-HSA-933527	1	1	0.59997990374343	1	1	1
R-HSA-194641	1	1	1	1	1	1
R-HSA-194669	1	1	1	1	1	1
R-HSA-5423637	1	1	1	1	1	1
R-HSA-6811422	1	1	1	1	1	1
R-HSA-6811423	1	1	0.104137569207731	1	1	1
R-HSA-6811425	1	1	1	1	1	1
R-HSA-6811427	1	1	1	1	1	1
R-HSA-1566979	0.179018217694777	0.203866666439193	0.459821134966631	1	1	1
R-HSA-2213192	1	1	1	1	1	1
R-HSA-2396124	1	1	1	1	1	1
R-HSA-2396234	1	1	1	1	1	1
R-HSA-349626	1	1	1	1	1	1
R-HSA-3787997	1	1	1	1	1	1
R-HSA-3791155	1	1	1	1	1	1
R-HSA-3907292	1	1	1	1	1	1
R-HSA-432956	1	1	1	1	1	1
R-HSA-446077	1	1	0.72279489584229	1	1	1
R-HSA-446083	1	1	1	1	1	1
R-HSA-446089	1	1	1	1	1	1
R-HSA-1296127	1	1	0.904063194061071	1	1	1
R-HSA-5577050	1	1	1	1	1	1
R-HSA-8851089	1	1	1	1	1	1
R-HSA-427409	1	1	0.397590242688787	1	1	1
R-HSA-433672	1	1	0.00506844621892629	1	1	0.34836457802764
R-HSA-5227490	1	1	0.00506844621892629	1	1	0.34836457802764
R-HSA-419841	1	1	0.519495112509078	1	1	1
R-HSA-420883	1	1	0.936169233867219	1	1	1
R-HSA-8982637	1	1	0.936169233867219	1	1	1
R-HSA-8982640	1	1	0.936169233867219	1	1	1
R-HSA-5358343	1	1	1	1	1	1
R-HSA-5483229	1	1	1	1	1	1
R-HSA-912368	1	1	1	1	1	1
R-HSA-1606564	1	1	1	1	1	1
R-HSA-4570467	1	1	0.306763768026498	1	1	1
R-HSA-4570489	1	1	0.422838143596797	1	1	1
R-HSA-6790907	1	1	0.306763768026498	1	1	1
R-HSA-6791228	1	1	0.302690443164523	1	1	1
R-HSA-5577237	1	1	1	1	1	1
R-HSA-1168642	1	1	0.0628677220627424	1	1	1
R-HSA-1168643	1	1	0.179782119716332	1	1	1
R-HSA-1170539	1	1	1	1	1	1
R-HSA-1363328	1	1	0.519495112509078	1	1	1
R-HSA-1363331	1	1	0.72279489584229	1	1	1
R-HSA-1370500	1	1	1	1	1	1
R-HSA-174159	1	1	1	1	1	1
R-HSA-174209	1	1	1	1	1	1
R-HSA-1852623	1	1	1	1	1	1
R-HSA-187545	1	1	0.422838143596797	1	1	1
R-HSA-187552	0.142206005199106	0.162464126804477	0.0178301764060026	1	1	0.631320320153277
R-HSA-187575	0.196832547911711	0.223799529946372	0.0704741114145023	1	1	1
R-HSA-1912385	1	1	1	1	1	1
R-HSA-209063	1	1	0.769252703435647	1	1	1
R-HSA-209125	1	1	0.59997990374343	1	1	1
R-HSA-2130279	1	1	0.572057059763552	1	1	1
R-HSA-2130286	1	1	0.706807060647392	1	1	1
R-HSA-2220967	1	1	1	1	1	1
R-HSA-2220978	1	1	1	1	1	1
R-HSA-3000335	1	1	0.72279489584229	1	1	1
R-HSA-3000339	1	1	0.519495112509078	1	1	1
R-HSA-400267	1	1	1	1	1	1
R-HSA-5607728	1	1	0.226628408988544	1	1	1
R-HSA-5610742	1	1	1	1	1	1
R-HSA-5610745	1	1	1	1	1	1
R-HSA-5610746	1	1	1	1	1	1
R-HSA-5684248	1	1	0.0628677220627424	1	1	1
R-HSA-5684250	1	1	0.179782119716332	1	1	1
R-HSA-5691108	1	1	1	1	1	1
R-HSA-5691131	1	1	1	1	1	1
R-HSA-5691167	1	1	1	1	1	1
R-HSA-5691176	1	1	1	1	1	1
R-HSA-68946	1	1	0.59997990374343	1	1	1
R-HSA-8853496	1	1	0.519495112509078	1	1	1
R-HSA-8854041	1	1	0.59997990374343	1	1	1
R-HSA-8854051	1	1	1	1	1	1
R-HSA-8854052	1	1	1	1	1	1
R-HSA-8939688	1	1	0.519495112509078	1	1	1
R-HSA-8939706	1	1	0.59997990374343	1	1	1
R-HSA-9008478	1	1	1	1	1	1
R-HSA-9008479	1	1	1	1	1	1
R-HSA-9604629	1	1	1	1	1	1
R-HSA-9708517	1	1	0.769252703435647	1	1	1
R-HSA-9708525	1	1	0.59997990374343	1	1	1
R-HSA-9725023	1	1	1	1	1	1
R-HSA-9725030	1	1	1	1	1	1
R-HSA-976991	1	1	1	1	1	1
R-NUL-2064853	1	1	1	1	1	1
R-NUL-2064883	1	1	1	1	1	1
R-NUL-9604628	1	1	1	1	1	1
R-HSA-2029465	1	1	1	1	1	1
R-HSA-2029466	1	1	0.325044210843996	1	1	1
R-HSA-2029469	1	1	1	1	1	1
R-HSA-2130194	1	1	1	1	1	1
R-HSA-2197690	1	1	0.325044210843996	1	1	1
R-HSA-442592	1	1	0.374657628485586	1	1	1
R-HSA-1253319	1	1	1	1	1	1
R-HSA-1253321	1	1	1	1	1	1
R-HSA-1253325	1	1	1	1	1	1
R-HSA-168184	1	1	0.325044210843996	1	1	1
R-HSA-177690	1	1	1	1	1	1
R-HSA-177692	1	1	1	1	1	1
R-HSA-202500	1	1	0.59997990374343	1	1	1
R-HSA-202510	1	1	0.422838143596797	1	1	1
R-HSA-2730861	1	1	0.422838143596797	1	1	1
R-HSA-2730876	1	1	0.59997990374343	1	1	1
R-HSA-2730900	1	1	0.422838143596797	1	1	1
R-HSA-446870	1	1	1	1	1	1
R-HSA-450187	1	1	0.519495112509078	1	1	1
R-HSA-450337	1	1	0.275399471600359	1	1	1
R-HSA-450346	1	1	0.325044210843996	1	1	1
R-HSA-5607732	1	1	1	1	1	1
R-HSA-5607742	1	1	1	1	1	1
R-HSA-5607757	1	1	0.769252703435647	1	1	1
R-HSA-5607759	1	1	1	1	1	1
R-HSA-688985	1	1	0.666995872426888	1	1	1
R-HSA-706479	1	1	0.666995872426888	1	1	1
R-HSA-727819	1	1	1	1	1	1
R-HSA-847070	1	1	1	1	1	1
R-HSA-8954179	1	1	1	1	1	1
R-HSA-8954182	1	1	1	1	1	1
R-HSA-8954185	1	1	1	1	1	1
R-HSA-936947	1	1	1	1	1	1
R-HSA-936951	1	1	1	1	1	1
R-HSA-936960	1	1	0.519495112509078	1	1	1
R-HSA-936991	1	1	0.519495112509078	1	1	1
R-HSA-937075	1	1	1	1	1	1
R-HSA-9645406	1	1	1	1	1	1
R-HSA-9645442	1	1	1	1	1	1
R-HSA-975097	1	1	0.666995872426888	1	1	1
R-HSA-975103	1	1	0.666995872426888	1	1	1
R-HSA-1169406	0.160812215319926	0.183425814398358	0.000446521704119171	1	1	0.130433951125478
R-HSA-1678841	0.123190867383322	0.140968434241474	0.000672511726243902	1	1	0.172491056419046
R-HSA-168896	1	1	0.167376411775597	1	1	1
R-HSA-6810139	1	1	0.0337125274573934	1	1	0.769025897487959
R-HSA-6810158	1	1	0.0337125274573934	1	1	0.769025897487959
R-HSA-6810159	1	1	0.0337125274573934	1	1	0.769025897487959
R-HSA-6810161	1	1	0.0337125274573934	1	1	0.769025897487959
R-HSA-3295579	1	1	0.12646525386945	1	1	1
R-HSA-8956234	1	1	1	1	1	1
R-HSA-481009	1	1	0.769252703435647	1	1	1
R-HSA-389491	1	1	1	1	1	1
R-HSA-5634221	1	1	0.167376411775597	1	1	1
R-HSA-5634228	1	1	0.167376411775597	1	1	1
R-HSA-447219	1	1	1	1	1	1
R-HSA-3322009	1	1	1	1	1	1
R-HSA-3322014	1	1	1	1	1	1
R-HSA-3322016	1	1	1	1	1	1
R-HSA-3322019	1	1	1	1	1	1
R-HSA-3780994	1	1	1	1	1	1
R-HSA-3780995	1	1	1	1	1	1
R-HSA-3780997	1	1	1	1	1	1
R-HSA-3781011	1	1	1	1	1	1
R-HSA-3781021	1	1	1	1	1	1
R-HSA-3858506	1	1	1	1	1	1
R-HSA-3878762	1	1	1	1	1	1
R-HSA-453339	1	1	0.306763768026498	1	1	1
R-HSA-71552	1	1	1	1	1	1
R-HSA-71590	1	1	0.306763768026498	1	1	1
R-HSA-71593	1	1	1	1	1	1
R-HSA-8876696	1	1	1	1	1	1
R-HSA-6814695	0.0119625343533634	0.015732313647308	0.136036199671541	1	1	1
R-HSA-912429	1	1	0.59997990374343	1	1	1
R-HSA-140736	1	1	1	1	1	1
R-HSA-140748	1	1	1	1	1	1
R-HSA-140769	1	1	1	1	1	1
R-HSA-140777	1	1	1	1	1	1
R-HSA-140783	1	1	1	1	1	1
R-HSA-140823	1	1	1	1	1	1
R-HSA-159761	1	1	1	1	1	1
R-HSA-159783	1	1	1	1	1	1
R-HSA-159868	1	1	0.306763768026498	1	1	1
R-HSA-549428	1	1	1	1	1	1
R-HSA-5663127	1	1	1	1	1	1
R-HSA-8875318	1	1	1	1	1	1
R-HSA-8876188	1	1	1	1	1	1
R-HSA-8876190	1	1	1	1	1	1
R-HSA-8876191	1	1	0.666995872426888	1	1	1
R-HSA-8876193	1	1	1	1	1	1
R-HSA-8876454	1	1	1	1	1	1
R-HSA-8876615	1	1	1	1	1	1
R-HSA-8876616	1	1	1	1	1	1
R-HSA-8876837	1	1	1	1	1	1
R-HSA-8877308	1	1	1	1	1	1
R-HSA-8877311	1	1	1	1	1	1
R-HSA-8877451	1	1	0.72279489584229	1	1	1
R-HSA-8877612	1	1	1	1	1	1
R-HSA-8877760	1	1	1	1	1	1
R-HSA-8877813	1	1	1	1	1	1
R-HSA-8877998	1	1	1	1	1	1
R-HSA-6804188	1	1	0.167376411775597	1	1	1
R-HSA-6804191	1	1	0.167376411775597	1	1	1
R-HSA-6804193	1	1	0.167376411775597	1	1	1
R-HSA-6804194	1	1	0.167376411775597	1	1	1
R-HSA-9701548	1	1	0.0746150168858982	1	1	1
R-HSA-9701549	1	1	0.0746150168858982	1	1	1
R-HSA-5205663	1	1	0.59997990374343	1	1	1
R-HSA-5678490	1	1	1	1	1	1
R-HSA-5679255	1	1	1	1	1	1
R-HSA-5682010	1	1	1	1	1	1
R-HSA-5682012	1	1	1	1	1	1
R-HSA-5682690	1	1	1	1	1	1
R-HSA-5683588	1	1	1	1	1	1
R-HSA-8959571	1	1	1	1	1	1
R-HSA-936378	1	1	0.422838143596797	1	1	1
R-HSA-427336	1	1	0.0418726586659373	1	1	0.871946294120785
R-HSA-427404	1	1	1	1	1	1
R-HSA-73739	1	1	0.889257069137206	1	1	1
R-HSA-8943780	1	1	1	1	1	1
R-HSA-6781779	1	1	1	1	1	1
R-HSA-6781899	1	1	1	1	1	1
R-HSA-6781922	1	1	0.306763768026498	1	1	1
R-HSA-6807206	1	1	1	1	1	1
R-HSA-939763	1	1	0.264900060326139	1	1	1
R-HSA-947591	1	1	0.264900060326139	1	1	1
R-HSA-1236947	1	1	1	1	1	1
R-HSA-3002811	1	1	1	1	1	1
R-HSA-419083	1	1	1	1	1	1
R-HSA-419232	1	1	1	1	1	1
R-HSA-5668947	1	1	1	1	1	1
R-HSA-5668978	1	1	1	1	1	1
R-HSA-5671772	1	1	1	1	1	1
R-HSA-5671919	1	1	0.72279489584229	1	1	1
R-HSA-442732	1	1	1	1	1	1
R-HSA-442760	1	1	1	1	1	1
R-HSA-427910	1	1	1	1	1	1
R-HSA-432162	1	1	1	1	1	1
[truncated: 8,517 more rows]
