# Supplementary material for: Biology-inspired graph neural network encodes reactome and reveals biochemical reactions of disease
Source: Patterns (N Y). 2023 May 22;4(7):100758. doi: 10.1016/j.patter.2023.100758 (PMC10382942; doi:10.1016/j.patter.2023.100758)
Supplement: Data S4. Hypergeometric edge enrichment results [file mmc5.csv]

Edge	strict_thresholds_p_value	default_thresholds_p_value	relaxed_thresholds_p_value	strict_thresholds_BH_adj_p_value	default_thresholds_BH_adj_p_value	relaxed_thresholds_BH_adj_p_value
R-HSA-4568863 -> R-HSA-912505	1	1	1	1	1	1
R-HSA-4568863 -> R-HSA-2993769	1	1	1	1	1	1
R-HSA-4568863 -> R-HSA-2993790	1	1	1	1	1	1
R-HSA-4568863 -> R-HSA-3000383	1	1	0.422838143596797	1	1	1
R-HSA-4568863 -> R-HSA-2993780	1	1	1	1	1	1
R-HSA-5686657 -> R-HSA-5693609	1	1	0.302690443164523	1	1	1
R-HSA-5686657 -> R-HSA-176116	1	1	0.302690443164523	1	1	1
R-HSA-5686657 -> R-HSA-6788385	1	1	0.115238584845325	1	1	0.625014365062735
R-HSA-5686657 -> R-HSA-5685985	1	1	0.302690443164523	1	1	1
R-HSA-5686657 -> R-HSA-912503	1	1	0.02885916084287	1	1	0.360240076975919
R-HSA-5686657 -> R-HSA-6804955	1	1	0.302690443164523	1	1	1
R-HSA-5686657 -> R-HSA-176250	1	1	0.302690443164523	1	1	1
R-HSA-5686657 -> R-HSA-5693580	1	1	0.374194068945802	1	1	1
R-HSA-5686657 -> R-HSA-176298	1	1	0.0155789025495182	1	1	0.304809439727765
R-HSA-5686657 -> R-HSA-6804276	1	1	0.302690443164523	1	1	1
R-HSA-5686657 -> R-HSA-5684875	1	1	0.302690443164523	1	1	1
R-HSA-5686657 -> R-HSA-349455	1	1	0.302690443164523	1	1	1
R-HSA-5686657 -> R-HSA-176264	1	1	0.302690443164523	1	1	1
R-HSA-5686657 -> R-HSA-5685011	1	1	0.302690443164523	1	1	1
R-HSA-5686657 -> R-HSA-6799097	1	1	0.338296774041294	1	1	1
R-HSA-5686657 -> R-HSA-5693564	1	1	0.374194068945802	1	1	1
R-HSA-5686657 -> R-HSA-5687758	1	1	0.174507652008146	1	1	0.74357534062694
R-HSA-5686657 -> R-HSA-6798372	1	1	0.302690443164523	1	1	1
R-HSA-5686657 -> R-HSA-176101	1	1	0.302690443164523	1	1	1
R-HSA-5686657 -> R-HSA-3451153	1	1	0.260691277431359	1	1	1
R-HSA-5686657 -> R-HSA-349444	1	1	0.338296774041294	1	1	1
R-HSA-5686657 -> R-HSA-6804741	1	1	0.302690443164523	1	1	1
R-HSA-5686657 -> R-HSA-5685230	1	1	0.302690443164523	1	1	1
R-HSA-5686657 -> R-HSA-5684108	1	1	0.302690443164523	1	1	1
R-HSA-5686657 -> R-HSA-6800490	1	1	0.338296774041294	1	1	1
R-HSA-5686657 -> R-HSA-5686578	1	1	0.302690443164523	1	1	1
R-HSA-5686657 -> R-HSA-9023860	1	1	0.640526724716513	1	1	1
R-HSA-5626220 -> R-HSA-5626223	1	1	0.95440557402775	1	1	1
R-HSA-114440 -> R-HSA-114261	1	1	1	1	1	1
R-HSA-114440 -> R-HSA-6804652	1	1	1	1	1	1
R-HSA-114440 -> R-HSA-9627078	1	1	1	1	1	1
R-HSA-114440 -> R-HSA-114252	1	1	1	1	1	1
R-HSA-5693566 -> R-HSA-5683425	1	1	0.0485519735851808	1	1	0.426515823252569
R-HSA-2130349 -> R-HSA-2213246	1	1	0.275399471600359	1	1	1
R-HSA-8951595 -> R-HSA-1236949	1	1	0.422838143596797	1	1	1
R-HSA-3797196 -> R-HSA-3797202	1	1	1	1	1	1
R-HSA-2408546 -> R-HSA-453356	1	1	0.519495112509078	1	1	1
R-HSA-2408546 -> R-HSA-74220	1	1	0.519495112509078	1	1	1
R-HSA-2408546 -> R-HSA-110138	1	1	0.72279489584229	1	1	1
R-HSA-2408546 -> R-HSA-70479	1	1	0.59997990374343	1	1	1
R-HSA-2408546 -> R-HSA-5226964	1	1	0.59997990374343	1	1	1
R-HSA-2408546 -> R-HSA-380930	1	1	0.72279489584229	1	1	1
R-HSA-2408546 -> R-HSA-200421	1	1	0.807931649494274	1	1	1
R-HSA-2408546 -> R-HSA-71732	1	1	0.519495112509078	1	1	1
R-HSA-2408546 -> R-HSA-110145	1	1	0.197555947571673	1	1	0.794271336063997
R-HSA-2408546 -> R-HSA-163691	1	1	0.264900060326139	1	1	1
R-HSA-2408546 -> R-HSA-76590	1	1	0.666995872426888	1	1	1
R-HSA-2408546 -> R-HSA-70467	1	1	0.59997990374343	1	1	1
R-HSA-2408546 -> R-HSA-453342	1	1	0.519495112509078	1	1	1
R-HSA-2408546 -> R-HSA-6788912	1	1	0.519495112509078	1	1	1
R-HSA-8964599 -> R-HSA-750988	1	1	1	1	1	1
R-HSA-8964599 -> R-HSA-751013	1	1	1	1	1	1
R-HSA-8964599 -> R-HSA-442586	1	1	1	1	1	1
R-HSA-8964599 -> R-HSA-5665686	1	1	1	1	1	1
R-HSA-8964599 -> R-HSA-392295	1	1	1	1	1	1
R-HSA-8964599 -> R-HSA-5665727	1	1	1	1	1	1
R-HSA-8964599 -> R-HSA-428533	1	1	1	1	1	1
R-HSA-8964599 -> R-HSA-398040	1	1	1	1	1	1
R-HSA-8964599 -> R-HSA-9021596	1	1	0.946882752727976	1	1	1
R-HSA-8964599 -> R-HSA-8964605	1	1	1	1	1	1
R-HSA-8964599 -> R-HSA-389788	1	1	1	1	1	1
R-HSA-8964599 -> R-HSA-751039	1	1	1	1	1	1
R-HSA-8964599 -> R-HSA-8981926	1	1	1	1	1	1
R-HSA-8964599 -> R-HSA-8964241	1	1	1	1	1	1
R-HSA-8964599 -> R-HSA-750993	1	1	1	1	1	1
R-HSA-8964599 -> R-HSA-194913	1	1	1	1	1	1
R-HSA-8964599 -> R-HSA-8964619	1	1	1	1	1	1
R-HSA-8964599 -> R-HSA-8981931	1	1	1	1	1	1
R-HSA-8964599 -> R-HSA-751001	1	1	1	1	1	1
R-HSA-8964599 -> R-HSA-167433	1	1	1	1	1	1
R-HSA-8964599 -> R-HSA-2029456	1	1	1	1	1	1
R-HSA-8964599 -> R-HSA-376119	1	1	1	1	1	1
R-HSA-8964599 -> R-HSA-205039	1	1	0.99595981219996	1	1	1
R-HSA-8964599 -> R-HSA-432946	1	1	1	1	1	1
R-HSA-8964599 -> R-HSA-419166	1	1	0.99595981219996	1	1	1
R-HSA-8964599 -> R-HSA-5626469	1	1	1	1	1	1
R-HSA-1008200 -> R-HSA-1008220	1	1	1	1	1	1
R-HSA-373087 -> R-HSA-749456	0.0116368926380142	5.85540543995634E-05	0.00184970496628641	0.979874471984114	0.00921451316458126	0.113222307661128
R-HSA-5362386 -> R-HSA-5358336	1	1	1	1	1	1
R-HSA-210881 -> R-HSA-210872	1	1	1	1	1	1
R-HSA-354097 -> R-HSA-354077	1	1	0.519495112509078	1	1	1
R-HSA-983426 -> R-HSA-983425	1	1	0.197555947571673	1	1	0.794271336063997
R-HSA-9645394 -> R-HSA-5357757	1	1	0.666995872426888	1	1	1
R-HSA-9645394 -> R-HSA-5607757	1	1	0.840133019831287	1	1	1
R-HSA-9645394 -> R-HSA-5667111	1	1	1	1	1	1
R-HSA-9645394 -> R-HSA-5668414	1	1	0.0697871058811941	1	1	0.470614204502328
R-HSA-9645394 -> R-HSA-9645406	1	1	1	1	1	1
R-HSA-9645394 -> R-HSA-975118	1	1	0.459821134966631	1	1	1
R-HSA-9645394 -> R-HSA-202534	1	1	0.572057059763552	1	1	1
R-HSA-9645394 -> R-HSA-918224	1	1	1	1	1	1
R-HSA-9645394 -> R-HSA-741386	1	1	0.332201731934476	1	1	1
R-HSA-9645394 -> R-HSA-5246693	1	1	1	1	1	1
R-HSA-9645394 -> R-HSA-168915	1	1	0.42348668066301	1	1	1
R-HSA-9645394 -> R-HSA-5689111	1	1	1	1	1	1
R-HSA-9645394 -> R-HSA-5688797	1	1	1	1	1	1
R-HSA-9645394 -> R-HSA-975097	1	1	0.769252703435647	1	1	1
R-HSA-9645394 -> R-HSA-688137	1	1	0.179782119716332	1	1	0.753301006540109
R-HSA-9645394 -> R-HSA-5691431	1	1	1	1	1	1
R-HSA-9645394 -> R-HSA-202453	1	1	0.459821134966631	1	1	1
R-HSA-9645394 -> R-HSA-936960	1	1	0.59997990374343	1	1	1
R-HSA-9645394 -> R-HSA-177690	1	1	1	1	1	1
R-HSA-9645394 -> R-HSA-5667107	1	1	1	1	1	1
R-HSA-9645394 -> R-HSA-9014342	1	1	0.179782119716332	1	1	0.753301006540109
R-HSA-9645394 -> R-HSA-936947	1	1	1	1	1	1
R-HSA-9645394 -> R-HSA-937050	1	1	0.666995872426888	1	1	1
R-HSA-9645394 -> R-HSA-2730904	1	1	0.397590242688787	1	1	1
R-HSA-9645394 -> R-HSA-5696547	1	1	1	1	1	1
R-HSA-9645394 -> R-HSA-5607756	1	1	0.769252703435647	1	1	1
R-HSA-9645394 -> R-HSA-975122	1	1	0.807931649494274	1	1	1
R-HSA-2408526 -> R-HSA-453356	1	1	1	1	1	1
R-HSA-2408526 -> R-HSA-74220	1	1	1	1	1	1
R-HSA-2408526 -> R-HSA-110138	1	1	1	1	1	1
R-HSA-2408526 -> R-HSA-70479	1	1	1	1	1	1
R-HSA-2408526 -> R-HSA-2408507	1	1	1	1	1	1
R-HSA-2408526 -> R-HSA-5226964	1	1	1	1	1	1
R-HSA-2408526 -> R-HSA-380930	1	1	1	1	1	1
R-HSA-2408526 -> R-HSA-200421	1	1	1	1	1	1
R-HSA-2408526 -> R-HSA-71732	1	1	1	1	1	1
R-HSA-2408526 -> R-HSA-110145	1	1	0.167376411775597	1	1	0.71885125160398
R-HSA-2408526 -> R-HSA-163691	1	1	0.306763768026498	1	1	1
R-HSA-2408526 -> R-HSA-76590	1	1	1	1	1	1
R-HSA-2408526 -> R-HSA-70467	1	1	1	1	1	1
R-HSA-2408526 -> R-HSA-453342	1	1	1	1	1	1
R-HSA-2408526 -> R-HSA-6788912	1	1	1	1	1	1
R-HSA-2022141 -> R-HSA-2395340	1	1	0.422838143596797	1	1	1
R-HSA-2022141 -> R-HSA-2002466	1	1	0.422838143596797	1	1	1
R-HSA-5654584 -> R-HSA-5654587	1	1	1	1	1	1
R-HSA-8933547 -> R-HSA-159567	1	1	1	1	1	1
R-HSA-8933547 -> R-HSA-70713	1	1	1	1	1	1
R-HSA-8933547 -> R-HSA-177157	1	1	1	1	1	1
R-HSA-8933547 -> R-HSA-71401	1	1	1	1	1	1
R-HSA-8933547 -> R-HSA-74181	1	1	1	1	1	1
R-HSA-8933547 -> R-HSA-8875077	1	1	1	1	1	1
R-HSA-8933547 -> R-HSA-71037	1	1	1	1	1	1
R-HSA-8933547 -> R-HSA-8875071	1	1	1	1	1	1
R-HSA-8933547 -> R-HSA-159443	1	1	1	1	1	1
R-HSA-8933547 -> R-HSA-71397	1	1	1	1	1	1
R-HSA-8933547 -> R-HSA-70844	1	1	1	1	1	1
R-HSA-2396009 -> R-HSA-1834939	1	1	0.332201731934476	1	1	1
R-HSA-8987012 -> R-HSA-8987063	0.0838979833043806	0.0963206961955828	0.132867236859952	1	1	0.674478978693583
R-HSA-8873923 -> R-HSA-8873834	1	1	0.306763768026498	1	1	1
R-HSA-9617064 -> R-HSA-9634433	1	1	0.59997990374343	1	1	1
R-HSA-9007283 -> R-HSA-8953452	1	1	1	1	1	1
R-HSA-1236965 -> R-HSA-198955	1	1	0.000672511726243902	1	1	0.0668039439826201
R-HSA-445699 -> R-HSA-445705	1	1	1	1	1	1
R-HSA-5358510 -> R-HSA-5358518	1	1	1	1	1	1
R-HSA-5362525 -> R-HSA-9025995	1	1	0.422838143596797	1	1	1
R-HSA-5362525 -> R-HSA-5622134	1	1	0.422838143596797	1	1	1
R-HSA-5362525 -> R-HSA-74872	1	1	0.59997990374343	1	1	1
R-HSA-5362525 -> R-HSA-9012036	1	1	0.422838143596797	1	1	1
R-HSA-5362525 -> R-HSA-9020256	1	1	0.422838143596797	1	1	1
R-HSA-5362525 -> R-HSA-9020278	1	1	0.422838143596797	1	1	1
R-HSA-5362525 -> R-HSA-389540	1	1	0.519495112509078	1	1	1
R-HSA-5362525 -> R-HSA-5692283	1	1	0.59997990374343	1	1	1
R-HSA-5362525 -> R-HSA-9020255	1	1	0.422838143596797	1	1	1
R-HSA-5362525 -> R-HSA-71299	1	1	0.132867236859952	1	1	0.674478978693583
R-HSA-5362525 -> R-HSA-9025999	1	1	0.422838143596797	1	1	1
R-HSA-5362525 -> R-HSA-5693390	1	1	0.422838143596797	1	1	1
R-HSA-5362525 -> R-HSA-200644	1	1	0.422838143596797	1	1	1
R-HSA-5362525 -> R-HSA-2161567	1	1	0.422838143596797	1	1	1
R-HSA-5362525 -> R-HSA-9020277	1	1	0.422838143596797	1	1	1
R-HSA-5218830 -> R-HSA-5218851	1	1	1	1	1	1
R-HSA-72722 -> R-HSA-72670	1	1	0.519495112509078	1	1	1
R-HSA-72722 -> R-HSA-72669	1	1	0.519495112509078	1	1	1
R-HSA-183084 -> R-HSA-183058	0.142206005199106	0.162464126804477	0.332201731934476	1	1	1
R-HSA-2529020 -> R-HSA-2529015	1	1	0.167376411775597	1	1	0.71885125160398
R-HSA-72621 -> R-HSA-72697	1	1	0.70784214402338	1	1	1
R-HSA-72621 -> R-HSA-72619	1	1	0.70784214402338	1	1	1
R-HSA-5649801 -> R-HSA-5649764	1	1	0.132867236859952	1	1	0.674478978693583
R-HSA-3772441 -> R-HSA-1458875	0.160812215319926	0.015732313647308	0.397590242688787	1	1	1
R-HSA-2028284 -> R-HSA-2028629	1	1	1	1	1	1
R-HSA-2028284 -> R-HSA-2028555	1	1	1	1	1	1
R-HSA-2028284 -> R-HSA-2028692	1	1	1	1	1	1
R-HSA-6781867 -> R-HSA-6782004	1	1	0.982375096725388	1	1	1
R-HSA-379044 -> R-HSA-744886	0.262875654401912	0.0270918242363506	0.513966928049139	1	1	1
R-HSA-264695 -> R-HSA-192417	1	1	1	1	1	1
R-HSA-5672950 -> R-HSA-5672966	1	1	1	1	1	1
R-HSA-6814090 -> R-HSA-5695957	1	1	1	1	1	1
R-HSA-6814090 -> R-HSA-192137	1	1	1	1	1	1
R-HSA-6814090 -> R-HSA-193766	1	1	1	1	1	1
R-HSA-6814090 -> R-HSA-75848	1	1	1	1	1	1
R-HSA-6814090 -> R-HSA-193711	1	1	1	1	1	1
R-HSA-6814090 -> R-HSA-2545203	1	1	1	1	1	1
R-HSA-6814090 -> R-HSA-201035	1	1	1	1	1	1
R-HSA-6814090 -> R-HSA-193743	1	1	1	1	1	1
R-HSA-6814090 -> R-HSA-159425	1	1	1	1	1	1
R-HSA-6814090 -> R-HSA-5618331	1	1	0.159666152038696	1	1	0.71885125160398
R-HSA-6814090 -> R-HSA-199202	1	1	1	1	1	1
R-HSA-6814090 -> R-HSA-2545253	1	1	1	1	1	1
R-HSA-6814090 -> R-HSA-193727	1	1	1	1	1	1
R-HSA-6814090 -> R-HSA-193407	1	1	1	1	1	1
R-HSA-6814090 -> R-HSA-193401	1	1	1	1	1	1
R-HSA-6814090 -> R-HSA-193424	1	1	1	1	1	1
R-HSA-6814090 -> R-HSA-6814088	1	1	1	1	1	1
R-HSA-6814090 -> R-HSA-548843	1	1	1	1	1	1
R-HSA-6814090 -> R-HSA-434382	1	1	1	1	1	1
R-HSA-8948139 -> R-HSA-8948039	1	1	0.167376411775597	1	1	0.71885125160398
R-HSA-8948139 -> R-HSA-8948146	1	1	0.306763768026498	1	1	1
R-HSA-8948623 -> R-HSA-8945709	1	1	1	1	1	1
R-HSA-3204311 -> R-HSA-71676	1	1	1	1	1	1
R-HSA-5693609 -> R-HSA-6799246	1	1	1	1	1	1
R-HSA-5693609 -> R-HSA-69685	1	1	1	1	1	1
R-HSA-5693609 -> R-HSA-4647594	1	1	0.0156497318331461	1	1	0.304809439727765
R-HSA-1980125 -> R-HSA-1912357	1	1	1	1	1	1
R-HSA-2730894 -> R-HSA-3857305	1	1	0.167376411775597	1	1	0.71885125160398
R-HSA-2730894 -> R-HSA-3857308	1	1	0.167376411775597	1	1	0.71885125160398
R-HSA-2730894 -> R-HSA-381283	1	1	0.666995872426888	1	1	1
R-HSA-2730894 -> R-HSA-5660622	1	1	0.167376411775597	1	1	0.71885125160398
R-HSA-2730894 -> R-HSA-5624473	1	1	0.422838143596797	1	1	1
R-HSA-1445144 -> R-HSA-1445149	1	1	0.0966458813052973	1	1	0.550383613092285
R-HSA-8877475 -> R-HSA-8870465	1	1	1	1	1	1
R-HSA-8877475 -> R-HSA-6801109	1	1	1	1	1	1
R-HSA-8877475 -> R-HSA-194854	1	1	1	1	1	1
R-HSA-2404131 -> R-HSA-2429643	1	1	1	1	1	1
R-HSA-5687675 -> R-HSA-6782227	1	1	0.91165342609257	1	1	1
R-HSA-5687675 -> R-HSA-5684081	1	1	0.666995872426888	1	1	1
R-HSA-5687675 -> R-HSA-5649726	1	1	0.519495112509078	1	1	1
R-HSA-5687675 -> R-HSA-5687673	1	1	1	1	1	1
R-HSA-5687675 -> R-HSA-5690997	1	1	0.907834098177838	1	1	1
R-HSA-1307955 -> R-HSA-1307963	1	1	1	1	1	1
R-HSA-9005995 -> R-HSA-9022359	1	1	1	1	1	1
R-HSA-9005995 -> R-HSA-9017954	1	1	1	1	1	1
R-HSA-9005995 -> R-HSA-9006050	1	1	1	1	1	1
R-HSA-449803 -> R-HSA-449811	1	1	0.422838143596797	1	1	1
R-HSA-5610767 -> R-HSA-5610766	1	1	0.325044210843996	1	1	1
R-HSA-5610767 -> R-HSA-5635859	1	1	0.275399471600359	1	1	1
R-HSA-8982645 -> R-HSA-8851797	1	1	1	1	1	1
R-HSA-5610760 -> R-HSA-5610737	1	1	0.0212351197754188	1	1	0.321757878444196
R-HSA-5610760 -> R-HSA-5610723	1	1	0.0212351197754188	1	1	0.321757878444196
R-HSA-5610760 -> R-HSA-5635861	1	1	0.0212351197754188	1	1	0.321757878444196
R-HSA-2025724 -> R-HSA-2046265	1	1	1	1	1	1
R-HSA-2161500 -> R-HSA-2162078	1	1	1	1	1	1
R-HSA-5082356 -> R-HSA-8932221	1	1	0.840133019831287	1	1	1
R-HSA-5082356 -> R-HSA-5251955	1	1	0.233729871495819	1	1	0.916153355108257
R-HSA-1234172 -> R-HSA-6783238	1	1	0.275399471600359	1	1	1
R-HSA-1234172 -> R-HSA-1234175	1	1	0.518119316461153	1	1	1
R-HSA-1234172 -> R-HSA-201425	1	1	0.706807060647392	1	1	1
R-HSA-1234172 -> R-HSA-8852130	1	1	0.706807060647392	1	1	1
R-HSA-1234172 -> R-HSA-173545	1	1	0.621459629547463	1	1	1
R-HSA-9012671 -> R-HSA-8983011	1	1	1	1	1	1
R-HSA-380927 -> R-HSA-5672017	1	1	0.923297716449411	1	1	1
R-HSA-380927 -> R-HSA-380979	1	1	0.923297716449411	1	1	1
R-HSA-1955380 -> R-HSA-1307803	1	1	0.332201731934476	1	1	1
R-HSA-72231 -> R-HSA-72130	1	1	0.999998353702002	1	1	1
R-HSA-5666169 -> R-HSA-9648114	0.652116387840808	0.70489174698402	9.35201646889014E-06	1	1	0.00456560882051964
R-HSA-5666169 -> R-HSA-2484822	0.674436496151789	0.726664808369376	2.89092314439071E-05	1	1	0.00718816368423906
R-HSA-8939852 -> R-HSA-8939870	1	1	1	1	1	1
R-HSA-2671829 -> R-HSA-2671876	1	1	1	1	1	1
R-HSA-9622737 -> R-HSA-9622738	1	1	1	1	1	1
R-HSA-8956040 -> R-HSA-5691176	1	1	0.979705946124056	1	1	1
R-HSA-8956040 -> R-HSA-8951656	1	1	0.983760722282401	1	1	1
R-HSA-8956040 -> R-HSA-8956140	1	1	0.658283690269944	1	1	1
R-HSA-8956040 -> R-HSA-8951648	1	1	0.983760722282401	1	1	1
R-HSA-9611158 -> R-HSA-2179387	1	1	1	1	1	1
R-HSA-9611158 -> R-HSA-432897	1	1	1	1	1	1
R-HSA-9611158 -> R-HSA-445069	1	1	1	1	1	1
R-HSA-9611158 -> R-HSA-177942	0.103757893616292	0.118925236868845	0.197555947571673	1	1	0.794271336063997
R-HSA-2534359 -> R-HSA-111881	1	1	1	1	1	1
R-HSA-2534359 -> R-HSA-2730872	1	1	1	1	1	1
R-HSA-2534359 -> R-HSA-3229181	1	1	1	1	1	1
R-HSA-2534359 -> R-HSA-74448	1	1	1	1	1	1
R-HSA-2534359 -> R-HSA-8848658	1	1	0.923297716449411	1	1	1
R-HSA-2534359 -> R-HSA-74948	1	1	1	1	1	1
R-HSA-2534359 -> R-HSA-265166	1	1	1	1	1	1
R-HSA-2534359 -> R-HSA-2855020	1	1	1	1	1	1
R-HSA-2534359 -> R-HSA-453337	1	1	1	1	1	1
R-HSA-2534359 -> R-HSA-5218813	1	1	1	1	1	1
R-HSA-2534359 -> R-HSA-2730871	1	1	0.422838143596797	1	1	1
R-HSA-2534359 -> R-HSA-9618811	1	1	1	1	1	1
R-HSA-2534359 -> R-HSA-392831	1	1	0.422838143596797	1	1	1
R-HSA-2534359 -> R-HSA-427910	1	1	1	1	1	1
R-HSA-2534359 -> R-HSA-2581474	1	1	1	1	1	1
R-HSA-2534359 -> R-HSA-9659568	1	1	1	1	1	1
R-HSA-2534359 -> R-HSA-2586748	1	1	1	1	1	1
R-HSA-2534359 -> R-HSA-2684901	1	1	1	1	1	1
R-HSA-2534359 -> R-HSA-390595	1	1	0.978815464786101	1	1	1
R-HSA-2534359 -> R-HSA-71541	1	1	1	1	1	1
R-HSA-2534359 -> R-HSA-114553	1	1	1	1	1	1
R-HSA-2534359 -> R-HSA-71588	1	1	0.422838143596797	1	1	1
R-HSA-2534359 -> R-HSA-418309	1	1	1	1	1	1
R-HSA-2534359 -> R-HSA-2514891	1	1	1	1	1	1
R-HSA-2534359 -> R-HSA-2025890	1	1	1	1	1	1
R-HSA-2534359 -> R-HSA-5333678	1	1	1	1	1	1
R-HSA-2534359 -> R-HSA-445704	1	1	1	1	1	1
R-HSA-2534359 -> R-HSA-8949145	1	1	0.59997990374343	1	1	1
R-HSA-2534359 -> R-HSA-425661	1	1	1	1	1	1
R-HSA-2534359 -> R-HSA-2744361	1	1	1	1	1	1
R-HSA-2534359 -> R-HSA-2744242	1	1	1	1	1	1
R-HSA-2534359 -> R-HSA-8857662	1	1	0.59997990374343	1	1	1
R-HSA-2534359 -> R-HSA-936883	1	1	1	1	1	1
R-HSA-2534359 -> R-HSA-5333671	1	1	1	1	1	1
R-HSA-2534359 -> R-HSA-425678	1	1	0.59997990374343	1	1	1
R-HSA-2534359 -> R-HSA-4332390	1	1	1	1	1	1
R-HSA-2534359 -> R-HSA-418365	1	1	1	1	1	1
R-HSA-2534359 -> R-HSA-8863008	1	1	1	1	1	1
R-HSA-2534359 -> R-HSA-210430	1	1	1	1	1	1
R-HSA-1980041 -> R-HSA-1980074	1	1	1	1	1	1
R-HSA-111881 -> R-HSA-111883	1	1	1	1	1	1
R-HSA-193072 -> R-HSA-9025995	1	1	1	1	1	1
R-HSA-193072 -> R-HSA-74872	1	1	1	1	1	1
R-HSA-193072 -> R-HSA-9012036	1	1	1	1	1	1
R-HSA-193072 -> R-HSA-9020256	1	1	1	1	1	1
R-HSA-193072 -> R-HSA-9020278	1	1	1	1	1	1
R-HSA-193072 -> R-HSA-389540	1	1	1	1	1	1
R-HSA-193072 -> R-HSA-5692283	1	1	1	1	1	1
R-HSA-193072 -> R-HSA-9020255	1	1	1	1	1	1
R-HSA-193072 -> R-HSA-71299	1	1	0.167376411775597	1	1	0.71885125160398
R-HSA-193072 -> R-HSA-9025999	1	1	1	1	1	1
R-HSA-193072 -> R-HSA-193099	1	1	1	1	1	1
R-HSA-193072 -> R-HSA-5693390	1	1	1	1	1	1
R-HSA-193072 -> R-HSA-200644	1	1	1	1	1	1
R-HSA-193072 -> R-HSA-2161567	1	1	1	1	1	1
R-HSA-193072 -> R-HSA-9020277	1	1	1	1	1	1
R-HSA-2473584 -> R-HSA-1454757	0.231319435525236	0.262191114269924	0.621459629547463	1	1	1
R-HSA-2473584 -> R-HSA-2537499	1	1	1	1	1	1
R-HSA-452122 -> R-HSA-452108	1	1	1	1	1	1
R-HSA-452122 -> R-HSA-452091	1	1	0.422838143596797	1	1	1
R-HSA-5223304 -> R-HSA-5229194	1	1	0.519495112509078	1	1	1
R-HSA-418176 -> R-HSA-418200	1	1	1	1	1	1
R-HSA-373714 -> R-HSA-451377	1	1	1	1	1	1
R-HSA-373714 -> R-HSA-451403	1	1	1	1	1	1
R-HSA-373714 -> R-HSA-373722	1	1	1	1	1	1
R-HSA-373714 -> R-HSA-8981534	1	1	1	1	1	1
R-HSA-1028820 -> R-HSA-1028819	1	1	0.866940615838061	1	1	1
R-HSA-6800042 -> R-HSA-6800044	1	1	1	1	1	1
R-HSA-6814124 -> R-HSA-6814120	1	1	0.397590242688787	1	1	1
R-HSA-2672302 -> R-HSA-2586555	1	1	1	1	1	1
R-HSA-8986480 -> R-HSA-8986994	1	1	1	1	1	1
R-HSA-1237069 -> R-HSA-1237325	1	1	1	1	1	1
R-HSA-390598 -> R-HSA-390593	1	1	0.969397673673252	1	1	1
R-HSA-8943811 -> R-HSA-8943817	1	1	1	1	1	1
R-HSA-975880 -> R-HSA-975873	1	1	1	1	1	1
R-HSA-5357757 -> R-HSA-5693055	1	1	0.519495112509078	1	1	1
R-HSA-5357757 -> R-HSA-5357904	1	1	0.666995872426888	1	1	1
R-HSA-5357757 -> R-HSA-5357845	1	1	0.72279489584229	1	1	1
R-HSA-5357757 -> R-HSA-5357860	1	1	0.807931649494274	1	1	1
R-HSA-5357757 -> R-HSA-5357776	1	1	0.866940615838061	1	1	1
R-HSA-5357757 -> R-HSA-5357928	1	1	0.59997990374343	1	1	1
R-HSA-400267 -> R-HSA-400219	1	1	1	1	1	1
R-HSA-5607742 -> R-HSA-202534	1	1	0.621459629547463	1	1	1
R-HSA-444476 -> R-HSA-749456	0.0116368926380142	5.85540543995634E-05	0.00184970496628641	0.979874471984114	0.00921451316458126	0.113222307661128
R-HSA-3371435 -> R-HSA-4793925	1	1	1	1	1	1
R-HSA-9017988 -> R-HSA-420173	1	1	1	1	1	1
R-HSA-9017988 -> R-HSA-8937613	1	1	1	1	1	1
R-HSA-9017988 -> R-HSA-8937631	1	1	1	1	1	1
R-HSA-3928578 -> R-HSA-3928644	1	1	0.807931649494274	1	1	1
R-HSA-3928578 -> R-HSA-3928588	1	1	0.807931649494274	1	1	1
R-HSA-3928578 -> R-HSA-4093330	1	1	0.807931649494274	1	1	1
R-HSA-3928578 -> R-HSA-4093332	1	1	0.769252703435647	1	1	1
R-HSA-3928578 -> R-HSA-3928617	1	1	0.807931649494274	1	1	1
R-HSA-3928578 -> R-HSA-3928584	1	1	0.572057059763552	1	1	1
R-HSA-9016916 -> R-HSA-9016861	1	1	0.422838143596797	1	1	1
R-HSA-5672958 -> R-HSA-5672951	1	1	1	1	1	1
R-HSA-5672958 -> R-HSA-2028644	1	1	1	1	1	1
R-HSA-5672958 -> R-HSA-1445149	1	1	0.0966458813052973	1	1	0.550383613092285
R-HSA-5672958 -> R-HSA-5672972	1	1	0.923297716449411	1	1	1
R-HSA-5672958 -> R-HSA-5632732	1	1	0.136036199671541	1	1	0.674820464095555
R-HSA-5672958 -> R-HSA-9614423	1	1	0.132867236859952	1	1	0.674478978693583
R-HSA-5672958 -> R-HSA-75016	1	1	0.0178301764060026	1	1	0.319506545158951
R-HSA-5672958 -> R-HSA-139899	1	1	0.0966458813052973	1	1	0.550383613092285
R-HSA-5672958 -> R-HSA-1454689	1	1	0.0628677220627424	1	1	0.469800382605134
R-HSA-5672958 -> R-HSA-5672954	1	1	1	1	1	1
R-HSA-5672958 -> R-HSA-5672966	1	1	1	1	1	1
R-HSA-5672958 -> R-HSA-5632738	1	1	0.0966458813052973	1	1	0.550383613092285
R-HSA-2187264 -> R-HSA-2247512	1	1	1	1	1	1
R-HSA-5675194 -> R-HSA-5675431	1	1	0.666995872426888	1	1	1
R-HSA-825631 -> R-HSA-164381	1	1	1	1	1	1
R-HSA-825631 -> R-HSA-381704	1	1	1	1	1	1
R-HSA-825631 -> R-HSA-5610727	1	1	1	1	1	1
R-HSA-825631 -> R-HSA-8964278	1	1	1	1	1	1
R-HSA-825631 -> R-HSA-163617	1	1	1	1	1	1
R-HSA-8878193 -> R-HSA-8878212	1	1	1	1	1	1
R-HSA-9007522 -> R-HSA-9007496	1	1	1	1	1	1
R-HSA-114354 -> R-HSA-114392	1	1	1	1	1	1
R-HSA-5638006 -> R-HSA-5638016	1	1	1	1	1	1
R-HSA-9609917 -> R-HSA-5694413	1	1	0.889257069137206	1	1	1
R-HSA-9609917 -> R-HSA-9617596	1	1	0.923297716449411	1	1	1
R-HSA-9609917 -> R-HSA-9609899	1	1	0.866940615838061	1	1	1
R-HSA-9609917 -> R-HSA-9610442	1	1	0.907834098177838	1	1	1
R-HSA-5227490 -> R-HSA-427337	1	1	0.00506844621892629	1	1	0.185127772843118
R-HSA-5423637 -> R-HSA-9025995	1	1	1	1	1	1
R-HSA-5423637 -> R-HSA-74872	1	1	1	1	1	1
R-HSA-5423637 -> R-HSA-9012036	1	1	1	1	1	1
R-HSA-5423637 -> R-HSA-9020256	1	1	1	1	1	1
R-HSA-5423637 -> R-HSA-9020278	1	1	1	1	1	1
R-HSA-5423637 -> R-HSA-389540	1	1	1	1	1	1
R-HSA-5423637 -> R-HSA-5692283	1	1	1	1	1	1
R-HSA-5423637 -> R-HSA-9020255	1	1	1	1	1	1
R-HSA-5423637 -> R-HSA-71299	1	1	0.422838143596797	1	1	1
R-HSA-5423637 -> R-HSA-9025999	1	1	1	1	1	1
R-HSA-5423637 -> R-HSA-5693390	1	1	1	1	1	1
R-HSA-5423637 -> R-HSA-200644	1	1	1	1	1	1
R-HSA-5423637 -> R-HSA-2161567	1	1	1	1	1	1
R-HSA-5423637 -> R-HSA-9020277	1	1	1	1	1	1
R-HSA-5684862 -> R-HSA-5686335	1	1	0.0966458813052973	1	1	0.550383613092285
R-HSA-8857928 -> R-HSA-174757	1	1	1	1	1	1
R-HSA-8857928 -> R-HSA-6784676	1	1	1	1	1	1
R-HSA-8857928 -> R-HSA-2395768	1	1	1	1	1	1
R-HSA-8857928 -> R-HSA-6784628	1	1	0.0746150168858982	1	1	0.470614204502328
R-HSA-200680 -> R-HSA-5696839	1	1	0.306763768026498	1	1	1
R-HSA-200680 -> R-HSA-200720	1	1	1	1	1	1
R-HSA-3000243 -> R-HSA-3000238	1	1	1	1	1	1
R-HSA-8935864 -> R-HSA-8935785	1	1	1	1	1	1
R-HSA-9618863 -> R-HSA-442749	1	1	1	1	1	1
R-HSA-6809003 -> R-HSA-6809006	1	1	0.668581377209364	1	1	1
R-HSA-9631296 -> R-HSA-9607342	1	1	0.306763768026498	1	1	1
R-HSA-1504213 -> R-HSA-1504190	1	1	1	1	1	1
R-HSA-192036 -> R-HSA-9025995	1	1	1	1	1	1
R-HSA-192036 -> R-HSA-74872	1	1	1	1	1	1
R-HSA-192036 -> R-HSA-9012036	1	1	1	1	1	1
R-HSA-192036 -> R-HSA-9020256	1	1	1	1	1	1
R-HSA-192036 -> R-HSA-9020278	1	1	1	1	1	1
R-HSA-192036 -> R-HSA-389540	1	1	1	1	1	1
R-HSA-192036 -> R-HSA-5692283	1	1	1	1	1	1
R-HSA-192036 -> R-HSA-9020255	1	1	1	1	1	1
R-HSA-192036 -> R-HSA-71299	1	1	0.422838143596797	1	1	1
R-HSA-192036 -> R-HSA-9025999	1	1	1	1	1	1
R-HSA-192036 -> R-HSA-5693390	1	1	1	1	1	1
R-HSA-192036 -> R-HSA-200644	1	1	1	1	1	1
R-HSA-192036 -> R-HSA-2161567	1	1	1	1	1	1
R-HSA-192036 -> R-HSA-9020277	1	1	1	1	1	1
R-HSA-1237038 -> R-HSA-5678863	1	1	1	1	1	1
R-HSA-1237038 -> R-HSA-2744349	1	1	1	1	1	1
R-HSA-1237038 -> R-HSA-1247665	1	1	1	1	1	1
R-HSA-1237038 -> R-HSA-9659568	1	1	1	1	1	1
R-HSA-1237038 -> R-HSA-2684901	1	1	1	1	1	1
R-HSA-1237038 -> R-HSA-1475017	1	1	1	1	1	1
R-HSA-1237038 -> R-HSA-425577	1	1	0.306763768026498	1	1	1
R-HSA-1237038 -> R-HSA-426155	1	1	1	1	1	1
R-HSA-1237038 -> R-HSA-2744228	1	0.0493704869468623	0.306763768026498	1	1	1
R-HSA-1237038 -> R-HSA-8941543	1	1	1	1	1	1
R-HSA-1237038 -> R-HSA-2744361	1	1	1	1	1	1
R-HSA-1237038 -> R-HSA-2744242	1	1	1	1	1	1
R-HSA-1980122 -> R-HSA-373706	1	1	1	1	1	1
R-HSA-1980122 -> R-HSA-1980123	1	1	1	1	1	1
R-HSA-1980122 -> R-HSA-1912398	1	1	1	1	1	1
R-HSA-210426 -> R-HSA-210430	1	1	1	1	1	1
R-NUL-4396363 -> R-NUL-2065278	1	1	1	1	1	1
R-HSA-210769 -> R-HSA-211289	1	1	1	1	1	1
R-HSA-210769 -> R-HSA-211346	1	1	1	1	1	1
R-HSA-379393 -> R-HSA-8878664	1	1	1	1	1	1
R-HSA-379393 -> R-HSA-372542	1	1	1	1	1	1
R-HSA-379393 -> R-HSA-444160	1	1	1	1	1	1
R-HSA-379393 -> R-HSA-159358	1	1	1	1	1	1
R-HSA-379393 -> R-HSA-549322	1	1	1	1	1	1
R-HSA-379393 -> R-HSA-8955010	1	1	1	1	1	1
R-HSA-379393 -> R-HSA-432162	1	1	1	1	1	1
R-HSA-379393 -> R-HSA-425483	1	1	1	1	1	1
R-HSA-379393 -> R-HSA-352379	1	1	1	1	1	1
R-HSA-379393 -> R-HSA-425983	1	1	1	1	1	1
R-HSA-379393 -> R-HSA-936897	1	1	0.72279489584229	1	1	1
R-HSA-379393 -> R-HSA-8949703	1	1	1	1	1	1
R-HSA-379393 -> R-HSA-352385	1	1	1	1	1	1
R-HSA-379393 -> R-HSA-426015	1	1	1	1	1	1
R-HSA-379393 -> R-HSA-2730664	1	1	1	1	1	1
R-HSA-379393 -> R-HSA-561054	1	1	1	1	1	1
R-HSA-400342 -> R-HSA-400228	1	1	1	1	1	1
R-HSA-5690991 -> R-HSA-5690990	1	1	1	1	1	1
R-HSA-383190 -> R-HSA-1247665	1	1	1	1	1	1
R-HSA-383190 -> R-HSA-1475017	1	1	1	1	1	1
R-HSA-383190 -> R-HSA-425577	1	1	0.306763768026498	1	1	1
R-HSA-5684169 -> R-HSA-5684801	1	1	0.0746150168858982	1	1	0.470614204502328
R-HSA-5684169 -> R-HSA-453200	1	1	0.264900060326139	1	1	1
R-HSA-176116 -> R-HSA-9007591	1	1	1	1	1	1
R-HSA-176116 -> R-HSA-75010	1	1	0.306763768026498	1	1	1
R-HSA-176116 -> R-HSA-9007539	1	1	1	1	1	1
R-HSA-176116 -> R-HSA-6799246	1	1	1	1	1	1
R-HSA-176116 -> R-HSA-75028	1	1	1	1	1	1
R-HSA-176116 -> R-HSA-9007546	1	1	0.519495112509078	1	1	1
R-HSA-176116 -> R-HSA-5685230	1	1	0.306763768026498	1	1	1
R-HSA-176116 -> R-HSA-69604	1	1	0.306763768026498	1	1	1
R-HSA-176116 -> R-HSA-5685242	1	1	0.306763768026498	1	1	1
R-HSA-917839 -> R-HSA-5691154	1	1	1	1	1	1
R-HSA-917839 -> R-HSA-917987	1	1	1	1	1	1
R-HSA-917839 -> R-HSA-917888	1	1	1	1	1	1
R-HSA-5649724 -> R-HSA-6782227	1	1	0.947819603869295	1	1	1
R-HSA-5649724 -> R-HSA-5649671	1	1	1	1	1	1
R-HSA-5649724 -> R-HSA-110360	1	1	1	1	1	1
R-HSA-5649724 -> R-HSA-5649701	1	1	1	1	1	1
R-HSA-5649724 -> R-HSA-5649854	1	1	1	1	1	1
R-HSA-5649724 -> R-HSA-5649655	1	1	1	1	1	1
R-HSA-5649724 -> R-HSA-5649708	1	1	1	1	1	1
R-HSA-5649724 -> R-HSA-5649726	1	1	0.59997990374343	1	1	1
R-HSA-5649724 -> R-HSA-9629154	1	1	1	1	1	1
R-HSA-5649724 -> R-HSA-5649657	1	1	1	1	1	1
R-HSA-5649724 -> R-HSA-5687673	1	1	1	1	1	1
R-HSA-5649724 -> R-HSA-5690997	1	1	0.955799742799268	1	1	1
R-HSA-6813749 -> R-HSA-8936442	1	1	1	1	1	1
R-HSA-6813749 -> R-HSA-204617	1	1	1	1	1	1
R-HSA-6813749 -> R-HSA-70482	1	1	0.306763768026498	1	1	1
R-HSA-6813749 -> R-HSA-71130	1	1	1	1	1	1
R-HSA-6813749 -> R-HSA-75889	1	1	1	1	1	1
R-HSA-6813749 -> R-HSA-6799495	1	1	0.306763768026498	1	1	1
R-HSA-6813749 -> R-HSA-6806831	1	1	0.59997990374343	1	1	1
R-HSA-6813749 -> R-HSA-198824	1	1	1	1	1	1
R-HSA-6813749 -> R-HSA-6782296	1	1	0.422838143596797	1	1	1
R-HSA-6813749 -> R-HSA-71849	1	1	1	1	1	1
R-HSA-6813749 -> R-HSA-204662	1	1	1	1	1	1
R-HSA-6813749 -> R-HSA-428259	1	1	1	1	1	1
R-HSA-5683801 -> R-HSA-5686685	1	1	0.0759051381413158	1	1	0.477097580479377
R-HSA-5683801 -> R-HSA-5684052	1	1	0.110659723032006	1	1	0.609260078726071
R-HSA-947531 -> R-HSA-453356	1	1	1	1	1	1
R-HSA-947531 -> R-HSA-947499	1	1	1	1	1	1
R-HSA-947531 -> R-HSA-74220	1	1	1	1	1	1
R-HSA-947531 -> R-HSA-110138	1	1	1	1	1	1
R-HSA-947531 -> R-HSA-70479	1	1	1	1	1	1
R-HSA-947531 -> R-HSA-5226964	1	1	1	1	1	1
R-HSA-947531 -> R-HSA-380930	1	1	1	1	1	1
R-HSA-947531 -> R-HSA-200421	1	1	1	1	1	1
R-HSA-947531 -> R-HSA-71732	1	1	1	1	1	1
R-HSA-947531 -> R-HSA-110145	1	1	0.167376411775597	1	1	0.71885125160398
R-HSA-947531 -> R-HSA-163691	1	1	0.306763768026498	1	1	1
R-HSA-947531 -> R-HSA-76590	1	1	1	1	1	1
R-HSA-947531 -> R-HSA-70467	1	1	1	1	1	1
R-HSA-947531 -> R-HSA-453342	1	1	1	1	1	1
R-HSA-947531 -> R-HSA-6788912	1	1	1	1	1	1
R-HSA-2430535 -> R-HSA-2430552	1	1	0.197555947571673	1	1	0.794271336063997
R-HSA-9603801 -> R-HSA-9603797	1	1	1	1	1	1
R-HSA-5624952 -> R-HSA-5625426	1	1	0.436978085081686	1	1	1
R-HSA-2426148 -> R-HSA-1655843	1	1	1	1	1	1
R-HSA-8950362 -> R-HSA-8950740	1	1	0.306763768026498	1	1	1
R-HSA-937079 -> R-HSA-8863895	0.142206005199106	0.162464126804477	0.332201731934476	1	1	1
R-HSA-937079 -> R-HSA-166082	0.103757893616292	0.118925236868845	0.197555947571673	1	1	0.794271336063997
R-HSA-9614414 -> R-HSA-9614562	1	1	0.00467607484409645	1	1	0.18350028279751
R-HSA-9614414 -> R-HSA-9614423	1	1	0.0746150168858982	1	1	0.470614204502328
R-HSA-9614414 -> R-HSA-9614564	1	1	0.167376411775597	1	1	0.71885125160398
R-HSA-9645608 -> R-HSA-9646468	1	1	0.470925882954808	1	1	1
R-HSA-443779 -> R-HSA-445089	1	1	1	1	1	1
R-HSA-8955885 -> R-HSA-2672302	1	1	1	1	1	1
R-HSA-8955885 -> R-HSA-8848110	1	1	1	1	1	1
R-HSA-8955885 -> R-HSA-1168813	1	1	1	1	1	1
R-HSA-8955885 -> R-HSA-1112755	1	1	1	1	1	1
R-HSA-8955885 -> R-NUL-1169195	1	1	1	1	1	1
R-HSA-8955885 -> R-HSA-1168809	1	1	1	1	1	1
R-HSA-8955885 -> R-HSA-877269	1	1	1	1	1	1
R-HSA-8955885 -> R-HSA-912680	1	1	0.706807060647392	1	1	1
R-HSA-9026377 -> R-HSA-9026510	1	1	1	1	1	1
R-HSA-380200 -> R-HSA-5389845	1	1	1	1	1	1
R-HSA-111215 -> R-HSA-74220	1	1	1	1	1	1
R-HSA-111215 -> R-HSA-110138	1	1	1	1	1	1
R-HSA-111215 -> R-HSA-197250	1	1	1	1	1	1
R-HSA-111215 -> R-HSA-74213	1	1	1	1	1	1
R-HSA-111215 -> R-HSA-74215	1	1	1	1	1	1
R-HSA-111215 -> R-HSA-73567	1	1	1	1	1	1
R-HSA-75861 -> R-HSA-75866	1	1	0.870917613627942	1	1	1
R-HSA-9606784 -> R-HSA-9645126	1	1	1	1	1	1
R-HSA-9606784 -> R-HSA-9645134	1	1	1	1	1	1
R-HSA-162857 -> R-HSA-162683	1	1	1	1	1	1
R-HSA-1168637 -> R-HSA-1168641	1	1	0.422838143596797	1	1	1
R-HSA-8938770 -> R-HSA-8938773	1	1	1	1	1	1
R-HSA-5692749 -> R-HSA-5692754	1	1	1	1	1	1
R-HSA-507869 -> R-HSA-507871	1	1	1	1	1	1
R-HSA-507869 -> R-HSA-75887	1	1	0.197555947571673	1	1	0.794271336063997
R-HSA-507869 -> R-HSA-432074	1	1	1	1	1	1
R-HSA-507869 -> R-HSA-1483142	1	1	1	1	1	1
R-HSA-399946 -> R-HSA-399944	0.142206005199106	0.162464126804477	0.72279489584229	1	1	1
R-HSA-1067651 -> R-HSA-1067659	1	1	1	1	1	1
R-HSA-8948234 -> R-HSA-8944216	1	1	0.982375096725388	1	1	1
R-HSA-8948234 -> R-HSA-8944240	1	1	0.982375096725388	1	1	1
R-HSA-8948234 -> R-HSA-8944225	1	1	0.982375096725388	1	1	1
R-HSA-8948234 -> R-HSA-1980233	1	1	0.98985265838838	1	1	1
R-HSA-8948234 -> R-HSA-3341296	1	1	0.985337155204706	1	1	1
R-HSA-8948234 -> R-HSA-8950113	0.40948041504201	0.456011604550296	0.928648819581098	1	1	1
R-HSA-8948234 -> R-HSA-8948230	1	1	0.98985265838838	1	1	1
R-HSA-8948234 -> R-HSA-2002460	1	1	0.982375096725388	1	1	1
R-HSA-8948234 -> R-HSA-8944262	1	1	0.982375096725388	1	1	1
R-HSA-8948234 -> R-HSA-8944218	1	1	0.982375096725388	1	1	1
R-HSA-8948234 -> R-HSA-8944261	1	1	0.982375096725388	1	1	1
R-HSA-8948234 -> R-HSA-8944215	1	1	0.982375096725388	1	1	1
R-HSA-8948234 -> R-HSA-8944230	1	1	0.982375096725388	1	1	1
R-HSA-8948234 -> R-HSA-8944254	1	1	0.982375096725388	1	1	1
R-HSA-8948234 -> R-HSA-8944250	1	1	0.982375096725388	1	1	1
R-HSA-8948234 -> R-HSA-5358336	1	1	0.982375096725388	1	1	1
R-HSA-8948234 -> R-HSA-8950183	0.0942971809492455	0.119844829563258	0.791380706772737	1	1	1
R-HSA-8948234 -> R-HSA-8950456	0.396347780288145	0.442004655592503	0.917209810180401	1	1	1
R-HSA-8948234 -> R-HSA-8944257	1	1	0.982375096725388	1	1	1
R-HSA-8948234 -> R-HSA-8944247	1	1	0.982375096725388	1	1	1
R-HSA-8948234 -> R-HSA-8944266	1	1	0.982375096725388	1	1	1
R-HSA-8948234 -> R-HSA-8944265	1	1	0.982375096725388	1	1	1
R-HSA-8948234 -> R-HSA-8944223	1	1	0.982375096725388	1	1	1
R-HSA-8936979 -> R-HSA-8937016	1	1	0.101891111198968	1	1	0.566200022698097
R-HSA-8961688 -> R-HSA-8961699	1	1	1	1	1	1
R-HSA-5654622 -> R-HSA-2316434	0.575643423160729	0.628699503589039	0.485582194820562	1	1	1
R-HSA-5654622 -> R-HSA-5654697	1	1	1	1	1	1
R-HSA-1855205 -> R-HSA-1855222	1	1	1	1	1	1
R-HSA-1855205 -> R-HSA-139941	1	1	1	1	1	1
R-HSA-1855205 -> R-HSA-169683	1	1	1	1	1	1
R-HSA-1855205 -> R-HSA-1855174	1	1	1	1	1	1
R-HSA-1855205 -> R-HSA-1855153	1	1	1	1	1	1
R-HSA-1855205 -> R-HSA-169680	1	1	1	1	1	1
R-HSA-381706 -> R-HSA-422320	1	1	1	1	1	1
R-HSA-8951966 -> R-HSA-8951977	1	1	1	1	1	1
R-HSA-982807 -> R-HSA-1168839	1	1	1	1	1	1
R-HSA-982807 -> R-HSA-1168393	1	1	1	1	1	1
R-HSA-982807 -> R-HSA-1168813	1	1	1	1	1	1
R-HSA-982807 -> R-HSA-1168809	1	1	1	1	1	1
R-HSA-982807 -> R-HSA-1168445	1	1	1	1	1	1
R-HSA-5672951 -> R-HSA-5672961	1	1	0.519495112509078	1	1	1
R-HSA-9604969 -> R-HSA-9645126	1	1	1	1	1	1
R-HSA-9604969 -> R-HSA-9645134	1	1	1	1	1	1
R-HSA-6787623 -> R-HSA-6787642	1	1	1	1	1	1
R-HSA-168400 -> R-HSA-622420	1	1	0.027989055524697	1	1	0.355362470905382
R-HSA-168400 -> R-HSA-622310	1	1	1	1	1	1
R-HSA-110227 -> R-HSA-110352	1	1	1	1	1	1
R-HSA-9011984 -> R-HSA-9011985	1	1	0.11469147213198	1	1	0.625014365062735
R-HSA-399711 -> R-HSA-8878664	1	1	1	1	1	1
R-HSA-399711 -> R-HSA-432162	1	1	1	1	1	1
R-HSA-399711 -> R-HSA-425483	1	1	1	1	1	1
R-HSA-399711 -> R-HSA-352379	1	1	1	1	1	1
R-HSA-399711 -> R-HSA-425983	1	1	1	1	1	1
R-HSA-399711 -> R-HSA-936897	1	1	0.807931649494274	1	1	1
R-HSA-399711 -> R-HSA-8949703	1	1	1	1	1	1
R-HSA-399711 -> R-HSA-352385	1	1	1	1	1	1
R-HSA-399711 -> R-HSA-426015	1	1	1	1	1	1
R-HSA-399711 -> R-HSA-2730664	1	1	1	1	1	1
R-HSA-9624789 -> R-HSA-5684864	1	1	1	1	1	1
R-HSA-9606159 -> R-HSA-9606162	1	1	0.871734062192719	1	1	1
R-HSA-5657617 -> R-HSA-112124	1	1	0.422838143596797	1	1	1
R-HSA-73792 -> R-HSA-453356	1	1	1	1	1	1
R-HSA-73792 -> R-HSA-74220	1	1	1	1	1	1
R-HSA-73792 -> R-HSA-110138	1	1	1	1	1	1
R-HSA-73792 -> R-HSA-70479	1	1	1	1	1	1
R-HSA-73792 -> R-HSA-508189	1	1	1	1	1	1
R-HSA-73792 -> R-HSA-5226964	1	1	1	1	1	1
R-HSA-73792 -> R-HSA-8955869	1	1	0.233729871495819	1	1	0.916153355108257
R-HSA-73792 -> R-HSA-380930	1	1	1	1	1	1
R-HSA-73792 -> R-HSA-111524	1	1	1	1	1	1
R-HSA-73792 -> R-HSA-514604	1	1	1	1	1	1
R-HSA-73792 -> R-HSA-379861	1	1	0.59997990374343	1	1	1
R-HSA-73792 -> R-HSA-210444	1	1	1	1	1	1
R-HSA-73792 -> R-NUL-8955873	1	1	0.0965722420237049	1	1	0.550383613092285
R-HSA-73792 -> R-HSA-8865774	1	1	0.0908094927678568	1	1	0.532408555138085
R-HSA-73792 -> R-HSA-200421	1	1	1	1	1	1
R-HSA-73792 -> R-HSA-71732	1	1	1	1	1	1
R-HSA-73792 -> R-HSA-174367	1	1	1	1	1	1
R-HSA-73792 -> R-HSA-378513	0.0428599642041596	0.0493704869468623	0.306763768026498	1	1	1
R-HSA-73792 -> R-HSA-74248	1	1	1	1	1	1
R-HSA-73792 -> R-HSA-110145	1	1	0.306763768026498	1	1	1
R-HSA-73792 -> R-HSA-163691	1	1	0.422838143596797	1	1	1
R-HSA-73792 -> R-HSA-76590	1	1	1	1	1	1
R-HSA-73792 -> R-HSA-517444	1	1	1	1	1	1
R-HSA-73792 -> R-HSA-70467	1	1	1	1	1	1
R-HSA-73792 -> R-HSA-73788	1	1	1	1	1	1
R-HSA-73792 -> R-HSA-372448	1	1	0.422838143596797	1	1	1
R-HSA-73792 -> R-HSA-453342	1	1	1	1	1	1
R-HSA-73792 -> R-HSA-6788912	1	1	1	1	1	1
R-HSA-73792 -> R-HSA-428052	1	1	1	1	1	1
R-HSA-4568737 -> R-HSA-4568740	1	1	1	1	1	1
R-HSA-5694436 -> R-HSA-203977	1	1	1	1	1	1
R-HSA-5694436 -> R-HSA-5694522	0.311246061386388	0.350120875442142	0.314083554260454	1	1	1
R-HSA-8936442 -> R-HSA-6813749	1	1	1	1	1	1
R-HSA-8936442 -> R-HSA-5696457	1	1	1	1	1	1
R-HSA-8936442 -> R-HSA-193789	1	1	1	1	1	1
R-HSA-8936442 -> R-HSA-71707	1	1	1	1	1	1
R-HSA-8936442 -> R-HSA-71691	1	1	1	1	1	1
R-HSA-8936442 -> R-HSA-2161779	1	1	1	1	1	1
R-HSA-8936442 -> R-HSA-2454081	1	1	0.72279489584229	1	1	1
R-HSA-8936442 -> R-HSA-71260	1	1	1	1	1	1
R-HSA-8936442 -> R-HSA-2162078	1	1	1	1	1	1
R-HSA-8936442 -> R-HSA-173597	1	1	1	1	1	1
R-HSA-8936442 -> R-HSA-198508	1	1	1	1	1	1
R-HSA-8936442 -> R-HSA-70510	1	1	1	1	1	1
R-HSA-8936442 -> R-HSA-193816	1	1	1	1	1	1
R-HSA-8936442 -> R-HSA-73794	1	1	1	1	1	1
R-HSA-8936442 -> R-HSA-193073	1	1	1	1	1	1
R-HSA-8936442 -> R-HSA-418436	0.123190867383322	0.140968434241474	0.666995872426888	1	1	1
R-HSA-8936442 -> R-HSA-8948800	1	1	1	1	1	1
R-HSA-8936442 -> R-HSA-9023968	1	1	1	1	1	1
R-HSA-8936442 -> R-HSA-379993	1	1	0.769252703435647	1	1	1
R-HSA-8936442 -> R-HSA-3640858	1	1	1	1	1	1
R-HSA-8936442 -> R-HSA-202127	1	1	1	1	1	1
R-HSA-8936442 -> R-HSA-5662471	1	1	1	1	1	1
R-HSA-8936442 -> R-HSA-9024766	1	1	1	1	1	1
R-HSA-8936442 -> R-HSA-8938073	0.179018217694777	0.203866666439193	0.807931649494274	1	1	1
R-HSA-8936442 -> R-HSA-5692237	1	1	1	1	1	1
R-HSA-8936442 -> R-HSA-5362522	1	1	1	1	1	1
R-HSA-8936442 -> R-HSA-5362564	1	1	1	1	1	1
R-HSA-8936442 -> R-HSA-5652195	1	1	1	1	1	1
R-HSA-8936442 -> R-HSA-70449	1	1	0.59997990374343	1	1	1
R-HSA-8936442 -> R-HSA-9640237	1	1	0.840133019831287	1	1	1
R-HSA-8936442 -> R-HSA-5696080	1	1	1	1	1	1
R-HSA-8936442 -> R-HSA-379415	1	1	1	1	1	1
R-HSA-8936442 -> R-HSA-2161662	1	1	1	1	1	1
R-HSA-8936442 -> R-HSA-5362518	1	1	0.59997990374343	1	1	1
R-HSA-8936442 -> R-HSA-8956427	1	1	1	1	1	1
R-HSA-8936442 -> R-HSA-9657619	1	1	0.840133019831287	1	1	1
R-HSA-8936442 -> R-HSA-204647	1	1	1	1	1	1
R-HSA-8936442 -> R-HSA-6808464	1	1	1	1	1	1
R-HSA-8936442 -> R-HSA-192097	1	1	1	1	1	1
R-HSA-8937654 -> R-HSA-444527	0.0838979833043806	0.0963206961955828	0.000780500821513691	1	1	0.0742161731278767
R-HSA-8937654 -> R-HSA-373061	0.103757893616292	0.118925236868845	0.000130155779018403	1	1	0.0203531099440028
R-HSA-8937654 -> R-HSA-8862733	0.103757893616292	0.118925236868845	0.00338188099149484	1	1	0.152116247024181
R-HSA-8937654 -> R-HSA-373073	0.0838979833043806	0.0963206961955828	0.000780500821513691	1	1	0.0742161731278767
R-HSA-8937654 -> R-HSA-1973968	6.96473521426969E-06	1.23306760556491E-05	3.60940897809571E-06	0.0217806254549456	0.00866002848876745	0.00299584722515072
R-HSA-8937654 -> R-HSA-445757	0.123190867383322	0.140968434241474	0.00880061952199672	1	1	0.239850181421272
R-HSA-3928644 -> R-HSA-3928600	1	1	1	1	1	1
R-HSA-9625749 -> R-HSA-9625693	1	1	1	1	1	1
R-HSA-4331327 -> R-HSA-140217	1	1	0.306763768026498	1	1	1
R-HSA-114263 -> R-HSA-114307	1	1	0.167376411775597	1	1	0.71885125160398
R-HSA-114263 -> R-HSA-114284	1	1	0.167376411775597	1	1	0.71885125160398
R-HSA-211190 -> R-HSA-211186	1	1	1	1	1	1
R-HSA-1013013 -> R-HSA-1013012	1	1	1	1	1	1
R-HSA-187948 -> R-HSA-174097	1	1	0.027989055524697	1	1	0.355362470905382
R-HSA-3858387 -> R-HSA-1183058	1	1	0.70784214402338	1	1	1
R-HSA-3858387 -> R-HSA-9635915	1	1	0.306763768026498	1	1	1
R-HSA-3858387 -> R-HSA-9653893	1	1	0.306763768026498	1	1	1
R-HSA-3858387 -> R-HSA-9618584	1	1	0.167376411775597	1	1	0.71885125160398
R-HSA-3858387 -> R-HSA-977271	1	1	0.306763768026498	1	1	1
R-HSA-3858387 -> R-HSA-9635927	1	1	0.306763768026498	1	1	1
R-HSA-3858387 -> R-HSA-381283	1	1	0.332201731934476	1	1	1
R-HSA-3858387 -> R-HSA-381377	1	1	0.167376411775597	1	1	0.71885125160398
R-HSA-3858387 -> R-HSA-9653742	1	1	0.422838143596797	1	1	1
R-HSA-3858387 -> R-HSA-3857329	1	1	0.167376411775597	1	1	0.71885125160398
R-HSA-2408529 -> R-HSA-5333615	1	1	0.999361336304569	1	1	1
R-HSA-3249390 -> R-HSA-3249371	1	1	1	1	1	1
R-HSA-5607757 -> R-HSA-453356	1	1	0.769252703435647	1	1	1
R-HSA-5607757 -> R-HSA-5607732	1	1	0.769252703435647	1	1	1
R-HSA-5607757 -> R-HSA-74220	1	1	0.769252703435647	1	1	1
R-HSA-5607757 -> R-HSA-110138	1	1	0.866940615838061	1	1	1
R-HSA-5607757 -> R-HSA-70479	1	1	0.807931649494274	1	1	1
R-HSA-5607757 -> R-HSA-5226964	1	1	0.807931649494274	1	1	1
R-HSA-5607757 -> R-HSA-975118	1	1	0.518119316461153	1	1	1
R-HSA-5607757 -> R-HSA-202534	1	1	0.621459629547463	1	1	1
R-HSA-5607757 -> R-HSA-380930	1	1	0.866940615838061	1	1	1
R-HSA-5607757 -> R-HSA-9640480	1	1	0.807931649494274	1	1	1
R-HSA-5607757 -> R-HSA-200421	1	1	0.907834098177838	1	1	1
R-HSA-5607757 -> R-HSA-71732	1	1	0.769252703435647	1	1	1
R-HSA-5607757 -> R-HSA-110145	1	1	0.459821134966631	1	1	1
R-HSA-5607757 -> R-HSA-163691	1	1	0.518119316461153	1	1	1
R-HSA-5607757 -> R-HSA-76590	1	1	0.840133019831287	1	1	1
R-HSA-5607757 -> R-HSA-202453	1	1	0.518119316461153	1	1	1
R-HSA-5607757 -> R-HSA-70467	1	1	0.807931649494274	1	1	1
R-HSA-5607757 -> R-HSA-937050	1	1	0.866940615838061	1	1	1
R-HSA-5607757 -> R-HSA-2730904	1	1	0.459821134966631	1	1	1
R-HSA-5607757 -> R-HSA-5607756	1	1	0.769252703435647	1	1	1
R-HSA-5607757 -> R-HSA-453342	1	1	0.769252703435647	1	1	1
R-HSA-5607757 -> R-HSA-6788912	1	1	0.769252703435647	1	1	1
R-HSA-5607757 -> R-HSA-975122	1	1	0.840133019831287	1	1	1
R-HSA-203977 -> R-HSA-5694522	0.2803154371678	0.316272068782634	0.233729871495819	1	1	0.916153355108257
R-HSA-203977 -> R-HSA-203979	1	1	0.422838143596797	1	1	1
R-HSA-5672965 -> R-HSA-5672950	0.681556296142488	0.733562051522672	0.888745317811494	1	1	1
R-HSA-5672965 -> R-HSA-5658435	0.70852432437633	0.759465609834231	0.850619693731446	1	1	1
R-HSA-5672965 -> R-HSA-8981355	0.674436496151789	0.726664808369376	0.87744344444705	1	1	1
R-HSA-5672965 -> R-HSA-5624494	0.674436496151789	0.726664808369376	0.87744344444705	1	1	1
R-HSA-5672965 -> R-HSA-5674018	0.674436496151789	0.726664808369376	0.87744344444705	1	1	1
R-HSA-5672965 -> R-HSA-170986	0.667158901587356	0.71959037377004	0.865193426675836	1	1	1
R-HSA-8853496 -> R-HSA-8854041	1	1	0.59997990374343	1	1	1
R-HSA-5218838 -> R-HSA-5218809	1	1	1	1	1	1
R-HSA-3000310 -> R-HSA-2562526	1	1	0.844695583344446	1	1	1
R-HSA-3000310 -> R-HSA-3000319	1	1	0.844695583344446	1	1	1
R-HSA-9629369 -> R-HSA-9629499	1	1	1	1	1	1
R-HSA-933530 -> R-HSA-5684275	1	1	0.0966458813052973	1	1	0.550383613092285
R-HSA-933530 -> R-HSA-5684267	1	1	0.0966458813052973	1	1	0.550383613092285
R-HSA-933530 -> R-HSA-168140	1	1	0.332201731934476	1	1	1
R-HSA-933530 -> R-HSA-5357831	1	1	0.666995872426888	1	1	1
R-HSA-1912366 -> R-HSA-1912409	1	1	1	1	1	1
R-HSA-8848726 -> R-HSA-8849102	1	1	1	1	1	1
R-HSA-8848726 -> R-HSA-8848110	1	1	1	1	1	1
R-HSA-8848726 -> R-HSA-8849055	1	1	1	1	1	1
R-HSA-8848726 -> R-HSA-8848596	1	1	1	1	1	1
R-HSA-8848726 -> R-HSA-8848864	1	1	1	1	1	1
R-HSA-8848726 -> R-HSA-8848774	1	1	1	1	1	1
R-HSA-8848726 -> R-HSA-8849428	1	1	1	1	1	1
R-HSA-8848726 -> R-HSA-8848713	1	1	1	1	1	1
R-HSA-8848726 -> R-HSA-8848414	0.0636018394010693	0.073140626650913	0.422838143596797	1	1	1
R-HSA-8848726 -> R-HSA-8848751	1	1	1	1	1	1
R-HSA-8848726 -> R-HSA-8848023	1	1	1	1	1	1
R-HSA-8848726 -> R-HSA-8848818	1	1	1	1	1	1
R-HSA-8848726 -> R-HSA-8848930	1	1	1	1	1	1
R-HSA-8944216 -> R-HSA-2022073	1	1	0.98780186544921	1	1	1
R-HSA-8868236 -> R-HSA-8868651	0.287140791747773	0.347652539148498	0.590649391183913	1	1	1
R-HSA-2129362 -> R-HSA-2514823	1	1	1	1	1	1
R-HSA-2129362 -> R-HSA-2396399	1	1	1	1	1	1
R-HSA-2129362 -> R-HSA-2328033	1	1	1	1	1	1
R-HSA-2129362 -> R-HSA-2328037	1	1	0.666995872426888	1	1	1
R-HSA-2129362 -> R-HSA-2485148	0.0838979833043806	0.0963206961955828	0.519495112509078	1	1	1
R-HSA-2129362 -> R-HSA-2129385	1	1	1	1	1	1
R-HSA-2129362 -> R-HSA-2514772	1	1	0.519495112509078	1	1	1
R-HSA-2129362 -> R-HSA-2514831	1	1	1	1	1	1
R-HSA-1369080 -> R-HSA-1671691	1	1	1	1	1	1
R-HSA-193705 -> R-HSA-2730894	1	1	0.422838143596797	1	1	1
R-HSA-193705 -> R-HSA-193691	1	1	0.422838143596797	1	1	1
R-HSA-193705 -> R-HSA-193700	1	1	0.422838143596797	1	1	1
R-HSA-193705 -> R-HSA-209536	1	1	0.666995872426888	1	1	1
R-HSA-193705 -> R-HSA-1168633	1	1	0.132867236859952	1	1	0.674478978693583
R-HSA-378952 -> R-HSA-391375	1	1	1	1	1	1
R-HSA-378952 -> R-HSA-209925	1	1	1	1	1	1
R-HSA-378952 -> R-HSA-209840	1	1	1	1	1	1
R-HSA-203716 -> R-HSA-203662	1	1	1	1	1	1
R-HSA-2730885 -> R-HSA-2730833	1	1	0.552803054037339	1	1	1
R-HSA-6811504 -> R-HSA-2317332	1	1	0.422838143596797	1	1	1
R-HSA-6811504 -> R-HSA-8848751	1	1	0.422838143596797	1	1	1
R-HSA-6811504 -> R-HSA-9603279	1	1	0.519495112509078	1	1	1
R-HSA-1912362 -> R-HSA-1912409	1	1	0.840133019831287	1	1	1
R-HSA-5591086 -> R-HSA-140696	1	1	1	1	1	1
R-HSA-5591086 -> R-HSA-158137	1	1	1	1	1	1
R-HSA-5591086 -> R-HSA-140840	1	1	1	1	1	1
R-HSA-5591086 -> R-HSA-158419	1	1	1	1	1	1
R-HSA-5591086 -> R-HSA-140599	1	1	0.519495112509078	1	1	1
R-HSA-5638157 -> R-HSA-5661114	1	1	0.59997990374343	1	1	1
R-HSA-5638157 -> R-HSA-5638141	1	1	0.666995872426888	1	1	1
R-HSA-6800836 -> R-HSA-6800816	1	1	1	1	1	1
R-HSA-5685953 -> R-HSA-5684081	1	1	0.59997990374343	1	1	1
R-HSA-400282 -> R-HSA-400272	1	1	1	1	1	1
R-HSA-2730861 -> R-HSA-2730900	1	1	0.422838143596797	1	1	1
R-HSA-5433072 -> R-HSA-420975	1	1	1	1	1	1
R-HSA-5433072 -> R-HSA-210404	1	1	1	1	1	1
R-HSA-5433072 -> R-HSA-444705	1	1	1	1	1	1
R-HSA-5433072 -> R-HSA-451309	1	1	1	1	1	1
R-HSA-5433072 -> R-HSA-373075	1	1	1	1	1	1
R-HSA-5433072 -> R-HSA-210439	1	1	1	1	1	1
R-HSA-5433072 -> R-HSA-420977	1	1	1	1	1	1
R-HSA-5433072 -> R-HSA-432172	1	1	1	1	1	1
R-HSA-5433072 -> R-HSA-5433067	1	1	1	1	1	1
R-HSA-5433072 -> R-HSA-428015	1	1	1	1	1	1
R-HSA-5433072 -> R-HSA-451283	1	1	1	1	1	1
R-HSA-349637 -> R-HSA-349638	1	1	1	1	1	1
R-HSA-9646390 -> R-HSA-9646383	1	1	0.201062563962678	1	1	0.80433062461816
R-HSA-194922 -> R-HSA-194854	1	1	1	1	1	1
R-HSA-194922 -> R-HSA-194913	1	1	1	1	1	1
R-HSA-199203 -> R-HSA-196753	1	1	1	1	1	1
R-HSA-5658435 -> R-HSA-5658231	1	1	0.72279489584229	1	1	1
R-HSA-3000348 -> R-HSA-912505	1	1	0.936169233867219	1	1	1
R-HSA-3000348 -> R-HSA-2993769	1	1	0.923297716449411	1	1	1
R-HSA-3000348 -> R-HSA-2993790	1	1	0.923297716449411	1	1	1
R-HSA-3000348 -> R-HSA-3000383	1	1	0.666332720649623	1	1	1
R-HSA-3000348 -> R-HSA-2993780	1	1	0.923297716449411	1	1	1
R-HSA-8938951 -> R-HSA-8938965	1	1	1	1	1	1
R-HSA-177945 -> R-HSA-5672950	0.160812215319926	0.183425814398358	0.136036199671541	1	1	0.674820464095555
R-HSA-177945 -> R-HSA-5658435	0.231319435525236	0.262191114269924	0.12646525386945	1	1	0.669663630013469
R-HSA-177945 -> R-HSA-8981355	0.142206005199106	0.162464126804477	0.0966458813052973	1	1	0.550383613092285
R-HSA-177945 -> R-HSA-5624494	0.142206005199106	0.162464126804477	0.0966458813052973	1	1	0.550383613092285
R-HSA-177945 -> R-HSA-5674018	0.142206005199106	0.162464126804477	0.0966458813052973	1	1	0.550383613092285
R-HSA-177945 -> R-HSA-170986	0.123190867383322	0.140968434241474	0.0628677220627424	1	1	0.469800382605134
R-HSA-9009208 -> R-HSA-9008877	1	1	1	1	1	1
R-HSA-380199 -> R-HSA-5389845	1	1	1	1	1	1
R-HSA-428941 -> R-HSA-428961	1	1	1	1	1	1
R-HSA-428941 -> R-HSA-9626880	1	1	0.197555947571673	1	1	0.794271336063997
R-HSA-167056 -> R-HSA-167019	1	1	0.306763768026498	1	1	1
R-HSA-5138433 -> R-HSA-5138459	0.160812215319926	0.183425814398358	0.769252703435647	1	1	1
R-HSA-879917 -> R-HSA-912629	1	1	0.332201731934476	1	1	1
R-HSA-209792 -> R-HSA-5695957	1	1	0.422838143596797	1	1	1
R-HSA-209792 -> R-HSA-192137	1	1	0.306763768026498	1	1	1
R-HSA-209792 -> R-HSA-193766	1	1	0.306763768026498	1	1	1
R-HSA-209792 -> R-HSA-75848	1	1	0.422838143596797	1	1	1
R-HSA-209792 -> R-HSA-193711	1	1	0.306763768026498	1	1	1
R-HSA-209792 -> R-HSA-2545203	1	1	0.519495112509078	1	1	1
R-HSA-209792 -> R-HSA-201035	1	1	0.306763768026498	1	1	1
R-HSA-209792 -> R-HSA-193743	1	1	0.306763768026498	1	1	1
R-HSA-209792 -> R-HSA-159425	1	1	0.306763768026498	1	1	1
R-HSA-209792 -> R-HSA-5618331	1	1	0.0367862183322151	1	1	0.382898047913478
R-HSA-209792 -> R-HSA-199202	1	1	0.167376411775597	1	1	0.71885125160398
R-HSA-209792 -> R-HSA-2545253	1	1	0.519495112509078	1	1	1
R-HSA-209792 -> R-HSA-193727	1	1	0.306763768026498	1	1	1
R-HSA-209792 -> R-HSA-193407	1	1	0.306763768026498	1	1	1
R-HSA-209792 -> R-HSA-193401	1	1	0.306763768026498	1	1	1
R-HSA-209792 -> R-HSA-193424	1	1	0.306763768026498	1	1	1
R-HSA-209792 -> R-HSA-548843	1	1	0.167376411775597	1	1	0.71885125160398
R-HSA-209792 -> R-HSA-434382	1	1	0.167376411775597	1	1	0.71885125160398
R-HSA-209792 -> R-HSA-209821	1	1	0.167376411775597	1	1	0.71885125160398
R-HSA-8951442 -> R-HSA-8951443	1	1	1	1	1	1
R-HSA-8951442 -> R-HSA-8853956	1	1	1	1	1	1
R-HSA-8951442 -> R-HSA-8853965	1	1	1	1	1	1
R-HSA-8853908 -> R-HSA-9009485	1	1	1	1	1	1
R-HSA-72124 -> R-HSA-72107	1	1	0.999972484424187	1	1	1
R-HSA-72124 -> R-HSA-72127	1	1	0.999997952134766	1	1	1
R-HSA-379867 -> R-HSA-453356	1	1	0.519495112509078	1	1	1
R-HSA-379867 -> R-HSA-74220	1	1	0.519495112509078	1	1	1
R-HSA-379867 -> R-HSA-110138	1	1	0.72279489584229	1	1	1
R-HSA-379867 -> R-HSA-70479	1	1	0.59997990374343	1	1	1
R-HSA-379867 -> R-HSA-5226964	1	1	0.59997990374343	1	1	1
R-HSA-379867 -> R-HSA-380930	1	1	0.72279489584229	1	1	1
R-HSA-379867 -> R-HSA-200421	1	1	0.807931649494274	1	1	1
R-HSA-379867 -> R-HSA-71732	1	1	0.519495112509078	1	1	1
R-HSA-379867 -> R-HSA-110145	1	1	0.197555947571673	1	1	0.794271336063997
R-HSA-379867 -> R-HSA-163691	1	1	0.264900060326139	1	1	1
R-HSA-379867 -> R-HSA-76590	1	1	0.666995872426888	1	1	1
R-HSA-379867 -> R-HSA-70467	1	1	0.59997990374343	1	1	1
R-HSA-379867 -> R-HSA-453342	1	1	0.519495112509078	1	1	1
R-HSA-379867 -> R-HSA-6788912	1	1	0.519495112509078	1	1	1
R-HSA-6814119 -> R-HSA-6814124	1	1	0.397590242688787	1	1	1
R-HSA-9033240 -> R-HSA-9033238	1	1	1	1	1	1
R-HSA-211919 -> R-HSA-76397	1	1	0.197555947571673	1	1	0.794271336063997
R-HSA-2671872 -> R-HSA-2671873	1	1	1	1	1	1
R-HSA-389978 -> R-HSA-389976	1	1	0.226628408988544	1	1	0.895684516598815
R-HSA-2161792 -> R-HSA-9025995	1	1	1	1	1	1
R-HSA-2161792 -> R-HSA-74872	1	1	1	1	1	1
R-HSA-2161792 -> R-HSA-9012036	1	1	1	1	1	1
R-HSA-2161792 -> R-HSA-9020256	1	1	1	1	1	1
R-HSA-2161792 -> R-HSA-9020278	1	1	1	1	1	1
R-HSA-2161792 -> R-HSA-389540	1	1	1	1	1	1
R-HSA-2161792 -> R-HSA-5692283	1	1	1	1	1	1
R-HSA-2161792 -> R-HSA-9020255	1	1	1	1	1	1
R-HSA-2161792 -> R-HSA-71299	1	1	0.519495112509078	1	1	1
R-HSA-2161792 -> R-HSA-9025999	1	1	1	1	1	1
R-HSA-2161792 -> R-HSA-5693390	1	1	1	1	1	1
R-HSA-2161792 -> R-HSA-200644	1	1	1	1	1	1
R-HSA-2161792 -> R-HSA-2161567	1	1	1	1	1	1
R-HSA-2161792 -> R-HSA-9020277	1	1	1	1	1	1
R-HSA-453356 -> R-HSA-453358	1	1	1	1	1	1
R-HSA-453356 -> R-HSA-71515	1	1	1	1	1	1
R-HSA-453356 -> R-HSA-453346	1	1	1	1	1	1
R-HSA-917811 -> R-HSA-917936	1	1	1	1	1	1
R-HSA-418868 -> R-HSA-374701	1	1	1	1	1	1
R-HSA-1980044 -> R-HSA-1980074	1	1	1	1	1	1
R-HSA-629599 -> R-HSA-622326	1	1	0.422838143596797	1	1	1
R-HSA-141202 -> R-HSA-71676	1	1	1	1	1	1
R-HSA-936986 -> R-HSA-5357757	1	1	0.264900060326139	1	1	1
R-HSA-936986 -> R-HSA-5607757	1	1	0.518119316461153	1	1	1
R-HSA-936986 -> R-HSA-5667111	1	1	0.59997990374343	1	1	1
R-HSA-936986 -> R-HSA-5668414	1	1	0.0193202617820623	1	1	0.321757878444196
R-HSA-936986 -> R-HSA-9645406	1	1	0.59997990374343	1	1	1
R-HSA-936986 -> R-HSA-975118	1	1	0.179782119716332	1	1	0.753301006540109
R-HSA-936986 -> R-HSA-202534	1	1	0.275399471600359	1	1	1
R-HSA-936986 -> R-HSA-918224	1	1	0.422838143596797	1	1	1
R-HSA-936986 -> R-HSA-741386	1	1	0.0966458813052973	1	1	0.550383613092285
R-HSA-936986 -> R-HSA-5246693	1	1	0.666995872426888	1	1	1
R-HSA-936986 -> R-HSA-168915	1	1	0.195617770501696	1	1	0.794271336063997
R-HSA-936986 -> R-HSA-5689111	1	1	0.59997990374343	1	1	1
R-HSA-936986 -> R-HSA-5688797	1	1	0.59997990374343	1	1	1
R-HSA-936986 -> R-HSA-975097	1	1	0.72279489584229	1	1	1
R-HSA-936986 -> R-HSA-688137	1	1	0.0485443595819598	1	1	0.426515823252569
R-HSA-936986 -> R-HSA-5691431	1	1	0.422838143596797	1	1	1
R-HSA-936986 -> R-HSA-202453	1	1	0.179782119716332	1	1	0.753301006540109
R-HSA-936986 -> R-HSA-936960	1	1	0.519495112509078	1	1	1
R-HSA-936986 -> R-HSA-177690	1	1	0.769252703435647	1	1	1
R-HSA-936986 -> R-HSA-5667107	1	1	0.666995872426888	1	1	1
R-HSA-936986 -> R-HSA-9014342	1	1	0.0485443595819598	1	1	0.426515823252569
R-HSA-936986 -> R-HSA-936947	1	1	0.72279489584229	1	1	1
R-HSA-936986 -> R-HSA-937050	1	1	0.264900060326139	1	1	1
R-HSA-936986 -> R-HSA-2730904	1	1	0.136036199671541	1	1	0.674820464095555
R-HSA-936986 -> R-HSA-5696547	1	1	0.422838143596797	1	1	1
R-HSA-936986 -> R-HSA-5607756	1	1	0.397590242688787	1	1	1
R-HSA-936986 -> R-HSA-975122	1	1	0.459821134966631	1	1	1
R-HSA-390597 -> R-HSA-390598	1	1	0.969397673673252	1	1	1
R-HSA-983153 -> R-HSA-111215	1	1	1	1	1	1
R-HSA-983153 -> R-HSA-453356	1	1	1	1	1	1
R-HSA-983153 -> R-HSA-983152	1	1	0.684944609429432	1	1	1
R-HSA-983153 -> R-HSA-5336466	1	1	1	1	1	1
R-HSA-983153 -> R-HSA-74220	1	1	1	1	1	1
R-HSA-983153 -> R-HSA-110138	1	1	1	1	1	1
R-HSA-983153 -> R-HSA-70479	1	1	1	1	1	1
R-HSA-983153 -> R-HSA-5226964	1	1	1	1	1	1
R-HSA-983153 -> R-HSA-380930	1	1	1	1	1	1
R-HSA-983153 -> R-HSA-200421	1	1	1	1	1	1
R-HSA-983153 -> R-HSA-71732	1	1	1	1	1	1
R-HSA-983153 -> R-HSA-110145	1	1	0.666995872426888	1	1	1
R-HSA-983153 -> R-HSA-163691	1	1	0.72279489584229	1	1	1
R-HSA-983153 -> R-HSA-76590	1	1	1	1	1	1
R-HSA-983153 -> R-HSA-70467	1	1	1	1	1	1
R-HSA-983153 -> R-HSA-3244605	1	1	1	1	1	1
R-HSA-983153 -> R-HSA-453342	1	1	1	1	1	1
R-HSA-983153 -> R-HSA-6788912	1	1	1	1	1	1
R-HSA-5682588 -> R-HSA-5682586	1	1	0.201062563962678	1	1	0.80433062461816
R-HSA-8869568 -> R-HSA-8869549	1	1	1	1	1	1
R-HSA-8869568 -> R-HSA-8869542	1	1	1	1	1	1
R-HSA-8869568 -> R-HSA-8869543	1	1	0.167376411775597	1	1	0.71885125160398
R-HSA-8874470 -> R-HSA-2730885	1	1	0.332201731934476	1	1	1
R-HSA-8874470 -> R-HSA-1676177	1	1	1	1	1	1
R-HSA-8874470 -> R-HSA-1306979	1	1	1	1	1	1
R-HSA-8874470 -> R-HSA-9606151	1	1	0.888985843052649	1	1	1
R-HSA-8874470 -> R-HSA-399998	1	1	1	1	1	1
R-HSA-8874470 -> R-HSA-3928601	1	1	1	1	1	1
R-HSA-8874470 -> R-HSA-2730841	1	1	0.332201731934476	1	1	1
R-HSA-8874470 -> R-HSA-1112666	1	1	0.871734062192719	1	1	1
R-HSA-8874470 -> R-HSA-109701	1	1	1	1	1	1
R-HSA-8874470 -> R-HSA-2316429	1	1	1	1	1	1
R-HSA-8874470 -> R-HSA-2317332	1	1	1	1	1	1
R-HSA-8874470 -> R-HSA-202407	1	1	1	1	1	1
R-HSA-8874470 -> R-HSA-442586	1	1	1	1	1	1
R-HSA-8874470 -> R-HSA-392300	1	1	1	1	1	1
R-HSA-8874470 -> R-HSA-5654717	1	1	1	1	1	1
R-HSA-8874470 -> R-HSA-202164	1	1	1	1	1	1
R-HSA-8874470 -> R-HSA-1433514	1	1	0.769252703435647	1	1	1
R-HSA-8874470 -> R-HSA-5620975	1	1	0.59997990374343	1	1	1
R-HSA-8874470 -> R-HSA-434637	1	1	1	1	1	1
R-HSA-8874470 -> R-HSA-1433542	1	1	0.666995872426888	1	1	1
R-HSA-8874470 -> R-HSA-418874	1	1	1	1	1	1
R-HSA-8874470 -> R-HSA-186800	1	1	1	1	1	1
R-HSA-8874470 -> R-HSA-2730870	1	1	0.59997990374343	1	1	1
R-HSA-8874470 -> R-HSA-177939	0.142206005199106	0.162464126804477	0.332201731934476	1	1	1
R-HSA-8874470 -> R-HSA-8871196	1	1	1	1	1	1
R-HSA-8874470 -> R-HSA-622382	1	1	1	1	1	1
R-HSA-8874470 -> R-HSA-5218819	1	1	1	1	1	1
R-HSA-8874470 -> R-HSA-1250462	1	1	1	1	1	1
R-HSA-8874470 -> R-HSA-2029271	0.0811301975099415	0.103538770118484	0.302690443164523	1	1	1
R-HSA-8874470 -> R-HSA-202354	1	1	1	1	1	1
R-HSA-8874470 -> R-HSA-2316434	0.58490297547147	0.638047800309569	0.514150199807441	1	1	1
R-HSA-8874470 -> R-HSA-1250370	1	1	1	1	1	1
R-HSA-8874470 -> R-HSA-5654692	1	1	1	1	1	1
R-HSA-8874470 -> R-HSA-2424481	1	1	0.264900060326139	1	1	1
R-HSA-8874470 -> R-HSA-5654697	1	1	1	1	1	1
R-HSA-8874470 -> R-HSA-437162	1	1	1	1	1	1
R-HSA-8874470 -> R-HSA-2029458	0.0811301975099415	0.103538770118484	0.302690443164523	1	1	1
R-HSA-8874470 -> R-HSA-109699	1	1	0.969397673673252	1	1	1
R-HSA-8874470 -> R-HSA-1306957	1	1	1	1	1	1
R-HSA-8874470 -> R-HSA-5654714	1	1	1	1	1	1
R-HSA-8874470 -> R-HSA-167686	1	1	1	1	1	1
R-HSA-8874470 -> R-HSA-434633	1	1	1	1	1	1
R-HSA-8874470 -> R-HSA-202237	1	1	1	1	1	1
R-HSA-8874470 -> R-HSA-5654701	1	1	1	1	1	1
R-HSA-8874470 -> R-HSA-5654159	1	1	1	1	1	1
R-HSA-8874470 -> R-HSA-2029465	1	1	1	1	1	1
R-HSA-8874470 -> R-HSA-9606884	1	1	1	1	1	1
R-HSA-8874470 -> R-HSA-8964241	1	1	1	1	1	1
R-HSA-8874470 -> R-HSA-354060	1	1	1	1	1	1
R-HSA-8874470 -> R-HSA-2045911	1	1	1	1	1	1
R-HSA-8874470 -> R-HSA-1855177	1	1	1	1	1	1
R-HSA-8874470 -> R-HSA-5607735	1	1	1	1	1	1
R-HSA-8874470 -> R-HSA-1675949	1	1	1	1	1	1
R-HSA-8874470 -> R-HSA-199456	1	1	1	1	1	1
R-HSA-8874470 -> R-HSA-389158	1	1	0.197555947571673	1	1	0.794271336063997
R-HSA-8874470 -> R-HSA-9028519	1	1	1	1	1	1
R-HSA-8874470 -> R-HSA-111879	1	1	1	1	1	1
R-HSA-8874470 -> R-HSA-398193	1	1	1	1	1	1
R-HSA-8874470 -> R-HSA-1676048	1	1	1	1	1	1
R-HSA-8874470 -> R-HSA-2424480	1	1	0.0628677220627424	1	1	0.469800382605134
R-HSA-8874470 -> R-HSA-202692	1	1	1	1	1	1
R-HSA-8874470 -> R-HSA-9603445	1	1	1	1	1	1
R-HSA-8874470 -> R-HSA-5654163	1	1	1	1	1	1
R-HSA-8874470 -> R-HSA-9603279	1	1	1	1	1	1
R-HSA-8874470 -> R-HSA-202365	1	1	0.519495112509078	1	1	1
R-HSA-8874470 -> R-HSA-2029268	0.0686040129669779	0.0879197022090656	0.233715231245586	1	1	0.916153355108257
R-HSA-8874470 -> R-HSA-2730848	1	1	0.422838143596797	1	1	1
R-HSA-8874470 -> R-HSA-5654690	1	1	1	1	1	1
R-HSA-8874470 -> R-HSA-8867044	0.160812215319926	0.183425814398358	0.136036199671541	1	1	0.674820464095555
R-HSA-8874470 -> R-HSA-5654709	1	1	1	1	1	1
R-HSA-8874470 -> R-HSA-109700	1	1	1	1	1	1
R-HSA-8874470 -> R-HSA-9032478	1	1	0.59997990374343	1	1	1
R-HSA-8874470 -> R-HSA-2730847	1	1	0.332201731934476	1	1	1
R-HSA-8874470 -> R-HSA-2731147	1	1	1	1	1	1
R-HSA-8874470 -> R-HSA-8852019	1	1	1	1	1	1
R-HSA-8874470 -> R-HSA-5654167	1	1	1	1	1	1
R-HSA-8874470 -> R-HSA-2219524	1	1	1	1	1	1
R-HSA-8874470 -> R-HSA-5654705	1	1	1	1	1	1
R-HSA-8874470 -> R-HSA-1855221	1	1	0.306763768026498	1	1	1
R-HSA-8874470 -> R-HSA-114689	1	1	0.132867236859952	1	1	0.674478978693583
R-HSA-8874470 -> R-HSA-9021627	1	1	0.72279489584229	1	1	1
R-HSA-8874470 -> R-HSA-5654224	1	1	1	1	1	1
R-HSA-8874470 -> R-HSA-2076220	1	1	1	1	1	1
R-HSA-8874470 -> R-HSA-389352	1	1	0.197555947571673	1	1	0.794271336063997
R-HSA-8874470 -> R-HSA-198266	1	1	1	1	1	1
R-HSA-110319 -> R-HSA-5653756	1	1	0.572057059763552	1	1	1
R-HSA-110319 -> R-HSA-5654986	1	1	0.807931649494274	1	1	1
R-HSA-5683593 -> R-HSA-5681980	1	1	1	1	1	1
R-HSA-5683593 -> R-HSA-5682011	1	1	1	1	1	1
R-HSA-5683593 -> R-HSA-5678490	1	1	1	1	1	1
R-HSA-1655842 -> R-HSA-1655851	1	1	1	1	1	1
R-HSA-9641109 -> R-HSA-9646347	1	1	0.769252703435647	1	1	1
R-HSA-428961 -> R-HSA-111881	1	1	1	1	1	1
R-HSA-5687183 -> R-HSA-5693533	1	1	1	1	1	1
R-HSA-75820 -> R-HSA-75822	1	1	1	1	1	1
R-HSA-2428930 -> R-HSA-2428926	1	1	1	1	1	1
R-HSA-3159259 -> R-HSA-71010	1	1	1	1	1	1
R-HSA-9011083 -> R-HSA-428510	1	1	1	1	1	1
R-HSA-9011083 -> R-HSA-9014834	1	1	1	1	1	1
R-HSA-9011083 -> R-HSA-9010951	1	1	1	1	1	1
R-HSA-914010 -> R-HSA-914018	0.264337620497711	0.298697188600923	0.706807060647392	1	1	1
R-HSA-389491 -> R-HSA-749448	1	0.534048636358253	0.0742635730146389	1	1	0.470614204502328
R-HSA-76373 -> R-HSA-76397	1	1	0.132867236859952	1	1	0.674478978693583
R-HSA-76373 -> R-HSA-174931	1	1	0.0704741114145023	1	1	0.470614204502328
R-HSA-8856945 -> R-HSA-8856951	1	1	0.519495112509078	1	1	1
R-HSA-4420153 -> R-HSA-4420121	1	1	1	1	1	1
R-HSA-1980039 -> R-HSA-1980074	1	1	1	1	1	1
R-HSA-9624611 -> R-HSA-9624624	1	1	1	1	1	1
R-HSA-1013012 -> R-HSA-1013020	1	1	1	1	1	1
R-HSA-5661125 -> R-HSA-5661124	1	1	0.197555947571673	1	1	0.794271336063997
R-HSA-5661125 -> R-HSA-5661126	1	1	0.0966458813052973	1	1	0.550383613092285
R-HSA-5692785 -> R-HSA-5692794	1	1	1	1	1	1
R-HSA-1363331 -> R-HSA-1363328	1	1	0.72279489584229	1	1	1
R-HSA-1363331 -> R-HSA-187552	0.214263561062208	0.243236937376764	0.0965722420237049	1	1	0.550383613092285
R-HSA-1011576 -> R-HSA-1011600	1	1	1	1	1	1
R-HSA-2176502 -> R-HSA-2176491	1	1	1	1	1	1
R-HSA-2176502 -> R-HSA-2176503	1	1	1	1	1	1
R-HSA-432148 -> R-HSA-428961	1	1	1	1	1	1
R-HSA-432148 -> R-HSA-9626880	1	1	0.132867236859952	1	1	0.674478978693583
R-HSA-9641111 -> R-HSA-9641127	1	1	0.72279489584229	1	1	1
R-HSA-70599 -> R-HSA-453356	1	1	1	1	1	1
R-HSA-70599 -> R-HSA-74220	1	1	1	1	1	1
R-HSA-70599 -> R-HSA-110138	1	1	1	1	1	1
R-HSA-70599 -> R-HSA-70479	1	1	1	1	1	1
R-HSA-70599 -> R-HSA-508189	1	1	1	1	1	1
R-HSA-70599 -> R-HSA-5226964	1	1	1	1	1	1
R-HSA-70599 -> R-HSA-8955869	1	1	0.195617770501696	1	1	0.794271336063997
R-HSA-70599 -> R-HSA-380930	1	1	1	1	1	1
R-HSA-70599 -> R-HSA-379861	1	1	0.519495112509078	1	1	1
R-HSA-70599 -> R-HSA-210444	1	1	1	1	1	1
R-HSA-70599 -> R-NUL-8955873	1	1	0.0704741114145023	1	1	0.470614204502328
R-HSA-70599 -> R-HSA-8865774	1	1	0.0697871058811941	1	1	0.470614204502328
R-HSA-70599 -> R-HSA-200421	1	1	1	1	1	1
R-HSA-70599 -> R-HSA-71732	1	1	1	1	1	1
R-HSA-70599 -> R-HSA-174367	1	1	1	1	1	1
R-HSA-70599 -> R-HSA-6797627	1	1	0.167376411775597	1	1	0.71885125160398
R-HSA-70599 -> R-HSA-378513	0.0216626550638775	0.0249953712275511	0.167376411775597	1	1	0.71885125160398
R-HSA-70599 -> R-HSA-110145	1	1	0.167376411775597	1	1	0.71885125160398
R-HSA-70599 -> R-HSA-163691	1	1	0.306763768026498	1	1	1
R-HSA-70599 -> R-HSA-76590	1	1	1	1	1	1
R-HSA-70599 -> R-HSA-517444	1	1	1	1	1	1
R-HSA-70599 -> R-HSA-70467	1	1	1	1	1	1
R-HSA-70599 -> R-HSA-372448	1	1	0.306763768026498	1	1	1
R-HSA-70599 -> R-HSA-453342	1	1	1	1	1	1
R-HSA-70599 -> R-HSA-6788912	1	1	1	1	1	1
R-HSA-70599 -> R-HSA-428052	1	1	1	1	1	1
R-HSA-1168839 -> R-HSA-1169188	1	1	1	1	1	1
R-HSA-4568848 -> R-HSA-912505	1	1	1	1	1	1
R-HSA-4568848 -> R-HSA-2993769	1	1	1	1	1	1
R-HSA-4568848 -> R-HSA-2993790	1	1	1	1	1	1
R-HSA-4568848 -> R-HSA-3000383	1	1	0.422838143596797	1	1	1
R-HSA-4568848 -> R-HSA-2993780	1	1	1	1	1	1
R-HSA-5628901 -> R-HSA-5628905	1	1	1	1	1	1
R-HSA-419197 -> R-HSA-419232	1	1	1	1	1	1
R-HSA-5683792 -> R-HSA-5683801	1	1	0.0759051381413158	1	1	0.477097580479377
R-HSA-5683792 -> R-HSA-69608	1	1	0.167376411775597	1	1	0.71885125160398
R-HSA-5683792 -> R-HSA-75809	1	1	0.167376411775597	1	1	0.71885125160398
R-HSA-5683792 -> R-HSA-6804266	1	1	1	1	1	1
R-HSA-5683792 -> R-HSA-69685	1	1	1	1	1	1
R-HSA-5683792 -> R-HSA-349426	1	1	1	1	1	1
R-HSA-8865482 -> R-HSA-8865491	1	1	0.00870791227677026	1	1	0.239850181421272
R-HSA-9029555 -> R-HSA-9029591	1	1	1	1	1	1
R-HSA-8874685 -> R-HSA-8875451	1	1	1	1	1	1
R-HSA-5577237 -> R-HSA-1296046	1	1	1	1	1	1
R-HSA-5577237 -> R-HSA-937311	1	1	1	1	1	1
R-HSA-5577237 -> R-HSA-5678261	1	1	1	1	1	1
R-HSA-5577237 -> R-HSA-975311	1	1	1	1	1	1
R-HSA-5577237 -> R-HSA-936897	1	1	0.866940615838061	1	1	1
R-HSA-5577237 -> R-HSA-210420	1	1	0.807931649494274	1	1	1
R-HSA-5577237 -> R-HSA-426086	1	1	1	1	1	1
R-HSA-1912352 -> R-HSA-1912378	1	1	1	1	1	1
R-HSA-2730872 -> R-HSA-2730849	1	1	1	1	1	1
R-HSA-2730872 -> R-HSA-4551451	1	1	1	1	1	1
R-HSA-9626242 -> R-HSA-9626253	1	1	1	1	1	1
R-HSA-5635856 -> R-HSA-5635854	1	1	0.0453373115608547	1	1	0.407394670348852
R-HSA-9639287 -> R-HSA-9640195	1	1	0.302690443164523	1	1	1
R-HSA-9639287 -> R-HSA-9645598	1	1	0.201062563962678	1	1	0.80433062461816
R-HSA-9639287 -> R-HSA-9639286	1	1	0.170114657488523	1	1	0.728891145090501
R-HSA-75851 -> R-HSA-548814	1	1	0.197555947571673	1	1	0.794271336063997
R-HSA-75851 -> R-HSA-200406	1	1	0.59997990374343	1	1	1
R-HSA-75851 -> R-HSA-548815	1	1	0.132867236859952	1	1	0.674478978693583
R-HSA-75851 -> R-HSA-548800	1	1	0.519495112509078	1	1	1
R-HSA-75851 -> R-HSA-548830	1	1	0.422838143596797	1	1	1
R-HSA-6798031 -> R-HSA-6798044	1	1	0.397590242688787	1	1	1
R-HSA-8866277 -> R-HSA-8867756	0.190673400637841	0.236112324744949	0.602546161495451	1	1	1
R-HSA-373747 -> R-HSA-373734	1	1	1	1	1	1
R-HSA-373747 -> R-HSA-373727	1	1	1	1	1	1
R-HSA-373747 -> R-HSA-373724	1	1	1	1	1	1
R-HSA-5696457 -> R-HSA-8936442	1	1	1	1	1	1
R-HSA-5696457 -> R-HSA-204617	1	1	1	1	1	1
R-HSA-5696457 -> R-HSA-70482	1	1	0.306763768026498	1	1	1
R-HSA-5696457 -> R-HSA-71130	1	1	1	1	1	1
R-HSA-5696457 -> R-HSA-75889	1	1	1	1	1	1
R-HSA-5696457 -> R-HSA-6806831	1	1	0.59997990374343	1	1	1
R-HSA-5696457 -> R-HSA-198824	1	1	1	1	1	1
R-HSA-5696457 -> R-HSA-6782296	1	1	0.422838143596797	1	1	1
R-HSA-5696457 -> R-HSA-71849	1	1	1	1	1	1
R-HSA-5696457 -> R-HSA-204662	1	1	1	1	1	1
R-HSA-5696457 -> R-HSA-428259	1	1	1	1	1	1
R-HSA-163750 -> R-HSA-71802	1	1	0.59997990374343	1	1	1
R-HSA-163750 -> R-HSA-163773	1	1	0.59997990374343	1	1	1
R-HSA-70600 -> R-HSA-3323079	1	1	1	1	1	1
R-HSA-70600 -> R-HSA-211950	1	1	1	1	1	1
R-HSA-70600 -> R-HSA-376851	1	1	1	1	1	1
R-HSA-70600 -> R-HSA-70952	1	1	1	1	1	1
R-HSA-70600 -> R-HSA-193101	1	1	0.519495112509078	1	1	1
R-HSA-70600 -> R-HSA-70596	1	1	1	1	1	1
R-HSA-70600 -> R-HSA-193965	1	1	1	1	1	1
R-HSA-70600 -> R-HSA-880033	1	1	1	1	1	1
R-HSA-70600 -> R-HSA-194017	1	1	1	1	1	1
R-HSA-70600 -> R-HSA-3323050	1	1	1	1	1	1
R-HSA-70600 -> R-HSA-508040	1	1	1	1	1	1
R-HSA-70600 -> R-HSA-193065	1	1	0.519495112509078	1	1	1
R-HSA-70600 -> R-HSA-193995	1	1	1	1	1	1
R-HSA-70600 -> R-HSA-8862152	1	1	1	1	1	1
R-HSA-70600 -> R-HSA-71401	1	1	1	1	1	1
R-HSA-70600 -> R-HSA-893583	1	1	1	1	1	1
R-HSA-70600 -> R-HSA-70724	1	1	1	1	1	1
R-HSA-70600 -> R-HSA-507775	1	1	0.167376411775597	1	1	0.71885125160398
R-HSA-70600 -> R-HSA-163217	1	1	1	1	1	1
R-HSA-70600 -> R-HSA-70589	1	1	1	1	1	1
R-HSA-70600 -> R-HSA-203946	1	1	1	1	1	1
R-HSA-70600 -> R-HSA-9012597	1	1	1	1	1	1
R-HSA-70600 -> R-HSA-2395517	1	1	0.167376411775597	1	1	0.71885125160398
R-HSA-70600 -> R-HSA-193054	1	1	0.519495112509078	1	1	1
R-HSA-70600 -> R-HSA-450971	1	1	1	1	1	1
R-HSA-70600 -> R-HSA-70654	1	1	1	1	1	1
R-HSA-70600 -> R-HSA-73912	1	1	0.167376411775597	1	1	0.71885125160398
R-HSA-70600 -> R-HSA-508473	1	1	1	1	1	1
R-HSA-70600 -> R-HSA-6807826	1	1	1	1	1	1
R-HSA-70600 -> R-HSA-71783	1	1	1	1	1	1
R-HSA-70600 -> R-HSA-193997	1	1	1	1	1	1
R-HSA-8848873 -> R-HSA-8849102	1	1	1	1	1	1
R-HSA-8848873 -> R-HSA-8848110	1	1	1	1	1	1
R-HSA-8848873 -> R-HSA-8849055	1	1	1	1	1	1
R-HSA-8848873 -> R-HSA-8848596	1	1	1	1	1	1
R-HSA-8848873 -> R-HSA-8848864	1	1	1	1	1	1
R-HSA-8848873 -> R-HSA-8848774	1	1	1	1	1	1
R-HSA-8848873 -> R-HSA-8849428	1	1	1	1	1	1
R-HSA-8848873 -> R-HSA-8848713	1	1	1	1	1	1
R-HSA-8848873 -> R-HSA-8848414	0.0428599642041596	0.0493704869468623	0.306763768026498	1	1	1
R-HSA-8848873 -> R-HSA-8848751	1	1	1	1	1	1
R-HSA-8848873 -> R-HSA-8848023	1	1	1	1	1	1
R-HSA-8848873 -> R-HSA-8848818	1	1	1	1	1	1
R-HSA-8848873 -> R-HSA-8848930	1	1	1	1	1	1
R-HSA-193789 -> R-HSA-8936442	1	1	1	1	1	1
R-HSA-193789 -> R-HSA-204617	1	1	1	1	1	1
R-HSA-193789 -> R-HSA-193709	1	1	1	1	1	1
R-HSA-193789 -> R-HSA-70482	1	1	0.167376411775597	1	1	0.71885125160398
R-HSA-193789 -> R-HSA-71130	1	1	1	1	1	1
R-HSA-193789 -> R-HSA-75889	1	1	1	1	1	1
R-HSA-193789 -> R-HSA-6806831	1	1	0.519495112509078	1	1	1
R-HSA-193789 -> R-HSA-198824	1	1	1	1	1	1
R-HSA-193789 -> R-HSA-6782296	1	1	0.306763768026498	1	1	1
R-HSA-193789 -> R-HSA-71849	1	1	1	1	1	1
R-HSA-193789 -> R-HSA-204662	1	1	1	1	1	1
R-HSA-193789 -> R-HSA-428259	1	1	1	1	1	1
R-HSA-3223200 -> R-HSA-3209114	1	1	0.0119546072631072	1	1	0.287773203822434
R-HSA-3223200 -> R-HSA-3209151	1	1	0.0119546072631072	1	1	0.287773203822434
R-HSA-5693540 -> R-HSA-5693609	1	1	1	1	1	1
R-HSA-5693540 -> R-HSA-6804955	1	1	1	1	1	1
R-HSA-5693540 -> R-HSA-6804276	1	1	1	1	1	1
R-HSA-5693540 -> R-HSA-349455	1	1	1	1	1	1
R-HSA-5693540 -> R-HSA-6799097	1	1	1	1	1	1
R-HSA-5693540 -> R-HSA-6798372	1	1	1	1	1	1
R-HSA-5693540 -> R-HSA-349444	1	1	1	1	1	1
R-HSA-5693540 -> R-HSA-6804741	1	1	1	1	1	1
R-HSA-5693540 -> R-HSA-5693598	1	1	1	1	1	1
R-HSA-5693540 -> R-HSA-6800490	1	1	1	1	1	1
R-HSA-5693540 -> R-HSA-5686578	1	1	1	1	1	1
R-HSA-194079 -> R-HSA-193362	1	1	1	1	1	1
R-HSA-5695957 -> R-HSA-453356	1	1	1	1	1	1
R-HSA-5695957 -> R-HSA-74220	1	1	1	1	1	1
R-HSA-5695957 -> R-HSA-110138	1	1	1	1	1	1
R-HSA-5695957 -> R-HSA-70479	1	1	1	1	1	1
R-HSA-5695957 -> R-HSA-5226964	1	1	1	1	1	1
R-HSA-5695957 -> R-HSA-380930	1	1	1	1	1	1
R-HSA-5695957 -> R-HSA-200421	1	1	1	1	1	1
R-HSA-5695957 -> R-HSA-71732	1	1	1	1	1	1
R-HSA-5695957 -> R-HSA-110145	1	1	0.422838143596797	1	1	1
R-HSA-5695957 -> R-HSA-163691	1	1	0.519495112509078	1	1	1
R-HSA-5695957 -> R-HSA-76590	1	1	1	1	1	1
R-HSA-5695957 -> R-HSA-70467	1	1	1	1	1	1
R-HSA-5695957 -> R-HSA-453342	1	1	1	1	1	1
R-HSA-5695957 -> R-HSA-6788912	1	1	1	1	1	1
R-HSA-8879117 -> R-HSA-8931648	1	1	1	1	1	1
R-HSA-5218952 -> R-HSA-5225649	1	1	0.59997990374343	1	1	1
R-HSA-5218952 -> R-HSA-5225602	1	1	0.519495112509078	1	1	1
R-HSA-8961840 -> R-HSA-8961846	0.0428599642041596	0.0493704869468623	0.306763768026498	1	1	1
R-HSA-1912412 -> R-HSA-1912349	1	1	1	1	1	1
R-HSA-3215310 -> R-HSA-6781867	1	1	0.978815464786101	1	1	1
R-HSA-3215310 -> R-HSA-5693609	1	1	1	1	1	1
R-HSA-3215310 -> R-HSA-400282	1	1	1	1	1	1
R-HSA-3215310 -> R-HSA-1363331	1	1	0.769252703435647	1	1	1
R-HSA-3215310 -> R-HSA-2176502	1	1	1	1	1	1
R-HSA-3215310 -> R-HSA-5635856	1	1	1	1	1	1
R-HSA-3215310 -> R-HSA-6805755	1	1	1	1	1	1
R-HSA-3215310 -> R-HSA-6804441	1	1	1	1	1	1
R-HSA-3215310 -> R-HSA-5655170	1	1	1	1	1	1
R-HSA-3215310 -> R-HSA-6804942	1	1	1	1	1	1
R-HSA-3215310 -> R-HSA-6782943	1	1	1	1	1	1
R-HSA-3215310 -> R-HSA-68946	1	1	0.769252703435647	1	1	1
R-HSA-3215310 -> R-HSA-6798373	1	1	1	1	1	1
R-HSA-3215310 -> R-HSA-2179276	1	1	1	1	1	1
R-HSA-3215310 -> R-HSA-5682858	1	1	0.110659723032006	1	1	0.609260078726071
R-HSA-3215310 -> R-HSA-6804879	1	1	0.59997990374343	1	1	1
R-HSA-3215310 -> R-NUL-2186775	1	1	1	1	1	1
R-HSA-3215310 -> R-NUL-992753	1	1	1	1	1	1
R-HSA-3215310 -> R-HSA-5628899	1	1	1	1	1	1
R-HSA-3215310 -> R-HSA-6804253	1	1	0.59997990374343	1	1	1
R-HSA-3215310 -> R-HSA-992696	1	1	1	1	1	1
R-HSA-3215310 -> R-NUL-2186755	1	1	0.72279489584229	1	1	1
R-HSA-3215310 -> R-HSA-8852131	1	1	1	1	1	1
R-HSA-3215310 -> R-HSA-6805470	1	1	1	1	1	1
R-HSA-3215310 -> R-HSA-6805399	1	1	0.743096472600097	1	1	1
R-HSA-3215310 -> R-HSA-5652009	1	1	0.516506624109663	1	1	1
R-HSA-3215310 -> R-HSA-2186785	1	1	1	1	1	1
R-HSA-3215310 -> R-HSA-5684071	1	1	0.152426252283798	1	1	0.71885125160398
R-HSA-3215310 -> R-HSA-5632759	1	1	0.519495112509078	1	1	1
R-HSA-3215310 -> R-HSA-8852128	1	1	1	1	1	1
R-HSA-3215310 -> R-HSA-3239014	1	1	1	1	1	1
R-HSA-3215310 -> R-HSA-8939706	1	1	0.769252703435647	1	1	1
R-HSA-3215310 -> R-HSA-174057	1	1	0.923297716449411	1	1	1
R-HSA-3215310 -> R-HSA-5629187	1	1	0.59997990374343	1	1	1
R-HSA-3215310 -> R-HSA-1852623	1	1	1	1	1	1
R-HSA-3215310 -> R-HSA-5633460	1	1	1	1	1	1
R-HSA-3215310 -> R-HSA-6805109	1	1	0.519495112509078	1	1	1
R-HSA-3215310 -> R-HSA-5683077	1	1	0.110659723032006	1	1	0.609260078726071
R-HSA-3215310 -> R-HSA-870449	1	1	1	1	1	1
R-HSA-3215310 -> R-HSA-6799332	1	1	0.355217524766722	1	1	1
R-HSA-3215310 -> R-HSA-9604629	1	1	1	1	1	1
R-HSA-3215310 -> R-HSA-187575	0.196832547911711	0.223799529946372	0.0704741114145023	1	1	0.470614204502328
R-HSA-3215310 -> R-HSA-6805479	1	1	1	1	1	1
R-HSA-3215310 -> R-HSA-8952419	1	1	1	1	1	1
R-HSA-3215310 -> R-NUL-2064883	1	1	1	1	1	1
R-HSA-3215310 -> R-HSA-3322429	1	1	0.59997990374343	1	1	1
R-HSA-3215310 -> R-HSA-8952382	1	1	0.666995872426888	1	1	1
R-HSA-3215310 -> R-HSA-3788724	1	1	0.923297716449411	1	1	1
R-HSA-3215310 -> R-HSA-4395236	1	1	1	1	1	1
R-HSA-3215310 -> R-HSA-6785361	1	1	0.325044210843996	1	1	1
R-HSA-3215310 -> R-HSA-6805103	1	1	0.519495112509078	1	1	1
R-HSA-3215310 -> R-HSA-6805035	1	1	1	1	1	1
R-HSA-3215310 -> R-HSA-5632939	1	1	1	1	1	1
R-HSA-3215310 -> R-HSA-9008479	1	1	1	1	1	1
R-HSA-3215310 -> R-HSA-5655193	1	1	1	1	1	1
R-HSA-3215310 -> R-HSA-2186747	1	1	0.769252703435647	1	1	1
R-HSA-3215310 -> R-HSA-6804724	1	1	1	1	1	1
R-HSA-162742 -> R-HSA-162836	1	1	1	1	1	1
R-HSA-8944240 -> R-HSA-2022073	1	1	0.98780186544921	1	1	1
R-HSA-9008928 -> R-HSA-9008894	1	1	0.72279489584229	1	1	1
R-HSA-381537 -> R-HSA-381545	1	1	0.422838143596797	1	1	1
R-HSA-381537 -> R-HSA-381503	1	1	0.422838143596797	1	1	1
R-HSA-381537 -> R-HSA-422048	1	1	0.72279489584229	1	1	1
R-HSA-381537 -> R-HSA-381543	1	1	0.519495112509078	1	1	1
R-HSA-381537 -> R-HSA-381487	1	1	0.422838143596797	1	1	1
R-HSA-381537 -> R-HSA-381412	1	1	0.519495112509078	1	1	1
R-HSA-381537 -> R-HSA-381496	1	1	0.422838143596797	1	1	1
R-HSA-381537 -> R-HSA-2404200	1	1	0.519495112509078	1	1	1
R-HSA-913993 -> R-HSA-392513	1	1	0.422838143596797	1	1	1
R-HSA-5607732 -> R-HSA-5607742	1	1	1	1	1	1
R-HSA-9008877 -> R-HSA-8877922	1	1	0.59997990374343	1	1	1
R-HSA-420975 -> R-HSA-399711	1	1	1	1	1	1
R-HSA-420975 -> R-HSA-432162	1	1	1	1	1	1
R-HSA-420975 -> R-HSA-438037	1	1	1	1	1	1
R-HSA-174452 -> R-HSA-68914	1	1	0.0660871763241481	1	1	0.470614204502328
R-HSA-174452 -> R-HSA-174439	1	1	0.666995872426888	1	1	1
R-HSA-174452 -> R-HSA-174427	1	1	0.666995872426888	1	1	1
R-HSA-174452 -> R-HSA-68950	1	1	0.666995872426888	1	1	1
R-HSA-417890 -> R-HSA-749448	1	0.534048636358253	0.0742635730146389	1	1	0.470614204502328
R-HSA-3465545 -> R-HSA-912505	1	1	1	1	1	1
R-HSA-3465545 -> R-HSA-2993769	1	1	1	1	1	1
R-HSA-3465545 -> R-HSA-2993790	1	1	1	1	1	1
R-HSA-3465545 -> R-HSA-3000383	1	1	0.519495112509078	1	1	1
R-HSA-3465545 -> R-HSA-2993780	1	1	1	1	1	1
R-NUL-209132 -> R-NUL-209060	1	1	1	1	1	1
R-HSA-2730876 -> R-HSA-202534	1	1	0.572057059763552	1	1	1
R-HSA-76416 -> R-HSA-76397	1	1	0.0746150168858982	1	1	0.470614204502328
R-HSA-76416 -> R-HSA-174931	1	1	0.00802501317105298	1	1	0.239850181421272
R-HSA-5362486 -> R-HSA-5362500	1	1	1	1	1	1
R-HSA-947541 -> R-HSA-947531	1	1	1	1	1	1
R-HSA-2424485 -> R-HSA-202407	1	1	0.197555947571673	1	1	0.794271336063997
R-HSA-2424485 -> R-HSA-622382	1	1	0.197555947571673	1	1	0.794271336063997
R-HSA-2424485 -> R-HSA-167686	1	1	0.197555947571673	1	1	0.794271336063997
R-HSA-6805061 -> R-HSA-6805059	1	1	1	1	1	1
R-HSA-9625699 -> R-HSA-9625693	1	1	1	1	1	1
R-HSA-110353 -> R-HSA-110359	1	1	1	1	1	1
R-HSA-1234179 -> R-HSA-8956103	1	1	0.775466450955873	1	1	1
R-HSA-1234179 -> R-HSA-1234183	1	1	0.72279489584229	1	1	1
R-HSA-9645524 -> R-HSA-9645535	1	1	1	1	1	1
R-HSA-6800299 -> R-HSA-6800298	1	1	1	1	1	1
R-HSA-5651992 -> R-HSA-5652005	1	1	0.374657628485586	1	1	1
R-HSA-193679 -> R-HSA-193682	1	1	0.422838143596797	1	1	1
R-HSA-193679 -> R-HSA-209532	1	1	0.167376411775597	1	1	0.71885125160398
R-HSA-376140 -> R-HSA-428534	1	1	0.422838143596797	1	1	1
R-HSA-6804998 -> R-HSA-6804996	1	1	0.167376411775597	1	1	0.71885125160398
R-HSA-9008345 -> R-HSA-9007686	1	1	1	1	1	1
R-HSA-170158 -> R-HSA-4088024	1	1	0.000780500821513691	1	1	0.0742161731278767
R-HSA-170158 -> R-HSA-6793661	1	1	0.00467607484409645	1	1	0.18350028279751
R-HSA-391936 -> R-HSA-749448	1	0.534048636358253	0.0742635730146389	1	1	0.470614204502328
R-HSA-8877485 -> R-HSA-8877493	1	1	0.422838143596797	1	1	1
R-HSA-5672980 -> R-HSA-5675194	1	1	0.907834098177838	1	1	1
R-HSA-5672980 -> R-HSA-5672972	1	1	0.923297716449411	1	1	1
R-HSA-5672980 -> R-HSA-5675206	1	1	0.923297716449411	1	1	1
R-HSA-5672980 -> R-HSA-5675376	0.311246061386388	0.350120875442142	0.559882996220207	1	1	1
R-HSA-5672980 -> R-HSA-445079	1	1	0.963221182715587	1	1	1
R-HSA-5672980 -> R-HSA-5674385	1	1	0.907834098177838	1	1	1
R-HSA-5672980 -> R-HSA-111898	1	1	0.923297716449411	1	1	1
R-HSA-5672980 -> R-HSA-5674496	1	1	0.907834098177838	1	1	1
R-HSA-5672980 -> R-HSA-5674387	1	1	0.923297716449411	1	1	1
R-HSA-5672980 -> R-HSA-5674366	1	1	0.923297716449411	1	1	1
R-HSA-5672980 -> R-HSA-5672966	1	1	0.923297716449411	1	1	1
R-HSA-5672980 -> R-HSA-5675198	1	1	0.907834098177838	1	1	1
R-HSA-983144 -> R-HSA-983158	1	1	0.0746150168858982	1	1	0.470614204502328
R-HSA-9029517 -> R-HSA-9029566	1	1	0.519495112509078	1	1	1
R-HSA-4641249 -> R-HSA-4641253	1	1	1	1	1	1
R-HSA-5661122 -> R-HSA-4754176	1	1	0.422838143596797	1	1	1
R-HSA-264622 -> R-HSA-5695957	1	1	1	1	1	1
R-HSA-264622 -> R-HSA-192137	1	1	1	1	1	1
R-HSA-264622 -> R-HSA-193766	1	1	1	1	1	1
R-HSA-264622 -> R-HSA-75848	1	1	1	1	1	1
R-HSA-264622 -> R-HSA-193711	1	1	1	1	1	1
R-HSA-264622 -> R-HSA-2545203	1	1	1	1	1	1
R-HSA-264622 -> R-HSA-201035	1	1	1	1	1	1
R-HSA-264622 -> R-HSA-193743	1	1	1	1	1	1
R-HSA-264622 -> R-HSA-159425	1	1	1	1	1	1
R-HSA-264622 -> R-HSA-5618331	1	1	0.0965722420237049	1	1	0.550383613092285
R-HSA-264622 -> R-HSA-199202	1	1	1	1	1	1
R-HSA-264622 -> R-HSA-2545253	1	1	1	1	1	1
R-HSA-264622 -> R-HSA-193727	1	1	1	1	1	1
R-HSA-264622 -> R-HSA-193407	1	1	1	1	1	1
R-HSA-264622 -> R-HSA-193401	1	1	1	1	1	1
R-HSA-264622 -> R-HSA-193424	1	1	1	1	1	1
R-HSA-264622 -> R-HSA-548843	1	1	1	1	1	1
R-HSA-264622 -> R-HSA-434382	1	1	1	1	1	1
R-HSA-264622 -> R-HSA-264615	1	1	1	1	1	1
R-HSA-428273 -> R-HSA-428696	1	1	1	1	1	1
R-HSA-428273 -> R-HSA-428701	1	1	1	1	1	1
R-HSA-428273 -> R-HSA-428676	1	1	1	1	1	1
R-HSA-9022935 -> R-HSA-9022934	1	1	1	1	1	1
R-HSA-9618394 -> R-HSA-9618405	1	1	1	1	1	1
R-HSA-9618394 -> R-HSA-9618392	1	1	1	1	1	1
R-HSA-9630923 -> R-HSA-168140	1	1	0.519495112509078	1	1	1
R-HSA-4420121 -> R-HSA-4420202	1	1	1	1	1	1
R-HSA-8987039 -> R-HSA-448744	1	1	1	1	1	1
R-HSA-8987039 -> R-HSA-8986446	1	1	1	1	1	1
R-HSA-6786124 -> R-HSA-6786095	1	1	0.422838143596797	1	1	1
R-HSA-5690856 -> R-HSA-5357757	1	1	0.519495112509078	1	1	1
R-HSA-5690856 -> R-HSA-5607757	1	1	0.769252703435647	1	1	1
R-HSA-5690856 -> R-HSA-5667111	1	1	1	1	1	1
R-HSA-5690856 -> R-HSA-5668414	1	1	0.0367862183322151	1	1	0.382898047913478
R-HSA-5690856 -> R-HSA-5690827	1	1	1	1	1	1
R-HSA-5690856 -> R-HSA-9645406	1	1	1	1	1	1
R-HSA-5690856 -> R-HSA-975118	1	1	0.332201731934476	1	1	1
R-HSA-5690856 -> R-HSA-202534	1	1	0.459821134966631	1	1	1
R-HSA-5690856 -> R-HSA-918224	1	1	1	1	1	1
R-HSA-5690856 -> R-HSA-741386	1	1	0.459821134966631	1	1	1
R-HSA-5690856 -> R-HSA-5246693	1	1	1	1	1	1
R-HSA-5690856 -> R-HSA-168915	1	1	0.325044210843996	1	1	1
R-HSA-5690856 -> R-HSA-5689111	1	1	1	1	1	1
R-HSA-5690856 -> R-HSA-5688797	1	1	1	1	1	1
R-HSA-5690856 -> R-HSA-975097	1	1	0.666995872426888	1	1	1
R-HSA-5690856 -> R-HSA-688137	1	1	0.275399471600359	1	1	1
R-HSA-5690856 -> R-HSA-5691431	1	1	1	1	1	1
R-HSA-5690856 -> R-HSA-202453	1	1	0.332201731934476	1	1	1
R-HSA-5690856 -> R-HSA-936960	1	1	0.72279489584229	1	1	1
R-HSA-5690856 -> R-HSA-177690	1	1	1	1	1	1
R-HSA-5690856 -> R-HSA-5667107	1	1	1	1	1	1
R-HSA-5690856 -> R-HSA-9014342	1	1	0.275399471600359	1	1	1
R-HSA-5690856 -> R-HSA-936947	1	1	1	1	1	1
R-HSA-5690856 -> R-HSA-937050	1	1	0.769252703435647	1	1	1
R-HSA-5690856 -> R-HSA-2730904	1	1	0.264900060326139	1	1	1
R-HSA-5690856 -> R-HSA-5696547	1	1	1	1	1	1
R-HSA-5690856 -> R-HSA-5607756	1	1	0.666995872426888	1	1	1
R-HSA-5690856 -> R-HSA-975122	1	1	0.72279489584229	1	1	1
R-HSA-183058 -> R-HSA-183036	0.160812215319926	0.183425814398358	0.397590242688787	1	1	1
R-HSA-183058 -> R-HSA-182994	0.123190867383322	0.140968434241474	0.0628677220627424	1	1	0.469800382605134
R-HSA-5653838 -> R-HSA-5653840	1	1	0.572057059763552	1	1	1
R-HSA-549533 -> R-HSA-1856948	1	1	1	1	1	1
R-HSA-5638004 -> R-HSA-5638007	1	1	1	1	1	1
R-HSA-195300 -> R-HSA-195275	1	1	0.397590242688787	1	1	1
R-HSA-5654402 -> R-HSA-5672950	1	1	0.889257069137206	1	1	1
R-HSA-5654402 -> R-HSA-5658435	1	1	0.775466450955873	1	1	1
R-HSA-5654402 -> R-HSA-8981355	1	1	0.866940615838061	1	1	1
R-HSA-5654402 -> R-HSA-5624494	1	1	0.866940615838061	1	1	1
R-HSA-5654402 -> R-HSA-5674018	1	1	0.866940615838061	1	1	1
R-HSA-5654402 -> R-HSA-170986	1	1	0.840133019831287	1	1	1
R-HSA-264758 -> R-HSA-264695	1	1	1	1	1	1
R-HSA-264758 -> R-HSA-2173778	1	1	1	1	1	1
R-HSA-264758 -> R-HSA-264848	1	1	1	1	1	1
R-HSA-264758 -> R-HSA-216756	1	1	1	1	1	1
R-HSA-264758 -> R-HSA-216727	1	1	1	1	1	1
R-HSA-3225867 -> R-HSA-3225851	1	1	1	1	1	1
R-HSA-1362270 -> R-HSA-1362261	1	1	1	1	1	1
R-HSA-5649800 -> R-HSA-4754187	1	1	0.519495112509078	1	1	1
R-HSA-5649800 -> R-HSA-5649802	1	1	0.422838143596797	1	1	1
R-HSA-400509 -> R-HSA-9023627	1	1	0.422838143596797	1	1	1
R-HSA-400509 -> R-HSA-420274	1	1	0.422838143596797	1	1	1
R-HSA-400509 -> R-HSA-9023626	1	1	0.422838143596797	1	1	1
R-HSA-3928594 -> R-HSA-3928614	1	1	1	1	1	1
R-HSA-8877941 -> R-HSA-8878013	1	1	1	1	1	1
R-HSA-192160 -> R-HSA-9025995	1	1	1	1	1	1
R-HSA-192160 -> R-HSA-74872	1	1	1	1	1	1
R-HSA-192160 -> R-HSA-9012036	1	1	1	1	1	1
R-HSA-192160 -> R-HSA-9020256	1	1	1	1	1	1
R-HSA-192160 -> R-HSA-9020278	1	1	1	1	1	1
R-HSA-192160 -> R-HSA-389540	1	1	1	1	1	1
R-HSA-192160 -> R-HSA-5692283	1	1	1	1	1	1
R-HSA-192160 -> R-HSA-9020255	1	1	1	1	1	1
R-HSA-192160 -> R-HSA-71299	1	1	0.422838143596797	1	1	1
R-HSA-192160 -> R-HSA-9025999	1	1	1	1	1	1
R-HSA-192160 -> R-HSA-5693390	1	1	1	1	1	1
R-HSA-192160 -> R-HSA-200644	1	1	1	1	1	1
R-HSA-192160 -> R-HSA-2161567	1	1	1	1	1	1
R-HSA-192160 -> R-HSA-9020277	1	1	1	1	1	1
R-HSA-8987097 -> R-HSA-8987150	0.00445834205673359	0.00590253350253379	0.0358341707923695	0.743651455063163	0.455279809582722	0.376430600766068
R-HSA-3371586 -> R-HSA-3371435	1	1	1	1	1	1
R-HSA-3371586 -> R-HSA-3371531	1	1	1	1	1	1
R-HSA-3371586 -> R-HSA-3371591	1	1	1	1	1	1
R-HSA-3371586 -> R-HSA-5618098	1	1	1	1	1	1
R-HSA-3371586 -> R-HSA-3371503	1	1	1	1	1	1
R-HSA-3371586 -> R-HSA-8852362	1	1	0.422838143596797	1	1	1
R-HSA-3371586 -> R-HSA-4793911	1	1	1	1	1	1
R-HSA-3371586 -> R-HSA-5618110	1	1	1	1	1	1
R-HSA-3371586 -> R-HSA-265295	1	1	1	1	1	1
R-HSA-9618486 -> R-HSA-9618479	1	1	1	1	1	1
R-HSA-190413 -> R-HSA-5654404	1	1	0.769252703435647	1	1	1
R-HSA-190413 -> R-HSA-5654159	1	1	1	1	1	1
R-HSA-190413 -> R-HSA-5654603	1	1	1	1	1	1
R-HSA-190413 -> R-HSA-5654399	1	1	1	1	1	1
R-HSA-2029457 -> R-HSA-2029459	0.0811301975099415	0.103538770118484	0.302690443164523	1	1	1
R-HSA-212222 -> R-HSA-212269	1	1	0.00479469663784462	1	1	0.18350028279751
R-HSA-5696600 -> R-HSA-5357757	1	1	0.201887053404167	1	1	0.806178805174625
R-HSA-5696600 -> R-HSA-5607757	1	1	0.323243542575895	1	1	1
R-HSA-5696600 -> R-HSA-990526	1	1	0.445634709869987	1	1	1
R-HSA-5696600 -> R-HSA-5667111	1	1	0.338296774041294	1	1	1
R-HSA-5696600 -> R-HSA-5668414	1	1	0.0313027206036986	1	1	0.376430600766068
R-HSA-5696600 -> R-HSA-5690827	1	1	0.338296774041294	1	1	1
R-HSA-5696600 -> R-HSA-9645406	1	1	0.338296774041294	1	1	1
R-HSA-5696600 -> R-HSA-975118	1	1	0.152426252283798	1	1	0.71885125160398
R-HSA-5696600 -> R-HSA-202534	1	1	0.200347862870959	1	1	0.80433062461816
R-HSA-5696600 -> R-HSA-918224	1	1	0.267711991783123	1	1	1
R-HSA-5696600 -> R-HSA-741386	1	1	0.110659723032006	1	1	0.609260078726071
R-HSA-5696600 -> R-HSA-5246693	1	1	0.374194068945802	1	1	1
R-HSA-5696600 -> R-HSA-168915	1	1	0.15373018798452	1	1	0.71885125160398
R-HSA-5696600 -> R-HSA-5675470	1	1	0.201887053404167	1	1	0.806178805174625
R-HSA-5696600 -> R-HSA-5689111	1	1	0.338296774041294	1	1	1
R-HSA-5696600 -> R-HSA-5688797	1	1	0.338296774041294	1	1	1
R-HSA-5696600 -> R-HSA-975097	1	1	0.260691277431359	1	1	1
R-HSA-5696600 -> R-HSA-912627	1	1	0.152426252283798	1	1	0.71885125160398
R-HSA-5696600 -> R-HSA-936475	1	1	0.267711991783123	1	1	1
R-HSA-5696600 -> R-HSA-688137	1	1	0.0686650027312345	1	1	0.470614204502328
R-HSA-5696600 -> R-HSA-5691431	1	1	0.267711991783123	1	1	1
R-HSA-5696600 -> R-HSA-5668454	1	1	0.0313027206036986	1	1	0.376430600766068
R-HSA-5696600 -> R-HSA-5693108	1	1	0.0612998386964032	1	1	0.469800382605134
R-HSA-5696600 -> R-HSA-202453	1	1	0.152426252283798	1	1	0.71885125160398
R-HSA-5696600 -> R-HSA-936960	1	1	0.174507652008146	1	1	0.74357534062694
R-HSA-5696600 -> R-HSA-177690	1	1	0.445634709869987	1	1	1
R-HSA-5696600 -> R-HSA-5668534	1	1	0.0313027206036986	1	1	0.376430600766068
R-HSA-5696600 -> R-HSA-5667107	1	1	0.374194068945802	1	1	1
R-HSA-5696600 -> R-HSA-9014342	1	1	0.0686650027312345	1	1	0.470614204502328
R-HSA-5696600 -> R-HSA-936947	1	1	0.410068665170251	1	1	1
R-HSA-5696600 -> R-HSA-937050	1	1	0.201887053404167	1	1	0.806178805174625
R-HSA-5696600 -> R-HSA-2730904	1	1	0.13071037277017	1	1	0.674478978693583
R-HSA-5696600 -> R-HSA-5696547	1	1	0.267711991783123	1	1	1
R-HSA-5696600 -> R-HSA-5607756	1	1	0.260691277431359	1	1	1
R-HSA-5696600 -> R-HSA-975122	1	1	0.291624141759233	1	1	1
R-HSA-6814387 -> R-HSA-6814764	9.22809499607537E-15	1.07081195398631E-13	1.53616204738595E-05	7.38838197765778E-11	8.57334882839599E-10	0.00499964545373613
R-HSA-5218855 -> R-HSA-5218828	1	1	1	1	1	1
R-HSA-1296039 -> R-HSA-1296046	1	1	0.519495112509078	1	1	1
R-HSA-1296039 -> R-HSA-937311	1	1	0.422838143596797	1	1	1
R-HSA-1296039 -> R-HSA-5678261	1	1	0.306763768026498	1	1	1
R-HSA-1296039 -> R-HSA-975311	1	1	0.59997990374343	1	1	1
R-HSA-1296039 -> R-HSA-936897	1	1	0.397590242688787	1	1	1
R-HSA-1296039 -> R-HSA-210420	1	1	0.264900060326139	1	1	1
R-HSA-1296039 -> R-HSA-426086	1	1	0.306763768026498	1	1	1
R-HSA-5678863 -> R-HSA-1237038	1	1	1	1	1	1
R-HSA-5678863 -> R-HSA-429594	1	1	1	1	1	1
R-HSA-5678863 -> R-HSA-444007	1	1	1	1	1	1
R-HSA-5678863 -> R-HSA-375487	0.0428599642041596	0.0493704869468623	0.306763768026498	1	1	1
R-HSA-5678863 -> R-HSA-352029	1	1	1	1	1	1
R-HSA-5678863 -> R-HSA-975389	1	1	1	1	1	1
R-HSA-5678863 -> R-HSA-426130	1	1	1	1	1	1
R-HSA-5678863 -> R-HSA-2022405	1	1	1	1	1	1
R-HSA-5678863 -> R-HSA-2065355	1	1	1	1	1	1
R-HSA-5678863 -> R-HSA-444120	1	1	1	1	1	1
R-HSA-5678863 -> R-HSA-427570	0.0636018394010693	0.073140626650913	0.422838143596797	1	1	1
R-HSA-5678863 -> R-HSA-975340	1	1	0.459821134966631	1	1	1
R-HSA-5678863 -> R-HSA-425482	1	1	1	1	1	1
R-HSA-5678863 -> R-HSA-444008	1	1	1	1	1	1
R-HSA-5678863 -> R-HSA-975449	1	1	1	1	1	1
R-HSA-5678863 -> R-HSA-427666	1	1	1	1	1	1
R-HSA-5678863 -> R-HSA-426086	1	1	1	1	1	1
R-HSA-8950634 -> R-HSA-879459	1	1	1	1	1	1
R-HSA-1602484 -> R-HSA-1592297	1	1	0.0746150168858982	1	1	0.470614204502328
R-HSA-1602484 -> R-HSA-1564112	1	1	0.197555947571673	1	1	0.794271336063997
R-HSA-1483219 -> R-HSA-8873923	1	1	0.306763768026498	1	1	1
R-HSA-1483219 -> R-HSA-111881	1	1	1	1	1	1
R-HSA-1483219 -> R-HSA-8858298	1	1	1	1	1	1
R-HSA-1483219 -> R-HSA-111883	1	1	1	1	1	1
R-HSA-1483219 -> R-HSA-1483182	1	1	1	1	1	1
R-HSA-1483219 -> R-HSA-1483186	1	1	1	1	1	1
R-HSA-1483219 -> R-HSA-5683714	1	1	1	1	1	1
R-HSA-1483219 -> R-HSA-1482862	0.00271340769113483	0.0036004180169042	0.132867236859952	0.529868959470778	0.30027486260981	0.674478978693583
R-HSA-1483219 -> R-HSA-1482827	1	1	1	1	1	1
R-HSA-1483219 -> R-HSA-1482816	1	1	1	1	1	1
R-HSA-1483219 -> R-HSA-1483229	1	1	1	1	1	1
R-HSA-1483219 -> R-HSA-1482856	0.00445834205673359	0.00590253350253379	0.197555947571673	0.743651455063163	0.455279809582722	0.794271336063997
R-HSA-1483219 -> R-HSA-1483142	1	1	1	1	1	1
R-HSA-1483219 -> R-HSA-2029475	1	1	1	1	1	1
R-HSA-6787737 -> R-HSA-8854738	1	1	0.167376411775597	1	1	0.71885125160398
R-HSA-1247935 -> R-HSA-508189	1	1	1	1	1	1
R-HSA-1247935 -> R-HSA-8955869	1	1	0.195617770501696	1	1	0.794271336063997
R-HSA-1247935 -> R-HSA-379861	1	1	0.519495112509078	1	1	1
R-HSA-1247935 -> R-HSA-210444	1	1	1	1	1	1
R-HSA-1247935 -> R-NUL-8955873	1	1	0.0704741114145023	1	1	0.470614204502328
R-HSA-1247935 -> R-HSA-8865774	1	1	0.0697871058811941	1	1	0.470614204502328
R-HSA-1247935 -> R-HSA-174367	1	1	1	1	1	1
R-HSA-1247935 -> R-HSA-378513	0.0216626550638775	0.0249953712275511	0.167376411775597	1	1	0.71885125160398
R-HSA-1247935 -> R-HSA-517444	1	1	1	1	1	1
R-HSA-1247935 -> R-HSA-372448	1	1	0.306763768026498	1	1	1
R-HSA-1247935 -> R-HSA-428052	1	1	1	1	1	1
R-HSA-9021325 -> R-HSA-9013567	0.0838979833043806	0.0963206961955828	0.519495112509078	1	1	1
R-HSA-429594 -> R-HSA-264622	1	1	1	1	1	1
R-HSA-429594 -> R-HSA-5678863	1	1	1	1	1	1
R-HSA-429594 -> R-HSA-8878664	1	1	1	1	1	1
R-HSA-429594 -> R-HSA-2744349	1	1	1	1	1	1
R-HSA-429594 -> R-HSA-549322	1	1	1	1	1	1
R-HSA-429594 -> R-HSA-1247665	1	1	1	1	1	1
R-HSA-429594 -> R-HSA-432162	1	1	1	1	1	1
R-HSA-429594 -> R-HSA-425483	1	1	1	1	1	1
R-HSA-429594 -> R-HSA-352379	1	1	1	1	1	1
R-HSA-429594 -> R-HSA-9659568	1	1	1	1	1	1
R-HSA-429594 -> R-HSA-2684901	1	1	1	1	1	1
R-HSA-429594 -> R-HSA-425983	1	1	1	1	1	1
R-HSA-429594 -> R-HSA-425577	1	1	0.306763768026498	1	1	1
R-HSA-429594 -> R-HSA-426155	1	1	1	1	1	1
R-HSA-429594 -> R-HSA-6797956	1	1	1	1	1	1
R-HSA-429594 -> R-HSA-2744228	1	0.0493704869468623	0.306763768026498	1	1	1
R-HSA-429594 -> R-HSA-8941543	1	1	1	1	1	1
R-HSA-429594 -> R-HSA-2744361	1	1	1	1	1	1
R-HSA-429594 -> R-HSA-2744242	1	1	1	1	1	1
R-HSA-429594 -> R-HSA-936897	1	1	0.72279489584229	1	1	1
R-HSA-429594 -> R-HSA-8949703	1	1	1	1	1	1
R-HSA-429594 -> R-HSA-352385	1	1	1	1	1	1
R-HSA-429594 -> R-HSA-426015	1	1	1	1	1	1
R-HSA-429594 -> R-HSA-2730664	1	1	1	1	1	1
R-HSA-429594 -> R-HSA-561054	1	1	1	1	1	1
R-HSA-1369052 -> R-HSA-1369028	1	1	1	1	1	1
R-HSA-1369052 -> R-HSA-176609	1	1	0.519495112509078	1	1	1
R-HSA-6799197 -> R-HSA-6799179	1	1	0.99866364847616	1	1	1
R-HSA-167408 -> R-HSA-167419	1	1	1	1	1	1
R-HSA-5693536 -> R-HSA-5682967	1	1	0.141218134942863	1	1	0.696984882016113
R-HSA-5682893 -> R-HSA-5681999	1	1	1	1	1	1
R-HSA-163743 -> R-HSA-75851	1	1	0.519495112509078	1	1	1
R-HSA-391866 -> R-HSA-392051	1	1	1	1	1	1
R-HSA-400677 -> R-HSA-416562	0.0636018394010693	0.073140626650913	0.422838143596797	1	1	1
R-HSA-400677 -> R-HSA-416546	0.0838979833043806	0.0963206961955828	0.519495112509078	1	1	1
R-HSA-3323079 -> R-HSA-70600	1	1	1	1	1	1
R-HSA-3323079 -> R-HSA-1655879	1	1	1	1	1	1
R-HSA-3323079 -> R-HSA-3301943	1	1	1	1	1	1
R-HSA-3323079 -> R-HSA-9012349	1	1	1	1	1	1
R-HSA-3323079 -> R-HSA-3323013	1	1	1	1	1	1
R-HSA-3323079 -> R-HSA-5696822	0.0216626550638775	0.0249953712275511	0.167376411775597	1	1	0.71885125160398
R-HSA-5620918 -> R-HSA-5620921	1	1	1	1	1	1
R-HSA-5362793 -> R-HSA-5632653	1	1	0.666995872426888	1	1	1
R-HSA-5362793 -> R-HSA-5632649	1	1	0.59997990374343	1	1	1
R-HSA-5362793 -> R-HSA-445448	1	1	0.422838143596797	1	1	1
R-HSA-5362793 -> R-HSA-5632646	1	1	0.666995872426888	1	1	1
R-HSA-5362793 -> R-HSA-5632652	1	1	0.59997990374343	1	1	1
R-HSA-9646347 -> R-HSA-9646354	1	1	1	1	1	1
R-HSA-5682103 -> R-HSA-5682101	1	1	1	1	1	1
R-HSA-139895 -> R-HSA-508162	1	1	0.422838143596797	1	1	1
R-HSA-139895 -> R-HSA-114263	1	1	1	1	1	1
R-HSA-139895 -> R-HSA-114352	1	1	1	1	1	1
R-HSA-139895 -> R-HSA-168848	1	1	1	1	1	1
R-HSA-2426156 -> R-HSA-1655839	1	1	1	1	1	1
R-HSA-6786095 -> R-HSA-6786072	1	1	0.422838143596797	1	1	1
R-HSA-390912 -> R-HSA-749448	1	0.534048636358253	0.0742635730146389	1	1	0.470614204502328
R-HSA-1028788 -> R-HSA-5693807	1	1	1	1	1	1
R-HSA-1676177 -> R-HSA-8868072	0.206535710595422	0.254771211009906	0.656163088739989	1	1	1
R-HSA-1676177 -> R-HSA-3772436	1	1	1	1	1	1
R-HSA-1676177 -> R-HSA-8867876	1	1	1	1	1	1
R-HSA-1676177 -> R-HSA-5620975	1	1	0.666995872426888	1	1	1
R-HSA-1676177 -> R-HSA-1676082	1	1	1	1	1	1
R-HSA-1676177 -> R-HSA-1675988	1	1	1	1	1	1
R-HSA-1676177 -> R-HSA-1676109	1	1	1	1	1	1
R-HSA-139906 -> R-HSA-443831	1	1	0.0966458813052973	1	1	0.550383613092285
R-HSA-139906 -> R-HSA-5672951	1	1	0.0966458813052973	1	1	0.550383613092285
R-HSA-139906 -> R-HSA-2028644	1	1	0.0966458813052973	1	1	0.550383613092285
R-HSA-139906 -> R-HSA-9614562	1	1	0.0628677220627424	1	1	0.469800382605134
R-HSA-139906 -> R-HSA-8933452	1	1	0.0966458813052973	1	1	0.550383613092285
R-HSA-139906 -> R-HSA-1445149	1	1	0.0966458813052973	1	1	0.550383613092285
R-HSA-139906 -> R-HSA-205075	1	1	0.0966458813052973	1	1	0.550383613092285
R-HSA-139906 -> R-HSA-204981	1	1	0.0966458813052973	1	1	0.550383613092285
R-HSA-139906 -> R-HSA-3371527	1	1	0.0628677220627424	1	1	0.469800382605134
R-HSA-139906 -> R-HSA-9604387	1	1	0.0628677220627424	1	1	0.469800382605134
R-HSA-139906 -> R-HSA-5632732	1	1	0.136036199671541	1	1	0.674820464095555
R-HSA-139906 -> R-HSA-139905	1	1	0.0628677220627424	1	1	0.469800382605134
R-HSA-139906 -> R-HSA-9614423	1	1	0.0628677220627424	1	1	0.469800382605134
R-HSA-139906 -> R-HSA-9614564	1	1	0.0628677220627424	1	1	0.469800382605134
R-HSA-139906 -> R-HSA-75016	1	1	0.0178301764060026	1	1	0.319506545158951
R-HSA-139906 -> R-HSA-139899	1	1	0.0628677220627424	1	1	0.469800382605134
R-HSA-139906 -> R-HSA-198347	1	1	0.0966458813052973	1	1	0.550383613092285
R-HSA-139906 -> R-HSA-1454689	1	1	0.0628677220627424	1	1	0.469800382605134
R-HSA-139906 -> R-HSA-5672954	1	1	0.0966458813052973	1	1	0.550383613092285
R-HSA-139906 -> R-HSA-430076	1	1	0.179782119716332	1	1	0.753301006540109
R-HSA-139906 -> R-HSA-2028651	1	1	0.0628677220627424	1	1	0.469800382605134
R-HSA-139906 -> R-HSA-5632738	1	1	0.0966458813052973	1	1	0.550383613092285
R-HSA-139906 -> R-HSA-4793925	1	1	0.0628677220627424	1	1	0.469800382605134
R-HSA-174446 -> R-HSA-174456	1	1	1	1	1	1
R-HSA-1168394 -> R-HSA-1168894	1	1	1	1	1	1
R-HSA-9614662 -> R-HSA-9614669	1	1	1	1	1	1
R-HSA-1306979 -> R-HSA-2730885	1	1	0.621459629547463	1	1	1
R-HSA-1306979 -> R-HSA-9606151	1	1	0.947194563071672	1	1	1
R-HSA-1306979 -> R-HSA-2730841	1	1	0.621459629547463	1	1	1
R-HSA-1306979 -> R-HSA-109701	1	1	1	1	1	1
R-HSA-1306979 -> R-HSA-2316429	1	1	1	1	1	1
R-HSA-1306979 -> R-HSA-2317332	1	1	1	1	1	1
R-HSA-1306979 -> R-HSA-202164	1	1	1	1	1	1
R-HSA-1306979 -> R-HSA-5620975	1	1	0.840133019831287	1	1	1
R-HSA-1306979 -> R-HSA-434637	1	1	1	1	1	1
R-HSA-1306979 -> R-HSA-1433542	1	1	0.866940615838061	1	1	1
R-HSA-1306979 -> R-HSA-2424481	1	1	0.572057059763552	1	1	1
R-HSA-1306979 -> R-HSA-2029458	0.115082501748112	0.145365385614419	0.48063711171334	1	1	1
R-HSA-1306979 -> R-HSA-202237	1	1	1	1	1	1
R-HSA-1306979 -> R-HSA-5654159	1	1	1	1	1	1
R-HSA-1306979 -> R-HSA-2029465	1	1	1	1	1	1
R-HSA-1306979 -> R-HSA-9606884	1	1	1	1	1	1
R-HSA-1306979 -> R-HSA-8964241	1	1	1	1	1	1
R-HSA-1306979 -> R-HSA-1675949	1	1	1	1	1	1
R-HSA-1306979 -> R-HSA-199456	1	1	1	1	1	1
R-HSA-1306979 -> R-HSA-202692	1	1	1	1	1	1
R-HSA-1306979 -> R-HSA-5654163	1	1	1	1	1	1
R-HSA-1306979 -> R-HSA-9603279	1	1	1	1	1	1
R-HSA-1306979 -> R-HSA-2029268	0.101096744861234	0.128222428196002	0.410068665170251	1	1	1
R-HSA-1306979 -> R-HSA-2730848	1	1	0.769252703435647	1	1	1
R-HSA-1306979 -> R-HSA-109700	1	1	1	1	1	1
R-HSA-1306979 -> R-HSA-5654167	1	1	1	1	1	1
R-HSA-1306979 -> R-HSA-5654224	1	1	1	1	1	1
R-HSA-1306979 -> R-HSA-389352	1	1	0.518119316461153	1	1	1
R-HSA-2168897 -> R-HSA-2230983	1	1	1	1	1	1
R-HSA-1638821 -> R-HSA-2467809	0.674436496151789	0.726664808369376	2.89092314439071E-05	1	1	0.00718816368423906
R-HSA-8873946 -> R-HSA-8948775	1	1	1	1	1	1
R-HSA-8873946 -> R-HSA-8847968	1	1	0.167376411775597	1	1	0.71885125160398
R-HSA-8873946 -> R-HSA-6807134	1	1	1	1	1	1
R-HSA-8873946 -> R-HSA-1676149	1	1	1	1	1	1
R-HSA-8873946 -> R-HSA-8948800	1	1	1	1	1	1
R-HSA-8873946 -> R-HSA-8850961	1	1	1	1	1	1
R-HSA-8873946 -> R-HSA-8850997	1	1	1	1	1	1
R-HSA-8873946 -> R-HSA-6807106	1	1	1	1	1	1
R-HSA-8873946 -> R-HSA-199456	1	1	1	1	1	1
R-HSA-8873946 -> R-HSA-8850945	1	1	1	1	1	1
R-HSA-8865090 -> R-HSA-5226964	1	1	1	1	1	1
R-HSA-8865090 -> R-HSA-8865098	1	1	1	1	1	1
R-HSA-8865090 -> R-HSA-71732	1	1	1	1	1	1
R-HSA-8865090 -> R-HSA-6788912	1	1	1	1	1	1
R-NUL-1251923 -> R-NUL-1251929	1	1	1	1	1	1
R-HSA-1912401 -> R-HSA-1912368	1	1	1	1	1	1
R-HSA-1912401 -> R-HSA-1912364	1	1	1	1	1	1
R-HSA-1912401 -> R-HSA-1912410	1	1	1	1	1	1
R-HSA-5653786 -> R-HSA-5653838	1	1	0.572057059763552	1	1	1
R-HSA-5653786 -> R-HSA-5653780	1	1	0.519495112509078	1	1	1
R-HSA-202216 -> R-HSA-202375	1	1	0.0046665506148444	1	1	0.18350028279751
R-HSA-202216 -> R-HSA-202331	1	1	0.0046665506148444	1	1	0.18350028279751
R-HSA-202216 -> R-HSA-430135	1	1	0.0046665506148444	1	1	0.18350028279751
R-HSA-1614618 -> R-HSA-1655879	1	1	0.167376411775597	1	1	0.71885125160398
R-HSA-71707 -> R-HSA-8936442	1	1	1	1	1	1
R-HSA-71707 -> R-HSA-71691	1	1	1	1	1	1
R-HSA-71707 -> R-HSA-204617	1	1	1	1	1	1
R-HSA-71707 -> R-HSA-70482	1	1	0.422838143596797	1	1	1
R-HSA-71707 -> R-HSA-71130	1	1	1	1	1	1
R-HSA-71707 -> R-HSA-75889	1	1	1	1	1	1
R-HSA-71707 -> R-HSA-6806831	1	1	0.666995872426888	1	1	1
R-HSA-71707 -> R-HSA-198824	1	1	1	1	1	1
R-HSA-71707 -> R-HSA-6782296	1	1	0.519495112509078	1	1	1
R-HSA-71707 -> R-HSA-71849	1	1	1	1	1	1
R-HSA-71707 -> R-HSA-204662	1	1	1	1	1	1
R-HSA-71707 -> R-HSA-428259	1	1	1	1	1	1
R-HSA-8868072 -> R-HSA-202164	0.198584760372399	0.245434509548073	0.629919874290846	1	1	1
R-HSA-8868072 -> R-HSA-1676149	0.190673400637841	0.236112324744949	0.602546161495451	1	1	1
R-HSA-8868072 -> R-HSA-8870332	0.190673400637841	0.236112324744949	0.602546161495451	1	1	1
R-HSA-8868072 -> R-HSA-1675773	0.206535710595422	0.254771211009906	0.656163088739989	1	1	1
R-HSA-8868072 -> R-HSA-1861595	0.222535119699502	0.273462484449034	0.238233378119871	1	1	0.933622965530561
R-HSA-8868072 -> R-HSA-1676164	0.198584760372399	0.245434509548073	0.629919874290846	1	1	1
R-HSA-8868072 -> R-HSA-8867754	0.230573466350861	0.28280498316796	0.727673625254964	1	1	1
R-HSA-73548 -> R-HSA-110137	1	1	1	1	1	1
R-HSA-73548 -> R-HSA-75125	1	1	1	1	1	1
R-HSA-73548 -> R-HSA-482619	1	1	0.306763768026498	1	1	1
R-HSA-177930 -> R-HSA-177944	0.103757893616292	0.118925236868845	0.197555947571673	1	1	0.794271336063997
R-HSA-177930 -> R-HSA-177927	0.123190867383322	0.140968434241474	0.264900060326139	1	1	1
R-HSA-2534096 -> R-HSA-5603114	1	1	0.59997990374343	1	1	1
R-HSA-2534096 -> R-HSA-379994	1	1	0.332201731934476	1	1	1
R-HSA-2534096 -> R-HSA-174391	1	1	0.519495112509078	1	1	1
R-HSA-159836 -> R-HSA-159796	1	1	0.167376411775597	1	1	0.71885125160398
R-HSA-400459 -> R-HSA-421416	1	1	1	1	1	1
R-HSA-6806419 -> R-HSA-6806425	1	1	1	1	1	1
R-HSA-8948775 -> R-HSA-8850992	1	1	0.0212351197754188	1	1	0.321757878444196
R-HSA-8948775 -> R-HSA-6807206	1	1	1	1	1	1
R-HSA-560510 -> R-HSA-163549	1	1	0.871734062192719	1	1	1
R-HSA-5358599 -> R-HSA-5358579	1	1	1	1	1	1
R-HSA-1250189 -> R-HSA-1250462	1	1	1	1	1	1
R-HSA-1250189 -> R-HSA-2316434	0.575643423160729	0.628699503589039	0.485582194820562	1	1	1
R-HSA-1604359 -> R-HSA-1592278	1	1	1	1	1	1
R-HSA-8848606 -> R-HSA-8849102	1	1	1	1	1	1
R-HSA-8848606 -> R-HSA-8848110	1	1	1	1	1	1
R-HSA-8848606 -> R-HSA-8849055	1	1	1	1	1	1
R-HSA-8848606 -> R-HSA-8848596	1	1	1	1	1	1
R-HSA-8848606 -> R-HSA-8848864	1	1	1	1	1	1
R-HSA-8848606 -> R-HSA-8848774	1	1	1	1	1	1
R-HSA-8848606 -> R-HSA-8849428	1	1	1	1	1	1
R-HSA-8848606 -> R-HSA-8848713	1	1	1	1	1	1
R-HSA-8848606 -> R-HSA-8848414	0.0636018394010693	0.073140626650913	0.422838143596797	1	1	1
R-HSA-8848606 -> R-HSA-8848751	1	1	1	1	1	1
R-HSA-8848606 -> R-HSA-8848611	1	1	1	1	1	1
R-HSA-8848606 -> R-HSA-8848023	1	1	1	1	1	1
R-HSA-8848606 -> R-HSA-8848818	1	1	1	1	1	1
R-HSA-8848606 -> R-HSA-8848930	1	1	1	1	1	1
R-HSA-177275 -> R-HSA-177284	1	1	1	1	1	1
R-HSA-177275 -> R-HSA-201790	1	1	0.519495112509078	1	1	1
R-HSA-177275 -> R-HSA-201787	1	1	1	1	1	1
R-HSA-195283 -> R-HSA-195300	1	1	0.397590242688787	1	1	1
R-HSA-5340214 -> R-HSA-5340226	1	1	1	1	1	1
R-HSA-5340214 -> R-HSA-8982617	1	1	1	1	1	1
R-HSA-947499 -> R-HSA-379864	1	1	1	1	1	1
R-HSA-947499 -> R-HSA-352385	1	1	1	1	1	1
R-HSA-8874208 -> R-HSA-8874206	1	1	1	1	1	1
R-HSA-9023840 -> R-HSA-9023846	1	1	0.59997990374343	1	1	1
R-HSA-202241 -> R-HSA-202216	1	1	0.0046665506148444	1	1	0.18350028279751
R-HSA-9020259 -> R-HSA-9020278	1	1	1	1	1	1
R-HSA-3247844 -> R-HSA-3247843	0.179018217694777	0.203866666439193	0.807931649494274	1	1	1
R-HSA-3247844 -> R-HSA-3781943	0.179018217694777	0.203866666439193	0.807931649494274	1	1	1
R-HSA-1433418 -> R-HSA-1433456	0.179018217694777	0.203866666439193	0.179782119716332	1	1	0.753301006540109
R-HSA-9603554 -> R-HSA-9603598	1	1	0.422838143596797	1	1	1
R-HSA-5685341 -> R-HSA-5693620	1	1	0.0128229948819242	1	1	0.304809439727765
R-HSA-198270 -> R-HSA-6811504	1	1	0.519495112509078	1	1	1
R-HSA-198270 -> R-HSA-198371	1	1	1	1	1	1
R-HSA-198270 -> R-HSA-200143	1	1	1	1	1	1
R-HSA-198270 -> R-HSA-198611	1	1	1	1	1	1
R-HSA-198270 -> R-HSA-5623632	1	1	1	1	1	1
R-HSA-198270 -> R-HSA-198599	1	1	1	1	1	1
R-HSA-198270 -> R-HSA-450499	1	1	1	1	1	1
R-HSA-198270 -> R-HSA-8933446	1	1	1	1	1	1
R-HSA-198270 -> R-HSA-9604328	1	1	1	1	1	1
R-HSA-198270 -> R-HSA-8948757	1	1	1	1	1	1
R-HSA-198270 -> R-HSA-198609	1	1	1	1	1	1
R-HSA-198270 -> R-HSA-198298	1	1	1	1	1	1
R-HSA-198270 -> R-HSA-389756	1	1	1	1	1	1
R-HSA-198270 -> R-HSA-6805640	1	1	1	1	1	1
R-HSA-198270 -> R-HSA-199425	1	1	1	1	1	1
R-HSA-198270 -> R-HSA-6805785	1	1	1	1	1	1
R-HSA-198270 -> R-NUL-9620024	1	1	1	1	1	1
R-HSA-198270 -> R-HSA-437192	1	1	1	1	1	1
R-HSA-198270 -> R-HSA-2317314	1	1	1	1	1	1
R-HSA-198270 -> R-HSA-390329	1	1	0.59997990374343	1	1	1
R-HSA-198270 -> R-HSA-198621	1	1	1	1	1	1
R-HSA-198270 -> R-NUL-3139045	1	1	1	1	1	1
R-HSA-198270 -> R-HSA-198613	1	1	0.519495112509078	1	1	1
R-HSA-198270 -> R-HSA-1358791	1	1	1	1	1	1
R-HSA-198270 -> R-HSA-198347	1	1	1	1	1	1
R-HSA-198270 -> R-HSA-450490	1	1	1	1	1	1
R-HSA-198270 -> R-HSA-442739	1	1	1	1	1	1
R-HSA-198270 -> R-HSA-202137	1	1	1	1	1	1
R-HSA-6807872 -> R-HSA-6807875	1	1	1	1	1	1
R-HSA-9038545 -> R-HSA-9605052	1	1	1	1	1	1
R-HSA-8847544 -> R-HSA-8847635	1	1	1	1	1	1
R-HSA-194632 -> R-HSA-9025995	1	1	1	1	1	1
R-HSA-194632 -> R-HSA-74872	1	1	1	1	1	1
R-HSA-194632 -> R-HSA-9012036	1	1	1	1	1	1
R-HSA-194632 -> R-HSA-9020256	1	1	1	1	1	1
R-HSA-194632 -> R-HSA-9020278	1	1	1	1	1	1
R-HSA-194632 -> R-HSA-389540	1	1	1	1	1	1
R-HSA-194632 -> R-HSA-5692283	1	1	1	1	1	1
R-HSA-194632 -> R-HSA-9020255	1	1	1	1	1	1
R-HSA-194632 -> R-HSA-71299	1	1	0.167376411775597	1	1	0.71885125160398
R-HSA-194632 -> R-HSA-9025999	1	1	1	1	1	1
R-HSA-194632 -> R-HSA-5693390	1	1	1	1	1	1
R-HSA-194632 -> R-HSA-200644	1	1	1	1	1	1
R-HSA-194632 -> R-HSA-2161567	1	1	1	1	1	1
R-HSA-194632 -> R-HSA-9020277	1	1	1	1	1	1
R-HSA-194632 -> R-HSA-195690	1	1	1	1	1	1
R-HSA-8875318 -> R-HSA-8870465	1	1	1	1	1	1
R-HSA-8875318 -> R-HSA-6801109	1	1	1	1	1	1
R-HSA-8875318 -> R-HSA-194854	1	1	1	1	1	1
R-HSA-1363328 -> R-HSA-1363331	1	1	0.72279489584229	1	1	1
R-HSA-6813740 -> R-HSA-549112	1	1	1	1	1	1
R-HSA-6797712 -> R-HSA-912503	1	1	0.152431455344812	1	1	0.71885125160398
R-HSA-6797712 -> R-HSA-912467	1	1	0.350904457025274	1	1	1
R-HSA-6797712 -> R-HSA-5659781	1	1	0.835242096958811	1	1	1
R-HSA-6797712 -> R-HSA-6785594	1	1	0.814407643308564	1	1	1
R-HSA-6797712 -> R-HSA-912450	1	1	0.350904457025274	1	1	1
R-HSA-6797712 -> R-HSA-2997616	1	1	0.854029282899983	1	1	1
R-HSA-6797712 -> R-HSA-3371567	1	1	0.835242096958811	1	1	1
R-HSA-6797712 -> R-HSA-2997709	1	1	0.835242096958811	1	1	1
R-HSA-5601910 -> R-HSA-5601883	1	1	1	1	1	1
R-HSA-5601910 -> R-HSA-5601922	1	1	1	1	1	1
R-HSA-374298 -> R-HSA-749456	0.0116368926380142	5.85540543995634E-05	0.00184970496628641	0.979874471984114	0.00921451316458126	0.113222307661128
R-HSA-4608825 -> R-HSA-4608854	0.160812215319926	0.183425814398358	0.769252703435647	1	1	1
R-HSA-353125 -> R-HSA-350567	1	1	0.0279162971080314	1	1	0.355362470905382
R-HSA-977626 -> R-HSA-981658	1	1	1	1	1	1
R-HSA-9645137 -> R-HSA-452102	1	1	1	1	1	1
R-HSA-9645137 -> R-HSA-9645126	1	1	1	1	1	1
R-HSA-9645137 -> R-HSA-9645134	1	1	1	1	1	1
R-HSA-5357483 -> R-HSA-5357445	1	1	1	1	1	1
R-HSA-428127 -> R-HSA-5695957	1	1	0.519495112509078	1	1	1
R-HSA-428127 -> R-HSA-192137	1	1	0.422838143596797	1	1	1
R-HSA-428127 -> R-HSA-193766	1	1	0.422838143596797	1	1	1
R-HSA-428127 -> R-HSA-75848	1	1	0.519495112509078	1	1	1
R-HSA-428127 -> R-HSA-193711	1	1	0.422838143596797	1	1	1
R-HSA-428127 -> R-HSA-2545203	1	1	0.59997990374343	1	1	1
R-HSA-428127 -> R-HSA-201035	1	1	0.422838143596797	1	1	1
R-HSA-428127 -> R-HSA-428123	1	1	0.422838143596797	1	1	1
R-HSA-428127 -> R-HSA-193743	1	1	0.422838143596797	1	1	1
R-HSA-428127 -> R-HSA-159425	1	1	0.422838143596797	1	1	1
R-HSA-428127 -> R-HSA-5618331	1	1	0.0517632329886469	1	1	0.434690249934502
R-HSA-428127 -> R-HSA-199202	1	1	0.306763768026498	1	1	1
R-HSA-428127 -> R-HSA-2545253	1	1	0.59997990374343	1	1	1
R-HSA-428127 -> R-HSA-193727	1	1	0.422838143596797	1	1	1
R-HSA-428127 -> R-HSA-193407	1	1	0.422838143596797	1	1	1
R-HSA-428127 -> R-HSA-193401	1	1	0.422838143596797	1	1	1
R-HSA-428127 -> R-HSA-193424	1	1	0.422838143596797	1	1	1
R-HSA-428127 -> R-HSA-548843	1	1	0.306763768026498	1	1	1
R-HSA-428127 -> R-HSA-434382	1	1	0.306763768026498	1	1	1
R-HSA-5211239 -> R-HSA-73736	1	1	0.72279489584229	1	1	1
R-HSA-5211239 -> R-HSA-5250947	1	1	0.195617770501696	1	1	0.794271336063997
R-HSA-162798 -> R-HSA-1482647	1	1	1	1	1	1
R-HSA-162798 -> R-HSA-162873	1	1	1	1	1	1
R-HSA-162798 -> R-HSA-1482889	1	1	1	1	1	1
R-HSA-162798 -> R-HSA-8848580	1	1	1	1	1	1
R-HSA-162798 -> R-HSA-1482811	1	1	1	1	1	1
R-HSA-169895 -> R-HSA-169904	1	1	0.519495112509078	1	1	1
R-HSA-2730863 -> R-HSA-2730902	1	1	0.167376411775597	1	1	0.71885125160398
R-HSA-5618105 -> R-HSA-5618098	1	1	1	1	1	1
R-HSA-163664 -> R-HSA-164151	1	1	1	1	1	1
R-HSA-1604763 -> R-HSA-1604359	1	1	1	1	1	1
R-HSA-1604763 -> R-HSA-1566962	0.0838979833043806	0.0963206961955828	0.132867236859952	1	1	0.674478978693583
R-HSA-1604763 -> R-HSA-3791295	0.0838979833043806	0.0963206961955828	0.132867236859952	1	1	0.674478978693583
R-HSA-1604763 -> R-HSA-1454757	0.214263561062208	0.243236937376764	0.572057059763552	1	1	1
R-HSA-1604763 -> R-HSA-1566981	0.123190867383322	0.140968434241474	0.0628677220627424	1	1	0.469800382605134
R-HSA-1604763 -> R-HSA-1454791	1	1	1	1	1	1
R-HSA-1604763 -> R-HSA-1592297	1	1	0.306763768026498	1	1	1
R-HSA-1604763 -> R-HSA-2534248	1	1	0.306763768026498	1	1	1
R-HSA-1604763 -> R-HSA-2168923	0.123190867383322	0.140968434241474	0.264900060326139	1	1	1
R-HSA-1604763 -> R-HSA-3791149	1	1	0.519495112509078	1	1	1
R-HSA-1604763 -> R-HSA-1454843	1	1	0.422838143596797	1	1	1
R-HSA-1604763 -> R-HSA-1564142	0.103757893616292	0.118925236868845	0.197555947571673	1	1	0.794271336063997
R-HSA-1604763 -> R-NUL-2534162	1	1	0.422838143596797	1	1	1
R-HSA-1604763 -> R-NUL-3814821	0.0838979833043806	0.0963206961955828	0.132867236859952	1	1	0.674478978693583
R-HSA-1604763 -> R-HSA-1566979	0.179018217694777	0.203866666439193	0.459821134966631	1	1	1
R-HSA-1604763 -> R-HSA-4086205	1	1	0.306763768026498	1	1	1
R-HSA-1604763 -> R-HSA-8940561	1	1	1	1	1	1
R-HSA-1604763 -> R-HSA-2533970	1	1	0.306763768026498	1	1	1
R-HSA-1234165 -> R-HSA-1234169	1	1	0.666995872426888	1	1	1
R-HSA-201712 -> R-HSA-3364014	1	1	1	1	1	1
R-HSA-75079 -> R-HSA-75082	1	1	0.975559534200133	1	1	1
R-HSA-5336453 -> R-HSA-111215	1	1	0.519495112509078	1	1	1
R-HSA-5336453 -> R-HSA-983153	1	1	0.807931649494274	1	1	1
R-HSA-5336453 -> R-HSA-5336466	1	1	0.519495112509078	1	1	1
R-HSA-5336453 -> R-HSA-71732	1	1	0.519495112509078	1	1	1
R-HSA-5336453 -> R-HSA-3244605	1	1	0.59997990374343	1	1	1
R-HSA-416985 -> R-HSA-420975	1	1	1	1	1	1
R-HSA-416985 -> R-HSA-8858435	1	1	1	1	1	1
R-HSA-416985 -> R-HSA-421007	1	1	1	1	1	1
R-HSA-442749 -> R-HSA-9619125	1	1	1	1	1	1
R-HSA-8955822 -> R-HSA-8955893	1	1	1	1	1	1
R-HSA-390663 -> R-HSA-749446	1	1	1	1	1	1
R-HSA-390663 -> R-HSA-749456	0.0116368926380142	5.85540543995634E-05	0.00184970496628641	0.979874471984114	0.00921451316458126	0.113222307661128
R-HSA-8950674 -> R-HSA-8950210	1	1	1	1	1	1
R-HSA-202144 -> R-HSA-203712	1	1	1	1	1	1
R-HSA-202144 -> R-HSA-202137	1	1	1	1	1	1
R-HSA-202144 -> R-HSA-163418	1	1	1	1	1	1
R-HSA-9034714 -> R-HSA-9603419	1	1	1	1	1	1
R-HSA-9034714 -> R-HSA-9034862	1	1	0.422838143596797	1	1	1
R-HSA-9034714 -> R-HSA-9603719	1	1	1	1	1	1
R-HSA-9034714 -> R-HSA-9603407	1	1	1	1	1	1
R-HSA-9034714 -> R-HSA-9603437	1	1	1	1	1	1
R-HSA-9034714 -> R-HSA-9034796	1	1	1	1	1	1
R-HSA-158447 -> R-HSA-72635	1	1	0.621459629547463	1	1	1
R-HSA-9621116 -> R-HSA-9621242	1	1	1	1	1	1
R-HSA-8984023 -> R-HSA-8987214	0.103757893616292	0.118925236868845	0.0358341707923695	1	1	0.376430600766068
R-HSA-8984023 -> R-HSA-8987007	0.103757893616292	0.118925236868845	0.0358341707923695	1	1	0.376430600766068
R-HSA-8984023 -> R-HSA-8984021	0.103757893616292	0.118925236868845	0.0358341707923695	1	1	0.376430600766068
R-HSA-5218820 -> R-HSA-8951586	1	1	1	1	1	1
R-HSA-187688 -> R-HSA-5218916	1	1	0.306763768026498	1	1	1
R-HSA-187688 -> R-HSA-450463	1	1	0.422838143596797	1	1	1
R-HSA-187688 -> R-HSA-450474	1	1	0.306763768026498	1	1	1
R-HSA-187688 -> R-HSA-429016	1	1	0.306763768026498	1	1	1
R-HSA-3697838 -> R-HSA-4837364	1	1	0.306763768026498	1	1	1
R-HSA-2730889 -> R-HSA-2730856	1	1	0.332201731934476	1	1	1
R-HSA-75097 -> R-HSA-75098	1	1	0.738212332968436	1	1	1
R-HSA-4551738 -> R-HSA-912505	1	1	1	1	1	1
R-HSA-4551738 -> R-HSA-2993769	1	1	1	1	1	1
R-HSA-4551738 -> R-HSA-2993790	1	1	1	1	1	1
R-HSA-4551738 -> R-HSA-3000383	1	1	0.422838143596797	1	1	1
R-HSA-4551738 -> R-HSA-2993780	1	1	1	1	1	1
R-HSA-183067 -> R-HSA-183058	0.0838979833043806	0.0963206961955828	0.132867236859952	1	1	0.674478978693583
R-HSA-5696448 -> R-HSA-5695957	1	1	1	1	1	1
R-HSA-5696448 -> R-HSA-192137	1	1	1	1	1	1
R-HSA-5696448 -> R-HSA-193766	1	1	1	1	1	1
R-HSA-5696448 -> R-HSA-75848	1	1	1	1	1	1
R-HSA-5696448 -> R-HSA-1482647	1	1	1	1	1	1
R-HSA-5696448 -> R-HSA-193711	1	1	1	1	1	1
R-HSA-5696448 -> R-HSA-2545203	1	1	1	1	1	1
R-HSA-5696448 -> R-HSA-1482889	1	1	1	1	1	1
R-HSA-5696448 -> R-HSA-201035	1	1	1	1	1	1
R-HSA-5696448 -> R-HSA-193743	1	1	1	1	1	1
R-HSA-5696448 -> R-HSA-8848580	1	1	1	1	1	1
R-HSA-5696448 -> R-HSA-159425	1	1	1	1	1	1
R-HSA-5696448 -> R-HSA-5618331	1	1	0.0965722420237049	1	1	0.550383613092285
R-HSA-5696448 -> R-HSA-199202	1	1	1	1	1	1
R-HSA-5696448 -> R-HSA-2545253	1	1	1	1	1	1
R-HSA-5696448 -> R-HSA-193727	1	1	1	1	1	1
R-HSA-5696448 -> R-HSA-1482811	1	1	1	1	1	1
R-HSA-5696448 -> R-HSA-193407	1	1	1	1	1	1
R-HSA-5696448 -> R-HSA-193401	1	1	1	1	1	1
R-HSA-5696448 -> R-HSA-193424	1	1	1	1	1	1
R-HSA-5696448 -> R-HSA-548843	1	1	1	1	1	1
R-HSA-5696448 -> R-HSA-434382	1	1	1	1	1	1
R-HSA-77083 -> R-HSA-77085	1	1	0.992978643613188	1	1	1
R-HSA-8987052 -> R-HSA-9005340	1	1	0.167376411775597	1	1	0.71885125160398
R-HSA-1482543 -> R-HSA-507871	1	1	1	1	1	1
R-HSA-1482543 -> R-HSA-75887	1	1	0.027989055524697	1	1	0.355362470905382
R-HSA-1482543 -> R-HSA-432074	1	1	1	1	1	1
R-HSA-1482543 -> R-HSA-1483142	1	1	1	1	1	1
R-HSA-5389848 -> R-HSA-5389842	1	1	0.629919874290846	1	1	1
R-HSA-9008839 -> R-HSA-6803892	1	1	0.027989055524697	1	1	0.355362470905382
R-HSA-9008839 -> R-HSA-9603598	1	1	0.422838143596797	1	1	1
R-HSA-9008839 -> R-HSA-168849	1	1	0.167376411775597	1	1	0.71885125160398
R-HSA-5362448 -> R-HSA-9645394	1	1	0.0562365308855612	1	1	0.434690249934502
R-HSA-5362448 -> R-HSA-183084	0.459237767427572	0.508634036687741	0.0119546072631072	1	1	0.287773203822434
R-HSA-5362448 -> R-HSA-400267	1	1	0.0686650027312345	1	1	0.470614204502328
R-HSA-5362448 -> R-HSA-1977296	1	1	0.0453373115608547	1	1	0.407394670348852
R-HSA-5362448 -> R-HSA-936986	1	1	0.0208140680802647	1	1	0.321757878444196
R-HSA-5362448 -> R-HSA-983153	1	1	0.0562365308855612	1	1	0.434690249934502
R-HSA-5362448 -> R-HSA-8865090	1	1	0.0453373115608547	1	1	0.407394670348852
R-HSA-5362448 -> R-HSA-8948775	1	1	0.0562365308855612	1	1	0.434690249934502
R-HSA-5362448 -> R-HSA-211734	1	1	0.035920386064308	1	1	0.376430600766068
R-HSA-5362448 -> R-HSA-1168643	1	1	0.009005056169216	1	1	0.239850181421272
[truncated: 38,033 more rows]
