# Supplementary material for: Biology-inspired graph neural network encodes reactome and reveals biochemical reactions of disease
Source: Patterns (N Y). 2023 May 22;4(7):100758. doi: 10.1016/j.patter.2023.100758 (PMC10382942; doi:10.1016/j.patter.2023.100758)
Supplement: Data S8. TCGA execution records [file mmc9.zip › patter_100758_mmc9.ods]

## Sheet: Sheet1
Network Rewiring	Edge Set	Edge Set File Size	Edge Set sha1sum (version 8.32)	GTEx Trained Model	GTEx Trained Model File Size	GTEx Trained Model sha1sum (version 8.32)	TCGA Tuning Accuracy (500 epochs)	TCGA Test ARI
1	rewired_edges.txt	387KB	78cdef2a2ea73be11ef208c620169f1a7b7577e6	trained_pytorch_model_rewire_fold_full_dataset.pt	82KB	867955de8764282f4f7b1b891dd439963bd8e7e6	0.927	0.6521
2	rewired2_edges.txt	387KB	79780ba5f4fa799d8f0617e4744b77f2a965b4b2	trained_pytorch_model_rewired2_fold_full_dataset.pt	82KB	6cee24a86474e43987ff76c98ef94aa4231278de	0.903	0.6843
3	rewired3_edges.txt	387KB	aab30f1988f7629400202f950160326f519e33bc	trained_pytorch_model_rewired3_fold_full_dataset.pt	82KB	3c4762c13c5f751d3998cef444c25ed4fc72da27	0.911	0.6299
4	rewired4_edges.txt	387KB	fe405fbea5bed6ec99a79319c3f0ec720a909177	trained_pytorch_model_rewired4_fold_full_dataset.pt	82KB	120ad5dba53180b8c9cda1974430a441acd81d3f	0.935	0.6607
5	rewired5_edges.txt	387KB	d5d7f3c86375d4be688f031e8ceeac8b948eab5e	trained_pytorch_model_rewired5_fold_full_dataset.pt	82KB	a3542df6c150f709067364ba5fb5e857d2b6f20b	0.913	0.6099
6	rewired6_edges.txt	387KB	603c87776e196a76f87ac3f7210a38199328f3fc	trained_pytorch_model_rewired6_fold_full_dataset.pt	82KB	3e0ba1c46f741c1718e613fe9255eeed4d304532	0.9	0.6172
7	rewired7_edges.txt	387KB	a4a7d9e70d03b0cdf4a22a8d5932c65dc16706ee	trained_pytorch_model_rewired7_fold_full_dataset.pt	82KB	75e32c2b81d09b2b909b001a70a2dc091510971d	0.889	0.6853
8	rewired8_edges.txt	387KB	f895c369ba2a71e8f9088b2099c10c18878aa9be	trained_pytorch_model_rewired8_fold_full_dataset.pt	82KB	7ae699cbae11005e7908ff368ce97df10f5dc595	0.908	0.6752
9	rewired9_edges.txt	387KB	eb1614e69f74b04e540271cd92b3a0fff304ab75	trained_pytorch_model_rewired9_fold_full_dataset.pt	82KB	a2f995148b9a69f898be1f1d4a420c32e0a310cd	0.905	0.6578
10	rewired10_edges.txt	387KB	d65b38fbc90ec1f3b02420671ebf029d8c500d9d	trained_pytorch_model_rewired10_fold_full_dataset.pt	82KB	7b45c1ac95d123d9dca1945920e66130b7c25db3	0.922	0.6951
(real)	Copy of edges.txt	387KB	2b7a05c82daec6ddc53573a55e34b091d4f8cf02	trained_pytorch_model_real_edges_full_dataset.pt	82KB	19a1fae81a5cc821b3154fe9f7a1ba6411d3081d	1	0.7909
(Resnet)	NA	NA	NA	resnet_trained_pytorch_model_fold_full_dataset.pt	43MB	8d6e6858e6f0af049eaf3918c3615f2405f04528	1	0.7781
(real)	Copy of edges.txt	387KB	2b7a05c82daec6ddc53573a55e34b091d4f8cf02	summation_fully_trained_pytorch_gtex_gnn_model.pt	82KB	848e680bbca3fac102feb58a22723f2105958b63	0.724	0.4541
