# Supplementary material for: Biology-inspired graph neural network encodes reactome and reveals biochemical reactions of disease
Source: Patterns (N Y). 2023 May 22;4(7):100758. doi: 10.1016/j.patter.2023.100758 (PMC10382942; doi:10.1016/j.patter.2023.100758)
Supplement: Data S9. Edge files [file mmc10.zip]

Archive with 24 entries (23 files):
- Data_File_S9/
- __MACOSX/._Data_File_S9
- Data_File_S9/rewired2_edges.txt
- __MACOSX/Data_File_S9/._rewired2_edges.txt
- Data_File_S9/rewired4_edges.txt
- __MACOSX/Data_File_S9/._rewired4_edges.txt
- Data_File_S9/rewired9_edges.txt
- __MACOSX/Data_File_S9/._rewired9_edges.txt
- Data_File_S9/rewired3_edges.txt
- __MACOSX/Data_File_S9/._rewired3_edges.txt
- Data_File_S9/rewired10_edges.txt
- __MACOSX/Data_File_S9/._rewired10_edges.txt
- Data_File_S9/rewired5_edges.txt
- __MACOSX/Data_File_S9/._rewired5_edges.txt
- Data_File_S9/rewired_edges.txt
- __MACOSX/Data_File_S9/._rewired_edges.txt
- Data_File_S9/rewired8_edges.txt
- __MACOSX/Data_File_S9/._rewired8_edges.txt
- Data_File_S9/rewired6_edges.txt
- __MACOSX/Data_File_S9/._rewired6_edges.txt
- Data_File_S9/rewired7_edges.txt
- __MACOSX/Data_File_S9/._rewired7_edges.txt
- Data_File_S9/Copy of edges.txt
- __MACOSX/Data_File_S9/._Copy of edges.txt
