# Supplementary material for: Biology-inspired graph neural network encodes reactome and reveals biochemical reactions of disease
Source: Patterns (N Y). 2023 May 22;4(7):100758. doi: 10.1016/j.patter.2023.100758 (PMC10382942; doi:10.1016/j.patter.2023.100758)
Supplement: Data S9. Edge files [file mmc10.zip › Data_File_S9/rewired2_edges.txt]

836 6549
4527 2486
7686 2311
10409 5276
9299 7923
4214 4848
1452 2121
3906 5241
1175 9124
1427 9506
6491 5059
1926 4472
7192 9919
1596 10332
8426 8755
8819 3224
7336 6940
9461 5515
1176 2903
7982 10318
6372 7292
845 2827
10325 9435
1373 1491
7297 5544
8654 5157
1225 641
5460 2519
1241 8486
2218 2222
97 5566
4125 6361
1194 600
5034 10264
2538 8881
1429 5460
4912 2954
2667 2297
1832 6014
8056 6057
5830 2802
5636 8029
7070 7975
6400 8835
8855 1194
4703 9846
5180 4762
1231 787
2993 1857
8426 1176
4330 7685
6016 2267
2802 3204
5180 6148
9579 9190
3280 4661
7627 9517
5562 7289
908 8502
7222 3438
8991 8866
732 9588
5180 2457
5868 6589
2126 6055
6052 2804
6976 5439
3329 9782
3452 9532
320 10027
3703 8189
4952 3160
8508 4370
325 8238
8448 6200
5435 1221
4269 1311
8139 5545
6908 2467
6967 8091
7293 3655
5514 7204
320 2209
5850 5022
5939 3350
1199 7286
6702 7743
10435 318
1055 318
8285 10193
6043 9098
4418 2122
9371 8501
6761 10166
10435 9194
5515 4634
1085 3282
6168 8508
1617 3280
3478 2509
1544 5321
9227 1849
4130 3906
1239 7456
10712 8811
641 1109
8822 8252
4078 10221
1494 6152
9532 4903
3756 8177
5752 6361
3311 6193
2433 6591
7642 6119
9910 10121
8448 1413
9520 1225
6830 4332
9974 3588
9129 9470
9333 6764
3395 4861
1642 5538
8350 7637
10435 8590
1526 2262
7340 2360
8090 1221
6145 1179
789 2640
4622 5563
2804 8709
184 1775
3839 1237
748 9848
9987 7501
2492 5830
5481 3540
5215 2120
5544 5179
7339 2640
7488 8864
3765 7447
5009 7025
3268 1227
7044 10570
9926 7129
8403 6691
5929 6664
79 3576
10276 10360
1221 5116
702 3703
6822 3925
5281 3851
3072 7612
5881 3373
7569 7094
5986 7496
9384 10539
3371 1926
6007 8709
2728 1773
2459 426
2258 3438
8454 1905
320 1624
6460 3982
2018 4394
2344 3891
1197 858
6489 3091
4891 4985
3337 322
1261 1028
931 4850
3282 6016
2320 6689
4328 8818
7858 10275
8690 1353
10242 8564
6810 279
7489 2050
9298 4782
678 8312
308 2053
4899 4180
8478 7496
3060 156
347 8759
4952 8506
4833 3997
10683 633
6506 8408
6989 10149
6232 10433
588 7014
10452 1222
954 9344
4067 8409
8201 5019
8486 4732
10624 582
3466 9636
3430 8252
8835 4042
6457 10318
149 1181
10717 3208
7623 6461
299 5686
1181 7488
4077 1179
6 10181
9841 7896
263 6895
5895 5887
9388 1172
7491 9033
10519 4018
4861 8827
3280 1378
10463 3204
759 1226
2467 10097
6235 1976
7807 4834
6330 2206
2895 7494
6276 5257
6427 5824
748 1222
642 7569
8527 5544
1199 6137
9485 1427
1223 7580
9188 3699
1206 6152
3703 6137
3335 8350
3597 6542
7496 3208
7491 5514
9706 1427
3374 7772
4671 4123
411 9642
2238 5881
3123 2865
10469 7501
9526 1215
6937 8458
3878 8177
7520 8858
7339 445
10298 4672
5233 5563
9721 2816
4776 8855
5929 1199
3460 280
1271 5248
638 10303
1206 1176
7767 3265
463 1236
414 6057
4674 4214
1260 1455
2889 9826
6314 7657
6057 8843
1224 8480
7352 8426
8542 9972
1572 342
1233 8818
3851 9376
6055 9195
8834 1546
389 1206
2266 7214
7537 6036
1226 6097
1909 8408
7443 5929
4622 10332
8528 4567
4861 8189
9636 8528
6589 8826
8835 1197
8409 302
5929 7731
8845 8143
4331 1215
3298 3700
8185 6145
1176 5078
4299 6314
8511 2430
8716 4372
8448 523
406 5392
1364 1191
2640 9395
7215 1224
7916 3678
600 6016
3090 4971
6383 4328
4861 7289
1479 7277
6289 5134
3138 9432
1179 3963
2513 308
10083 2126
6874 7629
6620 10162
1269 8749
6074 8189
6559 1451
2774 7266
914 2665
7445 8174
4446 3907
5233 8426
5346 7230
5947 308
6038 2013
1112 3430
2157 4333
4619 892
8406 7250
1234 209
9580 7259
5951 1735
6277 8409
1209 8577
7832 1813
7750 3033
9014 5200
10118 3073
8819 3301
1990 9286
5561 1429
4128 4952
253 3234
1915 10298
2206 6135
6007 986
5636 8551
1782 8958
5916 8056
1215 4459
7496 8857
978 14
6161 5104
74 5905
1544 4077
6361 4903
1269 3433
7643 5772
7707 3608
9526 1830
5016 4640
7293 4826
7338 6713
2165 5459
10380 3587
2248 6859
9053 3355
6896 1360
306 8472
6055 2267
6208 3785
3576 4510
3544 10379
4156 10265
5866 4077
8846 7630
5774 3434
3907 3124
8189 1544
6491 7808
9203 2998
6456 21
447 326
1491 10181
2336 9053
8816 5975
10220 1418
4861 6739
3583 8431
3301 4657
6589 5520
4599 10232
899 2840
8091 8139
1200 5830
1176 497
10449 8432
641 2846
4545 5090
5164 4446
1228 2289
8844 7656
314 9450
5020 9320
1240 4295
669 8818
4860 1309
2213 3208
3491 8178
1517 8855
2648 6473
4077 1179
8147 1198
5544 10149
9973 7216
3877 5521
9233 4788
3282 1171
8017 4944
4067 2284
8432 5162
1172 6949
7 3636
3233 1229
10456 6150
6227 6173
6574 584
6766 8506
3465 4861
5430 174
3331 9173
9910 218
2493 8117
1791 4076
3293 7365
4983 7042
1215 348
1192 5012
7989 5986
1491 638
1791 600
7580 7129
8892 8835
8861 263
9591 1108
1923 8825
7768 8849
4866 10717
9559 1214
8035 7735
638 9114
6165 10611
1223 5184
928 2212
6489 1074
6106 4103
5054 10424
1209 748
3627 4641
8511 10438
8690 435
1063 509
1719 9601
6040 4130
2122 3890
2498 131
9299 1839
5710 5709
9225 2367
8826 7289
9532 4913
5929 5321
336 9876
1226 5069
342 6506
6007 357
4861 5881
8280 7339
3880 4129
6215 1205
2827 1228
8362 6396
75 5001
10601 9185
1219 1225
6152 8855
4543 1229
3396 3151
5281 10064
414 3120
6223 6427
374 6359
7557 1445
9631 2648
9836 8174
1231 10485
1191 2647
999 155
1726 3901
5939 4703
2730 6157
7354 5929
9526 3138
2443 8189
8261 1200
8816 789
2846 9239
1241 4903
1342 641
4903 4330
1196 2774
9224 8426
3654 23
4404 1071
2538 9661
4038 7793
8448 3844
3234 6491
8440 8683
8178 9192
10660 9327
4237 9214
6869 1428
6368 1199
8517 9526
9508 4067
2533 457
8699 2863
3301 8901
8010 1212
6154 5563
8843 6430
6455 2342
6007 2571
4929 4502
7445 8427
2305 1194
2279 6548
1225 2714
348 5339
6289 9044
3583 3786
8242 908
8350 1431
960 7129
1181 8772
4523 224
3193 4485
3908 6007
4917 6905
314 1849
6066 1993
4188 1108
2641 434
6696 5929
5596 3576
1625 6036
6678 8315
1148 7425
8323 8448
8684 1921
9859 8147
4571 4846
1181 4572
5012 522
835 5515
3072 7731
892 308
3848 8829
8810 1219
1179 4843
4332 5317
6258 1196
9910 8056
1849 6739
1321 7863
3765 1227
1215 3091
2815 5276
1200 1241
9415 4289
276 7294
1179 10557
1077 6145
8541 53
6823 7291
2907 2457
8486 6007
3280 1084
6891 6624
8835 2451
1227 416
10435 8894
7291 2260
5194 641
7294 2306
4781 8288
7458 7339
318 5306
8406 1781
10450 8406
7004 1234
7367 10048
326 3282
2652 3280
8991 6590
6277 4213
7421 1171
8551 780
5237 5849
5986 7
6469 1214
2026 852
2221 9040
9609 3778
3781 7294
10430 7532
2360 2150
10485 10243
1224 5437
2533 6356
1172 2637
1707 10456
2629 1798
5494 524
4918 6789
5276 9002
8933 8517
8169 7294
8426 4776
5928 1176
4247 7450
843 7214
6473 3400
5565 8172
9902 5849
9085 7339
7218 8426
1430 5437
4619 1197
5929 3508
2835 619
8486 5464
8913 10435
2516 1171
2491 4248
431 1167
7828 10304
227 3987
4370 864
762 7253
3193 3234
2774 5352
6620 9200
4937 4214
302 5859
8551 3749
5515 4878
1479 3781
1453 2380
3420 3907
10435 7588
9521 2467
183 9972
1231 6016
5542 8780
7186 1624
2305 1171
6987 1156
852 8189
6379 8002
8544 77
9998 8785
9913 4497
1237 3134
9253 9432
1686 4937
750 10085
6655 1558
8310 516
10104 2408
3038 8519
2827 9845
2591 1788
322 3877
2276 1723
1176 986
4130 3908
4860 4241
4861 410
1205 4192
7329 1238
1382 1517
6836 8861
4355 8717
1860 1142
1191 6655
9936 5830
3146 5221
1179 7348
1234 8290
365 2010
2266 317
322 6491
7862 5398
7253 5133
3124 7129
2178 2465
330 1206
5968 7354
1181 8189
9232 7374
3054 5120
2724 7743
1700 5813
9502 2640
8544 2846
1494 6782
10303 5694
1910 326
6040 926
233 6490
2329 8707
8496 7336
185 307
5709 6570
7055 314
8516 1901
6759 928
325 1234
6050 3996
8116 5062
6007 1552
9530 5078
3134 2888
7329 10389
3193 415
8551 6918
7647 8825
348 582
9517 2326
1776 10253
2033 6871
1798 7565
9910 4572
2013 3576
4828 8564
3667 3119
10197 6286
3419 3262
1206 6354
5389 1841
4932 2983
1383 1175
2550 7261
5981 5515
220 5320
3547 8056
6955 2429
8522 7182
8780 139
2758 4702
9551 10429
10712 5772
2755 4126
6066 503
5514 3902
3851 8238
8991 4871
871 7031
4753 7623
8232 2903
1202 5413
4127 5218
2827 3386
2622 3907
8409 8368
3319 4230
9230 9993
4271 10717
4335 8134
6253 3166
2493 478
4333 4332
1176 10225
7508 7278
2490 5566
64 8818
6696 5959
4657 6289
5113 9698
160 263
3078 6619
4247 186
9993 7264
9063 156
1432 8169
6277 8891
6308 5346
7315 1179
1333 7546
1427 1179
3563 1191
286 8528
1200 4861
6620 638
3237 7461
410 948
3282 7291
1179 10173
1968 7623
4332 1155
4806 960
1517 1053
156 10450
3439 6354
8432 6923
638 1004
1388 2356
4247 8486
5281 8280
7920 1227
52 2218
7070 8796
2640 7627
9085 1426
6885 3508
1233 6612
7303 2866
9433 4076
3419 3715
1225 8708
6154 2177
5093 9597
6491 3329
6695 278
4249 10278
6491 10190
7033 3206
1181 407
4978 8116
5459 8891
7636 6608
5319 435
8709 8577
322 1219
9120 7831
7489 4428
1100 6891
3999 8104
7707 9782
1202 1234
782 2920
7910 1857
6490 1071
273 4125
7250 10220
1274 6136
8088 8194
8923 9532
4248 1202
10311 1798
9632 8392
667 1198
1921 10361
7916 2320
9020 4297
5752 6558
1844 7546
7603 8635
1241 9387
6640 1899
296 818
6809 2907
6429 7569
2776 2397
1238 5515
9972 8861
2541 1235
2248 1412
2802 7294
1202 1862
7743 7289
3332 77
5434 342
1791 3417
3123 3280
10717 8029
763 3507
5520 1223
8409 5010
1849 8866
6007 3679
9591 4783
10049 5293
6007 3864
8237 1221
3786 7533
1112 998
8835 9310
2648 4861
1230 549
9696 1239
2704 4999
5929 7294
4069 638
2252 9579
10322 1240
156 5472
638 9395
8822 3882
2574 9175
600 10724
620 336
9592 7955
9371 9456
5637 4578
297 6542
6159 1209
3544 7293
3090 7229
8195 8709
1212 1405
7129 4288
6932 613
642 641
10031 9982
3902 8486
5517 3851
8517 3783
8827 4900
10040 1229
144 731
5022 1234
1198 10712
7456 979
7636 2279
1234 8514
4183 1463
5991 318
3474 1772
6789 1787
7129 6801
9289 3851
5515 5986
8720 8517
9923 8858
5061 6656
324 3166
6618 637
1002 8829
4078 9175
7486 6148
8056 9031
8117 884
1772 5709
2712 6426
7533 6487
7603 9526
1545 1236
1241 2137
9070 3839
6168 5012
6278 1225
7289 7253
8771 8892
2800 9087
5016 5230
9526 6822
7241 959
3071 7501
7557 58
1019 6491
9196 1240
5487 4677
8631 4078
6359 7289
4439 1561
9323 2504
1334 2802
7685 4919
4950 1293
5276 6154
6426 8713
7678 814
8177 3898
5850 3815
5868 1227
811 6055
2320 4703
8426 8796
7968 1209
3167 7361
6290 9215
8426 858
642 10435
1554 3079
5731 2604
9208 9698
1091 1790
5053 9590
10232 365
7016 3374
8974 6458
5362 1223
7686 6019
584 9299
3902 2421
6234 1624
8488 1194
8835 7315
9848 3704
3227 1229
10250 6505
324 931
5386 7221
1912 8392
1670 4148
10426 1171
2433 150
2279 5497
8829 7294
6696 5515
4214 10332
10148 6380
7557 1616
8426 1426
1191 6145
8406 5473
3182 1932
7746 7694
4974 3432
5251 822
8319 8893
9828 845
9299 8831
8517 5520
5594 1886
4125 6830
1228 3902
1176 10657
4826 1206
8609 7768
1228 2710
2268 3544
2342 314
2053 982
4078 4384
8717 74
2347 8189
842 2949
6361 8849
7286 2509
7289 10429
3715 7280
4243 3582
5929 10484
5276 4781
4688 4333
5398 5306
2253 3688
9475 2464
5881 4126
9195 6987
1179 336
7212 9972
322 8140
7280 8835
9518 10148
2572 3733
5927 1198
7635 10003
1849 6339
1202 6220
10304 1224
3260 4213
3164 6119
9532 4066
702 3348
1226 2276
3263 2945
2241 8189
4370 2513
10084 1200
8136 9540
4862 8390
8644 2324
8611 3956
79 3554
6278 9120
9299 296
3468 2899
1442 9670
3331 3584
3738 4123
2537 5327
4130 2615
1926 4250
4288 5093
3234 8449
8692 6799
6714 6369
7920 5929
6361 4864
3204 7486
5544 2647
1624 7743
8140 6444
5605 5008
8252 3528
3544 5636
2108 1334
6366 1215
1075 3240
8138 4922
7676 8143
8759 2735
2319 9321
4069 1700
7294 3113
5446 10209
1636 2804
3510 9043
8092 1733
4900 9245
2572 7205
5459 3317
7293 6712
4297 1915
5831 8955
6361 2277
7522 10165
351 3491
5776 9432
1837 7488
1238 10054
6242 1238
1186 2266
8551 1557
7471 4295
8508 188
6829 5257
3752 1239
7494 7508
7847 10209
5281 5043
1234 9502
1179 8858
3489 2663
5566 4578
8759 2053
2645 4335
10097 4199
2918 6137
4067 4491
6000 7995
3206 1846
6400 2570
4126 8684
7737 8269
9045 1686
6489 4026
1534 7262
223 2457
1724 1719
1250 2640
9972 8056
10668 1238
8609 3282
4446 8736
1624 3599
5915 4785
1773 5043
3490 10696
4302 8367
1215 2822
3631 7603
1214 7660
4284 5140
8861 7612
8835 1215
7061 9789
6007 4289
1517 3464
4843 6987
3507 2533
322 10462
3900 4018
346 6681
8075 3815
5881 9546
660 6923
6489 6264
3851 9069
10162 2920
2140 8828
9286 253
682 4949
864 8943
7101 1179
7783 1757
5073 2433
7391 7426
3916 7623
5223 7770
2775 2522
2827 3044
156 3138
5544 4679
7594 3956
6719 4461
2894 8011
9454 10442
2765 9299
6702 5515
4776 8528
2172 2640
3569 79
1191 336
2320 904
4183 9039
5351 6701
10623 970
158 3391
4297 8609
2640 7841
10456 3152
4418 2538
1227 8893
5951 2575
8239 7707
5349 2430
5389 1881
5929 7862
1431 4215
520 1142
6276 1901
1219 8823
8502 3662
3622 1213
1229 10074
7627 3920
4078 1624
1790 1544
6007 8517
8079 2156
2899 3156
3250 1562
9547 2575
816 7289
5929 7569
5218 3719
4125 7957
5986 5434
2802 3716
7291 5218
2649 226
8551 3562
7636 3269
4418 5859
3072 2149
4125 3752
3765 3677
4572 8843
3792 2240
4332 790
8482 1847
664 1181
1271 4289
1662 3491
9532 10494
2478 661
3151 1197
2622 9926
5852 1179
6170 822
9193 5091
7850 4058
6430 5830
1224 4572
637 7488
8421 8308
1261 6702
504 3655
9320 8846
9127 2126
9913 10220
7377 5831
1200 2543
4861 6970
7682 8392
5894 1269
2720 858
6148 5876
6587 7289
347 2663
8239 166
3208 2140
7768 8075
7557 2899
10371 6057
188 9579
8517 4567
10624 6676
9532 348
9569 8325
6702 7353
2919 1227
6589 5065
8252 319
4124 9119
7241 9877
1505 8609
8843 8178
5073 9228
2126 6289
326 1196
5859 1912
4807 7055
1227 9686
1197 6923
3791 2320
3417 2325
3661 1455
5494 3438
5929 2905
2538 8823
336 8831
5868 8319
9044 1222
1221 6148
1221 3156
8892 9299
7286 8886
1198 4142
2118 4926
10726 8620
7724 2799
1176 9871
7129 835
890 1236
1358 9661
3740 7286
8952 466
8486 1426
8056 706
8620 9118
4826 1787
10148 8448
45 6327
6360 289
3631 1177
3663 5515
1143 7488
245 8797
9189 1221
8192 3887
4130 9473
8409 6490
156 3771
2319 6505
3209 5894
8835 9908
2992 1926
7489 683
7423 2860
315 3630
7657 5137
6300 9579
9120 2963
5776 4472
8517 5183
9949 8990
4129 8816
6895 8516
1179 2305
1186 2899
4126 6983
10432 6360
7020 1202
2260 7280
5351 4792
6322 4952
5266 3260
3124 585
4282 1202
3889 2131
1227 9435
3884 6137
2298 21
3749 10242
3205 6286
6602 1191
3993 9534
3957 8793
8174 5395
8857 297
2361 7491
5786 9649
5127 5885
9871 3852
6582 324
1081 8308
9244 4098
2920 406
6017 3908
1786 5073
3262 9398
10624 5398
405 8522
7685 6829
3736 7085
8973 9401
3777 8854
3359 347
2137 3208
1222 6507
2336 3954
8551 1447
5276 6491
4567 9704
2510 702
3437 8129
10724 2713
6783 5276
5218 3441
3193 2017
7383 4763
10435 3995
2151 8861
1167 3489
1228 9913
8991 4620
1084 1118
10456 8886
10011 357
4103 5351
2247 3906
970 3206
7631 3975
8813 1849
9138 4480
6813 8810
5356 4037
6981 741
8835 3848
6812 365
3167 5355
1217 8683
8511 5859
6896 3371
1235 6549
161 3778
5276 10717
2210 9317
4945 852
1238 7304
1096 1615
8860 8737
3529 3654
908 7304
1430 6558
7569 2906
6264 315
7711 5831
2804 1208
2053 914
8472 995
1236 3576
7496 8486
9288 1455
8129 5561
213 5447
5272 3630
7292 1608
6354 3151
10462 10623
2570 4015
9811 8796
9736 1453
6340 1111
9002 8117
4940 6594
4897 2154
7491 1717
6782 9802
1905 8143
8350 2516
7496 3916
8496 3167
7229 5515
8892 8825
4567 6226
8921 7517
8846 2050
7329 9588
6570 2167
8749 10690
6154 7536
284 6475
2502 9190
4826 8699
4021 8849
1582 6598
2320 4508
2827 9908
7678 10415
1229 3441
8810 6709
1198 7968
1071 705
1214 7661
7636 4567
3764 8129
1926 3749
10518 3301
8604 7454
2157 1192
8496 2457
205 9974
7089 4123
2137 3816
3492 5566
10362 2445
3417 2640
4008 2576
2802 1232
10537 74
8075 4511
5563 1175
9120 3167
8825 10623
6213 2433
10095 9069
6240 9018
1491 4629
9299 7577
9151 7736
5796 3777
3282 1228
4563 8718
4903 1205
1491 1200
1197 2788
8917 1659
9718 3908
8237 4986
1215 8368
8193 8129
8031 2864
8406 7689
3138 2224
4125 1791
4903 9151
527 8056
4499 7404
2918 1491
3151 941
1223 7830
7336 97
3205 3385
8849 6426
10487 8512
3204 3028
2260 7278
2592 3906
9607 4731
8831 2640
7648 6678
1624 8741
1225 2282
1261 3386
472 10544
1237 4683
8353 9782
10243 273
6410 8812
2257 4430
1209 8506
10592 9286
9363 2064
10416 300
9320 4324
351 5562
845 1430
1072 894
10085 1229
4121 5927
4329 9588
9528 2176
8528 5939
4918 8426
9579 7548
8792 8821
4860 4446
245 8273
2640 7246
4552 5559
10418 2689
558 6154
2927 7560
7584 5854
1063 3423
9852 9532
6923 1631
1798 1209
8406 2042
1670 3778
7819 7581
7291 1181
7623 2866
7565 1177
8991 8508
2937 3720
9895 2826
6115 3191
9659 1799
7489 10116
4434 5637
1726 6318
4064 8201
5116 8913
960 3448
7497 3719
5196 1206
10074 6690
237 6065
4926 4982
10147 127
3491 253
705 9974
2865 7135
9623 3385
4693 864
4736 9053
8189 5515
3908 1648
4781 6203
6923 4898
1101 1772
2592 2353
3387 8849
342 1382
2663 6824
9883 6542
7670 1192
1221 3672
77 6366
7288 5824
7286 1219
1271 9803
10712 3655
7586 4129
8169 5929
2152 5236
6490 4128
1554 5803
10624 9398
304 10337
1254 3261
2019 3081
7754 2163
8426 336
6219 9586
3229 5187
16 8512
334 4860
1772 7850
1223 7286
3670 9075
3151 8821
4629 8360
5776 9322
7508 347
7522 5218
9702 1198
9532 6209
8430 2010
3534 8129
4952 8709
7643 2874
8139 3237
8440 9909
8587 7489
3732 271
3822 1430
1095 1225
7746 5385
1215 4898
3704 3036
1209 432
8448 9240
6707 3491
9910 9947
2270 6212
5276 5569
9316 1175
5831 4124
9950 1236
2920 4355
10136 1063
6873 8926
10625 5062
7504 3090
3792 3151
280 3727
9972 5189
1176 1053
10009 10380
8845 6491
1543 318
4642 4124
1179 1192
8861 3282
641 3387
1190 3193
6702 4127
8844 8305
1841 9111
2430 9746
10428 1227
7292 5240
8991 427
6940 6931
9526 3035
5698 7339
8965 4055
3123 1238
8466 762
5265 6016
6646 2251
642 434
5740 822
8174 3257
6810 9432
2466 9935
2694 7656
5929 6469
188 8381
7292 3668
5063 10633
6592 136
7779 10283
10399 10544
7803 2091
2493 1572
1181 6148
1451 6793
9650 79
3261 3182
1237 7205
8045 9189
7968 1915
8893 4150
5276 4761
10435 2657
6528 2622
6200 282
7636 9554
5005 5561
2428 2929
1071 7277
4739 8508
2534 10340
6891 6580
6214 9468
10624 2640
7029 10097
2935 1239
8709 429
1240 3398
1229 6723
1383 5515
364 10123
9022 2543
326 1490
6739 7665
8508 10362
5389 6135
1222 7187
8823 1227
4776 1199
1223 8468
1205 6658
10679 6585
3204 317
5929 2569
3655 10229
3992 1591
874 4937
7508 8855
4359 5107
365 9021
3908 8349
2681 9395
9317 681
3906 2642
5636 7227
2798 9851
2127 307
670 1491
8518 1506
6143 7486
3206 755
5566 1222
5811 4164
4526 3901
5859 8252
2122 5384
2053 9196
8044 2083
6090 9621
1176 7920
5939 10206
1122 1631
5028 10545
2228 5545
1861 8823
7635 5636
4185 6489
5437 5637
79 4126
7445 1756
8709 6007
2137 5562
4918 6225
8822 3374
2430 2840
5127 3908
9189 10435
9873 1175
1456 4900
8428 4658
324 150
10397 6190
6369 3749
3654 5020
5304 1278
6090 9299
6824 4255
7770 7294
4214 9767
9811 4951
10160 8551
7919 1837
1453 2846
3151 5515
9239 3782
2822 2307
4987 10353
5437 2538
8353 1721
6457 1855
2640 1389
5831 7522
7508 6701
7735 3193
10435 7483
8824 10335
808 1194
3684 9513
3576 7961
1171 6360
8142 6823
2317 6988
4525 5091
1181 1225
5955 8056
7766 3715
4076 7289
10553 2159
8488 1786
8185 8828
1241 4861
253 8177
6487 4436
5870 6354
1172 10061
8138 2320
7746 8092
6490 1020
5473 9708
2276 3684
8189 4492
2804 6361
8508 7153
1455 2013
6620 8138
9910 2984
5396 1147
1231 9297
2104 4125
9806 7291
5386 4414
155 1739
4952 8201
8795 8528
1982 1205
8273 4076
2250 8056
266 8056
4926 6945
1231 9472
4981 8940
8406 3630
8445 6589
9016 1915
1517 4024
8101 2261
8132 1227
2433 155
8786 7972
7920 2647
347 3703
5752 3737
3630 7601
7770 2895
2815 3705
10485 3924
8392 6931
10335 6016
6369 8527
6743 7656
6489 1426
2774 5230
5515 5563
3204 1787
6109 315
1240 3533
300 4069
3655 9359
1200 2840
2276 8269
8820 1181
8683 7163
7491 3091
6528 3193
41 8568
9922 8036
4615 9866
975 7491
4146 9825
3377 1184
2640 7293
6891 5180
6433 6359
6016 7253
606 7506
4127 2457
8544 7374
2824 1235
7501 9927
5514 4702
3237 4297
6891 9642
560 3135
6714 1450
10553 4421
3321 8426
7288 10404
10149 7147
5318 79
6934 7897
8894 2053
9042 314
5867 7421
7920 8295
8353 10533
8113 7508
764 4699
3156 10245
4938 9986
8709 4331
2065 5190
3208 647
6359 5802
6017 9798
10636 3346
5386 1612
5912 4069
1790 1171
637 3777
4231 1179
10354 1205
901 5999
10220 2421
400 41
3949 5870
3535 9570
9066 295
4289 9115
4449 9421
394 3749
9434 8749
1221 9023
5929 4148
456 1695
2276 1002
9551 9570
8189 1176
8454 8148
307 3206
287 5636
6306 9902
7329 5491
985 2533
8651 3644
1175 8738
5563 5429
2147 9210
5073 9782
993 5363
2478 1181
7280 1909
6895 2723
7489 3342
7429 1282
414 8821
5514 6851
3726 7293
6355 3706
7283 4922
7551 8225
1870 7291
3629 6457
4073 5854
3703 8117
9521 6761
3851 5031
4380 915
9299 2241
7837 8516
4230 9211
3752 1790
3463 4357
2569 4071
1235 4333
3418 6694
4067 1854
3963 8075
8138 4102
4231 6007
7746 4572
1915 1269
5023 3374
1241 9053
914 3489
8521 1236
9316 9844
1223 1214
1884 77
2478 10137
1225 10135
1478 9286
2801 3243
7214 7339
4067 2569
2533 1557
782 6490
4271 336
8799 6925
3574 9526
596 1604
8828 9908
8609 8140
8056 2478
7169 858
7090 8797
9021 8813
1873 6456
9044 6157
7724 3301
645 3070
2827 6964
184 2163
7293 5561
9062 2150
10456 6533
1231 8844
4536 2648
2622 1224
3778 8811
4385 6461
4732 9134
1181 6414
357 1197
1776 9506
7491 7832
8542 9689
1176 6930
1172 6683
5322 2775
5854 2908
4241 1915
8527 4373
5338 5316
4557 318
10221 4861
4070 2647
3778 9828
4776 1893
2516 7354
9484 3908
318 864
10395 8242
1582 1849
6923 1537
2126 1209
1184 5073
2609 6053
7292 6702
8147 6569
1191 3654
10399 6491
335 3010
4434 3262
7501 5515
1240 4826
1258 3630
1229 3373
3466 4125
7253 7530
3882 9935
8350 6698
8273 308
8278 3781
2570 464
4078 4760
6793 3917
6357 8075
4183 4235
348 6123
5286 2467
8088 3620
410 3749
8238 3474
6148 2149
6961 6628
6824 310
2774 7603
8448 6548
3151 8508
6154 1065
342 6548
3778 6112
7581 4335
10146 9298
3404 9216
3125 5561
8516 8614
7293 1228
222 8427
3839 1142
3015 1430
2804 7329
9435 6736
156 6789
2544 8417
9120 1359
2663 3848
1179 4469
9451 1219
3209 3999
5929 2433
1517 4969
1171 2158
8056 375
1227 478
8129 7472
2535 7533
8157 941
9046 2776
8733 1102
10203 9190
2282 2319
1081 8864
10428 5533
4067 6152
10435 3371
2640 8865
4734 930
1215 4128
5487 7293
3725 10243
9286 4681
5939 10252
7848 5446
8849 836
10397 3907
5164 846
2645 1431
9531 1175
308 8435
9257 2409
6840 1428
7609 10307
4125 6137
4333 6488
2276 8823
9435 3326
5193 1875
4735 2407
1176 8759
1196 1156
10456 3414
2653 5329
7834 5228
4077 10335
98 3715
10223 6286
1223 2418
10670 2804
80 1225
9861 6443
1554 1237
3126 7920
3778 3851
7315 8406
1463 1472
3091 6354
5240 1537
7613 4153
7075 5566
1452 4181
6007 2827
8406 1851
8849 641
7286 1223
2342 9553
3781 726
4990 3672
8056 9963
3156 6980
186 6278
1206 2127
347 9673
8835 2804
5398 6007
7481 7457
8708 880
640 2899
10356 9698
4776 6608
10668 5040
4566 8684
3416 3151
1074 2903
1177 7304
2881 414
9534 2990
326 7501
4983 1224
1383 3469
1175 8491
3191 1582
9848 7297
6959 7746
10671 2276
1517 6007
2836 7445
6824 4260
6620 1191
96 10723
1849 10449
7230 5341
8051 6159
6618 7636
6894 1192
5396 1849
417 10181
4673 78
10333 7187
5234 188
8280 8116
2622 9299
3967 9192
3072 2211
8829 318
9588 9209
1624 6368
1585 9520
6240 3906
3801 2424
9647 9826
5515 5236
1238 8577
7805 7738
1612 2889
4213 417
7743 1428
8056 8140
8239 5396
6506 8056
10624 1662
2866 6914
7832 5515
7315 71
8443 8770
3048 10712
9954 1223
5566 2803
619 2799
1494 1219
3703 7501
8612 7920
7488 1772
2138 3187
322 7629
10219 1215
10435 4393
208 4409
10332 2759
2575 8690
638 1229
10677 7922
7636 1175
10358 3402
1616 9053
4458 3752
4868 8544
2640 1091
7735 6277
3193 5386
8551 9974
856 1194
1240 10623
6148 5747
6593 4129
1040 4860
6360 7129
5991 1171
10623 3256
4922 8272
8908 3786
6007 324
9262 36
691 2730
7511 1309
10625 4655
8189 4382
6618 6366
7489 6444
5346 3282
5849 5515
2241 5024
2486 3154
9665 5716
6359 8773
407 1179
4689 3208
4076 4366
7286 1874
8142 1698
9532 761
3591 5515
6154 3156
3715 9363
9852 9878
5868 9289
6569 7643
10571 1011
3398 8288
1915 6723
7717 9434
2123 8406
5939 4622
6135 6524
6080 8183
3655 10696
9002 1636
17 4078
8302 7831
2538 8843
4860 3993
1175 9451
8056 7205
10656 1095
8321 3090
9642 314
10717 9190
1849 5389
7538 8128
9328 2465
1233 8299
361 4187
203 303
1429 1444
2889 7129
6427 1221
8386 630
7983 4918
5010 3023
7202 6948
4922 8828
5824 3824
4418 4646
1799 9908
7919 6087
3547 2889
23 1485
8515 1278
8288 8262
8426 5093
8835 4700
9299 6444
10717 1259
3332 2640
8866 7286
5515 4567
760 9740
9758 7367
4519 1757
1457 1774
2270 293
7483 2465
10221 9288
6007 9181
2640 7542
9785 7367
7803 7354
8805 3653
4297 410
2668 6135
1205 5040
1196 6209
3385 3205
322 4861
5897 8286
3376 2597
4297 7337
390 2127
7339 8093
8232 8170
1858 7129
6007 8508
4924 8135
6286 8621
642 7689
5881 3243
8043 1225
8749 1237
9673 10574
7496 4861
641 7496
23 7955
9546 5306
5929 6057
8368 2544
2961 5091
7038 7627
1085 6007
4355 2383
9201 6467
1179 3703
3282 9697
4125 3241
5259 748
7055 3631
6702 7801
3136 6427
296 18
6234 3631
9815 8368
2120 8915
3152 6923
2157 8790
307 8890
1221 1491
2053 2018
10544 3755
5867 1219
10669 3842
8092 5276
6258 5280
3489 1194
8473 5178
5467 7289
472 2385
2509 1279
236 3457
2924 3404
5859 10524
675 9910
7259 1223
1526 1224
75 5736
1240 4126
2647 3014
782 10636
9317 4078
3240 3501
3630 8315
9413 3262
5599 4078
183 5199
7744 782
6506 1790
8199 8985
5449 7291
3583 9075
2261 9115
6987 6351
10118 8835
7504 8514
7019 4446
2033 5059
9433 2740
10120 8683
9390 293
1241 5437
9296 7294
2120 3193
8008 1235
8129 2127
8886 8486
6333 1174
7685 1176
2307 7340
6239 9179
8132 5708
8528 7293
10462 6347
7719 4883
3193 8183
317 6662
6788 2342
6528 882
7055 7289
6289 1235
4159 6145
7435 7089
6987 8189
3597 1194
5234 10613
303 289
9589 300
1572 416
6783 5513
10281 1222
8835 1849
2774 8232
3491 5180
1662 3242
1728 3023
4069 8454
4324 1179
4928 7920
1838 308
147 1179
2664 1544
7768 1926
5794 1264
3738 8182
4614 6589
9192 8115
5831 10195
1896 8864
3516 2640
1661 2299
3956 4860
1855 5398
7612 2430
8502 8204
322 1169
4130 5997
5328 637
10410 5831
2658 6724
3481 9207
41 8409
10037 1429
600 6548
9042 8242
5357 7688
6777 3263
1199 1349
8514 1392
1849 1197
5591 348
5562 4331
5489 23
5561 1786
5346 6379
7747 315
5010 9866
2696 5281
9665 1175
2121 7916
4128 10315
5566 3906
10199 1667
2622 4404
3907 357
7488 4657
7612 2122
9762 3468
1179 1164
7038 3438
7286 1632
7635 8189
4952 2412
10275 6334
9849 1176
8409 5939
1517 6248
10029 1172
1010 1455
7365 9388
4215 3197
3906 6366
835 7215
5885 10147
1229 9015
8519 3138
9848 7445
9951 8051
10362 2653
1592 8138
8887 3606
5766 6793
6135 6007
3208 10361
1431 1645
3715 1849
6623 2640
3441 2592
7089 1205
9487 1001
7389 6490
8824 2276
6243 7368
2068 4172
7241 2517
5894 3572
6007 6615
8242 10429
9448 9871
8454 6036
1785 1772
3781 8242
3599 9196
7250 8749
3123 4765
3156 6137
8894 6802
1270 136
1280 317
6277 1025
1486 587
6168 3703
1065 2018
766 8427
8193 2919
901 400
7609 2223
588 2276
5831 705
7129 8088
6670 7289
3908 8826
618 9782
6589 10009
1238 5071
6923 8835
1697 326
1156 173
5277 1239
1225 6306
3747 7481
351 6801
8239 1179
4394 864
893 6359
5751 4762
9848 4481
1196 8406
9085 4503
7293 10103
6040 1485
8426 3267
8313 6669
9360 8972
6923 4756
5673 8137
7488 1257
326 4674
628 8949
6227 9363
4861 5062
2299 748
2342 6491
4530 3704
8512 9189
5929 4861
6264 2793
6472 5561
5811 259
10656 8016
3234 1491
3631 6712
5951 2622
4528 322
9018 5751
1430 1237
9837 7750
3586 7508
10544 5515
1179 5888
1194 5545
4702 3631
8519 8090
7703 6339
4954 1217
4703 1179
4861 5334
7744 1197
1863 4485
1224 730
1798 6135
5429 4297
3090 9530
1181 8116
661 2035
4138 8404
156 2465
6359 5729
1205 1680
5459 5341
2758 7580
2700 982
1772 10023
1194 6891
1790 322
1191 3655
756 3375
5865 6450
5487 1176
5585 257
3496 2059
2305 297
10573 6359
3852 7920
10201 8749
3508 10084
1537 5544
86 9591
2724 8174
3206 10544
2628 2276
4041 3828
3509 7858
320 7533
9065 514
2597 5929
2731 8637
1905 9014
1071 3655
3510 1240
6135 403
2277 5202
8506 8178
3282 7065
7142 2798
9588 3023
732 845
6152 8502
6401 9972
9299 4088
6529 7791
8857 3755
3509 1191
6315 8117
7348 5390
7832 8835
651 2640
3909 7941
1197 9519
8991 1615
5009 365
1390 1150
6038 325
7919 1068
318 4776
1435 6219
5036 3301
3848 5812
4333 3752
6528 8973
2812 6782
5114 4434
4573 692
4370 1669
635 10699
365 6641
5538 1001
9490 8056
3147 156
8834 7803
8544 7309
3553 3193
5830 296
872 6057
3310 4067
8825 1269
1756 9972
7218 3398
10334 8074
6139 7293
9621 7089
10058 1572
10635 10245
1196 308
5929 6922
7253 2466
2898 6137
6821 825
8587 5010
6636 1463
9101 7491
1879 2537
8866 10333
5254 4753
1354 1236
4127 5880
7770 5849
1365 650
9569 2920
156 2021
9120 4183
1874 1597
3191 417
410 10356
2147 132
5152 1426
8491 3280
2924 8551
7353 9046
4690 203
8690 6988
5768 3282
9042 2920
8590 8426
4578 3121
1943 6549
5768 5831
8129 5337
1198 6491
9458 10544
2338 8253
7770 3907
7504 642
6930 3332
8641 3136
7292 3280
8426 1179
925 8276
1990 7129
5992 7291
9767 8954
1544 7277
1215 8527
2033 10426
3684 5514
2053 6573
4129 7750
1269 7750
4332 459
6154 5824
2648 7016
1632 2316
280 789
10640 5868
2276 4261
10209 5561
8828 3261
9298 970
5709 10216
1171 7292
3208 3138
317 1563
8753 2899
8826 7555
324 3655
3132 5257
3870 2846
4952 2127
1257 2921
1364 41
7581 9152
6145 9435
119 9821
4393 1269
2320 3966
892 1770
1172 5844
10220 418
8864 1175
4578 9908
4070 989
5561 3842
308 460
324 9067
3507 2827
3332 2647
8843 1192
9175 3693
1066 3783
1164 2854
1223 10484
5830 6226
1756 7631
2298 619
5460 1080
8392 3777
8168 3016
641 4702
6491 1787
303 8269
6620 10435
3654 6152
3563 5885
9569 10281
1229 348
1430 9957
6461 1165
2493 957
681 315
8826 6038
9321 3136
1365 3572
9221 1914
1238 1237
579 8350
5952 1197
2152 1172
6736 318
8189 8406
5073 9807
1790 6145
7831 6923
3992 6549
3789 4657
1624 130
8353 4064
1364 10435
641 2660
3176 8489
2835 2259
8313 10435
9395 5752
8823 5951
9192 3781
1787 7322
4640 10264
9151 6160
8506 9682
7421 4861
5093 1777
4478 6620
8716 1985
1241 121
9992 308
2648 2647
8088 4018
2569 355
4675 4297
3215 1199
9893 4860
6264 4860
2825 6416
2272 3206
5544 7565
9297 2549
5821 7759
7293 1071
10686 4459
433 1562
1977 5807
10330 8088
7557 2053
8169 6265
1241 1777
7603 4075
6507 2108
10388 3123
1491 641
481 3765
5460 1303
5042 1206
3375 1631
4640 8406
7750 2507
7743 304
9042 10162
7215 8406
5091 7294
4557 2509
9215 8240
1797 2866
4154 1171
2533 8709
10435 8368
2767 1198
4126 9258
5850 7491
6390 5948
1840 6793
77 1181
8871 5012
8226 2537
2347 8238
836 10307
9993 6222
2433 7452
2265 7286
4898 9056
9138 1790
10544 7627
4076 600
253 1014
9202 1085
4709 8807
8825 7506
7289 5849
3878 3754
1175 10355
5562 6565
6148 8708
3301 10484
638 1197
1567 8139
7501 8368
1775 1224
6822 6351
9224 6154
2895 9927
8517 8409
5028 318
1788 1228
6946 1219
760 7005
3146 4123
8858 8239
3876 64
8991 253
156 3387
5592 10009
8113 4887
1415 3424
8896 7144
8548 2828
1226 9233
1517 5051
3562 342
1231 2342
9660 9039
134 8817
8886 8835
41 9873
3208 782
6489 3291
1214 3668
7065 9120
10485 1234
6242 6847
348 2767
10163 8903
10624 6490
8855 6017
852 5281
3705 2281
7266 1523
4072 8010
9665 8835
4716 10554
7083 4243
4543 3991
6775 6490
2892 2716
4231 1231
1202 1491
324 9460
3254 6491
7129 1194
3778 10547
5016 3737
4297 1237
3599 3994
478 1980
1558 5276
6504 8502
10634 1654
7998 8368
4578 3154
1835 5050
9532 3993
6491 6783
1857 2603
4183 5091
8252 7218
6568 7389
4113 6988
8988 3193
10258 1772
10544 10507
1222 3115
2158 7743
9669 1844
2451 8855
1420 5951
5067 6497
7044 8823
3310 1239
678 4952
7770 6923
478 5437
6907 1175
8577 6521
3716 3991
6851 3630
1215 688
2626 5059
6608 8189
5503 9992
2280 709
1225 1839
1926 2277
6696 8512
7643 64
8320 8350
4640 9014
6154 8350
4098 8089
451 4122
7277 9967
2895 1423
3090 5515
3261 8834
6057 3169
6463 6209
1221 7636
9190 9972
8454 1910
1181 1681
3224 2849
4765 10220
2608 1204
6123 6374
5830 1229
9876 181
10588 5144
1874 10712
5637 9547
9686 3121
8455 3177
8406 2575
10335 1108
3090 8273
1497 1085
5975 5637
5885 1970
308 2640
2648 9532
5929 10085
9192 2319
1228 6229
1148 4757
8709 5391
3578 7996
10299 8448
8002 3938
9345 1455
2640 669
7546 6603
5242 9566
4629 7364
1197 315
8928 2157
7129 4404
10408 5081
7738 7475
3237 4924
8886 637
9526 2818
2835 8527
1202 3602
5505 1829
8138 5864
4458 1215
6793 3621
6286 7289
1205 1228
253 9298
9673 324
7971 7330
3528 1015
1198 8843
177 7708
5561 8831
7182 1377
4123 315
334 8508
1209 127
1192 3532
5406 8733
5968 6743
10097 5986
8129 2013
1357 3322
9020 2342
1228 6702
8684 10098
9579 6739
5062 1910
8621 7265
8174 2907
2846 6366
6619 314
9996 4776
7847 1445
5398 9591
2086 2467
9717 814
5105 5341
7619 9120
1231 5880
4029 3976
434 5754
3805 1361
8813 5212
4971 2206
6057 64
1065 5087
1230 8812
1389 5031
3725 5929
7973 1065
6209 6078
317 1172
9040 8683
1181 7339
8132 1240
7041 7373
2592 478
3781 9433
638 8368
6779 332
9356 10304
7617 6152
8541 8279
8709 8683
1074 9124
10719 85
1199 6608
6476 10428
4280 9451
5314 2851
787 1209
7919 4079
954 478
3313 6148
5529 6718
7219 3161
8169 1219
4861 8892
9120 5566
1239 1176
3351 1632
7248 2524
6314 317
1172 6491
1663 4247
8056 1227
8239 9241
9833 1824
8409 2360
5566 120
5865 8831
9903 585
2907 1719
1171 5805
5926 8426
8829 2822
1426 6834
6959 7549
1228 9647
5377 71
1240 3240
1632 9418
3595 8709
2276 3213
4410 5281
7292 1199
2272 2005
1200 8816
7506 8056
1798 5514
308 6360
5954 2924
3667 2253
2919 1572
7844 4128
6360 8081
7168 8709
4404 8811
3059 6891
3167 297
8551 9484
6728 922
7699 2640
1221 7388
2108 7856
5758 6587
9718 642
5014 10090
7830 2541
6008 7746
2120 6908
77 5460
7831 4125
5533 2720
2156 7421
7623 4839
2827 1632
6936 7250
5043 4767
3369 7743
9848 10152
3489 10299
3491 2265
2397 1770
1176 1445
10574 8106
8288 5831
10625 3311
8882 4861
10513 1092
5386 3398
584 1225
8843 5753
6242 2830
3416 517
8577 4128
6656 6842
7022 7331
7533 3956
1221 7331
5318 10429
997 4069
5909 5355
8831 8849
7736 5831
6007 2846
3489 8409
9247 5729
4109 9653
5520 3717
6017 10397
2985 449
1223 4887
2360 2640
2150 3156
10552 4887
10280 3206
928 7506
1892 6782
4567 7340
7294 2923
9196 4489
8861 8134
5929 8516
6227 1171
8528 7494
8228 1828
10334 8709
155 6137
2950 6696
10021 3225
2124 5722
1235 4018
10435 1221
4918 324
8624 9120
10248 2550
4679 5215
5355 5637
3778 953
188 5437
1464 2542
6148 7546
102 6361
4405 7903
5459 1926
10435 2899
3866 3187
5881 7508
3597 9652
1179 10438
2033 4492
4840 71
4078 357
1353 3296
654 8508
9193 8929
982 706
6937 5154
8864 4952
4781 406
10276 5951
6549 10303
156 8201
7229 1491
1915 1175
5093 7565
7259 1872
6278 7344
8898 2776
4069 8522
253 7920
9546 3751
3060 2550
4655 619
1198 7750
7491 4473
9972 815
3725 3888
6008 7020
10384 6490
10625 325
9645 435
6031 4130
1176 8409
166 6359
8201 6266
7533 2820
1376 2478
2774 2278
6054 4067
1394 516
3989 4263
5752 6369
6063 3792
2679 9518
4860 347
4130 8056
4641 10203
9859 2433
8691 9532
9189 4691
1451 7305
1228 5366
858 1205
2501 6930
5929 2846
3151 4332
326 9298
1772 2882
4070 6288
5240 8486
2602 8117
4214 7960
10333 7789
621 8684
7223 1225
314 6491
3438 5545
4910 7135
8082 1430
3770 5753
5514 8535
9148 4926
6503 7920
6042 9511
156 4477
3282 3703
2137 628
1221 4761
1427 2270
1215 595
9112 10371
4394 638
8142 5514
8444 4710
1237 8928
4984 3309
852 5187
3129 3280
6359 77
6037 2431
6571 3269
8073 10036
8857 6896
6490 2322
8988 5534
5637 231
8822 6055
8861 4070
414 1241
293 600
2158 5870
6490 4155
2700 8587
5389 2535
4959 8505
5545 5716
7986 8273
3193 4859
1236 4098
3237 5853
982 7129
3374 1206
10600 7182
15 7543
8955 1445
3280 3544
7391 307
2276 1378
1718 6057
10378 8973
3242 2568
9395 10397
2712 5813
933 3716
1172 6142
2082 7569
6678 10164
8137 1490
7129 4331
2569 4127
3472 6923
5718 4522
8249 6851
10625 8502
8308 10435
4125 9732
5329 1200
7920 10389
2573 6264
5563 2692
1462 5968
134 999
2735 1175
1272 4491
3374 4130
5544 9767
1240 6853
8496 5285
3281 4125
6145 7804
10435 4129
1241 4600
7249 472
5563 5276
2277 2155
8829 2648
1046 872
8185 112
3242 2240
1905 982
523 8225
1198 2024
3749 5859
10314 8368
10303 1785
9655 1966
8368 7150
2147 3703
3544 7533
2129 1612
3746 8691
7250 1531
7830 1371
5849 8746
7533 1791
3188 1524
4214 3577
8168 7259
1520 4537
6166 8495
4126 584
9400 121
8825 1303
6842 10221
5751 9694
5487 7182
3752 1206
8351 2124
9661 8871
7055 9369
6145 4522
9321 8127
4343 6721
348 308
1102 5519
3563 2538
6289 1719
10697 7230
2905 5527
2316 2592
1235 1223
6528 2276
3134 3755
9722 6988
2870 314
6491 1196
1196 7612
2625 348
3600 9910
8915 6579
5412 6148
6900 889
6739 2538
1206 4572
4115 7421
8185 5736
8861 6117
651 3786
1775 318
2877 7594
3155 7330
2420 9820
308 9858
2543 4238
6512 10173
1760 4246
6705 7975
9527 4864
9849 4861
6148 9310
7658 1786
3781 5769
21 3751
3491 8409
10181 3038
1448 3994
325 7445
8426 4130
3208 8201
6714 2266
5939 6384
6988 7292
2608 3756
7329 5198
9299 7352
3814 6758
5830 2320
4126 6036
506 172
1716 3237
8866 8321
8431 6384
9330 2395
1172 2446
8527 8557
322 5170
9357 9397
8811 10162
7656 3608
8169 1197
3240 8636
2252 2252
7230 2812
3386 10378
9511 1210
1240 1235
9071 9588
7832 10544
4908 654
6261 5281
1737 7089
10427 1224
7438 6520
9502 8350
9014 9063
3244 8529
9128 2154
3194 9102
59 6525
1372 7332
10195 2257
2206 10409
5181 4860
6973 8835
8247 4643
9863 5047
1175 120
7421 6137
9186 6589
3908 8352
6506 9967
9047 5472
816 1445
1223 4930
3715 7242
10712 10112
8829 2433
3028 4218
6923 8819
7506 10428
3398 5570
325 10037
4568 9040
6702 10435
3630 4248
6446 9920
176 9174
2959 10438
8855 6899
10148 3878
9025 8685
6733 303
1194 1196
5218 8141
318 8180
7022 8517
9948 3918
2279 7737
1081 8835
1439 1225
1849 9972
1158 642
1735 6448
4559 8844
8502 5276
8746 1171
1191 1200
2034 2299
4926 1880
1926 9120
8759 8831
6716 195
8189 9526
7408 8406
1237 7339
1772 9287
1756 23
9782 3187
9647 7904
193 7090
6016 10409
3863 7557
8285 1239
3662 2328
9091 4811
1142 3417
9555 317
308 7394
3777 5709
8716 8516
2082 8857
10381 9287
6086 6055
3356 4076
9501 5022
6449 8564
9895 4860
1364 9722
10698 3447
7489 10428
9151 5564
4921 3262
6490 8278
695 8120
3414 6593
4230 8542
8522 10174
8091 8528
7292 993
10362 7736
8855 8189
8172 8598
1165 3602
1176 1772
2053 1238
9064 10304
8353 8076
326 2467
1226 8496
7448 6410
3329 325
7656 6491
9621 8862
94 2265
1227 858
6424 1176
347 8002
7444 1144
322 7289
8441 9579
778 6421
79 8239
9254 167
5695 8406
3418 7282
5929 324
1537 1113
182 10438
7470 3411
9321 1684
5472 3208
9526 1205
2902 2648
8866 7538
6427 6472
1174 6361
10215 8621
317 5544
8843 2573
8239 1054
1172 4761
1181 5929
6490 6372
1739 9316
347 6007
6007 2364
9622 9118
1849 9175
6854 7506
6264 320
8818 9786
304 1
9120 3839
9109 3208
1537 4226
2150 6456
8242 7591
8409 2225
9457 3269
10719 315
8255 9564
9843 1214
704 5252
1728 1176
5636 7920
1584 8709
6277 1176
1853 1181
1443 4887
326 1849
6309 8830
5831 9868
8857 9115
8300 5011
1209 4860
1215 9636
3452 8116
10668 2683
1226 2252
2123 3152
10227 7735
8849 4735
4129 6015
1338 7744
5929 144
3123 7489
5768 9957
8564 4620
9335 10416
4125 8409
5193 1532
3838 8684
4073 641
6007 6923
10103 1238
5520 3906
3193 432
1906 3730
1624 9040
4128 5844
1079 638
1428 5768
6515 892
5964 308
8864 5218
2430 3715
1238 8619
2355 600
1063 3205
8032 2147
1237 8954
9120 10299
2652 3396
4864 7615
8738 369
4813 3746
8844 6617
640 4865
2572 4952
5580 6037
892 2802
1230 1202
2428 3372
1514 9283
6769 10624
8527 6099
5276 6443
8056 827
6234 1772
3375 5830
6154 5398
6696 4380
931 8610
9622 317
8610 3331
8759 9193
7940 3792
5566 1148
2039 10607
6314 5843
6289 2276
748 5914
155 3987
4098 1986
5389 7670
1223 7537
7897 9046
2108 9532
4426 10281
8683 3489
7129 5515
280 4776
858 8410
8056 3749
6767 6162
7244 2647
3418 3204
5281 8817
8691 7336
4136 5515
4444 5862
10398 2168
6702 702
5365 1491
7004 10545
5181 6399
4761 7291
4683 7565
3721 8448
5222 1191
6286 4148
5503 4046
7205 6416
1698 9856
9299 5300
1222 9620
1176 8004
1799 2307
7736 6359
1787 1179
1229 6135
947 3205
9646 9973
7251 8284
10273 10435
2802 1063
1145 6007
4446 1231
9115 3023
1491 10594
928 9764
1791 8515
3995 1238
8516 845
1272 3244
9652 7618
8690 1166
7738 6443
1221 5859
3730 6826
729 2165
4572 6917
8616 5368
8791 10435
318 7129
6201 8135
8991 748
6774 2471
10438 1910
10203 3243
291 6735
2176 9299
3764 3206
3851 7286
5769 6208
1152 1198
1215 9521
1225 4709
1926 3509
10626 5873
7339 6613
8151 7506
1222 325
4391 6054
5939 1196
1197 4459
876 2488
9285 5494
3372 1921
8511 4125
6491 7285
8587 2206
9972 2307
7832 7156
3031 2517
7289 3987
9532 887
7075 9358
315 8551
2812 9936
10334 596
7251 5700
7445 5031
1915 10095
8141 638
5445 1202
2122 4183
1967 61
8866 660
7715 1776
8140 10364
9875 7421
1599 2226
8010 3348
5218 2392
2338 1590
8749 7012
7832 8502
7421 5563
7930 9966
8512 1219
8388 5863
5398 9796
5426 8096
8174 9240
8894 10459
4142 6360
1537 4641
1206 3913
1681 4333
5012 1653
6489 5010
3460 10697
4043 1826
1172 347
1179 6815
6490 998
8849 1022
5166 10712
317 8846
8506 6518
873 290
641 3668
3154 686
8624 7811
2771 4900
9287 10219
3158 4127
8056 1230
1426 8879
6987 852
3451 7507
1143 5012
1227 5986
2465 1719
4677 3820
1191 8426
6783 1176
5047 8350
6037 8913
3715 8459
877 9993
2537 6226
3491 6491
10220 3404
1773 7539
3414 1762
10405 9304
7731 2836
3776 7643
7291 6542
9651 2338
7247 472
6137 8139
1632 7444
8811 4860
8843 8690
4900 10544
8056 5708
5885 2923
2576 2640
29 6200
5733 8139
10084 9724
6443 3208
5881 5093
1926 9870
7736 322
1192 6620
6135 3387
4934 9479
7180 10447
3486 9531
6489 1197
1455 9418
3822 3489
7801 3020
1561 1179
9395 10706
10442 3371
2178 407
6535 5939
1226 8733
6488 318
10299 6830
3535 8062
2804 5262
3115 7763
1227 2296
2737 9098
2418 2433
6507 4123
513 2845
6503 3528
864 7291
7483 1428
9917 9017
6007 2014
7129 641
741 2523
1116 5111
10544 4918
8056 4839
1430 6044
1199 3992
3908 3654
590 156
4322 6891
5112 3123
3156 10268
2120 852
508 7294
1198 1572
8137 629
8843 6517
7680 8893
7501 3906
5637 6592
5566 2828
4183 9908
2120 1197
334 2325
1072 9457
990 1144
1798 1208
7450 5559
9011 9397
1177 6891
4393 8991
5408 2467
7470 8843
1227 4125
7286 6134
10242 8035
4776 3403
3489 245
8991 1369
6368 2866
2776 4434
4530 5093
144 6424
1778 8528
9458 8832
8321 8426
1227 6410
6137 6874
6542 7241
121 9006
7533 7291
4834 6987
7086 458
3619 7189
9485 2903
6369 5365
1175 365
1915 5562
6360 7859
6620 9021
2120 7489
1226 10428
1085 6168
7017 8511
326 6899
7750 5386
1255 6891
5078 5051
2877 3023
3690 10541
1413 6620
1224 10366
6152 1558
6190 7804
10415 8649
336 6470
5355 3282
7658 5946
5520 5306
2663 8542
5115 5422
4776 4542
1700 10203
5751 6364
9814 4956
10245 3746
5386 4898
1071 1750
1428 4765
6920 8001
9517 1239
8843 8813
5180 1185
1156 317
1071 10542
2545 9949
8609 463
845 4530
7247 8908
10362 6489
4617 5073
9782 6007
342 8454
97 6455
5956 4776
3746 655
2335 3282
7625 6011
5276 314
7371 10428
10054 8934
9287 10449
1453 3746
9647 5507
9014 6016
9233 4765
6154 5391
8056 7315
6037 3906
1347 3781
300 470
2122 10303
9526 637
5566 7574
5809 3280
9309 3378
8075 1219
2241 1237
2242 8486
1463 9002
8169 2139
3963 2270
6046 10717
8273 8185
10435 1198
6287 6427
9044 3602
10239 7773
10717 8325
8592 1833
3716 8981
8261 5405
1234 2337
10162 8368
5505 6366
6265 6793
6154 4719
10428 8829
2010 9236
10011 3031
1224 7250
9998 7831
6877 2335
318 3512
1935 1750
8782 6570
2033 6362
3507 3536
4098 1172
2569 1192
4839 4222
4026 760
9579 9915
183 9992
337 8519
2549 2793
1181 2427
5944 8709
5916 4903
3184 7489
3136 3385
1197 2923
1310 6359
1192 1671
1181 7129
2813 3782
1226 10086
678 6135
9848 1175
4013 4297
9288 3544
8273 810
5562 3907
9348 8273
4523 6768
6286 5986
3362 2078
9849 5555
8368 1426
1228 10409
1615 1176
3242 3242
478 10220
9546 519
7336 3848
4720 7291
10233 3848
2889 8811
317 748
4293 760
2837 368
7533 1615
10015 9190
4995 445
1160 5340
8116 2917
4004 1222
2240 748
1028 318
6972 2467
8919 2904
8544 2946
1720 5544
6289 7657
1172 6206
9650 7658
308 9398
10513 5709
4964 8120
1205 7770
1191 7129
4211 6390
6714 3988
1599 8120
4215 6119
4808 8765
3899 743
6339 954
2108 1094
8502 5081
5799 3851
10086 1261
1989 8410
8431 4370
6620 10199
8517 7604
8860 5544
6037 6148
6530 2869
852 4522
625 6487
6007 3542
3667 719
4531 8568
8496 8189
6166 7612
1194 9873
3071 6007
6940 1233
2865 5437
8472 6579
1225 7482
1306 5545
10027 3630
1113 2812
4860 8056
5271 1225
782 334
7601 10533
10541 5024
6449 5910
7286 7755
1729 582
5566 8426
6338 7471
1429 6980
6061 21
9188 8324
2127 6687
6139 6425
2711 121
4918 9742
722 475
8392 5143
7478 4620
1352 8894
9629 2368
7804 6896
2524 5562
1609 414
318 357
3318 5398
280 10281
2457 8829
1790 9193
10569 2466
9317 1799
1199 4081
7444 6119
1544 2968
10628 4098
5599 2276
3125 2758
9519 7769
9579 9591
127 5831
1278 9098
10162 1379
5929 8085
2049 9120
9196 4076
202 10447
10544 9251
1228 2788
5752 10241
6570 6761
10332 4679
8577 6782
3155 366
5684 8831
5446 5237
859 7291
10235 2691
8954 4463
3091 1241
3123 417
1222 9104
5411 8325
5566 3501
1802 3447
10106 5460
1173 7409
3908 7643
5566 2107
8409 5566
7251 2938
1023 6686
100 275
1452 8637
1172 1113
2728 7129
763 79
4929 8861
1787 1702
7343 342
4922 10668
4128 4282
8892 8178
7971 3663
3280 1739
747 1179
4765 4272
1571 5437
337 10635
296 1332
5986 2833
2979 858
9527 4952
6016 6619
6081 3388
1053 7713
858 1176
4076 7129
226 1364
10653 7656
6277 3138
9433 62
1179 3778
4221 7580
5904 9910
5525 318
8483 3398
5859 8844
590 10573
6989 7103
2640 5240
1079 2053
10162 6619
5073 6739
10336 3193
1171 3655
10053 3576
10635 1549
8135 2815
308 10084
6224 487
7830 10456
5276 5515
9579 8189
3783 9918
6930 5951
4142 2153
8493 704
6862 3872
3193 5561
8263 442
9829 10409
8834 9063
8093 3864
1732 9848
3507 4861
9532 5862
4152 7674
2889 318
9287 4776
5446 1223
127 3728
1142 1491
7678 6168
5895 1491
9782 10337
1334 9521
8835 6923
1772 390
7795 5520
1199 8491
10625 44
8866 6401
2504 4986
324 5114
2592 6793
2307 4860
1721 6714
5916 5514
9913 6286
9221 5515
3182 156
3593 6756
165 2622
7229 1582
5735 5770
9063 1198
1238 4700
9368 4933
4939 5178
9209 2629
7972 5679
6656 10435
2592 3908
6830 4070
3151 185
4691 5908
789 7489
8817 2206
9639 2640
9910 1175
3985 10534
8201 10148
3385 3544
3852 10149
8177 9655
6982 4078
4853 8247
2319 3599
1722 6714
3746 8409
4297 196
8116 9807
8056 6059
1171 6787
6007 9640
8684 3667
10333 8140
4123 2705
5709 478
3908 9044
4763 7395
10623 351
7522 6721
907 4654
9063 6739
8390 8056
9143 4070
6092 8861
3174 8592
6217 9604
3595 5859
465 5240
9299 9489
8517 1434
1544 10035
9926 10613
3090 8096
10303 7627
8426 10333
3930 7292
5563 8561
9209 6154
8811 5257
1225 1229
5176 8185
4757 3439
3755 5218
3703 315
360 8239
2804 10221
4706 8775
1206 10483
5885 4522
7920 1215
2812 2907
1024 8138
454 4422
4861 8651
1199 3822
677 7588
1197 8823
1559 1491
5093 8610
2088 1788
4209 3416
701 2804
10409 554
10507 1198
2576 1226
1453 4215
8823 3880
5498 8849
4448 637
7289 1215
4018 5244
6732 5021
2428 524
8834 4355
4125 8138
10435 6503
2319 3746
7636 6350
8101 5859
7190 6489
4941 10162
835 1537
7819 8829
255 5976
8939 472
2868 1653
259 1171
4099 6825
1494 1175
8889 10689
5226 5210
1222 7253
10047 1790
4219 10189
10397 1264
1228 1145
6057 8502
8232 6086
7686 3090
4098 8991
7293 168
6164 1563
10420 5415
4183 5561
3474 1241
10573 329
6492 5894
1810 2904
1926 10435
9547 1240
7830 1909
3327 10664
1494 9316
8238 5281
1234 4125
10037 9287
2061 2845
1168 9120
7750 1561
7611 1875
5856 2997
5939 9716
4130 10657
8709 6489
9286 9120
9238 2276
1231 568
3371 9189
5545 9997
1505 1926
2691 314
5895 9012
600 4130
1799 5396
7603 596
2824 1611
3536 8903
2804 7643
1263 5764
3315 7222
2443 9943
6793 8496
2279 1430
2574 8481
759 10197
7329 7482
5073 8377
1453 79
5472 10356
6508 3640
6219 9469
7642 7808
9236 7294
237 1494
6016 5229
4358 6313
7293 8991
5 5973
2331 2652
2889 3093
9707 7336
134 1269
2571 348
5566 716
4214 1106
155 4178
637 10213
348 7601
3276 2581
2802 7508
8486 3719
8368 492
1551 8138
3136 8506
8646 9046
5561 7287
2433 7603
2879 8684
9511 336
3602 10049
6145 1757
10613 8185
3902 8448
6487 8393
3374 1555
4127 7644
6152 8489
1226 9427
174 1842
10334 9848
2699 1223
1491 6152
4289 6335
8174 8189
7229 7339
3630 8823
7538 8630
6007 113
6361 3773
2845 2126
8128 10456
2533 4846
8590 6502
7215 6469
5385 2573
4018 8881
4773 2775
1171 1176
7557 2137
1227 6242
2827 10428
1202 3385
999 1209
3441 9012
1164 2213
2299 1175
1235 8834
7656 9526
8823 1234
2006 1006
5329 4355
6736 9518
6693 10623
6736 7293
5198 7182
1786 5088
8976 6412
1657 4123
10420 9192
7205 1209
10221 1491
10381 4125
8189 1653
6427 5459
633 5566
333 5561
1221 10397
8093 4009
8821 8189
6369 9787
8502 6220
9910 5831
2543 2489
641 10635
7250 3167
7569 8056
2361 8718
858 3031
8713 8864
1197 1907
4026 10613
9387 2661
10051 9526
1206 515
1227 2582
5563 10435
5951 5472
1229 4566
2172 4890
2712 1230
3362 174
3600 5290
8514 8464
242 6242
6400 2434
1199 7033
10298 9320
6046 4918
5396 5010
1522 8544
6956 1608
7315 5176
10428 324
7368 5722
2172 9112
9539 3280
6057 4619
3806 7942
6137 2016
8835 1202
8452 1791
8269 5859
3477 2730
2337 2721
6946 2465
5079 10268
1181 10209
3704 1171
2240 8368
3777 6168
8377 1977
7533 5318
1836 9618
6007 6784
8177 7643
1198 2178
5951 3310
4633 8506
223 7062
10544 8361
6793 1035
2852 5715
6987 2320
1480 3542
8141 5091
8551 1215
8940 6923
4438 10307
6443 8864
9645 4655
1161 9063
666 1176
3186 600
1202 1544
5240 2049
3703 9398
9597 7146
4645 5939
9255 7483
8635 1428
3668 9913
1205 4932
5028 9935
1106 4473
6207 4974
326 5752
4124 9558
7743 5459
3138 8893
8830 7381
4861 3544
852 2158
10097 7580
1234 5347
8149 9972
1206 3903
5545 10441
3791 7445
1219 8511
1179 8591
6154 8683
1172 1928
8558 8056
308 4861
1681 5318
6007 8720
5487 4446
4191 8923
8733 2802
8002 198
6489 3421
3749 10207
7286 1921
5986 5974
8426 5081
6359 3490
8542 402
6057 6548
357 10334
88 8610
10625 4905
1407 10172
1081 9002
10696 9652
8516 8305
8823 7426
8088 6371
472 5394
3865 7491
3822 2499
8606 4573
10426 1209
4861 10333
6331 5830
6659 9795
3020 9058
10220 3332
10148 3123
7421 79
1012 3631
2728 1874
1491 2756
409 6106
8709 9321
3205 3361
5956 1480
9884 7444
5318 5091
716 7746
6822 8544
2457 1200
6319 8075
2301 9117
10679 4268
1219 3151
2496 9815
3509 8886
4783 4332
2663 10635
4952 6444
3789 5005
5881 7043
1226 7016
9996 6137
9200 3375
9526 8056
3908 8486
9921 1674
7289 1847
5951 4860
4677 103
2320 638
2642 9696
10435 5346
1424 2867
7023 2338
1365 2053
8655 2153
7603 4215
6228 10051
5389 2277
8506 1206
4861 8091
2802 6306
2581 301
2226 6701
1799 6162
3789 342
6490 7486
9702 2826
5241 3263
3630 899
7444 7445
5492 2272
4370 8684
6570 6987
1228 1171
7656 8823
1926 954
4100 5250
6278 8514
2609 5939
127 325
5929 8232
3791 7294
4860 7251
642 8892
2756 2574
6897 3058
3050 8587
239 7250
1378 7919
8353 7336
8051 330
7508 5016
2550 3015
641 8886
3234 1435
8406 893
1206 9515
2107 8681
6242 1200
8486 2131
2034 1717
2127 7456
9848 1229
5242 4373
2319 8431
1241 10037
9111 2331
564 4447
6721 7989
8823 3352
5520 6998
8241 4896
2126 3777
8096 2466
6490 10441
1172 5009
4019 8511
1231 9815
7557 2053
9902 8091
10333 1206
6379 5593
1786 1240
3331 6668
5309 8056
6119 8351
1790 318
5494 9991
6685 4495
1198 1429
3333 5339
3604 10162
7975 1426
8991 6801
133 6946
3417 7329
782 7440
4861 4763
9418 9318
2550 4129
6014 4860
8825 2488
2027 10298
1315 10333
3598 8201
449 3544
4546 733
307 6764
3340 293
7369 5545
8409 8749
3535 1957
10071 8515
1194 9698
6152 4067
3387 9491
10625 2123
406 472
4864 10588
3668 4380
4485 8604
9115 1882
4446 1172
5195 1334
4370 1215
3655 4185
300 1660
8820 1235
8412 5091
3602 5276
10698 8
1240 4864
8321 6793
9991 5437
7489 6361
7993 1648
155 8490
7643 1000
159 7416
10162 7533
5558 4578
6135 276
9891 1926
79 5445
2692 3117
253 7025
1229 6975
1495 5091
3008 6793
5964 5545
3518 5880
2137 1470
1202 4967
10415 6314
7923 5215
8239 977
1241 1118
5010 8056
357 3423
923 641
5908 5986
6642 2265
4640 3298
5929 9650
8361 8991
6970 10435
1142 668
7247 2652
3121 1238
2210 4640
6619 4787
9042 2157
5291 8463
6521 881
9046 3783
754 10553
3489 3680
1224 7636
7219 9229
1191 6702
5578 1185
9172 1102
8493 1616
1069 1790
3091 8682
7489 9294
8684 10415
600 6981
6739 6278
5905 6168
8368 2694
1799 1537
2405 3124
5888 3669
1675 4711
2439 4422
7033 2537
4712 836
5033 5830
6219 7129
365 9233
8350 8515
3186 7660
7581 10544
7488 3123
7580 1108
8637 2776
8171 8631
3703 5566
3263 3783
5563 7736
10601 7293
3023 2279
9558 5545
1235 1145
3208 8431
2319 2812
10189 718
10389 2386
8056 8859
3773 4703
8867 10435
2120 1223
155 886
2538 3177
1441 4324
5986 3374
5523 3176
7489 127
4396 10332
9299 4213
1426 908
638 7341
10438 6075
7631 9395
8879 8189
10545 1735
1273 2404
3508 8431
7643 1198
8830 9509
1192 1238
3362 3838
2048 2430
297 1095
7028 4702
6869 7129
9002 10357
6036 10712
1653 638
488 1563
2971 5929
8864 9597
1721 8225
6343 9042
3827 5544
10625 1231
9588 1224
5865 7656
326 5502
1042 1910
6240 9286
8092 318
892 10143
1241 1515
7281 4183
4284 6007
2206 2857
10040 7220
9120 4735
10121 6988
1711 5472
8426 8831
9320 5520
3020 7456
8514 7445
7920 2061
4446 6619
6490 3280
1169 335
7437 8542
10245 3280
7061 10318
1209 5024
2389 2319
671 345
5143 4380
8515 3631
5091 5361
10712 660
9194 3908
1073 1857
927 5453
4877 9662
10435 7996
5437 641
2640 7804
2774 5545
1887 7088
1369 1269
3185 86
8826 8858
10365 9317
5865 3616
5951 2180
8842 1494
6923 2756
10162 3864
8406 5917
2802 4459
1491 9395
1785 1786
1239 9926
7329 2630
2142 9120
4898 8189
1735 8508
5251 641
4622 7245
1110 2730
7989 9910
320 8189
660 4505
8505 1085
709 8486
3022 9017
9910 154
5529 4067
8390 3123
10553 7232
3293 6254
9955 244
1718 4424
1143 7129
5304 3702
1172 1509
8260 351
1179 8619
5544 3379
5637 3630
10485 5327
6570 3150
4827 5339
7250 2721
592 4183
2218 457
3296 10389
4176 1345
2086 1192
7129 6289
7312 7753
6359 5930
4051 4230
10554 6988
9858 10428
1144 8412
8095 315
2136 4489
7746 5486
3782 3387
7743 8546
8957 7339
4446 8825
8733 1798
3878 9909
5904 8692
10009 5514
6293 3777
6366 3185
1378 6493
731 7044
8975 8590
4735 8720
8518 7044
8017 8486
7221 8691
5804 8781
9532 3432
7744 7536
8955 9286
9484 9700
5151 1772
2010 6490
10588 3396
4243 4578
1567 4020
8321 1198
3544 8426
1726 3204
10553 3654
836 3329
10116 10435
5566 7147
5859 4926
359 3501
707 2923
3848 1234
2802 8280
7175 3989
1440 6335
6987 10283
10493 7971
10413 5030
8519 1568
4183 1205
1273 4142
79 3965
1502 1788
9588 5412
9910 1199
332 3310
963 2704
8823 1224
3666 2588
7292 9304
642 9955
1171 4231
9579 638
6135 7685
6934 2895
3630 7129
5637 6549
9970 1175
3838 7214
1972 7031
402 7566
2157 3907
10484 3908
8361 1221
1453 7496
5355 5313
6486 8002
314 8118
9042 3630
5894 8733
10554 9508
374 3124
3460 365
5874 6307
2812 5852
10435 4533
8577 5132
1172 1509
1722 5396
8709 8551
2389 9532
8849 748
1790 308
8826 7439
7445 9926
4575 8508
2767 4900
3812 2733
300 1191
4864 307
5396 9401
4076 7897
5968 7289
9500 8684
928 2917
6489 5886
1445 8827
2120 7799
9972 6069
6695 4070
6286 2153
4123 3737
8022 7216
1170 8432
7746 6137
1772 61
1198 4433
3193 3023
3792 1172
2899 4641
6331 9553
822 6490
6677 7632
4765 1202
7230 23
4676 7234
641 3177
8137 7583
1240 6343
10717 3123
8700 6785
2053 9910
41 1430
1198 322
5248 335
6880 6429
1181 6714
8514 6037
8301 8684
807 3945
5897 9890
4069 1219
1175 10287
6953 6016
4732 5870
10712 3193
9299 9937
253 8096
6525 7636
5690 9175
3208 6490
6361 151
1517 9707
10299 2257
410 3387
156 7129
4076 8409
9451 2537
1228 8172
6891 10624
7445 8491
1179 8185
8998 8573
1226 212
7808 8406
8445 5082
7129 366
3599 5963
6618 314
4943 3124
1549 3879
4578 100
9739 4385
3509 5059
1200 9299
7347 2757
61 8817
8432 8138
7289 1234
748 6739
10163 6154
1615 2648
4905 1772
8426 1361
2269 8518
5062 8709
9120 1227
3703 7445
9532 2663
8134 1890
6369 97
6793 2320
4629 10680
3954 2157
8368 1199
8431 3166
3092 8834
8903 3663
983 585
1735 1455
1145 7339
1671 10243
1181 4105
824 6016
8426 6659
7916 7254
7506 7736
10304 7291
307 4861
8409 77
6168 762
97 8991
9246 6052
3396 4165
7294 8056
3337 3509
350 10384
4640 1624
2866 8551
10625 8593
970 6493
6913 10544
8830 5093
2301 9416
326 2537
1063 9451
478 6945
1209 879
10162 97
9526 6154
5566 2430
4952 1772
5599 4076
3993 5545
8858 2169
7920 5514
8137 1790
6071 1926
637 4172
2648 9866
10128 8125
10553 1229
3788 8821
4703 3131
77 7736
6457 10220
1825 7259
1101 1449
160 5105
8619 7247
6826 2899
1200 8534
5498 2896
1171 6549
7862 1772
8120 7743
2640 4892
8419 864
6135 10181
8825 8823
1224 7919
3185 2276
10391 5073
4005 6490
9520 8619
5353 9058
3913 1926
3439 317
8890 4297
1430 1616
2920 2147
8137 8886
7423 3715
441 6739
6542 10287
8189 1505
5390 6620
10662 3193
3987 6154
5885 9286
981 942
3544 2982
8189 2765
4689 922
2358 1791
8140 8577
1172 2206
6135 9513
7491 9432
9021 6589
7804 10065
41 7450
5398 2322
1330 6127
156 3781
7264 7623
980 10447
2756 7331
6829 9189
183 4871
1200 3422
8139 1393
3583 4246
9926 5859
615 4458
7486 5093
6190 7186
9394 4776
2882 4162
1240 2640
638 5530
9603 4679
1772 4672
7720 10219
6489 2607
5363 7538
1206 8201
9282 1901
2474 10570
9074 1847
1723 7425
1172 488
9098 1460
1172 2642
1176 6457
5536 927
8894 1926
7522 8813
6965 4622
8846 7293
4018 9374
2840 7677
8245 5028
6490 1773
8821 176
9087 6078
2647 5794
6148 8056
1442 3916
2550 1237
7597 711
220 8834
2941 2272
888 8115
7746 3658
4272 7214
8887 317
2858 183
5494 5939
1202 7686
432 8246
10623 8812
9134 8861
9974 1874
3607 7658
77 9070
8990 10189
1222 4303
725 243
9621 7501
5401 4732
5951 1782
6626 8890
40 3272
1936 5515
1469 2466
5637 2903
595 2112
9018 8515
4332 7916
337 3423
325 10624
4326 1241
4124 9357
6234 1175
7625 4860
2488 5009
3778 10095
3280 2033
5562 1779
8551 2902
8502 1533
8129 1798
3654 3188
2774 1901
3468 2648
2586 2319
9854 6529
1428 342
3059 5073
4370 3348
1192 6549
8511 1175
5566 6491
7750 7368
8129 8755
9464 1757
7743 5487
7916 5929
325 8139
8544 9645
8426 1206
3975 5040
8075 1833
3372 1226
8528 6410
8129 7857
5338 1463
3043 8955
7840 3568
5197 2802
7704 7294
8527 3073
1191 8826
5824 9149
6007 2774
1181 7746
1350 5566
4098 8844
2695 6533
9190 3072
7292 7707
734 5514
10220 5276
1237 1176
1786 8954
8201 2267
325 6042
1829 6007
3665 53
1235 8442
4125 9138
1175 3752
7216 3092
1202 2569
853 8516
9320 3193
7643 9579
2610 6036
6616 6505
318 3607
7643 8636
3038 7506
9684 8074
4656 3910
2433 682
8843 4580
4446 5512
77 6490
2924 5306
9513 5012
3489 1078
1200 845
7601 2813
3078 3115
7919 9622
5520 1238
324 1384
5257 7445
2568 6508
7804 1491
2363 6830
10220 1209
4707 1787
10404 2457
7289 6570
3373 5281
6306 3337
4860 10033
5520 8796
10040 1172
308 9113
10209 1225
2210 7432
6286 9014
134 3362
5986 4826
10337 5788
3360 3752
7916 1179
8486 9434
1543 8406
3019 9194
8871 5473
10220 1199
1194 5359
9128 8483
9910 2837
1915 5126
8426 4905
4436 5218
9227 7235
641 1171
6811 8796
8406 10376
5792 5929
8508 10149
5374 661
3765 3489
6507 682
1821 6330
4633 1442
158 2443
8467 5986
3282 3156
9357 5437
7011 4571
7496 10389
1022 6696
5218 1718
10307 1175
860 7381
3121 1494
1272 5292
6854 1191
1222 1663
2123 8827
782 4937
6702 8735
3023 8893
9839 1194
3784 6542
6041 3655
6444 4617
4826 6016
4887 6057
3908 10568
1163 7389
10707 638
10418 1200
1229 126
10332 2963
8426 5515
6618 9014
6801 1239
5046 7293
348 288
834 5515
9467 893
9526 5093
10010 1194
7253 8610
5637 2531
2900 8047
7129 127
2840 4956
3012 5424
8859 4297
6844 1197
2158 9100
5472 3075
6489 253
9002 3654
10428 1199
6793 6228
5035 8141
1426 954
8392 3544
6686 8931
8854 155
8844 5854
617 6953
9825 2149
10640 3751
9362 5033
949 7291
5276 9908
1192 9927
7497 3186
3542 3873
8486 3214
6106 3509
8890 9058
3059 7789
1674 5544
3705 8692
7413 6340
5460 1223
5540 2885
1181 6359
6706 5358
4776 6842
2291 10415
1522 97
9725 696
7546 316
1174 1269
8810 755
3026 3684
8512 8515
732 3314
8855 3995
9418 951
9651 982
641 1387
4541 7286
682 5864
8706 4052
1241 6057
7580 9588
8864 9591
10544 2918
5563 8889
3572 5240
3230 4645
7489 3775
8835 1223
3768 2592
1628 6229
6489 748
6242 7367
6234 3755
8834 159
9910 2663
1790 1224
6016 9321
8242 681
9046 10072
9636 1660
9129 6503
6830 4248
3167 2827
2033 5915
2167 9129
9599 6311
2477 2383
8797 8252
337 1113
10209 4095
3245 6559
7229 10636
9192 10575
9526 2802
1142 1790
2703 6219
6491 86
5515 4950
8406 1399
5951 1223
7491 619
8505 5138
3084 7072
6845 325
4831 4297
8428 1735
6490 3023
6618 8767
5341 3417
8117 1222
7286 8392
2540 5341
8483 2538
7215 7763
3167 2279
9180 525
6793 1237
7843 2899
5093 1222
3193 4423
2374 5636
10149 3882
4939 2406
8846 1175
3668 8733
7485 5514
1728 3513
3205 6920
5941 6667
1940 2852
10449 7508
7686 4213
4129 2319
9189 5928
7581 8683
9532 2840
4123 337
8273 6683
5502 4129
6491 1176
10463 10538
1240 2640
7339 9877
6283 156
7480 7305
8185 74
322 1053
8361 8831
9560 1143
97 8813
2716 3738
2802 7286
1910 1790
1517 1227
6359 1453
5562 4567
6608 5986
8441 5545
1849 9655
357 9881
8683 8075
10197 6081
7188 5858
7779 4842
7106 9099
2653 2663
1175 3329
8631 652
4125 5039
280 1089
7292 3240
1222 3529
7291 5880
619 7247
2846 5960
9582 2120
2279 7746
5673 8528
10368 3928
2889 4246
8496 1192
4788 3047
6154 4067
10181 1196
4276 7336
6490 10435
6739 5141
1969 9111
7623 4861
9995 7237
4679 1088
4127 8621
9530 1194
3015 3600
1196 3905
7557 10571
6549 4123
3993 6162
6037 9320
7302 4900
4093 7129
8056 9298
3147 10456
5501 8767
1364 7749
3666 6756
641 7449
3414 322
127 3374
144 7291
4860 10544
8056 718
2467 3390
268 6354
4826 2137
325 8857
9658 7501
3124 9877
8620 8075
6369 4100
6314 2276
1452 1179
186 9602
4861 638
3397 5397
1827 7737
10090 5949
3904 9822
278 1225
3090 3371
633 10399
7841 8866
2714 414
1194 10442
3151 1083
7310 10197
5459 1926
2208 1129
7230 1776
1171 10361
8733 6979
7411 2342
582 9076
5812 7496
10719 7746
490 7804
9299 1881
641 9973
9321 1198
1431 5752
7039 5952
10220 10625
7071 4214
9668 2241
3605 4952
6617 8829
6572 3583
432 6832
9030 834
7250 550
361 3715
5341 3374
5240 5818
5281 4868
8570 9667
3483 1811
10259 1444
2470 8768
3375 9021
9820 8132
3385 4776
2335 7626
8512 6975
1172 1209
6372 7090
10011 357
3491 2663
4088 8293
8774 8517
5966 2711
5801 2279
4129 4694
74 1735
7914 347
1726 8771
318 134
10164 9609
7735 5271
5813 8232
9485 4246
2206 7205
120 5867
7959 9877
2045 9079
5330 6601
2397 5439
10036 8229
1143 3958
1901 5885
3547 3151
4581 4793
1107 307
357 2167
2315 2577
156 8273
8511 6007
912 1196
7612 5929
4125 5276
632 5398
10298 2976
7294 3208
3956 3704
6168 1092
4215 1241
8184 893
9475 8854
2517 2908
8939 6154
9843 1160
6366 3669
9401 1221
6617 1910
4861 6804
7375 1176
6794 1194
2628 308
5427 6533
6137 2272
6689 1081
852 9046
3583 1787
2538 3655
1113 5018
2856 8835
3576 507
4949 1227
5341 1143
85 3705
6016 6491
3546 6463
4826 7842
3491 6359
3991 4128
7491 7658
6940 5396
2891 5996
2827 1378
9403 7289
1051 1231
699 9926
2487 156
1179 1451
7489 3667
9253 322
124 2647
9432 8496
2804 3228
348 8050
7587 7485
7537 8260
88 8262
7015 8832
2319 1227
4898 2894
8514 9129
4881 6490
5078 8409
1229 702
10717 253
2497 9084
8426 10197
238 10485
5240 5386
1447 7833
9913 4331
3138 3608
9200 9579
4810 8913
3953 1235
3237 7751
3280 8620
3839 10169
1990 9363
5520 10334
8238 1385
6277 8502
4629 64
5544 6007
7234 2158
6033 5276
6016 2053
3142 1612
638 1191
8506 4633
1228 8184
2116 6119
4918 6718
1428 8245
10435 10588
7241 3851
6830 8528
6008 8891
8610 1175
1145 10435
8048 1237
7831 5723
8056 417
1787 3489
3928 1491
2320 9381
8518 8508
7016 6891
10199 1071
6016 8459
7764 6725
5469 6356
1202 10172
6507 3256
4425 5950
10438 9154
10240 4232
8091 6503
1498 8831
188 6908
1625 1234
6154 2347
5515 3138
6050 4067
1231 57
9654 6940
3151 10651
3844 5830
1544 7957
2640 3987
6427 1176
1202 3267
9947 2836
9785 10435
2360 7214
9200 315
3789 1365
5281 9591
5093 8406
7750 5281
9698 641
9632 6265
8891 1842
4754 5545
7184 7230
3908 7581
3777 3273
9419 7242
10162 1756
3543 7920
2320 2047
5968 305
7491 6135
134 4860
1179 4126
1197 5536
4887 6701
143 5458
4264 1719
8511 7517
2812 7129
638 6055
2831 6219
8323 2826
3023 7912
2965 1309
1172 10247
3716 1240
8831 433
308 6923
7354 7339
1196 1471
7294 6016
3028 1921
7489 1181
6780 3473
4173 8684
4785 9210
3848 6513
7704 10698
2155 1123
9895 9200
7861 9850
8733 10572
7831 3204
4931 5010
8448 8056
1572 4861
1257 7209
7746 864
7249 185
1198 9098
6366 6135
2813 4864
638 6154
1374 1192
3273 7940
4673 5251
748 1226
6793 6564
10361 2903
5396 2120
7223 7259
1197 7786
1181 6361
2647 1269
2385 1175
9414 8811
908 6824
4127 7603
318 3489
9014 7803
1226 10624
357 9649
311 7508
9517 6154
7746 5776
1365 6030
9110 6423
660 7731
6656 2976
8177 3619
8749 1219
8426 1235
3346 5414
1926 7422
5276 6895
788 318
404 1229
7289 7294
5515 4999
2127 9919
5515 6469
3474 3544
417 9652
5636 8426
3885 9910
9343 303
3878 10137
8426 3125
8056 596
878 6427
8426 3778
638 2536
3233 2443
760 1517
9655 9223
9478 2276
7392 3612
8225 1215
6461 584
6168 10024
432 7129
2206 3848
5986 7336
2296 6144
10585 8934
4540 2170
2900 1175
7797 7830
8132 8989
1200 2718
2305 318
3208 1228
308 9702
6178 4934
8864 8810
4280 1241
7293 10302
7506 5886
458 10556
6154 5276
9614 466
9724 4067
3150 1253
7339 1198
3206 351
4898 1219
1222 325
156 6574
9193 4826
6055 5291
5637 4900
2895 4378
1241 3214
6652 706
8819 7129
5494 10409
7720 821
7770 1222
10428 6015
3967 5563
2647 1238
4697 7339
8502 9401
1222 7289
6369 9696
3715 6507
4952 7204
478 1240
8871 8522
6139 9518
10238 1171
8692 2033
8317 2272
5073 10418
3150 3992
7557 9697
6529 1561
6154 2030
1772 4125
4126 2828
6007 1175
6735 4613
2908 10485
1558 4001
4126 2903
5544 8295
1686 10043
4363 3355
2397 9125
1772 8238
6549 9450
5380 1254
8889 79
10332 8035
186 348
3280 7294
3907 5929
7090 320
3794 7919
10333 1090
5988 4841
3514 3778
9298 7289
8060 10428
8137 1464
5995 7055
6570 6525
6016 3954
5751 8522
6549 3583
8515 5437
120 8238
9636 7339
1064 79
789 3773
7586 3715
9142 8409
1256 6260
7746 9042
8819 7470
2090 9984
3703 8189
9783 7239
10141 9073
136 6490
4765 845
297 7537
3777 5839
1786 1672
7557 8454
8813 3791
4697 583
3655 10148
1624 6795
10433 6427
3301 3748
1494 4018
9546 1685
2123 1063
1231 3660
9435 6154
5114 7886
5589 7768
414 2013
371 8486
4126 8991
8636 5291
3278 9647
8116 4142
8189 2338
10294 6891
2881 1786
8739 325
8361 323
5881 5514
7486 884
2581 9363
3645 8545
2538 5462
2904 1582
8189 638
1980 7291
3197 6619
8831 5881
7421 4900
7557 7601
8448 1921
1143 9265
1920 3827
2724 4527
4078 3514
1426 8056
3147 10350
8304 3622
7012 6842
10121 1175
1226 8829
1914 5587
8551 7229
9120 8303
3600 430
4861 4327
8516 1223
2006 6255
3309 7229
4059 2412
5563 7285
3337 1197
833 641
4125 8137
1915 4931
3619 5305
2118 9468
1466 6232
2775 1686
5510 8138
8691 342
7332 3282
10220 1407
1426 1073
2550 4861
8810 1038
1772 2861
9321 6285
3432 9193
4478 5035
2265 4127
8046 1171
8201 6504
4331 3261
392 512
120 1789
1019 5951
2687 8477
9847 4576
5052 4903
2428 10095
5603 10717
3156 2835
8353 7501
8499 2131
3332 1929
402 4394
4667 8733
1229 3186
8496 2226
6366 7533
2902 10061
4765 2645
6168 641
3301 745
342 1234
3576 7807
9505 6945
6491 2071
471 8749
260 5009
3123 7186
1226 5714
1238 3466
7215 2647
7294 633
6239 4523
8132 330
2804 1240
324 347
6038 351
6007 6289
1229 6220
9527 6491
7744 7766
3117 8991
7971 4067
3908 190
6057 3021
5534 8478
3630 9659
1224 8138
982 6278
5276 8512
9008 8830
6208 6621
5076 2698
8406 9972
1165 3360
8953 1143
324 970
9574 8038
1205 8849
2165 1205
1480 9401
9886 8978
1650 315
3848 8459
7658 258
9871 6677
641 4861
8201 3429
1309 1237
2092 10409
10446 1404
4931 5388
2539 7289
10064 7445
1427 4277
4076 317
1191 2804
7947 3335
6523 5220
3954 527
4738 5213
8201 6489
4763 8823
8854 5514
3201 325
1175 9017
1910 8488
1853 4070
3952 5765
5514 374
1202 594
1926 8056
2831 638
4333 7569
3282 1451
4330 8318
8454 1786
320 807
3208 403
7565 8855
3244 9194
9419 6152
7603 6152
5429 1910
8881 3606
638 8886
8368 1561
280 9810
267 10333
8313 2573
1071 6166
10624 9571
4329 3441
348 8834
10221 9815
4449 10435
4358 10405
9991 1215
9059 2600
1199 7687
4898 7108
2724 8826
5472 3908
8684 9787
2771 5515
1739 1309
3908 991
1176 9299
1199 2320
563 9782
9718 7289
7286 4209
1905 9185
6352 5566
2881 8625
672 5090
1898 7291
4218 3233
1308 2629
1209 7643
9660 8390
9531 8321
8486 5896
4473 8116
8183 8771
10399 3167
3844 6489
7560 2881
9114 1786
6234 2739
6505 5947
6522 600
10446 2261
5136 845
8056 9389
3927 1202
10011 303
5928 71
1624 3654
1181 4213
1132 9002
8885 7803
10428 1206
8907 1506
1441 4763
9913 1915
10432 7055
5306 4918
308 8242
6534 960
8252 6135
3432 348
2516 4459
1452 8075
587 7506
325 9485
2155 7158
7126 6151
2504 1441
5460 3270
5830 1949
7830 296
2582 5722
8692 2919
7452 3544
7294 1086
2873 836
4702 9653
7447 8506
1544 8587
3591 10103
7286 1231
4129 3402
8056 5929
3716 1544
8996 1926
9192 10333
5986 8871
3072 6602
7421 3396
2647 4293
526 1261
9286 10303
5514 2693
1235 4070
641 9955
3988 10685
7658 357
4903 787
6783 4544
1180 6696
6038 2755
6548 4076
6152 10464
5795 9008
5079 8312
1176 8408
1435 5382
4578 639
10166 252
9021 2502
10191 1171
3792 8303
303 342
7328 4657
7081 9064
2936 322
1082 1455
1235 662
253 102
129 7344
71 2163
3755 3426
9997 6916
2336 4776
239 7574
2119 6735
3193 8849
1192 3013
2698 1023
1241 348
641 4982
2153 1171
8857 8861
1236 2130
8823 9120
1791 8356
8189 1205
5034 320
3599 1223
1008 2311
5034 1114
2569 1200
7253 1224
4715 9521
4016 7989
1772 3222
9530 2165
5091 3051
7026 10086
5636 2161
9656 6785
6773 9020
5544 6766
6525 328
6531 243
9040 3149
1171 9992
4657 4078
337 8138
8409 1205
5317 3508
5831 8288
8486 3765
6548 3508
3532 8305
4230 3263
6727 10362
507 325
2027 7295
1168 10725
6148 4776
1144 6529
1086 7583
909 77
7940 2122
7293 6945
8709 6488
7286 10134
1389 6007
2257 8406
3090 5514
1790 1241
6783 7643
1912 2465
8129 9890
9653 8312
8607 4125
8175 2172
1534 8273
7712 6134
8117 5703
2503 273
9189 2719
3416 10183
2152 8409
8147 1200
3280 2756
10286 5091
1491 9782
9034 7833
522 1893
8406 10166
8610 10717
2033 5522
3138 3156
9178 9704
7659 156
6137 4330
8349 1191
3956 8831
2068 7641
3907 4767
5515 7804
524 619
5966 9021
582 7753
9974 3392
1209 1172
10243 5306
8426 303
8843 1227
4130 8823
4065 7499
724 9704
9711 5341
8137 5293
943 8823
1171 2267
1663 6257
789 2065
4493 10435
7747 7277
9519 8685
155 1171
9299 8127
4679 821
2575 1624
5539 9432
7916 2325
8610 7635
6958 9387
4026 5355
9650 10435
9529 8427
4340 2013
1364 7489
1172 1202
6307 8864
7129 7230
9210 2319
3547 8249
8139 8897
3051 2795
835 2245
156 3329
843 8426
9673 9915
7569 4215
6603 3956
6783 8189
2170 4905
3331 4156
8090 253
9782 5929
2837 1176
6190 314
8862 6793
1944 3654
1555 1241
3666 6897
2679 2969
3576 7537
6135 3348
6219 4076
6255 3138
6698 2889
3051 2122
1240 8120
3389 2457
596 7315
5753 8895
1255 2016
9138 4431
1241 1269
10220 2571
6583 7581
8138 3452
6699 9704
9336 8502
7657 77
8551 9992
1198 4781
1799 10446
4508 2824
6504 1202
5515 9284
2775 2774
4046 8754
3913 10044
58 7445
1221 8426
2276 1226
4388 2828
7014 2569
620 4124
2728 7375
4905 8138
7770 7601
7746 110
3138 188
760 6320
8390 638
7289 9825
6589 1491
120 8137
3576 970
7496 2206
10362 5162
6491 8619
7367 8879
5514 6585
4079 638
6444 8531
2728 7222
8359 1198
1179 2122
8692 2266
204 1382
9973 10277
2537 4756
3880 10428
9924 9914
5986 8830
10607 9823
1215 6240
2496 8178
7991 6988
325 4126
2609 7015
6491 6891
1181 7292
4776 1318
5012 6369
6366 5929
4812 7636
6286 8796
7018 1235
5125 6278
10438 9120
4412 7065
4324 4128
258 8590
8321 5235
1110 2241
6940 9175
463 6620
8350 5715
10029 8117
3500 1824
5276 5926
3115 4922
5951 7623
7489 7415
3249 1096
5561 2571
6036 7689
2705 7045
5599 998
7286 9042
6104 8518
10105 2347
318 5855
1426 2652
10277 6733
1790 9815
4952 4086
6145 8843
8116 10279
1221 588
7920 4214
5928 314
10423 982
6457 8908
496 9626
3565 1200
4934 7546
2640 4952
5412 1880
5490 9011
7289 1117
467 3273
7292 1340
2042 1365
1369 8434
1893 1786
9532 6240
1111 8511
1171 4834
3908 10252
8361 7055
336 4070
7250 914
7074 7506
5929 495
293 596
8720 6448
2336 1198
8252 2538
5571 8483
2335 6007
6444 7149
1949 1197
2902 1473
1222 3630
6530 7508
8817 2010
143 2130
4884 308
760 5561
6891 9698
7216 7971
7336 9090
10716 1197
9200 9388
6896 5983
3597 7329
2540 7246
4871 7658
7658 5583
109 7746
9146 5637
6893 5062
5562 231
1225 6136
4004 1229
2133 6037
8505 996
9073 7508
7496 4333
10625 3263
4857 8273
3774 4125
8904 7188
8091 3193
3387 9241
6793 3419
2374 342
10668 8857
4098 6549
1313 1194
864 8609
1809 8843
2847 303
3474 3333
5088 8238
7331 156
7722 914
3507 156
1240 6200
6793 551
4183 117
2919 6975
3204 8237
8280 8810
2240 6290
3597 3338
676 4716
2279 2569
5059 8129
7483 5005
8201 7508
5276 7377
9434 5881
1091 9972
8834 10162
6589 6929
2322 8406
2385 5012
4125 1198
3154 8431
7304 8139
8177 2923
7658 9124
1690 8426
293 9655
4860 2127
6438 1241
6617 6456
10449 4629
3015 8817
7677 1915
5830 3822
9621 789
6037 3648
2028 2840
2771 10064
3448 6949
8516 1172
5942 2550
10426 7277
1175 4116
4214 8829
8285 7266
8528 1612
7593 9400
10435 10334
6219 6137
4860 4516
9591 2550
1156 9967
4475 638
4634 5252
1191 7317
74 8409
9363 9179
3124 2131
103 1114
5092 8266
6801 10397
10429 7746
5341 6898
9521 1567
1238 1234
2154 1269
9299 6356
808 6360
1926 7293
1791 4895
5052 7744
9190 4445
8448 7862
4643 6897
3705 1230
3204 5283
4861 8138
6552 8353
7293 4914
2053 3138
10098 8788
2035 6400
1199 6137
9034 4098
5515 3499
9120 5561
4126 9910
7394 2963
1238 642
9433 10426
8091 3350
9832 2307
9696 6529
3151 2846
10036 3491
2247 9063
6118 7635
7973 8502
9506 3657
5911 4176
860 1786
1186 9526
2240 10142
8014 4043
10276 7389
9316 2210
10529 5855
10633 4860
7763 1631
9508 8928
2276 6520
1230 9064
9120 6624
2496 5929
6268 2830
4997 584
6923 2328
1491 8519
10555 1735
9134 908
6943 638
10654 5544
9927 1269
8263 4234
7689 7218
1175 1737
9434 7129
2433 5702
6923 1334
2865 8515
3747 300
5459 7919
1228 4230
7029 638
6145 1427
8556 7801
5636 8825
5350 4656
3000 8816
1544 9505
3123 3138
2423 97
5824 9520
9574 10450
430 8736
6007 6289
1787 2921
255 10158
7508 8849
8516 10611
5446 322
4123 7294
4763 4268
8855 1223
7088 1142
3374 6208
8886 8620
9993 1360
8684 9748
1225 6120
7686 4618
6007 10373
8812 1240
7129 8991
5910 1799
7771 42
1337 8056
2206 2264
182 8189
6891 4826
5929 8759
5514 9238
4026 7291
10256 1199
308 7088
1192 9091
7074 1427
5936 581
9505 664
7895 2131
7289 6308
3049 185
7489 3749
7529 2049
369 253
7218 6007
7291 7047
4112 8892
7187 8056
731 2430
2844 1491
9395 3205
2123 4951
3208 2775
8177 8426
3227 8189
8010 4619
2897 4128
8289 1221
4381 9193
2512 7595
3576 8831
9874 3280
6154 1401
134 864
6137 8129
4130 7291
2728 1425
317 6503
6372 4394
3786 6240
3704 5710
9927 7291
6739 5566
3385 8821
674 8634
9196 2647
58 121
3520 2900
1814 79
1427 10221
4895 7541
1082 1175
5398 156
10415 1624
10459 10029
6287 10724
9696 4640
4933 1175
1171 206
1819 9778
1197 1265
1124 661
1179 348
3051 5180
1237 8056
5870 8846
213 6007
9635 3987
4324 7750
1175 4733
7658 3371
3280 3930
876 8321
1632 6793
5437 10237
138 9697
127 6043
4183 4346
5235 1071
8075 308
5502 1236
1773 9058
7289 6014
6696 9434
7448 9577
7768 3630
1807 962
6789 1219
9345 2775
9091 1453
7689 7862
8283 1202
8823 7129
5787 6277
2934 8252
1222 1515
8409 6690
9299 5242
348 3513
2276 7294
8169 2538
4070 3147
908 2221
8239 8406
184 8075
8321 4507
2276 2424
8689 10197
1230 2592
7253 3595
2895 4035
7106 10408
6383 2846
826 1673
1392 7215
10304 7218
2763 8201
50 8126
1235 8823
10387 1176
3684 1205
184 9284
10307 2920
4619 2467
7489 8843
2899 10647
2394 1971
1202 2337
1235 4393
5276 6359
8273 9795
1702 9927
183 5135
10132 5928
4878 862
1202 432
1236 660
5338 5929
5514 2592
4827 2278
6272 6007
10123 5460
348 845
3205 5751
6989 10696
1226 6491
4952 5073
7455 7643
9786 7153
8834 2120
10336 2123
1181 7293
1624 2648
1227 10469
2059 10435
8502 2995
9108 3752
1426 4356
7482 6843
960 7183
8759 3282
7574 1231
3591 7768
8733 4763
3699 1661
1176 6135
9098 4578
2301 1205
4126 5010
5012 8426
1181 4761
6225 5180
2793 1116
9999 10049
1860 1197
2726 4709
9926 9991
2266 1761
10049 10717
7768 5636
4776 7744
7486 2322
3560 79
1179 2774
4821 10220
322 2486
2931 1175
10245 308
1179 8120
3958 8733
7426 2266
4069 10568
4231 8288
3654 10415
23 8692
7329 1732
2380 8617
4037 8709
4345 6213
4407 9664
2952 1454
3521 8390
1225 6743
1241 7940
8749 4142
10357 6148
7065 5389
6306 5188
1200 3151
6112 5545
2609 6903
6107 4826
1898 10428
10134 2164
3205 1176
8526 4861
8812 8178
9560 8894
3439 5561
8427 7633
5462 5459
5445 8139
1756 4076
1799 2802
5813 6699
4646 9518
6489 3193
5871 6270
8886 8055
1860 7774
6274 4513
7033 10712
3335 4128
1786 3432
6360 1616
9532 3655
8285 8953
6489 8409
390 4213
6168 6215
2573 9120
2640 10708
3926 4702
1191 7182
3520 10545
5637 9219
5968 134
4988 8991
10123 5091
8835 8508
7508 10717
3655 103
3495 4761
10438 5464
5817 8746
2533 7727
6895 5928
1192 5929
9063 970
1191 1441
5951 6683
2048 1223
4781 6354
1176 7557
2064 6619
1179 8431
9716 1240
4114 8621
5948 3445
6962 7416
7583 5093
6708 9696
2884 1234
3666 1615
8406 2828
2443 5499
1226 6923
10570 2840
8831 1176
7791 4246
523 1096
2756 1226
9468 5487
7141 4900
4900 3138
7968 7294
6392 1221
1428 748
8351 8544
5012 1175
10716 7224
3639 10275
6501 1449
2959 4085
2056 7291
2281 6932
9297 5544
2849 5849
5904 6168
2120 3765
10205 3038
8551 1231
324 1228
2488 4297
8056 5043
4860 1238
445 7491
7920 3536
1228 8830
8117 7295
7899 3332
6923 8849
6842 9993
6940 10149
473 6489
7055 7294
8169 6683
7927 10304
8350 7107
293 982
3301 3529
4883 7506
8242 3778
7731 9151
8149 8089
4776 6061
8426 6832
312 8026
9286 2433
929 8823
1223 3396
7557 8238
326 8432
8829 944
7129 7757
10220 7735
9451 8432
1237 2326
3166 6054
4918 9828
9002 3421
6406 4861
5514 3792
2900 10544
6696 8878
6739 2899
7294 3680
1926 1491
1930 4123
2219 1428
8818 6443
7588 300
8519 2622
9196 3729
6730 10712
5514 9814
1926 6036
6466 5281
8392 845
6314 3151
7576 721
6784 878
2276 5884
6379 3489
5398 3134
947 5187
6793 3155
4001 3162
10435 10284
963 5234
2634 9176
10426 7215
8409 3123
7508 7538
2038 7486
1237 2640
7658 10162
1435 7806
8189 8440
7246 3090
7102 7417
1615 8515
2923 325
326 3474
2858 2256
1176 9390
8940 9321
5341 2152
3908 1231
9488 6891
5712 2342
8057 3188
2647 3486
1507 9519
1429 1196
5971 1235
8473 6946
8245 1238
9286 2121
8956 9671
1797 4926
8287 10389
3780 3602
8001 4939
9257 2310
8432 8752
8288 1197
5752 3655
5515 9002
10207 4703
2329 326
9017 7292
2348 5341
3595 6485
1491 7421
6137 8433
6686 6057
6549 949
6945 8056
177 5849
7455 7508
6389 5324
1266 7167
5599 8528
9993 5831
7090 642
7083 6372
1194 3544
1005 473
1219 6430
7496 8368
9404 3704
7580 8147
7764 4943
1224 8406
1509 1197
317 7746
3387 4883
4776 1926
1891 9432
3510 1181
4968 8296
8855 4926
1143 4776
3509 1260
7508 852
6359 121
10299 1205
1787 6802
6007 8544
156 1773
524 961
6299 5751
3310 3204
6007 9151
6148 3387
3193 5472
3604 9654
8486 4864
9532 8147
9532 1461
320 8526
8029 5966
7201 6716
1198 5266
2305 8641
155 8843
7911 2802
74 6034
2872 6137
9316 10426
6379 10162
1727 10428
1070 3023
6701 2679
7491 10570
1891 3202
6225 8826
1197 8991
6589 9189
8075 7915
1214 2276
1181 9299
2302 8690
5928 6692
396 2152
9189 7920
5589 5008
7923 7920
7371 7643
10158 7488
6508 3908
8075 41
150 9526
7292 2835
3189 3704
6225 3668
3091 9554
4427 782
7354 466
5939 3115
71 7919
6443 436
1176 2629
8154 7812
1219 3009
6209 3559
4152 134
5562 5114
1229 5061
5192 1228
2208 1172
6652 7294
1083 4688
6372 8189
1198 2226
2397 3422
766 6784
8537 1777
2301 3752
8827 4722
6008 4076
5971 1350
1131 8189
10412 4708
3310 5365
8129 1334
8409 308
7293 6399
5429 8127
5579 591
3639 9983
2920 8426
8932 5637
4836 5929
5508 7034
2804 1205
1728 3876
9715 1695
6410 8990
3649 5346
4126 3844
9210 8189
2248 4573
156 2416
8859 3337
6040 4461
4572 1276
9026 1091
9621 2267
5408 7763
5505 232
7804 7966
2241 2154
10097 4127
748 3544
3310 3908
1876 1427
1181 1238
10696 1620
3371 8189
855 2640
7277 2064
3965 6702
2367 5561
6793 3491
8138 4861
10382 5895
8353 4437
8129 3955
6490 3291
442 1116
2152 7154
9400 2305
7830 10232
6793 3907
579 9556
8577 4128
326 6359
8088 6145
3683 8431
2852 3669
5459 121
6007 8262
6918 1193
6137 6789
8406 8390
10438 8223
2465 5544
2466 3218
6317 1769
2720 472
7995 3237
2658 253
134 9697
5009 8823
4898 10477
3595 9478
2351 647
9398 8733
6508 6490
233 2617
9321 6016
296 1181
7216 9866
4087 566
2016 3624
204 4952
3655 2486
7603 2799
1156 8620
3167 995
150 6490
5859 9195
8835 7752
1198 4248
8288 2537
5235 6281
3768 1790
8517 5234
7533 681
1798 3216
7735 9642
1192 8000
7581 9532
8846 3894
1219 5865
9652 5155
928 1739
8512 4078
6671 3204
9876 6921
1227 4893
5515 1739
4331 315
4335 5010
3749 6715
9686 1235
3595 1081
2140 1024
3125 5112
3844 6135
9448 1827
8368 9134
1523 6673
2663 9655
744 9395
782 2774
3992 181
1875 3329
638 7707
8823 1463
8350 8893
8129 6987
9401 1225
9192 9882
10717 10161
8361 6015
7184 4198
7025 1179
1621 3761
7971 3155
3055 10197
638 8709
1214 7291
5562 7764
7750 2889
664 1772
6829 4885
7905 2828
8288 8239
3134 79
10398 9322
6739 2457
8844 1179
1194 1864
4861 3018
3346 3414
1171 4646
6776 6940
10220 5507
1171 7651
3204 8483
837 955
9518 10428
1222 478
7707 348
6543 864
3206 9287
315 5139
2123 1175
4938 9298
9673 155
3602 1428
2577 9876
596 1786
4580 2648
8846 4860
277 811
6650 8076
8823 7501
3153 156
7065 8426
5020 7437
6137 6316
9299 10197
428 10415
8551 5515
3538 5515
1182 2261
401 449
2212 253
9090 2577
1215 6627
6540 3572
4330 5730
2384 5943
3282 5839
4627 1223
9546 5389
307 3329
2066 9289
1233 8091
9087 6750
9175 5831
8390 1244
2815 5868
2271 8238
9262 6852
1517 5895
2543 9390
8232 208
5831 3444
2276 8587
3956 2010
4905 873
10162 9299
2487 8112
6542 7216
6360 2804
10258 4703
6307 6677
8620 9652
1192 7486
9697 7623
3206 4686
8825 2322
3382 4474
10227 931
8733 3892
7804 1226
4127 326
347 6830
2276 359
3716 10553
1191 2577
1192 1717
1231 3193
9451 755
1737 7025
9901 8522
9816 10034
2241 7083
5590 2802
5505 2457
1192 3282
5514 1822
8861 10450
989 8878
6637 7489
5073 4125
3280 5067
1361 2337
1914 8817
6938 5348
4503 6046
4769 3208
7601 6542
4127 1526
7421 9419
2881 9401
1241 5304
6447 6007
8551 403
8073 6668
1831 502
6266 253
8426 3372
3208 4064
8505 2622
1179 9021
1921 326
156 7627
1572 3703
5561 4930
4214 289
5566 4903
2802 1605
6148 1198
1929 7298
1241 1548
9526 8313
10435 9880
1175 4763
1175 194
3765 8829
7920 1700
3414 10626
1199 9973
5529 3631
10384 8577
6714 6007
4573 5062
3732 2260
1171 77
8306 1166
4076 1484
6360 1464
9046 3735
7803 9024
2899 4771
10363 5514
7808 4446
8812 8512
1849 317
7583 7250
2317 8929
7557 4279
10053 23
1175 6477
89 1224
1238 9288
9571 7897
10095 8861
8406 5535
1788 856
10422 9138
9401 9110
6523 3572
9698 636
2537 9390
8428 2446
3051 2804
1167 6036
8075 515
8713 7847
6152 1233
4303 6137
1241 2699
7581 7183
745 8858
7129 9519
3643 10087
9515 1750
7557 2827
908 6682
1311 10435
1624 1364
9194 3315
8138 782
4828 1790
709 7253
5515 9713
1175 3726
7301 6369
3908 1915
8473 594
10418 6360
3631 6490
253 4891
10378 5073
4813 4434
7635 7601
9084 8835
4129 911
3404 8889
619 1171
1702 1355
8368 4209
1596 9069
4701 4106
8486 8075
6314 3208
8827 4280
8735 4924
8517 4858
748 975
3329 1697
1171 7229
7083 7849
326 3987
77 8845
2084 1228
620 3193
3351 3599
7293 1555
3193 10555
10435 4679
1787 5570
241 852
6239 4716
1431 5986
9910 2365
337 335
6400 1197
7844 3963
7444 10435
7533 4861
10220 6390
1568 8733
6793 6057
1202 2840
8959 3228
4125 4567
4231 3489
6803 2298
1725 3628
10435 3092
7336 4214
434 4123
1187 3186
5309 1231
6264 5437
8201 7294
9236 6489
694 9053
8378 8189
258 7768
1171 320
8821 10717
8390 10162
3601 64
7291 748
1228 4126
7623 4004
9060 368
2326 1897
9707 8688
6148 4860
1836 5753
7920 3052
9657 1081
490 5063
2381 1015
8973 10354
5929 743
4003 3038
3851 2605
6379 8823
1517 3718
8293 6645
7247 2466
2262 10712
7518 315
8632 14
1430 2119
3821 3230
6542 527
7344 5459
7488 1544
1172 1926
3469 6488
7919 4781
1785 1226
760 8120
8417 2864
641 8496
2163 5053
10216 7488
2939 6016
326 3631
4078 5406
7421 2572
1202 3777
7289 4126
2920 6491
3321 4473
10362 6063
7746 6600
2802 667
1156 3193
5735 10572
4006 7920
3688 5507
5420 6137
7455 8189
7234 2697
9848 1455
9156 1226
325 3042
6007 3244
7486 88
2775 860
7421 8845
6638 10232
3348 6225
3778 6714
8486 6104
4860 436
9894 2882
2176 5566
2276 9434
6789 8426
9231 1567
6975 2319
4942 2648
1231 7133
766 6723
3686 328
457 8614
7508 8835
3777 10436
7421 1334
7709 9851
8368 8733
825 9532
6336 4992
3316 3359
79 8749
9053 4375
6582 4157
6115 10389
8671 4070
8905 5545
5005 9579
4169 3435
7920 5010
5929 1171
2632 8796
7581 9439
10427 7486
3115 3805
348 9287
1175 4862
2537 2582
10216 4508
4376 3489
9215 4152
2572 9485
2226 6669
8991 4974
9458 3124
9927 9450
7045 1219
2942 10724
5986 1849
3479 3639
2592 207
6152 8448
1191 7882
6824 6988
8263 5306
1181 7543
8094 10147
3115 10415
7253 6987
7794 2837
1830 3154
10247 2833
8392 1749
4298 5940
6930 5251
156 3669
4077 3993
3473 3483
2663 8823
1494 79
4883 4331
9653 10119
7861 8502
5926 9723
8361 4765
4861 1544
5708 7612
1206 1113
5006 4900
4130 4533
8740 6038
8944 4861
6045 3243
10149 5883
1226 2140
3544 1878
2700 4026
3375 619
5577 6427
3374 6490
7743 10362
3371 553
2210 3090
3995 1210
8849 1847
3508 6168
2122 10185
2131 2919
6369 334
1236 4102
10314 9058
5183 5539
9733 288
5460 5229
2147 8855
1198 7294
156 5500
9622 1365
3851 4245
9554 4278
5276 8056
2640 4756
4905 3699
4918 3352
3149 1430
3990 3396
1197 5830
6359 10362
1517 6134
4070 4077
6354 1229
4700 4215
8093 9233
864 5267
10717 8551
6007 2322
9650 9900
318 320
2332 7517
2828 7674
5000 10420
7072 8823
9326 6739
8409 3746
10484 8763
8644 10671
9120 3414
9696 6234
1233 9317
3644 3535
3631 5830
4903 4161
4898 6955
1905 3208
8797 1826
2835 10408
3794 1202
67 9028
8709 7390
318 9286
5709 10626
7105 7718
3023 8684
184 8640
6165 1615
4076 9287
2627 2956
5091 596
5214 8088
748 2177
1544 2408
7252 8886
1172 1926
10455 10126
1926 9985
997 3555
1979 8292
6372 7686
2053 8137
5515 977
2292 5637
9190 1089
8796 9989
8454 7832
9435 4930
5422 1192
7910 846
326 2533
6265 5012
9551 4234
9643 638
2703 2345
8824 5929
9042 9321
2296 3176
1222 6779
300 7469
7030 5951
6898 6472
41 1113
6392 7336
7623 5081
8225 7297
3387 5526
1176 7251
10303 4075
5341 6891
134 6558
76 8129
8884 4753
5062 384
1199 7286
6055 7315
5281 6162
3633 2431
2320 8843
1037 9305
5062 2320
6357 342
326 5341
8140 1455
702 8685
7783 1191
8139 1206
6589 1219
2219 4127
8321 1544
2260 8544
9812 4329
8795 9910
4657 4952
8690 6554
6070 9804
1612 2899
7246 5021
7291 3329
1227 3092
325 8409
7129 2504
2368 4036
1231 6359
9551 6016
6824 2539
7455 2154
2052 1624
9211 3355
1720 3438
7044 8139
596 10043
5028 5474
2869 3151
5888 7315
8129 9926
8350 3782
5515 1205
5544 1531
5752 250
3489 7277
713 10435
1910 8585
1109 595
6008 3654
3474 8844
4716 5915
3204 8886
9548 1926
2822 3847
589 9550
10630 9661
3138 6162
6504 3242
8914 8857
1841 4979
1176 342
2802 10668
2776 2852
4125 5928
2028 3703
6558 7322
8374 342
8508 8516
7636 8312
9786 2225
7670 342
7293 5929
8427 9382
357 1925
1240 7093
1200 4925
10460 6549
5281 4522
1457 6038
7297 1231
3387 781
6057 10428
6162 79
7506 10029
10698 3496
752 1226
9526 1172
7557 71
10232 9900
1910 4070
8797 4105
5830 7286
4572 4117
5346 8744
6923 2573
864 789
8861 3619
432 6647
6007 1064
212 582
892 7658
4621 9179
7750 8385
6264 7286
7494 1171
5604 8855
2648 8116
1224 4617
7424 9972
9401 212
745 7055
2651 1231
6528 2827
5830 6746
584 6369
502 3595
1428 5929
8792 765
7230 9126
6686 5432
6410 3385
8392 253
6348 2918
2433 7338
4629 5929
8177 8522
172 9918
3982 8368
105 8701
9867 1224
600 9895
6548 8512
8194 4407
7508 8089
3599 7804
1846 5830
7496 4864
5738 9307
6372 8496
9957 1222
7862 6620
10613 3123
7743 5865
641 3850
4485 10243
3387 4250
3328 4289
4786 8797
1148 4861
8544 4247
3280 6366
6987 8232
6007 1812
5180 1175
2403 8409
10254 7096
7746 2715
1175 8140
4079 9848
10197 6891
10631 417
4370 9179
3970 1441
8683 8551
2550 1222
8611 5285
2822 324
8890 2899
308 642
8595 8534
6137 10431
3908 8544
335 4067
5200 4128
10009 3583
7831 7259
3908 3243
4572 342
6239 1221
4367 2851
3583 8610
10232 2533
995 3464
7336 10097
9649 449
6148 5849
6824 3996
527 5951
4247 1330
407 9789
8139 8588
6135 6656
1171 7083
595 6573
8075 284
8405 8981
252 7489
2591 6070
3703 8952
7054 3243
6570 9526
8232 3693
7277 10670
6997 2131
6540 6678
5437 3865
6228 4555
4974 330
77 7965
1241 5067
1517 8875
3890 3204
6190 4546
7045 908
1172 5960
4215 8516
893 5637
4641 1144
3381 1194
3571 3825
2629 1735
5517 6696
2839 618
1240 9042
8409 5081
6549 8603
3156 9046
9910 2252
7289 4370
5446 1786
7190 8280
7569 8189
1209 2268
3262 1773
4166 320
7390 3387
8119 5514
588 3282
8584 314
1786 2053
4161 8812
892 966
2537 8991
2342 3280
320 311
1722 3806
7583 6802
960 8127
1677 3668
7643 9300
320 8111
2510 1237
1214 6955
4082 10429
4072 782
6351 748
2053 2648
6733 5217
3489 8178
3090 10094
3191 9546
8691 7809
223 6044
6007 1787
8350 1625
9098 3229
1199 6718
9400 4807
315 9258
1214 156
8480 2647
3192 1653
9547 5462
1219 2276
8620 6824
7746 8406
1653 1194
5244 4215
8562 1653
4633 41
4864 9588
4120 3695
6506 3908
4230 4643
7746 4546
9848 8861
9415 8486
6853 1194
6137 3685
8637 10397
5268 7329
9008 5929
7743 661
1528 1176
2774 4147
7291 7287
6618 9229
5317 5865
3828 2104
1224 7286
9873 748
4021 4289
3778 7421
4333 66
8239 9622
10552 318
8117 8075
8129 4128
1849 1175
6369 3851
3660 1225
9595 6158
1334 5544
1233 638
1535 5752
8134 3959
7246 6581
4581 2421
835 8828
843 10087
6363 8426
7612 5929
10332 1364
7804 2320
4406 2575
6135 8864
9552 1091
1224 322
4552 1729
6036 6410
5351 7557
7178 7565
8761 10435
8991 9966
5519 6154
3015 1537
2335 5487
9540 6135
4157 214
3532 8137
2368 8831
7129 5498
10526 8496
7189 9310
6168 3669
5541 314
10435 8855
4125 5771
3329 6289
318 2893
8807 1191
2208 3311
5234 8499
1197 1363
8515 10305
5407 10570
4331 3441
1223 4123
8826 8813
8700 5385
10435 8822
7735 7293
8505 7721
2331 1181
3134 3716
3070 2155
3262 2648
5951 670
7380 1057
1239 2267
822 9120
77 138
7686 4071
3320 335
1237 6793
4126 155
8512 681
4849 6152
3542 1215
1227 447
7229 9120
9124 317
9910 3516
3193 8426
1667 8864
1176 2592
1237 10170
3374 2823
7583 4003
2775 1215
1692 9621
1799 1179
6162 9316
1827 1240
7488 5929
1198 475
1462 4918
6549 1874
7744 8426
5012 8886
7909 10428
641 2663
9226 8116
1176 3280
8056 7293
9068 2804
6007 281
7252 8515
1222 2689
8140 7065
10544 9652
8891 1159
1156 10397
1181 3690
4026 2276
256 5489
10657 9286
6504 3778
2123 2964
1387 3490
2706 6239
7289 9287
588 6918
4289 6067
5093 7216
5939 10362
428 6278
6793 1219
8625 7251
964 6739
4841 3908
2078 259
10307 7370
8480 3242
7336 7567
7196 8879
3332 8260
1238 7065
1888 2663
4076 61
3282 2691
8928 6793
1834 869
5929 7292
9682 3113
7055 5929
10283 2663
2279 822
6841 9214
458 6015
3190 4370
5928 5281
4951 5805
8573 8190
4328 7088
2895 3583
10632 427
8517 1219
1748 5499
9307 4843
6113 9591
10613 2543
6542 3491
8486 1182
1615 77
1435 1198
3433 6423
8711 2323
2433 10428
877 1739
6491 5768
932 4297
1798 325
3952 4791
5605 7623
3472 3684
8822 5897
2126 8506
1228 5415
3171 4951
3329 10147
10148 2276
297 4575
10569 7289
706 2443
9518 1235
641 7707
6542 637
6228 3583
5986 6154
5512 6145
2342 7367
9018 8508
8426 6898
8733 1179
4765 371
6264 2158
1181 8886
5520 8976
835 6384
7557 6314
1357 3655
1200 5711
7014 4756
3157 9910
6987 4491
8860 2360
5859 2653
1237 10464
2320 1229
315 3666
6467 9434
5554 308
8288 4088
4214 843
1215 109
1241 10435
357 8269
7552 9189
7294 6733
8353 5010
293 4195
2053 2430
7665 4826
330 1920
7030 10472
2574 6569
8137 3892
9368 2917
10249 8857
8584 315
3004 8990
7834 7286
6617 9432
9127 5904
6241 8647
6539 307
5885 8816
2544 5276
10049 3346
2640 5216
1269 3631
5054 2691
908 4622
6469 9973
1561 585
2802 3498
8056 6369
2298 5025
6277 6702
3778 326
9897 6356
9677 9821
17 1175
325 5752
6490 1206
10135 1225
3908 10428
9882 5460
10642 10350
3737 3655
144 9458
2034 6228
3166 9518
6362 914
716 334
8458 3489
7688 6554
5544 6528
5929 1361
6918 7491
8692 1235
8559 9283
4937 1238
5091 4112
10717 5950
10153 3649
7619 1452
8361 5859
1171 9571
768 1823
7656 9299
6793 9910
6456 1225
8991 5398
1144 6678
1307 6987
4132 6137
2840 965
3417 9346
266 5437
325 1179
3785 725
9039 641
9926 1537
1192 315
4385 8551
3136 2570
1453 4098
1179 8822
9346 1686
9125 1202
7407 3655
9897 7581
1517 1455
1200 2206
6402 4928
10086 1616
2774 1191
2122 9605
317 7039
929 7368
6190 1524
3134 3908
5951 8620
6570 314
5850 6139
1656 8741
2272 5499
10250 4924
5951 7504
852 7293
417 3414
7923 2486
1849 4214
2680 4208
1226 2581
3244 2476
3329 1238
8514 7506
7695 2504
10353 169
10712 10174
5545 8452
5746 1194
6372 3178
2708 3602
7522 1245
8137 3786
128 3489
9043 303
1205 6361
1849 8994
6876 6782
7488 8447
184 1171
5515 2996
5914 3167
1179 1439
8155 6036
10438 8995
2756 1234
5956 2920
10587 10123
5948 2168
9194 1196
8172 10366
8745 6608
3785 1374
7289 303
1309 4900
3952 4098
9002 4330
2134 5751
6314 1226
8522 10369
1428 8954
7426 5830
6657 10131
7294 8056
7489 7903
5752 2760
10209 2704
6968 6739
1200 1176
2489 8056
9526 8321
9536 4674
6226 6834
5880 5277
3533 1303
2569 9215
1071 8252
7378 8810
6148 5681
5929 9298
6554 185
4887 1172
7154 1181
585 351
3805 766
28 156
5199 3490
9973 1945
8823 1028
9546 8829
10103 1429
4067 3151
1905 1228
845 1356
2130 7445
7292 5306
10646 8377
5281 8093
5005 5276
3150 7735
8138 1517
3414 2428
1236 3636
8929 3280
1900 6055
4331 7438
8351 4234
6137 818
2920 10408
642 3630
2802 9588
1739 127
9532 10340
2827 5025
3088 8894
7656 4754
1228 10170
1787 8225
4932 8690
308 1229
7895 6278
5569 4236
4667 9088
1926 2648
5286 8954
4098 1930
3660 1491
1624 10166
1197 7732
1181 5563
5545 9063
3369 4763
3784 836
6739 1383
3280 4566
4732 4215
3844 9570
6368 10408
8751 472
1463 8619
5881 6152
5276 9526
10694 79
1805 5459
2276 1388
10015 6217
927 9433
1735 1222
4427 3714
308 864
9904 7979
4571 9561
8486 7501
1775 326
1109 5112
2908 2332
1197 2210
2920 3254
2676 7603
2761 7075
348 7420
9070 6793
8139 3507
584 1653
445 1214
2414 8855
7489 3777
5986 253
9527 4324
1657 8877
7900 7215
9215 10573
1334 10553
4681 6350
10428 6923
638 928
5776 4340
4249 4083
1264 6219
6270 8692
342 6519
8928 6949
8390 4797
3015 1663
8448 8252
4391 337
1172 9021
3072 7293
3208 4731
1719 1926
5059 7806
929 8189
7601 1172
1192 3572
144 2047
7154 1113
10038 10428
2492 1012
8486 2866
9669 6987
9397 3193
2084 8169
7824 5830
9910 4132
2815 156
6683 3491
6783 10415
9621 9209
2360 583
9362 7916
6714 10266
1196 2622
310 931
3139 6349
2827 9002
7599 9654
9526 2494
1197 3765
10435 3323
1194 4070
782 10245
5916 9653
2018 3655
8057 10544
1227 1224
4502 5968
4967 7581
3630 2122
2269 1225
8175 6655
9551 7486
1614 4157
7297 8238
1176 2943
1735 3485
1625 8517
4127 1860
8492 1787
10397 6282
7919 1171
4250 8816
1165 326
8075 5868
3544 2774
1215 1240
1666 1718
6762 2498
5357 4852
9912 664
8406 4966
3508 1192
10462 2207
7919 8491
9910 3374
1175 7078
7292 5008
8886 342
2827 7291
9910 10368
8518 1215
584 10430
885 2544
10427 2017
1172 8426
3123 1334
4070 6016
3273 3877
7488 9569
4849 1196
3916 10274
3703 77
5446 3354
2963 7241
9418 5059
6152 8120
10415 1202
1926 430
3151 7525
6448 6456
3902 2509
10149 6264
4702 3297
9926 10006
5016 10570
660 9505
8551 4668
10220 5348
7129 5514
1171 8062
8516 138
1537 3348
2276 4629
7369 7205
7055 7746
3091 4101
6784 6154
318 3280
8894 2835
326 7919
7603 6503
5093 9387
826 10435
8177 10717
472 2645
9021 3387
10625 3666
1233 433
10167 600
1229 2537
3956 472
5545 4297
8496 5566
10712 5281
3208 1491
8185 1198
4646 314
6549 5073
3778 3124
6785 5093
5700 325
8514 3074
3630 9435
10235 4952
4407 5446
7243 9895
7840 347
8517 4575
8140 1234
9510 5841
7766 79
1849 4079
9128 2298
4666 3124
365 7129
10689 4709
10435 8610
6987 1238
9910 1736
1202 2127
6369 527
4125 7601
3414 10134
6695 8834
5929 4846
3891 185
1176 1192
2127 5951
6152 1230
326 6007
10162 1113
5000 7193
9733 8075
7289 428
5520 6372
303 3258
7129 4263
1772 8824
8502 6549
5276 767
6834 8676
5386 8065
5951 4222
1940 7017
417 6334
1926 9653
7580 10462
8056 7746
3123 5119
7294 3976
10435 8506
5473 9532
8709 7623
7704 2949
183 2149
9210 5929
5870 6168
2319 7715
7601 3535
721 2002
4930 3124
2247 5412
5865 3943
2279 8836
4385 2775
1221 7995
3048 2704
7689 8494
9209 6135
571 2342
3418 4236
7294 9974
478 3548
9287 3262
8813 6549
6289 3316
1666 1364
1176 348
6273 5118
334 872
711 2924
9203 8753
2302 4898
10237 6811
743 1722
10098 6112
6289 7707
4344 10546
1449 2297
1926 2299
8377 242
4039 8610
9363 1900
10367 7750
1235 2279
4671 9403
315 2850
1080 9753
7421 5393
8382 7480
1729 3572
7375 4259
1789 410
8759 9451
3791 4889
4070 2899
3385 6148
5276 330
9697 314
5543 1181
6359 1209
2757 7307
6895 336
6782 6040
4897 6549
7849 8075
1428 638
320 2756
6739 8427
9053 6097
2206 7805
3714 8720
7277 3208
1472 2053
9972 4914
1228 3441
7823 7611
7293 2341
6490 5878
3655 2866
5250 2581
6789 1215
17 6414
4370 10409
3385 5133
403 4183
4129 7169
3203 5312
7089 9334
1192 3847
3429 7546
3691 3205
8866 2957
6504 2368
5006 3193
6277 3026
6367 9782
6443 9894
2768 1179
10416 308
4974 8486
8855 8514
9919 9670
1820 9517
1231 9236
8426 7286
3963 7229
7388 9192
4076 6549
9547 4215
4817 4219
5486 1905
5948 7919
638 280
7320 8368
10361 1199
2924 1371
8831 3090
296 7486
4070 10307
6822 3072
3379 1175
9286 4215
6526 8812
1334 10398
8831 3699
8835 637
6351 5752
7230 5305
4009 4702
6007 8831
9534 9115
3991 9418
8364 638
1214 4129
1199 6410
1171 4652
10714 6057
10544 4909
74 8512
3329 4126
10045 2640
682 6644
2210 2923
5281 9013
1901 2147
115 8683
7445 3369
8797 1426
282 4861
2285 2622
1082 6491
2272 10570
9642 5276
5740 8406
1206 7356
1233 5284
8075 9910
4069 8857
8861 3908
3206 3489
334 838
1309 5446
6148 3313
4230 8260
1807 5928
1084 642
9502 4860
6154 4914
1172 702
1449 6486
5881 8855
5699 9174
8185 4617
9134 3386
12 6504
2123 6360
4231 8893
2137 5849
6306 1111
6619 3908
5748 10484
8709 1722
326 8516
9588 5217
6266 6151
8189 4736
9947 2613
8264 2324
4294 7129
10103 1555
7221 6137
3414 5396
10449 6137
4038 6489
6154 5785
5412 2772
1222 6716
5241 6683
9472 5769
10544 5276
8506 268
8139 10544
10333 7656
5051 4409
5218 1176
5036 9363
5515 1206
6085 2433
7643 1815
5030 3025
8829 3645
8981 357
9900 4067
2320 292
1175 9789
4870 1172
3966 1148
4601 9579
1426 8426
10449 6366
3375 1081
1176 8138
6016 2320
2533 6739
1718 6900
2042 3279
7289 9910
2241 5602
9470 2757
4903 6344
1502 930
8849 7897
8409 2881
3654 3303
2622 8551
6887 4395
6739 8857
1921 10426
8518 4446
1602 8426
262 5852
1455 41
6145 2679
1224 1226
9125 8831
956 5968
1181 6366
7587 7251
4452 3620
8409 1171
8516 3418
9432 9451
3864 4621
7229 9818
9856 8632
7218 8264
4067 6154
3092 10147
7603 5859
7193 3396
326 2947
2539 9870
3491 6119
9011 730
9044 3655
5156 4463
10624 8546
4067 8322
4754 3282
5636 6697
8619 4640
8169 4137
1229 1764
10435 6549
1382 6989
5515 4124
5947 10141
4826 5389
6155 1888
892 7557
2592 4070
3576 308
267 4709
6278 3655
2241 6655
8822 10435
4805 8000
2775 7602
334 7766
8242 637
6702 4703
4898 8178
2504 7014
7306 79
8515 5602
9949 7707
6286 4145
7533 365
3149 1225
488 9190
5023 8819
8024 5091
3995 314
8368 1228
5894 1251
8321 6735
7823 10273
7768 8835
2158 2516
7292 2221
9286 9796
8273 295
4100 1517
1192 2957
6351 10332
9515 9655
1525 3228
1915 5636
6542 6902
3943 1254
4861 8141
999 3244
9299 318
8831 5194
939 2408
4333 3091
8075 2125
1305 6444
9322 8991
8273 8515
5091 836
7251 10335
2640 1202
5472 257
7218 1192
6542 3115
3280 3872
2206 1932
3908 7223
8514 4851
8091 5561
2486 7916
1293 8965
8551 3369
1205 21
6007 2858
4702 5316
4969 253
10571 8285
8075 2812
3458 7277
116 6988
4781 3344
2533 8311
6686 1849
6624 10008
7129 3768
10684 330
9192 3508
4550 5885
9744 8129
6789 1256
9850 7294
2907 3134
873 9707
7426 1153
5514 8204
3204 7291
4810 5840
3911 8409
4418 3375
6480 2761
3696 4861
143 2573
9653 1600
1224 9262
41 6475
8502 5385
4942 9401
10524 8426
9657 8889
2542 8955
8835 7658
1181 5051
7277 5403
8454 10186
1181 2114
3576 167
8380 8825
1198 5697
7033 956
2033 293
4123 2756
9636 10053
317 582
4849 10053
6014 10197
9909 9657
8886 7033
3398 6489
3138 1202
10570 5561
10377 2640
1544 1537
6793 5276
349 7338
3576 8991
2621 357
8616 7851
5787 2827
10409 1235
8759 2276
9284 5912
4470 3138
4656 1234
1209 2310
2279 6702
7982 3193
724 9926
342 155
4939 8788
6683 3851
3355 10163
2880 8056
9119 3566
7743 1426
1179 5927
324 10696
3720 3630
3782 5243
8651 391
1345 7627
5859 6340
4459 2344
1735 3778
3816 7768
6574 10544
2738 6209
8861 4520
8368 5514
1172 10544
2827 4624
5268 1525
4076 155
6296 1863
2243 8830
1556 3028
4230 6135
8189 5929
3187 8426
1544 259
3041 2268
3703 3264
7089 1171
7445 9605
314 7329
10264 3383
8169 8843
1181 1181
10038 6087
1272 135
648 7363
1537 6739
2588 866
4130 8796
3092 3090
7623 7293
2881 257
9946 3048
6522 1235
3784 296
8857 963
8486 8835
1557 1537
3416 9621
6987 7486
2730 8551
1663 6057
9696 5331
7496 1231
10182 3263
6646 3716
6709 1175
4127 5587
3167 9299
3191 1198
7535 4126
8426 637
789 1235
4077 5595
8406 1544
3154 748
5566 3906
8202 3984
1124 3583
3297 5544
3291 2640
8451 3491
6135 5725
8189 3956
8426 619
8893 7083
5114 9867
4123 6923
3414 2905
5136 998
10146 4257
8182 5514
8864 4078
931 8515
2149 6007
2280 10624
6154 3125
7131 4026
8826 5418
6548 10197
6830 79
8089 3954
5091 184
9287 2276
4842 2466
5436 8991
2576 641
7565 357
2206 6351
9873 6587
1448 2347
9358 3151
9193 6493
3882 8409
4900 5544
10101 5986
4706 348
3731 2647
7533 7301
8313 757
7293 931
6988 8056
6898 9120
2907 3091
1774 2110
8886 2659
5325 6957
3124 3781
1192 1722
7336 3600
9660 3205
4335 3167
6444 1239
4839 2268
8177 10318
1194 2798
633 908
7169 1450
2010 4297
1181 1209
10220 8701
7065 6466
2866 9401
9172 1113
8691 7298
10094 8056
9579 6466
6782 6007
1214 3732
6405 4479
10162 509
4898 1148
1463 5398
2924 8120
7286 9316
8860 1810
7421 1224
6869 2822
336 4078
8544 3121
6954 6007
7736 10426
2589 5962
8502 4435
1192 9431
4847 9636
10435 6505
8501 7294
348 5437
1199 3267
9946 2575
1116 9532
3704 8886
8811 9120
9972 1172
308 4881
8252 4959
4125 5184
1972 4776
10717 21
258 7623
2342 2259
1091 5216
2730 1757
9433 10303
6491 6701
9669 9972
10594 5503
10169 2457
9974 8849
1773 3282
9585 2550
2320 8426
6242 232
6145 6829
324 7658
282 8174
7656 1282
7901 1171
2507 322
977 6694
4357 7592
1968 9927
6489 10221
908 7745
5690 8835
5398 1408
303 3866
7916 5306
10147 908
10296 3432
8843 9910
2622 7511
5391 38
9713 1002
4287 10303
9993 2909
2837 6241
7739 2728
191 6644
10243 9547
3978 4067
1834 7501
9913 8089
1231 3452
3387 8709
7044 3749
6673 8426
8454 3598
8891 1684
1226 97
8831 8189
600 2506
562 10696
21 1234
1102 4580
9288 10166
3113 7353
8691 1428
8683 928
6702 8494
6264 334
1495 5305
3151 5813
2299 2537
8345 9532
5001 3747
1221 1393
3844 6505
3752 2206
156 7636
6180 9943
1348 5878
6334 5929
326 5948
326 2757
1192 9416
4702 9591
10098 2224
3438 10450
2332 5050
6058 3385
1369 2033
4370 8838
8829 1176
86 10040
3371 5928
7750 4399
1209 7968
1825 336
3851 1701
6057 9993
6239 3482
3072 8426
2033 5968
4850 10432
2537 10544
273 5437
2645 8254
1229 4215
7292 184
3852 1785
8020 10570
9418 2640
1382 1517
7689 256
3158 10720
2433 4125
6783 6487
3595 326
9540 4981
1237 3151
2997 4572
1440 1175
315 3157
908 7074
2730 8858
8569 2640
10362 914
6638 9876
4647 10092
1228 6343
3956 6227
6490 8526
8512 1235
7329 3786
3755 2298
10624 9873
892 6737
9435 3678
1223 10544
1790 3193
3205 1241
3038 10307
5510 3967
2042 5122
1700 2067
978 9017
7581 8683
1737 6154
215 2846
9210 9461
8252 5505
2846 5031
1494 6945
3019 9579
4121 8440
5525 619
3630 5752
6613 7895
1229 2206
348 1627
2589 7045
9186 6537
4123 9432
7591 9927
6135 5769
858 9621
595 4100
8432 8685
5545 998
8684 5375
4757 8132
3023 5590
5091 5752
3040 4657
10430 6739
6476 10313
5009 7398
5545 1197
4776 9526
6179 6489
5570 8278
642 9893
6656 3049
7603 5459
8448 4776
1233 1347
8075 5465
8817 5929
8426 4709
7658 2580
3879 2314
3211 1985
7603 5514
3991 7336
2572 2342
9957 4776
3913 512
2717 5700
8035 1228
10480 1571
2305 1820
5986 3500
85 5396
4127 3619
7383 1082
3147 1790
6751 2368
1269 1179
8417 2091
9775 8829
1209 1081
2098 6448
4231 613
5320 5951
10464 1176
6369 8320
8834 9955
5536 10611
8291 8517
7670 8454
5062 4864
1544 7719
9719 8054
7916 1615
5130 7860
10067 3020
4789 8889
5555 5202
3631 4297
1175 4641
7090 10312
1718 2998
8140 701
638 1517
7842 8454
8755 6686
1175 9624
2320 8587
5059 7748
10354 7736
4860 4941
6354 8512
5305 6689
8846 2433
8709 1209
8216 325
1791 5927
7611 6727
10332 871
8516 6589
7103 3549
6940 64
870 9871
9625 2319
9299 8432
3544 2360
6253 9900
188 3419
320 2152
6558 8232
1786 7746
10245 9189
3015 8486
3638 6587
5515 4999
6148 5396
2622 893
1175 120
9335 2117
8350 7743
8861 1904
8759 2276
2498 3621
1179 1172
1222 8448
3151 5250
6669 9098
2105 10299
1732 1191
5545 4018
8091 895
365 1753
10162 9571
185 8881
2252 5374
8762 8120
9698 181
4147 10328
7278 3261
9435 7424
3439 8169
3491 2576
5240 3154
1362 1454
8713 1215
1179 6165
7357 3909
2538 2609
2535 199
7920 3588
8796 9591
8361 8299
7372 9439
5544 10181
1215 7294
8426 2804
1009 8308
782 6988
2320 10613
8825 4861
49 8823
2879 2898
9532 1748
4926 4861
8117 789
2241 1172
7283 2373
2861 8590
8677 1453
7569 10217
1772 6504
1491 9636
1143 8427
957 10104
4952 1113
8426 10001
2701 8893
782 6366
7421 1269
9520 412
5211 6277
2889 6504
8619 8709
1237 2850
315 8182
2150 9299
1798 6646
4905 1196
7129 2285
3845 7205
3993 6488
8811 7832
4565 4246
9189 10441
1824 3134
4902 4815
8392 3208
2830 2531
1199 6219
9565 1537
8823 1849
7292 8252
2992 1653
9974 3126
5545 8913
1334 2299
4070 183
2776 253
4247 5515
2122 7129
8514 9579
4124 5859
5520 5361
1175 5986
5397 7292
5545 838
1176 6288
326 7486
6583 1294
5514 1234
7656 1248
7743 8709
2307 5986
3631 1176
8189 9193
182 1786
748 807
3334 10298
6743 3879
6269 8288
4861 7920
1231 8886
4826 6649
2759 5148
1238 7945
6007 6677
1256 9046
1426 9927
5240 6461
10428 5566
8239 7686
1686 8201
4834 325
1881 3631
6152 6884
6506 4452
6646 9502
5961 10174
8733 3908
1075 7804
6044 8977
10371 5459
4057 3019
7015 8990
7055 9910
1144 6793
5939 1179
7075 7467
6703 7508
1566 2053
9064 6636
908 10299
3995 8644
7014 8174
5700 2268
9621 1181
8835 9209
1942 2594
1194 8189
10220 1926
8516 5933
8248 8973
3395 8690
9707 1537
10626 2221
430 7506
5561 1990
852 4960
4974 3237
7331 6945
5180 2337
74 6885
3777 1427
5831 661
6617 5753
318 1799
3851 8512
6390 7294
4983 3687
10555 1491
8137 10362
1206 3206
3194 1281
3908 3655
4903 1172
10612 4861
1192 5561
9588 6739
5012 9502
4289 5051
4465 716
2209 1226
79 3630
2708 9795
3191 324
1223 3182
3337 1181
1526 434
1206 10239
327 8580
5830 6506
2276 4942
7916 7068
6802 4790
3260 10435
4380 4691
9227 1787
5928 3474
7233 3193
9657 1624
9667 10428
1561 7588
6651 6628
8446 6463
7623 5506
9588 1491
1640 7508
1181 1356
8991 6117
1153 6154
2354 5365
8542 1798
6945 6490
1215 4446
6533 2438
9377 8881
2648 9661
8472 5847
4125 1156
3538 5180
3337 1228
1172 1171
7804 7587
5218 2004
2240 10149
302 6617
641 315
860 9464
1772 6075
10332 3657
5313 8514
1197 1231
6154 8090
2033 839
324 156
9205 8621
4129 7832
4026 7720
7339 3851
7534 10408
4777 3346
5849 1191
2331 8684
1228 1230
4000 9554
9042 301
9565 8926
5509 6278
5561 1228
8448 10660
1429 9124
3894 5368
5950 3928
6277 907
9320 1910
322 8928
3167 3156
9532 6008
4826 10447
357 3848
1179 277
1237 268
1237 9292
1158 4767
7216 4347
10162 6987
5042 7147
10699 348
10354 10048
10399 8890
4327 4645
5281 10367
41 5775
2775 2648
6338 7016
3387 10626
1024 8282
1502 8127
7562 1179
5827 3225
1181 6714
348 1171
1463 4690
3282 8405
3595 4171
8958 4762
6686 6256
1427 6040
1240 7187
9215 8690
7204 6335
8683 8620
4530 2776
9192 2298
6361 6714
3396 1911
2349 5708
1544 7280
8392 1254
1200 8991
1048 9697
6007 300
675 5561
7246 2906
10097 1234
4122 2352
7292 8849
8770 5155
9546 8502
8051 9002
2267 2419
1849 8829
1260 188
7737 3794
325 9299
6793 7658
5380 2172
5033 183
4135 8427
4959 2150
10132 10243
335 9799
4460 4903
1237 7947
359 8137
3986 8387
6016 8544
8868 9395
10569 7157
641 337
6975 7290
10435 490
5228 2920
2640 6842
1463 221
5419 834
10570 351
8426 2533
342 9128
7846 8127
2216 7054
1176 1331
8515 9040
318 4492
6159 1053
8866 3548
8061 8486
6108 9655
3954 8379
9006 10197
7292 1222
7339 4211
1191 1199
7689 8440
1095 3587
7286 5494
4903 1171
9036 3715
9088 10291
4572 5192
6232 748
66 1427
4873 6037
4678 5434
8471 1176
1891 6135
1084 10076
6793 5953
6016 3236
1446 2127
908 314
2118 7766
8511 347
3984 9815
3597 6725
10725 7557
2171 3538
1200 3982
3660 5302
950 7537
721 7496
1194 9290
4766 186
10207 8321
1702 4839
321 10570
8285 253
10626 3637
8683 2775
1194 9534
3387 2723
335 7995
318 10435
10435 9542
322 5037
1849 6804
8116 1238
7580 7522
6457 9804
6549 5396
5038 4396
320 7832
6999 748
7488 7289
8361 8508
1491 9040
1565 348
8456 960
4929 8542
3123 1428
1255 2466
5986 8137
9579 9959
8361 4230
5866 2903
9450 1176
7445 2329
5027 1786
4049 6940
108 6987
5637 2903
7506 3685
2457 4918
9517 3387
7491 10696
6038 3385
7489 7525
7020 71
10015 7291
7717 7356
7033 7920
7656 7421
7129 4393
1238 8409
6306 3906
1176 4861
5281 4129
1544 1949
9200 9972
8426 2756
9849 8203
4018 3206
6148 7044
6491 9034
7489 8683
410 9630
6446 4248
8486 5385
3187 6721
8368 6331
3429 5752
1224 10428
1849 7572
7218 1790
6145 4861
326 7175
9008 4214
9018 9053
434 675
10318 1222
2157 7750
1235 7288
2572 75
4459 6443
342 10274
8811 6891
1991 7506
1239 952
1194 2272
2694 1234
6394 1231
2439 8139
9932 7746
8716 5707
8417 6430
2640 10641
1917 4571
10291 2253
6504 1901
8831 9520
5251 4249
734 5514
5388 2433
1225 6491
6007 1082
1224 5929
1702 8819
6506 2496
3209 642
5561 3418
93 5751
5291 1572
8321 64
7973 295
4693 1166
5636 9893
9526 7736
6152 6504
9189 6154
1735 1734
2131 9398
3995 8486
8871 4061
8138 2037
7065 6725
9120 2502
4810 1233
5545 9868
242 9401
593 8823
7804 1064
9087 7215
9235 8252
4076 1206
7494 2775
7748 3121
8823 9704
675 5830
74 7992
8409 10243
7074 79
1390 2576
10060 432
1016 9649
3501 2836
1734 1994
2640 8075
709 5240
4567 10318
8392 351
9504 822
8410 9058
2277 7362
7686 6617
3346 8302
3705 1852
10485 5062
2774 8859
6896 7700
10456 9120
1206 10337
2828 1179
1426 1240
188 9621
8508 1786
4279 185
4887 1229
10036 5515
7793 10162
7146 3778
9532 8409
5018 6989
7568 2820
2589 9910
7294 1205
8409 5509
8496 7289
6040 2538
1064 7746
4230 8135
3414 9088
9871 4302
5831 6783
5131 9357
3597 5515
6945 9190
9972 2923
5822 9505
7506 997
2307 10398
7539 8239
1221 6360
4127 1554
33 4514
3328 7920
3441 247
8486 7251
7245 934
170 8558
342 6516
4193 4125
6361 9513
10335 10303
1896 7750
3572 7252
10221 9286
7441 8831
1228 1624
326 322
8691 2950
8406 3441
3667 10163
6372 5701
3124 21
8178 3777
3432 1234
997 588
8508 8056
8751 3156
3705 3204
9521 3654
3399 342
5515 2653
6830 8502
3208 1198
7246 7962
8683 325
10389 3310
4473 4125
2602 1214
5412 10286
1921 6055
4617 8137
80 3392
7219 1890
3088 8749
7229 2250
10717 318
6040 4931
1901 7849
1219 858
2410 324
5437 4423
8557 836
5859 2842
8810 7229
3904 8506
10694 852
1989 1215
8189 6793
41 8810
9577 7331
1215 6760
2592 5545
4842 3398
1228 5515
2112 3576
4657 6575
2525 4231
8392 6007
8871 1427
6332 2307
3912 7251
2541 9064
1536 9426
3117 2605
1227 8812
7770 7335
5544 41
3374 513
3844 1174
4567 2221
1544 6017
1463 7292
1176 8844
4900 5009
6154 9489
1235 4207
1237 357
8157 1427
740 6289
156 9021
9344 4215
6351 10166
10680 2901
5520 2220
6280 9696
8690 6007
4127 9588
6316 7348
10717 8834
10357 8817
6272 5908
4183 2320
10447 1239
4260 1229
347 417
1787 3280
8544 9991
4880 6148
5011 2640
1494 1113
8813 5340
5199 1980
1172 641
9321 7129
2467 3446
6209 10303
8518 8189
3714 5951
2592 1558
3076 7968
8129 9418
280 8406
7083 8454
230 3513
6038 7831
7442 4292
2241 6683
7350 2923
2905 1171
6079 5280
10626 5437
3242 8120
4297 2585
4385 3316
9669 6646
2250 8821
1791 2339
4801 8056
180 7286
1227 5396
814 2640
1181 2360
9557 10197
3385 9435
3089 6701
8846 9350
5895 2342
5494 5831
1814 1179
3669 365
2247 8253
8820 1224
8834 6209
1419 4446
2674 2634
9654 7727
3438 7773
3990 8295
2827 1222
326 6145
3594 3702
8000 3354
476 8511
6923 4763
7849 1858
4403 2640
10691 5831
1820 5929
9283 8892
9782 9820
1181 8056
7975 326
6055 10149
2545 1172
1231 3567
318 7315
10238 726
4814 1240
5561 9559
9828 6117
1194 6354
1309 8517
9200 4937
8512 7688
6137 2803
4871 5918
7088 8749
1072 919
7508 2572
4156 4009
9193 8137
3429 3635
9556 3206
5514 4324
8313 79
1235 5358
6987 5596
9908 7368
5929 3539
6871 8749
3515 9463
10573 8595
6793 3031
2533 404
4129 7294
318 7658
2640 6284
3233 8516
6148 1199
8444 6007
1221 10544
7296 3991
4875 4446
3803 8849
1222 7746
3374 4214
3136 1202
2654 2538
2240 3193
999 1231
3304 1843
41 3848
3584 8551
9993 8432
7063 1175
8759 8526
9636 1234
6989 2227
4247 5281
2272 3090
1237 10544
8242 8117
1790 1430
3778 3510
8451 7908
9124 7831
7803 6923
6150 4330
8252 4709
1926 4898
9871 4765
1200 9018
1901 1945
467 1453
4067 908
10148 7439
2756 1234
10544 613
7293 7501
6137 7704
8903 8448
3059 5986
8940 1179
789 1191
8486 6228
4418 8189
449 1544
4434 2866
1175 1603
430 5020
6940 8759
7745 9368
9775 845
1787 5566
3156 8116
4132 9705
8238 5724
6989 4936
8448 3164
691 9397
2774 3865
10162 1428
4702 5276
1384 4374
6843 7533
4776 6487
641 9435
2141 2799
7631 8860
9428 9526
7000 4851
8426 7289
6533 5716
7506 4125
319 8721
2320 6055
9432 7467
10699 1232
3298 6040
6611 7445
8544 4128
3539 1995
8813 10623
9042 1197
9320 2298
9018 10334
5240 5437
8590 9953
5391 2863
5859 8990
350 10280
1430 6210
2503 7329
2698 7470
1990 406
9838 2640
7438 3666
322 9852
9401 7494
6372 6064
5233 5371
2628 5511
2131 3908
9177 1772
5726 8508
7129 2433
5515 4514
7746 5939
1632 7500
2802 2529
3038 178
7016 3542
1176 10287
3403 8409
5404 1559
1227 9064
5002 1549
9992 4129
2137 5566
10063 8350
908 9090
348 4781
5544 2276
845 6079
3151 6364
8148 1491
6424 5865
1209 3241
428 7831
7770 307
10435 1355
5514 10717
8460 3329
7292 8078
4702 1917
2533 2279
156 6736
4834 7094
8239 7095
9288 1921
7508 8825
8496 1973
1078 2078
2147 3798
10254 5484
666 7289
9913 7658
3619 6489
3749 523
1624 2612
10720 619
7229 8231
5514 7886
4448 6220
8952 5081
5581 8075
10049 4762
7384 2206
48 1427
2899 600
6365 6507
5460 9606
8551 8871
3817 8462
282 4864
7336 6234
1113 3397
1063 235
6624 8406
7066 9152
7286 1233
6289 6850
4900 3631
3001 3795
6542 9320
6618 550
9579 9650
5881 5304
416 9570
6963 6987
10717 8587
253 8464
2663 7289
3703 9418
8831 1561
7488 3136
8189 7070
2053 9662
10036 6804
678 1517
3786 1921
4918 3138
6139 6472
1393 2274
3208 336
7293 3583
1624 4067
9415 2805
8709 2256
1849 9299
4860 3007
1524 324
1537 6923
1228 9526
314 5091
5190 3015
259 3839
2622 1228
10216 871
749 7658
1257 5398
253 8056
478 348
1171 5073
7916 6739
8886 1197
64 2257
3282 2355
1238 8035
2140 5093
1202 9488
9628 7044
5281 8859
1428 326
2703 6593
6139 8516
10435 3418
8285 8508
106 6665
1825 7147
10525 4069
5831 7368
6369 334
8501 3725
3765 6103
1202 788
7801 4854
5719 10420
6620 2663
5951 3908
6057 348
6896 5046
4128 1537
253 1176
10720 1117
5824 9211
1202 1172
9451 2889
1240 7168
5529 5024
1191 1191
5636 7368
5312 3507
1426 6137
1188 2158
1791 8242
1695 2948
3072 342
6361 2889
3654 8855
1798 2014
8903 1234
3698 8506
28 2276
8390 6562
8435 6401
9876 2640
303 6015
2640 5566
9101 10243
2649 4322
6489 615
7506 251
2568 1071
2665 6873
8027 8189
2533 6616
7804 6055
3418 6507
8478 2676
4861 5091
8544 5912
9299 6489
8879 8864
8512 9088
9954 7489
6542 4380
456 7339
4903 7496
6720 8091
10712 3387
9519 6647
6938 908
2248 7074
1095 20
3297 1219
1926 9083
10162 9926
3990 6242
2457 8097
3280 3020
6314 7735
7488 4850
3396 6168
9432 3123
1209 1176
3755 9325
999 7352
4861 8169
2018 1002
2774 303
9954 9636
742 8197
1226 5437
1425 6548
8991 6136
2447 5939
2221 10428
9384 4209
10049 1235
638 1176
9972 317
318 5986
5386 320
1147 4578
1202 3766
1219 6623
8684 3597
8406 8683
8831 1209
3906 8587
5596 9062
1231 1113
1124 7292
9117 220
6600 443
5073 10641
9047 1241
574 6036
1223 7129
4938 5473
1176 10668
4890 10098
1223 9317
5868 8390
5306 2756
6148 4491
3547 8189
7489 1653
318 636
1494 6504
3217 5081
1790 4950
8812 5341
6709 9588
6152 3351
6139 8544
6505 1843
1970 1926
5740 2342
2272 8454
8056 3748
7779 1175
242 8137
7700 8185
8819 877
263 77
1223 10015
7968 8818
8140 8431
6932 7025
2079 1494
6969 7020
9998 3716
8835 3908
6793 1451
5286 3992
5494 8718
1172 9128
9126 7293
7635 1222
7860 7289
6743 10118
3655 10588
3209 6789
9363 1834
3090 253
6733 9120
143 7849
1831 3599
522 2320
5062 6135
3436 3631
472 9532
8496 6008
6573 10377
6016 5808
7920 6987
6356 9760
2262 1240
9851 8903
2152 3996
6305 6368
10303 2278
10097 1186
8692 7707
2137 708
8351 4134
5053 10415
8518 4667
2342 1175
8056 3389
10371 3354
9240 3331
7748 1181
5932 448
10148 8577
789 6164
4118 5494
4240 8823
8690 2756
5276 2500
1241 4826
5514 9128
2728 6829
1085 5831
4299 10389
2433 10158
3142 10084
6784 7289
9513 1228
1227 5939
9698 10544
6940 748
3600 1199
8939 8939
6366 1790
335 7294
1221 1412
6277 3259
8828 852
2550 2267
2923 3201
3669 8000
5043 5276
1776 2033
7700 4000
3151 2640
2292 9249
2944 8712
8519 2542
10447 973
303 1099
315 10193
6491 4861
3851 9014
3404 3489
8516 5831
3808 9918
8242 10125
326 1219
3630 4618
7486 8551
6137 6083
6055 10447
8174 931
7707 3654
7663 3301
5010 5515
1450 3851
8189 1203
5710 2640
7289 10428
6182 9210
4898 1191
9696 3725
1790 8189
8861 314
9093 1230
2837 7247
2154 5073
1909 1222
8299 6395
4067 6314
1173 199
8709 5637
9456 5305
5409 4611
8368 1849
10428 2331
10397 3655
5951 490
6676 10428
4370 10277
1446 1234
3993 9151
5986 2006
2980 8120
7707 5563
2776 5002
4183 8834
1772 8991
2708 4696
3123 2648
10209 5929
4642 927
478 7195
8169 1672
889 3348
7768 8684
4244 6148
3155 1653
1439 1225
9957 5752
6154 8881
6500 9875
3508 1881
3072 6923
10389 1964
593 5849
5024 4390
9997 1235
6498 470
8991 4918
5960 10253
929 8225
5472 8368
6870 970
3666 4922
9058 77
8129 5792
4860 77
1226 7234
1923 7538
4382 3687
2677 9316
2908 3414
1199 7488
10275 3863
2846 8368
2533 5305
8044 156
3992 3209
7571 2774
1084 1827
1845 10074
6340 7216
7517 7289
9401 6444
4418 3130
5520 3600
253 3973
8512 10162
1205 891
91 4765
1205 3620
5367 6139
2851 8522
1202 3805
10307 1224
357 10036
3023 7079
1943 10147
1181 588
9134 7339
4920 7483
6057 892
10252 4502
2155 3156
7164 8185
8624 8829
3438 886
5930 1194
1113 1625
9014 3983
347 5093
8609 8431
6846 1825
4125 325
5604 8321
2361 1219
8986 6542
9008 6148
9020 4905
1199 3089
1215 3398
1236 6444
2827 3532
9876 3690
3427 3166
3250 3441
9910 1200
33 6592
8889 4070
8823 9591
7727 8528
1849 9064
311 5538
4332 3263
3909 6354
6937 8800
2158 954
330 5362
8749 3619
10148 8023
4271 1200
5538 2467
8544 1921
9755 2816
2548 1585
3704 7229
7147 8611
2541 4890
1398 1063
2091 6087
9294 678
7289 3269
6894 5515
172 9388
7215 6822
8426 4156
8844 3260
1799 8448
9871 9940
6615 5636
3072 8137
7248 320
9200 2127
1241 9548
10389 1309
4903 10009
2329 652
3147 10456
3432 6134
4900 3078
9435 1267
1172 1231
4860 3399
1167 9923
7218 9432
1438 9993
2457 5169
5494 8511
8258 1428
2682 2263
1489 2726
8875 6702
8138 2176
3583 1196
6278 523
3631 7583
6906 8178
10449 3913
7568 8320
1849 9397
6266 2465
6945 7770
4045 261
4126 1198
7897 7148
8831 5240
6150 6107
7230 1463
3877 7294
8139 2273
6051 3189
4026 7982
1227 8075
405 4938
6988 7139
8359 7743
760 7835
3432 9357
8593 5830
4148 1625
718 9760
10456 4617
4370 2854
8426 5695
10416 3090
6361 4677
1240 7794
5016 10194
1309 5971
2337 7426
342 5929
6135 10009
4246 7129
6286 1910
293 8140
4070 638
3871 8991
6289 2064
2298 858
1441 3418
4128 6164
8120 954
9650 5276
843 7336
9613 6286
10091 701
1224 7918
8864 5548
8831 5859
8752 4546
320 1013
10435 1148
9973 1112
3154 2633
315 7489
4106 1813
3489 3542
9992 5865
4357 600
9972 751
3508 8512
6623 5165
3789 3602
5752 5106
3875 6168
3474 324
1053 8829
1219 9321
1269 9526
6945 1428
21 3206
1716 7294
3882 9120
8368 4686
4214 1209
3572 6351
1222 6940
6360 8486
1093 6142
9696 8120
8549 4399
1179 9238
9532 2902
641 1192
6047 326
9526 9287
7580 1334
6154 4211
2137 4860
10626 5636
1200 6119
7488 7286
3906 8082
3205 3684
1428 7286
4578 6081
342 2813
6135 9982
1334 10426
2316 5986
1197 3167
1181 4409
7658 8432
4621 9142
4571 6314
4128 10303
3474 8602
4123 6239
8991 1495
6048 8803
835 10264
2929 8496
8075 5302
5091 8240
4900 4127
7353 1430
8448 1491
10389 2895
1480 7853
4126 4619
4939 6589
1079 10584
10074 3090
8431 6274
5201 8737
8448 6430
8189 5515
1234 6802
7325 8486
10098 6491
3999 4128
8002 6446
1192 744
3115 5916
6830 9002
6461 2929
5545 9378
5452 1226
7277 8239
10613 322
669 7920
9649 6372
7831 2053
4552 4335
4887 6036
6007 8858
7565 9916
8444 5437
3162 2206
1240 4147
7804 1765
1002 7753
7315 5929
4123 4350
1926 2774
1463 1761
3310 5187
638 2050
7445 3151
6719 4826
7689 1200
9484 2154
1142 2837
1191 9973
6361 5563
9025 325
5281 5881
4357 1933
1191 6168
3374 1219
2064 8440
7253 2923
5463 5515
8426 6821
8137 3904
4716 9899
998 1221
10162 4940
1219 3402
1787 4671
8353 4937
1693 3370
1175 4130
3851 10166
1448 10220
2653 4619
51 5701
5515 2804
348 9211
7746 2485
5386 1215
2703 7634
6489 5396
3332 4770
6135 2592
4234 239
5398 6427
7055 7336
2796 4116
1176 7456
322 10015
6490 1612
7315 58
7065 4037
3329 10624
2155 6306
322 10162
1334 3655
5520 8406
226 1205
8834 4970
6444 10402
314 2276
3072 1238
10631 8802
8420 3331
8129 6706
163 1181
1575 9484
10447 8368
2622 8406
281 8448
4765 4446
6016 5386
5341 7783
5514 1172
7367 3956
8138 7479
3588 348
1561 4644
3193 9190
3432 3207
3606 1895
348 3167
9008 8737
23 8321
7916 782
9987 579
2412 6410
7441 3205
2397 8528
641 2804
8050 2577
8514 10409
7055 8094
6215 672
9927 9548
1485 2533
8846 436
5562 413
1184 8849
3205 1522
3725 7599
1942 2141
8129 8368
8093 3280
9558 619
2801 621
9910 9852
2261 273
365 9855
2803 7920
7750 1175
6225 2615
4974 8683
9636 2289
9434 3668
3023 1199
10703 8609
7428 9807
369 1253
3611 10389
9763 9908
5739 10415
8511 2730
6616 10384
2127 2987
8514 1786
1206 4206
7289 8368
7039 6792
2380 8891
6494 8577
9120 3877
3151 1225
1082 1181
4712 10243
9719 5545
7251 4125
9286 8858
8502 9228
308 4905
9370 3371
8506 9320
1636 9039
1175 478
5437 1199
6277 1628
2206 7282
3869 8636
5522 7597
1395 1194
9478 5538
3234 9910
9058 5885
2137 1192
283 7445
4657 2920
315 1237
8749 8061
238 414
6302 2502
2298 7685
8056 9709
8169 646
1181 8784
4978 7835
6061 2513
7250 8621
10449 1228
8189 4656
661 9910
1200 1071
1930 4483
456 7294
7291 6764
8544 2537
5830 5156
4142 4297
2242 7291
2568 4003
9997 2889
2488 6490
6792 3608
8861 3301
3630 7292
9322 8140
6274 8440
6801 1179
9127 1214
1491 6713
5562 8828
1199 7291
10588 6137
3754 5905
3321 3310
1205 7478
9903 8709
1505 1206
9042 1238
7489 1739
6623 1544
1214 6491
6119 4225
10263 6503
914 7421
2907 10610
8177 450
10626 2679
5545 2160
7294 5389
3124 2292
8225 4515
5093 6444
7750 2920
707 7561
10362 10074
6145 5939
6696 6824
1491 10361
6615 336
7836 1064
5388 1224
4034 9605
1238 8225
6384 1234
9058 3205
317 1161
5510 6619
7253 1240
2311 1735
7304 6824
4197 4069
2319 1367
10119 2572
4121 775
1240 9588
2493 3151
3491 8861
2320 10435
4879 1428
4826 5752
6712 8527
3781 10303
6007 8144
6123 1166
5830 2206
1144 10147
8797 8770
7533 10571
1222 6657
710 3963
6325 1181
8028 7129
9815 2279
7292 8526
4599 7489
4018 1236
7627 4026
2396 5720
6506 4617
2703 2319
10667 9382
3244 1215
308 6007
4128 10717
2122 5081
8056 10217
2496 2640
2539 1084
2240 1200
3624 8861
1198 7916
562 6177
9871 79
7978 10132
2292 5446
8137 4370
8506 6007
8551 458
5885 7896
1205 1199
4125 4464
1181 3375
1233 5468
1219 9329
1662 1721
8915 3509
280 5396
2640 8269
155 1231
2100 334
7531 10303
3516 4105
845 4173
466 676
3822 6247
5929 6145
5865 8440
9184 2122
9782 3432
5929 10221
9193 2987
1205 6783
2696 4952
6505 2640
320 8894
9175 10163
2216 7703
10147 6384
5690 7627
1849 7486
4572 8528
8140 2269
293 4931
1926 9998
74 5951
2108 1573
3748 8864
2300 10409
5470 5276
1772 7643
9239 4667
6372 8706
5125 3845
7685 7508
4219 5929
4054 8138
2064 8544
447 2211
77 3583
6284 317
1194 2034
893 4215
437 6923
5515 843
7919 1269
6608 3621
2213 6959
9910 2692
8135 3606
2178 641
6359 6723
8691 2962
7743 4140
10373 2776
8786 8123
3193 5472
10420 7215
5566 2691
549 4361
1882 1199
550 5520
1790 3545
1525 6137
433 2161
3716 823
5062 6870
5040 10303
5412 5885
5805 10435
6135 5396
6508 8056
8830 1594
1194 8431
7971 1466
7442 1120
7129 6793
2353 8200
3489 9707
1176 9039
3247 7129
320 7292
8749 5084
7537 8541
8829 8406
4905 8008
1356 297
6140 1915
2648 6558
9649 7065
4098 6542
6783 1202
782 2292
10333 1176
8835 2634
1228 664
8858 5751
5398 9018
4446 3734
1106 1735
414 3124
6829 7104
6972 6286
931 1143
3193 5025
342 5281
1063 9653
8506 3282
6168 8923
226 354
490 7025
4078 3260
7768 5518
6235 1205
8352 1223
9120 10431
10717 445
1206 3328
2802 1799
3544 3070
1425 7508
2611 10378
435 1227
2451 10135
6489 9526
7501 3544
2241 2282
2206 8835
302 4359
1517 6057
8609 4714
8373 8846
6328 3418
686 2700
5512 3417
5276 10465
5526 6489
7601 641
3714 5014
410 7230
1238 3414
5397 348
6139 3124
15 3134
10588 5437
207 5183
8684 5868
1773 5709
6325 2279
1164 6589
9770 6971
8828 3387
638 679
7506 1179
845 7229
6940 6103
2712 9287
4861 5821
1228 4860
7831 2849
357 10531
7030 4213
6730 7253
2331 8881
4862 5752
1229 8471
10592 10333
10397 1986
9727 7253
9636 5929
324 4125
6619 1206
7230 9658
6490 10331
7656 1176
1198 8849
291 3975
1219 7460
8392 4214
5341 6558
406 365
7088 7229
347 7292
449 6980
1176 348
1491 3124
1828 1227
822 7096
4573 6049
9549 3206
1095 6940
6503 4064
2804 3749
6289 4924
5590 7636
507 5360
6490 334
1910 1209
9913 4873
2467 7152
326 10600
1505 2273
8891 5545
3535 8189
2730 7197
3205 638
7656 2583
1491 6768
5637 7849
6155 8134
8426 8406
79 8285
8006 4231
5637 2412
5555 10544
2397 2276
3072 7018
1145 8505
1259 1192
2538 4076
6209 7533
3331 1698
7643 8797
8860 3984
2061 4940
2815 6137
3244 1809
1194 8826
3576 6142
9060 2118
3631 1162
6457 10626
7289 1327
6550 9705
7736 6014
8409 8486
41 4289
2621 320
2827 8811
5189 5398
1739 709
8824 2516
5737 10243
600 9048
6542 3046
5924 1208
9128 6354
86 4124
5520 6714
8553 2252
5813 3371
2241 8564
7169 5515
7291 2226
6802 8309
7103 2299
5024 3740
3414 4898
5563 1219
6154 1787
1772 7557
1632 9499
3396 3422
7919 3077
8514 3303
8116 10335
7603 6289
335 1790
2210 7486
2846 8544
10724 8829
2551 6891
8169 3164
478 1237
8684 9395
9873 5034
1786 2920
6104 315
3928 4214
6456 326
2547 7488
1773 9120
2640 7470
10147 6359
2942 4951
4367 8516
324 7707
1214 4424
5555 5169
10497 2952
638 1242
4861 5939
8621 8893
4534 10428
337 342
3205 3438
243 9317
6782 8174
10641 8786
6042 682
9040 829
6491 7026
5545 8262
2866 6148
3235 7293
8368 2297
1231 1258
7277 8709
9526 852
2155 4825
914 8288
1631 2880
6360 3261
1737 334
8132 10402
4779 8973
10477 8406
633 8139
1172 5545
4059 9877
1790 1199
5487 4859
1181 7421
1235 10438
9506 5986
5306 6315
7919 3044
8522 7456
5527 9532
3482 1199
2465 9002
2336 6793
9588 9697
3417 6299
1735 8544
1223 9842
9807 3635
7009 989
8691 2010
7354 6901
9395 5012
342 709
9635 1198
10221 8514
7506 9945
9874 6940
5928 4938
2924 7421
4421 5398
5937 829
9626 5741
6148 889
7704 583
10318 318
661 1559
971 10303
8932 2152
3996 1531
357 6923
8174 10717
8866 7235
2302 9299
8517 8075
8090 1224
8515 7746
10636 2640
5515 8117
325 1241
9738 569
6372 1926
5073 6033
296 2774
1240 8129
9877 5562
4693 1238
2918 7292
2835 7313
2269 6168
8639 8748
7129 1631
318 2229
4007 3824
6208 9397
8392 1228
3911 7589
935 790
9579 5346
2627 8891
1026 928
5251 10409
7770 6793
5281 8135
7292 2296
9044 6503
9375 6506
8183 3156
1145 5736
6549 7421
2613 4170
10098 6135
10646 3764
3716 3018
3684 3124
3269 1632
4909 836
6656 1739
4282 6015
8132 8861
4125 433
5346 1849
9435 7623
273 7489
5929 1181
5032 9927
2457 2252
6152 709
7919 10307
3468 1773
363 2457
7522 10472
1427 357
186 4352
1436 7583
3204 852
6490 8075
3374 5093
760 1181
5744 2320
6372 1608
7685 9910
10415 2010
1241 3392
1683 6174
9252 5966
1171 2640
8512 3778
2906 1181
4183 1615
4572 6372
7295 6239
9810 326
5928 9918
5894 393
10679 1179
1420 3737
2213 1020
3911 3237
5752 6598
6617 7183
3124 4249
1914 5299
4124 4781
9299 1154
4898 3705
5580 8844
5545 1426
9329 2867
857 9297
3147 1171
2005 1777
2994 58
8245 5292
9972 10397
5986 6037
3041 7291
2439 8075
7255 108
4126 3544
8754 307
10162 7623
1924 748
1428 307
3716 789
1320 638
8506 5986
1926 1486
10303 42
1196 10574
7635 7746
8013 9309
252 10162
6620 10098
8075 5849
2500 8871
403 6923
4135 1561
2583 253
4485 9495
4728 4462
7292 4246
348 6456
10426 1199
2103 2157
3215 438
3019 10398
600 2529
330 7914
2846 4127
9926 100
2319 10334
320 8886
10545 3259
1171 8117
5494 10007
6314 6490
7201 1230
3204 9435
4953 10717
4268 6789
2802 4248
8409 7230
1146 7445
1240 7291
9509 4861
2292 1222
3696 2320
6038 8534
1191 909
9222 3091
1148 3268
6503 2383
8075 5059
6504 6548
1517 6782
5180 5239
8189 3120
7043 4644
1229 392
9190 8056
5947 3794
8844 127
5555 2425
4861 334
8937 1449
4873 1181
10717 3792
1084 1428
10134 1431
10415 1261
2229 8528
1164 852
3505 7055
2538 4997
6223 430
7152 5859
326 10011
474 2141
5563 7491
641 7293
1221 7489
587 1624
6883 1010
3369 10221
6372 8621
7178 4038
1221 308
1161 1071
1673 8991
9915 3783
342 7602
9696 1427
5370 8413
8818 8185
1842 7897
6057 4213
8368 2802
10480 8140
10298 7178
21 2686
2504 4230
7636 7656
2828 10166
2678 8139
4182 660
2335 3074
6719 3894
6427 9661
7339 4350
1179 8283
843 5561
3844 9871
7736 8620
1197 10696
1838 3417
6038 356
144 4596
9018 10176
5951 6918
9176 923
9120 6793
8827 3773
10635 6475
1198 2060
4070 6938
9474 5988
1194 6782
7508 6656
4214 1665
7489 2776
6956 1194
1205 7591
7997 9548
2804 10482
1179 7317
1221 10372
3197 2320
6743 10086
6489 3121
3280 7635
3041 6253
9579 2407
3908 4148
4294 6842
6057 7445
3315 944
4861 2099
1799 2714
2542 1176
6570 4324
1172 7685
7666 1173
2538 1206
2433 5398
1491 4794
2384 817
9074 8890
2104 2542
6761 8823
8321 2433
445 9823
1171 2537
9591 3443
8889 6234
6038 7351
10397 3468
9229 524
8835 7501
6793 7550
8759 2242
2640 6909
317 1205
1572 4126
595 7291
8517 3371
9129 9557
8036 7294
317 6678
4246 1506
10560 315
1443 8822
1296 7194
4977 661
1384 2802
9434 4183
6180 4714
5081 5986
2920 264
9873 4214
8587 629
8405 7851
3038 8813
6397 7569
2592 8886
1170 9120
6801 1235
8716 8091
8426 2319
9240 9772
6148 9287
8991 2433
2571 1205
7658 6265
5518 8232
5398 4826
9128 2150
7486 6403
9398 2770
7517 7748
7286 6444
6037 297
1349 2153
6753 3434
2571 3867
6571 3963
8134 858
1191 9518
9120 8810
9085 4861
8351 5396
2276 9240
1572 6369
6209 3803
241 2221
3193 5568
5432 1491
334 3602
5281 1712
10207 4859
3419 78
2517 3583
5562 7746
2218 7720
1200 156
8682 1271
845 4420
3752 4328
5563 2336
1905 10221
10276 2640
634 1171
6802 5914
9579 3698
6953 883
2153 6350
1078 5939
1175 852
4230 1776
8767 2678
7826 6421
5472 9551
8881 5016
1223 2925
3136 3669
9229 1075
1989 3092
8263 3544
2257 307
8834 7329
5545 1544
2802 5240
1081 5517
6782 2652
9226 8409
6152 6573
3123 2793
2493 7896
8269 3124
8104 1238
8280 7658
10435 4380
3421 4261
4217 6430
7995 5073
5431 4347
4165 7533
7501 10472
4864 7246
9991 2648
2206 1511
172 356
3237 3181
9042 6219
7689 10469
1791 5849
6181 10628
4130 1494
6514 6719
931 893
9227 2030
2628 4941
8508 9519
10643 6152
9698 3046
10584 9193
7623 2459
4210 2137
1444 4954
10402 7074
4666 6782
4332 1149
7367 2622
2640 3208
5091 4070
8831 1773
5187 10569
8483 2632
8474 8818
4952 6805
1192 2618
6766 1958
8132 2547
9294 1197
7143 6369
3908 4567
8746 10095
2154 3788
8652 10463
6219 3134
1241 494
5929 4200
9588 7029
5178 5012
6618 1176
8427 3204
7707 2609
2629 1361
1269 687
889 7055
2267 2634
4284 4370
2430 5460
1181 1198
8035 2158
7942 6007
3669 4861
641 6549
5573 3358
7643 1235
6946 326
1859 7540
10044 2608
1235 3549
308 6382
8056 8829
8894 892
156 3441
638 3213
1179 2775
5276 3669
6359 7286
3576 2647
3544 10435
8773 9297
1176 7897
5511 7376
337 914
7353 4445
9287 9588
3244 1491
7750 2176
1921 3374
8038 1171
3245 3242
809 8778
6289 3751
5440 1450
5429 3260
6359 7294
9910 41
3583 1427
6007 10247
8189 347
7345 2531
7219 1175
6162 3737
6266 1235
37 6491
5281 7746
7495 2257
7489 9828
6277 1200
3252 7230
814 1865
8827 3273
4952 1175
8128 8491
1221 760
156 6475
6287 3439
2276 9120
8426 6361
7308 7658
3206 1699
8075 2640
9963 10570
3908 3629
3752 3204
6987 5021
1172 2320
2647 3486
6953 2131
1225 1887
2320 1326
6831 1231
2774 5705
9581 8200
3206 6289
6037 6088
3603 1175
2457 828
3574 1701
8512 10624
4937 8092
6007 4401
4068 10447
10589 6008
3508 7291
9780 2793
5234 326
7292 8751
8075 5321
5370 10415
1192 3631
8140 5710
8321 1225
4856 2846
6726 5986
8957 334
3548 7707
7892 320
2716 2210
7656 9053
731 316
7508 9020
8178 8825
2267 9931
7658 10435
8075 7229
1735 2023
1229 7978
776 1145
8528 4214
6519 2924
1739 6165
4413 6460
5276 8249
8844 10623
10534 7329
9645 7250
8627 8748
2667 8857
6739 8860
2221 7541
9014 2904
8829 852
5487 8273
1205 5075
2298 5929
9698 1176
1898 9880
8137 5904
10148 8143
6219 8653
6973 6946
8056 5830
1930 3778
7384 5233
9002 1477
8502 8917
1915 2491
7623 4028
1172 1172
320 7485
9262 4126
7286 5250
2544 3193
1926 5863
7656 2537
1019 1194
4499 4214
2140 4156
6228 5379
8512 9204
4675 4798
1237 1224
6286 1229
5813 9299
2648 6055
10197 5481
8787 3374
446 6397
5806 2827
6360 2612
2640 4127
10672 1787
1922 10135
1200 6200
5951 293
10435 8312
1590 1453
8351 3474
2137 6784
2714 8683
3187 4650
656 3765
9044 725
1859 9520
6450 2730
1171 3936
638 8683
1226 8075
3121 4188
8280 1240
4471 8882
336 144
303 2728
1614 3989
10440 7323
2923 3374
4915 982
8162 2822
9014 8189
8975 6016
5752 7293
10428 9466
242 1786
5933 10420
1111 4202
2296 2137
5814 9144
1849 7129
4214 2773
728 8353
6966 2276
1205 6145
3446 653
6137 8610
1237 1263
2131 7129
241 3667
6361 9660
10420 1582
3349 5694
1494 7743
7205 518
9155 8147
8129 8820
6443 5859
7804 9532
5703 4067
8140 4069
1772 7832
7368 3685
9622 6016
1234 2846
2433 8189
3703 7251
8020 4504
7713 2917
6286 3115
7286 1221
253 302
727 5939
6542 4903
4479 10303
8950 2820
6314 8008
1786 3654
6219 9236
1237 1230
1199 8406
6435 9588
2150 8056
2574 1213
3014 2276
4567 7712
7076 336
5446 9288
9249 8683
4230 8128
5566 4358
1179 10116
9548 126
6007 303
9910 1799
10441 5341
6802 7218
4776 4214
3877 296
6372 7707
7129 2537
5951 1219
5951 4949
931 4357
314 1241
1528 9469
6137 1647
5515 5928
1765 10232
2846 1240
2225 6359
917 1954
150 1175
1662 1226
8886 4037
9040 2663
2816 2206
10717 9837
599 8307
288 877
638 6345
2631 6137
4922 6656
3689 4950
6830 2849
9972 1599
7565 5093
5107 4577
1849 5396
641 7969
6490 6683
8242 1915
2920 8820
8288 5881
5425 2120
10513 2241
1726 4938
231 594
2407 4649
5304 5460
3113 9903
595 6286
7295 10428
3343 1463
10389 8941
149 6372
318 6145
4479 5010
6490 8406
1359 9214
8177 5226
619 3984
1422 620
1199 5570
6016 9797
3703 1503
7548 9070
1117 8573
6528 7546
5929 620
3374 406
3705 3280
6016 10187
1717 8483
334 347
9697 10314
3156 8140
6008 6942
7424 3922
7508 2155
2764 8345
3262 192
2570 8823
5186 2337
1222 5234
4490 7065
8542 336
8929 1240
2570 4250
10635 7286
6007 8368
9947 5486
8406 2211
10526 4064
7823 410
6614 9768
6213 2929
1179 8116
2856 8881
1269 5292
8711 7904
2266 4248
7292 3532
7338 8733
8991 7720
8849 7336
9540 79
5824 7916
985 9189
3907 654
7803 2049
8942 7503
320 2776
7103 1849
9299 2157
7857 7259
79 1172
8191 6923
8189 7286
6616 4955
7242 5459
2066 3214
9237 2511
7292 7293
10712 342
8812 9574
7149 2048
4607 908
325 322
5277 781
8073 5886
1791 6007
6232 2261
318 2977
10712 1194
2334 10717
4578 10626
2532 9042
1198 1240
4213 9395
9517 3016
9551 2582
150 7375
2919 9099
6487 10456
253 1898
1823 8117
324 4128
8820 8845
1171 9362
5014 6268
2053 5025
1491 8577
3631 8056
4925 7920
2551 2486
5207 7283
6190 10428
6507 1773
8913 8831
232 1905
7748 2574
4094 10546
3851 7393
10162 7581
66 2592
1224 2987
1240 3705
8864 6208
5869 9057
1000 7304
449 3293
7291 10232
4135 8317
1440 9042
1921 6827
4394 7828
2176 1756
9521 1664
10450 4952
4861 894
6235 641
6134 5389
6007 1230
1853 6360
5929 2510
8217 248
157 1686
3297 8124
8719 347
10632 623
4938 8406
242 4183
3182 7750
4130 9313
10049 6224
8189 6366
556 4819
10148 8506
8551 9938
9418 914
7281 6882
1222 4702
5366 7456
1224 3446
8757 314
1476 3621
5566 8002
1175 3220
6314 8826
6829 7583
652 327
5562 6923
9069 10085
3329 4453
8680 8178
1191 729
7674 2131
32 1408
3156 4931
6337 9120
10687 1027
1653 6056
3473 10653
6945 2775
2493 6793
9699 7914
9871 9143
7486 967
7339 1787
1386 512
9042 5944
4775 2042
9526 4126
852 5004
1095 619
1223 3906
8137 318
2533 2394
9398 8289
1229 9972
2457 1172
3414 2854
3992 253
156 9175
8449 716
300 5446
1224 1215
8881 1241
1401 4214
2206 5281
41 6314
6514 3991
1171 308
1442 8512
10626 7483
3441 364
3848 7090
8051 6037
8075 3147
5114 6259
10318 3953
4471 7557
10485 8901
8232 4974
10318 8854
10377 10571
1256 5276
8361 8377
5929 2802
4861 2498
317 8302
1225 1723
3907 3907
5178 1184
4571 9403
6154 5929
8810 6528
342 4436
8844 4289
4851 1235
7643 1624
8116 6169
7329 2257
7329 5034
1181 6570
6404 7602
8319 7065
10724 9917
183 3208
3092 3749
584 6587
1799 3894
4851 6369
1071 5865
2775 7660
10121 4502
1653 2122
3791 6400
6449 1084
156 10163
7507 10332
1426 3432
8189 7488
9287 1430
9431 5769
5341 2258
1142 7746
4905 107
2802 640
1241 7956
5819 3928
858 2149
9617 7658
7677 5885
2433 5355
9526 9517
4702 7850
9349 782
10606 1227
6943 308
9584 7294
6168 836
1923 7421
5355 3204
7763 9547
8844 1205
5929 2147
8349 3654
3419 10049
7221 3374
3329 5894
1226 1662
3963 1202
6812 8672
9014 8690
7496 8711
4130 2010
87 1728
660 5422
8818 10205
3086 2949
8515 4837
9102 8835
1774 6615
4938 374
1236 8496
8590 1171
8406 23
852 2543
689 5281
357 6744
1491 8129
9363 9650
2995 3439
304 2442
322 908
7291 4298
10278 2668
1205 2299
2208 321
2226 10715
7289 1238
9116 663
3600 1756
6348 870
9501 4937
2485 8272
5862 6121
7293 8088
2329 5709
2023 9669
6154 4089
1547 6134
1016 4898
1462 3206
5859 843
8952 3619
3429 6038
6137 4731
2688 4728
8453 3434
7365 3156
4077 7291
732 5463
6059 2335
4018 9128
3467 350
8135 6782
5276 9224
9649 3737
7230 6463
6219 7293
10148 5398
10320 2881
2837 2920
10428 205
5604 6148
9211 6542
1768 5073
1181 5931
5281 1453
9622 1192
8142 2640
8581 9909
3668 8238
9023 7750
6487 1224
1231 8116
2889 8178
7129 1932
7508 334
4126 9060
3371 478
8056 8849
9923 4918
4156 3310
183 1228
2756 5544
864 1175
3234 7736
8551 9915
7501 1197
188 3439
5091 5929
1189 1523
3156 2828
1236 9046
8138 1181
491 1179
5562 6508
4479 8835
8866 1067
7289 2397
1209 326
7018 1379
8483 8516
5020 1773
1181 1209
10136 1228
4798 334
7289 5073
6897 41
9046 458
9621 1225
10482 64
4738 3963
4783 308
782 8816
2846 3212
79 2306
1942 5880
7293 7994
8225 6491
3151 8409
7810 5398
4864 10456
3331 1881
8763 3447
6749 1915
1197 691
252 7746
7685 5986
5514 6549
8991 3489
6287 6641
7074 5010
2653 5913
2652 5951
143 6987
5276 7291
7504 1172
1241 8928
910 2465
6735 661
6611 255
3752 3037
8886 1176
1147 8201
3374 7368
1849 8791
5868 8592
836 10015
3374 4765
4776 326
3414 9926
2126 8426
641 9604
472 4829
5545 4165
5276 1707
7609 6246
2842 896
8709 3631
3907 325
6119 3438
2126 1224
7483 4077
2846 4571
1662 10570
2504 6490
7540 4078
6372 9555
3417 8849
2240 5514
8624 1227
7798 3694
6909 8554
1176 2319
6465 1093
8544 2866
5831 8683
10196 1179
1849 9222
6443 9684
9696 7294
6987 10624
1967 1175
1175 1567
9733 8473
5545 9120
3437 6016
2342 7580
828 10065
4573 7899
4615 8461
1517 7396
4103 4776
7689 9782
9910 5986
663 4230
2498 5052
6570 2974
1491 1346
9661 753
4861 3900
8817 347
3463 3423
4668 9651
4966 9532
2297 6078
5433 8075
8406 7486
3156 5240
4422 4442
8116 6360
5276 5281
1428 6508
1477 3908
1172 4232
4905 9696
2493 4331
5040 1544
2706 1565
5544 1890
9496 4938
7656 7331
4429 10103
7444 7338
2233 5396
9702 9397
3452 1179
2622 3764
4339 9636
10015 5826
8889 3123
5033 5986
9897 10448
7602 9298
1775 9192
3073 2918
3398 5562
348 3015
1015 2424
1175 1426
4109 3452
1240 6570
6275 8577
7835 8239
8826 4127
8291 8088
8858 2619
2457 977
10298 299
303 1430
8461 1544
2053 3489
8466 8350
5588 637
929 7574
7292 365
8639 2504
4458 4971
10158 6145
1828 79
9043 981
9129 7129
3654 8621
5189 1077
8959 3414
9190 8320
8635 6692
8512 7234
478 5951
9927 5460
9451 8321
3861 7848
2812 7129
206 10418
2900 1205
5951 755
8486 1222
4078 6655
3124 6891
9249 1896
6511 1221
7538 7246
2331 3404
4580 334
6361 4776
6988 8864
2846 371
8820 1219
4952 9649
1452 6987
7255 10571
155 4692
931 5236
2837 1215
6989 5997
1200 2906
4297 6756
5199 1202
5943 8795
1171 7015
7623 2493
4995 6475
986 5514
5752 5498
1235 1772
9516 8161
5566 1491
1235 760
6623 4942
9002 6987
4629 6072
10362 4640
8470 4571
3282 1531
2504 988
1208 836
8894 3642
8690 4324
5230 5357
346 4333
390 5681
1791 748
9299 8870
3301 10173
2647 3829
4243 5563
3243 1233
1116 8486
3655 4860
7250 5246
6923 4495
8959 523
2663 155
5562 2566
3372 1113
5487 7746
2477 5146
10426 6137
8843 10070
315 1120
8514 8811
1800 7293
5218 3803
2846 2640
8518 1431
4131 5636
8368 2467
8709 6487
8615 6529
9018 3705
5929 3167
5691 10626
9118 824
8690 3432
2063 3228
5191 9401
1100 523
2610 9235
3237 5563
1241 9282
1205 434
7489 10318
1572 8426
3387 10544
9236 8638
8002 41
4760 9814
9061 7848
6491 3290
3035 7743
2521 1445
1229 8117
6152 6661
8513 5354
2457 5999
7090 8075
315 8081
2279 4449
1047 5584
681 1790
8508 2622
4129 4037
9517 10333
6137 2920
6714 1092
8228 8707
1233 3245
4127 928
417 10428
3851 3533
4861 2538
6803 3123
1229 9655
10362 5951
5929 954
8855 8508
7360 1750
6137 3215
7294 6489
4620 4861
9795 8505
2277 156
1192 5880
9064 893
1085 6264
71 2218
307 1235
1914 2517
1227 2210
348 1369
1150 10162
2533 1224
10548 8426
6696 3987
3515 7253
5962 1223
10441 2486
1226 7603
5361 1235
6036 6999
9613 3269
8544 6793
135 9286
2538 7352
4420 5034
641 1787
3205 8835
2647 7229
8355 4074
4260 1223
7897 4174
4763 2300
721 2991
288 4128
156 6505
5515 54
1176 4926
3680 5390
6490 2430
3396 6154
6016 8075
2457 10586
9560 5566
9116 6209
3191 3542
3568 7339
4434 9667
5485 5422
5566 2150
9723 10496
4998 3630
7129 7288
6657 8051
6190 6885
1142 1790
6846 7643
3329 5217
7592 3755
1183 5473
5928 1238
9825 2728
8824 5709
790 10318
9848 2411
4633 7920
4194 7250
5012 7055
2430 8502
7635 6643
1002 8002
2650 5326
3404 3023
1178 10084
314 3838
1071 6600
2630 3851
9190 10556
1237 9299
4861 1455
9519 9937
7504 8117
3222 4125
3346 6056
834 10243
8610 8511
10337 2150
3447 2724
7147 4181
4573 1463
9144 7538
5259 2571
6883 3490
8127 8368
10307 7496
9636 10710
3193 1427
6406 722
4735 2520
7746 5389
6851 71
318 7368
959 9046
8262 9195
6840 3907
8219 3595
6148 2640
10516 6823
5240 9992
7656 7657
1774 7543
10633 7656
329 7766
9395 3463
2802 7489
10398 9451
1236 7034
9493 7444
10362 335
7743 118
2131 3491
3474 347
4076 6570
8528 2467
3716 4333
322 6756
8432 7837
4129 1233
642 9900
10098 6716
4861 4903
2465 9763
2320 3516
326 8886
325 5302
2467 8138
7975 8116
9138 6036
6137 10195
1926 7088
8797 1181
2516 1206
3655 6851
3586 1238
7804 4151
325 6289
6698 6351
4331 6366
2320 7315
1071 4504
6589 9205
6493 1194
2280 4984
6739 1205
1191 8621
326 1427
4843 993
1229 2003
9475 232
10097 4797
1176 8776
5312 3991
1788 5573
6115 324
1228 7711
1881 4177
6152 9120
7710 5139
6444 1219
1075 6379
3329 902
1082 3715
5929 6657
9532 314
6793 587
9120 1667
493 7445
5852 6114
308 4214
10162 7242
1662 6173
6570 6504
8527 6014
995 6277
5806 5939
8816 8431
661 6372
3156 4148
4333 3365
9719 7289
5563 318
3791 7757
2873 7055
1176 7643
5352 8998
6698 1080
4898 9120
8426 8426
5091 5437
2734 2476
8012 1248
5514 1176
7603 7631
1491 7083
8759 1239
1240 3600
1625 4067
3494 120
4458 1171
7296 325
8189 1194
3204 5460
6269 7804
3429 1198
9900 6227
3509 8935
1365 3716
2878 9434
3491 8517
1253 6000
1163 8445
8886 3908
8759 5446
8823 10409
1197 2108
5768 681
1225 4421
6957 6238
3745 7486
5039 4467
8506 1926
4643 10507
3988 2740
2592 8564
5831 1202
5939 1236
3151 6225
8075 2155
8129 190
1427 1874
5939 1615
7827 638
7743 3262
3158 5545
1903 6739
641 2958
7371 2592
9347 6277
2812 6940
138 2600
4064 5520
1248 6491
4446 314
7724 5252
10368 6430
5532 8056
9828 1241
1086 3154
8938 324
1431 7354
970 2140
2705 9321
8767 2551
10118 2756
8174 8816
6795 9258
8138 1632
1145 2368
5460 2319
8709 10189
9450 4076
1429 3907
3205 7735
1772 134
2754 1915
10202 1372
1646 6137
1236 5379
8637 9624
10044 680
3136 3591
7746 4952
3635 2538
1191 1636
6148 5637
5898 5768
8051 10630
9993 3134
3263 5598
10131 1395
3778 8406
8561 6840
3428 5306
5844 1109
3752 3704
8889 9120
4078 4601
10636 1171
10698 10494
7919 6266
2533 7736
156 1269
8412 2628
1171 7992
5389 8139
5793 8091
8855 6783
4673 9120
766 4633
9400 4183
4520 6503
3124 3309
117 8426
186 7488
6611 204
5927 6491
156 8490
5562 4713
5448 8985
3273 10435
5850 4210
8491 3447
7750 3090
8189 9532
5119 7294
3538 2804
6713 3489
4214 9517
8506 4232
2430 292
1663 308
726 8189
4161 3508
2917 4128
5562 2292
4278 3182
2147 730
8517 7294
595 2292
127 675
3802 10098
2101 9664
6947 1430
8378 6392
6797 7336
10435 7491
8817 1142
7090 9321
2267 6268
10483 1078
1172 7230
2365 8621
10544 1202
1071 7627
4289 8242
2337 10163
1821 6491
4640 1215
7055 9765
8683 7825
729 1222
400 7290
4887 7286
7373 2862
642 2830
5709 8232
6343 2621
5234 2122
1387 2894
5604 1769
9467 2982
1972 10240
3631 2622
1194 3167
7292 1240
2395 6226
4732 6686
3810 2404
9526 7229
997 3746
6463 325
1241 810
5607 2927
6491 8134
7803 9655
2213 5494
7253 1165
3490 1849
6505 322
10135 4214
9391 6040
2776 2157
2834 318
1739 8843
1143 2299
3631 6537
9651 4102
1202 1214
8117 253
8278 1444
6548 3140
2288 2843
5093 3847
5062 5952
232 1149
6489 7444
9711 9209
2436 8353
7643 8454
6119 7914
6239 8352
2592 8406
3646 1580
8823 8890
660 8886
3243 1908
308 1229
7435 2568
6369 4998
5012 1455
10696 7768
7803 1194
1615 1194
9910 4122
8709 79
8075 6285
599 3990
7339 3655
206 4070
9653 7229
7920 9822
1099 1790
446 9040
3963 6152
7229 8448
6491 6758
2270 9401
10699 4178
864 5534
8252 8506
6137 7496
10724 6366
5952 3958
452 9519
9702 2643
6657 77
10473 8448
324 5562
1553 79
10449 641
325 7916
8448 2033
9820 318
725 2457
8849 2335
3092 1146
6203 9588
8573 8426
1452 1237
10303 5385
9190 7750
2018 10426
4125 3768
6171 7479
3602 1681
8835 4442
8748 6943
1849 5248
8831 2325
9286 9838
6698 3350
1225 3699
6506 2229
10148 3848
2821 711
5990 7352
6007 3881
4333 3417
6007 1241
6696 10485
221 4600
2812 480
9883 587
3752 9485
10243 1197
4415 10012
3336 9948
5230 5434
4887 2907
7367 9988
5695 8883
7037 1221
5710 6491
8861 3138
8496 860
1901 2260
8653 1905
4861 4802
2457 320
3894 7661
836 5750
2776 4898
1250 2349
6490 6789
1624 8495
7384 867
5561 10280
1646 6154
9062 6369
7336 330
6016 6793
3528 8012
8709 8486
5456 4424
4781 1915
3782 293
1205 324
7472 719
3190 6036
9526 4694
8821 887
9983 9675
10449 6843
6277 7311
1757 6168
8129 3441
1775 3138
1176 3964
2450 9919
1197 1361
8427 1621
3123 9119
9972 8267
6896 5870
5445 1866
3156 1491
1773 3450
6016 10147
6289 5349
852 10148
5216 4258
3280 3604
8056 2279
7378 7470
5535 1240
8409 1192
6491 7491
582 8781
5515 7501
8890 5718
6739 1453
2443 8518
3841 8861
1727 4388
6489 1202
6182 3631
1151 9808
1427 7941
95 8445
7352 1942
3794 326
5514 4188
726 277
6171 7286
7032 5520
1175 2458
3907 3778
1382 1787
2122 5286
243 1198
8881 4127
4497 6148
8834 6369
4794 1144
303 7588
7286 5894
4176 1230
1491 7286
3746 10501
6518 7289
7448 1200
5514 9820
4496 2608
9698 951
9848 1355
7278 1171
641 5234
10162 5286
1616 3136
6695 9434
5093 2569
642 1234
8506 8127
4393 10712
6897 7426
1143 9972
1194 928
8835 1426
2963 8409
3583 9656
7292 9816
10712 2033
1089 8409
9058 10243
9988 314
3154 3599
8759 6400
8720 8056
4781 7421
1926 6558
5569 2631
5045 1427
8367 317
9192 5561
433 9435
4622 8828
6943 9521
7643 1269
4130 4230
3044 8812
6871 10640
6361 6638
1912 4776
10435 7804
7920 3423
10450 912
5494 326
3544 5417
1214 7336
908 4937
8818 6686
9243 586
4839 5112
1735 10613
9434 1200
1219 10277
9390 6088
8454 3383
5709 10172
6743 8189
2113 3906
8014 10197
2240 2428
10047 2219
3508 10641
365 10280
10508 5920
2588 8002
4702 10415
9893 2691
4878 5951
1147 4924
3156 5494
1754 6838
8691 9321
5437 10097
8632 6793
5386 5180
8764 1491
9336 1225
307 9667
3995 6152
3332 8716
500 5545
9548 6278
5904 1555
8604 1214
10696 10177
6466 4712
6923 9846
2319 9299
4368 1328
9848 4630
7421 3791
7215 637
8238 9410
1716 661
8139 2760
9698 5986
2002 5830
6749 3054
10553 1413
4018 1229
1072 7343
6927 326
9192 2323
8110 8281
6542 293
2516 9999
6489 1723
8426 8754
7656 8605
10428 2592
4503 3260
9676 348
461 4406
7559 8991
3877 9647
8544 322
405 4037
2730 8849
428 1240
7129 10036
7727 3092
7828 348
8280 315
10114 3208
8866 7441
9514 183
6016 1183
10541 3536
7484 326
5391 2517
7969 4931
2084 1840
8831 10335
6923 1506
8816 10586
9722 2862
1173 4928
7920 835
8759 8225
9770 10435
5056 8991
71 1824
17 2467
2592 2332
8189 2208
10570 9063
642 7336
5281 8746
2421 1202
6686 1192
7623 1558
6589 3667
8948 6037
4280 6369
162 7750
417 4518
3294 4169
5772 2176
9210 5509
6656 8431
6310 2430
8409 5540
10304 6382
7537 1898
5373 9622
7246 5986
6617 6489
2262 1185
1171 2277
1206 9288
641 5181
2329 2457
1359 6714
7581 7921
7210 7797
5563 8687
4657 9790
7736 10549
3704 1175
1202 7517
1624 7809
8481 5281
10307 8471
7491 10134
4215 6734
5881 3715
5394 133
3180 1814
3435 4765
6487 4881
5986 3233
9373 318
6618 10241
1901 6393
10068 5929
8406 8294
1237 6267
4952 4476
4621 1782
2363 5348
10220 8129
220 7546
10421 8826
4221 1269
8029 8845
641 4617
7010 5437
3205 1205
6227 2640
5010 7286
3781 2663
3778 4458
6948 3154
9120 1169
8628 10544
79 9518
8953 3091
6528 7504
9236 2802
7716 5514
7580 4125
6491 633
5904 5568
7658 1488
3716 6240
7289 1200
974 6444
5043 2272
6987 3123
5081 7601
1192 342
5126 9910
8879 1487
9520 3631
5419 5009
10717 7293
2575 6350
1427 2577
5062 8591
3397 10460
4156 4485
5058 3151
5346 7411
2342 6842
2055 1240
3657 5440
8409 5894
3136 6686
8296 8138
4851 8177
1198 7656
8542 10630
10683 6007
6918 1181
8117 8417
2342 3630
4917 2905
4125 9632
9337 7293
1191 4662
2920 2123
9649 3490
2120 3906
2147 692
5324 6835
6426 2622
9193 7083
144 2953
1233 1361
5306 2152
7786 10243
1172 1522
845 5445
7748 8683
5396 10263
5494 9655
2647 8225
6105 4457
638 7044
3205 9973
10176 7329
2840 10630
1772 3240
2533 2320
7550 7685
6940 959
4161 4289
360 9372
237 314
7491 7376
1171 8139
2645 4645
2886 8189
8136 6923
5581 6923
8823 357
4294 1559
10409 1403
4630 2949
4720 1291
2648 9195
2512 1219
10015 318
8585 3290
7286 9630
10037 1099
6618 5566
5566 2493
1179 1219
8433 2430
5555 39
7715 1539
1739 4642
4952 2162
9193 637
4126 6145
1555 8169
4509 8886
8409 4125
7259 2281
4019 2908
4776 7543
9521 789
3537 3280
347 10285
101 8797
8568 3544
5849 4158
3134 9240
10428 7496
8834 2503
10220 1390
9532 1171
551 3770
4981 9299
3186 5951
7292 6135
1240 2176
3439 4903
8844 6618
7803 5460
10232 1849
1240 3600
10278 9647
280 5460
3666 6151
5545 324
7508 1757
4969 3595
9919 5144
4018 6987
2716 7581
9733 6239
5075 3782
7263 5180
2126 3054
8137 1926
449 4860
336 580
9070 3829
7307 1238
762 1791
9871 8178
10070 3206
8483 638
5039 10335
4622 5180
855 9316
10335 6226
1910 641
5514 9650
3136 3228
1192 6352
6826 2049
1231 2457
6489 15
852 2101
9630 4300
7707 4684
320 8508
2840 8486
9148 3745
8829 3975
2756 7517
10007 9546
7301 2537
7291 1698
2941 79
9387 8628
2804 5831
2286 4540
7750 8486
3156 1191
599 5276
5522 6529
8683 2040
6940 4504
1369 7336
5637 9998
8177 8516
9228 4736
8030 348
4765 6490
3928 641
3973 8149
5264 5424
4359 7804
9461 1517
4763 6361
1910 3692
7744 3515
8514 1205
9848 3117
10544 8542
10699 10281
7750 2522
7768 7033
661 10313
3147 6137
1559 7147
3660 1404
7491 7623
9915 7543
3749 2033
4900 2587
3746 3177
4215 1935
5544 898
3927 1230
10555 6286
7296 7768
4214 7495
8691 7565
3765 5497
9286 215
5062 4871
2037 7018
5831 3280
1629 9040
5813 342
5563 638
7293 7627
3786 728
9851 8577
5563 6617
9176 8508
7134 8762
667 348
8448 7293
318 2814
6697 1242
7421 5472
6058 10435
6814 417
2338 661
5487 9239
4128 8827
2319 3491
5744 3002
3419 6620
6469 2314
5783 4032
2467 6289
2622 9200
1916 6923
167 6152
3792 6148
8916 9655
5771 570
250 6278
6960 5561
8719 9621
6363 744
2840 4628
1200 4123
1219 4355
641 1272
8189 318
5986 2774
1108 2427
8496 7491
5807 9192
2061 1236
8765 7294
1197 903
7194 4240
10428 7744
638 7803
8169 79
7421 1864
7280 10148
9848 1849
8073 8089
5010 9677
6922 6440
2538 347
7770 5544
10303 6360
1848 2214
4230 7689
1172 3822
3385 5092
1075 8239
10307 10452
3615 7456
2516 2510
3123 1554
1175 8891
5093 2804
8125 1431
1518 3301
1213 8929
1334 8585
8075 8506
7770 1525
6135 9223
8388 10438
3684 9209
743 1921
8135 1239
1453 5929
1172 6369
836 892
4067 434
1222 9193
5702 5487
660 1632
4297 41
1269 2537
1191 10212
9795 1269
5460 7794
5708 5186
79 3908
10724 8866
9882 4918
3280 7750
8590 8189
1231 931
5500 2155
6467 3282
6154 520
4213 6073
8426 7261
6271 2575
9316 2050
660 8818
1982 1429
3638 8889
1372 2864
9910 8709
3517 6506
1206 7246
2538 7658
9234 9910
322 3235
4124 293
9643 8410
4900 6548
3879 9018
2537 9697
3916 10207
307 3704
2340 1926
8835 928
4274 2065
1215 1194
8822 7452
5870 1179
320 7129
8528 4763
1175 4929
641 8056
5986 5218
400 5981
8295 10123
8864 1235
4580 2827
3630 8409
4385 7357
6784 1726
4622 3749
4974 5290
3280 5830
5460 4903
6427 1238
7343 7636
7406 6793
4289 6839
8506 10717
5708 266
10333 3595
6268 1506
3343 7886
4546 8512
2846 3269
8801 3023
3576 8866
2840 326
9899 8288
1564 6450
2706 134
1223 8426
8508 4940
2380 8349
637 10717
3839 7546
8117 701
7129 6040
5240 6444
8611 1179
5305 3447
7994 5446
2702 2336
251 8691
9852 2647
6822 4949
3695 7517
3906 7291
2053 5830
1269 1179
10438 7804
6163 127
6231 4765
7533 8923
156 8448
3357 7768
8534 8817
242 1194
8677 10240
3155 4878
929 6037
3956 1240
1735 2057
3655 9286
1205 4101
7437 335
9432 1252
2131 8368
206 3297
7736 9955
7295 6449
8056 357
1830 2065
1223 6368
9854 9044
4070 6379
8858 9932
6611 7488
322 6366
8508 2442
1181 6457
8893 8691
9752 4128
6286 2501
1194 1158
6351 2774
1255 9401
10409 1266
5572 1206
3154 1230
814 10265
3752 5396
6366 6747
5460 1221
6148 4932
3906 5125
7055 10097
7218 6139
1194 3282
2812 7331
1837 6696
6119 6988
4075 5276
8446 5951
4124 1558
5865 8517
1227 7036
330 3193
4259 9526
6034 1196
3956 8174
4499 3788
5562 5093
2737 596
3582 2272
3588 290
4679 2804
6829 9081
8891 2207
4952 7543
4666 3208
8894 8746
9897 4078
1517 5032
8390 9120
8709 2123
1197 5556
3188 9944
186 2908
4809 6008
8619 2257
8810 3852
2771 9547
1091 10484
445 4961
914 8678
3782 8931
1200 7489
1907 7736
9126 6558
7189 9398
1873 5690
8517 1501
8129 1772
4110 7893
1428 8242
1524 7968
8610 8155
8577 2864
8844 2537
10485 3811
5923 4622
8733 8577
8788 8127
8991 1560
10553 1194
3988 3091
7496 8409
1798 10571
6489 8520
7292 1926
7617 3153
1172 3579
869 5546
9320 5002
4567 6703
7129 5219
10334 7489
9247 5990
789 1615
857 1517
1181 7150
5929 8127
7129 4573
9448 324
3234 6830
3958 9947
638 8002
3704 10681
977 4793
10162 7291
4399 6037
2568 4685
6064 155
936 1846
5434 3301
4420 1618
2774 201
4951 5933
2640 3783
1717 1181
2224 3963
1786 8861
2812 7289
3755 10162
9697 1775
1095 5522
6964 3249
5740 1200
3767 8138
9991 6709
8350 7735
10696 5831
273 4216
9531 9042
5680 3455
2717 6366
6008 1230
8075 7201
3746 8991
2827 4123
3746 1175
2736 7055
3188 6545
308 6044
5398 4246
2538 3204
5925 5720
4702 156
7014 1901
8169 5503
10405 5859
5077 8153
1404 8427
6154 7658
7968 9579
1830 6503
6154 3489
1901 7920
582 879
3594 5986
5040 1365
9128 3752
8269 2701
3418 9649
8577 7289
3786 3119
10624 7289
7983 9248
2993 293
9782 8733
8368 8361
9997 5396
5532 10162
1117 2276
2335 812
1702 9240
8518 8970
8502 4231
2802 8242
6773 5831
6278 3583
6081 1200
6831 6405
4760 4571
7486 4860
9109 2827
6783 3591
638 2543
6490 641
1237 6549
2319 10449
5962 3716
8517 8866
2442 7371
5563 8823
5545 4069
748 4330
1006 3509
2467 436
4125 777
747 10232
9573 5341
10456 8255
7293 4683
8690 4826
3072 9110
2423 97
1828 3631
3115 7677
6735 2860
1238 1426
5740 10473
87 8636
4337 5460
4648 6366
1812 6204
3561 8486
3778 748
4204 1226
7735 3572
4889 2082
7720 682
845 7533
7522 748
2257 10452
864 3474
2663 2294
927 1691
3208 8472
6904 8923
7508 1227
3607 1625
2645 3280
3262 10170
260 10484
4716 995
892 77
4522 1202
9534 6789
664 8500
7689 2267
7224 1160
5545 6278
2661 642
8519 7601
10442 6809
1307 16
5868 4123
8448 1438
10163 7815
5281 1334
10623 1235
3532 5398
1146 2424
2141 5885
1684 7896
3121 8709
8892 3815
5401 4969
1014 2467
2156 3703
2837 10299
7321 10552
8916 7543
9697 8412
10334 1225
1668 74
6278 6234
9532 5894
3908 2457
4126 7782
9851 6491
7421 8051
3767 2382
3957 9992
348 10062
5403 5446
8886 5859
5751 8389
325 6007
5515 1231
7157 3774
6543 5234
1160 8886
10162 9659
8502 6014
3597 8135
4332 8738
320 10428
7941 2467
318 5831
322 3398
2584 1452
4029 8350
10641 3205
5218 1236
2037 3704
3597 8193
4898 4900
501 6949
3530 8189
3193 7034
2909 5164
1141 5351
3591 5963
8075 5824
5288 5994
5431 8834
9973 2648
7289 1222
8514 6168
1455 3956
3304 1172
3457 5771
561 1172
8177 5951
1165 1234
782 4681
10613 8512
6334 8710
928 4379
2652 1227
2832 1322
3434 314
5859 6015
8709 478
5986 4491
4258 79
10571 1624
1192 8189
6043 336
2615 3414
8448 6340
7945 315
5048 3749
1198 7017
4877 8749
5751 3404
3417 8544
1142 6063
8917 6055
244 8769
7643 8390
3117 9982
864 3282
1205 9534
3267 9193
3027 8528
7178 5476
1235 7838
3233 2545
6239 6891
10083 5515
4645 2274
4567 1772
1647 7435
6491 6988
6622 8834
10149 10480
4173 7735
6314 8346
1192 3273
7551 1228
3006 5046
8301 661
1164 492
3091 7621
3417 1576
4441 5930
9526 2240
2692 9532
1206 7686
1142 9002
322 9451
9540 6369
9046 4068
2262 4223
7483 1559
9046 9667
6148 236
8488 7354
8849 8825
6528 3070
920 1905
1197 262
2923 8409
7421 7540
6272 5865
1949 9200
6530 717
4157 661
8709 1179
2319 3718
1240 3621
6989 1192
320 1233
155 10438
2846 7379
5566 9562
641 1437
9652 9189
1190 6505
1200 7617
6134 9665
7581 7746
9469 3157
1179 6306
2534 9229
3322 7627
3634 9046
3371 9698
1711 953
8551 7507
318 1491
1491 1237
4703 2217
6489 7329
760 3850
5218 2126
8821 10307
1205 6542
548 1176
3826 1736
8939 8440
1918 9519
8366 4660
5415 748
317 3778
5016 10625
1229 3704
8409 4067
2592 6935
8527 4931
2206 9299
1316 5093
1221 8890
1176 9090
2036 1151
4910 8129
5245 4443
1563 3453
1215 2210
3033 9070
5496 8598
3991 1224
8409 10428
8201 6225
9297 9018
7903 293
4994 325
4739 5858
6148 9657
1782 3630
4435 8857
3491 9316
1199 5276
1439 5177
7770 6648
10280 6250
3282 8135
4093 10441
8864 3417
9956 2176
7250 2457
1171 10544
2319 8713
6057 7601
8691 8238
9120 864
5048 7103
2230 1686
7608 5814
6987 9200
1226 2706
1814 8093
7187 5068
6999 6789
8056 4067
9400 6525
3346 393
6714 7336
1291 7588
10378 9128
8624 5830
8261 6360
207 3162
2538 6504
10447 458
4166 8448
6318 7660
8189 5073
8056 10712
77 6036
4470 1200
660 5091
9064 8448
7215 8835
9226 10633
8797 7292
456 4076
2544 2127
1915 4619
8619 2442
3333 7656
6520 8409
8741 3490
7635 7087
1494 5504
1838 8885
9120 8493
9651 1376
5012 9288
1192 10357
1791 334
3491 2053
3916 3402
9499 7033
322 6561
3809 7292
7957 10671
5895 3543
2430 10682
449 10435
10717 968
10289 8692
6142 7735
8185 9910
6360 9021
1533 8056
2640 8892
5719 4776
931 4385
1175 8692
3282 1209
1808 3655
6180 5831
4633 1787
4344 3770
6913 3127
866 8892
269 2628
9418 366
6952 8522
3572 5460
2516 8836
9559 10049
1231 10147
6935 1322
6038 8610
6549 4688
9127 7916
2272 8116
5562 1181
9435 8812
2126 2179
6608 1199
144 7506
2813 7245
1205 6490
4152 7893
6334 6490
6015 5514
8749 3301
5928 1209
6802 10100
4578 6830
7804 4008
9368 4776
1640 6017
4543 4277
8824 619
8056 891
5276 1199
10449 7746
8835 7311
8811 5774
4974 7586
5939 8410
9459 6570
7312 1219
1657 2123
7214 8440
8239 2320
7381 3491
7147 2882
314 8759
1117 1175
7289 9002
1494 8637
10449 3716
10409 10605
4155 10435
6360 6533
2593 4851
296 9945
6106 3882
1196 1221
1544 7996
2036 2570
10428 3164
6378 7221
9021 6286
1194 490
3138 4900
1238 4129
7763 1113
8749 6988
1177 7744
1241 10206
97 9526
10362 6151
9622 7191
231 9048
6589 6702
6366 7998
438 2628
3117 3644
6784 1495
1772 8826
3908 9760
600 1757
1334 4098
187 652
10279 3645
6525 9910
2898 7919
5798 7291
6516 3602
5276 1191
9398 6165
7234 4918
2685 675
5582 1612
1806 5566
1072 326
2574 10275
170 4046
1517 1690
7533 7486
1653 1290
10428 1215
1986 4082
7246 3123
3439 8075
3541 4903
6513 8014
1206 8823
8683 1180
4289 6544
156 402
840 1197
6987 8835
6834 348
9897 4458
3154 7486
7849 4035
7686 2815
7657 5709
3124 8173
4933 8117
3140 7831
10220 7919
1175 8590
1231 1223
6193 652
1256 8252
7501 8923
3583 1537
1455 5234
3784 6036
2368 5951
1176 8823
8075 10397
7188 3591
2802 8518
706 2534
1237 8624
5736 9991
3250 10332
7229 10380
6137 1420
593 3758
3387 3179
7421 320
2156 1171
8169 3649
3845 9433
1197 9054
5787 3049
7522 1926
10201 3576
10485 7291
7286 3851
6716 3449
5986 9940
10389 4022
2433 8302
3348 3544
4098 7412
1812 492
638 2433
7035 709
8174 730
6620 5434
1233 6746
5850 5568
8075 5464
3416 330
6314 2919
6137 9299
6784 5844
1172 9046
9927 3374
10384 7641
6724 8517
7021 2395
8855 9120
5180 5177
10087 878
2052 510
1176 4781
9621 8506
7293 7088
7743 965
8486 5059
1239 3597
3737 10555
4333 2165
1231 357
4674 10643
2279 156
1739 928
6615 5240
1822 348
10529 746
6683 5217
8709 8845
8843 4129
4377 6160
4765 5386
1463 3200
5752 4289
8750 10043
632 10435
9820 8056
1428 1181
1733 4063
7770 10009
3716 2946
7640 8116
3491 668
674 6608
8470 6940
4974 342
2804 1572
10123 10302
4657 2940
4903 7090
1215 5881
3499 4122
10544 4850
1192 9686
1278 8508
4155 10484
1624 6739
2299 3193
6240 3556
9972 2504
6591 5599
3269 8810
1171 789
9850 6573
7406 1278
16 1514
1223 3777
8733 6692
9621 4370
7506 4213
2622 6137
273 9621
2342 6525
10536 10409
6459 1194
5536 6783
1531 10545
7230 1175
8361 9927
6232 1522
4703 2032
5081 6801
3666 5011
1227 1156
1237 9883
6993 151
7801 1148
1179 1715
2260 5830
1205 7604
6145 3619
638 5370
1562 8621
184 9298
2568 5150
375 3507
6505 5093
1970 5986
7291 4297
6361 5281
3267 9433
2367 10172
3399 3654
8035 10667
8075 9978
4333 4926
7599 5555
1616 2176
4160 3509
478 1238
2272 8837
8810 7293
2149 1849
2302 7218
7491 5513
1733 8514
10517 2018
5939 5178
1926 8075
2920 8854
1228 2674
9588 1334
1517 960
4070 8825
1215 8262
6683 5073
1144 8442
185 2696
3263 4567
4231 10206
3396 2804
7293 9597
1142 8869
3429 9011
9014 2802
2923 1529
4633 1176
5588 3375
7421 5091
7887 5561
1172 6033
1178 8818
365 5830
10544 8771
7636 2571
1086 3719
185 4297
8741 641
6923 9193
9926 5357
9351 2210
10544 360
1790 4938
1428 9656
1176 3023
6334 1215
8551 6897
7291 2504
9304 1227
5562 8684
10065 1615
324 293
8075 1143
8625 320
7483 6657
3729 1880
371 3509
9042 2846
2276 5414
3356 6803
9650 9262
7129 8816
5930 10624
1849 8426
4098 2928
4932 9110
3452 9120
9056 1443
5385 4621
428 5276
6789 9609
9816 8719
6366 10623
7746 5545
678 6747
4991 6007
789 1926
2433 8559
310 1205
10642 9640
326 10613
1164 8409
3476 8759
4394 2498
9460 9193
1179 641
9178 6154
1147 7919
4692 8567
1798 2774
5091 1543
1065 1172
3156 6444
5197 3156
9242 3489
7086 523
10049 4717
308 1197
4126 1610
1895 2076
1757 8823
243 2122
7722 1321
2517 1081
10016 3654
7522 1196
3530 3214
3619 1240
5438 3023
9120 6277
5515 4704
2115 8289
3329 9321
3583 4209
315 4878
6139 8542
5323 10420
8953 8092
641 4826
9967 1226
10306 10181
3337 2457
6131 1624
247 8514
6013 2054
1199 4643
4215 10570
7803 5683
6021 7486
4974 9124
4078 7772
863 9518
3149 3631
8547 8908
3998 4974
3908 5319
8178 77
8138 7707
7581 8406
4938 1555
3075 2813
8426 10399
10509 8692
9632 6264
6926 3452
7286 1219
7083 2152
121 7095
10011 9299
1142 10428
8516 7496
8855 1235
4116 2342
7291 7293
3757 9553
6234 5946
5024 7623
3703 6137
326 6289
5276 4546
3387 6168
8917 7989
3121 7766
4125 7339
3167 8735
3154 5585
1575 1638
2496 6813
638 10686
4698 1915
3908 7831
5951 5250
9622 6923
5252 4125
1209 6145
914 2804
7090 2095
9388 9367
1223 4488
4629 4926
5327 2279
3544 1434
8991 10726
7994 6289
6219 1196
79 5733
6037 3417
7583 4078
270 893
8238 7230
156 9652
2430 1014
10588 6359
6891 2726
5579 3820
1804 9178
8137 1615
8427 5562
3329 1439
3117 6619
10149 1926
472 8709
5894 1631
9628 5252
1023 2972
9782 2299
5386 307
4903 3965
8502 8056
2774 7057
5566 1311
1437 4711
1206 2728
1219 2511
401 2594
224 8368
2853 10640
5112 4129
10435 1428
7447 5156
5870 5830
7250 1171
10221 5180
1181 7657
4898 1071
6617 4874
2279 7508
7995 7129
8813 10408
7075 10612
8526 9256
1526 1192
6224 2815
1552 2776
4943 1615
5566 4331
9526 5831
3489 3331
1849 6369
8127 324
6830 2516
8683 1179
6140 2517
7920 8827
6489 6257
1240 7021
6457 1271
2840 3792
9973 2158
1314 3850
5021 2272
4691 8709
6469 8496
8056 10453
2802 7483
9490 7293
8834 1915
8190 9492
6152 8426
8690 8382
6945 1527
2774 2772
5355 9134
8406 1926
1181 2152
7421 9043
1148 7336
5947 10220
2127 4772
2433 8613
3208 4130
3631 1737
6542 1763
5093 1787
1181 238
5520 8406
5598 6904
1554 2920
5849 10623
1450 5145
4098 10717
7284 7447
9316 6360
7251 7491
637 1621
1737 8056
4514 8743
6487 1926
8834 325
7421 9265
8892 1359
2537 7293
9726 1175
2705 3911
5385 3474
4249 3156
10081 1236
6295 1927
3398 3471
9952 5019
79 342
2416 2108
2574 5400
3530 3197
8316 4214
5566 5480
1229 7581
4675 6314
4328 2156
4761 3755
4143 9857
253 1951
1790 6085
4965 1185
100 6549
1727 5349
9156 8609
2439 9828
8147 9993
7538 8756
9316 620
2924 9299
322 7491
3396 7065
2569 2813
1915 3260
5934 1942
2360 7574
1191 6613
7972 3544
9397 4342
8849 8518
8891 1914
7627 5593
51 3282
9654 1066
9910 1175
2241 54
5234 7303
6017 1196
7292 4950
2640 4966
2122 2130
7289 1427
8810 4922
641 7707
7603 6589
9430 7147
1064 2640
5590 3928
8759 2652
2665 5093
3118 9317
5272 7229
2730 7750
5929 7501
8368 6696
9652 7089
7738 8409
9194 8030
3151 2498
5122 1153
8368 9579
9450 7230
616 8955
5062 128
3461 365
10197 4975
1108 8849
6802 7595
10712 4156
2307 5395
334 8831
7623 4754
7623 1176
4036 1756
4861 7329
2996 1908
1200 3908
8825 1773
8406 1209
8454 1331
7090 4703
1206 9972
1081 342
1179 5269
1238 2663
3703 8610
7916 2592
10333 1572
1238 8894
1491 893
2815 9972
8407 8826
6016 4293
1205 5709
7423 3467
7337 3206
874 1842
8845 1494
3117 2800
832 4918
5545 3138
4067 8139
2157 185
2320 6508
9673 5460
155 3360
9654 8527
2342 2399
10041 253
8168 2889
4561 638
5538 5563
1100 3597
7205 6037
6946 7488
3123 9090
9299 9196
6286 5849
2648 10629
1905 8427
6219 1849
10057 2156
6357 5561
10277 4130
10244 3076
10435 7230
5306 4625
9652 6037
1194 8406
2035 2923
8519 9506
6591 10389
1099 8991
8134 4076
9697 3446
2053 963
833 3907
8825 9127
10168 308
1905 8759
1332 5377
5218 9175
3237 7773
1429 1236
280 348
3583 8845
8140 2280
7291 3280
6503 8929
309 8824
135 7546
4766 8491
8825 8178
9120 8075
8705 5530
7310 1642
817 1205
1229 5487
8189 6361
10086 5968
1772 8129
2156 3595
4765 8516
9546 9607
9673 3193
7089 7689
8406 2301
3421 3629
9974 664
1238 44
3386 1201
6038 6504
4289 10544
346 6016
6358 8539
3694 10231
2331 9795
1533 3851
121 5389
1231 348
2162 6265
8496 2252
175 8828
4246 9120
2592 5022
6448 10544
253 334
7642 10098
6529 8018
7658 10318
3642 10303
10278 6489
8990 7720
2010 3684
1733 8887
10426 1228
3838 1190
1145 733
7557 9972
5636 2443
5082 2882
4197 6229
1225 908
1527 8998
2091 6232
5126 10456
3508 318
5515 1849
3488 9128
1417 5459
6940 97
1191 8440
5283 5447
3156 5544
8829 7763
7763 5929
6007 7292
9900 1194
9214 8115
2156 8089
2045 1108
1200 2320
6427 5244
8496 10435
2033 1615
4861 7291
8508 1238
2946 6566
8189 3499
4262 3704
7975 8107
6851 2663
8633 357
5739 3328
8139 4707
2962 5371
3544 9490
4825 9488
8117 9698
9895 637
2237 9069
6981 8409
7445 5497
7044 7746
1632 1239
8849 1191
1238 3416
8379 2127
3752 7292
2360 192
4861 9880
10220 5002
5599 1224
6240 1463
1227 4939
10303 7830
8426 7923
7686 8516
8976 9866
6504 3077
8855 10418
4361 9026
6940 967
9055 2653
9317 4861
1443 9221
6055 9714
9919 4432
1926 9866
10313 1849
2540 8889
7768 9316
3956 4822
3091 6783
4247 334
3608 8189
6337 682
1089 4113
9242 6852
4234 574
7903 4657
6549 4683
9926 8261
1673 1786
1901 7830
7293 8426
8859 303
661 4619
6918 5986
10633 1722
41 6490
2387 1849
1171 582
4861 1076
1290 4622
8406 7864
8810 1172
2714 4859
7104 10591
4300 928
1227 3788
6411 8830
9058 875
2323 6287
1113 6572
6239 3765
1257 6467
5293 8861
6057 79
9151 960
5412 10553
5514 1901
2359 1241
8236 5637
4231 3839
1517 5180
9680 1544
2724 875
1221 5460
348 10008
10720 6164
8957 6152
3571 5752
8056 4370
960 6975
9588 8409
8189 1209
678 9637
1773 3280
9519 3545
7746 8810
8542 8002
3136 9670
6938 2647
348 4759
1123 4777
7920 667
3183 10532
6057 3375
631 3206
3630 3329
7216 4394
1226 2276
1453 8113
8427 6340
5504 7603
1926 1865
8618 336
2338 1222
10606 3280
6623 7158
8478 1221
4128 7643
4685 6137
928 1517
5010 318
7658 308
2653 10508
3263 327
8178 8823
7242 7435
10472 5594
2645 8810
4645 9231
4774 352
8820 6491
7424 3156
4380 2152
4412 4213
4239 2648
641 3576
8120 1197
7022 10553
7291 183
2292 188
322 3956
6940 3527
555 7804
3544 9085
5342 1170
1837 3848
10428 8285
7293 2206
6542 4434
6354 4531
8496 1228
5929 7456
356 7774
1677 7293
7501 8238
173 682
4906 3336
6646 8749
3851 71
5091 4098
7508 3233
5504 8517
7538 1552
5355 4222
156 8514
8864 10303
7945 8822
1039 6783
9850 10299
383 9828
9126 623
3703 3755
7253 9129
1228 8857
7656 8359
7435 4210
2457 1176
682 8810
7920 1814
4061 1237
996 4324
5058 2663
8733 5328
7700 4358
1491 190
3147 7922
5514 5487
6165 8834
10174 1181
1181 105
183 4621
1179 5544
2836 3908
5849 7854
414 6785
3356 2133
9914 5389
188 1200
3447 5566
6148 1081
9880 5718
641 1987
1165 3490
5386 8488
9179 10318
3752 3849
1235 3308
8299 5636
1892 2846
8826 4765
10249 2730
252 7391
3167 9299
8409 8515
1772 10281
7656 7292
1198 5317
4930 8825
9053 7329
4546 8864
48 2126
8512 3794
714 10544
7489 4142
8321 2759
599 6277
1229 1624
9251 1198
7744 2320
10553 405
6406 5437
1171 3749
3489 6144
507 4385
6145 1085
2430 638
2920 2899
9517 4294
1172 9579
4129 7129
681 8823
318 8495
2050 1171
8139 3154
7603 5406
3193 9209
7502 9636
5234 8834
8486 3030
5504 10064
7249 5831
3376 10569
3414 1778
8709 10173
2159 10304
9492 7230
2108 7656
9189 8611
5512 8605
991 3749
6225 10389
8587 10062
4067 3267
7251 6314
4129 1229
10456 2496
1191 1200
7676 10162
1205 366
8551 2010
1229 6369
5712 4289
1253 8127
8994 4289
8891 5771
3208 8129
6915 9984
4563 2806
10335 4682
4128 9910
414 1200
1221 3791
10197 4127
6457 3289
7562 10402
1269 2569
2835 10331
9395 9793
6783 8056
5437 7844
4617 1233
9905 7736
1237 8551
167 5486
1227 5859
6874 7218
1273 5472
6306 6898
7491 7768
729 2298
2802 7254
7630 1235
3745 1554
5637 9839
1222 1175
2330 1231
1615 6783
999 6137
2728 5895
6822 8826
5473 3266
1194 8392
1023 10010
8825 2923
41 9020
1786 9654
10206 2498
8353 7555
10104 2010
1559 990
1194 1197
9099 7746
9858 6842
4101 9696
1787 8637
3550 3696
6489 5341
8620 8797
7623 3619
9136 2705
8089 4998
588 2728
3136 7212
280 7922
4070 1849
10235 4706
1197 2803
9665 3848
3310 8225
6793 2149
8835 347
3655 8448
5398 4206
6076 3520
8716 870
1237 5423
7601 9636
4143 2112
1632 390
8929 5514
7920 10228
1176 4233
1910 3848
1191 6702
327 1785
5751 7501
6521 1653
3438 9588
4213 4546
4431 5929
4873 4666
5495 8426
9250 9299
7657 8831
1901 410
6150 7603
8551 144
5385 662
2827 10435
4137 337
478 6137
3562 8392
6523 7643
4900 2906
8117 744
6940 8285
8512 3981
10717 6372
7658 9735
7219 2640
3885 6471
2227 10164
851 1225
347 1717
3704 7750
1223 8843
10469 10415
3282 253
1143 3667
3715 3544
5242 1857
852 7339
79 7253
1229 6017
4776 1789
1143 8353
3432 5060
7491 821
1121 2655
2305 3904
2240 5057
2550 8409
5825 3031
7657 7523
4861 233
1632 3329
3435 8422
8989 6717
10589 1723
5562 1558
6698 9517
1235 638
7083 155
4069 5487
2577 320
253 760
1532 10717
2301 753
7656 2815
1206 5455
10307 688
6209 1198
155 10220
7413 2663
1849 1787
3251 365
599 641
7329 2826
5012 7581
820 5307
7507 6226
9526 10221
3666 2120
3418 4610
8129 6081
1144 5460
7768 1840
8812 8427
1093 2047
1180 9448
2240 4009
1224 1221
6729 8823
4078 582
4874 326
7804 1237
1231 7456
1718 1221
8684 9175
5283 7766
8406 273
2546 8129
6739 1179
2300 2640
641 5986
5150 39
638 2033
8682 1764
3228 3489
3188 10048
10303 1227
2296 8050
4716 4324
3205 10334
2357 9735
2539 9126
7247 5020
3532 1221
5968 3193
2924 3576
10135 4022
7795 8307
7806 7750
10149 3413
2156 5939
4933 3361
8835 2021
3193 5051
6041 9653
9433 8780
6620 382
3882 10243
1851 6256
6118 616
10206 637
4297 8392
1921 10717
2465 8311
4714 1175
417 1172
6359 1143
3701 4037
5711 7633
8294 1995
6199 3729
1365 6445
3011 6552
3138 1506
6572 8684
7847 10480
2430 8844
8759 1200
8826 5830
687 4408
221 4865
1846 1171
1430 10717
322 1222
6314 5870
5107 8352
7129 8515
1773 8440
10503 8134
5358 4130
10442 2629
2570 8609
4900 8147
2419 8880
5019 4156
10428 1848
7588 325
8189 2804
2207 9992
4130 10613
7920 1735
3414 3684
1921 1172
6427 6286
8392 5414
4125 326
1988 2167
9848 10623
5259 4370
8353 4468
2276 3156
1358 9320
3267 3829
3466 7289
8177 2380
10696 6988
4900 7570
9546 6166
8502 3204
2853 2640
5831 10333
7486 2837
2827 1198
357 6987
9632 8056
2774 8858
5396 2217
4834 4130
3595 5951
8189 9859
9604 1171
2126 3956
7286 178
5787 2537
1905 4723
1142 7491
2766 1236
7339 1849
79 1233
5825 9401
1491 3156
6918 8075
2777 5460
6154 7449
9450 5398
5850 5880
3187 10544
10520 7920
1606 9152
2893 287
3630 6829
8515 8496
4912 5211
8855 8193
5545 5305
6137 10305
6314 7457
6143 4458
1236 3072
6148 1491
2120 1259
5499 1786
8881 10708
3280 4062
4861 3958
10544 7569
3583 9328
3908 5040
7770 2866
10128 2569
5842 6361
1452 2924
3718 8515
2466 7129
6549 7488
1206 10430
7506 2815
4578 9877
2165 5986
1786 3331
1679 8543
334 1164
1160 9193
10398 5637
9960 2648
6135 3588
7760 8173
7769 8056
638 7737
9972 5239
3206 1790
2336 2276
8075 8749
5966 2495
1231 9650
2512 8129
3794 5235
8831 1226
7440 4444
7253 1053
7017 910
2267 5636
8139 2648
8321 9046
3599 5305
3703 6491
1926 1064
2467 5515
4069 4297
5315 4068
8056 3193
4897 4682
1078 9947
1241 1156
3877 6448
1517 10442
6686 1787
3331 9014
5589 445
10015 7263
1191 4860
1194 7677
5515 2537
8140 6515
8189 8502
3301 6171
1877 4549
2320 1013
10426 4128
9621 4126
914 5022
7522 8368
6321 8609
8990 4123
3952 4446
9910 3392
928 7971
6925 7129
1179 654
9298 1572
431 300
637 8056
5710 8625
10162 5831
4860 5012
1790 1544
2728 1222
10009 7779
10183 7496
5521 6707
3351 2846
1681 6930
2827 5022
10446 6368
357 2066
7329 7187
2655 2260
7289 8514
7735 3186
1786 7368
1881 7533
8056 3747
77 641
2920 7205
10409 3630
1086 1219
41 2206
6390 1942
8508 5093
4289 307
5544 7508
9647 3630
8817 5850
2647 3841
3583 8978
1334 6624
7055 5445
5512 5089
9251 5252
9363 1914
7254 2640
8406 6360
1307 6489
1526 9018
1071 5562
8889 8886
1206 8743
7286 3447
10318 10149
3963 317
5679 10208
2299 683
1223 8821
6346 1901
7246 2708
58 7489
4709 6490
8564 6444
4231 3788
10415 5009
7293 8506
10098 10167
1905 1455
9062 5398
8005 1615
3586 8138
6314 5013
10304 7037
4329 2147
8189 7351
7897 1205
6801 315
8406 2152
9697 2533
5929 7181
1427 1491
1334 5726
10141 1175
1849 6834
1215 3374
6939 4859
4529 6669
5689 2120
3748 1561
1227 7855
5318 6286
5831 1229
6891 6148
638 2640
5163 8189
4918 9363
7506 7803
4707 5492
320 3517
6506 1238
3491 8981
7482 1798
318 10128
7215 9893
10544 1790
2276 10221
4098 4332
7354 6856
4523 326
2700 3193
3208 1175
6107 5395
1206 3153
348 3583
7897 5939
6239 10162
8138 2647
9283 2920
1491 1334
5636 8709
7562 5859
4905 6923
9521 1219
10630 8321
1471 3489
10504 7368
1221 7727
8002 4150
4331 1369
8127 1141
1254 7055
10182 4649
7263 1169
7920 2439
8393 9129
7292 5494
1197 6490
4842 8574
8137 5964
10629 2155
6491 3332
8823 3847
7329 1208
6469 3387
1229 4079
707 3414
6886 8849
9904 4026
10696 7358
9248 3586
410 315
10428 3845
107 10029
1235 5389
10366 1773
8273 4224
8861 1235
5106 6352
2397 1099
7603 9471
4951 8928
8846 3023
9787 1199
1977 1886
3157 5105
5878 3119
7508 10631
3705 8817
2629 6137
2880 188
9128 6286
9569 2123
7286 183
6057 5971
8487 5968
4480 2874
6656 7182
7289 8056
1841 1699
188 7017
1238 1144
6104 6469
6783 5929
1221 8299
7603 280
7294 5764
1179 10162
5530 3136
6650 3777
641 348
8448 6490
8713 4642
1543 5276
1773 8528
1172 1069
9647 2817
186 3362
9299 236
3554 4069
7055 5169
2137 10149
2828 681
2797 748
4861 7192
6658 1737
1234 10568
3280 3655
6975 4918
1490 10362
8823 77
10435 3908
4125 4668
8409 6987
6154 929
1616 9127
8711 7508
8844 9605
6490 8902
6442 7444
5989 970
2833 7286
6830 3576
10332 6106
692 3419
4944 6413
1191 9845
1259 6826
8975 8139
1172 4124
7354 3630
4385 4059
9124 6035
2103 435
3465 9110
6372 1926
7657 9655
1411 4157
2551 2756
8178 829
8515 9530
6723 6154
9751 1063
5010 1227
7018 6923
4870 9064
3174 6359
638 9419
8844 3906
4873 8075
7603 1291
325 1831
1181 8512
478 10389
7329 2126
4523 3078
1209 10460
10707 7982
3280 665
308 23
723 1437
7237 10250
6487 5881
10365 5939
4954 1205
7971 3443
7294 7763
3090 1926
775 5233
308 10635
1241 1735
3151 293
7841 2331
472 8379
128 1172
6226 7315
1365 3282
2622 1240
10452 889
9388 10613
1181 7920
8709 9535
7496 893
3151 9698
3679 8620
7713 1517
1822 6427
1995 9135
253 9240
7292 6181
6360 10094
2592 8185
3072 1205
6589 2571
9397 6153
3204 7763
10462 8897
682 8517
5215 7210
4037 322
8198 6542
6360 2368
4760 2465
5539 8257
10095 9526
4776 1066
9294 2850
641 8587
2156 1230
4974 10435
9697 5073
4128 2005
2640 8139
1241 7581
5566 3126
2909 9667
7832 6289
1733 8719
7043 4187
10095 8829
2846 2269
5913 10623
10281 5385
8829 8261
8076 10221
8129 6988
6168 3794
6568 3798
823 8353
6854 954
2453 4684
9654 8834
3256 1652
10162 8517
6673 4861
125 2756
4183 897
6249 6239
8280 266
4331 664
4152 1491
8092 4860
9185 2652
7278 5073
4523 3766
1237 1179
8505 365
678 8138
3746 4716
5951 5446
3264 4776
1176 4924
8928 9698
2018 2033
2467 1127
7445 8368
314 4367
1351 1194
156 6145
5059 876
6181 317
5951 5772
1234 8858
9040 1197
7491 5545
2177 6165
1191 2774
5012 3154
7720 3123
5241 9927
3231 7290
318 4127
8138 6361
691 10553
4129 1494
8610 460
3491 6148
3802 3205
4781 144
4703 5530
2149 2517
4477 318
3331 3655
8577 7534
1172 1860
3023 4622
10473 3588
8475 2629
2840 4484
6801 10533
9221 4699
4522 8486
3055 6670
1616 4933
8871 3703
8183 2442
6589 434
7090 3374
10134 5389
4125 6962
7805 6485
6691 1224
5859 3234
5338 3764
7129 9877
8709 9696
1782 5422
4274 6135
3269 1271
1440 1175
8987 2889
10460 183
10712 8189
6521 1175
1430 6430
10303 8409
7533 2700
6232 9192
10166 4508
5986 8890
1238 7055
3438 5566
6793 7182
7735 4098
9701 1179
7129 9395
7779 334
6589 8886
1886 9839
10456 1739
5637 6599
1724 468
3055 6119
9064 666
9316 4360
654 2305
2907 315
6152 9805
1172 4124
322 2123
74 2297
4810 4286
9128 7779
4215 8189
3714 1228
2512 7658
5319 3418
4125 7773
621 4090
433 10034
4340 3778
7289 1934
1899 3171
4130 2622
829 4200
5043 8528
8226 7580
9800 1171
1430 2227
4681 1199
10008 3509
6656 7422
1662 8471
1240 5566
7352 9605
5566 2802
8759 931
10332 7719
9254 893
3229 7292
2238 2760
10221 1268
8871 5831
1455 4666
3715 10266
8030 3806
2155 3605
9317 383
8409 7453
846 6507
4829 41
7402 2057
2457 3414
7329 1519
3329 4501
3449 8426
8700 2430
4211 116
2498 5306
5939 1205
8314 2478
8151 1219
4898 3917
4894 9579
7707 5595
4758 7292
4567 5939
1224 8528
10002 9397
8991 10220
3835 2259
5751 9591
8448 2206
8891 9400
7291 1554
2757 1209
6793 6501
335 1883
1148 5091
347 2640
6318 8619
1054 3134
303 7286
3414 2688
7293 4952
8824 7186
5864 325
320 2150
2923 8514
10544 10162
3090 641
9288 8189
7596 3414
9670 2702
10685 3282
1186 6058
3571 4860
3167 3092
2206 3474
641 8321
3629 3685
7508 2999
4104 59
5385 1172
5885 2265
1197 7470
9227 2457
6562 2663
5964 719
10081 348
6314 2467
5025 2827
4223 908
1226 434
10702 8861
1095 4903
8174 9745
2533 2920
4173 5224
4640 5244
357 4930
9007 9782
9895 2651
8953 1082
1453 4129
6340 74
4329 1221
5025 6057
3452 2825
6655 8759
1587 2294
3519 8454
6256 3267
1063 3181
4130 315
2178 1229
342 1732
5382 3851
8390 2501
1205 8690
10162 8517
6525 8147
6615 3165
8551 8132
1226 661
8958 10425
7316 7533
2260 3930
10552 8551
7422 7522
1174 315
4510 1171
10641 917
3208 2568
3402 1215
6016 3554
3418 10124
6038 1148
2777 8075
8816 6451
7229 3715
7948 1194
8299 9697
8709 3441
1192 9357
9014 5276
2699 1334
4580 307
2866 1214
6517 6487
2636 1775
335 4127
3371 315
8914 1172
5813 6534
1145 7746
2320 1241
317 255
6578 1225
9395 6940
7078 1175
2064 6504
7996 1176
3894 3027
2804 2574
1417 9120
2276 7748
2775 8480
9806 9973
7601 326
4861 3124
5545 6549
1636 7329
10697 7352
4860 6007
4534 9299
1179 320
6676 6073
6027 7631
9062 10098
644 41
9434 9517
4139 5929
1544 5545
8515 1214
13 6400
4231 8299
326 3655
9193 8238
7055 4383
315 6503
10147 1214
357 3208
319 8839
4078 1224
7968 2648
6704 9549
7920 8972
7307 6656
8056 6456
4765 1206
8349 9058
1653 3489
1238 1282
3072 1219
5758 3432
7581 5813
9526 8279
3473 1179
4214 8825
9284 3371
7445 1219
2262 6007
7506 4070
5904 3907
7484 3072
4271 1772
812 3850
8759 8361
7609 2240
5518 1175
3907 1517
1192 6793
4125 6234
4333 2262
2311 1234
1454 4332
3490 7277
326 8506
10319 1223
1226 3914
8486 4870
4157 9115
8825 3542
7129 5637
3439 4619
2923 4151
9474 10264
10635 7005
9668 7421
1910 6542
1241 8511
77 5093
1428 7919
3704 2592
2724 8232
10149 2279
7003 1225
1428 7055
4406 1671
8922 9492
3184 9046
8861 8511
1175 4214
2708 6558
8276 7489
2814 5916
1790 5637
1790 6559
5472 4900
2948 2322
308 2588
1735 5933
5986 6167
10402 10428
1363 1249
1865 5234
8825 1237
3261 3398
854 8406
315 5951
4824 2775
1148 6549
3117 5396
9395 4621
8119 263
8821 1238
2388 9621
3570 1205
8426 1533
222 1772
8169 6314
1552 8426
2010 3387
6254 2406
4029 8609
3282 2691
4291 6987
3124 8831
184 5951
3280 7766
10246 6896
8871 8860
8948 410
8091 8813
10696 8854
1444 1849
9181 5566
4859 10243
10250 4046
2276 2574
8120 3920
2756 7426
10553 6152
5929 7065
6490 7656
4469 3375
1147 9348
7631 10306
10439 1905
1144 8406
6108 8189
2320 10146
10171 1846
8759 8551
6988 1942
10087 10484
2804 10334
5379 8382
5596 2827
7291 929
5986 315
9434 3022
4905 4632
10542 10507
7746 4975
1291 6871
1223 3703
7489 8138
8506 2319
1722 6981
9502 7230
8299 3862
6007 1350
10712 3031
7489 3535
1209 3387
9299 4440
706 2648
3602 9061
1269 6168
584 5545
2764 2904
5472 5520
4861 3396
2637 8893
6070 2898
3894 3206
3539 2647
1537 9196
1241 9120
9526 2919
836 2059
10389 8426
7743 357
8506 9910
8035 326
1698 7617
4231 6489
79 1175
4111 7164
638 1241
8514 8110
2544 1024
10633 7286
2438 1224
10221 4070
15 10315
4942 6589
10220 7573
2300 5709
7294 1221
1773 5464
365 3842
8377 7189
1369 5302
2296 10553
6524 1222
3169 5514
3956 3555
6154 6040
1197 5508
3346 1491
8902 342
4861 2640
8705 1221
1214 5338
9352 9588
1179 10623
1233 8481
7491 2206
641 1973
8810 6872
4085 1416
4069 5022
8825 5969
6461 3374
9903 4330
2155 2640
7289 347
6696 3482
6036 4567
702 74
2804 7241
3514 2147
1772 9546
1172 6210
5806 5419
478 835
3115 79
4915 5514
10226 5831
979 5291
9245 8991
236 9559
9965 7013
329 7297
9418 8644
5948 7567
10105 6620
8389 365
1237 1787
1238 1951
7752 8516
7766 2227
103 5929
296 836
1915 6369
6589 1225
9636 3716
4911 4211
4630 1736
1455 1179
4952 5022
7732 490
10080 6520
458 9138
7030 6444
5267 8140
1071 6148
1241 7143
315 7423
6467 3147
7689 2692
654 7504
6684 6057
1227 6209
8452 10712
3778 5090
3024 1686
2802 8140
1228 4937
10334 1176
2242 9653
7293 5566
3193 7204
9520 4667
77 10426
394 1237
9190 1255
5039 3089
8642 213
3246 6168
3631 1172
218 10209
4782 3410
3489 8508
8517 6154
4765 1224
2929 6359
559 8746
1901 3301
7635 435
3528 9880
10428 6306
5929 8486
1179 1236
8610 7496
3920 40
9520 10480
4578 7572
1198 5636
8823 4249
6489 1404
8090 3746
7028 9151
7330 8128
3204 8831
842 2723
9518 275
9471 1224
869 2828
5776 8116
10572 1572
1176 8139
2812 10615
3633 2402
1175 9087
6370 1773
9064 10221
10717 318
8975 7229
5234 2804
708 2889
6314 1426
2467 1172
2279 999
7251 8254
2114 177
10049 2678
1199 2078
1154 296
4716 4952
4834 4837
1221 7897
3715 8845
5545 4389
6212 7580
8502 8325
1065 8142
8844 1188
1184 5520
8823 4696
9897 1440
1561 4367
5385 1176
5473 3311
1214 587
641 5459
3822 2908
2154 4007
6228 9042
1763 6758
8075 5024
1947 10552
6040 1215
436 7491
4046 3156
9521 7289
1165 4657
1105 6474
127 8089
2576 1849
5494 5240
6619 1491
7216 1191
2436 5637
10462 2219
278 1194
4370 8720
1227 7294
3704 4144
9348 6656
8810 8392
7406 155
7623 8817
6390 3603
4451 3019
8574 607
748 5515
4952 1572
1191 348
1542 1561
2262 7603
79 1196
6011 7030
5971 6154
3851 641
434 8709
1179 3702
1334 2035
6154 7578
3432 4622
7707 7065
2276 74
326 4861
4681 342
5831 5363
7329 9591
8116 7613
5708 3048
9432 3654
462 8625
2798 2774
1348 6427
7752 5520
183 1172
4670 8426
4860 858
3124 8518
4711 5673
8409 5740
5520 8861
121 8849
10574 2640
9308 8826
1191 910
10220 79
8426 1076
10281 1271
2388 2804
1226 7997
5031 748
4898 6542
7281 5703
9895 928
1179 3317
3156 8587
8745 9043
1269 300
1222 6504
9120 322
8759 1229
3331 4864
2279 8519
4861 3576
8129 3374
1209 8128
5857 8824
6472 641
3534 6623
6227 5228
5093 1921
7486 8844
132 4918
9024 6489
9821 3445
2498 5072
3301 5926
9235 2594
6834 1179
3387 1082
7088 6036
10384 1228
7763 3668
10690 1786
7635 2457
5305 9493
1142 6360
7845 2908
6142 3260
2498 10320
1176 9564
7674 7951
8625 6801
5577 3414
8406 3643
365 2335
318 9876
1632 1181
9064 6007
6489 7849
348 8631
9696 5021
1494 1259
6182 5765
8127 1517
3267 5991
8535 1175
4101 7169
1675 3489
403 2573
3863 10063
3848 1739
6887 9330
5049 3953
6940 4903
5515 2433
1172 8141
8261 8517
7291 2226
8361 9815
7426 9605
1165 5514
3916 2299
1197 5895
7180 1172
3871 1915
307 10057
10420 10544
5752 7286
1782 8129
5986 10626
845 9196
4861 5515
2018 893
1116 1197
587 6181
7177 8822
2445 5545
5545 3603
8991 2320
7489 3481
8683 702
9363 6314
1849 1143
4952 10303
9519 1849
2242 10221
9726 9647
8858 307
8511 5831
5849 9621
6154 342
4623 4887
2229 852
2335 8368
4125 10162
9042 5972
8172 3193
1228 2298
8810 6469
2538 296
959 1786
3737 8390
7017 6548
8692 5710
300 4707
6037 8551
8505 8409
5849 6400
1234 5986
6109 1491
8426 940
5181 4250
156 1225
2815 3843
1915 5251
1773 2802
5093 8823
7218 5460
10182 3588
6793 2414
1644 3782
5305 7259
4706 7486
1200 7354
5440 9415
10613 8135
2131 322
1849 7129
1229 4125
1494 6542
2538 98
3419 6677
682 1791
184 7438
1198 3247
6360 8517
1171 8849
6137 10613
7501 1905
5908 1809
3256 291
8508 3023
8548 6154
2457 3716
7089 1663
3338 1237
10318 7506
5338 638
1507 1235
5865 9532
7769 3263
232 8823
10315 2152
2640 10716
5709 977
1205 8526
8506 5993
5346 1382
2457 4246
10450 5595
2983 3732
4077 638
5462 4646
1228 3230
3385 10633
1194 315
10456 2802
2331 1423
7789 8516
293 10441
3234 6154
1986 4780
2279 893
6603 7916
2640 3746
2121 2061
4078 3496
6619 10570
7746 6306
2033 2663
3125 679
5239 8137
8189 1199
326 4918
9018 5021
7251 2302
3882 5637
358 7187
1093 7382
760 3489
7214 6173
1849 2802
5341 326
9588 4781
836 4330
7542 6589
2301 2342
5854 3151
314 1240
8427 5473
4264 10307
111 2443
1452 1608
8964 638
8889 3630
7363 10106
1922 1200
5473 6314
3190 5276
8823 2804
1254 6231
177 1749
4231 1221
4817 596
2647 8817
7129 8608
225 4139
7129 1791
1181 5073
4944 4918
1172 1274
2302 6105
6314 7508
9713 8620
9927 9455
10303 3595
4332 8140
10627 1192
5252 1858
6219 2342
1229 6342
3320 8441
641 4125
5228 8390
10151 3414
3921 4130
3537 5830
9532 6242
8169 7920
1197 4668
5503 4214
1224 3389
8849 4248
317 2952
4942 9926
10713 3594
2960 1237
10232 1209
979 7603
5786 7353
1206 9369
7557 1790
1071 3329
1426 7627
7167 2647
8409 5105
2702 6726
1192 1799
5412 6366
2628 8749
9636 6234
3124 4672
1223 1915
6045 2150
2241 5988
10569 7830
10605 4130
430 3219
8551 8406
9670 41
6151 2342
7288 336
7751 1231
2800 8189
9526 1113
8021 7179
8406 5831
9138 5275
1196 9040
7583 308
10510 8917
1832 6671
9569 8174
5372 6137
10435 2538
10717 4763
3267 7549
10726 7025
3851 1334
6814 4606
818 9997
8139 2006
1222 6286
7802 8770
10418 6738
3619 8834
7140 4333
7129 5951
6898 9927
1234 1205
2592 6924
4621 7546
3452 6155
3414 9520
170 21
322 582
2075 7676
4674 8849
7636 7487
8587 7714
641 10187
2488 2854
9848 3123
77 7022
7897 348
7336 9021
3441 106
2846 6372
10162 8189
4079 4860
9450 5023
2802 434
9258 5566
8990 8610
3123 1442
4860 2836
1231 9815
5148 114
6542 2798
2640 2585
8854 6529
10647 7627
5500 5768
1191 8308
9588 7151
8406 6730
2930 6007
8242 3015
8810 6034
2804 10420
6057 322
6987 8409
5515 336
3716 7470
8585 2327
2804 7245
2040 4069
41 8078
645 8454
1670 7469
2688 322
3519 10429
10207 1222
2278 6148
9193 8472
3657 6148
1234 9694
6154 1196
322 7365
960 5509
8733 8609
9189 2178
8511 7218
3046 4332
718 10098
1214 5883
4974 9193
10623 5831
9299 223
2152 326
3743 3151
460 9284
4781 852
1224 6297
1229 3850
678 1572
10276 2835
7483 4018
7746 7750
6549 6489
4888 4297
1481 6135
7811 5831
6712 9823
6842 7336
2517 1103
1774 7129
7075 4706
8825 2647
5722 4840
6894 6615
2616 9193
5544 342
3480 7486
4183 8169
1849 9281
7260 347
8514 4078
8488 9697
8544 4446
7682 10646
5023 5514
9320 754
5451 7147
3490 3845
8849 85
2512 1410
6152 322
7214 8277
6227 365
2018 10553
7619 2383
6389 5545
6145 9042
8642 1197
2807 1198
204 1221
1241 6306
5928 7305
9397 2804
5520 9388
325 4765
723 9519
7075 5040
8922 8721
7230 9993
9518 7038
1182 6953
2846 6562
1172 6529
9434 2575
6145 789
10163 4334
4338 5563
9696 7945
5544 5824
5091 2804
1093 4127
10456 8861
6361 970
1219 1800
4078 5972
6489 516
6525 324
129 1236
6055 4843
4487 9579
892 7377
357 3691
7025 8737
6522 6057
1555 6956
1221 267
9926 8750
10250 300
466 5831
6491 2319
3032 863
427 150
74 4447
4703 640
5357 3234
1175 5937
741 357
7593 6714
8257 1787
1937 10570
1176 666
8684 3439
858 7763
8551 5032
9934 5831
10418 1221
4760 315
10148 5158
5472 8991
3329 4370
6137 348
10588 8431
9064 8056
10626 2304
4643 4214
5059 6490
1176 7352
1219 6272
5954 637
9255 2420
1910 10064
8930 366
1223 1181
6289 7488
8248 8772
2493 1269
10502 1853
2800 334
3280 5679
1225 3234
4215 10197
7251 1790
7232 9042
6549 6489
5238 9518
7496 9941
293 5594
6714 8835
8119 1921
10624 10555
5856 5844
9700 3540
9713 5557
3983 9638
4861 2827
748 955
455 4644
1111 5042
348 4773
6570 3206
4213 860
3623 2319
2010 2394
1915 10103
3280 398
4900 468
852 2050
9520 8426
3185 3332
3792 8409
9972 9820
3748 1226
10314 4349
6549 7329
7623 4926
4776 1099
1171 7736
761 7439
1573 1491
4476 1612
585 5498
628 10418
10697 2341
3576 1227
267 322
5947 8296
4657 9018
10357 8056
6372 2469
2466 6503
8817 3123
2832 9878
79 7251
845 9448
10606 317
5411 5545
6834 4835
5831 5885
8242 2265
8407 6615
3583 1194
8577 10684
9465 1498
8750 7249
6379 5714
8718 9021
4810 2319
10553 8406
8089 8831
580 41
9893 9511
1298 2166
2835 4247
5329 10009
5563 2222
6968 5494
9683 7129
1721 2663
6148 8480
6281 325
7769 5989
2628 3404
8522 1227
10195 5073
7292 9257
1209 7644
6046 1644
1434 7292
8871 9212
3571 1165
7656 941
10435 2654
1181 4619
4916 3510
5544 864
1815 4939
9317 2544
8567 691
3080 8410
2774 7979
678 8625
1240 7533
8514 4861
4900 3489
4335 1235
6016 4456
348 5653
7603 6468
7506 8797
3908 9214
7557 7287
7920 10362
91 8350
6306 7329
4861 1095
2574 8997
4861 8126
8390 2640
5357 3166
2774 6987
3527 491
337 3033
1176 10181
8511 6007
10181 10333
89 5710
4874 1160
9002 3404
9844 10043
6716 6496
9910 1787
10435 9916
10335 5824
9815 7033
9656 2776
3489 7920
4929 1224
6154 8813
6105 6404
5437 7588
3486 4460
5849 3138
1091 1876
8201 8368
8350 3441
3544 9927
1202 2700
3911 1228
5562 9316
8834 2284
2024 2154
5986 2799
478 1454
10495 2804
2342 8819
6361 5769
6038 8876
3620 2449
5710 4329
4881 8031
642 1200
3715 6242
2551 864
858 7919
1241 2273
8051 6128
3121 3778
6570 2588
6599 315
8512 6975
8823 10064
7971 3205
253 606
1231 7779
3851 9588
1231 3466
3204 170
8528 1817
9002 8409
1202 8249
7293 1707
7225 214
3908 8866
586 1192
10291 3090
5909 2756
5341 2917
8448 325
3157 7129
4263 79
302 6620
8810 3687
5710 1179
5081 2276
8189 7147
10209 1227
8684 6
6489 1430
3272 3185
7440 2663
1605 4214
3205 8749
9151 10268
4103 336
523 2986
10435 77
10149 3206
4125 822
748 2319
3908 348
1143 8889
5093 5530
3115 8406
336 8454
6008 4126
7470 7015
6903 8719
79 8296
6895 8054
8127 7034
642 914
1206 7314
8460 2276
2131 3767
1234 2622
10335 5152
10221 10299
1882 5033
6314 5951
1727 4183
5460 7483
2537 474
4124 10084
47 1077
2920 4974
8135 1624
1223 8496
6623 10655
1364 134
41 2232
7812 6200
4462 6463
1171 6321
1017 7074
1192 4836
4826 8027
5487 5460
5362 3780
6891 4124
7129 2703
4102 6802
3509 8823
2467 4782
9171 2010
3117 5386
9972 2001
5582 5545
3630 4435
4680 4767
8506 3306
5515 4238
2381 1149
1176 5345
2703 2142
6815 9124
4149 2647
3156 3588
3882 997
1221 7623
4620 5231
2225 1187
5093 7062
6702 5251
417 7750
5710 7508
4964 8075
8360 1226
7229 6372
1936 6489
1445 7707
4918 6359
3491 8920
8132 8759
4575 6739
3464 2851
3755 7971
7647 776
4938 7658
4230 10613
10453 6739
136 1179
3843 1491
1192 7339
2342 5135
8684 2730
7138 6781
661 2215
10398 5929
7832 1756
5939 4330
6016 326
3237 4949
7849 5721
1926 8412
7277 1555
9919 3630
4128 3149
2663 6234
8225 3243
9195 1219
8368 2574
3491 8201
7919 9069
641 2708
1199 9877
5502 7689
2640 6369
3475 1271
7089 3306
3115 6542
7055 5561
4765 7075
10435 9532
1240 3780
315 655
9782 5545
8406 6043
2846 6988
3193 1229
8120 3908
7289 1175
6570 1787
3778 6504
6521 8684
8587 8517
2891 5768
1197 1192
8849 9064
5929 8819
6239 8409
3580 326
6446 3419
4522 1222
4861 641
7530 3151
8508 8804
6486 3346
8544 5504
1172 4069
8162 4078
7289 4213
5895 4148
1524 2166
9877 977
9227 3752
1253 6940
3166 1240
760 10641
315 5220
10037 8369
5226 5191
3121 830
6289 417
6055 6369
7739 3719
5533 7400
1259 3489
6831 2341
998 7291
296 6016
1721 5859
3781 3994
3605 2266
3370 6139
2578 3705
8035 3298
4425 5951
6789 4941
4534 9794
1116 3167
5500 5751
2081 1491
1430 1544
4128 7445
978 1241
7736 3684
4483 1544
4617 5597
3156 2647
9394 1334
7229 2468
10243 10484
3404 9536
4246 1181
7292 7491
6014 6151
2604 6204
8262 4067
7787 6793
355 10303
20 8350
10200 1241
2006 1194
6940 10626
1240 10228
6007 2122
3328 1922
150 4076
8486 472
5929 5040
6528 2265
864 3703
4127 10332
1632 5831
4897 4904
1144 9286
8820 222
8117 1236
334 2342
3749 2538
314 347
2264 10299
4133 5514
1824 9375
8844 6987
3990 7767
4249 1093
908 10197
6190 8592
7259 507
2157 8368
7018 1519
10544 6923
8691 931
2503 5025
348 4955
10607 6796
8811 8797
3774 10435
10220 5752
2516 8177
1209 10428
8811 8056
1608 3845
1228 2149
9477 8426
641 8488
3205 3181
8141 7780
8886 308
6306 4657
3970 6696
8486 1265
8625 7082
4847 3882
1082 8549
7533 7291
317 5487
8408 6336
945 7603
1773 8064
5928 7287
7218 4762
9518 7506
4271 1735
1333 435
7489 7727
4008 1461
4693 5198
6395 1209
3398 7025
6489 6368
9657 5462
9546 2825
642 8252
10491 8822
9227 7513
1491 3123
10033 1883
7055 322
5093 3123
6366 845
4940 8056
9388 9387
8454 8114
7682 5460
7421 7557
3355 3715
6823 2651
7501 6548
5224 10147
9346 1240
10198 10720
9042 8858
8835 1255
4128 893
789 1194
6869 5306
2327 6316
887 3156
3310 8514
2466 3509
1171 6940
5247 3335
1194 8033
1921 9042
2158 10409
3907 8551
9115 9145
9698 5465
7601 5829
3975 6314
9787 3205
6954 402
7055 8823
1384 9877
9974 3491
6686 1028
5032 8189
6988 156
9951 5485
8189 3976
2276 1176
1233 3189
1000 7005
8920 6702
1192 6159
9702 3591
1226 1291
1558 8824
4860 6714
1791 325
2629 8810
3508 4070
2756 3371
4861 3698
6649 8426
2642 3156
4215 8447
4332 7291
641 3544
7457 1239
8894 9897
4130 2283
7444 462
8409 9521
7294 9718
2121 9850
5429 9653
1221 9430
7750 7677
8991 6391
4204 3631
5507 4090
5929 8432
6214 5398
10012 4861
7100 8816
2276 645
8389 4338
6951 7508
9506 4014
8392 1223
2827 899
8273 2640
3134 9540
3138 4797
332 335
3752 4567
6491 1852
1463 7506
931 3509
5201 4980
2272 6674
4175 5986
10243 7262
706 8937
4473 8265
6713 1142
4331 2538
1236 5093
10418 4278
9696 3295
9230 5929
4233 612
6717 9227
1453 5073
1773 8886
2053 6656
2629 3267
3579 4933
5929 4763
6366 7294
6366 8493
914 7565
5986 9698
7633 10166
3970 6451
5562 7746
9913 1926
4571 2412
5081 6869
6361 2276
1491 1215
9938 9120
1733 3463
1239 6789
2162 8140
6534 1176
2498 325
348 1733
4776 1234
2730 2257
6074 3443
7294 8148
638 1226
5859 203
10635 5092
3151 4861
2430 6589
144 60
593 325
2310 7735
8684 77
5951 264
9588 2010
7129 1430
5389 2846
4070 5179
8692 4340
2035 6141
1612 9997
9810 74
6007 324
6535 175
1404 7588
1788 4666
811 7142
3631 6975
7297 10428
2206 2534
2725 7916
7100 9534
9910 3669
2342 4037
852 10304
7489 9532
6873 9604
7029 2629
9120 8619
1172 2488
2591 10356
6489 8795
1526 10570
7421 9918
3906 10594
323 403
2824 7537
906 5929
6360 7293
6975 5245
6361 1798
3533 641
2768 3310
4630 5437
3310 5986
6696 9018
4950 3433
3310 4566
3243 7286
4038 1790
8299 6016
4221 1205
5239 5929
9069 5012
2881 7266
8134 4860
2895 6489
5912 1192
9824 2127
3592 1181
1369 9900
9854 293
1295 1261
3944 3024
8426 460
8056 3930
1148 64
4250 121
10413 120
3591 914
9871 7491
8431 2645
9473 3124
3507 3956
9058 992
9934 7489
5396 6278
6824 9398
8480 1219
4333 1197
590 7445
587 6508
417 9321
1730 2702
10276 7286
6148 2368
4826 842
8820 3375
2262 9535
3208 7338
10148 5525
1874 575
9549 9797
5348 4791
8827 4543
348 4457
8794 8941
5515 10144
4834 1202
2486 8917
7685 1202
9697 6490
10221 3331
676 8923
7736 10049
3848 7909
3467 3374
3631 8749
1194 6491
6793 4662
9283 2708
3439 4900
10134 3124
9895 7291
7055 8502
8514 4124
5514 461
638 4552
9528 5566
2804 8056
7069 8990
4534 1926
8878 6513
2272 7246
4282 4548
6057 324
5468 2933
8894 2493
1822 7489
4571 7210
8351 7044
9014 8116
4271 642
7068 6725
6659 4183
5032 6618
8516 5815
8435 1172
4201 4763
160 7129
6190 7657
7129 2663
10708 2592
6016 8771
8819 6842
6589 8551
2402 661
1415 9069
5452 1172
6242 3843
3908 5276
5879 10712
2864 300
1976 5176
4576 2774
2640 8820
6427 5566
4691 3926
9175 8514
8448 7293
8881 8035
182 5281
2640 4860
9882 2241
2064 315
6361 7715
10387 10407
2298 3441
1237 2688
79 8537
8825 4069
4076 3374
595 1194
6410 6895
79 8313
9560 1595
8889 3072
2647 8691
8138 315
4214 8913
1227 4142
6549 7920
927 3414
417 995
5939 10426
637 235
9741 415
7292 6773
8346 6057
3182 2756
3703 1257
8486 10236
908 8426
3242 8527
978 6359
8431 407
2087 10357
9702 1235
8299 5831
7805 1237
2542 2647
8828 7129
103 6366
6135 6940
3849 5904
8299 941
9955 1826
2010 4405
8515 9120
1227 3539
417 9910
5276 3262
1315 2919
2906 10135
4070 405
2120 8991
3668 1223
8189 2663
7205 7083
5446 6372
5398 7522
8189 1179
1542 6930
179 8273
8392 8991
9388 3719
3090 7656
1198 6423
9248 8846
6853 5386
2413 365
1075 5515
1172 9018
3704 1045
1171 10378
8797 3373
8285 7060
7504 3791
2695 9209
74 175
10197 9563
7881 9232
193 8392
1526 1426
5234 1219
652 7478
9195 359
7850 780
3310 127
4715 2154
3690 1172
4575 7770
3491 2457
4898 7289
337 1142
1849 3240
6530 3013
7643 654
9630 3234
1910 9433
4572 2478
2895 4183
1229 1071
3466 348
8299 3267
8075 8231
8929 6007
2648 1172
1786 6537
2537 5249
6016 9299
681 5520
4524 860
4925 10696
585 1176
4076 8232
5472 4130
9287 2158
8368 2517
1544 10159
8002 3439
6589 10131
8361 2917
8252 9848
7367 7310
3089 9299
6657 6154
8172 6137
4646 977
9622 6043
1225 293
10572 3234
182 2154
8544 2140
3015 2592
1339 2242
7223 2443
1905 6219
8238 7581
9532 5986
8137 8890
2645 2813
4498 4078
2903 9557
1181 4861
8683 8790
3263 7560
2582 7367
1426 6037
10280 7538
6057 2846
8273 5894
5951 9363
930 959
3181 2537
7603 5026
1181 3544
6190 3386
9506 2756
3387 8551
5566 5880
86 7280
9433 7243
58 6225
811 571
2804 1145
5561 8093
1172 454
10532 10625
8432 2538
5290 7016
7801 5376
765 4531
6589 85
5562 3414
1223 3951
4439 9532
41 3907
664 3749
2703 7581
4732 4678
5218 2694
741 7293
1234 6137
2528 4443
1455 1637
3705 2488
10201 10207
3439 4328
7293 10318
1191 1172
5861 8823
8610 5276
365 8066
10591 9956
1197 4231
5636 6956
8409 1161
6490 1567
1790 7658
1427 7292
1790 9647
237 1814
7229 2428
8409 2430
4776 5459
3117 522
8426 7294
1118 8843
4228 2526
8056 4566
4716 5355
7245 1170
8913 1015
6489 4018
3189 1619
1227 941
8514 1427
649 322
2297 9906
7779 1227
1739 2489
1231 2873
2776 1447
7030 6286
10149 2849
9548 2714
515 9004
575 183
1416 7681
10668 7656
9439 5390
5928 10628
188 7489
318 3782
1175 8002
5524 5437
4837 1840
9588 2467
10053 1559
10578 10221
3848 6366
1226 9193
10303 4127
5940 3374
10498 6286
7726 8889
8368 4523
2147 7886
1197 10221
4716 7286
8056 5743
6038 8511
7746 1215
9363 10064
6137 5106
6489 292
8544 1234
476 325
4909 637
7656 4250
1176 1761
7623 6805
703 1143
3280 9652
3552 1231
3022 10626
1788 8139
7623 5514
1111 6525
9127 5869
6278 401
2517 1234
1231 8426
8518 660
5929 782
3280 3465
8350 7218
9807 5566
908 2584
4838 8056
7367 2165
3906 4435
10231 1463
8261 2033
5923 7340
10303 5408
3583 10142
9014 10409
5731 10484
3240 3301
7216 8587
4765 110
10544 10146
748 6137
8683 4989
4720 8504
2221 6793
9910 10145
9972 6219
5216 3419
1206 1089
5752 5831
9411 3282
2156 8823
1613 1200
9363 582
2652 641
4839 4896
2622 3309
3429 852
303 638
2923 1430
2967 10428
1170 3138
5341 348
4656 2550
4333 5811
3510 713
10131 9899
9401 3993
21 3390
1790 2698
4903 1237
620 10435
1205 6709
3175 3190
9357 1354
7321 1565
6289 1426
6731 7292
4107 9193
10624 7372
10267 3571
1239 2825
1215 4677
1720 1143
1517 2047
5460 9251
2049 8090
9900 8825
8515 6148
5894 1517
5043 1428
8797 1427
4952 4148
7920 12
4765 2078
5398 71
1421 8528
9434 348
6819 5710
3117 822
4297 6068
4396 6923
719 7026
3873 3839
1561 6314
449 2832
10456 6380
1192 6753
8624 10355
136 1790
3213 7083
4508 7748
1409 855
3396 4379
7329 1428
3881 2793
8409 7831
8889 8406
1192 7229
2828 5515
2517 7057
6360 1215
1194 5028
1914 3851
317 326
6548 1556
1024 7491
10438 9021
9949 9973
9434 7281
7929 2725
9434 10009
4358 931
3791 10282
7209 5031
1234 7129
7750 5881
8486 3151
253 4128
3045 4763
782 4446
5520 4070
8709 1230
7743 681
5052 56
8861 10696
156 1566
5831 1227
5093 7748
1081 1194
321 4986
7920 85
7846 5951
760 1404
2242 2131
324 9378
1861 2408
3816 4907
5523 4297
7445 5884
4763 5429
822 1914
8807 147
3310 2804
342 1369
7643 6923
37 1200
10388 10435
1194 2538
1197 9873
5545 660
9713 5459
5855 2581
4271 9571
6013 1192
10134 6558
6289 4622
7658 4213
2775 10221
6525 8624
5786 3979
878 1923
4914 9195
8691 9511
3138 10166
10553 9326
10294 6427
9526 1197
3125 9516
21 9526
7496 6410
2592 2057
641 9588
9642 6015
1791 6489
8595 325
4859 5306
6222 6289
5218 5545
8877 8881
521 6620
9397 619
5176 1228
1487 928
188 4952
8855 5519
1225 2267
2533 1227
5701 2730
1209 1720
4370 3817
6071 9652
6137 5091
2360 4860
2452 8179
3572 7746
7479 273
3365 2276
8368 8843
6463 5054
8551 9674
1839 6940
351 3031
1225 10668
5939 5831
2147 1039
4297 3134
456 1895
1240 10416
6581 1222
4860 2710
6366 3090
778 5210
3151 185
1093 1172
2298 9192
10335 7156
5233 4905
1230 8074
2031 9088
9621 1517
4289 4952
582 1253
8683 8352
4504 5059
4898 5031
7292 5636
5986 1917
7689 315
2502 8890
8115 4008
86 5752
836 7505
1070 3848
2827 7291
6443 4069
1095 4078
8118 809
6489 9316
3151 9802
10716 3233
8056 2647
9933 1176
6491 10303
3507 9509
641 6164
6148 8886
1491 8709
5710 9001
8826 8201
5563 810
318 5507
8410 4571
10413 3507
2320 789
3995 3600
9847 8350
2240 4294
5345 3583
3044 9422
455 5512
3262 2640
3791 4508
5020 9120
314 8795
5982 155
6744 3023
3718 1076
3297 4559
4130 8891
184 3906
3576 10397
1586 1205
6807 1172
3530 9156
3193 1775
1849 6152
5493 2126
6528 335
5515 1240
1357 1175
4861 121
8483 1235
8630 6234
860 3704
9002 2920
4070 10239
9907 6657
8238 6306
7489 7447
6241 77
2904 246
8056 3311
3599 3206
6948 931
7009 6506
8834 8368
1443 9287
2709 3147
7488 554
1735 3499
6017 9226
5306 2322
2736 875
3749 8715
4952 6038
2591 5062
6135 3995
3404 3348
2395 5514
8406 7976
2323 2043
1684 5520
1215 911
10409 2207
9949 5399
5951 9251
478 7967
3537 6444
6506 7294
6190 1235
3608 9963
9072 3748
6489 2050
2923 6987
5246 3123
1506 5502
10173 2122
164 7743
660 1225
8088 2919
8261 10389
7055 3309
600 8432
2053 4095
4861 1833
1206 10689
5514 5262
154 6194
8240 1610
9221 8823
6450 1071
1735 10447
9107 1853
9299 4951
8426 7635
1206 9936
1191 6145
64 3669
6183 3749
1615 9526
400 1834
9101 7217
4938 4482
1176 938
1237 342
6601 1185
3655 4069
6683 7187
7293 348
8432 1849
8131 1362
4070 7457
1849 5520
2802 2572
3642 3077
6390 1144
9697 1101
7743 170
10095 7491
6829 9189
661 2467
8368 1932
2802 325
8432 8564
7486 7689
2862 1849
2457 413
2291 4140
5752 2253
6168 5251
8056 5275
1205 3593
2420 7517
5548 2276
8624 8861
5080 6587
4548 1804
8353 3429
7580 5390
8508 5394
2396 6934
4132 7557
4898 1773
3329 2923
6961 7160
490 4117
7707 253
1491 2663
9910 1442
9579 5051
9128 3092
2364 6007
4819 1198
1905 7129
5252 2866
1176 6199
7920 7291
2799 1198
4289 1148
8390 8056
8831 9181
1229 10678
2206 1491
523 6361
1233 8075
5720 4079
5338 638
991 4523
10147 9088
9554 1892
8709 3280
3205 1624
1158 3806
7286 3659
5951 1544
2024 2206
9473 5770
1219 7643
4210 2155
10060 2059
4651 6234
8486 6137
1911 7329
7264 10299
253 815
4332 348
1205 9948
8577 6649
8035 8368
2592 1223
9539 3418
64 6426
8429 9532
8750 4128
7483 2342
1171 3116
1202 5751
2604 7763
6368 775
1224 10544
10221 9093
5109 3696
7707 347
2994 5708
3834 10332
2134 2824
4861 5472
914 5130
8129 1558
1179 1773
7293 9368
2047 10513
5019 7443
6583 7277
1080 4956
4571 3851
1861 5823
4826 6766
4905 6537
9432 9518
3715 7971
7748 3544
3583 932
5636 8496
7538 8763
7354 1176
6057 7329
8356 7508
8242 322
8963 6765
2206 9400
3692 1206
9232 9044
7627 1813
3417 10009
10717 301
10221 8388
318 7707
7447 1832
6017 9152
2206 7989
5515 6316
3224 6219
9820 5830
9347 5045
4458 9651
6751 6619
9508 9298
4782 2704
3023 3495
8844 121
8239 618
5800 5601
5870 1215
10725 1787
9129 4571
1427 9972
7445 2846
10624 8965
5777 1386
4126 8709
10121 6400
8409 342
7643 1241
5831 3987
1231 1772
2868 8527
7892 5859
661 4843
1914 8843
3410 1480
8409 5710
7916 10480
2704 4179
10712 6119
1977 1260
7736 1663
3208 6709
2327 1785
4246 357
139 3630
582 7129
7765 4633
6782 7489
318 615
7770 2814
3908 642
970 2544
858 3206
5276 3997
114 8406
1282 2374
6276 7315
3911 6224
3154 7977
1444 1870
4124 2622
3908 6016
7508 5506
8380 1726
4905 1259
9822 1197
8684 4757
4714 7919
4685 2593
87 134
8508 2865
8631 6973
2266 8287
3620 8684
8085 9462
5806 7344
1849 3489
4183 4940
6081 1209
7218 6527
1304 9697
7696 7623
524 996
5863 7498
5149 2640
4214 1691
5398 5523
5194 3730
1231 8574
1239 6152
7809 7278
6945 300
351 1979
3765 10105
8845 2240
2640 3822
3332 10389
5740 4981
2249 6570
308 6659
10553 9973
10035 4098
1234 8999
3429 5242
9299 2834
1200 4249
1228 463
5396 2804
322 1196
3156 7768
7800 3599
3847 8709
3809 2815
3136 7557
5918 8308
1325 5459
6924 318
4148 4776
4598 1144
8486 7336
8514 6528
988 8610
5284 2149
5566 6366
9286 8843
10221 6154
6154 3752
1225 9087
5991 3398
5831 9696
5804 2358
9002 4860
7444 7067
6702 9192
10085 9519
325 3130
1199 2761
1212 5333
3280 131
2840 9695
3989 8894
2840 10435
320 6602
908 8829
674 9651
3631 661
8843 8426
8991 2349
1144 6014
638 8823
1849 9669
4157 8906
10389 1430
660 8514
2804 5250
9010 9579
6154 4657
7506 3092
858 720
25 6565
7496 4404
3240 7291
2538 2122
3441 4861
5234 1219
8496 9005
6342 4776
10447 6057
843 7297
10691 322
729 6918
1191 8617
4904 1222
1199 9591
1200 2152
3684 8542
2628 3951
2383 9697
5795 6542
8978 1020
6278 9039
4861 6503
1235 3716
2698 4297
1222 9508
864 6928
7735 8688
1517 2241
8721 7912
10303 1117
4630 9448
9563 3491
2507 675
6007 444
1712 1735
6619 5831
2878 5707
1334 5208
1463 6566
5385 10570
4454 5281
5091 6140
1901 8440
8685 6491
925 3971
8128 4289
1172 330
2822 9014
833 366
4213 7229
2519 8129
10435 4861
8565 5281
10594 1567
6264 6134
10462 5010
5976 9480
8 2504
6422 3705
2381 637
8323 638
4606 8299
2937 1194
2430 6366
6094 5514
2149 7496
7919 3331
3191 8522
2114 8454
5781 7250
7508 5521
3989 1224
8593 7280
3716 8528
1849 8486
9991 8976
2131 4709
2827 9251
3716 5237
2846 4087
2276 1555
8262 3023
5929 6945
8711 1110
2457 5398
2880 600
1861 8684
7783 1113
5341 6558
8857 8056
1615 6334
1199 5487
1176 3510
2240 8528
5514 8826
2247 6234
2139 3401
6148 4322
5244 1172
356 3172
8174 6486
399 1124
79 342
5515 2719
297 1142
1228 445
326 1334
9403 8611
3044 2257
700 681
6490 8131
4771 8113
7504 928
9339 6789
8426 3911
7293 8855
1191 8388
5341 2157
1164 9460
7832 8263
4381 8519
1775 8886
5849 5894
8502 1071
4695 6525
3090 326
6417 8857
9426 1756
9738 8551
2292 1775
4516 9647
5830 4125
6529 4217
1494 755
7831 3491
1172 8721
1241 3253
5487 1240
7770 6190
156 8991
5562 2569
3030 79
7353 8564
10181 8544
8858 9928
5503 9902
8273 930
9448 6340
26 9657
7657 8505
449 1215
1241 9299
10199 7735
6168 1171
293 6492
8496 3990
10610 9651
1654 3090
2703 4547
3654 9058
293 6314
8389 1152
760 7032
7353 984
8075 10097
3805 4409
3580 4466
9679 10144
7670 9870
10726 2472
9852 884
4271 3684
8189 4678
6369 7243
1778 8426
7339 7368
10529 7955
4485 1222
5338 5234
1515 4556
7497 7291
8835 8692
2609 3280
1269 5939
1223 8116
5951 7286
3866 942
5008 852
10027 671
7352 1200
3167 3214
852 7266
3150 8508
1199 3205
2213 7294
6830 1905
6007 8651
8189 8891
1786 1223
6016 5398
8512 1544
1085 3297
5218 5514
3163 782
3280 4761
7230 2035
7997 307
5911 9450
6264 1179
8409 3680
3331 1197
1463 9484
8891 4460
641 931
1787 2538
40 3877
10162 1181
6017 1175
6491 8843
7083 4861
1237 5341
7486 580
8189 7501
10131 5995
1790 2547
9021 4998
6853 4465
156 9010
6168 10291
2640 6007
2802 5205
7392 6535
6208 5947
3208 1849
3907 2351
8691 1362
156 3715
4578 6015
3963 6945
6988 2433
10409 6542
3385 8877
6549 8544
1172 7656
6732 1739
71 1491
5515 8517
2252 6081
7750 777
1311 6289
5386 8177
8003 8624
4232 7251
6940 156
1098 5894
6379 1206
2647 8299
2924 7897
10009 8831
707 6923
3332 7017
5636 440
9120 8913
7251 3486
5515 3646
2438 1455
5544 6366
7656 2298
3432 3778
3323 324
134 79
10409 188
2622 6016
8846 7230
7596 1951
2774 2513
1874 7501
1732 8426
4900 8409
8511 6739
1253 10613
8238 2815
3783 8410
6219 1787
1181 4441
9636 3438
9298 5868
594 7487
4918 641
7677 10428
2157 5460
9397 7426
8120 9570
6505 9321
172 9223
2056 5831
1224 9042
3786 8189
3329 1235
307 3877
4426 6426
8134 7804
5407 1749
600 3654
4213 9538
7250 6591
1849 1194
7425 4904
71 7129
3967 9880
4030 71
7533 5399
4088 3154
334 9042
10273 3242
2512 79
3193 1175
7763 4130
4640 4517
6716 3908
3447 6286
1388 7995
7658 1424
4613 3529
1369 5544
8129 6154
10333 1833
671 3252
4610 9520
3207 7246
5849 6619
1269 6696
3124 3905
9793 8075
3354 1905
6104 6923
8508 4016
2899 8239
2319 79
4580 5093
9802 5233
4952 5158
3517 5008
7568 10150
6905 3134
1219 1430
3703 527
1491 2602
7533 3432
4690 9873
8892 1202
8260 5209
1391 595
7603 823
7286 450
7627 7293
4938 1534
8368 1226
9227 5276
8123 7214
7658 3689
2923 6277
10159 4959
2467 9196
4125 7229
2622 7744
9348 5742
8844 10274
8056 9910
3749 3138
1226 6331
2152 6989
5067 9915
3208 6576
10103 10670
1230 1224
7508 8459
3993 2512
1113 2319
1222 2037
1427 1375
5356 1175
6394 8708
600 8759
4912 6361
7336 2879
1171 3348
8409 8636
6001 970
2840 1081
8088 4477
6137 7522
8831 6793
5385 2900
9625 2493
4826 4264
8267 8189
10389 6192
8544 1225
8426 7147
8406 7707
3418 1790
1241 2550
1225 9058
6506 3604
1171 9701
2269 2804
2010 7129
3410 7246
8036 5495
3092 8542
10149 9011
9357 3013
3026 582
6564 5282
7286 4861
4161 79
5514 8716
10418 1621
6354 9579
3234 8990
6278 8448
7920 8574
7620 6137
3204 308
6553 8134
1167 9532
5464 8590
156 4952
8829 5514
6801 3465
3244 1110
5561 8826
8835 3166
3057 10304
766 1802
9211 5073
8881 7129
5855 8115
315 7163
4129 6923
9046 5389
3072 318
9234 3904
9805 8466
9910 8544
2260 642
6670 7827
4125 2516
2278 3785
315 8361
10294 2206
8528 10625
10321 8350
1446 3497
2450 6550
4974 8269
7820 8818
4113 4112
3705 2538
4074 1787
612 9223
5694 3750
10209 7488
2573 6448
10264 3460
9947 6542
6063 2866
5108 8056
342 6617
619 4148
2899 1762
5702 3822
6444 7635
4331 4493
7483 3689
7494 3151
10712 8456
4248 7491
5514 5973
4231 5865
10224 9532
2267 7743
10058 4380
7862 867
4244 3655
7599 2812
2599 2283
2262 3489
5091 8108
6055 7027
4075 9999
5472 2920
3836 155
9298 6869
7285 4640
1914 2836
4010 7580
7147 3208
8991 760
989 1024
6802 5276
3311 3544
2353 2569
6923 4332
280 3895
4098 8078
10570 6379
5440 5768
8113 8835
8816 5141
1157 616
4617 5292
9518 4125
4720 2537
3154 5960
6608 3360
1192 7225
172 6286
9589 5270
3667 1903
3293 2336
3615 9848
10220 9658
4776 6938
721 5939
7246 744
79 4859
2028 1724
10389 1453
4402 9755
8636 1230
1735 1194
921 2588
4446 325
1233 8797
4128 6152
5740 7970
6548 2462
8844 625
7445 9128
8377 7229
7103 289
6314 8427
1196 10174
2628 41
4070 5929
6575 1401
136 2336
7472 2320
716 9510
10451 88
1256 4984
2053 1517
5008 2640
9900 6589
2342 9286
7636 2589
2577 9120
4098 1369
1867 1229
3430 3179
2457 8239
2640 4952
10660 10504
1905 10166
7834 6655
5751 851
7139 2576
10318 4873
1890 8515
2900 2828
5009 5515
1176 1181
3424 3619
2240 4939
3908 7396
8508 4079
7603 7329
7916 1231
2298 1572
5831 6657
6444 6789
9069 1206
5385 4127
8542 7410
1224 4069
1164 3208
10065 8929
6578 8545
10335 3716
4626 3716
125 2270
4898 144
3489 3473
1849 1787
2840 5082
8508 6570
3728 596
5870 5270
2591 6081
1231 7294
301 1636
2241 4510
4805 8169
6803 1992
6081 1075
4573 1085
1236 2895
8826 565
882 10712
9433 6523
7480 2382
7489 1181
10247 4866
2574 121
8818 10456
2663 5868
10162 9468
7768 7688
1557 3734
7750 478
8834 4633
10629 4332
1897 5913
403 3842
3121 6106
1226 9910
864 5396
3630 3754
1237 3777
641 5384
8709 1238
3705 8812
5073 7744
5986 2298
446 5768
745 9435
357 9124
3765 1200
300 4873
5040 6042
10623 302
2487 10570
1732 347
4952 9993
3261 6055
3514 9625
9945 6366
5850 3125
318 7421
908 8301
4781 9286
3544 9096
6722 8134
6109 760
5511 8858
6838 8745
1240 5566
3778 8417
1179 9948
8843 5524
10404 1224
7336 5276
4952 3995
7743 7005
732 10080
6243 2060
9487 6758
4213 5859
2713 9085
4069 1282
7015 8128
5968 2024
4575 1238
3749 4878
4925 928
1522 7686
1932 9591
121 7148
7709 852
641 7032
9400 8778
5807 1894
74 1786
1223 3092
5460 3987
7421 8859
6601 1971
7504 3297
1091 4467
7277 1631
965 4826
6694 328
6168 357
1932 7643
1719 1169
5010 6360
4271 6314
7767 6569
1915 5446
760 1171
971 7454
4152 4965
10717 9085
8643 1500
253 10111
1269 2342
1197 5885
2147 1561
3020 1517
5257 7897
1160 2165
941 3489
4125 10135
8829 3657
1209 7294
2274 103
1221 1910
7744 4714
3154 4272
3778 7234
4688 1165
1205 3630
1191 5636
7517 10299
8610 1081
1923 5188
8486 7336
4877 3807
2592 342
7637 10250
1700 5437
9736 6702
3684 9820
10397 2802
7658 1517
5396 1926
4657 9848
5592 2628
4996 9652
3576 6210
8835 7830
8249 7603
318 5292
852 8837
8514 3226
7566 1954
60 7562
5049 3156
815 1926
2620 7336
6046 9926
524 6573
8893 1229
7508 2065
5253 3123
5010 4130
980 9882
6702 2722
3583 7502
2457 4156
6491 8799
6165 1240
3631 2815
5031 7903
8169 10607
7021 2660
7746 4125
3807 9521
7763 5142
7670 3269
8810 2617
10608 6366
337 1198
641 9299
7916 1672
2329 4129
5318 8823
1215 2905
7743 5229
7215 8804
1564 3595
8858 9923
7508 1112
9071 2033
2802 2687
121 1700
3509 3662
1176 8823
1537 8440
5151 9683
3280 3703
6444 317
3872 1229
2827 10204
10092 7679
10696 6683
3419 702
9877 1653
1227 1905
8619 1223
296 234
2653 6289
2298 1196
10195 8454
3414 330
4719 252
5514 5413
6649 5830
10644 3090
4196 9313
155 7293
3490 5132
8886 4100
7533 7129
1234 8535
7862 3280
8624 820
7247 2648
10369 9398
732 185
2874 8178
188 6830
4230 6507
4704 3866
3764 1926
1735 5165
4633 388
8056 2804
8285 10376
9877 1023
8409 9526
9338 6955
9554 7488
3851 2907
1453 258
7530 7496
6227 1657
8733 7916
1562 629
3630 2694
9927 8829
3655 2909
2319 5929
2150 9968
9511 1317
5393 6525
7563 9526
6881 10162
8876 1932
2335 1491
4183 4600
2064 4850
325 2530
1002 5522
8056 6489
315 4050
664 3379
9064 2457
1240 9954
7423 2943
3282 8830
4818 3777
1334 4361
10197 342
1758 8140
5909 314
6277 4952
762 1228
1215 325
342 10464
6903 1772
8953 1238
10544 2572
8890 6491
9709 4942
931 907
2155 7006
8128 8426
4330 7292
8831 5391
7246 219
4796 2663
10208 4070
1224 10131
3637 1581
342 4781
2122 4182
8139 8889
6007 155
2572 1269
10435 2815
6506 2802
2592 8056
5218 9636
3115 5637
1620 1615
6761 5545
5213 6324
7304 1544
921 9845
6253 5561
5831 2493
1544 5318
3792 8189
1453 5067
1171 1522
7229 3350
1881 1898
6145 170
9055 8881
748 336
448 2919
4468 1181
10332 3623
8923 2571
9636 1219
5052 7339
3280 1901
3644 5929
2802 8140
6016 2123
326 315
303 8683
5562 7980
4922 5868
1228 5544
7538 9120
1228 6446
9838 3117
2866 9915
134 4953
637 638
5234 1197
2267 2804
9063 4036
6354 3508
1202 4952
1237 3631
4709 8056
1226 1613
3375 6007
5581 2802
5514 5566
1772 3414
2640 6137
318 10205
10332 1199
5752 10435
3966 2018
1632 7286
3417 1686
4692 9717
641 1241
3703 1448
5091 6351
4783 10244
1165 6007
3655 6714
308 1839
843 1239
879 8486
10538 6410
264 3851
3396 5397
8632 10298
3385 2846
1172 7210
3193 10162
8517 8891
5138 2629
4125 2150
9506 307
2800 8137
9526 9098
8486 2804
9066 4160
2570 9832
8844 8441
2261 8542
4815 908
3123 8759
892 4861
8609 8426
1798 3355
10299 8445
322 9807
10717 8239
8812 7763
8242 1097
874 3280
7368 3193
5229 5545
6971 7055
748 2211
3121 2804
4215 4210
931 7832
10221 6491
6081 1555
2452 4844
3387 253
10583 456
308 2582
10220 908
2802 8300
118 2837
5515 2592
3355 7643
3715 6323
1181 2538
9787 9456
4130 8392
8409 4243
3752 1369
5128 2756
2035 5390
9021 6617
15 8353
641 2908
2592 318
1179 4571
1615 8229
1783 5481
5191 2042
1572 6208
5010 9014
7283 3023
1359 641
280 6286
9897 832
4952 8913
7289 1095
318 10428
4078 2964
3023 437
156 273
10281 3544
8894 2569
5397 10452
1491 322
5811 299
8075 7294
7065 6007
9143 1700
8682 3205
9571 79
4861 5849
6230 9011
3082 8177
8844 3715
1202 9829
4026 1215
6057 3965
426 6945
7486 638
2830 4498
5438 1176
6190 2390
138 8835
2802 8189
1823 293
5230 7712
7137 7842
7689 10106
8409 8218
7715 2774
1191 6137
315 4037
6973 9852
8709 1555
2832 7972
3454 4238
348 6822
5859 9070
5865 2467
5166 7760
1175 3515
6505 7488
8288 10337
10162 4630
9064 2065
4998 6620
5276 4459
682 356
4763 9320
6469 6139
9698 7581
6549 3218
7609 5062
8790 3536
5751 5928
10408 9627
8991 4129
2537 6945
7533 8431
318 2708
7294 1522
6549 8746
1113 9333
3411 5577
1222 9368
1903 6211
6782 8796
2157 8759
6208 8269
3204 8392
314 6105
297 1156
1227 5515
8620 1223
7501 7648
4553 4924
6154 6542
10544 3385
6444 1964
2302 2571
325 5831
1081 9974
3668 8590
7658 7685
6460 6589
1093 1689
3154 8368
3091 7019
7277 2035
2137 2504
7291 6148
6232 1237
5341 965
2433 2569
3332 1238
2297 4129
10217 9193
308 3234
8721 3414
4330 600
4826 1693
7743 6203
322 8273
1269 220
6793 4078
2897 642
970 6490
6542 1192
2003 4332
8592 3432
7897 3166
307 6226
8181 1238
7286 5067
5904 156
8811 6135
7182 8797
2157 167
1183 10513
916 6928
7483 4151
4656 5737
3204 3851
2758 2244
2266 2446
6145 7920
8551 8252
6570 1249
9478 4883
4301 5885
4333 1226
2467 3583
9895 7291
6154 10712
8540 4523
6070 3280
6038 2812
5544 8826
3654 1238
654 4130
5073 6549
2532 3753
10220 1448
2666 5563
8140 1682
8858 5518
7569 1493
5929 5544
5010 4702
7488 641
6733 6277
8884 1165
6552 10427
1798 2320
762 9057
4852 494
7218 49
1898 1615
5093 7735
9250 1237
4578 365
4737 8903
3387 7717
5243 2341
5997 8496
4183 9507
1231 3956
2499 4903
8823 2919
1798 1222
1093 8942
8056 10162
892 8189
1535 5256
150 3599
2335 7259
9395 8746
3490 2576
8577 9526
4860 5929
4078 8553
9632 10717
2714 1404
7603 1491
9363 7291
3188 8225
7329 7286
10362 3124
120 3090
2158 9997
5933 1171
1222 748
4231 5586
4737 614
2489 8372
2592 2154
6232 5178
1231 8449
1351 3318
1552 1181
3447 9725
1567 315
7260 587
641 253
2457 5080
7289 8056
10045 4210
6008 1228
5286 4657
318 2653
635 1179
318 1063
3716 9363
6815 1511
4210 6007
2653 7496
3703 8637
5986 5956
9828 8169
3233 4903
1512 2172
1164 8515
3781 8380
2053 7581
6266 9814
7220 9339
6589 9357
3248 1269
10494 3772
8922 4215
6507 4090
6554 6134
6262 8056
6489 1788
4067 7506
79 3734
9697 8173
8129 3865
2517 2773
8267 1773
6494 10293
7565 6289
3337 2120
4123 4123
1006 3204
1181 6793
8111 352
8508 9973
8489 10115
3631 5081
6589 2678
4393 9215
9034 6036
10398 8826
1226 5281
3778 4130
6895 6793
8577 8390
7216 9190
2724 1624
3334 4330
1544 2224
1234 1215
3489 8486
5034 8459
8709 2550
5297 5854
2640 8823
6212 3023
8140 7293
10428 88
348 253
6331 326
1192 1171
133 4399
2533 1517
6677 4952
3508 8825
3911 3658
3736 3788
1269 1018
1234 4905
2053 8991
4887 3630
6490 2060
1105 1202
1143 6135
864 1440
2107 6934
2123 3848
6332 8621
2258 9120
9002 6461
1600 8350
5169 10359
2802 10624
2178 6489
3346 4898
4332 134
3414 6489
8273 7315
249 1196
9401 10241
2543 3280
1431 5218
8991 9287
9471 1820
5637 7746
2688 8528
1671 1221
1455 3297
1200 9387
416 9669
3973 8474
5958 3572
1241 7247
1093 5385
8426 6793
5929 2137
10717 3156
1227 1192
1181 8406
8551 6286
4331 9897
2314 4099
2648 3392
3564 2663
10450 1447
1822 8502
7804 9433
6558 8810
995 822
4861 6036
8409 7588
8858 9228
1200 303
3631 2419
4437 1234
1915 7251
9042 10699
4026 3387
2147 292
365 6518
8888 10084
7016 1898
3216 9401
365 876
357 1231
7748 2342
1209 6214
3331 2919
8147 4410
5929 2770
1312 1677
3672 748
10095 9572
10605 5505
1171 4482
2776 6228
7920 1554
6008 9125
4641 8051
1175 9698
8316 1790
8834 1227
10426 4370
6154 2756
4210 7501
7525 1206
1915 1202
1639 7129
3991 172
4128 9344
335 1143
2437 3904
5305 8353
8872 8002
9591 10009
5305 1229
2621 8129
2775 434
292 1426
9256 4082
1775 1391
2501 4905
2802 10335
2279 2436
1011 4326
2545 7685
4155 4500
3907 5091
5196 7436
315 1832
7522 1610
2165 637
5861 9721
3576 2360
9973 9654
6148 6534
2457 4903
3669 1181
188 5459
1790 9506
8392 3326
3752 1079
2367 6444
2342 5592
4801 5515
1219 6989
8128 8426
585 2265
7329 1082
7622 6570
908 5880
2053 1435
2064 9156
322 5636
7832 6793
8517 2445
2293 1427
6505 2622
4900 4567
8779 7218
1164 1517
10428 4127
5882 8486
5178 1361
7314 4175
4898 5128
4903 1171
7486 3138
1172 6081
6525 1199
3023 8821
2536 8917
2360 1084
4282 682
10614 9521
660 7951
9120 5562
1881 3147
10220 1334
7289 1491
642 845
6618 5338
1790 5307
1491 2648
9042 10032
5751 8138
2698 5575
6228 2762
505 10446
5082 892
2387 2640
1723 4129
5019 8741
7603 5588
7287 2730
3630 3716
10131 2646
4070 1181
9697 8940
3583 1199
4126 8273
9993 4157
10435 150
186 1179
8368 7695
5752 8508
4573 4070
1084 2870
2531 4546
4567 2206
8849 1235
1199 9715
667 2080
9287 9526
10636 7293
4123 8035
1237 7810
7010 10668
3684 3387
4918 4677
1071 8139
155 5276
7847 1221
10166 5830
6148 8242
7588 5885
2602 317
10159 10219
1221 1199
8128 143
9968 7506
3280 5700
511 3807
6617 7289
7167 8958
3241 2252
10303 9636
8392 9696
931 347
1561 3206
5558 1175
3208 1234
10275 6834
7689 8409
5514 1175
9972 155
5450 3373
6289 7598
9697 6361
2812 3208
8709 6930
816 9860
13 7501
7295 1209
2297 5515
1239 10712
8957 2889
5502 8689
10335 10134
3328 7716
2923 5563
8587 4076
10118 1222
6618 5291
8864 1175
2267 9306
10650 982
10435 3441
9605 5562
2123 417
9910 7562
7486 2944
7920 8368
7831 7756
3267 760
939 1241
5238 4860
2740 1115
4125 7627
5147 3280
5386 1238
9532 6891
7456 4037
5350 8818
2840 1723
404 9650
2703 982
3121 5319
5929 4882
2208 4783
4129 3267
2271 5396
1205 7506
7905 2640
6897 417
1192 760
8201 4330
4859 7157
1187 3746
1209 8858
8367 9526
4567 7832
619 3134
4021 7321
7229 3715
9787 8973
1773 2699
1236 2467
2350 3978
3193 2297
5284 2276
5515 1209
9421 5446
3093 1522
7289 1241
10623 10067
7897 7685
3435 10367
2903 472
3441 8427
4076 4134
2266 8120
3576 9478
1269 1426
4861 2319
8871 7329
6161 10569
5673 7158
4789 71
1202 1873
3875 6366
5276 3990
8355 3794
1224 998
10219 6164
1691 9401
10260 8508
4297 5533
4571 7522
7421 10576
4076 1222
3666 3261
3215 1059
1175 1383
9900 325
7797 9047
5297 8812
1199 9519
3193 6016
8737 4826
4123 3374
6139 6658
7779 146
1079 8516
9526 2648
2759 7862
9926 1874
1176 6891
8056 2054
2276 300
6711 4284
4824 8563
8828 428
4861 5545
2830 6705
6361 3630
4215 3958
8562 724
2517 4282
127 9226
2835 5993
661 121
6891 2130
1171 3485
7722 3908
3167 8186
5910 5859
6928 7023
3631 2331
1108 1561
7713 1166
7501 8812
2881 1517
1491 6549
3418 5338
8886 1757
5356 8886
4101 357
6504 3280
1561 5562
8410 5929
7850 348
7156 1209
1179 10148
2155 4183
9120 5170
10513 1481
6882 8855
10293 4127
7631 8117
1202 155
8528 121
3583 308
6505 3295
5093 3012
6007 1067
3912 5769
10197 7292
734 5238
71 9042
1491 6081
2218 7849
7805 9021
1278 3765
1638 342
9200 2849
2923 5545
3150 3990
3266 1181
4860 2775
282 5039
7471 1863
10533 852
4890 170
5951 4861
1240 8406
3090 9669
3583 2895
3466 5875
7215 8741
8926 6208
10238 4076
2815 5514
9418 4903
5010 10264
3705 2240
8879 8349
1234 6145
6491 6016
1426 2537
7228 4331
9432 2522
6145 10435
6756 4982
214 3489
3190 1725
6403 8636
4530 1205
4350 748
656 2056
4613 6105
10696 7735
5114 7643
6507 6426
2044 3374
8144 7074
8843 4459
5548 1206
10303 6351
8819 2299
3556 10699
2919 2622
9192 845
6528 3877
7678 496
5859 3703
7205 9001
1734 1427
3206 4281
3060 6784
10148 3655
7496 9820
3528 1219
7354 6045
1241 2640
5158 8860
8056 6956
10081 4703
6448 10570
2720 8189
4213 784
2457 1849
2802 8539
1891 8959
9151 8189
7367 3916
7537 8260
4294 1143
9701 587
10363 8403
6678 2851
2804 8606
5021 7129
2889 1180
5885 334
7329 851
2900 319
1241 7246
4183 1181
9820 7533
9069 2213
3892 4125
464 2640
9066 4861
678 317
3746 2467
1436 9338
3508 6491
4776 4297
7643 6239
8857 2508
4183 2147
8406 326
7353 2730
2514 2156
4214 9451
3811 3928
7129 2802
9927 1197
1455 7278
8849 79
9655 6589
1900 3329
5859 3777
4647 9866
2769 6490
9120 3072
7353 10135
1469 7129
5081 3600
5709 2493
4546 1108
2963 1222
8929 606
1196 10276
8175 1546
7489 9944
5437 7286
10409 8236
2020 7229
3705 8368
5514 2755
3166 1266
2728 6746
5961 3509
9697 8858
7247 3583
6548 2640
7496 3907
308 1352
5506 7745
2813 1223
3371 757
6950 7888
8009 7989
7506 7345
2640 7756
4125 10488
308 3576
1234 1238
2013 5562
7768 6165
10334 9532
3335 7969
324 330
7603 1786
5218 1426
8613 5041
2899 1914
4640 6232
6315 2276
10717 7794
2241 8716
9506 6711
1234 1480
6463 2889
4552 307
10624 9916
8476 3374
7656 914
2592 1198
9526 8514
748 155
6834 348
10097 5514
8683 1038
5831 86
4417 7200
7919 9357
8784 7293
2503 4822
7421 4077
8440 3539
10397 3544
6278 9418
3404 5335
5752 4898
3491 5520
79 712
6517 7746
2155 4769
1585 3583
8496 7832
7656 10015
1905 10224
5522 678
7336 8849
2802 2677
8822 3631
9657 4602
3715 6182
7488 9909
7832 5472
1084 8375
5911 1790
271 1200
10036 1226
3798 8514
2131 5318
1905 3801
8260 6505
4078 7686
1113 6491
10587 2706
1790 155
3206 5962
325 8165
2276 3398
6361 3770
8002 6559
3124 6037
5637 3156
10362 4578
5029 3360
3686 5971
600 8189
8577 4702
8991 4929
1844 1426
8544 1155
6490 10220
7508 93
1453 3369
8891 8748
9526 9194
3167 3666
2568 4067
2846 9433
908 1227
9457 1197
5567 3435
8472 2173
5566 7245
5299 325
6618 9579
6480 8392
6164 8999
4573 6469
7603 3280
4567 1179
7601 2327
4334 9689
1860 3844
1849 9923
4717 2241
9395 6676
3280 5506
334 5110
2680 9704
7445 1225
10397 5775
347 3434
8835 1198
10332 7292
10216 4125
3435 6154
7431 8823
2663 9432
2680 8242
2537 5341
6531 326
3012 2315
389 1094
174 3381
2261 7533
9908 3678
5019 4860
5395 8252
3984 10717
8117 6211
7803 5276
2830 7065
3987 9877
1624 9526
9286 6898
1258 7230
3310 6302
8858 8129
1982 2320
4378 1542
5386 6306
5062 908
641 8953
2486 638
1238 132
9735 8377
7893 8871
9433 1798
908 8082
2865 3310
9115 8273
6934 5460
9636 326
2114 10275
4183 844
1450 4343
6964 7216
8826 8496
9993 8830
3619 1491
8829 6437
4037 2640
8733 10306
8872 9520
2134 3346
7739 3645
825 10626
4912 4643
1171 9900
8056 1491
173 308
2585 1171
8406 10486
1537 10162
10303 6508
2466 4628
7907 127
1089 2815
6007 4120
5281 8351
7226 9460
5234 5481
642 1251
7189 6139
6489 6507
8056 6489
2158 4331
2804 1175
7486 8796
313 7830
7746 322
1192 8978
3489 9063
9650 5840
3588 8958
3795 10318
5942 7969
9120 1786
2849 5563
9203 660
4903 6372
3654 10613
5459 1206
3777 5831
8426 7241
1823 1142
5753 1202
1198 4662
1427 3244
4861 1227
7157 1463
10149 6490
2261 6430
4864 2585
8390 1219
8426 10624
3414 7292
9320 9320
5859 10529
4918 5520
4370 7766
8273 2628
10435 8551
8140 6063
2368 2640
3167 1209
8858 5410
6570 908
8551 707
1228 3491
9919 6289
1222 2433
2592 463
8621 5052
6137 4123
1739 7471
1528 5748
6645 2488
8826 5972
2342 8820
1205 839
3507 811
4860 7736
10419 6182
6756 8866
2899 1200
4918 4579
1901 8950
5276 8426
5814 3768
3779 7533
8819 5538
1624 10450
4297 7916
9395 471
10305 6469
3416 9597
10148 273
2827 8829
2889 1945
1529 10712
7756 3684
7595 8857
7215 7169
1226 5912
79 1670
6656 499
4625 5463
8849 5073
8353 5939
702 6491
4271 183
1194 8444
9052 10428
4426 1898
2508 2882
9672 574
7736 1383
7250 9192
641 3301
954 6457
2846 2149
4076 8512
3572 6686
1209 8496
638 224
9189 9910
4293 7289
1206 10446
1439 5091
1537 3489
1558 7445
638 3138
3746 2431
2836 10162
2049 1169
3385 5010
7920 276
79 7886
3337 10409
8129 1239
3314 4668
8684 6286
1241 8855
5922 717
8238 5721
1311 2273
4128 1145
2158 6081
5710 7229
5010 3045
8913 2836
2152 3620
6660 3580
3204 3591
7831 782
6061 10462
8512 6406
8117 97
5234 10149
443 8751
3752 348
9998 5089
1200 9574
1086 8515
1386 6696
7635 1728
6443 1334
7752 3906
5849 6112
9120 3414
7627 1772
9698 10438
2823 1226
3631 3205
1803 10221
3909 2795
3208 4567
9649 7088
10326 1334
6145 691
8892 401
3655 7055
8671 5460
4861 8060
8610 3782
5357 3329
5056 10587
1223 3331
121 503
1898 6943
2463 1525
3225 4662
3167 10479
4536 406
5929 8692
3269 654
9651 5091
5341 4125
654 5544
1898 8375
2592 6987
8522 9320
4069 6784
5437 8035
6518 3684
8168 6490
170 449
10435 2357
4466 6579
6948 3746
10404 1226
3908 5953
3491 2176
7259 10275
5607 9002
9134 4516
1206 1459
8819 836
8991 2342
1227 1219
9926 1181
8854 9605
331 8816
8426 9065
1047 7988
1176 3332
8368 6162
3916 8409
1939 1179
6937 7949
1209 10544
1491 9384
9916 8915
5561 1406
2210 4657
10541 10264
1081 6542
5062 8242
5063 9204
892 3719
1191 1517
4214 2881
8117 7978
6278 4242
1233 1428
8890 6490
1028 6278
8117 1165
10197 3452
2700 10418
2005 5603
6686 10200
2776 4965
6360 1561
2852 7229
2467 6168
490 4851
5701 10132
8138 1171
2640 1219
1569 1463
1205 6714
6830 9731
1773 9014
3631 10113
3280 3745
2017 1253
3778 7055
1423 8832
7065 207
6232 1436
3978 6542
3670 3655
1165 2178
7129 325
1159 5059
405 2337
2510 1517
747 3474
8821 2775
3851 10481
6490 10147
965 2774
8042 5970
3309 6219
8368 979
3749 9298
1868 1666
523 6936
7291 5545
702 7014
1194 1206
8496 8886
7129 4078
7337 5584
8448 79
8835 2949
8426 1176
2166 10668
6673 2828
318 551
1874 525
2533 3133
3956 5831
1191 5494
2296 2827
374 5277
7218 1773
6038 7538
5561 1223
2571 4078
9192 9485
9286 8426
1561 1674
3813 1175
8189 348
2895 8857
7336 6148
4869 5505
3583 8528
1221 1430
5913 3781
2773 1171
5379 7856
7581 7328
9375 7129
6507 5501
5306 8090
4952 6793
1750 173
6657 308
1910 10594
5306 8486
506 2302
8491 1984
6037 3015
9393 3778
8835 6897
3778 7294
9457 8799
10352 9982
1202 9974
4643 1781
167 8735
8881 7292
6226 5752
2313 2365
6570 2802
3654 2713
9532 4622
1154 6226
2010 1332
10356 3993
4123 3685
7339 10334
7069 10164
4326 8527
7294 10544
1191 9591
1229 7074
858 3507
523 7568
4753 8368
3193 6276
4402 654
883 9650
3124 9229
1229 6714
2337 4773
8129 9448
3489 6016
1430 6372
3375 6494
6549 23
1859 7694
1209 2035
5423 1791
930 7645
7018 10242
4859 3631
3121 4078
1278 2700
10303 7291
3151 9782
8037 5544
5306 2153
2602 8824
8368 6225
1724 7508
7587 6961
702 3070
10243 6674
1171 1717
7352 2150
10671 4566
5563 730
8886 1219
5091 8506
4176 6837
8610 4338
9138 3576
4219 6007
10717 3331
6541 3448
2137 4128
10162 6898
1202 2708
8410 4716
2909 4864
8811 7488
1235 1064
5459 3778
92 7246
8610 6795
7486 7897
8877 4776
5989 3908
8826 1333
1241 9138
308 2319
8585 5230
4331 10332
6620 5912
757 719
2923 3020
4898 4459
10245 10513
5674 6683
10256 4922
5514 10230
6696 1874
864 3242
8528 4039
9950 7286
4903 8090
307 8189
7030 4106
9529 4067
303 2728
10362 2336
5887 5929
3432 678
3970 8777
8802 1624
4919 9450
5323 6619
5929 3838
2475 3489
7811 2329
9229 7710
4623 4974
4656 2335
6225 10690
8517 9175
10248 6793
7488 1171
2332 8056
1517 6286
526 9950
10544 2150
77 3212
1084 96
2539 7686
6897 3238
6092 6306
8890 9973
5396 1225
3703 7701
7748 6507
4716 5036
2368 6923
1240 9014
1179 2889
4860 3438
8129 4246
3764 7658
6801 9591
2881 8881
2961 6152
10409 6506
5636 5305
4622 1823
1175 2802
4402 4776
8826 4781
6265 10428
1231 8855
1789 3630
4328 9451
8093 1311
8844 8855
2336 1241
8733 5928
2221 4129
6286 414
2504 2394
3547 4076
4368 8826
3166 2851
9790 3495
1234 3844
1839 326
1892 3079
4249 8116
1869 6783
1085 8587
4126 2812
7989 2756
3569 3588
4067 9697
9437 4572
2724 4887
6082 3282
342 1202
8835 8610
600 3150
5042 5389
9579 1686
3140 10533
9459 4533
3781 638
1430 5087
6491 1375
4498 1179
10400 5912
4699 7287
7182 4728
4370 5305
2038 9472
398 7185
1386 6987
7445 1237
7998 664
6676 2691
8143 5859
1231 908
5515 3215
10420 2284
5724 8305
7581 5912
2845 1175
7546 6491
6372 7942
2111 4860
1209 155
3669 5637
4950 4290
10303 998
5951 8516
1199 5849
1905 2457
6242 3539
7055 707
10701 1199
8350 4069
9337 9058
3822 1849
8824 231
10608 2569
5813 3156
5831 86
317 2248
7289 10147
6219 5566
79 8060
1882 303
1429 8861
9040 7293
9787 8749
7920 7974
1692 3374
2539 8834
7897 7218
1790 8859
10162 748
9023 322
1231 277
2846 5305
1053 7259
3193 8913
7968 1225
5073 3576
8239 8406
4703 2131
1235 2254
9054 9626
6490 8855
9841 3255
8361 1237
348 1630
4967 6362
3385 5494
6444 3087
2577 619
2904 10246
6718 1223
5498 8426
8496 1227
10147 10553
40 3608
8825 4797
406 6137
2906 1798
2677 6164
6923 1536
8512 8179
4860 8432
9388 3206
4123 1226
3603 1269
7646 4937
4215 1235
7129 5051
6683 6008
1491 1222
1446 2457
5009 3091
6801 2267
1426 8517
9745 10409
9520 7229
9718 10409
4129 7336
2147 1171
71 2550
5446 5950
3051 5813
6512 79
1231 1931
1169 2120
6369 7804
9207 3332
6255 8056
6057 3023
6940 1227
929 2573
6040 2152
7627 7044
1951 9224
10712 3150
2033 23
4703 815
5562 3154
2488 9120
4067 6083
320 2053
5708 10197
7562 6467
6278 1615
5091 2119
1238 3421
6558 498
8075 1192
1773 2640
8506 8610
9480 5248
5797 6286
5469 10430
9343 7407
3015 9460
7643 2512
3597 9854
6314 1200
3665 10435
2296 748
7089 9973
9484 5052
3499 10216
7538 7423
5507 6137
8242 5305
144 3346
3908 1144
3761 8280
3600 10570
4930 156
2299 1905
3204 6620
3156 4248
6015 1194
1113 3206
5545 8454
3631 10197
10169 7588
2457 1640
5462 8431
2857 1646
864 10544
1075 709
9295 7989
6213 3599
2663 8057
8406 1214
6372 10409
6359 4567
2900 3260
5922 5446
8089 3851
334 8881
7643 8691
4063 10485
4861 2512
8274 1786
3398 8823
5880 3920
6875 1156
1624 8825
1946 1175
2418 3138
2802 4078
9240 6462
6987 6548
2537 2957
7219 1225
7486 9636
9104 8759
8528 9002
10318 1790
9579 8232
8890 2120
7291 5929
9320 5291
3329 10395
4434 3643
621 1172
10435 1238
4900 9782
100 7336
5446 5850
7129 5921
7218 7916
10435 3775
2276 10162
7481 9054
4864 7293
3794 2868
6063 315
6016 3193
252 2512
2320 7445
9526 5250
1171 1249
9634 342
877 1131
9120 5382
1198 9643
3387 1818
6308 7206
4127 2433
8519 5830
1440 2290
655 3151
6489 8309
2887 10568
3597 6224
6106 7210
9654 869
10301 5520
8891 748
4859 4918
8810 8861
8520 3296
7291 3267
1874 3076
478 79
9070 2881
10318 10426
9889 8886
2272 9669
6940 4194
980 2907
4978 8138
2085 2443
2088 9526
5830 7903
638 10015
8516 6766
6549 8709
2260 1238
6203 3452
1225 9972
7710 6491
7633 3963
2827 8587
8178 2022
6480 1172
1632 5396
315 308
1171 10409
324 7496
1104 9286
1491 4617
5010 3588
5400 6487
7601 2241
342 8426
9688 1908
981 3778
8746 6793
2504 1889
10633 5951
1826 3374
9433 5929
582 9042
2976 5515
10415 1229
5198 79
9397 4986
9910 6297
10717 9993
6589 4332
7920 3534
3334 2289
5091 2046
280 9224
1842 7508
1365 1231
8496 8406
6489 2457
9942 8881
8827 2889
720 1930
3156 1430
1898 3601
9756 6489
3705 7746
1227 3164
5942 322
6717 3597
1400 335
8757 4297
1238 9094
6360 9974
365 2756
5307 8878
1095 2601
4922 2566
5637 8740
4485 9224
9042 4543
172 8796
9698 3242
2465 6125
5929 5034
347 7293
4776 5012
5554 6793
6462 3129
3090 5089
1655 4861
3518 7479
8232 7955
7997 2465
8733 4820
7209 6064
6310 3507
6987 4776
10549 8075
2276 4297
4053 6793
6783 8826
3645 1822
4860 7517
5460 7367
8835 4841
1276 6240
893 4621
3077 8285
334 2551
3878 1224
6894 8427
6040 253
7501 1786
5894 3583
8000 6314
5234 6243
5968 8264
10456 7129
1990 4990
2704 3470
2628 6720
3156 23
4128 619
5830 2704
7037 7581
1427 627
9120 1209
874 8312
1926 4706
61 6503
4887 9534
5830 155
6477 8759
2305 3441
3136 5927
9176 8035
6923 7230
10037 782
6923 2925
10409 7832
5718 9044
488 9697
6334 2604
1858 6148
5936 8406
2577 8149
732 5276
10162 6148
5521 10635
2963 7566
8260 808
3792 183
3995 6923
3956 10435
3375 1517
3403 9115
10286 4078
1172 9973
6394 127
439 1428
7716 6914
8434 6525
10008 8620
6057 1491
317 8511
326 8849
1200 1905
4419 5200
9653 1215
436 1699
858 3193
6906 10209
8506 5929
9433 4905
7489 7744
2127 156
3716 1652
584 10696
4645 3189
7292 5929
1776 645
7078 2108
1820 4113
8832 4234
1898 9128
5459 782
1222 1787
1221 4297
8857 692
10304 2524
10080 3566
1093 8471
7229 3388
1428 8177
5071 8216
1945 7722
4826 6466
1228 7770
10220 3977
149 1202
9120 6414
674 5410
308 3375
645 1192
7294 2701
2153 3060
7746 641
3703 4561
6592 7129
9918 8246
9828 5214
7804 1954
1224 7596
914 79
4243 1364
3429 8178
7496 1209
5545 1426
1235 6570
7506 8709
7623 7488
8816 10135
2279 7656
6369 2332
3597 1229
650 3848
10293 351
6152 10591
2213 1205
127 7508
10172 9000
8929 9297
3808 3908
3838 9651
5385 4572
1216 9434
7804 8823
6553 1261
2038 7489
6007 1226
8844 5050
1181 1238
293 5562
7251 1224
1205 3290
637 7062
4861 2653
8189 5314
1240 2571
8120 2241
10716 6240
965 2899
1491 7919
9127 6277
1235 654
4215 4800
7488 3576
8239 7906
3419 4330
6227 9526
2703 8144
3507 4976
2301 1775
2342 9532
8179 5870
5945 8320
1427 2919
3260 5257
5968 6270
8421 4003
1517 9985
10533 10181
8621 342
682 8823
1172 5576
9519 4666
972 9651
2385 3851
1775 8454
4688 1225
3039 1469
1820 1179
10442 79
1772 5278
9233 2691
1240 10558
9287 4706
9597 10245
8975 1172
2467 2276
1093 4534
2538 2322
1199 10238
21 3532
5233 4622
8409 314
5545 8177
10409 9526
8855 253
320 8129
3960 7622
1171 3147
7015 3977
5544 1905
8075 74
10570 1695
4613 6365
8844 9286
8368 5203
9317 5859
2473 6154
8239 1787
23 9815
173 5396
8849 8843
6490 3326
7804 6106
5281 5017
8587 4041
3583 6967
9665 4418
8829 4123
7770 1192
10361 10318
8854 878
10221 3270
1179 10523
9451 2276
8454 1680
5318 5276
7294 7731
3778 4130
8156 8056
9532 3441
8759 2262
6167 7303
1206 8432
7421 244
1173 9014
7643 6491
9588 2360
1914 7232
2902 3329
2755 10069
5062 1849
893 1447
1179 295
320 4869
10302 7601
8129 10279
8189 3167
9040 1653
641 1910
5710 8137
6369 2640
3576 5514
4416 8252
8035 8770
2647 9877
8971 1491
7025 9451
2038 1224
1202 5515
2298 3134
7229 1226
3848 8137
809 3091
3186 2090
7917 8367
6134 9463
2764 1229
5117 748
998 7330
8759 8368
318 6923
10162 1557
5885 3226
120 2279
4578 10456
8829 4332
1363 582
362 3956
5951 10225
1181 8174
1172 9215
1188 8879
4006 8301
2640 1164
2209 6286
1073 6714
7318 8147
1179 8174
5894 1200
6489 9540
9320 4214
3854 1171
2957 3185
1181 10009
2804 3156
5515 8075
8293 6541
3623 7294
3630 2253
318 4328
8587 3206
8117 3123
7129 1926
7770 7286
9588 8827
3583 1018
6369 10264
2210 5281
9254 2615
813 6793
9464 4887
4461 9120
1453 4729
1199 1777
3054 2828
7658 3172
4633 7569
2628 5062
2122 5877
1231 10185
3432 7339
8448 845
3505 9625
8177 1447
1241 10438
8140 9091
9944 5093
3866 2154
6430 1476
7581 10221
4861 10448
8113 9286
1205 3665
2708 2537
8691 1221
7971 8350
4939 6023
1202 3054
7352 8139
7832 10624
7658 8325
3414 6390
4089 8991
6507 5526
6340 8841
6725 9851
322 1926
7345 2322
6270 2774
596 7894
4572 10226
3194 722
9913 7610
4952 1221
3072 357
1841 8796
3182 10362
1535 2279
10274 6617
7367 3116
3012 721
2119 4410
5986 3489
7277 10544
5545 10299
10159 6277
5748 1175
1197 8858
2592 10283
7508 1011
9375 5519
9011 2793
1739 6369
1886 10684
4776 2920
10306 8819
4758 8426
9058 2108
4937 5336
10040 5340
8406 7251
8824 6542
3177 2272
8056 1403
7718 7186
7038 4826
2855 8454
3438 5350
8138 8849
1939 1191
5225 8585
10631 9287
2210 1205
10456 9129
6649 9673
3685 1192
6038 1179
3684 5413
1224 2676
7083 8116
9040 2846
8995 10206
8426 4823
8684 9828
6181 3755
5051 3123
5028 10613
9526 4952
7445 10449
1786 8515
5561 7601
332 9687
8991 1152
4207 2380
325 2895
576 253
1849 5881
4926 8448
2648 8834
9021 2592
3754 21
77 1637
8709 4861
2380 1910
365 8361
8446 8516
8075 8129
4681 1227
10416 7035
6265 6930
8849 5749
10245 1491
3251 727
281 9765
1227 5397
6975 8075
3631 9937
8458 2889
4187 7286
3518 9900
1488 357
7557 2826
1081 7191
5104 4098
7916 3226
9591 3654
3115 8797
6990 1002
3980 348
1228 1175
599 1206
8821 197
1491 4083
2663 2898
5510 7594
3156 6486
4127 9870
10089 2550
9526 5459
9012 8155
5012 5831
2213 1221
2152 4077
5487 3908
5039 5403
5945 8636
3012 2210
6208 8426
9579 760
320 6183
440 9005
6290 4545
661 5739
1227 8232
9046 1799
8855 2102
7694 7590
1231 1202
8508 1192
2693 9034
1181 1091
5986 3121
7289 10021
318 10435
7392 1215
6278 1181
5831 638
8508 8871
1388 9519
5368 10428
342 10712
2726 10435
7215 507
7199 8137
6525 844
8684 7498
1205 8889
9189 8843
9321 2265
6133 638
3429 2688
7074 10166
3383 2320
10060 3765
1849 6678
8526 325
3690 858
709 1055
1224 8551
322 5019
2213 1181
2457 859
7193 1091
1773 2398
10544 9588
9129 1843
8820 2920
3151 6228
2273 365
5545 1181
4826 827
1192 5558
8823 8512
7848 8142
4142 570
1097 8092
7657 2383
1268 6793
9128 6360
10435 77
6624 8773
7735 2031
6161 7731
1365 8881
5080 2368
1198 5705
3072 5909
6923 307
3987 9993
1100 7739
7367 4067
748 9845
8829 9024
1440 314
1202 5563
5813 5831
8134 79
1821 3208
1235 5927
6959 3301
755 4551
7294 1238
1430 4860
8432 2140
3769 3879
10099 5566
791 8713
5121 8178
1787 2900
77 5256
6361 6225
183 8684
2120 3135
8859 7757
970 120
6314 10504
10428 1558
5583 8096
3452 6623
7286 10351
1351 6427
144 8129
1241 4465
3355 6891
7289 1453
3671 8929
3474 1618
5566 1862
4924 2158
1226 6366
8406 2465
9532 342
7616 1183
1444 7825
1426 4786
8545 1224
1275 725
9972 6154
6137 2137
9338 641
4125 8517
4128 1175
3464 10147
1428 7743
156 7215
1231 9387
4125 365
4512 4573
6154 7291
600 2465
8849 5563
1491 10162
4069 9192
10334 2276
1209 5262
6615 5396
8410 9752
4926 1228
71 7805
1194 5562
4964 1143
7580 3085
8502 2157
7129 7719
2368 4877
4401 7963
4571 7488
9110 2708
1311 7348
8861 1176
1314 4543
1215 64
5389 5589
79 2278
418 1226
7229 3400
10223 1191
7290 2013
1069 9659
4861 9672
341 1427
818 9869
9518 4861
2265 583
8940 5561
342 7339
2691 6807
8560 9713
6040 3280
9532 4868
1175 8360
8834 1537
9021 1176
731 5281
5105 3716
8406 7368
2279 2262
1175 171
8881 3444
306 6209
3113 5939
4861 8139
1453 6735
2899 2123
9954 1215
8881 2157
637 1229
6007 1455
3151 6490
8835 273
8426 7746
1426 8573
7445 642
7658 8472
472 4903
10424 6372
4370 124
4619 8361
6007 2408
2350 3081
596 322
9219 8410
1418 6529
472 2866
3991 1194
10485 6784
4897 1612
1653 678
7533 4894
1572 5005
2030 3848
10196 1881
1215 7569
410 9513
8861 2640
5041 3228
6007 1171
1191 3237
5281 8351
1221 3706
7488 747
326 7504
3395 2301
5636 8948
1463 7516
3124 3134
9910 10428
3633 7305
2533 9973
7536 4328
6038 5462
748 6873
1790 1915
9433 4386
10635 1788
9335 6007
4214 6965
4666 325
1554 1143
1179 9183
6615 3090
3387 1786
845 1227
4214 3631
1900 9439
4119 1427
6016 600
4297 5929
8426 7293
1192 6135
5514 9110
4409 2457
3155 4360
9195 4623
642 682
10299 4063
7496 7743
3883 7686
8351 9621
7987 3526
1735 6804
2655 3010
5398 2231
2158 8056
7368 5571
600 8821
6242 3193
8719 5281
5562 10098
5531 9947
9190 3417
10416 7592
6038 7367
2622 2504
5386 10425
10613 5514
6529 6007
9114 3534
4130 3535
3631 1215
3401 8242
1199 365
4648 4603
1237 6503
10214 8426
4213 7223
10553 1643
8932 10162
7763 7574
6343 7658
1365 9897
7766 650
7075 9848
4714 3255
4534 5562
7763 7233
10435 255
3178 1787
8440 8733
1831 2488
8288 8406
8542 9304
1194 5180
1632 4974
902 3534
6007 946
1229 657
6637 10402
4076 8496
7368 1909
3631 7129
320 156
2920 5566
6359 10163
4860 1430
2528 7339
2640 3441
1230 10532
9728 9511
3090 2342
9195 1176
10216 1517
4078 9194
8351 7579
5767 6400
406 607
8572 10585
8817 8288
8183 4914
3151 6618
5446 1364
7283 6048
449 4617
6446 2888
8368 4936
1171 4161
307 4458
8551 97
121 605
5042 3521
1223 3998
7949 6891
7496 7522
1235 317
3057 2804
9519 8598
2574 1830
8447 2126
1579 7339
5544 97
9074 5965
1248 5494
7496 2840
9571 8515
2367 858
5251 3346
8138 4370
2243 8528
3450 2721
2478 8093
3928 4861
9553 5242
7658 10209
156 3092
1145 4732
10533 8517
7489 1179
348 8406
7997 2279
5720 6446
178 3906
1501 1199
9115 4775
326 1491
4832 9532
6491 6278
97 9401
1172 822
852 8711
8630 1096
7352 66
3786 8624
1199 8709
6891 2047
1721 5093
1095 1071
661 2049
5817 4128
1181 8075
2719 3374
8683 5300
2058 8448
4406 2486
2226 6793
3851 4129
1219 3807
8280 347
2537 2715
3719 8993
8773 8892
931 6208
1926 8001
1191 4247
9240 9519
9623 10707
3341 1881
7603 6714
2545 8864
7992 3260
8516 3151
9211 2213
10235 325
1175 5872
2043 1572
9532 7583
5636 4898
3643 1176
5481 10543
10623 7819
5928 3025
9044 8811
1206 8825
129 1544
4347 8304
2640 6354
5012 6164
838 5545
5566 1240
8426 6081
5081 6589
642 342
5010 1790
4898 7207
6845 10053
7533 8622
641 10209
6036 2332
8854 620
5012 10544
7580 2730
293 4688
8671 1237
410 9398
737 6017
478 8178
9775 3234
348 9107
6265 5479
9521 347
725 5157
3254 8011
6766 864
1206 983
1454 2609
7014 7368
1076 142
3852 10247
3205 335
2756 908
10605 3089
7656 5010
5185 6589
6696 9763
9548 8440
5196 9910
233 3705
5020 5514
293 7743
4148 5188
773 3490
2894 5493
1720 638
1159 6587
1240 9603
3092 1205
10523 1234
4910 10570
1880 88
4546 9449
6075 365
4938 8129
4130 7920
8846 3509
5929 6289
8426 2840
3044 2963
9032 7716
10303 7603
7456 5073
2334 3659
2276 1199
4704 10698
7779 4932
6016 9062
7892 6286
7835 6508
8140 6016
7324 127
315 5819
1241 2906
1517 10587
724 4333
2919 5346
1787 1231
3280 8321
1503 8505
5203 9926
1494 4903
2337 2420
1550 3438
1098 7345
1229 7747
5710 8684
1214 9404
1449 1156
4683 3705
7807 10378
8056 5752
6286 5028
6055 6489
9844 71
10699 7955
6384 5222
6619 3474
1378 1723
6489 8515
4039 4098
1122 2585
3572 3415
1222 8178
1453 2827
184 10586
8528 6240
2899 9115
5324 10435
2804 8797
4271 1018
4129 4248
1200 3237
7506 7289
41 319
4021 10046
1387 2272
188 8692
7483 2305
8432 3755
2622 318
6490 2899
9998 3789
5545 318
3205 1849
4364 2605
2647 2504
5520 1933
10492 5292
1558 8299
10085 10451
9345 5042
4913 914
766 8406
5514 2447
4149 9621
9087 1218
7456 8189
976 8881
4067 1910
3994 8056
3577 8381
1565 6400
1144 6016
8426 5555
3576 321
1548 1814
9120 9948
3387 8819
8834 4123
5905 9002
7629 1099
8242 7914
79 2213
8195 6168
7387 7292
1439 325
10698 5189
6619 2312
4027 3898
1799 8129
6356 6152
7129 3566
10051 1179
9018 2241
8374 6059
9087 10389
638 7230
7291 3564
2276 7229
315 5868
100 865
3802 2525
4898 79
7286 1209
2919 8522
3974 661
4232 10435
468 7489
9046 1209
7852 3151
5927 1197
3208 6137
6515 3996
6354 1236
8506 7645
9288 7770
8466 5742
6528 8486
288 435
6209 1786
4328 188
8889 144
5056 7496
4298 1214
8849 8406
2350 10335
9937 10221
1614 2972
8140 10442
8517 3527
1915 8971
322 9120
2648 2820
8056 4781
9927 6168
8350 1361
1181 7739
1221 8652
8137 8843
7481 3810
3138 8029
3043 5989
6469 8448
371 1776
8551 1199
5397 3234
8426 5544
4396 1199
1076 8939
8353 1448
4324 4127
9262 6539
4234 3189
6904 1181
6450 57
5561 1168
6491 10065
9696 8890
6038 10421
8894 7920
2813 1830
7486 6344
7106 2820
318 4617
7032 6489
1219 9521
5606 2359
6148 3572
8508 638
326 8470
8486 10098
5025 1205
10574 7199
5140 5976
3047 8720
5437 8939
6648 6007
9473 7920
1229 8390
9698 5276
9579 10123
5859 2433
8178 4898
6314 3588
7298 1205
940 9070
9588 2693
8368 8564
9655 9299
1982 6855
8796 7358
6016 7147
3204 2279
318 4409
3228 3416
1199 1464
6360 3267
9210 1223
7689 1590
5566 1042
8486 357
3815 2602
1052 8406
1202 7804
3204 1361
10148 6758
4903 4037
3204 1915
9450 7135
1199 8684
3654 6549
1355 2149
3752 4128
8835 1113
1616 2537
323 8542
8454 8835
8823 3139
8116 9972
9139 722
5396 10037
1451 641
3138 7498
6444 5928
7546 2837
2176 6987
7247 8423
3429 4126
7089 5520
8182 4026
5433 3387
6242 2126
5942 1898
5752 1179
8239 6621
8749 3638
6525 8913
245 5304
8117 1815
8508 494
1205 1181
3341 8843
5437 4567
1849 8368
3962 10541
8634 8104
5986 3374
3448 4455
5281 10389
1209 7026
7248 4255
342 9190
9765 5859
8138 8881
1312 2261
790 8056
2467 1221
2279 7689
6920 8755
5385 1175
3668 1158
1199 4714
1241 8129
4776 5561
1361 1227
3816 5925
1615 1776
6448 1292
3310 2572
3692 4719
6343 2319
6549 4333
6617 5281
5955 3851
8991 4667
10613 3090
3474 1202
7229 8709
4567 8115
8720 1445
2574 10409
8826 165
5281 641
3630 8859
8417 3848
5545 2154
10037 5429
3965 10442
9485 5306
6503 5240
780 4640
7504 3243
9155 6784
155 9875
9465 4704
2267 1651
5498 7294
2131 8886
9454 10696
1241 2342
4446 7294
3645 10587
74 6617
10304 2647
8056 1297
4064 9345
1228 10162
7658 315
2895 6793
3387 3749
1201 3581
7229 905
318 7286
7183 7009
3908 357
10717 1021
1653 2367
4776 9231
3375 4657
6173 8409
584 2802
1510 6724
7658 7292
1695 10149
6427 8557
2155 2593
2466 2276
755 6493
4937 6544
3234 7248
10475 8709
10162 278
155 7843
5487 914
3489 5396
458 10409
5091 1206
9010 1491
9320 2868
4123 10536
2827 9299
1206 3153
5354 414
2652 1209
10284 5012
8570 990
8717 280
308 5520
3974 9120
4213 4634
315 1202
8514 4988
3598 3205
6137 8056
5260 2018
3655 10570
7940 836
2342 8410
4899 2605
6070 6945
2137 6199
7301 3183
194 4574
325 4137
5057 8225
4425 10427
4078 8929
3538 1444
5217 9974
1926 2210
9023 8129
6168 8274
5865 2336
6503 5459
2804 8823
7506 929
4731 3254
8120 5714
3777 1224
7546 5067
2017 836
1752 7508
10015 1600
8165 2592
4379 7292
8823 7746
2517 5885
2013 1070
4149 5190
1399 3233
1260 6384
4567 315
7735 121
3280 1632
3121 1198
1170 1772
6727 9702
1209 2347
5228 8711
4344 8431
8056 9432
1686 6602
3310 4830
1426 320
8631 2925
8238 8169
2574 6617
4127 9211
2630 1849
2340 1915
2802 9699
6691 7496
3262 6289
6395 1491
1653 8056
1198 6359
6276 6085
4183 6653
7291 7033
3631 86
724 8056
1181 4078
3124 4952
1172 1837
3091 7336
1181 8139
9781 6007
1837 8831
8746 2152
893 9098
7055 4330
2578 9070
2342 3913
2987 4140
7643 7689
9852 6623
3576 10544
10447 5229
3781 3263
2221 3424
6683 8478
6689 3695
8826 66
8866 1227
6702 7533
5093 10149
7036 6503
9704 3375
2140 5872
2337 280
74 1198
4330 6226
8502 7291
1786 748
8486 406
1143 2462
8894 2292
9299 5752
3036 6372
4693 3869
2157 3267
3704 6152
1206 7494
58 6897
10555 8441
4567 6227
2206 8717
1647 4248
4048 7996
10137 6381
2152 4100
3911 7397
5986 2846
1926 8745
8886 2663
3877 5589
10237 5325
3371 1235
6364 8011
8776 4619
4887 8036
7750 5497
8677 10173
4124 6384
4076 3332
1199 1176
757 2120
923 71
5831 1536
1221 348
6940 5752
4069 4156
6923 2933
2261 10106
7686 10447
9810 5132
217 2813
5250 10333
3654 2155
9786 8140
3228 2150
3752 281
7291 9926
931 6154
296 10298
8823 678
3873 1171
9069 4826
3521 2899
1226 5951
5545 1228
1179 642
7770 2775
5717 1179
6532 324
4753 2813
963 999
10307 5939
10243 3864
5406 7336
2543 8526
3699 2501
855 8508
9599 5291
3154 3092
3703 3221
4130 4859
1225 1843
3714 1172
8244 371
6361 9478
10220 9401
7522 7129
10110 638
9379 3582
8749 3091
470 466
1069 8406
5044 9803
8592 9895
7602 5298
1666 3136
1624 7089
8057 8542
253 10085
1926 3608
1191 7129
666 21
6278 3092
1363 4677
6490 9401
155 2703
6620 2176
4360 8135
1112 2804
8826 102
5970 9485
5865 4067
1757 8426
6016 680
8961 2775
8242 3280
59 2804
1194 8585
320 1989
4186 5336
660 5494
1231 7617
5291 10221
5504 3387
176 2053
7770 444
5904 1143
3156 4718
5459 2880
5129 7592
6175 4700
6940 5281
3324 8782
8502 7234
8427 10048
6709 3405
464 7129
4623 2582
3280 9120
8879 10420
1465 325
1427 2332
9363 9636
4861 8426
307 6842
3205 7968
6277 8116
5306 7291
8592 9512
3923 7030
8409 6168
8239 2064
7964 4951
9395 7845
1192 8718
8522 308
6167 1197
688 3346
9014 6035
5482 3092
1364 6360
3387 5459
7250 10169
2433 7294
2273 7367
5191 6225
6508 10102
4797 1194
9622 8060
892 6148
4183 188
3269 7561
7746 1228
6783 1202
1993 10699
6137 10332
308 1926
7743 7089
7247 6016
4517 3418
4128 2640
2804 7129
336 7501
1171 120
10409 643
4070 3747
6109 315
6219 1428
1082 9018
8138 2155
7806 642
2640 6137
10318 1799
4900 7796
1200 315
7456 1226
3167 10725
3497 7206
5276 308
10630 3310
892 8225
3654 7289
5865 5478
3049 6306
1229 1542
6490 585
8448 4797
2206 9874
10510 7294
3166 8796
5514 1235
8767 8137
10123 5728
1921 3576
5849 631
5929 5904
7546 8440
1612 6698
1176 641
1171 2607
5850 6152
3595 2150
2776 6448
7623 4268
7245 7720
3715 348
8517 6208
5385 1072
7569 7078
7678 4127
7920 9002
2053 2122
79 8137
4247 4333
5566 3777
5831 8260
9127 326
5356 6504
5306 10036
6015 1205
3193 3023
4333 3138
8232 3473
6975 4361
4677 527
85 319
1083 1786
4861 2533
8103 1198
3850 10408
4826 1914
10435 10553
3218 4860
7880 8189
2827 9588
3751 5281
7367 6168
963 5829
7565 8515
9655 5276
4333 6505
2576 3375
10312 6783
8450 173
3360 3878
1851 1240
5412 4523
9848 1234
2827 2626
3630 39
371 3489
7242 5277
2035 5036
6161 5517
8138 3091
1198 6366
6228 8878
5355 5590
4443 268
2075 904
3541 4924
8089 8522
4860 7107
5502 6137
8189 6007
2837 10623
7747 9362
1406 5566
10210 10001
1517 9579
3737 3439
6589 2279
8137 6228
7725 9432
5514 1728
4546 7804
325 9190
6234 10159
335 5975
1205 2209
10428 9321
10413 2667
3599 3240
8858 5226
4860 6940
10435 4297
5091 9200
4509 5929
1231 7501
6508 1427
8472 5576
1002 6359
8843 7496
2813 2273
9676 8835
638 9574
8835 3631
10395 6359
8515 645
4023 1085
6040 3387
2648 789
4898 6154
1197 641
1219 2299
4336 8990
2640 8941
9196 9796
8949 6153
10628 2153
1685 10162
5339 8619
5093 1735
6548 7339
937 4898
995 10239
8855 7750
6125 6311
8849 1223
9440 2433
638 8152
4231 6917
5233 8544
4214 4182
6965 4952
9651 10668
6806 4173
3622 3956
9532 8683
4864 2259
174 5398
253 1455
9433 1669
10552 10115
8810 2899
9084 9702
1175 5929
8936 8404
9448 6512
6724 10485
3439 719
300 7367
308 6646
1791 8822
8092 8846
4045 3820
3630 4861
6372 1176
1616 3243
3699 1101
5051 2919
282 2255
10170 308
8182 6797
7353 845
4838 6984
5386 10332
1181 7955
7583 642
782 8813
1237 1334
6620 4691
1221 9042
5986 4037
318 6289
9357 5054
3591 6676
1787 6140
6254 3005
7286 1181
1209 1181
8320 2640
6154 665
8320 1179
9120 325
6059 641
10358 3136
1224 3908
3331 1234
4077 1428
3167 1176
788 9992
7129 2457
5093 7329
1235 2582
10149 8512
4523 2080
2226 10384
2533 1215
10364 6789
929 4376
5504 4115
7920 8844
1192 6008
1882 6504
4879 9046
4072 1334
1677 1225
8514 599
1309 2149
1517 5566
5240 3045
277 3262
6922 5319
10049 1193
8189 5073
8637 1786
7105 8140
8834 7739
1866 1065
6190 1227
4763 3865
1171 6978
8892 2813
8075 8829
1271 278
9155 6067
9432 6987
268 6940
9649 7308
6715 725
1171 10415
6154 7055
7391 10245
5073 5515
1558 3877
5255 3908
10672 3631
9046 952
2108 6469
2466 8826
2923 1350
3438 4937
1659 1234
2113 6938
8768 6623
527 4125
8835 863
324 8426
2861 8189
5565 1235
3166 2802
5951 1889
8835 9481
10655 1202
3489 8409
10247 6998
3730 6924
998 564
10371 10303
3151 4098
1198 6038
2802 8506
3028 1206
1221 10489
2080 132
315 2508
1666 8846
1171 134
155 4213
8142 7557
307 6503
9532 7017
864 3778
5868 8409
3778 5562
4573 7804
6104 2640
3023 993
9662 6203
1082 1453
554 2793
7748 3778
8527 2277
6209 2513
5857 638
6148 3657
6619 1222
1227 1791
8881 2662
1202 2430
4572 7557
2736 1209
1206 9322
3720 10015
7702 9641
7496 2505
156 7784
3908 4913
1799 3822
7230 7022
64 7979
9214 6016
1164 1226
9072 4070
1365 8114
257 9061
10359 2774
4121 2010
9416 1234
3815 326
8242 10181
6286 7286
10162 337
6784 5169
8056 6119
336 1234
4573 1236
1171 3387
1231 4968
4603 845
5061 5240
6525 654
3489 5939
8242 893
8939 1172
86 7504
2035 9922
8127 2430
2756 6937
2107 473
6134 3147
1198 2228
7650 1901
3447 10529
7928 7245
1375 6079
8030 1903
1113 3441
8284 5566
2210 5451
3908 4130
6589 1229
2152 641
1361 7333
2549 10724
3208 347
8140 2342
7486 760
1172 5024
8528 3210
2302 5487
4183 9685
1219 5742
278 7342
7956 9288
7677 10221
8829 8514
7770 6491
1179 2154
10463 877
9972 302
5281 7292
6998 3684
8129 1231
4214 8733
2577 10378
6834 6548
1448 8012
3777 1089
5951 4215
8321 4044
4619 1241
1176 1430
852 6549
2502 10197
1334 4918
5027 115
9521 6219
1354 455
3701 6058
8817 3778
308 8138
147 5206
1340 6793
10693 9805
8831 2121
6649 3150
8147 8871
8817 3193
5417 5537
7129 5361
7278 7548
1181 9599
6007 2336
978 6137
6784 4271
3414 4240
6057 4838
4578 1593
8826 4523
1691 3121
1624 2149
10399 5010
59 1230
4776 9600
4125 6289
3490 1790
5831 8382
5562 307
9588 2865
761 3583
6589 2774
8574 9475
5880 3301
79 6154
1413 6384
5306 6264
7014 1240
10274 6219
1237 638
7221 7859
6717 8759
2337 7280
253 1926
1176 8519
9117 428
405 4067
7345 1179
8986 1447
8426 7286
6400 223
1082 8239
7277 1037
9517 3655
9435 1227
2640 8362
3280 5968
6508 9494
8894 1910
8573 3189
10220 6145
2946 5226
1194 5042
9195 7768
6989 1223
1431 3154
9892 1365
5604 237
6463 908
8307 8239
7336 6007
4860 6655
7250 6940
1257 8178
5295 2177
3952 6168
7685 3309
7542 3508
2154 9927
8518 1234
4935 6782
10685 7486
7556 8128
9129 414
672 1757
8359 2798
9716 43
10415 4776
1379 6240
4535 4337
6549 1615
3310 6107
318 6055
4268 8263
2134 5859
1237 9042
2348 1227
1517 3906
3908 7565
2245 5339
10147 1434
3113 8898
9006 2919
9532 8515
8749 7707
7292 4003
9908 10131
4898 16
6911 6723
9210 1229
1053 5459
3778 1455
1228 9974
582 10724
2575 1171
7344 10689
4214 7517
6145 4214
2845 3474
5034 4341
2307 7524
10376 2010
4622 9756
296 1429
3206 7334
8515 8308
6224 870
8263 3244
8486 6424
1876 1858
4763 1176
6173 8506
3154 7014
8551 3998
8690 1224
1235 3631
3963 7182
8797 2336
1171 5812
1095 8975
10533 1142
4098 1241
336 6784
9518 9579
1905 10696
638 2622
77 748
10544 7481
831 5545
5562 4861
6714 9910
9579 5357
4723 7517
1238 3571
7055 3280
8426 1200
4898 3206
3561 6734
5544 642
10368 6746
10104 2537
1199 2516
3156 1537
6656 9286
2985 3260
3280 4078
1403 8138
8859 8892
2210 4370
4126 8232
6602 8140
8508 10419
2466 4918
5951 10074
7329 3074
318 8823
10724 2774
6289 9210
4370 232
5563 2279
9120 9193
9551 3599
6224 2766
6710 6813
3703 6109
10625 1774
7587 136
10416 2165
3074 8934
3979 1509
1838 10545
6987 4209
8283 445
3072 6742
8624 8406
2340 1773
348 9129
5218 2640
874 1215
2013 8831
1209 1894
7289 5545
5520 8353
4776 8299
5051 6168
1926 8542
3261 7036
1206 3908
1231 8057
6289 4183
5053 7736
8690 5463
1982 6282
9994 143
728 5053
3194 10208
1926 2108
6007 4128
4129 241
3851 3205
8797 7289
2961 3037
6945 5236
7506 155
10435 9200
9115 85
2494 3655
448 3117
5720 6318
3254 4850
8409 5073
641 1197
307 9224
3193 7651
6698 6570
255 1179
9557 1452
2622 8189
948 8096
6489 10240
7557 6993
2036 3439
4988 64
1197 9807
8831 6372
5751 7339
156 5054
10085 5478
3489 3310
8831 9040
2700 9526
773 4464
6361 5636
706 8823
2157 3520
7627 7533
2537 5768
4130 9903
4848 9284
6282 1179
4702 7129
347 5012
1270 843
2018 6424
6923 2053
6430 5777
4128 7251
9851 430
8829 6618
2164 2153
9733 8590
347 6692
1954 71
7803 7302
5459 5390
7501 8527
4736 8637
6016 8835
3313 3329
1053 9171
5459 7968
8409 7915
5437 8991
1191 5276
1094 8090
4370 6372
315 2648
4936 2240
9506 6040
4693 4578
8924 4250
3043 365
3272 1550
7138 3151
9375 893
4037 10011
10209 6696
9647 3595
2663 8857
1172 4797
4640 6739
8189 401
9299 365
315 6007
6923 5520
10712 2831
8406 433
4040 5515
5091 6818
6014 1791
1211 8861
2311 6148
2155 6589
1214 4130
8610 8844
10431 10148
4634 5965
7129 9532
8410 6082
2852 3310
6036 9192
8886 7743
7736 8548
4932 8292
5012 1772
7603 10384
293 2266
3072 1091
9495 253
4890 10162
74 2512
9972 1334
8709 1269
10221 5062
4979 1225
6145 638
8768 7918
7768 8692
7627 4903
7103 6016
6347 7486
8426 5012
4903 5560
4338 1241
7291 1179
1226 1369
10712 5520
3690 8409
7291 5929
1910 6366
4490 8890
7037 1192
7508 1334
1239 4978
1730 8591
1219 7572
9785 9046
7682 5868
1240 3848
4656 2827
3588 2240
2653 1235
6669 9569
7083 1225
4128 8289
1181 3655
4125 8448
4060 9718
4905 5318
7131 7498
1227 9397
8238 748
6340 2206
7292 9689
1191 4249
4123 4988
2797 3908
8056 2153
7367 4571
10384 7549
2273 6168
3655 5281
8717 4393
1391 6822
7584 7603
7293 2213
1219 10162
895 4334
314 1608
9450 9921
10166 5772
10243 5690
7223 3154
932 1192
7281 5276
6784 1990
5524 4802
664 7292
2033 1233
1990 8177
7750 4716
3600 6234
5495 7505
1922 52
1491 641
9910 3908
142 2252
8585 324
2493 7611
3023 6713
6359 3117
1860 1296
5199 7819
8056 2131
8506 5276
7743 6782
2430 1233
5517 3583
3777 8426
3356 4905
1727 7129
7251 2217
2094 2390
8056 584
2640 7286
2739 6008
2158 10440
7286 1108
1176 9172
6444 5472
8512 2566
1491 5562
9513 1790
8201 374
9306 8299
413 10389
4352 5750
8134 10220
10490 308
6278 8587
9793 10027
1230 4709
1179 291
5765 5515
642 4213
1172 5939
9287 6137
5821 4079
4333 9299
9647 303
8406 1790
2457 1798
5566 10389
5079 4629
3907 9151
9040 7205
3240 1786
10209 3147
6351 6683
1181 7462
5958 4396
1334 2176
1353 7580
4900 10589
10543 4776
830 6624
7292 2723
417 7537
8189 4699
1229 8486
5951 9481
8864 10220
5808 1226
4810 5359
1572 5831
8409 2149
7557 9633
2903 8075
4889 1452
6552 2425
183 4899
6793 1982
9588 5885
10480 1926
6007 5357
1234 8496
64 6444
7652 7447
8273 1215
8392 3328
2537 9579
5234 2538
8008 5501
7456 1653
3720 3858
7010 10209
1428 5081
6155 1915
7768 250
7830 5060
2538 7491
8683 3748
3886 1022
3206 1223
3655 7508
1451 7636
1780 9923
7129 6259
7501 760
9401 10092
3703 600
1175 2063
2331 8171
7746 3418
619 8609
822 4250
7187 1200
79 3153
5497 10660
9002 6372
5928 1926
903 8891
1990 8189
1926 8426
2020 1219
5951 478
9298 2279
2033 2802
8952 8280
7129 8322
1849 8511
3374 4860
5375 1226
2640 2840
4633 3654
5544 1226
4123 9532
9357 5216
2208 10131
6619 1181
64 5259
10065 5281
1901 2053
2995 253
5581 2166
5010 1197
3151 5019
7019 8426
1202 1175
3767 7083
1228 5032
9517 7291
1909 1199
3654 267
3816 2486
6314 5939
4636 8719
1698 1215
8193 61
4860 7567
5318 7365
9906 9590
8645 10699
7506 6923
2170 7643
6538 1685
4125 8514
5458 3686
8368 9674
2804 3204
9653 1849
1982 1845
7193 1544
1415 3913
7129 2490
7367 4069
9674 1191
9908 1875
8134 1863
8056 3715
4755 3877
2268 8835
1223 4952
1271 6490
7657 5636
6119 8684
3597 4861
7804 8749
4078 6359
8843 1712
7289 7643
7482 9506
9393 8825
5803 8167
6369 10067
71 7746
8620 1073
8834 4926
9910 10237
6719 3572
8173 1176
9120 4704
1843 516
750 3318
9421 1772
8849 5907
9532 1269
1229 4076
2507 5940
875 6833
2261 8823
10191 9910
2176 748
2663 8189
1473 232
6359 5093
3371 2346
3544 9927
2443 74
4926 8128
7351 315
4074 5429
5868 5831
297 8512
5474 2516
7686 2798
1179 2457
730 8690
1226 9046
2703 77
5928 2457
7187 7916
5636 1485
8849 5637
365 13
7148 8709
2889 1179
3297 9058
8939 1790
9974 7677
6361 5515
7657 10606
569 7623
8238 1653
1175 463
6152 3896
1926 3267
4543 10277
1222 1172
9298 1970
1334 1921
5859 3292
10635 4630
10435 4655
3667 1700
8242 8610
7795 7444
8845 161
7080 2157
6598 5955
6372 2887
7656 8407
3486 8129
2667 322
3301 3082
7491 5515
10275 6489
9450 334
7229 1215
2156 2708
1702 7293
1416 9450
7436 10307
357 2252
8844 4861
6209 8545
5962 2836
3273 334
3417 8879
4049 3732
325 5394
9289 1206
2583 7292
1238 3705
6360 6361
3387 10699
9649 8056
8056 3782
2047 4403
789 1478
8243 6783
7504 10635
3827 2920
7489 6414
6410 6542
2550 2053
402 7746
8129 144
1081 4069
2152 7488
7339 6224
2027 8449
5929 8828
5271 6487
5194 10631
642 2640
2640 6119
1219 3908
8821 8485
8321 5860
9418 7720
8269 1225
2647 6227
1621 9900
7583 4903
3092 9299
3371 2226
1249 1219
2206 5871
7971 1113
6702 8917
2654 7689
1179 928
3280 7259
1385 8855
8893 4173
5507 634
728 4147
2005 2368
9347 10040
6100 6135
6923 3792
463 1431
4567 2380
4704 1677
2629 9317
5067 10435
9214 236
6369 2067
9733 8119
1969 77
5357 357
2775 4380
9249 5855
10361 8551
5149 6956
3679 3156
875 8810
1228 5774
6369 2010
10303 2640
1914 8844
2147 4337
1228 9526
8010 8426
7997 1237
3491 7996
746 893
3512 2537
6055 5988
7291 3234
7537 2131
4566 5563
6448 3248
1244 410
1181 7293
458 3782
1219 3956
1181 1791
8116 10415
7225 2332
79 10447
2332 7286
8285 893
2859 320
5031 7229
6724 6619
3768 6762
8486 6594
4964 6106
2775 9014
10539 2321
10060 1237
6351 8189
10625 2360
2334 1228
7044 9450
8113 1233
7658 9298
3835 5561
8426 6135
638 3501
1066 7916
9008 2575
7636 3167
6548 1234
6360 8352
5568 4838
2648 6714
2802 10281
241 10334
2064 5997
5752 5545
8572 10362
4763 336
5815 61
1191 2575
661 10131
5986 5180
1093 6515
1176 8506
4042 1226
284 347
8822 4037
4049 1221
8409 6826
3228 8528
982 1915
1915 1583
9194 1756
2663 9478
436 8516
1167 654
8932 1753
6589 10220
10717 9397
3654 8502
3544 8275
43 172
8825 8116
1429 4069
8503 3595
592 1491
6362 908
2923 325
8692 10170
9897 1910
183 9719
10720 7337
7546 3544
958 10698
9996 2241
2155 253
638 1915
10415 9532
2415 6286
6942 3028
2053 7218
5251 6731
1227 8901
1901 4299
1773 7738
1615 1206
2277 8406
5929 2849
5545 4215
1063 3280
2533 1200
8350 3335
9579 4684
2645 214
3716 2013
8409 3928
7288 3749
5281 4330
3901 3242
4403 3282
10436 5312
729 358
9517 915
4925 5546
3161 3190
5271 4324
6504 2849
2537 7491
6829 7486
8711 3269
1222 7779
9778 6148
9530 760
7623 1452
7538 869
552 1235
4821 7286
5563 1234
5346 3124
7804 7421
10221 637
5473 7738
7707 9823
5437 6202
2640 2244
3375 1440
2305 3509
3908 8544
3630 10162
231 5523
8189 3083
8849 8075
5450 9400
1702 10335
1106 6148
4580 8139
342 4902
5701 4861
1192 6489
5446 7249
1881 6589
8252 3437
7229 2853
1179 3740
9062 2813
9649 8075
4861 710
2357 5859
8483 7456
9928 4125
9991 8849
6981 9877
5180 5860
2360 4018
6446 7950
2286 2733
1176 1787
7829 172
7643 5412
722 10694
4761 9489
2568 1786
127 8834
5302 1176
1681 4660
4194 641
6542 2920
9913 4246
7471 2574
1171 7348
7074 782
8409 1209
1600 10456
8894 1192
3883 2335
5012 1221
6219 3123
1179 7291
638 3737
8512 8754
10409 1215
7169 2342
4446 6137
1772 9717
2296 3327
8822 1766
3414 7730
3749 2260
8129 308
5073 3426
10333 734
8006 8929
2514 3369
10266 3398
3777 3786
3493 2298
255 171
5456 7129
726 3205
3655 963
334 1898
10389 10290
10635 235
5520 3323
6007 2261
7603 3178
4125 10296
836 6135
3331 2332
8281 4248
1229 8494
8482 3749
7522 8472
10134 7831
1715 2240
2576 5862
5916 3600
4643 4934
1798 3786
3209 2664
1125 3090
8225 4956
5885 2265
6007 3995
8409 4077
4172 5381
7569 9190
10533 7445
789 3838
2594 9873
10435 6379
2227 348
8201 7327
993 9943
1790 5895
2900 2013
3329 7743
336 1827
5091 1631
3282 3845
4573 1237
2918 3314
1901 1181
1082 4457
7550 357
8035 7354
836 4934
1360 325
2837 1181
6145 1171
6427 6323
2847 7004
4070 7349
5460 835
4918 1867
3124 5561
2153 2755
7283 2206
8826 638
7384 1863
1226 64
1240 4008
7565 5059
8733 322
10207 8516
8252 4861
963 2322
8560 3124
6137 4365
5459 9867
8261 782
8288 5740
651 8176
1720 4900
4026 760
4464 2108
5460 2260
3206 3903
1191 8846
9627 5039
8759 960
9916 7471
591 7074
862 6982
6616 1227
9343 8264
2640 4619
1197 10009
1949 4124
1209 9137
1240 8595
6137 314
7736 10699
3273 7920
1757 6789
7916 10247
1230 1670
970 2904
2023 6199
3233 4330
2276 3851
2269 8889
10332 4355
3631 2869
620 7486
2471 8769
5510 3489
4657 3992
308 4045
8189 307
4272 3491
5023 6360
7031 2625
1662 5691
1231 1229
5853 4211
2537 2457
7390 3851
317 8189
2804 13
9927 7035
4866 3749
8095 8522
831 3134
1233 3152
3956 3843
3280 127
2018 8368
2269 2919
3838 10435
1612 1171
10435 4183
1196 1531
9418 893
3234 77
8368 8189
6119 6137
8440 5566
5986 5037
3447 4230
8886 6172
7294 6354
2501 4241
2467 5466
1144 9210
1277 1070
660 8232
8001 3267
7293 6502
8486 1171
8088 2127
8368 7293
3116 2297
630 8430
8426 252
3234 1453
6461 7584
2847 8843
6268 228
3694 2253
6589 5637
9895 5429
315 858
308 258
8117 5544
1849 3840
9696 4926
1181 5682
7529 6165
172 2577
8289 8993
5515 1233
1223 587
5186 9492
1215 37
6340 6424
3261 1153
10425 1179
9547 9654
8986 8683
3783 2178
9852 2210
6542 5009
4285 8143
8282 4031
3204 5831
5460 691
144 1175
10555 4077
449 7772
8826 1790
10149 8409
3177 8177
7362 6154
9926 7557
1235 3124
641 760
8564 8879
9210 8242
5813 2695
3124 10361
10435 7736
3705 6698
9299 2641
3530 7736
1179 6793
9999 1735
10435 4069
8683 3282
9039 2846
1205 6503
1223 7259
1849 2873
3125 4861
4861 3508
7565 6542
2493 7329
8386 587
10416 3956
5794 3003
41 7591
1194 7735
124 155
587 10498
3054 2300
6007 4387
7663 6168
679 7019
8189 8508
6007 2457
3438 7421
4538 1554
2526 347
8821 2302
2433 8812
8426 1233
1773 2827
10036 3877
882 321
5815 310
4883 3791
5514 337
8252 4781
6314 813
10148 7916
8914 2571
8506 4076
6007 8189
3532 1271
8390 5566
2458 2298
7129 10318
3151 5830
6718 7603
8796 5831
8590 1660
1224 7294
7309 478
2593 6154
320 1226
2380 7292
2498 8759
8775 2804
7292 5545
9803 8141
10435 10197
9040 5972
7535 10043
2251 8709
3557 580
4124 4311
8544 1071
4619 9227
8843 492
7916 5276
1480 1839
5546 308
8559 1172
3374 9820
4233 9591
10319 1219
1171 1670
5447 3123
5560 5563
1334 2898
5895 3588
9616 8290
596 1544
7768 4241
156 5530
3576 5784
1849 2800
10209 8829
348 183
5012 9856
2069 1443
385 1235
2730 8189
6887 4148
3441 8452
8551 1822
1233 4839
7496 1868
240 342
1172 334
7421 5010
1172 7229
1209 2213
6154 641
3329 7580
1452 17
1200 2640
7986 3414
6680 2508
2433 5281
8135 7504
1199 7658
10162 9058
7601 10389
339 2241
6754 1238
721 2846
4714 2408
7769 4864
1172 415
8825 9294
1063 2606
1616 6148
1225 3322
7483 3499
1234 7034
7470 8189
8289 6075
325 1237
1240 6549
7025 7044
1233 4127
10435 7643
1814 8797
8594 3154
10550 1197
79 8352
8140 8584
8449 10698
6215 103
3684 6623
6286 7633
6018 5341
7971 3608
9222 7265
3040 2368
342 8855
2939 7038
395 1980
3635 6987
4067 1223
5494 3993
1260 5636
8834 2150
3699 8683
7508 4626
7491 914
5912 3414
3282 5437
8864 3194
760 2846
9018 7508
8648 10623
6750 1196
6490 6200
8849 5826
9002 3206
1943 3740
2584 6897
1229 8625
4950 8834
193 8143
3385 3752
8426 7504
4124 8117
1788 478
6793 7941
4571 693
7209 507
4247 4341
1219 125
1943 1237
5369 6777
1361 7289
8818 963
2827 3047
8516 7737
9944 121
5240 8056
334 6365
7612 8134
1772 10544
1821 6276
5397 8855
9338 2722
4861 3737
9621 10449
1517 3908
1428 9014
1226 4018
3136 2692
4031 1756
3085 5770
1241 8929
4922 5957
6903 2357
9223 6441
2577 7750
325 9098
8881 1176
6869 2246
3000 16
4762 300
8137 6290
4446 3970
8857 3329
2107 5166
5319 336
4543 2472
3456 9677
3072 74
1181 4333
7292 318
3991 7658
8406 6392
330 9952
4578 5385
6461 8093
10147 7007
6277 8382
9926 2099
3154 1198
3542 1206
8512 3029
3090 2802
326 7743
8823 10570
1225 1910
5992 3602
2573 2451
2846 6410
1143 4890
8534 5708
10691 7247
10499 1215
1176 8147
1202 7617
1772 8991
6516 1223
10712 4458
6007 6657
4898 3301
6161 7577
5391 1175
1192 255
9828 7627
7445 7055
2904 8203
5136 3072
9868 1427
1441 3584
9287 2875
733 220
9299 2691
1235 3371
7229 326
859 843
5507 695
410 1165
1492 6365
7082 1224
6152 307
5386 5507
5986 3166
1223 1919
4566 6721
1697 1209
7423 5234
6007 8515
326 1197
2039 7682
5898 1540
1221 9043
2115 4911
9435 892
6314 124
681 7129
1894 8322
5515 7147
2299 1219
1228 9527
5255 1231
8749 6152
10435 7533
10277 342
2897 4860
2543 7345
2800 4042
4183 4622
293 2866
318 4709
6940 748
3839 5986
3190 3800
5691 5370
7250 7251
1171 9403
9307 6360
8733 1241
9957 4982
8137 7806
1234 8830
10613 7919
691 1235
2544 8299
1194 7643
4400 7292
7736 8709
2360 7720
1720 7339
7286 1191
2459 3280
590 6658
94 1442
1205 9120
522 1616
396 2881
3490 4458
2898 6943
5292 1175
1231 257
2331 2923
9014 10162
9698 9299
8409 1619
1905 2645
315 6793
3518 2813
4218 10221
7496 4507
4898 6611
2053 9058
6033 7336
1206 8368
3228 1016
6278 9485
1154 3602
9472 4129
1494 7038
10544 2135
6623 3908
9321 9973
8825 5908
5487 7315
9321 1144
7486 10162
1241 9286
7635 1787
5325 5514
8321 7788
3531 6288
2224 8362
1192 7229
2550 2131
1504 79
6038 641
8166 1854
6989 9621
315 324
121 5240
347 4709
8432 2592
8835 4830
4905 6589
3817 5768
2622 10240
9815 1639
5248 1103
188 2001
9304 8418
7658 2127
8879 7055
390 1294
5911 5013
2715 3667
4075 6142
641 1563
3822 1923
3848 2699
1226 2226
317 1206
6529 1849
8512 191
8352 1570
4438 3851
9546 6427
1215 1181
5752 8174
4465 8551
5516 303
2703 8459
4446 3677
8280 3282
1179 1181
8514 9861
4953 815
8890 8129
7546 7182
8835 1206
4183 4871
451 2395
7917 7025
3304 1473
1238 2151
8392 2360
127 6489
1491 1144
9128 13
5919 3508
2331 892
2616 2756
9697 8674
6448 4123
3250 5059
8089 347
3788 4866
8587 2116
9397 1205
5939 325
6119 7421
9331 1798
1319 1455
6016 2457
4900 1446
9579 1198
8813 1181
414 1430
2292 7352
2253 10709
2804 7657
6923 2495
337 7292
6923 472
4619 7746
6589 2155
6644 1921
3620 9127
4964 342
3529 8857
4898 4866
9526 2531
6822 8709
1445 5525
356 5014
9372 5036
8512 2549
8252 1660
9690 6209
3355 3848
5 2294
2457 8692
2840 6007
4705 4296
192 8826
1428 4070
7508 9177
1616 2728
6655 3335
9053 3134
7586 8883
7750 1157
1205 9800
6506 3850
5868 399
3301 6617
1491 707
7533 156
2154 203
8564 10054
10126 2157
7047 9808
2493 7292
3156 474
4078 8001
10435 8035
3836 8252
6923 10374
9022 3781
8843 2227
8238 4630
1228 660
6802 3206
253 6154
789 3138
6987 8201
5390 8544
9793 4799
6059 2488
3572 8406
1225 7352
1509 8759
466 5024
7656 5276
5264 9064
8264 4082
8092 5737
8189 10602
3309 8932
1065 9787
10544 6619
7656 10570
4076 7445
836 8273
10147 1226
5276 4324
2569 6152
1648 1144
3781 3015
5437 9450
6955 908
2432 5951
9448 6055
2577 9018
9866 5363
2276 8409
3151 9998
4072 1021
748 2120
357 6829
8242 1798
9743 695
3310 7422
4826 1721
1188 7780
4652 2652
10717 2647
9448 2900
4860 10403
1426 4860
600 7536
8137 8129
4250 5318
8189 2802
489 1278
5544 370
7534 8860
2226 4208
2076 5218
8116 1599
1273 4653
9927 308
1226 2156
8850 6793
664 8574
2640 3072
1191 5396
2497 1617
10076 62
7329 9802
5240 4630
10635 9362
8449 1198
6716 5086
9462 151
7627 1455
943 1237
725 4533
2498 6989
7745 10148
1414 325
5471 3583
1143 1732
7297 2592
642 31
2049 1786
8823 4903
1790 342
1224 3371
1205 8871
1227 5561
6018 3073
342 6078
4078 6306
5281 10356
4215 8132
5814 1790
6007 6783
7748 7744
6956 8486
1191 10447
7055 216
1849 8089
637 5927
1202 6154
6813 365
6137 4129
8082 8817
7508 7360
7834 325
568 6925
6558 4944
3055 3536
8844 2640
2320 8866
7294 3054
8368 4982
3536 5566
6426 3773
2688 3654
912 2383
366 8410
5740 7263
1544 1223
8120 1790
8139 8152
9567 1901
5400 1615
1228 6368
2732 8823
307 4069
322 748
2466 2057
2923 3332
3848 4918
5203 7044
7763 8554
9797 6819
9650 641
1893 3851
1849 4863
7280 1775
8508 5277
3539 2923
318 2206
7375 1019
4898 5337
9957 365
9588 4076
6593 1206
2123 5637
2266 7735
8056 244
7979 1849
8825 10303
4728 2127
7643 3908
3654 7286
7960 10409
10221 1181
1674 9286
2206 317
2774 1093
319 9156
322 3266
1610 9876
9058 3396
2538 9848
6489 1176
156 3489
322 8431
4566 3946
6456 2257
2050 9836
9910 4703
5929 3123
7471 2846
1198 6655
4756 7501
2221 3654
1222 7881
4213 41
8835 1194
4289 8716
3621 6232
3206 1171
7711 8857
1072 6232
9348 3666
1491 3193
641 6340
1234 3765
8277 9897
5880 6372
9628 9226
6793 99
2762 6154
7748 7919
7508 7714
1003 8496
2840 10428
9451 2319
6987 3429
782 8517
4129 6033
9652 5283
638 1491
8527 1269
2147 7501
2299 8759
6166 7292
1222 182
3984 6624
9547 3489
746 3964
9697 5459
315 5849
5180 10105
4345 2178
7425 2696
10456 6945
5986 3507
2840 5162
8134 5566
7336 8709
9058 4446
3092 3123
7245 8507
8040 908
10303 6119
1926 3156
6490 4037
8189 10425
7594 4324
2457 8826
7292 2429
9190 10698
10219 1176
188 6988
2889 8811
4735 1773
3570 3154
5708 3432
1240 8269
4330 1108
3747 9527
6461 7285
7562 3991
3228 10720
10147 7488
10533 7636
9450 1238
2033 1202
9697 3150
5929 6732
3304 7553
6007 10519
5699 5326
5929 7849
7768 8056
1375 253
1223 1683
8692 334
6473 548
10303 8412
8893 9133
3705 10074
9819 302
9873 9877
5378 7336
3508 1196
2551 9671
5566 9517
10103 1631
1224 6144
5986 1653
8886 7506
7286 10015
8926 322
3594 7609
3597 3310
6490 1205
3090 3848
6366 6306
8986 7339
4859 3796
1921 5322
1041 836
2691 3576
7426 10362
7106 5929
1148 7539
1227 4183
928 7279
8549 317
930 257
10206 6298
662 3852
1224 8857
6525 8088
8239 5636
4078 2904
7286 5561
7055 1209
4460 306
8831 3641
6549 1471
1869 5831
322 8129
8991 5921
317 2883
5062 8620
1269 8117
4567 6568
5051 6528
6354 5262
1093 8056
3491 1181
9464 673
9347 3117
4070 10404
7643 3150
8931 1181
4125 5824
1938 8812
2269 7177
10159 8242
7658 9943
1269 4370
7205 5480
5239 7623
9927 2165
353 8797
8388 1915
2569 5355
1226 7230
1344 5059
1191 5437
1179 9900
5545 1384
5291 3583
2909 1191
8368 8242
2776 6686
5357 4366
7656 8823
10357 8321
4622 1305
8691 6714
6093 1063
6548 682
8894 8823
9418 8871
455 4157
1017 3509
302 3956
9974 1227
2802 7315
9929 1221
5542 4076
7329 9532
600 2708
7580 9430
8109 6447
357 1735
8263 6232
8805 1053
3003 10668
9208 2300
6783 2319
6277 2640
1491 1176
7658 4573
4918 4613
6739 2206
6108 4861
1599 8828
479 2700
6017 5544
5391 5041
9283 5080
8322 2325
7398 1455
9098 5561
3244 1224
4213 5389
3664 348
10237 1175
2279 255
2302 2508
3752 10724
1202 9200
9713 9002
2465 5270
5515 311
4617 1453
9287 782
7229 2368
1202 7836
8511 1787
5562 5514
6793 3362
1079 1215
9685 6542
9974 8991
5218 7374
1200 3630
5487 8508
5637 5233
2649 6334
2766 8140
5545 4365
638 1237
4234 1197
318 6016
5501 10418
10163 5824
1209 6793
1223 7445
3205 7370
1441 10009
6242 6616
6148 10456
9503 3802
6793 4900
1845 155
7222 3477
9321 8056
1773 3204
1063 2221
2210 10208
7768 9400
2736 8831
8452 2543
6122 9120
1221 8810
8857 2812
8833 6444
9849 5849
8834 5415
9069 5483
1427 3317
3044 8449
7825 1176
2991 7920
8991 1568
709 2396
1791 2288
10230 1241
2433 1165
3213 10240
8169 908
8493 878
9532 1276
7677 7065
10485 2592
4365 4783
6008 9252
318 7508
901 9432
427 5459
1259 6444
4887 4834
2329 961
1273 8834
970 6649
9348 1053
7496 4297
2756 173
6007 5737
4128 5545
6152 4070
10708 3660
2568 8954
1226 9579
5059 5884
4860 691
7214 1491
4264 9304
4621 1191
9194 6384
4776 8514
8587 5734
4780 5841
7506 10540
324 7574
2660 9995
8162 8075
8138 1234
6445 641
1240 1515
273 10435
8348 7971
1234 1389
2881 3533
7928 1757
1519 4693
7212 1229
4531 3263
2053 9173
9087 1175
5398 5396
6160 4271
3490 5341
3072 3329
2618 8625
5939 6145
7656 8516
10207 9763
3417 5514
10197 3151
6104 931
7291 8871
6726 8826
3301 3987
9129 8409
9591 1505
7181 5231
2712 8515
5557 5504
8349 9825
8486 8671
6023 2602
6016 1369
9505 642
2517 5515
3280 1847
5563 5033
308 3290
7779 185
1222 77
1234 2319
2063 2648
9973 2277
570 7291
5386 8097
1085 4380
10030 7960
4943 2805
836 6649
4964 8353
1453 5700
4763 3957
8478 3786
3667 10623
1849 7023
1171 9847
9401 1023
10435 8861
8749 10192
8544 300
6620 7508
8406 410
7372 8162
1799 1175
2320 4882
1171 2546
7538 5946
9972 6064
8834 1205
6548 6274
2640 9320
8721 6548
2303 4248
5391 4126
6505 2534
2640 5986
1455 5240
7623 5566
9569 10623
4898 8406
8857 914
1225 638
1231 7994
1409 8140
6384 5951
1269 8595
2206 8872
7218 1171
3204 4900
7277 9432
7501 8513
1855 1926
6715 1153
1206 6145
2699 1179
7289 996
1773 8168
4926 2498
9534 9531
7304 9697
1334 3489
660 1215
6565 9222
10217 295
9044 1200
8190 9621
2314 1209
1636 8427
2141 10717
8854 4123
3374 7475
1240 7294
1181 9064
748 705
1004 1571
6702 8169
7505 8782
8542 1980
615 8139
3147 9972
5537 3401
507 1171
3374 1181
5499 325
2640 5422
3002 1491
2061 1387
2815 9828
6592 5321
10570 7501
1544 1573
3244 2708
1874 6497
2467 4125
1179 6649
2646 4974
3894 8352
1846 5394
1144 7441
7297 8619
3310 1834
568 1226
1238 294
8925 3578
1498 8496
4397 1238
8285 1733
8624 6764
567 10556
2771 10031
5939 9120
1198 1202
4762 7486
3583 3798
10397 6234
2890 1572
445 8448
8391 7908
3262 4903
2776 2170
3905 4717
116 5637
3864 2516
9697 2813
9537 4898
3661 3667
6169 5545
3072 6444
7835 8527
4926 8849
6017 1238
3594 2650
8127 3250
6490 9058
4069 324
8607 8566
1269 5276
1175 16
7065 1223
10414 8711
3572 9040
4098 7736
10435 2225
8368 7352
307 324
3419 3004
4967 6702
3193 1489
8239 6360
206 6488
5012 3799
8826 4230
4625 1192
8178 2360
2804 587
2537 7677
9360 7426
405 2680
3205 1082
1905 325
2149 7329
595 10438
6039 5306
1175 9470
9650 661
8889 9120
8835 3969
8426 5929
7025 6056
8860 8797
8480 310
7246 8587
8551 308
7770 4543
8189 2241
1653 2576
6168 652
4078 5412
9649 3576
172 8991
1227 5005
7229 1176
10520 4871
7075 7533
2516 5183
7533 10036
6692 8295
2260 6504
8129 1225
9569 1179
9926 7983
1230 3749
8595 7230
296 2509
820 3715
5389 4682
9912 1589
10435 1364
4282 2430
9042 5565
1926 4214
7603 6265
9120 8749
5059 7557
10420 7496
3531 5752
7055 5281
3991 1926
308 8129
1901 6253
1517 3602
5306 6549
845 8017
3280 6491
404 2336
1176 3091
7746 9414
5405 6515
4943 6903
1148 5870
10383 595
2150 1558
2572 5855
6228 9062
5928 8496
5752 7088
9577 2640
1453 6037
1773 5563
1223 626
10162 1176
1622 8184
1653 2736
7294 10365
4069 3193
6148 7294
2125 8864
6952 5497
837 2919
1200 2364
7439 9321
6787 7718
8972 3487
1632 8515
10242 10397
9204 8759
7055 4328
1350 969
7055 4545
8505 4580
1491 3848
5276 6793
843 6369
7612 4330
1849 10409
733 365
1561 9605
2034 4127
10220 8232
8944 3242
1219 4364
3084 10071
10435 1909
8808 2802
185 6137
8426 432
5062 1671
200 2543
852 654
324 6653
5153 5865
342 406
3134 8261
8991 3050
6277 4652
1888 5073
7371 8891
5515 1219
2771 3666
3423 7804
10209 8733
9910 3491
5425 2916
2501 8470
9298 5772
2730 9456
8891 8139
10162 2295
519 3204
97 3456
7623 1941
3151 1801
6351 3013
2544 4297
10449 7522
3489 865
8377 8514
9526 303
1202 1223
156 1197
9546 6379
3488 2328
2501 585
5276 1157
6802 8140
2279 2847
9622 2538
6007 8432
9481 7569
8496 9184
2249 4037
1491 8361
3509 10364
5498 4281
7808 2945
2433 2734
4640 5305
1382 2261
8691 5093
7055 10699
41 3716
9321 1215
8835 3330
10698 3263
2154 9320
6007 5091
10225 8098
1200 8388
1517 4330
3121 1242
9439 10568
5929 1978
5514 1202
3580 1226
6528 8812
5515 6582
10413 2047
3684 5995
6504 1215
7201 10062
7756 6789
1181 4214
8502 2653
5831 1334
7080 638
7055 641
3243 9866
9579 6140
9698 4161
317 4105
97 9118
3153 6782
5341 10166
1241 1228
5562 5563
139 1200
1175 1433
6225 64
3178 2465
3138 4926
7336 7501
2582 8709
5410 564
2335 8427
4078 6504
5499 8844
3643 4652
975 138
1800 10717
3151 2592
3383 6490
727 8542
8406 8096
2539 6507
782 4247
5233 9518
445 9916
1226 1473
1224 71
7501 8496
4702 1228
300 1436
964 10299
9659 9018
8837 6975
6798 7445
6119 2312
1142 2279
2465 4271
1181 6505
4125 6360
10103 8137
8542 3768
1828 8515
4128 1823
7445 1428
1269 5831
7033 2721
10195 1739
965 7842
315 1206
6794 4681
8930 5520
2819 4605
4528 9098
77 7603
4231 5487
5986 7750
2730 10626
5562 7429
7919 10185
3090 314
8823 7342
9338 6463
1111 4897
1237 7286
5929 637
9556 5276
1157 8092
5491 2817
2609 852
1172 434
2652 5986
1205 5283
6314 10382
576 8177
9972 10013
4772 8735
8812 2865
3822 7603
4230 6280
6561 7444
2302 6726
10463 6264
9678 2795
10094 3975
4619 1241
2266 9003
2319 4861
5091 4125
3715 10362
7291 1430
9215 5389
6700 9251
2538 6793
1734 1267
8610 3481
322 6135
6137 2640
9017 9404
4693 1491
3445 7182
9319 8593
1175 4360
8409 4567
5487 3512
8810 3156
1199 10544
8829 2460
1334 4129
9848 8409
1315 9299
7584 2064
10723 622
8707 2063
582 9532
8587 1259
2620 8551
9008 5396
265 2424
7919 8849
8692 4898
3596 616
2503 2827
1717 3167
8813 5880
1198 7129
6836 7218
6450 5390
4125 7956
8512 5437
8542 7656
8075 4900
6923 8544
5462 6549
9780 3031
3439 8506
638 6045
7968 8486
3997 10147
8759 2296
9298 2569
10435 10539
1672 1491
8846 10245
6369 8378
8189 9120
2150 8056
8457 4485
1241 1209
7588 3687
4860 1198
7372 4914
6535 10428
654 2802
6055 1222
10034 1215
6366 8171
8876 7216
8692 7737
4126 7391
2640 3311
6301 1172
7537 1858
8821 1430
1892 7339
6133 5437
321 9219
2333 8816
3205 1002
8886 5514
8174 2379
3329 5259
1921 1227
325 4952
5637 6506
1348 6360
3386 6224
2048 8304
3280 1199
7294 10243
6801 9588
6962 4333
414 9418
4900 1209
7968 4297
5951 7565
10217 10473
7502 3668
8861 8508
1200 6219
7536 9238
1862 4644
9698 9877
7977 1369
8035 2414
2815 9910
1401 97
7351 6392
1369 138
8488 3301
6159 1144
8529 7506
411 2131
1531 1768
8135 4898
7674 4125
1221 10635
8140 4458
253 3654
8991 3072
1210 6168
5895 3023
7478 1491
519 8390
10337 4129
134 156
9717 641
3331 5276
6940 3784
10335 2421
8514 4781
930 2241
5545 3447
4702 317
8426 2120
6014 4128
7597 3645
6830 1554
2830 9991
2803 6491
1817 9058
3355 1386
2165 6135
5114 970
7504 4127
10613 7603
8749 6549
6466 1256
8426 9126
5544 6140
1870 10220
4864 5498
1173 6999
641 2640
10181 9643
4210 7047
7294 2408
2879 8515
6491 1257
2713 9974
9743 10707
6238 6359
2360 931
2342 4486
8496 1240
2776 8881
1921 6619
4347 1226
326 8056
1225 2267
7277 4485
9448 5566
10553 1144
10428 5939
3906 8827
1224 4026
1790 2029
6903 50
2923 4123
2242 322
6891 318
5032 10220
7707 6456
9128 3778
7330 8448
4172 8137
10209 2656
4924 3092
7352 1111
1791 2815
6228 1038
5252 3873
9579 1003
2150 5637
1235 1458
97 8185
4573 1225
3445 8817
2147 1442
1774 6655
7565 6723
6219 6589
10362 1568
10331 1219
1231 8252
8928 5397
1179 1206
9327 3090
5810 3749
1844 3439
4952 3778
161 4446
8849 6007
7956 5355
2085 2158
6104 8409
10702 8826
1238 5515
1226 6145
993 6793
8431 2137
351 7129
7294 3631
9042 10613
3165 7181
6801 1392
2529 748
10333 2123
10450 5423
10449 3752
3778 1178
7367 6549
3433 3090
5929 156
9089 7543
9986 8486
4083 4924
954 1957
3149 2493
2433 5276
1176 1142
8835 3208
9642 10696
2383 4125
3282 2053
2846 5929
7834 3536
9043 7478
6525 5093
9701 1225
3091 9554
2776 7216
5040 307
7643 1849
1849 8713
3156 366
6334 2840
2654 3385
2021 2273
8441 852
6343 1164
4923 156
3154 5698
7289 6712
6989 9044
638 5234
1176 6154
3624 1198
8892 7832
5885 1201
3304 7739
10213 7831
8820 2131
4209 5385
1867 120
5736 2622
2276 4064
1181 1902
9796 2276
6135 8830
1234 3261
6897 9848
2216 2864
9903 2434
1430 9661
6103 6345
3877 3091
8684 6590
9120 7748
120 2147
7497 4327
2457 6619
1430 6793
3273 5951
8831 5929
8797 619
8551 3181
9698 1192
10106 3245
6359 1926
10147 1726
4952 136
7004 5768
6670 2178
1199 3680
253 1037
2457 9908
1199 8288
3697 1772
7339 1235
4962 8263
5709 660
6923 9606
6361 5240
1430 4271
6940 1197
7351 5545
1225 7557
1891 3923
5745 8169
132 9042
1452 7289
1235 2622
9588 1222
2905 5320
3489 2776
10698 3387
7750 10105
1364 6232
8486 7689
8843 2433
9291 5437
10132 9299
9682 8174
829 577
3329 789
7329 2923
6230 8512
5986 6137
6784 1199
1143 8264
2577 5939
5520 3374
4370 6711
10084 113
9551 8120
8140 10323
435 5849
6648 318
7486 465
5986 9210
1234 1235
8823 8075
10570 5811
638 8844
8733 8855
4883 3509
9530 8508
1093 9532
10103 1238
9091 405
5951 7585
10074 3581
4756 1867
8488 10281
4630 1612
5062 10357
10063 3520
315 2957
2537 10539
9243 3329
1020 858
6621 5034
2123 515
6930 9192
3280 6683
8587 9698
5192 3208
10447 6055
1191 9850
6570 9120
5348 181
5981 8035
8842 6923
4332 8535
10048 6331
5514 2276
6830 1224
8056 1905
9858 7750
3838 6697
2413 403
7797 322
5398 2622
5929 3358
7002 573
478 10708
2648 3123
2822 10462
6135 2663
9488 8517
1171 921
2827 3301
8140 6569
1228 8511
9124 9848
641 8551
2277 3490
7229 10073
6491 4411
3764 4249
4860 10162
2904 7353
6522 5830
9401 2571
8409 2362
5062 8189
9200 132
2221 10681
6253 10717
10365 1720
8471 10260
8112 326
3155 815
6942 2432
10636 4860
3963 7674
1181 6775
6589 6224
5939 4924
3908 8709
8871 5389
3246 2279
8308 6658
2537 656
315 9098
10435 4657
10712 314
2815 10356
6937 10116
1228 8877
1179 4202
8448 6181
1544 767
7804 8811
8368 3432
3778 2179
8763 1428
6505 3995
6135 40
7339 1116
6134 4434
682 10362
5233 7489
7646 5859
4064 4183
8508 4767
7584 10449
6355 5281
5233 8691
9954 1453
6723 9053
1171 7352
748 8905
10318 9129
6615 930
10660 6277
2904 8797
6538 8242
4183 9661
6490 3877
4826 2304
4943 2501
2161 748
1206 5477
6362 7746
8831 1198
5998 71
6118 7375
197 6528
7094 1295
7336 4709
9357 670
8486 315
1612 4624
1491 1198
10219 7065
7720 6007
8129 3747
7486 1209
4069 5306
2802 1072
706 1982
4268 7755
1313 3044
3023 678
8232 342
3023 8568
2062 308
1808 7763
7897 2032
10055 4823
8684 1238
6148 4387
9636 5215
6135 9517
8129 7580
6549 5929
1171 6016
3329 6491
6148 928
7294 5276
2570 2716
8480 2267
1238 4129
10449 10469
1197 8486
7301 8892
1273 9604
1176 8056
1787 2163
8239 8866
6489 854
7336 7075
155 8129
8544 458
8820 322
7498 3591
1675 513
1787 10649
7916 1121
2165 514
856 927
435 6857
8692 3755
960 7488
7583 307
6549 8285
5859 7486
5355 4098
3205 7830
6349 4125
9508 6503
8733 6372
5969 1206
8128 1910
7188 960
2150 3194
2628 7653
3204 5979
4883 2068
4459 7068
3327 9192
1632 3794
2800 2492
1334 4763
1632 5929
5032 9064
6689 3774
616 8502
10570 8923
9287 7214
3416 79
9895 4409
1206 3521
7717 1224
4324 9526
7580 1839
4215 8075
8137 9146
1175 2033
7293 9316
2081 6516
758 8709
1227 8886
5998 1623
8607 1199
8692 8129
272 8759
4359 6548
3704 4126
6372 4006
7486 357
3546 3396
5708 2848
10486 277
4124 4077
315 595
9069 7259
5460 7847
55 1517
6529 2932
6530 2827
195 7021
8551 9918
10162 5709
1171 6084
4409 5929
8849 3281
3431 10613
6461 9496
318 836
10544 1110
9741 8564
7504 9021
5566 1075
8823 1021
2988 7345
3650 505
6506 8189
9824 1491
10544 6923
2006 3425
3863 1505
3441 9567
6626 8514
7253 3267
7804 1463
3786 6421
1724 3540
4861 782
8821 8448
4297 4038
3409 8454
8406 5494
986 7897
5341 8483
1234 7919
6239 2648
10037 2066
7623 3956
2627 7291
7375 9433
2433 6351
9151 10611
3627 1215
741 9723
2550 5526
1921 6739
2840 5416
3654 5166
2157 1572
3208 6908
5341 296
8823 2730
3441 9418
2137 336
8478 4800
8903 2280
6989 4294
4811 10394
4995 835
9611 2640
3544 2890
2240 320
928 3990
5986 1175
5812 1225
3499 5091
2798 2640
5859 7451
4677 297
8843 7347
8890 8704
1565 253
3331 10357
1218 4978
7428 9611
7218 8744
4900 7565
5514 5515
9927 5019
6134 10409
9910 4880
1202 2958
1787 5276
2210 1219
5787 3908
5723 5322
4937 2171
3848 5514
2640 156
760 3441
8056 5858
8829 7216
7093 5986
8496 1240
9572 4264
10241 2206
5544 7277
6802 7017
3631 8389
6846 2575
3329 4260
9927 7895
8871 7488
10415 4925
9619 2705
4018 8138
3151 8127
1426 3044
7658 5250
6443 3908
6490 4173
3630 3859
8835 6412
4860 2407
5499 7023
1179 7329
5412 4436
2987 1215
3304 2209
8178 10135
2427 1191
1240 4037
892 1214
6529 9579
3023 1447
1142 7508
10533 2711
8684 10428
1175 9120
4898 8483
699 2904
10657 9042
6782 852
8843 1225
8113 10435
2925 196
5325 7804
5514 748
7218 2759
8090 8116
7055 2704
10561 5281
8056 7627
582 6655
1200 5010
210 2919
2804 6715
7801 9044
1223 2802
9304 8691
9910 8610
1215 4667
3906 9717
1282 77
641 3608
5929 9299
8828 2571
4079 8940
3491 8843
6289 9517
3920 7941
6078 6619
6507 710
10239 8448
2336 5225
8923 4249
4848 1085
8849 6891
6793 8544
7804 347
6622 3738
8291 4142
3491 8868
3664 3263
6219 2616
3778 4641
1686 342
6542 7508
5776 3234
7204 1800
782 1225
8577 3850
6449 8854
6924 6372
1174 638
7916 7329
5487 1501
3489 9654
8829 7286
714 8056
5520 8844
293 7283
9910 1625
1206 9520
8825 10307
7488 931
1229 318
6618 6036
1206 1209
8201 8699
10472 5010
9972 5062
336 4129
5306 1065
3495 1222
10001 4069
7293 4900
1638 4213
9636 6895
1509 4839
5563 9875
7643 7980
4526 5636
9927 2178
4333 4679
8189 6245
6444 94
5859 2902
7726 7129
8129 8075
9435 1544
10397 1171
2592 5636
74 4543
660 678
8189 7663
3264 6739
7916 7277
4232 6126
8813 8551
10544 3276
5437 7344
10191 8116
7612 3631
1711 7496
5525 638
8544 10409
4654 3280
7489 10555
8392 9992
2572 8877
9697 7339
5912 5033
1428 7286
8776 4861
8365 3193
5385 4426
6656 7293
3655 9521
1753 9021
7503 3414
6816 4580
9622 8558
8493 9909
1179 5494
4209 7381
2921 1224
2433 9532
6801 1625
3262 7488
3233 9686
156 7533
273 9535
2123 6793
3123 1209
3491 7831
7192 1544
3242 10450
3269 2433
8090 3515
3138 3123
8113 1849
9294 2654
6139 7685
4464 592
5276 1240
6366 8858
3630 1209
9805 10338
2013 315
9714 10335
2020 5404
2224 3396
3351 6967
6793 2530
234 79
3844 7656
7489 5093
10097 7294
6409 3631
940 6989
4928 642
10303 1206
1537 8635
4765 999
8861 6152
6260 8855
9014 1222
8178 10334
5234 3373
4193 7000
1757 7259
8879 1164
2168 7701
1849 4760
5381 3507
2352 9696
10645 5865
3752 7707
8817 334
7518 2739
10707 7293
6314 6801
10507 4376
9636 10333
3115 10456
315 4125
10374 2569
8544 6940
2517 4422
6983 1150
3435 3596
7944 1612
7508 2640
77 8864
8748 9087
1196 7748
3156 2033
782 7508
4903 8826
8486 2816
4076 3715
8516 337
4123 8137
1179 1572
6503 4859
8426 1226
1200 4993
5723 9810
8844 6789
4861 347
7486 1223
7488 3733
1602 6045
6842 3244
3748 236
1172 1680
3778 4575
9175 7336
4505 8861
3951 2157
4666 6240
7491 2827
893 6490
4271 2916
8129 2925
4861 10635
4642 4782
1222 5596
6620 10384
5515 5743
4249 71
6793 682
10712 907
6190 7016
7253 748
2822 9993
10570 2812
2703 1191
10318 8621
2240 6977
8810 8927
6225 8052
8858 260
9876 8835
9245 9246
3211 788
3537 8232
1171 1334
6793 7241
6239 336
10177 9547
7973 9534
6491 1241
7712 7770
9599 9127
7508 8079
1172 7588
8426 1429
6032 2089
5918 9196
2756 5566
8496 1906
1238 322
2257 1179
5190 6263
1177 858
10323 252
7277 8527
449 10429
9923 1179
5951 2538
156 892
2640 406
8534 9873
3554 2352
2273 1168
9145 3700
5859 9448
3586 2645
9851 4761
7253 8861
10197 3125
6272 4213
7854 8252
9103 3157
2344 7286
2501 5964
2580 7528
2622 7286
2147 1789
5398 7648
4861 1908
9435 8129
5964 4668
6154 2598
7026 10633
4129 97
3534 8890
8443 8502
6226 7916
3995 8409
6234 9690
7853 3493
3573 10427
619 4781
1419 3438
9654 7746
858 4187
3154 1836
8610 4952
2890 2077
4804 6119
9043 7768
7289 6037
2270 1229
4887 8544
2127 1828
2153 1113
8496 5053
8091 3946
1143 5447
3654 174
789 9820
348 9324
5515 10134
6466 9973
5046 6289
9637 5027
8859 1605
7757 1172
6265 1239
4571 7246
8542 4531
3879 326
2730 1849
1653 8002
9173 2517
7627 7789
7707 8427
1176 4034
7339 4006
1974 3777
6824 300
8692 5992
8506 5524
1181 5062
1156 9737
2465 8145
1192 3705
460 10221
2835 2301
3758 5073
6314 5447
9649 8816
3955 7519
1426 74
7506 4458
8834 3124
1221 1071
2676 7090
4530 5776
8820 7435
1910 7508
990 315
7920 1679
348 2319
2906 3778
6286 4851
3182 2775
8363 7291
4952 3516
449 7557
1200 7310
55 9588
4952 3417
7533 2397
8506 10693
1903 1353
910 6118
1192 8829
9124 5563
8512 6361
9195 1224
314 334
2033 5180
9582 2033
8542 640
9156 4834
7506 9128
7018 5868
10544 3591
7832 1224
4528 3263
8239 8096
1175 7218
2836 448
7132 6905
1230 156
5012 8854
1653 7105
8556 8406
9200 7920
10164 1222
2442 3715
2775 5928
1849 9991
638 5986
3280 9762
8508 3205
822 2733
3812 314
6489 8116
8608 6658
7294 2346
2127 10376
1599 6152
654 8866
8488 1833
6888 2610
2380 1350
4077 7486
9882 10435
5830 2139
2431 6801
5636 9111
7504 5234
9351 8491
478 10585
5195 2700
2866 10162
2301 6618
1698 6700
5520 6529
9702 9175
1921 1171
8496 2593
8542 1943
4922 3332
7129 2208
10362 2319
1129 7311
9551 308
3630 6509
2865 2568
3043 7336
5091 6818
2607 10626
8508 10197
5934 10428
254 3205
6691 4123
4210 6498
5561 10384
9305 7735
1221 5010
1487 2648
2544 427
236 7360
845 1695
7971 4617
9193 6360
2573 1198
7533 1926
3693 3042
4513 1787
2899 2888
8511 5252
4302 4249
2920 4703
4370 6825
4531 7738
8894 3188
3771 4123
8974 1224
247 7735
5233 10435
7501 1772
308 1078
9654 6348
8449 5566
8138 3085
3387 9467
2206 6826
4067 1347
4183 2886
9233 999
8128 8819
315 8075
1954 2154
8120 9450
8517 8089
7229 8880
8826 10241
3115 979
2802 596
1844 8093
5012 8056
9108 1615
906 1170
10712 5986
7229 1053
4248 619
4781 638
3654 334
143 1194
641 10635
3206 3838
905 1431
3576 8692
2498 6379
3851 3405
6785 7253
1181 9089
682 10626
10072 6766
7392 3778
8137 2279
68 8527
2512 1829
4333 239
852 5303
1181 8977
10303 8232
2122 1171
9733 5292
1598 8496
3151 10667
752 10299
884 5472
10513 2029
1205 6672
3185 2206
5948 4126
5105 4522
413 2647
1898 3920
9120 1159
7768 2429
6793 1209
9511 5391
8585 495
3630 1799
1194 3418
8496 1181
1238 2131
3151 4580
8516 1522
6168 8502
5281 308
2138 232
7623 2774
5040 6897
8522 4861
9877 9120
2433 1323
6875 1727
9532 307
4346 4826
6007 8716
7283 64
496 1786
3704 10720
2433 8134
1151 1224
1215 1666
8998 9046
5598 8252
3690 1532
4357 1229
6057 10384
881 4098
7489 4101
5904 5180
1237 6548
9742 7489
1240 3991
2442 6191
8990 2147
5514 1732
3332 2127
7246 2368
8890 8816
7508 5830
1528 2120
4037 3630
4932 9459
4234 7522
8075 1172
8138 1986
8892 4487
6286 1822
1385 2704
8448 2920
1197 8140
3911 6628
5904 8584
2537 7488
8834 7750
830 2647
2343 678
1234 8551
9910 1199
6489 9675
9287 9645
1867 1181
4856 1182
3353 9073
8352 10087
9316 9069
3751 6782
2846 9425
4129 8893
7804 8448
432 2533
7885 3210
3414 1383
7089 6791
7804 7290
5002 2018
893 600
1558 1813
2774 1215
858 8138
4971 3551
8881 5727
3703 9517
10232 3186
8279 2355
3142 10456
315 753
7015 1229
845 5233
3873 8517
7293 9575
6056 280
2277 2123
8886 1191
9910 3583
1233 1172
3349 3023
4952 8928
9076 1911
8489 6620
8169 5752
2223 4406
3156 3261
9134 1615
1215 2774
9363 240
3042 8864
2155 1666
1181 8075
2880 1415
8823 1100
3023 9992
5281 10435
1829 2547
8846 8075
8544 5376
1775 2137
4642 7848
1784 9484
7948 5976
5389 5768
9008 2158
5566 2268
8866 3205
1849 5514
1172 6356
5545 4183
8448 6057
8519 1231
318 8113
9636 7803
3294 2728
1616 4509
1191 748
1191 8823
2329 1365
6923 4938
1219 6479
9532 1226
10415 6152
8472 5636
7431 3970
3243 6139
9955 7090
1874 1228
10544 9299
7523 3908
5708 6587
8741 6047
6372 1198
4207 296
4398 9591
9649 1453
3780 8860
5397 10321
3193 6016
8138 1949
2260 5346
877 3414
3715 3115
8075 10532
7296 8189
7289 8891
7533 3878
10088 1292
3576 10219
10558 4826
5464 5916
6461 10239
7300 2776
8799 8426
186 7478
1075 6091
1464 3387
5881 10418
4333 4898
9120 6487
852 5986
365 4903
6273 6074
9583 8421
1209 7756
3765 1616
4297 4842
10447 9897
9919 3206
2161 322
1491 7488
1210 1772
1926 3583
445 1073
8527 8904
1727 4861
308 7440
702 8174
2137 3537
2513 10640
2241 10607
6784 892
5968 3282
3792 10500
5506 5520
3205 2900
7250 458
5281 5394
9873 7357
1369 10685
1175 4655
1463 840
1237 8506
2504 9627
5881 5916
4564 8458
4068 1181
97 9974
8406 5115
4210 1151
6152 10245
8194 9972
2651 2640
9655 10074
2260 1863
7291 10181
7488 5561
1147 992
4446 1811
4836 5717
9517 4738
2724 4127
2884 1225
2012 138
342 4573
7746 10408
7750 77
295 928
6683 3262
9621 2846
9974 7496
326 4370
1748 2453
2287 4248
7746 3827
1491 4420
7486 6400
1237 10258
7768 1233
2548 10428
3384 5849
6007 8432
4879 3705
9087 4709
302 8844
5306 3563
1181 3572
3489 305
3752 3156
7 5951
6643 4421
1181 2127
7291 4776
4931 1208
348 1413
4128 8829
4070 8825
9682 186
6570 4436
7218 8035
3374 8074
3419 7923
3193 8825
7549 8519
3489 2050
3606 3987
308 1226
7277 4010
1205 6400
2224 1241
79 8619
10280 3151
6923 264
7033 2788
8855 9045
1235 8893
258 1918
9937 929
8502 3578
7368 8426
3542 1231
596 945
6491 5025
3782 1230
1221 3514
4128 1558
4183 10664
6225 3163
4076 6489
1426 5561
8996 8584
10170 6154
1191 180
4952 8709
3151 3576
7421 10103
5562 6489
2970 9877
2640 9915
7075 5718
10450 8881
6286 5010
3382 3279
8252 782
8409 2150
2253 9853
1685 3908
7368 3151
1441 10409
9587 7294
8368 3719
8840 565
4125 2252
9189 10330
8189 99
308 2576
280 144
6869 1429
3271 9466
8285 5051
7657 2637
7623 3124
2437 1209
1200 2055
1426 1921
6137 1522
2158 3489
9299 9120
9400 10435
8368 7989
308 3703
856 1357
5589 6243
9042 7506
3966 7229
2775 6461
3329 6389
3187 4067
5824 6585
4500 6589
322 5515
3754 1620
1175 10184
4627 858
8056 5009
4943 6135
6137 3240
4716 4074
9418 8056
7083 124
1905 4900
6520 2157
7456 10356
186 348
2150 8825
4521 9697
6489 7689
4259 6350
8931 2152
1172 1926
4067 8835
4405 7210
1228 4860
7895 6371
8189 6988
4837 879
6226 6282
6774 1791
4070 1235
3123 9930
2573 8742
8646 7292
2131 7421
1176 5929
10087 4215
3209 3116
6542 1915
3273 347
8855 3423
10513 5520
1179 2592
3222 4130
1240 9839
748 10462
6491 3213
2981 1442
6286 2802
9848 7603
10574 7286
10049 10384
1269 6289
3684 9265
6057 3684
5959 5555
2206 8843
8829 3332
8241 3034
1523 1176
1194 6284
6713 2978
4881 2986
5191 4800
5446 631
5281 3261
8886 3351
365 4125
2387 1544
5939 401
1172 6676
8405 8790
7129 7331
4864 3778
3193 8458
3960 8993
3578 35
322 2807
336 87
8514 6646
3314 2471
2730 4939
1219 6713
6135 1915
4797 6639
9651 2804
1000 7159
1209 7293
9451 3147
4237 6137
7289 1229
4572 9913
8185 6542
6577 296
7557 1205
2640 7291
8392 3905
4567 58
7477 6285
9179 8619
9605 914
7522 1233
9821 2677
8496 713
492 8389
8426 1228
10015 8929
1728 1172
2611 6007
410 6402
2817 10318
8932 6554
7746 8859
5218 2430
2335 10635
3130 1182
2827 6923
3138 8820
1181 8585
494 4615
8823 2852
5907 2921
563 7205
2126 4765
8855 7736
1171 1491
1199 8502
5529 2851
3908 7229
8116 7291
8908 2570
9418 2120
1198 6227
7973 10435
4826 231
2122 1229
2517 3655
1521 7129
5514 5751
8861 8945
4860 5010
9471 5895
315 3138
10397 6199
7920 8824
5271 7090
4342 898
8684 7748
348 1926
10426 8691
10479 1925
5515 2273
6219 6461
2433 1914
6898 2704
8189 4925
7336 1179
10277 325
127 315
6624 6587
10435 3778
1781 1624
3187 836
1750 7962
7292 2242
3070 2700
4129 4930
1233 3877
6830 1849
3154 1408
8483 10409
7908 4731
2240 4938
5561 8683
10362 1202
5475 6467
9432 9084
1064 2387
5249 3715
9718 6208
3308 4714
5276 7291
9425 6703
3385 6406
6314 6219
4908 9991
325 9910
8768 4076
2467 155
4166 2466
6503 2550
9526 3034
2276 2324
8564 960
4843 5008
6360 5951
4332 6007
7779 3509
1237 8075
7750 8350
2898 2582
2320 5292
9973 6764
3266 2486
661 8517
8541 1623
5501 6369
3850 1364
3257 4640
5703 2663
6366 6935
4707 329
10357 4121
7915 1209
6289 9318
8506 307
859 7396
1908 6924
10418 3310
3374 6286
3489 4709
963 3280
6007 8426
6264 1226
1194 8481
348 7595
2336 1084
3124 1905
5885 3193
7347 612
1235 3204
1318 9089
3848 3507
5752 6507
4754 2241
5514 454
3280 1219
1241 1202
9910 1156
1430 316
2344 845
6427 4375
1145 8117
253 253
1555 8074
4678 1215
10441 3331
1815 2622
1192 2690
9518 1237
3583 8714
3737 8390
3009 3692
638 8931
7746 901
8319 1836
9688 1559
6037 4644
5688 8923
3786 5986
7129 7294
3798 6838
8138 9363
8147 8986
2292 1334
4837 3778
3590 222
8308 6623
517 4861
4400 6558
4861 9754
8279 1192
6058 2279
1901 4009
2728 3007
2087 1611
4130 4933
308 4281
2349 9812
1192 1491
1687 3262
1171 8555
7751 1730
1886 6989
2622 3851
2504 1144
9093 5929
2206 187
3730 8855
6015 9650
6314 5478
8759 4573
8587 5281
253 2759
10553 334
7619 1915
6007 1238
10368 3782
10047 1564
7657 1181
5512 183
7229 732
3848 9299
1222 9591
5636 2988
7229 7129
8089 641
5332 3684
1171 10015
8368 1222
1970 8952
9972 5813
7044 5179
3269 139
1165 6037
8823 2276
579 1227
7702 7855
10668 307
6789 3576
3271 1546
8075 7026
8427 3619
9214 1675
9213 10149
8759 8519
306 3234
10149 188
8427 2029
4098 8140
4762 9927
7236 5562
8453 3599
7593 9084
3155 5986
6360 7246
8406 1237
5515 6219
8857 8406
8749 4130
8759 5
334 8096
619 9616
1225 4543
8406 253
5599 1915
6162 2405
9759 7315
8225 6895
6008 6558
7508 3520
6873 8056
3320 7623
3749 8825
8517 507
836 1373
2123 3280
10418 7278
4604 10420
1223 156
999 3124
8716 1228
5636 8232
6528 1142
3471 1798
9972 9548
1423 2804
3679 414
1191 315
2276 1773
9120 931
10328 1226
6784 1517
9215 8406
1198 1219
2416 1452
9876 5885
9387 1221
322 9486
1241 8709
8817 3280
2416 3958
7743 1900
4214 1491
8268 10057
5636 2123
1231 8709
10633 127
6372 8835
2648 6154
1915 8932
2360 1426
9591 3276
9089 3631
6834 9042
4903 3079
7735 1390
6340 6360
8939 7557
1171 8711
3282 9298
3794 3583
2576 4127
10132 3193
7098 4761
1206 4566
6736 348
5306 638
4297 527
7488 5297
3074 3491
463 5022
9991 3387
6208 3135
4324 3158
10625 318
9579 1228
2305 3398
2043 6148
4195 10447
4571 7908
7546 10049
6314 3607
1767 7291
4143 2457
1176 10525
8368 7483
314 9547
4130 8516
3121 10570
9532 317
5324 9588
5911 6057
10197 3263
3205 3778
7336 5589
2640 582
6824 1835
7373 253
8825 1682
5545 342
4449 7701
5429 1192
8189 1446
7715 7640
8517 9299
9284 2905
3781 4619
2433 5929
8886 9927
5437 6823
9112 10539
1234 8174
5042 6369
5986 10571
2804 8269
1237 2797
8611 8502
5238 8496
5545 10472
6008 1198
7742 9200
4409 273
6359 9526
5519 8409
2504 6289
6286 8409
856 10176
4128 8239
9876 1224
7329 9263
1427 5709
7685 4572
4861 3474
1200 8406
8826 9258
7253 7736
8819 5412
5930 8352
2229 6137
3374 5283
8139 4531
2261 6406
4403 4904
4931 6830
1427 702
5862 10553
2486 3854
1206 5714
9409 403
1786 5357
9111 1181
7580 4070
5515 2538
5196 365
1430 7336
10435 7849
8528 2918
155 7897
8281 10556
9285 5951
6918 1198
6842 9852
4433 9039
4324 8178
9401 8406
4047 3348
3491 335
7218 7253
1866 1735
6945 2466
3167 8828
8075 1227
1228 2647
75 7261
5951 1647
1181 2814
6714 1463
2292 4679
6289 1215
315 657
7533 1831
7606 277
9955 3242
9214 8514
6369 1413
9040 4903
1142 3488
4210 4477
324 7127
293 8113
5530 2827
2241 6360
325 6993
641 1002
4683 1945
9647 8127
5243 10147
1269 4522
5859 1849
2457 9913
306 1223
4861 77
1200 5545
1355 1915
3752 780
325 7293
7445 5291
6341 7746
1240 5561
3151 8064
7439 988
8889 1039
9390 2053
6062 8702
5929 6051
7103 10544
4341 4997
4983 253
4396 6491
1199 1773
8844 5746
1798 2799
8252 1234
6554 908
6168 5767
6286 9040
5929 6240
6034 1178
8129 9698
7353 1334
1866 5438
5091 1599
6368 7603
4865 3373
7481 7292
10516 6314
6361 1014
7743 9696
5325 1229
7218 7328
5502 6225
10601 8002
1176 7744
4272 4861
7557 9574
1191 6200
3561 5636
7743 6589
5242 3489
3091 1213
8811 3316
4925 6153
2991 9734
1945 9400
6314 5446
3844 1037
5126 3491
7232 4044
5561 1780
5968 6254
10162 3310
6035 5218
2033 9084
1429 1915
2263 8426
1940 1671
8811 1259
860 4040
6829 10544
4898 8409
8516 405
6352 2881
5429 9521
1225 2079
4951 1572
823 71
6940 1226
8826 4794
3332 5195
10625 5281
8609 2442
3544 10209
7612 10633
1631 314
7251 2647
46 4390
2538 6372
6479 6490
8866 10299
8940 2804
9881 8090
5196 5566
1491 9193
1901 8691
6369 5437
3491 8883
9210 10162
1233 8691
5880 7150
3851 7491
6366 5022
1535 9299
963 8990
1199 10298
9621 2812
638 10238
9046 7000
8834 9468
8088 6264
1235 4920
8683 2214
3280 6422
1739 3877
3736 5514
1799 3507
1544 8371
8857 4149
6366 3588
8140 5059
3703 325
2124 8056
8516 1722
7779 8183
893 1234
485 5750
1271 8973
3250 6987
10331 8117
5784 3329
1237 308
7792 1930
9022 2827
5446 3792
3791 9716
3358 8835
1197 6700
6038 9573
3509 5870
7278 8866
2031 7750
9517 7339
10162 2846
8709 1225
8517 1234
8849 8986
6812 8820
8819 1791
8361 3154
8274 2852
2342 1544
5073 1736
23 1221
3125 1334
4656 1921
4133 9910
326 9214
3041 3602
4863 10147
9190 995
7293 8713
4952 7501
8022 4324
5751 3655
2047 4785
8867 1231
4297 66
6154 10095
6789 4023
6008 2320
7329 7016
3861 8590
6242 5916
8686 7491
8542 1214
3956 433
10335 3654
7750 7658
6209 2276
1280 4195
3654 7286
314 2656
7129 4566
1202 1205
2837 5929
10356 8553
1901 8232
8854 6016
10635 2884
1369 1169
2013 5434
5398 8137
5929 7259
3508 10097
6361 4903
1231 7294
3260 3167
1206 8691
3240 3206
9547 9757
6686 9686
8 7353
931 6627
8823 4127
9910 3347
10224 307
2940 5073
3583 7017
2923 6802
10435 8056
9375 992
5010 8514
7421 8735
1221 1209
6705 2813
1690 10015
5852 2970
4974 5487
5042 1910
4860 1113
6793 4924
6369 3439
7533 1219
1202 2776
8139 8849
3151 1235
10162 307
641 2439
10420 2799
5813 5749
7368 8834
6154 5030
7107 3491
8871 10451
90 237
9114 7005
4280 1641
3491 709
7658 7230
7566 3151
3075 8408
852 1361
5938 8359
9120 7489
5831 7846
553 2457
1775 5091
6286 1389
79 10625
1615 10402
3181 8189
1191 2905
6456 3335
10426 5353
6844 1077
253 8886
8508 5093
2647 5073
6714 9120
6424 454
63 2633
183 6570
893 2862
6589 4214
2178 1219
7291 3417
8733 2035
8392 8489
4380 4239
3908 6369
9044 10717
5673 2570
10232 9395
1196 2522
8004 4523
7196 2640
8468 7766
6617 5813
6436 8170
7656 79
10613 5986
7286 4129
4324 2592
2720 3908
5251 977
914 1238
8129 5126
21 9505
7216 5751
460 8406
2257 10625
6228 5563
8991 1615
8199 10008
808 3193
5939 4922
8075 6068
5281 8496
7292 9747
10435 2622
1981 10386
8197 7293
4332 8683
2276 8056
4037 2316
7375 7557
6293 302
10372 5487
7108 4952
4916 1769
5062 9994
1384 3500
8171 8275
1199 1431
6542 3423
1192 8991
3282 1171
4629 3429
8238 5986
3642 9002
2125 2245
6168 21
7190 7421
2362 9997
7083 4705
7294 8864
4898 2299
5929 1240
2694 8892
7065 1404
3138 8733
3301 2815
318 3090
3988 6081
7208 4952
1235 9631
4861 8494
2804 2513
7506 8844
2802 4379
5982 1175
7079 6316
280 8829
6891 8
6007 5012
8056 2272
155 7635
9210 7880
3794 1869
7289 1194
1206 10371
1238 5562
718 3339
8691 2126
439 10147
949 9140
2117 2550
8517 8881
10513 3092
7318 255
329 8238
3993 8392
2549 6169
9840 3423
7770 5430
9419 1838
2342 1426
3124 1527
7831 731
840 1197
6148 1735
4537 8127
1754 4243
1199 10613
3474 1175
156 4634
2981 3908
188 8096
5187 1143
3462 9222
4123 3090
2596 8390
1194 8183
8551 7945
1205 8749
1219 8829
4705 4884
8368 7849
7293 8827
5446 2516
5929 6461
3877 4353
5276 6016
7533 3123
1238 3908
6793 1237
2505 8447
342 7148
5459 4765
5276 1750
10484 1206
1238 320
6036 3689
9317 8350
1175 325
999 5566
8681 5561
6112 7286
7289 2581
4668 6891
7968 8496
3646 5178
9339 2949
10555 1233
6872 307
2137 6372
4703 1198
2756 9189
7830 1427
9973 6154
9331 3716
3249 1428
7339 8433
9124 6739
7129 1179
6148 2573
5242 374
2627 1223
638 8738
1084 1813
8810 1172
7055 6264
6611 3249
9502 1010
302 6265
4215 1179
2704 8463
10243 6056
3631 10206
10725 5460
1735 7685
9989 2576
638 5537
153 129
6288 10221
2925 3324
10544 8100
2260 7339
641 4216
6491 852
3995 4446
3419 6987
414 3204
7675 8699
3752 6491
8690 3508
5051 4917
3788 2513
1491 3576
4078 3154
8892 6360
4460 3491
1909 1172
4213 3385
3244 1446
6119 3842
8368 1202
9517 10200
7582 2150
6278 3595
3315 7229
7957 1171
4328 5892
8825 1362
5753 1779
1772 1435
273 5812
1772 8406
3417 6350
6208 8091
2592 9101
1231 7314
4324 2573
8000 2156
10069 4781
1440 7678
9652 10462
6490 7241
9395 128
1071 5460
9654 2265
6361 9344
3154 1227
954 3878
1165 3371
6962 1179
2812 1490
5823 8839
7283 7832
6589 7315
9064 7000
1190 8455
8541 1192
3848 1181
5081 10456
10408 5929
5564 618
7496 3021
4332 3704
2815 6623
4288 10240
982 3749
1772 3418
1232 1231
318 8426
6364 1181
5515 1096
908 2538
2176 173
8189 211
5047 1240
1229 6372
3489 9698
1175 1221
9526 5545
1181 1759
426 9120
4069 3715
8831 760
2974 1919
4527 8823
410 1181
10607 4699
6811 1772
2307 7294
6620 9970
6007 10435
303 6394
2430 1855
7447 9555
6928 1453
9011 6137
8092 7636
1222 5012
5218 8427
8056 8260
9120 6154
2226 8093
8829 1211
10712 3773
2841 3206
3490 8588
3782 7919
4781 10544
3373 4345
10030 8998
253 8845
9532 2433
1099 7286
4929 3451
1241 1799
6015 3392
8186 4128
3136 4671
2730 1443
6657 3196
10655 1910
1359 2241
7810 3156
2846 2215
8823 3562
9696 2273
2266 221
6037 527
5281 9294
1757 1790
9511 2629
8404 2622
10182 1499
7832 9070
858 1239
2466 6448
7251 3414
2501 7849
322 5233
4019 8259
761 7537
9973 2457
6351 3091
9097 5023
6165 1224
1849 8432
9653 6268
6733 7089
1926 6658
3179 8078
9547 77
4124 1219
10220 6007
3280 4213
10149 2319
5472 10148
6200 8389
10639 5982
6354 6779
7456 326
8764 7129
164 8684
10123 7612
3841 4213
4521 5742
1104 6209
6270 1991
7795 722
5144 5459
1517 7623
4796 1538
10556 273
7636 8075
8457 325
3353 317
8692 7583
4298 8486
7508 1175
5462 8187
3123 6359
5512 6450
10623 1199
8823 3991
6289 10442
1975 4697
307 4249
3419 4297
3767 2122
325 8409
4707 732
5077 10409
1095 7286
9316 10304
8512 4781
4903 661
10162 3371
7488 7635
4221 153
5501 6812
3908 7129
8835 2342
4619 3669
7055 9286
7292 2802
10281 9588
10494 6730
8854 10484
519 7736
1427 2241
9077 2720
1511 1176
3730 5022
5709 8189
8128 8506
8881 10197
4414 3847
8577 6883
3214 5767
10724 4294
3280 2730
8683 864
2276 6289
6491 8082
2221 3669
444 6023
5073 4860
4070 347
6007 1588
9434 4123
2324 5396
4566 10197
2010 3812
3441 4900
324 4124
10520 10218
2701 3416
6891 3477
5012 238
6549 118
3136 3716
6242 4213
10463 9910
1194 7849
2147 9395
7294 3975
5981 6793
5462 3919
475 27
3280 2177
3364 8316
3573 7743
5600 3509
7226 7910
5563 8812
765 1572
8826 3179
4230 2628
2090 3348
2131 1786
1990 3147
293 4215
9195 1494
6168 5830
2703 9239
8871 5359
8505 2342
9207 10181
3809 9020
1199 2276
7353 7155
9900 9299
5894 5514
10426 8845
183 1219
8189 3620
2947 10240
10625 8607
3703 326
2640 417
3414 3414
2506 6286
7723 4763
8189 9588
5929 5338
1221 8620
8894 4076
2319 1206
6988 4341
6906 1192
6508 2276
734 7744
2240 1697
3019 2437
7104 9993
10084 5276
814 9401
1799 1235
4666 2703
8690 315
8514 7329
1199 8518
6706 6491
7506 2899
6225 1798
3560 3151
2640 2382
9210 2033
8834 7604
4898 845
8361 3544
2457 8407
6235 3167
1181 871
8709 6382
183 8321
1237 6542
7149 293
3429 9710
8857 5028
325 79
6491 2663
7293 6650
3572 8709
6366 1219
9492 907
3745 1452
3619 1225
2360 6793
7447 365
8290 8426
1468 7833
6490 4900
6896 3206
9411 8797
8834 7588
9870 10428
3583 118
8585 641
3184 8406
4076 10625
6314 302
2920 4247
8991 8035
9474 5986
5240 1799
7565 10318
10429 2799
9287 21
8688 8448
3250 3608
8129 10217
1222 9115
3297 9696
4183 9259
7782 745
6154 5276
10681 4127
8735 6359
3622 9298
9127 273
4367 2165
4357 8486
1750 6242
9071 324
71 8368
3899 9385
8526 10544
5062 3822
1519 8991
3351 1787
1179 3601
21 5740
8056 1172
2263 8511
6277 2640
77 2999
7291 638
4151 4333
347 3267
3375 9816
6359 6148
6491 1572
7251 6490
9087 3413
8515 5752
4546 10189
6180 8288
9189 2177
104 836
9532 7289
7198 1171
641 10312
10724 315
4951 6945
8141 4129
8515 9634
3583 1394
316 963
10544 8452
1686 10197
6987 143
3191 3517
9558 10134
5515 6923
3206 6709
7546 7286
1145 4227
1175 2622
8818 8886
6360 1550
10197 2272
4230 3055
599 2135
4679 8528
3684 6548
3387 2926
8939 9484
1237 8528
9054 4244
1775 324
10408 1223
7229 4431
7489 5563
1902 1435
6232 1215
8140 3491
638 5257
4837 1535
1431 1176
156 9714
236 3191
1892 7951
2889 8585
7229 9090
7193 7289
2876 3371
6793 9697
6008 5831
10696 2640
6327 4120
1196 8829
5291 6923
5305 6625
9841 8555
1236 9993
5054 9588
79 7083
4370 582
10335 5515
1200 4382
10159 812
3206 2538
1045 7689
1507 1849
1199 8684
3073 1224
8777 3532
4276 6119
5831 8353
271 1171
10400 7576
1464 10428
2541 789
3507 4124
9816 9993
1240 7992
748 2273
79 4763
2113 9876
1197 7283
1082 7133
4810 5028
4156 347
7169 1237
8169 1799
5831 492
8991 2951
843 1172
1491 4645
9588 7743
1180 478
2122 1735
433 6623
308 6366
7329 6154
2538 693
8182 1455
295 7974
2848 9024
6835 3082
7489 7018
7491 4602
88 1453
9838 2775
3429 6267
4861 3500
5951 10227
4849 1209
3527 1191
7603 7919
3208 5561
79 8792
7456 2802
9656 1786
3284 9194
6895 3630
6007 4294
3331 6390
3204 5052
6007 4297
1058 3123
1196 3154
4834 1197
3730 977
8749 5968
781 8829
8719 3791
156 1653
2840 7129
5276 1732
762 5396
1756 4846
1175 6945
10162 3529
6683 9131
1862 3778
3509 9763
8440 8577
4157 4952
427 156
8238 9070
3908 2973
7292 4070
7546 8591
8835 2640
1563 4940
9717 9387
5831 3114
7250 5218
2712 7565
6057 121
6563 2466
954 3600
7489 9526
4067 1143
10287 1612
8844 4945
2053 6055
1056 7294
6055 7340
7828 1205
8406 6392
7982 322
3576 7750
5013 3686
6038 466
7338 1399
7044 8405
4163 9534
818 2691
5497 10220
9654 822
322 336
10354 1209
4773 4820
10626 3336
8710 8861
3325 2525
3154 2509
6782 7079
4803 1926
5774 9126
322 3703
1429 4128
6274 2319
2206 8189
1311 8939
6145 2537
2640 6789
8189 4156
1080 9820
366 8238
8368 2869
5266 10544
641 2703
868 1231
7557 347
3794 10428
3233 8113
8454 5800
8410 7750
9636 390
6618 2534
8828 6266
8886 8169
9850 4437
1761 10717
1926 6739
7779 7831
8139 318
7893 3752
6372 1857
2150 6491
1508 7289
1179 1236
760 6899
8893 8078
315 9316
2549 753
7289 641
160 7746
2229 2917
6683 2226
307 9403
3151 8127
6506 2210
928 4049
9698 2319
4419 9088
4857 65
6148 9910
9828 5514
3987 1223
998 402
5939 2126
97 8093
4877 1238
1369 4574
8035 6940
9632 8353
182 4069
9214 7445
410 90
4076 4860
8871 7488
3544 4712
2128 6608
8746 5637
2512 3138
8294 1223
315 6489
1235 2457
1930 155
10724 5281
1238 1238
8483 5466
9259 4983
10428 8610
2804 10245
2699 6139
5986 9423
4703 334
2537 638
3583 4900
6009 7491
1080 4654
5894 4826
9571 2899
4881 4125
9299 5242
3092 4578
5398 2854
6623 3489
3414 4923
6751 4809
8191 5185
8991 10181
2265 155
2538 4578
618 1910
8350 5566
9783 3269
4502 4079
2544 4067
7736 10357
4905 7768
170 10518
6784 6239
5242 10625
1774 8733
1466 5928
7984 6055
3491 4333
8392 954
5557 6359
6143 7656
641 5813
733 9723
8528 7764
8810 7152
5586 1149
4900 6508
7205 9398
9547 6461
6621 7129
4484 1181
7489 998
4924 4776
4049 7968
10384 6623
629 10011
2064 4473
5636 3154
2544 406
3539 2793
7550 8812
7147 9903
6289 1194
5025 4980
684 9698
2802 8350
10162 8893
9718 9134
9299 3385
6145 4634
1194 7891
2550 5372
4666 5520
7294 365
6814 5912
6618 1548
1395 3269
10626 7129
1310 3631
5180 9519
322 3147
10392 3414
3752 2430
1924 3386
10106 9088
9526 3772
5112 7506
3485 838
6871 5306
7352 8406
1263 7603
9673 7251
1113 3193
5501 1197
8361 5881
2329 6357
150 8998
166 8409
5412 7339
9299 8189
1144 3138
5545 3134
1004 88
7919 8512
2774 6793
1171 4374
6612 4861
8075 3267
2630 1215
4647 6719
3438 4241
10212 348
8515 10696
690 3124
1389 3244
5258 10712
5304 4861
4148 4293
578 1445
5871 1235
8471 6896
619 6427
5859 1901
4905 4335
8409 4861
4937 1870
9390 3778
315 9651
320 9040
9053 4098
8056 2165
7286 1930
4235 7623
2108 3012
3269 1491
4333 8835
9299 9927
8602 7293
4862 8881
2647 2276
1192 4148
1227 914
2549 5437
2866 5281
10293 8527
638 7770
7144 6008
1450 6661
5601 2575
5318 1874
1172 4571
10635 6946
10090 10220
10373 6016
5561 6489
10001 1063
9189 155
6392 5530
8835 5563
1624 4225
1070 10395
3193 7291
6623 3684
7758 4905
10162 7468
6440 2137
5304 41
169 6430
7919 223
2550 4355
322 7263
1227 5495
9322 1681
4515 7989
1238 2271
4765 120
5357 7942
7504 9521
7129 730
1228 4078
4042 1172
1914 2537
760 2465
6883 4949
7339 8991
3507 1186
642 3473
2260 6448
8877 1790
1269 10276
10027 3441
6783 7538
4900 5589
5506 6359
8811 417
3912 2622
6933 3087
77 1181
7506 5895
6746 3280
7331 253
7291 7581
3386 6360
3591 8065
8511 6836
295 6548
1443 5446
1175 4735
706 10220
3498 1235
6611 3164
3995 3090
3489 7014
2652 3193
6269 8759
156 7327
9506 7289
398 9624
303 5059
1222 7886
9845 2360
4963 2642
6372 7253
266 6430
2759 8075
7421 2537
8368 9974
5472 7259
6145 1234
6519 5811
8406 1790
5341 3092
1615 325
638 9526
7612 7286
6975 3267
6891 9082
9820 6831
6777 2640
5194 2151
166 9974
6008 8825
5520 8860
3858 2026
9588 9588
5960 825
7188 2131
3544 8822
183 8823
8392 3715
723 7444
7129 8786
1663 6644
1175 7083
4036 7707
326 1158
1240 2433
1224 6726
843 6040
2045 3489
8349 2708
7594 10221
8572 4926
9912 8515
3786 1334
9392 7230
10484 6014
1504 5545
2297 5389
3419 2825
5732 8717
2038 4210
6154 3387
7565 449
131 8823
8450 5913
6360 7345
6168 8860
302 9117
4884 4069
8139 2430
315 1229
8709 2040
8683 6007
7533 9040
1181 3952
318 8825
10197 9658
2266 1910
320 3553
9972 8140
3151 8293
1094 3991
459 3843
10570 5751
641 1219
5257 691
1215 7251
893 9064
9018 7286
10303 89
398 9939
1167 9852
2126 10182
4667 719
9321 4765
8775 6508
315 7508
4860 2640
1142 4399
3715 10507
8767 41
2920 5962
3883 5990
4476 7291
315 4249
2260 3246
8173 5093
9665 9866
7249 4952
3597 3491
5929 3124
1194 8431
6712 9358
6266 10570
8759 2154
10698 3156
10162 1199
1378 762
5864 9795
6756 567
7291 10299
4850 1624
7563 3417
1372 5868
5951 4826
8823 3044
7991 3208
5386 7581
8877 5831
8587 10123
7770 5776
280 2847
7339 1491
1215 9866
7599 972
4937 1209
4657 1225
337 8991
7533 8589
1426 7489
10164 307
1842 1427
8090 2879
10165 6824
4578 9927
6564 2622
9021 9320
2258 1175
5831 6152
5951 7743
6616 417
6359 1491
7746 3204
3374 6783
10205 5636
2923 1222
8545 9588
2663 2478
3329 9018
3462 10220
4702 5859
334 333
5387 1622
10717 5357
3439 4763
6795 2629
1205 3882
41 2504
7342 4702
8002 8449
8923 8709
6987 9171
1628 4836
7685 7831
6255 4658
8356 2706
1801 1235
8684 1013
9707 308
1427 836
342 10303
3419 9239
7592 3282
1608 10162
4716 5464
10284 2467
6508 9298
2380 10623
7803 3234
6366 6016
8632 9136
8821 5824
8189 6264
3628 3783
3148 314
10232 2691
7187 7557
3508 3336
6399 8242
7014 5870
890 7631
7908 8577
6165 4884
7501 4860
4046 3684
4076 2802
4036 8656
1192 864
6549 10640
8791 80
7157 645
2253 1686
8056 8189
4070 9237
237 3220
2210 6696
3737 8683
3842 7129
3987 2470
2640 2041
4903 264
6489 10553
8990 2640
3794 6335
41 5062
1192 2739
5865 6361
9021 10132
6620 9653
3583 3151
7501 4657
4851 876
3908 3206
4446 9504
6368 1152
8861 7210
8548 1227
7771 2575
1522 7147
3624 300
5951 4677
1172 8683
4989 253
6871 7421
62 611
7713 5145
4684 7205
8056 10220
2652 357
9401 348
8054 9053
9652 4797
8406 2607
869 1255
1191 1222
6534 3138
7230 1237
247 1234
2889 7594
6589 3369
4846 5460
2798 3998
3596 8803
8356 9652
4938 2015
4900 10462
7440 4127
10333 5929
6369 1228
9653 1240
2538 6458
8486 7295
3258 2131
2457 9910
1662 10613
7489 4834
5965 300
3601 2537
9466 10656
10663 4129
5986 45
8511 2628
6507 9040
1144 2319
9697 3631
5559 325
4459 1181
9179 326
4043 2368
8426 8174
1234 2802
1849 3851
2640 5240
1543 10200
5515 6402
9552 1455
618 6519
7209 9320
1200 1786
8528 3778
6427 5281
6491 2086
9668 6542
7345 8733
861 9321
10422 1647
10040 3414
713 3438
2446 322
9517 10243
2837 3468
5849 97
7496 1239
6339 6227
5520 2799
5207 3205
9850 3233
8278 3151
4612 10238
1272 7980
7058 4918
2242 7259
10163 1514
1239 5849
8505 9873
2156 4126
3352 7259
8485 9084
5951 2898
2221 3138
2869 4861
2261 5022
2290 318
7129 3445
3908 8821
9126 1219
8431 1855
5986 2279
1179 10624
3490 8828
2667 1572
666 9960
934 6826
8855 1537
8797 3669
417 2442
9138 9696
2640 8544
2211 6366
3917 4942
9014 7748
1752 4458
9591 9450
1205 7919
6314 9240
3654 6897
7657 8352
2127 2391
2512 1228
1185 8075
308 1977
1825 6542
5752 156
2315 268
2550 5338
4851 1632
1620 7411
2854 41
1945 7181
8301 1847
7294 9387
10541 9014
10704 4484
8826 5276
4860 8577
3173 1224
1221 3792
2485 9623
8252 9299
3703 8390
2640 7508
1209 9299
8406 4795
2226 3430
8285 5509
8113 5241
5752 7751
334 4839
8189 2261
1933 669
1238 1176
8093 10435
8996 2640
694 982
8426 928
5929 4995
641 843
6530 2647
10472 3544
1002 6508
7244 1854
8928 2154
5345 347
3474 5514
2342 10556
6057 8528
893 120
7218 8518
4672 10097
1636 4853
7147 8625
9782 8858
5865 6542
1798 9532
9200 414
2764 5515
755 405
9432 5566
3822 8542
75 1196
7259 5494
3654 3908
1668 1234
3749 6137
6384 3182
10162 3138
8683 2213
2513 4085
2421 8516
7169 3138
2130 5306
6489 2775
8797 6793
320 9462
8353 6007
1905 8829
3839 8
5708 4068
3231 10220
748 315
5437 1171
10717 3205
1257 347
7184 3123
6163 2072
2430 9926
9825 2169
5395 3529
2999 3280
308 1229
8426 6148
8861 4018
10197 4363
2889 1221
5500 6016
3090 10195
3208 8835
10606 8368
3123 8486
3206 6923
5051 6683
1790 5081
334 1205
307 3484
9696 2261
964 317
2147 2640
963 3414
3181 2467
10534 5752
3209 5494
4182 8454
7736 10544
7129 4883
2087 5986
10242 9655
8759 4440
7289 6834
2797 6989
9908 4126
5515 748
1624 4858
10318 808
3204 9360
4722 8035
2640 7557
709 1411
7743 6007
3893 3631
2827 4952
368 8734
6369 1849
621 8855
1226 6962
8522 5093
645 7501
2107 293
1312 2301
4214 3113
365 1198
6617 7501
3121 9084
4380 4127
908 10544
2728 5566
9881 8857
1426 3907
6286 4183
7016 10036
10162 6929
3046 3489
1615 4123
9912 3749
1226 8590
619 1205
8097 6007
2629 3193
9070 7546
2276 3843
7039 10142
347 3175
3280 8823
10235 252
7806 8875
919 10435
6686 6898
4812 167
4359 3782
611 5514
6423 5385
1234 5336
1202 7580
7770 1082
4710 7735
10588 1915
1234 8939
1234 6148
6007 6891
6962 9991
1261 5736
7293 8829
2262 5929
4914 85
410 8931
6395 3339
8169 6359
1915 1172
3204 7294
8797 5976
7333 4350
5929 348
8709 2576
6268 2221
9286 9537
8824 2575
365 1191
1202 357
9857 2133
6936 3417
9820 5768
7329 9526
170 1760
7635 1194
2870 7603
3240 8134
405 9676
8843 1240
6778 5637
7246 3704
4696 6549
1234 5365
5947 909
5515 1564
322 7293
325 1904
781 2010
7489 7517
3908 1234
5389 6154
5299 1727
1223 1517
4974 10205
2231 3598
8838 4718
5233 8939
9567 5221
4002 7132
3332 6040
4215 2569
8849 8274
4702 9697
3602 7987
56 2542
5389 7147
8521 9673
2657 2430
8454 6570
4690 3655
909 3906
1231 10435
6057 3439
10103 6808
1238 6226
8573 406
5514 4763
4275 1221
322 9918
9698 3594
1199 6722
3378 2971
7920 5276
2730 3965
7569 7656
7195 9974
1772 7407
5471 4404
1733 6558
7017 8514
6616 5770
3262 4781
1171 280
3491 6289
5425 9910
1202 3267
325 8692
7916 9238
8759 7289
9637 8432
9321 5562
8711 3690
3116 5868
314 7835
9532 5859
2457 7961
2730 2975
8990 3371
4215 8866
8691 1155
1206 1221
3508 3161
2394 812
365 1392
2903 6923
3518 3639
9906 8826
7291 8409
5868 97
1463 1559
3960 2445
8514 1427
6736 5802
10418 6923
2827 7129
2756 8843
7472 8117
1198 5024
5830 2899
1172 7069
6272 6620
1232 1901
853 638
2645 3840
2543 6152
10552 6242
5472 9321
10685 10395
3009 5951
6959 6359
9636 3294
8835 236
1814 8488
1197 4454
5180 9401
1724 6964
6401 9304
3447 7103
4898 1926
79 1202
3204 5370
1787 4016
2822 1197
3845 9521
756 3876
641 7019
8189 6007
5045 7736
4402 3392
342 5752
1071 8273
8092 5240
5027 2429
7804 1175
8621 3897
230 3310
10162 9519
4874 7055
7735 1544
1226 1491
334 3280
3409 9781
1229 342
845 3786
7601 1351
4130 8382
3576 7623
892 2577
7183 7315
7686 4984
8075 8488
1221 5242
5186 119
638 4084
4457 5562
8900 318
3630 9299
7940 3260
5751 3576
6534 9859
8515 4128
9910 7469
6409 5419
3490 3866
7865 1570
3019 3544
3090 8858
6830 8506
3677 5566
3166 6154
3148 8810
1558 6657
8365 2254
1172 9526
6290 3297
8132 3123
6940 889
1230 3882
10458 5515
1176 3487
7292 8741
3521 5637
1209 3150
296 4230
2906 7294
5973 2503
1202 2842
3953 3749
118 454
8610 3204
1235 724
5156 7966
308 5257
2567 9518
5422 7763
7315 8861
5545 6372
2705 9518
7743 6507
7218 1975
143 732
1219 9510
5637 5009
8855 10274
2065 1584
3458 3908
1464 6359
638 977
8619 6289
657 7292
4578 1438
318 10203
8136 2319
6367 10540
7944 7882
5093 10694
3619 1179
8075 1449
4670 10181
6818 1209
8145 4078
1788 9298
1085 2800
2647 5305
8522 7488
7424 6427
7947 4385
10335 3826
6824 365
4776 5708
5567 4067
5940 6783
258 2342
7508 5398
6667 2258
7293 3719
5830 6793
4504 357
5563 4067
9477 5544
5976 1176
7996 1494
6314 6525
1222 5072
6361 3415
1798 7089
6528 3329
6016 1416
4025 9625
2581 8035
8551 10434
10556 4214
6696 2301
4098 1269
3490 3351
1237 9927
3631 2900
5951 6940
6873 3928
6570 136
9546 1206
4676 3827
7746 183
6508 7945
1238 1191
3374 6029
6608 5760
5398 8238
10711 1632
7129 1215
1426 2924
1241 3491
6657 6016
2120 5059
9579 1573
9189 1774
5233 5414
324 8515
8860 3455
3654 2512
5385 6658
5459 217
1916 1202
5004 1334
637 9520
9579 7508
3782 9698
10379 8823
2576 1113
4873 434
2358 8511
5281 8183
2162 9214
1179 156
3690 1175
4127 8273
5929 5809
3329 3124
1237 1173
3282 1624
5423 8858
1348 8820
6897 6491
10513 3385
638 5501
9636 4348
7809 4125
406 7447
1913 6333
3398 5276
2239 9461
5514 4633
970 638
6453 8409
3329 8846
924 9151
1206 5949
6449 3148
6658 3075
1406 6533
8239 1225
5562 79
9972 4781
5811 1071
1179 2350
7218 1530
6745 2909
1790 79
1647 2126
3138 6037
6817 6152
7640 3193
3768 1179
3631 1921
2640 2648
318 4861
8252 2802
782 2493
10332 7289
873 1811
1231 4244
3468 4125
3015 2006
8843 8857
324 5338
1200 2828
322 7009
3958 1176
1718 7355
2276 449
3649 4069
4957 8542
9210 2601
1433 1202
8502 10398
7888 5771
1519 1237
9297 708
2350 1452
835 9880
5742 3576
1194 6739
8804 9844
9926 7768
7780 8623
9021 2137
1236 8117
1224 6529
9702 1142
8913 1912
8528 1172
5865 1179
10104 7293
4644 4111
6145 1729
5041 10435
6168 6491
4524 2663
7355 5925
2342 661
8257 4860
2720 852
1297 8528
10428 2137
582 4289
6489 296
2457 3490
8515 8690
3846 1203
5951 638
8954 6289
8409 1491
1459 2802
4670 7506
6589 4437
8048 6033
8189 731
7731 1015
8368 7088
8263 4937
1739 4289
7538 8512
6038 1271
6723 8506
159 6317
4194 9084
5964 2221
7906 5001
7259 6361
6363 7286
893 2812
3516 3205
5561 9451
2336 1200
6016 6444
2154 305
1711 852
2755 4067
3491 9316
6640 325
7658 4924
3509 8516
1069 3703
1606 3489
5520 2466
8013 4666
678 6137
5928 314
4129 1558
4067 2708
5506 1831
5091 7251
2973 2824
7743 9503
2802 3181
9582 1544
7004 6989
1599 9955
1452 2326
8169 2127
330 1179
6940 4943
2570 8239
927 3576
3631 334
1175 4832
1235 3754
8288 8684
7292 5025
5073 9782
8831 1491
3332 8426
3529 7627
1175 6286
3206 4125
2013 8886
2467 8285
6719 8367
7301 2158
6490 2550
5226 243
10469 7486
8134 4826
2521 162
4970 7686
10188 10085
10327 47
3417 3591
9546 8368
404 6893
9706 7089
4759 6289
2538 7580
748 638
5269 929
2763 1222
2210 9238
2478 134
6548 131
8508 1227
1494 2032
1350 7277
8953 10428
2380 2053
655 852
7211 2723
9562 892
10663 7286
9652 1082
1206 6007
10280 6007
1150 6923
3206 3223
8353 7293
9674 2509
10043 10334
1222 8089
7339 3963
2961 8170
9403 10420
2401 4952
1732 1237
9698 5126
1271 10287
1215 3738
2543 8882
3827 8409
4098 8511
5091 2504
1735 1517
5514 587
335 8406
2849 46
3782 9040
3656 9040
6923 1096
7725 1194
7752 9520
1712 3387
4523 7277
2592 2172
10553 4494
3730 8073
3336 5520
1773 6538
3396 7807
9636 3864
3537 2568
7336 1196
10707 1237
3703 401
6154 9361
6825 9972
8139 1206
1505 1230
8928 8923
3091 1728
3234 3797
127 4383
8835 1849
2700 1199
8619 3243
9485 2154
2356 3205
523 5920
3151 9851
5881 7336
5245 7486
5637 365
3660 8709
10624 6862
4929 600
246 6542
3262 322
3072 9463
6219 4938
6118 1221
1487 1558
155 3419
1234 5515
2053 7486
6038 2640
1209 3156
8986 7201
8201 6228
6717 6016
5545 9579
7755 10469
8003 7833
5563 3848
7293 1774
6915 7293
5986 12
1234 10409
1235 5929
1176 3156
6154 2804
3777 7438
5276 916
5412 8117
2992 1930
1222 6491
931 4405
3900 5753
4700 10513
3984 5436
10484 7032
4903 7293
1095 5500
9604 10299
9017 1222
2700 8406
10544 8056
8892 2609
3864 5459
8703 155
2322 8448
342 6426
3822 1649
3821 317
9547 1226
1240 1641
7021 9397
8544 1517
2314 7803
4062 7504
5031 9718
1200 5009
6372 4512
5831 928
1379 3280
79 7215
7486 2123
5505 10123
1555 2518
8931 5757
2895 3631
6069 357
2904 8733
1355 10435
4578 5305
7635 4037
10208 8592
10701 5702
3660 8142
7996 3815
2447 6148
10335 3630
1257 2122
5307 8511
2647 4123
637 1455
500 8056
3244 7784
10510 6683
10624 5571
9897 6361
1252 7169
6542 4816
10725 1334
2776 1000
7289 1093
7612 3015
1255 1453
5514 9645
5306 8585
9063 1226
9058 1269
7609 7278
4006 998
2846 9072
7292 317
3385 10009
5566 9127
1194 7533
3072 741
3559 8427
9957 9621
9645 5986
845 9526
6748 1428
2127 9947
1060 3654
1452 3782
1926 1819
8709 1192
4909 6360
3544 8075
4147 1231
5041 3387
7099 6843
3888 6146
417 9580
6031 507
8821 8322
3205 7277
5527 4183
8135 1192
9233 4067
10063 8823
1888 8827
841 6525
79 9640
1235 7656
8621 8621
7631 351
10553 9286
417 6783
314 10533
4974 3619
308 5317
1349 2691
2900 417
6619 8132
7286 1236
8835 6286
9813 5306
8193 1230
3597 3544
9651 9363
3092 9215
5281 7623
4974 10335
9540 10216
8829 2266
1219 2517
8684 1785
2081 322
5306 4403
5752 8835
8619 1857
2013 5459
4709 3528
5514 845
878 7216
10606 3138
10243 7289
6346 1448
9955 8406
1178 7293
5024 9287
8242 8350
3851 709
7715 6191
9636 8825
664 1612
1239 1319
6784 1642
10362 8056
5159 683
2276 9569
3167 1233
8075 1187
2512 7588
2918 10303
5027 5561
3419 8051
3115 8486
5223 1554
1453 3072
637 10209
3135 1241
156 8034
10459 7294
8537 5823
4305 8180
1756 7920
9954 9838
1222 8812
7746 7508
4264 8407
6705 7055
748 3434
2756 318
10243 1111
8718 9739
1905 7508
8577 4640
6683 4076
10724 7968
7819 2938
7743 2123
7480 1179
3429 7289
7292 754
2622 2622
5767 8137
7508 8721
6050 5446
8813 9591
4873 5136
401 8577
4931 4567
4433 398
6137 9056
6289 1491
9412 5218
9779 221
5785 2881
1428 7548
2279 4282
7835 306
3134 9528
8432 3165
7920 9639
1323 1156
1229 155
2380 7280
5460 3124
3129 6957
2298 6954
6589 2596
2852 4619
1096 8516
7090 6739
3631 7735
10698 1951
365 870
9120 9209
8974 4675
8128 4446
9069 3233
901 156
3121 2302
6369 9053
8280 3239
9760 2126
3329 2080
1426 3437
10717 1428
8096 322
10570 8353
2609 3265
6395 600
8835 8512
36 1192
9519 8685
1455 5885
3879 1216
1171 9120
2266 4104
3273 2501
7129 3654
8843 7569
648 10435
3178 3258
1175 3453
3142 3654
6657 6525
3205 843
1228 6160
4333 7835
1196 4578
6168 6620
8831 8835
320 8426
654 9400
3346 7263
836 8016
8511 3879
10277 8860
7328 5544
8843 8824
5545 326
1175 8890
5023 315
8970 1914
3213 7643
2395 4535
5218 9638
5709 7291
9390 7883
5929 4667
449 6542
3608 8843
1563 642
10435 7658
5327 1428
1228 1221
2473 9848
7658 8512
10699 1229
8577 4129
4905 1224
7557 814
1222 6746
3657 8078
3121 9662
4521 5593
1786 8056
2776 6168
2537 1786
4126 3228
9801 5430
1491 2064
8864 5929
9138 7491
1874 2213
10671 6007
3782 1171
322 3630
4128 2955
1241 9321
2013 1171
1199 6705
1352 1269
303 4776
9125 382
4581 1171
1224 852
1227 8844
3404 1199
7603 2574
3208 9781
3164 7180
3530 1787
1404 3566
908 156
1176 8759
7292 3679
4668 10428
8813 10232
2123 4643
5281 9697
2307 4425
6570 1200
4921 8389
1790 5426
5276 8699
5487 8137
6714 3023
6007 7286
1915 3919
4900 1450
10426 7501
8831 325
253 6137
637 6878
4705 4009
5234 2053
4481 4126
1234 4952
10626 4938
7345 7736
7293 201
1351 4125
1156 9910
8684 8410
3851 8116
10570 4864
7678 3423
10409 4646
2800 9972
3905 3123
7501 8517
7508 1858
4165 7735
4864 4887
1612 641
10105 7566
6940 6988
2221 600
10717 6670
7507 4617
3991 1858
1171 1881
10055 156
606 1829
7266 1495
3437 8854
10015 5752
6542 1194
6334 3310
1176 10717
4499 10163
760 1171
8691 10544
2733 6793
5951 6549
9291 1901
5636 7501
8189 3573
3136 10166
8835 3775
3600 3115
2213 10147
8610 1176
1171 8409
4121 3630
6930 5917
1202 7218
10245 3189
8831 2388
5234 10635
6491 7744
8526 5859
3907 10046
6384 9555
9298 10298
9020 1215
1735 4293
3280 8178
2691 8183
4880 5427
5944 1773
258 3684
1234 1093
8182 6431
9450 5269
8517 6748
4994 7750
2663 1221
637 1971
7230 1270
1237 892
1176 1221
9621 4098
1240 8189
7229 7916
6620 9286
446 8088
4064 3519
1517 2336
5976 4006
7557 7612
6846 6987
7044 5193
8610 10105
5859 1198
2108 10549
8406 2380
2307 1070
10221 4567
6145 9636
8129 313
9317 1891
6137 1222
8306 1430
2628 9687
6550 10049
6016 463
2120 8991
3956 2442
1915 1442
8138 4504
3749 6298
5895 3572
8886 3583
1621 3023
5494 478
2276 10449
4078 7421
1231 962
3242 1164
10286 3375
7445 3507
1070 8427
1422 5022
8242 5831
310 79
3577 7501
1179 8928
4930 3684
79 3348
10137 9710
6570 624
8811 7658
6747 6988
10280 9675
10462 7603
8512 3290
5033 8793
8512 10544
6314 1356
3792 2010
4901 4242
8758 3291
7247 780
2077 7294
6465 2241
8120 1786
7002 2640
9204 4297
2320 690
1179 4037
1448 3260
3204 1209
7489 1181
1670 7674
2640 4420
2586 10553
9196 6351
4929 3778
3023 7505
1427 7422
1772 1572
2774 1175
3206 5180
1430 7353
6778 10181
4271 1572
4300 4781
1200 678
1241 9173
1849 591
4861 1477
10449 3595
3737 8535
10243 6507
8432 2802
1171 8238
3716 2154
3154 8263
3872 2292
3786 2574
2342 10475
5929 8135
10009 1229
6152 6154
1912 3385
9698 4392
2804 1199
5986 4183
7537 3461
8846 9991
577 1845
6361 8871
6757 6232
1234 23
6696 314
5951 5494
2642 10429
7772 7289
1537 10625
938 7021
2270 3331
10049 3089
1378 1240
2131 7229
998 9698
5928 326
5515 5972
9579 9053
4099 10182
10315 4393
9193 10428
8835 5701
2226 4011
4900 8527
7367 8881
1132 1431
8709 3075
4183 1632
8506 8440
5716 8869
8893 1206
6923 7739
1175 1222
2319 10299
3958 2158
8129 5566
7603 8733
8797 5870
327 8165
3780 9125
6360 6525
9621 1209
7479 6683
9070 7018
9094 1235
2176 8169
293 1228
6915 3303
6351 2617
1926 5880
7038 204
322 8496
1760 10241
4957 8177
6490 1054
6145 2302
1202 9579
4199 9397
5281 9973
1191 6532
1231 1430
4534 7476
5986 984
977 8350
6570 280
9688 5708
8684 3263
1233 5563
1787 9229
7488 822
7919 8090
3387 2227
10221 4506
5180 2519
3848 5481
5537 315
10455 4633
10608 9120
1224 7277
6354 348
6360 3669
3027 1237
6145 5859
3123 9923
10218 2756
3010 124
10456 8201
5040 5437
8009 4734
8511 4837
7230 1491
322 6655
3474 2517
6360 5459
3956 1072
7277 9353
789 1616
3302 5749
317 3749
1225 1223
1237 4368
10480 7337
1926 10277
5234 6842
3375 3260
2465 6170
1786 1430
1237 478
1176 8117
6940 1225
1615 1685
411 1114
1225 4996
10435 10171
8823 8690
1844 2013
4127 6135
1491 2155
870 4799
1175 7994
4098 6355
4540 9298
6489 3602
10148 1225
2755 8382
2797 1227
9910 10588
6782 1445
4933 4572
1071 1235
6570 4069
23 4826
9388 1171
6137 9084
5929 892
7804 3167
2156 6427
3544 7129
1490 3260
3772 5390
2005 3331
9915 6284
7919 1502
4776 864
1550 3374
1225 2827
789 4213
8684 7743
1624 748
8449 2297
4506 9735
8844 1859
8352 5894
342 3752
5813 10307
682 573
1234 9783
1111 7541
7391 7329
5745 4942
156 7745
5306 77
296 1171
8409 1019
8540 5234
317 1926
1790 3703
4127 2360
7131 9064
1491 1491
3993 5545
10418 8777
4951 9753
921 1192
5091 6351
2058 4900
293 2457
1176 7623
2663 5420
6824 8350
3432 4928
8835 5741
8138 8849
4250 641
1209 1403
1224 2433
9005 5831
2653 5899
1631 8858
320 10106
6350 10238
3193 4926
8512 10303
8189 315
8891 9520
7445 3489
3715 2804
8559 9194
8409 276
7795 6296
1172 8829
4861 8864
7278 5218
8075 9021
5830 348
7982 7713
3747 8894
2397 7353
9288 5830
5515 5636
1240 6007
9397 5398
1567 9042
7496 7557
8189 3206
7500 8382
8864 2467
3645 2700
7743 6016
6226 4949
8502 7294
3134 8811
1202 4098
6793 6360
6945 7744
8587 2332
1737 7336
1142 8962
2935 4473
6057 9002
8855 892
6359 8139
9972 1176
7623 6136
2931 2320
1430 7246
2149 864
7381 3183
9042 3138
931 8823
4425 746
9539 3615
8186 4861
10509 6963
253 7862
9563 8817
3998 7292
5830 9111
4644 4268
9120 9311
2320 5012
1228 139
8654 1926
8120 3328
1219 4572
1235 6372
2599 6135
3231 6369
1455 2342
4395 914
5319 8881
9519 3329
8299 4076
8280 1604
4903 8030
4573 6802
3718 5913
3619 3160
1071 88
7230 5503
3310 9509
2873 5276
6658 6506
1799 7746
6923 8692
10091 3301
10428 8091
9877 3193
2316 4999
7253 1222
2111 8238
493 2545
7489 6092
8621 8810
4129 10420
3731 7968
8140 10455
927 2538
10635 324
6040 7706
4077 5986
2319 1599
6427 8496
2426 7294
8620 1221
4194 5416
8138 2823
4332 8232
1230 3703
5824 4765
1249 4370
1181 231
3414 2663
3147 1181
4125 8093
6152 10162
8056 6981
9467 6222
1444 5519
7831 8486
9978 708
7738 322
7991 5776
390 748
6902 6145
8610 5545
8454 4861
2882 1444
4904 4330
5121 1142
5218 1574
6618 5316
7129 1426
748 8426
3747 8893
3597 7129
7218 6361
4861 7548
4703 3229
9588 7920
3991 10607
10283 7026
1175 9972
7940 2804
5566 1845
4790 4860
8844 5305
7229 121
8577 5012
2504 1088
1428 1544
3374 4069
7339 8835
10578 5544
2152 6366
3778 351
1172 1921
9139 4804
8544 1179
1194 4297
2386 10435
9526 4077
8232 7533
253 7286
8720 1181
3774 9655
8574 5124
307 8683
7501 8823
2513 7351
2715 8426
3090 1235
729 7074
7368 3781
167 8409
1084 2136
2648 9286
2731 2123
9286 317
7391 8544
4939 4686
6745 5929
3206 6447
2730 1229
2319 1537
5545 4331
7658 5
1214 830
5932 9530
8908 8516
9423 1735
4214 9599
2433 322
1198 4183
10148 3904
6490 4031
6059 8235
6736 5108
7018 4861
2825 7153
9573 7583
2903 1068
8746 7682
1209 6226
1071 3911
8511 8350
7296 1230
3654 9871
6444 342
6490 7405
3791 3280
1179 6154
3204 8871
8075 4566
322 1199
641 6410
8610 7641
5544 3136
253 7065
5281 5986
4129 9090
9579 5768
5487 1707
4123 2770
709 5812
325 9908
2627 4077
6225 7588
822 5234
2775 9547
8590 8002
4634 10365
1209 2640
5341 681
2285 8089
4129 7569
6033 1225
2419 2663
641 4789
9588 1223
6587 4860
2123 3908
9002 4776
4163 7830
1347 8392
5012 6124
7533 6219
307 8512
4616 5948
9641 4888
5022 9046
7214 3813
8502 1577
1915 9362
5823 4432
1197 1238
2047 7246
1225 1171
3576 444
7914 6829
1453 8208
3654 8225
1494 3908
7746 8857
9042 2210
3667 9696
5162 1914
4770 7656
4025 642
13 1421
449 8843
5904 1171
1172 9287
5696 2153
6356 7501
3380 3297
10402 6489
8733 5271
4075 4040
7085 4232
1254 623
8759 3839
9852 1572
9388 1665
322 654
3329 8812
7643 2466
1921 9636
2467 2920
8528 3491
10245 1164
7076 10480
5561 1987
5487 4634
10241 1151
2930 5578
5494 9151
5514 4566
8056 4898
638 1855
7294 7584
9869 1502
63 6088
1002 8264
727 4952
4250 4127
5859 326
9112 6300
7504 10162
9854 1926
1196 5752
7914 8312
8528 3704
3087 6044
9908 1772
7945 1313
5218 6789
8431 1214
9972 4924
6571 4642
2430 5514
5637 6988
6744 6529
3703 1773
5561 7336
9380 348
3431 1717
9517 8448
1172 3387
7580 320
7253 9833
6322 7218
3704 2691
5545 9286
5514 8056
2804 10299
8593 9322
8834 2663
7291 2537
3149 8422
322 1749
2272 7537
5494 7007
5391 766
3214 8373
1382 2776
3260 5487
3576 2446
1221 7643
8885 4861
6489 5748
8432 9321
6491 5562
4613 8168
4125 1235
8197 7522
8587 5091
741 6658
6503 8512
326 2840
6316 9923
1153 390
5813 1226
1202 330
10456 5948
5091 1237
2321 8361
6137 71
10166 8691
10221 1219
2457 2815
8056 7768
7735 5591
1205 247
5460 3715
6384 4847
687 1237
8811 1155
3904 4129
6935 5305
4225 8120
3234 1214
5566 7229
7496 4900
10671 4434
6490 1238
3125 8367
23 3996
7920 6490
3167 5412
7803 1222
1462 10062
5053 9928
2639 5515
5870 3192
9926 9631
1192 3156
3429 6168
8864 3541
5544 5505
5459 9814
163 2666
9970 2846
930 10420
8892 7831
10450 3208
726 1491
681 3276
10105 9519
8684 7025
5020 9241
5418 1240
9151 2206
2154 4900
10449 2836
3151 1491
6490 5697
3234 7713
9714 7501
2003 5969
8174 10094
5073 3877
7807 9820
1558 9195
8105 315
10435 4952
6176 6280
1191 5033
4333 9484
7508 1237
4625 8185
3204 3244
3827 8056
4361 5281
8090 2033
3123 8426
5929 8252
9550 3205
7557 7557
6644 5407
5515 10442
748 8625
1240 4077
2273 10491
8283 2593
3088 6490
8544 2614
3181 3213
8784 9621
345 9485
10624 4450
3499 9192
1364 1181
6137 1191
1235 7444
1199 2286
6714 1334
7978 9874
7289 4183
8264 8345
5514 8690
4394 7916
641 729
3490 1449
5303 9400
1739 9652
4898 3124
957 7533
3958 7743
8426 6824
4977 7421
5636 4123
1215 9139
4064 7583
10717 6891
10116 7277
3090 893
4147 9135
4183 5566
5218 2929
3224 1222
6401 1229
1235 2012
6620 7508
5292 5813
1172 638
8361 1205
8733 7584
7202 8321
2291 8516
2802 7831
9530 9584
325 7067
155 5770
6137 2537
7026 4070
8526 2265
9258 4986
9967 10439
7292 7288
1197 3234
4889 6782
4341 9927
7803 1226
194 2501
2813 9696
4455 7289
156 9286
3092 10087
121 6092
5237 1334
2140 4041
918 4098
7069 6904
7584 5430
321 9534
7129 619
3329 6822
1223 1221
2697 8577
9526 2802
8749 3508
2235 2802
10513 10162
8502 7491
852 4125
3232 214
8382 10097
1757 8506
8818 2545
1235 1071
3138 3894
1849 5894
7090 9842
1361 1198
8888 2216
302 3048
6575 7743
7533 7656
9588 5234
2219 4644
4702 2364
79 2279
3206 1100
10086 6115
5073 3474
10544 7291
4173 8709
2311 3615
8823 7286
2640 3269
582 2120
214 8720
2069 6923
1172 1291
4331 2802
9900 5515
4126 253
2713 1905
3057 4503
8858 2501
2276 2827
414 4126
2126 3215
7748 1910
1171 3374
10426 2135
1229 748
1224 9388
3136 9347
1094 4070
2892 7168
303 1023
1224 3280
7720 5123
5520 7259
5460 7055
3703 6503
1071 209
6735 6366
1572 4657
1196 677
3204 320
2154 10585
9698 2240
7083 3599
325 9526
3825 8855
5459 460
7920 2920
1426 8252
7229 4887
5515 5566
3128 6141
6148 8551
4999 4681
295 7722
4332 2123
8139 9117
4816 357
7594 8368
731 10334
1202 7832
1179 3213
1235 7418
8817 10367
6148 3719
416 3080
1237 6065
1254 7469
10717 7501
8129 8742
1191 2759
858 1215
3544 6219
519 10012
3123 2108
10162 1799
5287 10426
638 8486
7294 5186
9253 9210
1225 441
1526 8890
8831 302
10068 9910
1019 4227
1220 751
6474 8710
1172 6152
2647 6356
8380 1171
4126 1237
9616 5768
1772 293
1507 5973
76 638
2117 1631
3250 7022
4126 10001
6154 6898
1684 6152
3280 365
9652 7129
5927 4898
683 7686
5849 8189
6825 5276
2977 637
9579 10148
8835 9655
432 4860
6638 6219
7689 7720
2774 3716
10029 8352
8826 1224
1215 661
4768 4523
307 5899
2836 5499
3329 6008
3047 4860
9623 9203
6567 5831
3331 9333
3204 4898
257 10623
79 7750
1184 9433
6619 188
4330 3583
5160 9091
810 21
4898 8645
10628 10633
404 4250
6994 1238
3576 2147
3154 10435
8409 3329
7384 3631
5487 1198
9992 5859
8981 4168
9599 8812
2730 10712
1786 7918
789 8263
8825 8924
4902 2849
3594 8239
5972 4826
5281 8941
2827 3848
2663 8129
8426 10036
1231 7375
638 7635
5487 9395
3604 315
10031 3930
2293 7080
8467 6958
4707 619
4069 10442
5719 9387
4516 7587
5494 1171
2170 2827
6289 6461
4861 5606
2663 2769
2336 6801
8709 5415
4861 4861
9955 8390
642 1505
929 716
8654 2126
8616 1835
121 8426
1085 9666
2225 858
3167 1336
10303 7770
7289 7533
2648 1181
5281 6017
7339 171
3433 6450
4776 8991
9357 7735
1172 1340
8551 3631
1120 5349
6145 8189
6343 9321
1221 2366
5027 9520
257 3375
6401 7750
4078 7663
342 8845
5402 8749
893 4944
3394 4900
1786 1176
9647 2380
7612 97
2207 8093
77 1240
9418 6016
2524 3839
314 9915
4794 914
5031 5831
2822 8759
128 8810
1177 8516
7916 4496
6219 5930
9588 4622
5951 1234
839 1915
8198 315
6636 2225
3666 7339
3348 7293
2390 4432
2019 1772
9178 8488
1324 4895
9569 7380
4125 7294
7643 9910
9894 2421
10459 1631
1091 1200
8431 7032
307 336
9782 1150
6369 2510
2622 3993
8406 10397
177 3433
7504 1567
1223 1389
7339 1095
8139 2581
6209 8789
2663 5637
4619 1454
8684 10415
2908 766
318 5685
6007 7682
8174 5292
2622 3880
1200 2895
3228 713
8845 5033
2827 9317
6169 5951
587 9204
1534 1222
1219 4811
638 1756
1180 9910
1781 8035
8426 1537
572 3544
2485 967
2301 4514
1395 10717
8299 10418
8502 1427
2172 1067
10287 2568
196 8177
8502 909
4922 6040
9422 1926
1101 4861
4955 9698
8193 5093
3576 6782
925 8820
6071 3600
2648 9802
6655 4954
8709 7406
7770 188
822 10418
3847 10064
4010 9320
59 2158
7218 88
6400 8846
8522 4567
2798 8690
6940 7129
2904 6240
194 9529
5895 3371
3668 7488
9546 1223
10456 2383
6208 1234
7291 1235
9909 3151
5209 1849
1172 5375
5892 2526
7690 10197
2276 6379
6898 8797
8844 3866
3908 7253
1164 3952
6232 1309
7410 6361
9718 3028
1757 6449
1221 308
1179 7230
1225 7540
2158 5234
9234 1237
5398 2647
1227 10118
7445 3778
3491 2334
8448 1198
4089 1926
2272 10412
1756 7263
5859 5185
5959 1215
2064 1431
4910 1412
8290 1238
554 931
1149 4644
3156 3780
1241 1179
2647 7294
4954 7643
730 3901
307 1849
1622 6148
3761 3650
3439 5929
8610 5929
8488 6707
5566 10633
1206 1615
1376 9588
5545 2989
6057 2866
3233 7371
6306 6314
10335 6152
4247 1838
3597 2024
5789 10173
1241 8823
3970 8749
6834 10551
2517 4213
2813 7517
4076 1110
1896 3538
4148 1227
4322 5234
3035 8489
5085 2512
1205 9711
6623 1429
3280 2918
9910 5824
1179 8845
8915 9609
4705 1904
3341 9933
1192 9532
2215 10131
10389 8316
3276 3851
308 4903
10510 1196
7336 2837
175 5370
4618 10208
5012 2226
2276 4814
3282 8551
5545 841
1298 7735
3839 8816
9397 2328
7250 7583
2827 4864
6478 6940
4067 10065
1234 9195
10011 4861
731 6007
6366 8590
8517 4953
8855 5929
6745 10553
308 1102
2509 5251
1534 2206
3684 1569
2846 879
5209 390
5793 5437
6896 9658
5437 3831
9546 3332
8454 7331
6294 4519
8610 1463
5368 8409
6145 6943
3771 4494
1786 3643
931 4330
1685 2640
4214 10462
2538 5244
1192 1200
8534 10141
4410 3329
6071 6088
1453 4488
1855 10428
9107 8749
1758 5093
7215 3124
3185 3154
8626 1772
9704 9200
1916 5514
5907 6802
6008 5463
5339 1172
10028 10243
1228 2319
5986 8139
6266 982
1926 9064
3595 8201
864 1209
7518 873
8551 9554
391 497
1476 7738
4098 2640
8417 4474
5515 5500
9474 3585
7735 1732
3154 600
3878 1211
8317 8684
4215 200
6363 9636
6056 748
9046 3213
1881 8075
3432 3301
3336 2804
3414 6908
9670 8189
9793 5698
9046 13
2622 5566
8859 333
4020 1199
7903 2713
3705 156
3747 2815
4076 7531
1205 5951
3418 1175
5566 10428
4032 9895
1544 3782
9210 2640
3655 6592
5928 2662
5398 4018
4127 6829
348 1222
9265 2276
10064 7292
3645 3154
10084 5276
1080 10016
7496 4264
8043 7286
1205 6504
2576 79
7421 8496
8136 3685
8212 6918
8321 6504
156 7550
2846 10544
8184 5520
3752 257
3417 2108
7604 700
6648 326
9256 1219
450 315
709 748
9320 10220
2154 10428
9316 3075
6393 7039
1491 1494
6016 8238
2923 8714
10275 8834
3205 8129
2804 2999
9316 7073
5939 8319
4732 1197
10717 1171
1194 7804
2570 9397
6906 8075
4768 9299
7291 6696
1219 3136
8834 8587
9120 2320
3583 3387
9636 1252
2544 8409
1943 172
1223 10332
3182 8431
244 3123
7744 4078
6139 939
5041 8138
6369 307
10222 3012
6608 4332
3280 6314
2831 7251
7289 417
185 8326
8392 8409
335 10628
7506 3553
1223 8929
307 296
10049 3454
2130 2640
9469 2346
3371 1926
1198 5029
3680 1063
3260 14
8991 914
9540 10220
1675 322
2536 9044
1179 7722
7455 638
9330 6135
9588 6640
10317 3491
7557 9526
3387 7215
7391 1181
10426 10125
5281 21
7017 10162
5514 7286
10147 348
6135 3329
8884 5185
8823 3447
2866 3843
7293 7745
4131 2057
8431 2802
8514 600
7496 5870
1787 9636
10386 3578
5486 4699
1239 2253
8135 7583
5731 7218
9820 9120
8812 6930
7445 1199
4103 6621
6793 347
4562 4713
1191 5636
2628 9848
9673 1799
10435 5408
7483 993
10717 5425
8530 9194
7578 8793
4268 7601
8321 7539
1383 5276
4735 3507
3460 6763
308 5830
7920 7893
7491 4791
7055 5074
7796 1391
8602 2272
3310 2592
6152 2262
6485 8845
4098 6802
9972 9192
8827 333
7277 1165
7803 10131
7339 8544
2909 10672
1512 9120
9286 2307
5078 5005
2822 2340
6393 7032
8822 4078
216 8120
6456 3129
4426 3441
10635 1240
6490 10415
6278 9187
3245 954
6677 3374
6891 2128
7088 7016
6504 8991
9734 6490
1175 7230
945 7291
675 10678
6506 3705
7482 6219
1643 7744
1110 5434
3280 9716
5461 9387
4125 9848
147 10426
4950 10636
8035 3965
1874 5396
9954 2457
4524 713
6168 1070
2108 6506
5027 2700
6891 6288
7292 4703
7920 8127
315 8834
7292 8713
307 574
7090 1192
4127 5385
1730 10544
7353 8825
2730 6490
3877 336
5276 8653
4069 10657
3630 7547
1593 3362
6151 5464
121 6038
10611 8625
4081 4945
9850 6966
3907 5988
5401 3055
8518 1144
8620 2949
3822 3154
209 3374
9737 5367
1238 374
1225 5404
1256 8056
8829 8849
4246 8173
6975 1841
1226 6923
10661 3646
5751 10281
9774 6036
4722 4018
3023 8091
4396 308
9397 4984
2158 1200
5874 9605
8713 6384
9485 8056
1053 3703
7769 9089
8690 9665
8514 318
10147 3991
326 6435
10009 206
6660 1233
10038 2392
2825 365
7897 5514
1084 638
10322 641
1923 5073
8495 746
4070 7488
8120 10356
2280 8928
3167 3481
645 1239
1238 3685
3124 9947
8844 8835
34 9100
5276 7491
9014 8684
5356 7920
2352 3474
3444 6696
7627 6152
347 8137
1196 8831
5023 7251
4297 9460
252 325
9541 7229
5356 7489
10302 144
8189 4249
9242 5199
835 6812
7294 6433
1194 3630
864 8054
1269 3265
3517 7736
297 2332
8802 5061
7088 9923
7637 1360
1176 7129
5514 4905
3332 6148
2512 596
661 3821
7643 9180
7193 5971
10713 6430
5514 8512
1191 5939
3233 9063
8229 3655
3725 9926
2889 748
1222 1526
9729 6289
1335 3387
1196 1172
2409 10712
1491 9540
8543 2160
8296 257
7289 5831
325 7631
2686 8265
2544 8855
5001 5929
4069 6784
10699 3229
893 306
8041 748
4798 3164
1515 1225
4859 9597
3738 3359
5520 7055
4898 8671
8496 2774
7247 10408
6619 2847
1197 5306
6949 6619
1114 3184
1429 1191
7686 8272
10389 8991
8426 8796
1485 8465
3630 718
7293 1316
3703 7365
7289 3205
2827 1194
5545 10146
3206 2303
9681 8409
9070 5064
1718 1826
5027 10436
9190 8502
2320 9120
748 1926
1171 2800
6702 6137
1176 5986
6619 1209
10699 9621
7750 3090
5830 1176
7249 3261
1225 6219
1923 641
4702 8127
5292 8056
8129 4409
9482 7182
8426 8683
5637 1659
324 1179
7090 4217
7758 2357
2467 3576
2276 3059
9513 6559
1462 2815
2609 3206
9877 3791
10304 2273
1194 2900
5939 6988
7657 348
4762 2135
9556 8225
9579 8783
6148 5514
9395 1221
4918 3260
6619 2822
10409 5080
4297 8855
1224 5561
7055 1206
3242 6057
10553 6696
7129 5188
3845 3280
5236 1537
8975 3206
4882 3015
8551 5794
5034 10217
2774 1428
7886 3297
3092 7594
4377 8447
8907 6145
1384 1446
1172 6957
5849 9286
6558 4357
9511 6016
10157 4121
1200 6621
6168 523
527 1174
6988 253
8610 1470
188 4905
8409 9713
2221 836
8427 3243
4068 1198
10613 4691
6656 8672
1510 9910
282 1227
1554 2575
3755 7055
10513 9904
235 4984
7489 326
1224 4776
7197 7286
8431 1430
5908 6962
2380 710
7246 2422
7496 1227
7916 5188
506 2033
2106 7336
4249 10418
5446 10116
8039 3151
4243 1798
297 2257
1063 1905
3007 3022
2137 5281
1230 6007
2614 7522
7620 10452
6620 2908
10307 6242
9532 3374
9089 8864
2648 6793
3530 2899
5159 315
8178 3478
1224 7445
9954 8517
8138 5824
9587 4214
4339 5562
6219 2251
4183 4027
3261 9459
8834 8505
6007 5566
1755 5545
7293 7904
308 2347
7292 9848
6225 4069
4776 1849
3359 10660
858 10299
5991 10232
1906 3896
4215 3242
8825 7286
1641 6589
1241 596
4679 8797
3387 1231
717 6238
4380 3924
9517 6066
6443 3991
1787 5459
6372 8051
4189 2045
2550 10524
2640 8174
4810 173
7722 10428
5928 6491
1938 5768
2140 6491
257 3023
3385 8516
6039 8835
10404 9189
4763 4123
5235 10220
1200 3021
1171 6268
447 303
5881 8822
2822 3631
4934 10717
783 8899
9390 9716
4572 1021
1181 2652
3452 1049
5038 9363
6489 5485
1176 8502
3429 1197
8835 4573
640 6289
6657 1919
642 7129
7569 9650
322 5240
3591 9821
1176 937
5305 10307
8491 1202
7089 6145
1191 7546
6240 7468
3047 2551
28 345
624 9228
6040 2647
1426 148
1949 6392
2928 8426
8409 8239
1053 950
7292 8406
1222 1225
3261 6314
3329 322
3336 7533
1657 748
901 8496
7579 1561
2920 3044
1241 6490
8733 4297
1192 7072
4640 1227
1382 5929
2335 3151
10243 1009
4275 3131
8139 6759
4341 4293
10338 8056
1172 3362
8831 8183
2685 156
273 8088
1225 8709
7496 1194
2301 7546
4076 5033
97 2756
7402 1466
5948 9500
7486 8242
1229 8749
9228 3645
4246 835
3907 8846
6427 1156
3374 5752
9877 6014
1918 1553
6015 4977
4230 3936
8818 8502
1491 1364
8427 2904
7843 3474
9553 6842
4662 9298
10450 8939
7247 8819
908 2920
9129 4887
8406 8527
661 4538
10249 3586
9809 8886
213 6625
8528 1229
7785 9014
8605 6558
8408 7627
7682 1000
1112 38
4126 1206
1230 1172
7456 5010
6277 6452
10299 342
7627 6190
5821 3654
1234 4433
7294 2267
134 2457
3534 8609
3987 9571
4366 6372
231 9021
3654 8823
1522 3906
1479 1219
4124 1786
8820 4449
766 3655
2537 8534
3042 760
2802 7685
1191 1500
1176 7689
727 127
9870 1233
10299 5696
5157 10334
9287 1168
1172 8574
7020 1441
6987 3280
120 1215
5208 8844
5831 2538
9670 7914
1378 8285
9972 4730
1227 8821
1191 7280
1491 2224
9579 3595
8858 6489
3090 8488
1075 7491
1171 7018
1572 4403
4285 4450
2053 3023
1229 348
2640 4098
1215 2663
6059 5545
641 1522
4861 2551
2265 5012
7737 10362
2770 5636
120 3843
8116 9309
8174 3019
977 10612
8020 637
2666 4076
3993 5033
7746 6489
4446 3310
8273 2929
3385 2155
8515 4130
8120 2551
8090 6154
7454 3596
2359 1648
7533 10435
3716 6639
449 5839
7829 315
8914 8518
2909 4567
8075 5555
1664 9520
6007 2984
4126 7746
8409 5752
7251 6148
5849 9462
8894 326
3754 10415
4931 10303
9021 5881
1227 2695
1225 3150
1430 1209
6372 4918
8587 4718
2617 2262
5544 8871
8886 3794
7746 4156
7489 2827
4365 6334
8858 6576
7919 7772
9459 9741
8014 4850
5515 5022
641 7286
8812 2820
357 4333
2856 8403
8117 8892
7755 7251
9042 8276
198 1144
3125 8991
7604 2147
8116 6898
10696 324
6040 5699
3115 7707
7421 4174
5520 3630
1849 8690
7019 10181
7491 4077
7230 4861
3380 3630
375 4339
1209 1255
8350 7767
4846 4487
10409 5318
1370 7190
682 6007
505 2968
4885 10219
8056 1666
10717 4006
7411 1832
6139 8238
10296 3443
7612 6495
6950 6469
2262 8407
9916 1200
1834 2538
9828 8390
5830 6617
5304 10299
3631 4125
1666 5487
1175 4123
2736 1458
9011 4544
148 5831
8508 3958
9308 3752
8514 8347
3519 1241
7291 8177
7627 6803
1491 5306
449 8511
2765 9317
9866 2714
6897 9195
1238 5827
1821 1197
6686 5877
1930 5859
9343 2373
9214 8861
7219 6502
1221 9485
10456 183
6812 1237
2361 5831
1394 334
2882 5390
7743 4617
2920 10337
2537 5831
1172 6979
9540 4860
1361 92
10200 1181
3374 8796
6120 6148
253 7696
2279 7501
8706 10220
8683 3151
5281 3167
2410 9871
7627 9127
7832 2153
365 7997
7129 3309
1932 2547
1200 8826
2157 9697
3189 9017
2178 8189
6360 641
9508 6458
1175 6507
7357 1445
10662 127
6506 2257
10625 2257
876 724
3990 10181
8683 7339
5093 748
4400 2320
2267 5563
8137 9390
9087 1629
9652 941
8886 3573
2774 8857
3743 9711
7074 6152
4142 7382
3355 3838
1347 3295
9773 10435
7643 8127
7686 2943
9657 4835
4125 9540
1328 4864
1446 7657
7293 334
8791 3156
4123 4434
9463 4716
1910 507
1265 1772
4608 2157
8140 4613
7426 6372
7557 10002
5276 8351
4428 8426
2301 8494
8796 9532
5378 77
3092 1923
8177 8368
9873 1695
1616 5533
10209 5561
1949 6007
7354 9098
7042 7763
9032 1179
5929 8285
2069 600
1191 2774
4215 2147
10197 3737
723 10162
8361 5485
8056 1192
1239 10333
7488 1092
6549 4396
6987 7129
7746 6693
9915 4839
6137 8444
2329 1453
8759 5385
3838 9299
1966 6224
8486 6808
1777 1258
1228 9101
6618 1427
3332 2276
5881 8826
1849 1231
1226 8137
9622 2279
1223 1205
4435 8189
6525 1270
5073 478
1176 5830
8177 4691
5386 3636
2514 5024
3745 3807
9517 619
7769 6489
1191 8610
4816 1757
3151 6409
8834 4332
2279 1273
4128 1491
5248 1231
1651 7246
3134 4714
3020 5792
1836 10542
4576 3377
2147 4810
5718 8633
8538 470
1905 5346
10435 4567
6702 4578
773 2265
638 104
1068 9860
5545 619
5059 8369
4861 9820
9707 6278
7501 7391
10064 8299
5740 5010
4776 6789
253 4608
3816 6360
7486 10449
2296 587
7294 6490
3124 2813
2698 4123
5433 9063
1222 3489
983 9287
256 10333
1392 1855
3346 5566
9659 4465
2122 9624
6314 4283
8861 3544
8843 10132
5962 8409
3371 322
3371 8410
6729 3015
10554 1229
1235 10247
10428 2774
7065 8496
9009 5073
6228 1280
1907 2813
748 9288
1175 657
7686 4215
6104 3206
3823 7735
7294 8826
9450 4379
1192 9064
3123 3243
8142 4732
5913 5637
1082 3190
4642 1150
7979 7603
5894 3476
4125 6457
8733 4332
3477 6940
7293 2899
1452 9021
7426 8189
1905 4329
4230 5545
2512 1071
638 3297
3117 4332
638 6714
8116 748
6117 1191
10335 872
858 3630
1179 8129
8244 302
1175 1171
8143 1453
1226 3048
5636 4291
2398 9874
4210 2342
3489 3055
1651 8129
852 1223
334 1600
3190 640
1269 8816
2262 9225
8353 4456
8860 9667
2498 7635
8409 1787
1063 581
7491 7086
183 4342
6624 1798
4231 139
9287 6842
8885 7292
7292 6359
5855 10241
652 307
433 9910
308 7502
4573 7289
7779 4552
1892 8273
8843 896
10429 9779
1199 3654
10428 4098
8519 5636
4196 9532
7136 6940
4415 10102
8843 4774
6529 10435
3138 4215
1818 6072
9111 6087
8825 320
7743 6113
6145 7919
5740 7832
6391 1449
3157 8580
8855 7623
9673 3655
3716 2175
3792 4076
8591 1234
6014 9088
293 6239
7291 1251
8818 9901
186 5929
721 5986
4753 3019
8813 6363
9897 3838
6700 4978
1517 5544
4086 5306
4125 7471
3624 257
8129 5514
4299 204
8409 6952
8280 6119
10456 6822
10625 3282
2573 10626
2640 1915
928 8823
9704 1225
8762 8189
6414 2399
8056 4064
5937 79
3823 6884
3956 789
5752 1509
1219 7753
3988 9189
10711 336
8849 7897
207 1167
6490 8496
2923 3519
9526 2131
6726 5240
10626 9579
324 8914
8165 5636
8692 9650
1362 6390
5318 3909
10261 3705
121 1022
8750 1176
908 1234
970 8075
8380 7715
8915 4617
2920 4370
856 8252
10001 4293
4332 4069
5515 5140
1179 3414
5700 8174
4123 7455
6869 8225
7489 1233
4861 4066
5460 8486
6286 1774
5604 1478
5601 7643
8577 9731
410 4937
8486 7656
7255 8182
748 2486
6679 1836
9526 1433
8390 3509
8644 7920
3479 3123
5562 6289
9209 650
4903 1223
1926 4108
8366 1175
6616 1879
7291 3075
322 1580
2649 9190
4210 6148
3346 1063
3152 3242
3716 6037
4945 3273
8349 7483
2206 9401
8689 9546
6743 6148
2700 5520
782 10649
9645 9991
4864 7656
6624 8826
10332 1240
8280 2467
2828 9320
1205 6619
71 6487
6558 5636
977 10135
8252 3262
8823 3151
8835 7594
8018 8864
10422 10709
3387 7746
1215 3465
3228 9526
5515 1521
3182 6286
5885 1835
320 1199
9046 1311
6369 6190
7129 1881
6039 3238
8838 9815
10087 4215
5472 2301
7610 6814
6194 6306
5494 6723
1206 1223
9652 10698
7738 4007
1241 8858
3236 10209
4861 3315
5912 10163
7230 3156
3628 3070
2708 2147
8625 836
8406 8717
4903 3990
74 638
5081 1238
7220 7209
5494 3023
6247 6702
7654 3205
263 664
3956 8100
3580 1114
1181 1727
8625 4350
8148 5093
8496 1113
348 2107
7565 2823
6489 10303
10435 8939
2276 1587
1236 7279
682 1093
4426 2137
2501 888
2640 2165
5573 8820
10649 6940
4566 9716
1728 1890
9999 835
1926 10624
10036 178
2640 6466
1631 1673
1365 7409
5759 7491
3630 3991
3623 5228
7622 8871
4077 2592
2865 7384
1224 3044
9697 4982
4709 4069
5986 2879
7243 325
3314 440
7253 9599
6589 8410
836 4164
6410 1501
2240 6119
253 7770
6581 1925
8653 4125
7246 1099
1202 10149
4898 8512
8288 4355
8863 5161
5080 357
9848 2433
7584 1653
9701 8511
1209 4076
6873 1051
2280 4859
710 6938
8426 4125
6962 6549
10362 1241
3282 10472
7711 6570
2846 6489
6424 5494
2127 8075
9767 8385
5545 6272
7486 6312
10335 8968
7603 3438
6829 6152
348 1452
1309 6152
9806 3121
2804 1537
2018 9637
9436 9645
8512 5439
1071 9763
562 9532
979 4932
6007 10435
6234 7735
10129 2307
1736 1171
7292 3205
9054 4620
10148 6988
1172 1082
5497 8075
1445 6491
9192 931
3432 4218
7902 6351
2900 3365
4328 5069
9686 194
4762 5319
4965 1221
1228 5276
3716 661
1225 7768
8544 1176
3019 8448
8177 6103
10629 3726
3623 4059
7251 10362
8820 4803
8890 7378
1171 7557
10435 1529
2570 7682
8759 8375
9120 101
2018 8502
1305 2869
10197 454
8990 6215
6348 1250
8075 6611
3630 3371
1455 936
8802 3893
5306 10367
9362 3441
23 8239
1455 8273
6001 2663
7292 1241
3630 6487
7090 7129
10221 10362
7995 348
2898 10389
7336 8609
1572 1171
8496 639
5544 9870
2724 3410
9230 472
5881 5951
6542 5
1239 2152
5709 342
10613 6033
6789 914
8454 357
9517 4078
9320 6960
1227 10162
4170 5724
1972 6379
4391 10250
1223 1799
7916 6981
1415 4396
6785 6896
8368 7491
5919 6036
19 7746
6895 1374
9635 1181
6876 2475
3789 4781
10049 5545
6533 3387
6430 7832
1194 2689
5460 6154
5385 1944
7065 10435
8368 7489
760 5601
9517 3372
6135 1113
8454 315
4898 2651
3778 410
348 348
7486 3452
9733 4918
300 342
5870 3310
1317 3844
1194 3189
6148 2433
7678 5234
8709 1216
10435 6822
7491 5520
7129 5463
8823 7289
5355 1565
2694 6793
3447 1269
7809 789
2923 8049
9631 1237
1226 7438
8875 8956
8843 1088
3687 9129
5544 9992
6040 6742
7916 1544
3684 1065
8903 1231
8273 1440
860 10623
79 3036
9070 6657
8409 10197
3778 2467
3154 9043
7247 1915
1215 7250
9020 4861
1172 4070
5091 2700
1144 8486
348 7506
8835 8320
642 7401
7893 8991
8506 3496
325 3310
188 4765
4069 9039
5494 7817
121 4235
351 5437
9676 1798
2837 1155
5810 4370
1892 6549
8759 1544
3602 1172
7368 2314
8189 2342
8506 1756
118 8410
1274 4065
6327 9361
3438 3745
8818 1172
8368 10636
8812 9450
1171 9211
8991 5970
9532 2211
1234 1561
1215 10450
4069 1175
10335 9248
1874 2923
1791 1219
1505 1078
1491 9499
8239 6314
3822 710
3374 3489
600 507
5066 3348
3895 3193
8825 5881
4619 326
1282 5306
2272 3737
3186 3187
5341 1910
3410 2273
6826 1166
3158 7746
1271 2827
8734 8823
9363 8508
4098 10613
6037 6932
6049 9435
641 9018
7615 8056
4879 6789
3297 8139
5580 2527
7743 433
8350 8819
8505 2846
9895 2932
6226 1227
2663 10428
10131 8129
9591 8506
10212 1626
2640 7100
6503 5012
914 7292
6970 9435
6148 5894
4418 10239
3310 8137
1026 6782
5487 1238
1191 1430
3631 5637
8564 7426
5673 3091
2919 3642
127 1926
2031 8406
2569 1190
7329 8361
19 3474
5053 7336
2113 10433
6503 8515
7791 1179
8193 1874
8857 3263
4571 10276
1176 3847
6781 77
10662 3012
7978 9212
2730 6504
6372 9645
3600 1881
8259 7253
2592 8812
10264 8886
3990 8893
3301 1222
6842 5148
1653 4125
4259 8506
9789 7186
8441 10435
1197 3262
5566 10405
4687 1215
2342 760
1227 417
1198 7442
1214 931
9588 7831
315 3193
2990 2774
1787 2462
432 8413
4903 930
314 4370
9120 1168
247 4069
3123 7104
305 5881
4883 7748
7289 4090
8075 10207
5281 1090
6489 8709
10232 2158
3752 4905
6007 1832
155 5346
8755 8134
5413 10591
1198 1226
1171 7292
730 9655
8393 9344
6542 8542
2011 8445
9316 8889
7489 6359
5768 8117
7499 4988
115 5515
1772 156
10162 7292
4140 2708
1142 5460
2176 6525
1113 5073
10428 9782
1229 1162
10435 1225
3280 591
1491 9042
4952 156
6950 2033
1517 8353
5563 2512
4069 6955
2640 4571
9304 3072
7367 8849
6015 6909
5176 8426
134 1175
314 7707
7743 8479
10660 10696
8000 1491
2756 2319
641 2165
3310 10555
1094 8636
9080 7057
7919 6168
6822 325
1441 3089
1209 2605
1192 6286
7546 3441
10299 1172
6505 4442
337 1143
3715 2776
8858 2662
8426 5831
10626 3695
4850 8890
6489 6369
3222 8784
6673 71
1175 4929
6137 1680
3848 10428
9531 3089
4459 6490
251 6549
8350 2226
3090 2919
2822 118
8392 5446
4381 8709
8368 1789
6696 3474
6504 1214
9697 10148
7744 1084
6162 8056
1168 2840
2246 7099
10430 9222
8181 1615
7353 4125
6875 8866
7216 3123
8004 5281
4360 4623
7980 3525
7090 3076
8406 2570
1334 3123
760 8514
1179 1426
5710 1798
5397 1739
1223 8427
3782 10235
994 654
6793 2903
326 5575
3999 2802
8735 4754
3280 5928
9779 8432
2647 2067
4140 10243
2569 1790
8826 1845
7015 836
5512 2331
2629 8849
127 7219
9120 9532
1229 8035
8171 5110
4446 5831
829 5216
8406 5256
4437 8746
4037 3355
5437 9972
5472 7294
6970 6461
1901 3332
152 9240
1943 5951
355 3684
1198 5006
8494 2495
8759 2804
9002 156
1349 10599
2319 2698
9663 6712
1221 3908
5011 98
5545 5398
330 4183
5093 2150
8169 10587
3655 9504
2126 2585
3234 6739
71 1206
9345 8496
8610 6533
3117 1369
1250 4067
9532 3138
6491 361
6384 5276
7251 1223
5463 1237
5233 5458
3003 5572
1733 253
10699 2055
9876 3387
6053 8598
6119 660
572 10367
10129 7485
1736 3396
4614 5959
1378 3904
5019 5566
79 2776
2337 175
6242 7490
1234 2510
8260 202
5010 6148
342 8406
5753 3508
7421 5473
3280 1364
7627 638
2771 1224
8825 9927
7004 7088
317 694
2704 1926
7643 3138
8568 2276
7624 7606
9448 1144
6007 1788
1687 7134
10428 3827
1171 7129
7044 1739
7339 3748
10475 1176
3749 990
6490 8139
10029 5120
1091 3749
6444 3489
4515 5390
10299 8368
2318 2279
10698 1082
1234 6150
1024 8075
1224 3602
5544 3752
582 321
5114 8137
7627 1215
2319 7473
4903 317
4670 2920
3767 4647
7627 1773
9194 5494
9660 41
4074 8844
4810 325
7737 6057
10245 10503
8740 5816
7580 3985
1772 9781
6366 5218
5581 7084
8624 4268
1175 661
1115 2213
9526 6830
3123 1257
8514 7685
2640 2663
7288 6354
5437 1196
1235 3151
9012 6840
6055 5566
490 703
5090 2018
348 1561
156 7920
7557 3754
9192 4064
3081 1206
1209 1197
662 6506
1176 641
7627 1179
7623 3781
4098 1172
7625 5091
5031 7221
1231 6649
3044 1937
1698 8625
7247 8708
8426 6016
7083 9767
7292 253
2704 1787
9068 7364
1172 10717
7286 1172
9110 1197
1224 7352
4358 5936
5885 1901
4067 1749
3886 8812
7294 1179
342 9484
9974 2691
8690 2663
5566 9042
10181 7129
10104 5414
2430 5545
121 1442
5563 8816
1898 5637
9062 4861
1269 2446
4183 10493
8426 7018
3090 8991
7743 8916
7916 9433
4398 2387
449 5986
186 2152
1368 4070
334 5545
9339 5030
1228 3475
6852 3491
10698 6137
326 837
2881 4024
7352 1228
5341 4042
5146 354
7536 5929
1831 79
9175 7656
1910 8140
600 2122
9669 3597
322 2572
8928 9416
4929 6714
1165 77
6866 7583
8733 315
748 2430
7494 3906
2798 858
7286 5545
3507 2920
7658 8075
1181 3563
3636 6168
1197 10435
3138 8683
8350 3908
1113 2732
7488 6007
4776 7198
6489 303
1225 2723
127 8101
5365 6148
7686 1183
3206 9138
8844 8486
1202 308
9195 10717
5437 7291
9171 7770
2501 9591
6649 9532
7288 1192
5281 4567
1351 9850
6840 2904
6549 4566
1365 5522
10389 9299
1179 1209
7294 1181
9696 7293
6733 5515
1541 5029
2155 3583
5218 7342
3532 5035
5233 7635
1235 7029
1224 8859
7455 6549
8459 5429
6154 1352
1071 10449
8843 7569
10235 10544
335 6955
8835 5276
6987 8090
10428 8508
1197 4836
342 6851
2886 428
1926 5964
2329 357
8637 8527
6152 460
7529 10544
4667 2533
8998 9851
8542 2257
3845 4434
1206 6399
5318 6784
9046 10478
5127 8002
9763 4998
6351 7014
5702 9400
4213 5224
8273 1650
3716 4370
9432 9009
9395 8132
297 10428
6987 6450
2704 2264
2140 1724
4130 9298
4125 9403
4181 7259
885 7583
4373 2756
4330 8829
5240 325
6341 3987
3124 2531
2062 10365
619 8502
8824 144
5377 641
1226 8738
7989 3703
8991 1451
8843 100
7735 7635
5859 5396
2153 8405
1206 1555
253 417
4157 3115
875 4898
1253 2156
1175 5514
3367 9579
6029 2132
8016 3414
4765 243
2013 5968
4666 1079
1221 1215
7525 156
6748 1214
7916 2329
5589 1171
9554 1171
8797 3856
2724 9299
2512 2010
2949 9304
5894 4933
6708 8844
77 7779
1225 1239
4762 4101
619 10544
7827 7612
1226 9283
334 1724
9518 3240
5351 5910
1198 7643
8871 7985
8506 5545
748 5017
8088 5520
6989 7831
3602 10435
2516 4974
8816 7277
1450 4179
10707 2342
5052 864
10435 4907
7750 1234
2711 3655
2276 389
8184 3330
8881 3151
7211 1530
7920 2498
6487 417
347 1171
1172 3705
7750 6987
2924 8829
1075 6793
1050 155
2760 8844
8709 3419
1773 229
1427 8232
1199 1491
1148 10334
7283 7393
9014 4567
6891 4839
9913 2127
2819 60
408 1175
7809 7289
1238 929
2168 3630
9698 788
1892 6351
10147 5540
3181 3908
1143 9536
7421 8189
1205 5040
3134 7989
2662 1191
6134 8721
1225 5732
6457 6151
5281 10104
8574 8137
8200 5321
1049 308
8844 348
9789 1241
7543 315
2276 5093
1629 3450
1190 8321
5957 3738
6359 7721
9120 79
2534 8864
1197 7293
417 1102
9950 6513
5010 10397
6264 9286
8319 4332
6517 3204
2538 1491
6289 2640
460 3331
7250 6277
5947 2155
5968 365
334 5041
4162 1197
2466 6145
308 2322
405 1269
3803 7277
7488 10410
1194 1234
4938 8889
5880 5859
7390 3842
4777 5091
7229 10084
5056 6644
320 3280
1181 9307
7634 3844
7445 1491
1238 4284
7643 3908
2247 315
8551 6281
2033 10362
293 2298
8544 1774
2276 74
592 9403
3206 1786
2335 5752
8928 5562
8060 1463
3023 1147
5111 1171
2611 1558
1175 8506
3988 3537
1176 7496
9070 8390
2534 5233
7720 3167
4370 9974
9040 2317
8147 5081
3655 3080
2538 1227
5913 4860
2644 1291
2544 1892
1224 9236
3124 10636
4546 8123
4361 9526
3838 1491
2659 9786
1231 3882
2443 869
7657 1114
3529 1202
9493 5369
4214 2899
4931 2320
5708 9375
9398 7506
1151 8264
2703 3113
3995 5234
10629 8249
4125 3630
1171 8577
5467 6154
4332 8859
3851 1113
6366 1239
836 3777
9910 1192
6683 301
7623 4808
3029 10305
9248 7743
336 155
690 6739
2519 7750
5905 2771
6392 1522
1176 8180
97 1071
926 2239
8392 5091
5850 9566
5562 4360
8427 638
8135 10699
4441 5093
2538 1194
858 3152
893 2923
4151 7336
6591 1802
6072 6317
1172 1209
3783 2053
5566 1431
3167 6548
463 9973
8822 1494
4689 5390
9913 4847
7488 9710
10303 5951
9506 303
8426 120
9104 1910
6987 1172
8090 3208
1787 3803
6037 6535
7919 7916
2647 5831
754 2763
6145 1202
9128 5539
7129 9711
334 5544
3499 9916
4861 5769
7249 2835
10726 4861
76 1171
4079 7679
5029 4451
5515 10362
8 9056
2802 323
1234 3204
8059 6152
2700 912
9526 7846
4952 2322
10431 5473
7849 3570
7675 3123
8189 4950
6154 4403
1202 9870
8149 6525
8236 9395
308 4810
8127 10219
500 1680
1202 8534
6404 8412
6098 1429
7825 1230
1176 434
9631 2029
9254 9177
7603 760
85 9042
8522 8139
1814 1965
1222 595
8825 8502
3417 1655
3428 1181
2936 7995
10043 1219
491 4363
6821 8890
2081 748
2846 4330
1236 8974
3544 3908
6137 8260
6154 8412
8835 9293
2290 10574
4567 2155
2226 1206
1544 3582
1491 5428
5565 1269
3599 7289
9002 4860
2226 10708
10614 2573
3847 92
1859 6265
9397 8075
4680 6145
2640 427
9215 8410
9790 7367
1544 5485
5051 5831
304 7065
2537 1209
7293 1849
3630 10623
7718 9579
1826 10613
5544 6963
1164 6209
6822 4187
2648 3134
8823 671
6670 7975
9382 638
293 6265
3654 7656
6361 4067
7339 1455
9588 1602
8876 5028
3439 1192
2774 4183
10328 3193
2848 3282
4904 9221
3167 3387
3079 9509
7657 7603
8352 7623
2537 5021
5459 1861
6940 7623
3654 9063
1199 6372
95 4554
4371 1510
5908 9532
2353 8748
2457 4198
8878 7735
4437 1926
1233 3241
8410 3139
1365 8831
6444 5986
414 8516
2368 8353
8440 4028
6793 2845
1324 8845
5557 8835
10435 7015
582 7290
1037 642
2053 8892
2502 1224
1179 2127
4396 5894
1537 7707
5636 1905
3714 893
732 9209
3419 5164
2324 2640
1148 1205
2799 2279
6789 8116
5866 2730
4571 4567
5566 4130
3559 7768
1791 5830
3958 3863
10408 3205
3329 2728
4900 8846
2802 1240
9299 296
8855 7830
8262 6784
10049 9660
4567 9468
7831 4758
3374 1075
7292 10717
4841 791
6567 8505
8835 2648
782 4129
1172 9441
8526 10511
5512 10560
7998 2233
5374 5958
3121 184
8759 6459
1348 6726
478 8527
9193 2837
914 9570
5250 8862
7200 8421
4069 8029
74 5459
10217 1791
6998 318
691 2213
129 5574
2774 6504
6801 7381
1205 2550
1197 9828
1196 8543
6598 2840
1439 9546
10415 6736
7368 10688
6987 3090
1926 7627
5831 3047
8541 5500
8140 9982
8468 7631
1957 5563
3977 8092
2501 641
1142 9941
6242 1063
6038 4678
5751 6164
6316 1455
9547 2924
8426 638
9869 9579
8185 7022
6350 10412
4861 5276
8759 2206
7005 8843
7459 5975
10435 3138
5018 2176
5318 3538
5516 8857
5233 9287
1171 7730
7586 9416
8519 322
8515 1624
1175 4278
7329 3282
682 6356
2813 7971
3232 3908
6987 4926
8684 8412
10399 2961
4098 2319
5033 7865
8609 4301
5865 3441
6489 334
2711 2571
10552 4911
6154 1067
1432 5459
3838 7623
7293 10438
8822 2758
7919 10456
3509 587
638 1147
931 3351
325 2127
2592 7023
1224 5912
2335 10405
4604 1254
245 3778
8139 2302
5009 4840
10263 6491
307 1772
9499 3154
2123 1014
5881 2956
1488 6055
3716 944
6548 4617
1881 6354
3360 3243
7294 5446
7245 6154
9812 6145
760 7339
5411 9059
64 2499
6778 10626
2497 5831
6372 5446
4945 5830
1241 1921
6783 6154
8075 820
6354 6448
4213 9376
473 2592
4078 1241
9359 5566
4070 1567
6040 10303
2647 4130
9224 144
8893 1428
5774 641
950 3417
5964 3332
3387 2577
8528 2607
2584 9397
4983 5494
6822 322
2909 638
10544 3576
9677 7445
5176 2240
1205 4502
1615 8923
2981 7221
8821 8823
185 6154
342 8101
2840 9434
4144 8406
5545 6137
8544 3151
7289 2640
7216 5342
7230 2846
4905 8137
3619 3348
6478 8140
4128 8505
21 10449
10397 9591
2813 3622
993 1234
7002 4183
1790 353
1179 2776
1399 682
9852 1199
3282 2443
4776 9919
3539 8254
5831 1685
5120 5545
10026 3329
1071 5759
1197 74
6137 5093
9689 10205
10146 3132
6036 1209
10149 315
8845 3419
8976 6907
8843 8102
3125 2754
79 4056
8928 4811
9877 7768
704 7028
3839 4952
5276 10287
8881 8977
5566 1849
1527 8134
9856 9787
4952 4271
684 2457
2050 1936
10169 1612
1064 641
1491 5637
2206 10450
6289 7768
8426 9532
4115 3151
6139 8093
5986 6529
10415 8088
858 2018
2976 5389
9697 1176
1172 5460
3154 630
3115 2828
4684 5276
1223 9088
1194 5904
10426 3421
6410 7651
3205 10221
1701 9891
10257 3267
9765 3714
3489 6973
2923 1773
6491 7329
4428 8506
7339 1191
1790 5850
8637 7251
8261 2919
2708 10197
2641 6339
9532 6774
8522 6542
1228 3418
2335 3123
8410 1799
2737 1024
2730 1225
8262 3311
6255 2342
8368 8189
1240 1430
5986 8991
1175 6952
6227 5240
5865 8861
1329 155
1222 7643
8858 8406
2045 2513
9316 1202
5541 9954
1206 5929
1494 9846
5868 8893
320 9448
6461 5389
8845 5752
342 2802
1825 9192
273 1214
7803 5859
3418 301
6893 5341
10318 1849
5748 4966
5545 5964
1198 6219
7505 7293
2895 1229
9679 5252
6379 6812
2064 414
8527 1191
9298 662
7065 5091
9910 1223
4994 4754
337 6489
1545 3138
8353 1223
7218 8640
3280 6589
1340 638
9098 318
9120 9395
5831 3749
3782 3193
155 1024
1209 1194
1 6987
3204 9802
1491 6683
1192 6135
5504 296
3984 7292
6227 5425
21 5359
6168 10162
4682 8637
3072 3357
8683 2457
3751 7506
6199 3233
600 5941
10689 9910
8350 4776
3163 1171
2854 1223
7129 1440
3501 121
1165 4203
6145 307
7028 156
1337 4508
6987 1926
1227 3600
638 8749
2538 1226
9111 2252
3778 8849
1680 3715
3203 7488
9992 8129
1352 1868
3494 8913
7539 3263
2322 6978
6227 5515
8733 7580
8168 6168
8089 3419
6897 1903
7656 3906
8137 7831
9972 9698
3124 4247
10569 5545
3631 8239
8426 1224
8812 762
6957 582
9602 4572
2592 3700
6489 7643
5040 8502
2425 9012
9844 1228
5093 97
3205 9857
2827 7602
682 2828
5386 2493
7390 360
8426 6021
7755 2380
4763 2152
4250 265
6363 5563
1111 10043
10197 322
2155 5234
4534 8528
7486 8129
1309 3463
6489 6491
3429 9453
4125 6898
4716 8692
8991 1234
8201 4126
1206 1200
7489 2158
3544 1159
3429 2300
7661 5341
1491 6620
977 6148
3783 2478
3576 4370
3432 561
1888 9259
8843 1225
8264 637
4123 5328
1225 1182
638 4396
10384 7293
5437 10318
7315 7065
9639 4933
8823 1491
2276 2629
365 2150
3749 8826
10277 433
1145 519
1453 7914
4553 9910
4905 7074
2057 4130
5850 7683
2640 7216
6154 6144
6975 2755
143 4952
4567 6487
2213 3157
7088 893
401 3547
1223 8843
2849 7072
9338 2496
3123 6059
3735 852
1803 2430
1465 185
5010 638
7737 10679
9547 433
2150 7635
4459 325
7507 1369
9231 5116
1176 8056
5515 8189
3050 5566
1154 7426
6458 3414
10426 4763
4776 7491
1499 1442
2457 7319
6696 1387
1002 5951
1198 7293
6219 5487
433 3017
1219 2336
5750 8264
8075 2319
6115 656
2279 2966
1415 1103
5636 10428
4127 4125
3234 3749
8502 3167
6294 8981
8544 21
5170 7045
6507 1172
5939 2430
2053 2663
6057 1231
8991 9520
317 10435
6988 1095
10435 8361
6135 682
1194 7289
7599 79
6007 142
7804 4779
3951 8409
1453 291
9908 167
1606 9900
1228 9840
1269 7241
10303 1238
3418 5690
2241 2210
816 10009
852 5925
652 5372
4078 638
3310 8440
9654 3301
303 1241
1224 5544
2064 7990
1790 1194
2337 2795
7720 4933
8174 7508
6327 10304
6148 5947
5995 8514
2834 6016
2488 9449
3474 1726
7456 4952
8391 7897
6701 7643
2850 641
2647 10544
4125 1199
1222 3576
6611 1095
10533 664
3355 10276
5831 5236
1198 8409
5907 186
426 6946
7055 7129
7456 8715
6651 3491
3929 4077
1229 1849
4843 7862
10306 9506
3228 10000
6430 1494
8441 8514
4781 1161
5566 7920
4288 2703
1836 295
10657 638
5831 2799
342 10209
6372 6793
315 7291
8690 2825
1240 315
2018 7569
3028 9954
2648 5276
334 8262
5462 9456
9224 315
7988 1198
1239 6015
361 10450
9532 2708
8675 1178
6507 5062
9395 6008
3737 195
8551 1235
9200 5534
2053 7152
3956 8825
9526 8139
4079 5691
3123 9636
2756 9193
6739 7630
7658 8591
7496 7744
9900 6491
1975 1205
8349 5391
810 1304
322 1223
3749 6723
7787 4617
2292 4324
10517 4271
3527 478
7289 4611
607 3181
7900 10087
9993 359
4903 6793
7522 10029
365 5061
8410 5187
9958 5996
8587 561
2158 6359
6570 3399
600 1899
2161 3847
7988 4067
2053 1785
6208 6914
9448 596
4859 9156
7143 6491
4073 3489
4248 5515
6367 1233
4609 8881
8749 6372
7941 5752
3767 4903
4067 507
8655 1200
9536 1506
527 9876
8350 9417
5231 2331
1197 7920
6154 3597
1517 6953
4697 2975
41 8506
5276 3083
9190 8404
3156 904
7147 1180
1786 766
8273 10049
4842 9901
6503 9591
8797 4903
1176 1915
9766 8409
10123 6137
1443 5357
3489 6988
8480 5276
8829 1835
1239 1468
10571 6285
9192 6491
2057 2383
3242 9569
6782 3924
5062 4898
2906 908
2537 7294
2064 6220
1236 6616
5258 1326
1338 1219
2549 10362
3816 4573
2881 8506
1113 5885
10724 2330
2457 9299
1334 7916
2131 2902
6940 3953
782 4333
4183 471
3089 2846
2739 8136
10435 4950
10435 5515
5503 5281
5389 3238
180 5949
8365 1928
1179 978
7666 8137
7565 7067
2901 6940
3374 3425
5951 4067
3752 7557
4613 337
8854 5210
3290 7636
7250 3167
118 6945
9299 3115
10149 1402
5909 7291
8577 5276
2824 77
2814 4900
10176 1849
9807 8914
619 346
3686 6314
1198 7352
302 2018
314 8931
3090 4123
334 7623
9169 3619
8427 666
101 10303
4370 3409
6549 3757
6599 10544
3953 3273
2503 1222
2828 4887
8189 6923
6145 8854
7986 4336
6444 7557
2513 1164
6148 10148
10221 1991
2395 6460
1175 2127
9810 4903
7444 5904
3630 4213
4739 1934
2721 1200
1013 8528
315 7588
10485 302
641 6240
3332 9099
4070 7340
9298 6007
10197 703
7488 2802
2253 308
6940 7735
8137 1269
6228 10209
4546 9120
3603 595
5514 1491
1377 3778
7259 8487
3848 478
8766 8051
77 1237
9233 3778
5566 2725
10609 2261
4128 4710
1269 8861
8117 7631
1221 1427
5010 9120
4215 1154
8797 225
7471 722
4123 9796
2845 1172
5882 9895
2292 307
405 1561
2934 4884
4214 2804
9287 1175
5752 6306
8056 2537
2258 596
6154 4918
2433 10431
2027 4329
5362 6954
2128 8607
1197 789
10570 8552
8986 2120
10717 641
1679 8238
10313 326
1197 914
1228 9591
322 1113
1175 5487
7489 6826
6887 3193
1175 2417
3889 1215
8684 7218
8511 3233
678 5938
2170 5880
3414 8238
1238 8140
4776 156
7253 4333
4126 3206
3507 4477
6270 1624
6434 3895
8285 1200
3171 1227
2155 1735
6691 5006
6056 8426
9223 5986
1064 3355
6615 9672
7336 307
4613 3727
6764 7919
6137 1541
8720 7658
9215 5385
2180 7169
10334 8824
4633 1238
186 7352
1896 7743
8849 726
4127 6832
8956 2219
1766 766
9014 10001
7421 3362
3267 3970
4546 6490
3951 3987
2487 6491
8684 5448
4776 414
1455 1181
8016 4181
2706 2804
9849 6996
8252 7293
8585 6240
7496 1172
1164 2335
8129 3072
322 6793
6791 967
2487 2457
8359 4657
1240 1259
1231 3489
6618 6924
8279 9320
1222 1234
7339 2235
977 9974
9538 996
8551 5487
6154 1233
2303 5012
10299 6869
5831 6528
9519 7067
8139 318
3072 4939
5318 5912
8370 9997
5276 6168
10332 9238
2053 2547
5292 1491
7286 836
3233 6696
7658 8740
319 5524
1229 3435
1902 10216
4613 5929
6516 3242
7920 9636
241 9120
10408 7219
3489 1849
6339 578
2053 414
9716 3944
2226 1820
999 10238
1615 10625
1194 6124
4110 5341
5904 2819
5218 5062
6190 1790
8709 6094
5881 1215
7241 10269
3261 8823
3755 2126
6490 1268
6007 1334
4446 156
9215 5544
8824 4130
6016 9115
7501 9134
7323 4860
899 6227
3332 4781
6656 8189
4459 8709
8577 5986
5894 9947
4437 3428
466 8692
1913 6389
748 1181
9375 2018
2164 3282
1175 1426
2122 10407
1198 6057
3655 6282
5515 9088
8287 2126
8279 9134
7626 9064
9991 7727
8169 8879
2923 7293
3147 6434
6017 4213
1206 9138
2640 6135
10182 9422
7562 1209
6443 4861
156 7423
3151 9289
348 6007
1455 5302
10352 7129
8823 638
7990 6089
965 5012
813 7230
8875 1615
2276 10544
4696 8692
3576 3371
1441 6366
6050 1172
3576 7414
10123 3767
3977 7623
2802 3917
7920 7079
7353 1672
10604 10717
6783 6265
8593 4732
8824 3897
188 7190
348 3023
5538 10428
7566 1205
3041 3783
1241 2242
8886 1229
3301 4297
8368 10428
9043 7779
6838 6240
1322 2894
8496 8132
8307 1791
5199 308
8243 1228
9526 5951
6433 10374
7707 858
3297 3023
4666 4716
4861 4271
8733 5214
1544 1175
9727 1223
7557 8091
2529 1202
4126 9117
3515 5545
6361 3432
10724 155
5520 7659
4018 2226
3138 3404
2903 3703
1653 23
2815 3474
10335 9974
8823 9579
2950 3789
10360 183
2538 2723
9433 8835
1191 2851
4070 2266
5405 6793
6161 1653
892 6036
1176 7307
8508 2900
1229 3280
9074 3193
9100 10717
2467 7754
1369 9189
1071 6300
3419 1219
864 8607
2221 6366
79 3129
1702 954
2640 77
2653 1452
596 8593
6137 5276
97 1756
5636 1205
7382 1928
6549 1682
131 8859
2061 8189
7215 9317
3117 188
3151 789
7987 6739
2550 7266
5911 5859
1226 7074
4918 3282
3469 4898
9532 365
8035 9040
6427 3193
2848 1855
2534 5425
7298 334
3331 6257
1221 6793
9286 2516
3650 8138
3684 2827
2636 2740
7501 3956
320 822
324 7780
10238 10478
6384 8135
10194 7538
4297 10334
7508 1113
8937 1845
2465 1379
6783 8299
1222 5010
7508 2053
5281 6289
1067 3090
3136 1678
342 10333
3206 1966
7056 1551
6125 247
5257 4069
10399 7129
1166 720
8922 7294
6008 9655
4126 7294
926 5515
2135 3906
6256 4103
6007 1226
3039 365
6789 8850
2840 5868
4297 2735
5240 8056
5242 9656
1787 9782
6793 1171
1200 6369
4854 8392
5545 8264
269 4806
3704 8886
2640 3136
8368 1199
2018 1291
1673 5514
3716 10125
4437 7294
6059 2952
5929 6286
3715 3081
1561 5563
293 1205
1171 4069
1228 1365
2728 8091
342 5515
9002 41
1822 9064
2013 8135
3317 3151
720 9910
4332 3399
1773 7791
4952 5194
6691 7286
3331 2393
3908 4033
2626 8777
8858 740
9257 1235
1219 5240
5245 637
8239 641
7496 5363
641 7286
3090 2064
7022 10435
2536 8174
8991 10334
2260 7483
5091 836
1228 5205
3665 8428
1176 6148
9128 1910
8552 9329
7421 10245
1615 1910
1202 317
10206 6286
9704 7750
1200 4331
6923 7278
845 6154
7247 10635
10435 10384
10456 5276
7352 5637
3654 1640
8186 1309
8486 1145
9229 3684
928 6286
8056 2354
1221 7216
5566 8551
6226 8451
2244 4324
1205 8239
727 2158
10435 3208
1172 9782
2577 10435
7658 5948
6219 3930
7277 2435
8683 4461
8269 4573
7686 5939
1430 5830
410 7570
7399 1175
8891 1229
7483 100
9999 6700
8406 9958
1442 6577
4887 7129
7336 1756
1240 6508
7611 2293
9002 5885
3778 5897
10220 6007
10220 9588
6923 8879
71 1202
4183 10212
2895 3056
8835 6490
1143 3090
6351 10063
3335 1291
3814 3124
6939 7025
969 6208
6044 8749
9730 4797
8684 3719
10362 8200
2804 4573
3815 3204
3432 10712
2576 2994
7107 6362
7425 325
4861 8054
5752 1894
41 1835
998 6491
3737 3987
6554 7280
8825 6922
7920 4385
6923 300
8835 9696
7770 1224
7368 8796
6541 7190
8528 8506
7489 1172
7483 5984
6620 5895
9588 2920
9588 8486
1165 8823
1233 8585
434 2899
1926 1379
2273 4922
2533 931
5234 4126
3510 5939
1194 6123
6548 6234
1171 436
1222 5880
6923 7533
6585 2709
4935 3509
7919 8406
8551 2217
7022 2592
7920 3683
8056 359
1238 3631
4525 1772
30 8189
1143 8621
4860 5843
8991 8409
4708 133
5456 9547
9282 1228
5305 2342
10442 2840
7384 6050
4512 7255
7489 10405
1205 1234
317 10333
6898 9938
3261 9182
188 9031
2833 10507
10246 2329
6713 10446
315 5602
9698 3432
6133 8528
1179 2878
8189 236
5131 2920
2213 1172
5912 2804
3786 1172
6208 641
5031 1176
4213 1786
1427 3755
1171 6750
348 1235
941 3090
9991 4155
10570 5062
3154 2649
4180 9380
9180 3072
1172 5959
7617 5276
3782 7581
7286 4662
1921 9597
3705 2802
7750 5768
7543 5831
10561 6522
6505 8796
1772 8125
6490 4333
9189 9636
5929 3993
7746 7055
2840 1739
1913 7522
1175 760
10498 7920
3374 2804
8891 9196
8816 9181
6158 6461
6368 6016
7353 1231
960 4297
6372 4861
809 7804
3332 6208
10613 3394
2512 2252
1172 7640
4782 8426
5073 2881
3672 8201
4408 1915
2542 6491
9210 3715
435 2847
10679 2486
5264 1200
79 638
1176 1231
8502 5306
6037 10389
1630 4644
7031 325
3852 10544
3438 5530
3429 9532
4280 6793
1071 6463
757 7238
1250 374
3414 4123
9063 7770
6007 1181
3151 2569
1181 4261
2010 3190
3023 10378
8733 2082
3005 1491
7766 7920
5831 9974
4677 405
2299 253
8169 2240
10220 4331
2771 1235
8828 2366
2512 7707
6840 8515
2296 10626
7088 1544
10710 6616
8448 1234
748 7038
3630 315
1202 5563
20 4932
4231 3987
1560 1334
8855 4861
2774 10544
4612 6842
9118 4702
5260 6038
1159 3911
4123 8238
4183 7854
4996 6542
7253 5563
8517 1204
3206 8865
6366 3576
1171 7914
3209 3544
10418 10335
4378 2886
3491 8140
9507 10570
3188 348
8543 10134
836 8826
861 8189
7218 661
1229 6427
892 3121
5752 10298
3630 1172
6736 2380
8431 318
2663 8486
156 5514
478 3499
4142 8936
2720 1179
9215 7506
7735 7266
6826 8868
7654 6256
3269 3608
6793 5043
326 2457
5792 144
9564 4366
7717 10147
7250 10585
2648 8056
5205 1229
8147 2523
3439 641
9400 9492
1260 1431
6592 963
9397 1858
1494 8893
7636 9240
6277 2917
2544 3371
10544 1219
6427 3697
2804 7291
4922 8940
10276 1071
8812 4125
7635 6979
4077 7642
3136 8390
66 6987
10717 7709
8486 8129
7423 8823
3090 9611
9018 1275
9450 5562
9521 4127
4974 7229
6541 3267
7252 1844
2980 7586
9467 1926
4940 5701
2728 5431
6644 4860
4139 3176
2804 4861
10334 6490
6137 8795
7658 6264
4155 7686
3297 8871
7766 1844
8991 2478
10220 2640
6894 1205
7788 4459
4925 3616
7293 4504
7163 415
7025 5562
2571 6589
1176 8812
5386 1104
5276 637
1085 8928
8881 8522
6361 1588
1165 5752
3684 8827
7522 4952
2380 10553
9287 909
3091 8797
1905 3544
5580 9338
5218 6940
2648 7129
6698 8135
4249 9053
9532 9317
3794 1965
580 2319
4934 2237
2648 9120
7329 9609
6681 10307
5731 10629
9960 1716
340 5515
1227 10415
9759 7743
8843 4149
253 9190
1237 8427
1512 3441
4076 7294
326 2281
7236 1237
4900 7360
8152 2769
1235 6270
2279 9286
3752 5896
7187 5729
1885 5514
6826 5563
3414 10428
10452 582
4818 931
1641 2279
3600 7486
10428 1149
4952 79
729 4432
2217 74
6823 3205
8764 155
3484 3956
6489 5608
7557 3206
1241 5515
8406 1657
1090 8821
2245 3847
10429 365
7832 9120
2899 864
3070 3489
1199 3113
8883 4916
6851 1194
2342 10435
10303 7570
7353 3778
10453 3957
6098 4898
6152 10435
6036 8013
8119 4709
4973 930
3262 1884
1406 1053
3432 1365
1179 2118
7263 3890
3193 1653
3499 5831
3329 8515
7992 9536
7421 10193
3926 1739
10001 1849
3138 8517
6558 3684
3154 1915
10625 702
9432 2954
6057 7065
4956 8151
3794 3544
9189 7916
6573 2206
111 6526
7421 8185
8189 9540
3151 3020
8813 5028
3316 3837
7293 1790
303 1572
7445 8051
1915 8390
2279 6842
1428 7750
7808 7838
9214 3486
6168 4943
1257 10197
8886 3693
6891 8232
8991 5060
7735 8390
638 336
9579 5929
3956 3240
9937 5033
8480 6008
6037 242
8426 3362
5091 8854
1224 7259
5867 3851
7277 1428
5766 410
2537 5968
638 3684
557 9115
9530 8871
3791 10544
6314 6705
4924 3156
9418 7811
4898 1463
2279 3190
10428 9120
4125 4826
7506 2720
9179 3782
8717 3135
2336 2298
1431 3792
9696 1226
9194 8371
348 1378
2428 7765
7497 60
812 5446
9397 1491
2576 4950
8284 6603
8177 5929
2467 6082
6545 8926
1146 4860
1309 7028
8636 2640
2592 8273
3716 7489
7444 1624
3791 8005
6215 10203
7129 2692
3438 666
2178 139
5590 8849
6360 8189
4134 4567
4905 466
4130 1222
395 782
4077 10335
6946 4982
3913 2415
10706 3792
9848 9320
5391 4952
642 8426
1221 9194
10362 4861
1361 5437
1160 3655
641 10098
1181 8054
5360 8139
8189 7193
9927 6793
1235 1896
8889 289
4900 9478
8426 4331
8991 3072
322 6366
9506 2053
7077 7129
991 7416
1824 300
3747 1231
308 8426
2814 1833
6130 9670
10414 8844
8242 1647
619 6589
326 6242
1364 6712
7470 6923
5228 7289
1228 9002
764 1209
2428 4903
1199 479
8135 7617
642 2465
7445 9055
6701 5281
1171 2846
9506 4367
4705 638
10361 414
3705 1215
1199 8990
3090 8844
8716 7750
186 10409
1229 1874
10221 1093
9138 1790
10362 2448
5563 6970
3204 3666
9003 7298
4508 8849
1851 402
3206 8860
6476 916
9170 9398
6396 6104
4067 7635
7769 1479
8780 10278
1405 660
6783 825
8913 3755
3310 1223
2498 1901
10337 7580
6987 7627
4297 10626
5346 8127
523 10544
10149 8196
3121 1086
1686 6726
2857 4397
1787 2268
6963 4567
822 6137
5857 1495
2691 5392
5366 336
1200 2509
2585 342
8199 2305
9526 9974
5588 9346
6424 7918
2297 4861
2888 2798
3576 6007
8368 9491
5813 9713
6589 8441
403 1656
6359 4044
357 3655
7748 10148
9876 9194
3714 5731
3964 4093
4411 7506
3655 10298
2802 6228
8823 5010
2322 669
434 930
678 7640
8620 5939
4918 1215
6543 4425
10624 9395
5293 9926
9200 8866
6007 5929
2301 1209
6656 7635
6640 10696
3157 1205
4826 9107
8835 9200
303 4214
8515 4126
2756 9138
7914 6277
1198 5637
10553 2543
1926 4446
1525 2336
2849 3125
3350 6765
641 6359
347 2640
9290 10336
10337 7292
1739 6017
3151 6508
2292 8169
3670 6746
4760 3705
1241 8825
7060 4810
8165 8889
1162 4067
2102 4125
6148 10307
5005 273
6491 3778
9250 3736
139 10724
3250 3847
3551 3329
237 5042
3704 6490
417 5986
9343 1228
2570 8489
1123 3385
1673 10303
7971 9591
1209 2703
641 8409
3737 4446
1821 1307
3677 6940
7403 8075
2033 6007
7291 6396
4498 2587
6503 1978
5062 7294
5718 2010
7801 1156
6278 8511
7623 156
3623 6962
3513 5514
4231 660
4860 7739
8273 7129
10648 7763
1728 8280
1539 6234
504 3589
351 8515
2517 7129
3193 74
150 10361
3371 10197
1165 1918
5360 8508
5894 5398
4645 4230
1198 4069
9294 7354
4151 9263
6491 9397
2926 7292
4644 4271
8749 5514
8827 3920
10544 2871
6345 9547
8169 6326
5514 3978
7772 5566
8410 642
7444 3583
3583 3036
7015 6940
1219 4165
4119 9532
9534 5437
852 928
8621 2593
405 3851
10435 4069
2815 8350
6444 4689
10712 1839
4582 8056
4642 1374
1219 893
9299 4213
9355 5303
3778 2573
6286 1200
10435 7748
2849 5887
4508 2157
9196 641
1429 8511
7230 2457
2888 2178
181 9927
1471 5544
14 8636
10399 8189
5750 9120
1145 2404
9532 2438
3178 3533
6489 9718
2273 2154
10712 7293
8797 4033
1435 2408
7789 7037
3643 6366
1874 4067
5286 3746
1191 5476
2827 2493
7471 6491
7218 7627
3053 3374
8821 8138
8056 5091
10687 9474
1914 6962
8129 5514
8453 6036
5091 4077
2605 2653
2241 1561
1159 6851
7292 4362
7731 2804
7241 7506
121 928
366 2053
1175 667
8277 4575
4900 10362
8827 9579
5056 6278
6793 3870
2210 1329
4659 3704
10703 10279
4370 7142
6319 8857
322 1209
5515 6958
7920 3608
9212 9505
6918 3703
410 935
6937 4860
2802 10134
8350 8709
3505 9236
2410 1988
7129 8845
6788 8140
10147 4681
295 1517
1237 10456
134 1181
1222 4156
4293 5494
8406 3842
8249 1205
4418 8275
3956 9655
1222 1657
8624 256
478 8129
4578 3921
4299 5709
10538 8733
8879 6134
641 5073
2923 3920
3311 6908
5514 6414
4905 1884
8544 4276
4629 1872
8995 6219
4070 2569
6714 8866
3301 1172
2880 637
6219 7455
258 7804
10162 2349
1531 641
3910 8426
1234 7186
3134 10185
1269 3114
1334 3990
725 8551
3737 6226
1282 6791
4689 3075
9046 6016
4646 6331
4733 6145
8632 1198
8201 5831
1113 4567
3631 6007
7736 365
8140 3629
2433 9526
5356 7292
2989 6789
1491 929
10393 1410
10362 9547
10462 1240
5968 10415
8855 8431
9629 6529
10103 1236
3090 8991
6016 6148
8189 8845
7507 7903
8976 5597
6007 7367
3671 3964
2840 9485
7353 3544
9019 9127
1860 9375
2648 3752
3805 2592
8893 342
7339 9398
3369 1843
5708 8625
5277 2774
1237 1271
8137 2843
9357 3851
8127 2838
4861 79
1529 27
2335 1179
5881 314
6164 411
4667 10190
8098 9367
10014 4657
8077 8266
8350 6457
641 7334
1176 8127
2394 1200
5281 3619
3443 6507
286 4861
6956 10485
5845 3907
6952 10235
3714 1248
253 3817
6314 5831
2010 1926
845 3751
8684 2802
8189 8825
3374 10219
663 10221
8829 6007
4926 6471
324 5306
9848 3234
165 7249
3167 8140
3262 1214
3297 6567
6490 8564
8201 8829
5831 2276
4556 6618
7230 1179
8719 7590
3671 7444
8709 755
6950 8210
4926 9835
5514 8508
1219 8125
1194 1755
2092 8232
8056 6955
3280 5012
8860 6444
6057 3090
3091 3529
7218 8817
5975 4246
4873 8514
8973 3513
5446 7061
4903 2905
3354 9042
6081 8147
6334 642
642 9588
3684 664
6987 336
3092 4127
3720 8075
5859 3490
1588 5059
8690 4211
7039 7483
7562 4264
7277 10717
5818 1455
3489 1572
2147 1215
908 6757
9536 191
7031 3241
7000 1827
864 928
1337 10095
2150 2126
7831 4943
638 8720
2053 1572
5849 6530
2514 2592
5370 7250
3851 8304
1910 9151
3138 4130
10704 4882
9401 6148
2158 8626
1849 5306
6923 2571
9381 10435
8861 1199
3321 1733
156 6467
2730 7485
7289 9018
4668 10185
8831 1235
6782 8991
9118 4692
6152 1701
5566 7215
3205 5929
325 4826
3367 7063
1202 6597
6623 1392
219 908
4952 13
3092 3151
1662 2902
3667 2120
4873 2920
7286 4705
918 10340
10243 9129
5514 1191
5859 3585
4213 1229
5946 3963
1790 10227
3015 2804
4127 2505
3280 963
4389 7685
1791 4076
4937 5514
1228 6549
1772 703
8139 6696
5176 2668
2137 1196
5929 6689
1172 5986
1926 2622
8886 1196
1175 3091
4708 10001
5024 10395
9927 3373
5859 641
10431 3156
6918 10289
5013 4851
8502 2131
825 1359
7152 2815
2537 688
4078 366
1982 9622
927 9546
7480 8823
3720 8431
3474 6489
2137 1197
6739 8232
314 10513
1175 261
9200 1798
4864 2488
10553 2920
9002 1334
2622 812
280 9527
9537 8056
4898 2153
3091 4124
8514 2490
1200 9974
3280 6946
1874 79
3314 7508
7517 1145
8252 9713
1369 6923
5201 9930
1231 9398
6751 1271
2608 3602
1223 8091
9091 1230
9547 4845
9126 1199
4943 6625
1199 3031
3688 8835
7374 3644
7183 4863
6370 10378
2206 1172
5706 6514
7291 5073
10064 5093
4173 1226
4937 5520
7612 5240
5637 9429
989 3755
3263 3588
7083 7491
9766 2629
625 6162
8515 322
8409 9641
2097 7862
8822 6358
702 1228
5742 1176
6399 4861
8825 6240
7039 10533
8426 9502
5849 3124
2647 79
336 8189
8855 349
2804 5636
4183 9643
3385 6040
6793 6093
7945 3703
3256 6365
8406 8426
8978 1414
1176 2319
9484 6542
1455 7686
308 3778
3019 8432
2068 4929
10216 4704
10160 2018
9698 6702
724 8829
7656 5073
5637 3668
4103 8409
329 10698
4069 7291
8749 8864
1544 1199
204 1668
1240 8189
347 7845
8518 8775
7496 2804
761 9210
7055 4632
7636 1198
2329 5127
6443 6783
9856 5928
1891 8834
6333 7329
3860 5949
5806 8502
4707 8930
4943 4840
8837 3172
10162 9974
3414 6620
1649 5235
6007 3331
4952 21
10335 3225
7186 1192
3260 9526
6135 7557
9120 8088
7329 8826
4324 1849
7001 8932
1206 993
1631 9488
9588 570
8406 8835
2227 10303
8426 1430
7650 8709
450 7336
638 296
10717 3778
7580 1205
6549 5710
8320 6830
6329 4098
71 9102
3138 1234
6945 9927
587 79
1857 9320
2570 2929
7537 9520
7368 1258
6359 7623
7353 3387
3463 1429
7333 325
9200 5562
7763 6713
4622 9636
2320 6620
2271 10296
4271 8882
7266 1425
5880 4523
6007 10395
5939 8861
7245 8816
2383 6783
3234 8834
6619 1385
8508 2283
156 7748
10513 2126
10418 4127
5291 7326
5865 1612
3467 2457
6057 8448
619 6945
5939 5561
9299 9871
9546 3838
317 9926
7910 2948
3605 5818
9535 1926
10197 3012
1221 8368
1334 7259
9700 6489
8893 8178
4861 4473
5980 5636
8139 4797
1223 7850
8831 1200
2171 2637
8544 1221
9018 1849
521 3779
6286 5514
4952 8483
8500 5988
2802 6168
1344 1192
8991 6623
8619 5588
4705 8185
314 6507
2840 3780
326 8035
908 3769
9090 1225
6930 6655
9670 5545
156 527
3908 3533
1227 3333
7025 9317
3419 2952
1181 10269
2393 8129
7230 10416
7336 5341
1117 4235
7603 9339
5637 2551
4781 2804
127 9195
3193 1257
9760 8871
4315 1882
3788 9088
2322 1221
5459 1237
8843 2108
5561 7129
1191 1215
4919 1881
6007 1226
3332 5018
8894 1616
5281 1484
3956 641
2226 1215
1221 318
3684 6782
2064 5768
4792 6016
1111 3579
10334 7368
2802 7656
3044 1780
5929 5951
2134 5073
3237 2324
8551 1172
3908 2276
638 3419
8925 492
10438 4668
4673 1788
6490 7803
8835 1567
6587 766
8486 3583
5276 4186
8551 2137
10683 4333
2622 121
6842 4557
3394 8429
211 10428
1228 6148
1241 8825
7129 10368
3669 1271
8281 10116
8846 9433
582 3970
892 2137
2211 5702
9431 8212
7057 306
7014 6719
3491 3576
7353 4183
8506 2100
7292 3282
3908 2774
79 6147
1262 414
10365 10211
2467 6505
5574 3522
13 3421
7540 10245
1172 7657
7828 3482
9321 1426
7753 7686
2575 8871
2442 1175
3631 7849
1225 337
1271 6148
1231 3481
5831 4765
5566 3595
3906 1198
9298 7336
9189 2154
576 4642
1225 6750
1206 2486
7129 4864
1430 9434
6923 9540
460 8691
1465 2501
2538 1171
6200 4167
8201 336
4511 403
1191 3086
8352 9338
1905 1612
4127 511
1227 8444
6491 5073
8741 9640
9209 617
1194 7506
9424 10378
2889 5986
1915 4293
3282 2433
8844 1000
7951 8577
10103 9346
6354 8828
2279 7539
7604 2640
9695 4130
6895 5306
9848 2881
3383 1238
1221 7582
6489 8261
4236 5831
3715 8834
8759 7130
7627 64
8511 10635
10118 1192
3984 8517
1171 7643
4498 4934
5929 6973
348 10698
4264 8709
9527 1179
8844 3719
10333 5940
2815 2147
5180 4924
7391 320
8274 7832
1269 10611
6007 209
8390 8835
2384 3205
8528 1537
1268 1194
2428 7020
6489 4019
8116 8517
8511 6739
5890 1269
8361 10706
1626 8929
2700 1866
8826 118
1172 308
2866 10378
7329 5824
585 3123
4501 7831
1228 8690
7263 3600
2585 6305
6842 7488
6351 6726
6119 1215
9287 4070
7216 1233
3782 2161
2888 762
6168 6036
6078 1739
10678 9673
1093 4297
6165 3951
7289 8129
6586 5514
4069 6057
606 3756
1820 10724
2042 6154
7656 1840
10043 642
7291 7253
1234 7538
2276 8823
10135 4006
4652 2882
1171 8216
3489 3883
7312 8861
10554 9363
6488 1213
1176 600
6843 7536
1814 2342
2287 8855
6518 1531
4148 1194
2127 2759
7354 3703
1144 2291
8829 8516
1787 9643
6709 1198
7491 1206
6946 3151
7731 5487
1142 5398
1772 5252
7643 6491
3704 10220
3261 9871
9432 396
8855 2654
3630 8242
2018 4063
2178 1218
4196 10196
4900 8488
2652 5065
5137 2295
1238 9974
6764 3509
8174 8844
1231 6489
10442 8641
6517 9421
1798 8189
9432 10624
8254 2474
3794 7832
1175 6996
2684 1462
2295 5073
318 4763
10613 1226
6987 10221
1653 8321
5112 2010
267 1237
3752 10668
7245 1698
10435 5831
9299 5537
845 1429
5429 5429
3467 2154
1733 1240
4149 4125
1235 8747
10709 6430
4709 7015
8496 5687
1240 3728
5514 8735
3758 4134
4703 10141
3599 2152
638 7259
6619 6007
10006 7756
8149 406
9098 2488
9021 3567
4949 788
6616 7296
9696 10206
5162 504
5929 4616
8517 3565
8129 156
7608 5880
10717 5429
4880 5412
2776 9120
9387 4850
7807 9579
342 8093
7975 1615
6918 5460
7508 4844
223 7785
5039 4596
1171 9621
748 8169
8432 8454
1233 7736
7157 10435
7292 3441
8516 1798
2010 3555
3244 3373
8625 8488
3908 8434
4333 3124
3737 582
6468 1686
761 7914
1225 10162
4951 5291
5520 5785
1199 318
2839 5566
8506 9088
2802 6016
6351 8855
1236 8709
991 8886
8102 4633
2859 7681
8844 3208
4753 6618
5530 5752
1172 9636
325 4933
10699 619
7246 3899
2718 7347
10232 4214
8551 1231
3301 347
7623 2126
9185 8491
4221 6756
4148 3404
5555 4219
7286 1240
5437 4126
447 415
10415 4130
6036 8718
2010 6007
2298 2896
4248 9363
10435 9697
4293 1223
5028 2335
8891 1624
334 5951
3319 1231
8134 2178
9431 8431
4260 1898
10169 3092
4231 5463
3396 2551
7968 5538
1724 10046
9286 8129
2923 580
6542 6926
6239 4756
748 1202
4330 8831
5830 5044
5504 5341
330 9388
5782 8718
3908 681
9489 1910
7803 1240
7419 3509
2368 7507
3700 3907
6164 8843
155 1229
4567 1192
2775 5831
1231 1183
6286 5694
6570 4008
1165 8528
7736 1271
7720 1221
4495 1491
10221 478
1231 4861
4970 6504
5028 6744
1179 4938
9886 8892
1071 5408
405 4125
3240 6490
8078 1224
1431 3943
1849 4903
1980 10419
5680 1826
5147 4596
4900 4289
1829 1554
9212 3362
4930 5859
5054 8056
9179 2227
4215 2714
5349 5561
10299 631
4069 3243
4294 702
4898 4233
2433 6940
6569 5859
3023 9316
4763 3908
5756 9187
3185 7914
507 5857
9574 8886
6987 1840
4282 5520
619 638
7213 7195
6621 8096
1258 4550
7832 6216
5911 5745
10090 6016
6007 774
9781 7603
6356 2301
8931 7891
9219 6973
1194 8855
4622 8923
7557 507
3863 600
1862 144
6361 7841
8843 4145
9017 4776
8505 2537
4903 4446
7230 3454
4662 7127
6213 2902
5859 4641
1171 155
5544 5951
4130 9992
10312 6369
2316 5894
3375 4497
9357 7748
3599 2006
8709 6007
4098 2017
8056 7735
642 3256
9927 3266
6923 2229
4834 5520
9432 4380
8823 5801
5562 348
9588 1226
3653 9325
5895 7506
4328 9579
10555 748
7286 9200
2538 8834
10162 4214
10712 2513
9363 3794
3188 982
9200 5281
7919 10435
4900 156
1045 641
5091 6137
8426 5939
8857 4523
448 347
3752 6209
9204 3703
8923 9546
4843 3752
3193 2240
10181 1197
2802 7292
7720 9434
6020 7055
7707 8232
637 8954
4732 3262
7293 2110
8978 1171
1144 3352
10409 6503
1261 10204
8075 10570
10162 4178
5481 8075
4230 10166
188 7715
1491 1142
2740 7065
893 2917
4297 10569
1219 6434
3154 3489
2629 4286
5239 8410
2619 308
8088 10426
4331 2881
6719 7423
10614 3185
6947 3280
9803 10258
782 5515
1181 9470
1382 6577
7147 3121
5379 7102
5073 9733
9 10001
3785 5396
10303 8816
5991 8683
6512 7736
6020 2757
2229 9620
1226 1237
1228 5636
9200 6148
1686 6154
1858 3125
10442 3898
1491 4546
5515 4378
871 3699
2704 7750
2919 8505
5561 1181
1849 7506
6286 8120
10287 10442
1215 6240
6958 1719
7546 7682
8683 3187
941 3768
10429 7781
1926 1517
9416 5515
5185 1179
1202 638
2667 4861
3576 3193
8602 5986
8516 9526
1674 8619
7289 5461
8709 10216
8294 2804
1463 2276
10103 8367
909 3138
3907 4223
7713 4714
1454 2949
3418 1849
5250 7490
6747 8551
7554 7162
3092 9039
3348 2540
6617 2126
10166 3704
10449 1181
4714 2267
3576 1156
2902 6053
1236 1915
1234 8415
9120 9910
9262 9877
4370 5913
4108 8426
1194 1181
3441 5463
2907 1215
2488 6369
2240 8919
325 6801
10570 7229
3908 2588
2870 1615
5514 886
6459 7656
3470 2437
2153 121
5299 3805
8871 10450
1000 8056
5505 4429
6350 8464
5219 7218
5852 7445
10040 325
6384 959
6361 10362
10299 4841
7339 2261
4458 6489
326 523
4763 5873
6702 5916
4776 3273
1196 5514
1202 8138
4399 6508
9401 7367
9973 7489
6268 3151
7018 5231
2923 7445
4128 4408
1905 6996
8075 3280
3987 7489
9317 3630
9299 4126
1191 7182
2276 879
77 3396
5500 3414
1223 476
8448 8359
2923 3331
10397 1084
7488 10411
7623 322
1517 10221
2575 6228
600 5561
908 4795
7129 6040
5291 766
3650 3509
2324 5520
1905 7552
10162 428
2234 8866
7291 4861
874 1443
7473 7491
5752 4952
7743 9240
7445 4129
6492 217
4101 342
2332 4985
5859 10441
4810 9026
1191 4692
6240 6016
9219 886
9992 4546
2720 5271
3244 1914
8486 4125
8198 3715
8392 3519
4368 8022
8625 8273
5792 2272
5515 9299
1531 1455
5929 5924
1200 1179
8225 9546
1238 10203
5357 7489
4952 4790
3441 7442
2331 6542
2424 7022
6038 120
8514 2640
184 6824
619 3075
9400 6264
2049 2266
77 7656
10174 6444
1227 7294
5276 1227
4000 1240
7455 1208
5235 9339
5514 2258
5904 10668
7044 3091
4944 10587
8075 3583
112 595
10232 7294
10087 2226
9972 1176
7459 8857
8823 2319
1197 10625
5341 2123
9484 1109
8410 8496
7241 9548
347 8017
9908 9282
6145 1241
4076 7501
8831 9134
7573 3631
9697 4280
8834 8140
4442 4861
9324 2738
3429 3243
649 2774
768 8754
3228 4078
8056 3154
6016 6542
2899 3684
1206 9039
4155 253
2053 6016
7583 2033
4126 74
8201 2023
1241 7655
5831 9467
3206 318
2425 8189
3301 8864
6036 9002
7880 6801
5517 1231
5186 9662
7508 2216
216 10267
3328 9211
9900 7507
2283 1491
1221 3544
1905 5831
9992 5304
41 4385
4621 8991
9621 8092
6923 5506
4952 7603
10318 494
4109 4518
2307 9134
2774 8274
8116 637
8236 3956
5562 7247
7129 2645
6369 9782
4129 10446
7557 3444
5545 9998
10114 1858
10456 7089
4076 14
8189 1402
7329 10623
1378 5079
6620 8519
8886 1756
6225 3205
10447 7581
4918 4755
7044 10435
1235 5078
3505 1905
6867 3432
3239 6699
8273 155
10009 8804
3091 2978
4426 1230
6923 4810
10149 8137
641 10142
7980 760
8377 3124
1096 3154
5842 6076
6361 9534
8088 1929
1225 8432
3193 4861
6443 3508
4952 4703
8196 9211
2804 8353
6490 4846
6589 7627
2127 8990
6035 3615
2504 6642
9519 5581
10626 5283
2966 8139
429 4984
1238 4297
7504 8189
7344 2640
1699 8127
1237 8422
1225 2763
6369 5929
748 4460
4860 3414
6351 2158
5986 8128
5395 8035
8129 9248
6667 6570
5073 5515
779 302
8454 9029
1683 4929
3012 1206
8486 8136
7531 9240
156 10243
3576 4265
4079 5458
5858 156
748 8650
10553 3124
746 8835
3851 10084
1198 6937
1819 1624
9404 8692
6219 4546
6460 1240
6366 5385
1175 8761
710 1601
5243 7735
308 325
1225 8652
1219 7580
6490 4475
5398 2846
5562 3060
9484 8120
1219 641
6379 3243
5281 5514
1508 5010
