# Supplementary material for: Biology-inspired graph neural network encodes reactome and reveals biochemical reactions of disease
Source: Patterns (N Y). 2023 May 22;4(7):100758. doi: 10.1016/j.patter.2023.100758 (PMC10382942; doi:10.1016/j.patter.2023.100758)
Supplement: Data S9. Edge files [file mmc10.zip › Data_File_S9/rewired4_edges.txt]

8835 3135
3752 3715
1231 7496
7289 8624
7658 1205
1181 5867
2421 3324
6989 9467
6277 8406
2486 8515
3576 892
4128 5271
10239 5381
1442 5827
9224 9138
3205 1544
3572 7352
315 139
2408 2262
348 3570
2640 8353
2530 812
8377 8140
8034 4849
3079 5699
852 315
3508 5073
6137 5522
1179 6601
325 10362
1505 4818
4127 3917
4866 449
8189 6289
3155 365
3409 5481
6225 9467
8431 4776
5533 5357
5870 2281
7557 893
1221 4130
5573 9993
10696 930
2465 5217
5673 348
8796 4720
97 3124
681 1208
10163 4613
3716 6923
9531 1491
9874 6834
1229 2502
2270 6117
1240 1849
8991 1880
2827 330
4903 1209
1215 1237
3418 10623
4333 7920
6426 6542
8587 7444
6485 5329
3489 8189
1219 7447
2320 585
9653 2816
6224 9245
3954 6040
1228 7293
1225 8117
2592 478
374 2640
2570 9991
9672 8855
1880 9283
8426 8132
4837 5469
1334 9054
3238 582
2307 6899
9286 8709
7293 410
2640 1202
1519 3060
8733 3782
4482 6505
8644 366
5016 334
7726 5939
318 8139
3906 8035
2840 642
3749 9547
350 10588
2445 8829
10220 3956
5951 5808
7942 6608
1240 7014
1229 2512
5398 2332
7205 1860
8239 5544
6617 5389
2663 6040
7421 9018
1209 9485
6891 2488
79 10098
10449 6148
2574 5939
2226 4367
3142 10015
5355 10435
3038 6696
1786 638
9014 5962
5769 7148
2111 9682
9532 8056
8132 1905
8139 7421
6733 1879
4076 3332
4372 8858
155 7919
7177 2320
5514 2799
4123 7129
3907 1175
1199 5830
7445 10303
3129 3984
9824 41
3358 156
10435 5341
5014 2154
3629 7769
4714 10626
3331 335
7149 3374
3630 9401
5986 1194
9695 4215
8448 134
2923 8541
7286 1221
7832 8252
3193 3631
1200 9579
10131 4937
9910 3331
1194 9190
3773 1225
8975 661
6290 3850
9910 9895
4156 8137
3282 1171
8577 1365
4898 6283
1833 1194
8810 8713
4903 2433
9698 2732
6209 4553
10435 7047
4645 10303
1823 6589
9903 9558
1215 6503
3792 5986
6570 711
9539 8684
3642 4802
2800 5093
4755 5752
8127 1572
9235 4887
5515 1148
5005 2170
7481 6589
1175 5946
6899 5880
8142 8403
6787 10555
3374 405
1226 3752
365 8544
1090 8610
8128 10435
1645 135
315 1229
1236 3802
8522 2397
428 10285
8486 8776
4234 4249
8892 79
3187 8886
2176 2592
156 858
3840 7214
8553 4098
1639 3432
4479 6007
10508 5093
7025 5396
10245 8923
8138 878
227 6135
2383 2512
8972 8590
8866 6793
2920 5389
4926 6490
1904 3583
931 1737
6778 7720
8178 1167
7353 395
8392 3438
4907 5807
7804 7929
8377 10428
2485 308
1236 6876
845 6036
8409 307
5566 2496
9605 7840
10719 3908
807 4370
5910 10613
1209 8858
1298 5830
156 1198
1835 3576
4765 10080
4567 4860
5358 7291
1221 7996
8609 3167
5927 3936
9652 999
8139 301
1215 7831
7055 322
6057 8749
6007 5929
6450 7508
8819 4173
4128 10435
1271 474
4125 2368
7674 7187
478 6314
5929 3729
1225 4883
2516 5982
7688 4112
3509 10280
5595 8361
5830 4900
6227 6793
1272 8406
8823 7895
1227 10217
7916 348
156 10110
10136 7744
9298 4830
9507 852
183 3156
156 1567
2276 2121
6528 6350
9923 8455
8528 1219
5389 5566
8119 6962
7920 139
3842 1494
10549 637
1225 5929
1078 10591
3204 5951
320 2640
3479 9554
8361 2150
5709 1175
1905 1191
2357 299
8826 1038
9910 9013
1106 2478
7537 1197
3244 4248
8239 1464
708 8464
2599 10422
9636 8823
3019 3352
6942 7735
6268 8881
1171 1310
5459 7055
10712 324
3262 4233
1205 5563
7537 9814
8812 5871
5545 3020
6600 782
2279 1181
4332 311
8075 7557
4289 10034
4760 8496
4700 7380
5545 219
2679 1544
620 7897
1733 3167
782 1757
7289 7406
1165 3224
9760 6180
6945 2532
8139 7920
2663 8505
8185 941
3422 9530
2804 1234
676 6617
4851 8056
3191 7508
4063 1662
9114 7714
7025 7827
7055 4861
7230 4333
7989 204
7501 9474
8189 4691
2050 862
8002 2881
1171 4426
4794 6842
2256 8684
9005 6017
7251 8512
10398 7920
8823 2353
3206 8048
1226 9571
7567 8824
8278 7735
6507 2846
1429 4474
5636 7914
8238 4135
5391 9039
2241 5504
8300 1171
5412 8135
1200 10607
4781 7065
2360 1172
9518 8544
10040 2917
8819 5563
5724 324
10442 3193
7293 1239
3669 8147
3489 1219
7292 10011
5566 7421
753 893
2392 7253
2252 1175
1757 5162
10462 5091
8908 7656
7105 6094
8361 5929
8294 7479
2209 7920
156 9591
6289 9238
6366 688
3124 6137
8129 1382
10170 1192
1175 8116
9074 155
6718 982
3956 7289
1334 6834
836 3206
8759 7291
4327 7916
5813 4864
664 9347
2241 6549
1428 3630
7707 5520
9128 8169
8120 127
79 3789
8879 2804
5514 1240
8426 9916
5042 637
9002 9521
641 2622
8827 6718
4165 2457
8426 6953
10428 7500
8818 748
8784 7801
5226 4903
6793 7916
7904 6037
1614 4036
3778 8446
1226 2873
9317 899
5385 6208
8584 10162
9431 931
6507 10480
7914 1777
3562 7766
7186 307
600 3297
1517 9325
3147 5968
171 9240
5340 10623
4861 1485
1179 478
5494 6137
10672 651
9704 8551
4332 2384
1171 6424
4546 8243
1238 8257
4861 308
7483 8517
3784 6359
2574 1443
3186 2433
7501 6891
327 3515
1269 6940
7286 10221
3091 2551
1943 947
2053 9655
8556 5986
403 3719
347 6504
1236 2900
1494 868
1027 10362
10136 2648
6357 7508
3636 8889
6306 8717
3329 9194
8620 6945
9532 10704
302 5850
6410 5545
6525 6570
6988 4677
7259 4573
5532 7336
8684 822
5929 894
1306 10544
7804 1176
4623 1226
7635 6698
8585 1194
7581 3139
8826 2395
6655 10250
5224 5739
3293 9532
10226 9320
5545 1227
5006 4230
1206 2126
10197 8913
9546 6286
3147 4952
1223 10397
143 1827
6906 6469
671 8551
8516 9900
3204 9697
5460 4214
1923 8189
9090 4370
8719 2276
8406 2478
3332 5397
3346 3536
8109 2634
4571 4069
1491 7150
7129 3851
1224 1238
3134 1234
7807 5562
347 7609
2257 7685
5437 6987
3398 6766
642 4861
8189 5180
8552 9039
6677 1040
8508 8835
3404 4123
1176 4625
8997 3778
6789 5562
8157 1431
1674 1316
5756 2775
166 1853
7759 9877
6533 4763
6955 3792
1873 3237
2576 3332
6057 3623
3655 4459
3280 7897
6035 5515
4098 5201
6314 326
6016 1559
1522 523
5180 1572
9574 1235
8913 3330
3263 1057
9910 7016
5249 6306
2266 6923
5515 6154
8816 3186
4215 5248
434 6733
2065 1222
8844 4779
326 5322
2071 8496
1172 9294
7292 5898
8169 10503
4523 9148
1721 5042
1555 10413
7770 2622
3880 4123
7292 1197
1209 1426
9919 7583
5520 1620
4918 4874
4843 7249
3789 4129
4811 3374
7241 4630
10624 10594
1228 9485
9974 5853
1166 156
8410 1442
5515 5928
2445 5250
301 4246
3786 7914
6775 8749
3780 7968
5151 6945
6397 8184
3655 9002
2920 5515
10049 7735
4925 6144
1209 6154
4098 322
582 8517
6830 8422
7339 3991
4446 5248
9669 4578
1197 10149
7363 2869
2250 348
1788 3426
7746 1226
6655 6507
4332 3911
8514 7658
7245 5398
3602 5515
3645 3015
1832 836
553 8449
9284 5708
6891 1365
8447 7148
5398 9412
77 4215
3070 5515
8529 8621
183 5843
7832 8252
1234 7831
3151 5338
7583 5562
4268 5389
2433 3193
6057 1436
4889 3778
3015 348
6359 5514
8368 2640
3187 6278
2550 1181
2298 1517
8496 8189
253 7804
8991 8239
6571 2416
10435 908
4731 4069
6961 4152
2804 2571
8749 1440
2108 5022
982 5888
314 4076
641 3089
4069 1053
10166 8542
4900 8100
1732 7292
10116 7904
2457 1787
7291 8558
10570 3778
4129 8517
1238 5859
8036 9562
8644 9286
4044 1197
1238 8280
8823 8709
7315 5986
8879 4385
41 829
1748 3204
6430 3781
8088 2053
10162 8368
1224 318
5024 2252
2300 1228
6446 7017
7676 691
10359 9667
9579 5753
2766 2802
3374 1230
1240 10533
3410 314
6900 5365
9298 6891
8412 7808
1071 1686
10087 7454
6232 748
2899 2909
8321 5081
8957 1683
6351 9485
2516 1667
8885 1729
9991 3191
320 3509
1175 2574
2130 5986
5939 326
8505 2268
1178 8299
2272 8542
4237 3204
7152 1191
2919 6971
3703 4578
4763 6489
1444 2802
6242 8091
3448 10264
2571 5348
3178 4898
9363 3072
8409 2045
3023 5928
5028 2793
3847 1905
3439 6165
8709 6361
1209 5545
2206 10588
3044 1191
7496 5314
10200 2774
4842 8844
3943 8189
3953 7371
7555 4095
7496 4498
5810 4707
5928 9082
2126 3115
3267 2846
5276 1223
3234 2802
642 4765
7768 1020
322 1235
9320 9005
9658 1234
4411 9992
7089 5830
6620 1205
1145 8844
4722 5005
1225 1944
3138 6289
4861 2837
9433 3215
77 8812
3193 8137
10209 4130
10557 6506
2260 7332
7247 6554
6220 8252
8228 8592
517 8610
1544 5251
8113 4078
2924 8768
1219 3851
7342 1231
10473 2588
6286 6038
2825 8551
8505 6463
4930 5859
5816 9540
1240 2919
7216 638
1172 6306
970 9317
2433 8409
7445 9287
523 2578
1350 10472
1228 6410
688 315
8090 2247
7746 4678
6272 7330
10626 6075
3072 2640
6787 7623
2592 1261
3767 1787
1505 8904
8991 7746
9972 8174
3151 10435
2923 9011
5951 5777
2240 10219
5390 587
1215 2835
71 8129
6490 1528
4783 7739
322 1224
3115 1205
2177 4765
2272 2840
6137 2443
4916 8825
8981 1233
4037 3894
5929 3508
606 6558
3988 6723
8035 4578
611 7367
1752 1892
2122 9671
4912 1399
1176 10435
3908 8861
5078 9138
6040 346
8819 5904
271 7089
3405 3164
5831 5503
6154 8232
6154 8051
3151 4898
296 8604
8139 7250
2131 4446
3482 8991
1592 9532
1612 6970
8075 8242
1921 1215
9252 2827
3445 6552
3786 4861
2802 768
3554 10428
8238 1334
5831 10006
3346 8189
7230 2533
7832 671
3810 253
4957 8486
1096 4416
3273 808
7686 3958
760 3563
8569 2147
10098 8189
7230 1773
9652 907
9673 1197
8096 4294
1159 7129
10043 1205
5429 5225
3595 4905
2640 5386
3374 1858
1429 5492
7253 3015
6152 1517
3414 4834
10668 3844
7486 7949
9432 3684
7489 7470
1739 2700
7551 7491
8998 1238
8952 908
1233 8881
6384 4443
3418 6443
5491 7588
1200 3162
1231 960
661 4123
5251 2206
2533 8189
2708 3090
7339 6219
6853 4067
2850 8426
6891 74
4861 1224
977 641
3382 2319
10657 9299
7489 4076
7557 6240
9621 4067
782 2279
4370 1684
4491 9636
1063 932
8074 6660
9591 6835
4076 3398
3297 1197
6987 8816
3765 3019
10485 2640
6036 3987
1171 9591
1662 9567
9513 4067
7403 10132
1202 6548
4067 8149
3023 8445
5514 1926
10043 9053
9018 10623
9018 4142
10435 3121
6738 8075
4507 7533
10405 2622
7294 1945
7587 2802
6518 5067
326 6975
5194 1491
6807 3123
5472 7640
4533 2322
8683 9540
8486 9588
5239 8242
336 127
1822 1926
5132 3507
1223 1172
7129 6842
1179 1257
9330 5276
6807 1365
4826 1653
10668 645
5714 4802
996 5850
6793 7601
8886 6444
7609 8406
6549 9910
2465 1222
7737 8116
7849 5929
892 1225
10246 1235
7732 6779
1887 5093
10304 5487
6895 5545
7352 2296
7974 1490
10404 1205
109 5091
3181 10398
9395 6622
1179 6059
6545 4520
4870 4690
8113 1197
172 5478
7230 4069
9439 1989
10147 3490
463 9299
118 8088
3123 2433
6507 3432
7129 7603
4794 6190
4210 6182
8823 9520
1215 8733
6667 4130
10256 4703
5091 2575
322 5411
642 4887
8818 2846
155 3654
5581 8502
6016 9286
6507 7292
4767 1453
10569 8189
8056 1198
3151 1145
2498 4926
5281 336
9517 1170
9848 3716
8826 9854
8285 5034
9064 1181
5717 1775
4098 6842
724 9175
6285 2248
1908 7246
6789 1689
1240 8281
10201 6036
1142 811
8406 8709
3136 4458
6057 1181
1632 1229
2276 8528
1544 970
2700 322
3877 10555
8136 7715
8683 4706
6937 1221
641 10456
3720 3472
4765 1898
7807 8829
10635 8626
6145 5395
7496 6361
1227 1219
5709 9404
2899 5157
5478 2266
7425 3371
4260 5515
3193 6352
669 1071
7029 9866
9200 8829
4573 3703
5016 8881
1773 8544
3995 7292
121 3692
1094 1926
2844 4864
4552 1077
8200 9152
1910 8153
6743 2156
1440 7293
4231 730
4630 6870
10438 1453
1572 8075
8716 3387
3074 5307
3225 6008
1423 6081
9760 7023
1555 207
4861 347
8823 5735
4810 4861
7041 1212
8829 9588
1849 1361
5277 4294
8908 8849
8056 6379
3782 3691
1788 1508
6829 1901
323 4069
1175 4716
1239 5865
10245 1175
10428 1408
10335 8056
1624 1803
3841 9937
9388 308
4546 7329
5592 1786
5593 9321
10712 7291
330 10717
9283 7506
7293 2240
5959 1179
9363 4645
7548 8514
9521 3154
4797 3124
2047 4070
9451 5218
2643 5033
7603 7190
8189 5180
9994 3669
1197 7289
10442 6643
4942 7219
2108 4883
2424 9811
8543 7129
4758 8029
9532 1909
4129 8056
1100 7367
5831 4931
7407 9606
10408 2923
8075 3995
6456 6289
6505 7517
4164 2102
9972 946
8709 1453
6851 4860
6289 760
9997 7181
6891 9088
7743 2410
156 1206
1224 9195
3916 5637
10189 1240
6549 702
2120 4657
7218 1175
1791 9947
6360 9900
8849 2822
8683 2123
7055 5939
505 709
7423 7336
5276 3749
7581 7506
7945 9877
3703 8821
7445 5905
368 5437
3746 9204
4128 6334
10712 5460
9128 9134
8817 1237
8426 4234
1215 4861
6314 1150
1542 5237
1194 1093
5010 587
2231 7557
3692 9781
3321 4622
1229 6264
2397 8857
1224 308
7804 9190
2329 1544
5544 7164
9468 908
1662 1393
2301 6480
964 7251
5909 8189
8225 6014
5831 8519
334 8858
4446 4952
2306 4069
1375 616
3074 10409
1223 8090
342 6891
6119 6508
1192 1194
8823 10166
77 8864
9636 1926
852 6354
1209 10303
9732 881
8140 7456
4668 6007
3908 10243
1798 9520
8225 1221
4981 7538
7286 127
8258 10162
9247 8512
7289 1282
3908 7707
845 8542
1440 8055
5386 2537
7331 618
10416 3234
8991 297
3686 4776
8823 4170
9002 5514
8371 8517
3576 9460
8368 3396
9604 8861
3476 8232
3704 8674
10428 7763
6106 9654
8174 1334
8056 5462
8135 954
5437 5276
5743 1334
43 6549
6925 6154
5976 5831
1727 1491
6489 2647
4249 7569
3136 6148
6739 3848
2691 10554
8813 8527
1648 8817
9286 3435
10163 4367
7088 4018
9580 273
4230 7496
3791 748
7329 4757
978 5823
1491 3438
7505 6145
4125 7055
1226 7748
790 4905
4898 1986
8551 5637
6055 3262
10418 2043
7986 10333
10435 9520
9781 308
7653 3716
1631 348
3371 2663
2123 8919
2508 305
6284 8056
3694 2868
6490 7286
2648 3908
1231 6135
3655 6007
6343 7339
3699 2486
6589 3572
1491 5306
5093 7259
5561 10334
595 253
1787 7246
7204 443
3631 8432
4903 3595
10635 325
1523 3765
1228 3414
1219 10544
10712 9621
8811 6782
4324 9624
10162 6891
2918 2697
1484 8843
2010 6016
6895 7603
1532 10146
1785 1089
5709 6793
8426 10691
10011 2907
8866 1438
6491 8255
6427 4926
6008 2663
7533 4762
5022 2846
10245 4578
3599 1229
5324 5446
6071 9014
8759 3764
2466 5322
10552 6152
7483 2889
8893 2010
7277 7496
7508 2846
2828 1223
8991 1436
7294 7832
9484 1222
6702 1947
6806 3654
10472 690
1235 7882
7286 6702
3999 5830
8737 8991
5281 5254
1980 5341
101 2320
10696 4871
6256 8822
6646 9815
9178 8709
7686 1515
3655 6761
6589 4067
5868 8849
7339 7491
2178 348
1067 1905
7580 8101
9120 7294
8528 168
7496 5346
2513 1522
5010 7501
5033 4297
8170 295
1825 3544
2640 322
6620 8203
5991 4285
10508 8140
2047 8189
4380 2267
7541 330
6830 2276
1236 2575
9450 9919
856 2592
9504 9316
6988 7756
410 6359
1169 3260
4716 4722
6392 6033
10435 6134
10131 2493
6491 841
10533 4952
6340 1192
3291 4446
3003 2995
7763 3791
3191 5425
10361 9517
330 3959
775 4495
6286 3153
2346 8201
8139 5544
2736 7716
4124 5276
6289 8683
2575 6340
8769 4860
10435 3015
1943 4403
3597 3906
954 2804
6314 5429
10541 1646
3794 2978
4578 8544
8432 1179
3205 660
10362 8129
5023 7398
9532 632
2608 8185
308 1463
7129 365
1903 2438
9194 307
1364 1077
9236 7623
2895 4937
4822 2640
9492 7546
417 7282
2804 3586
9018 1561
8890 3975
8454 5357
10513 3416
7536 7129
8846 4898
2920 9283
4128 1567
1890 9916
6139 8587
6689 2301
9401 8481
326 3720
445 8620
10553 9221
7215 7353
6203 8426
1205 6007
10449 7214
7074 2861
2888 5569
6152 6145
1238 3348
8406 7340
8189 9848
6839 3124
6078 77
10043 8361
5504 782
1063 6959
5368 342
8759 3666
317 760
3151 7292
1200 6350
7345 10196
2852 300
3704 1926
1208 5091
5271 3745
3193 4938
1525 3117
6617 46
7191 1491
326 9363
10679 10007
6016 4861
8881 1915
1240 2240
6044 8881
5234 308
5162 5437
5929 3510
2276 2570
5341 10717
2543 8796
8140 5073
7486 8189
3317 5929
1016 6227
1240 2735
8000 5233
3280 8797
1198 2465
9042 7488
1711 3752
6181 2637
3746 156
6945 10428
2123 2700
2208 3447
9528 9752
4019 4459
3624 3583
5022 9532
7289 1724
8506 9316
8432 5230
6838 6228
2924 315
1591 8637
5487 9697
348 6369
7580 5525
8508 6836
3562 2622
7294 8823
3434 6227
6918 3719
4645 631
5021 641
9848 2846
6314 6268
7421 9812
3214 4213
7293 512
8835 9526
8189 7354
3489 5093
5939 1491
58 2446
3786 3755
7015 337
356 6490
2948 1272
5494 1834
1387 7580
3417 8580
6535 5894
10392 5545
3310 5929
3146 4193
5515 5245
3829 5539
8780 6491
8759 7331
4737 8822
6135 7750
6698 6917
4216 2336
3182 5859
7287 3280
7623 1857
1162 1199
5709 10570
4945 1234
6891 8577
4702 6016
9652 3280
7488 2529
6017 1221
1234 6625
10409 5881
334 7804
3383 3924
1143 3619
8528 6368
2588 8189
3778 1841
4896 5514
6400 7983
4952 9058
3120 1228
3537 1197
4781 2365
3418 1839
1926 8826
7503 1702
3204 1205
2240 8619
4067 10147
3233 10629
5356 5180
4436 9697
3537 3778
9895 7251
8683 6369
1426 4123
6589 3435
8138 3851
1227 3851
9418 7643
755 4288
7496 6490
3439 8610
7277 1171
4776 6733
1428 7720
1772 7471
10147 8353
4151 3375
8452 8831
79 6219
2276 3047
5986 6504
10368 3441
1172 7291
7129 1382
670 6068
8527 8140
9848 755
8636 8551
2899 2301
1178 8811
1063 8624
7083 6148
3749 3138
10587 1209
4230 10362
8886 3041
8512 7861
7801 8426
7658 7743
1559 2501
3602 5880
3746 10449
1440 4926
1234 7218
3990 2276
5363 5019
8844 6811
8129 6038
9895 1194
6657 8232
6930 7291
4228 5292
9120 10570
7375 6949
1427 2712
9021 6923
1309 8610
7054 74
435 1228
5423 2267
293 7259
218 1224
8056 6384
2836 10717
1843 8831
8093 2241
4332 322
5809 4330
6461 5487
9045 637
4215 5460
1206 8275
417 3956
1440 7533
2064 3156
1739 563
2155 7291
2920 4646
2631 232
2581 8835
7367 6773
9286 3631
7426 4160
336 7750
10441 9948
2802 1198
1392 2756
3311 8093
3193 8879
1053 4271
5346 8567
8096 8406
7701 9560
8709 7421
8835 1428
4128 6469
9566 7381
10212 10427
121 173
2394 1181
2395 1211
6814 10660
6612 2206
6943 8299
6489 8636
4641 6038
8692 7494
8302 7768
9173 6359
8553 5487
1202 6384
223 3576
1273 1071
348 7631
1229 7251
2572 1368
5939 1463
3714 7746
8831 3280
1256 6007
10115 6036
3908 2211
3355 9395
1491 1221
8585 7982
2828 8189
3844 6208
4370 599
931 7750
7611 8117
1196 10299
9175 3851
1191 1223
6783 2307
8825 7746
1176 7470
6617 8835
904 8132
3205 4804
1427 6491
5306 347
8514 4161
4657 2433
236 8409
9138 3418
6061 748
7018 6616
1055 7368
554 4944
10162 1197
314 8406
10015 6058
3512 9697
1200 7263
322 3539
2920 3870
9910 2894
9710 2812
5881 3233
4514 7501
4952 1209
679 9194
8473 6055
6360 4076
9018 8138
9949 6369
6570 6212
1905 5339
5408 10391
4209 7286
8139 9478
9532 2577
6989 5895
3281 2512
3543 7482
3774 6468
5566 3491
6000 5033
9696 6813
1219 6622
9291 3893
1235 8635
5008 7168
7147 1238
324 4622
1214 6145
6366 10696
7975 4546
2279 10415
10362 6364
183 5390
8886 7746
2647 4123
4293 1376
2802 7643
9636 10183
6801 1234
59 2940
5881 2724
3765 648
7182 3157
7129 2246
6119 2466
77 1259
4860 4129
2445 5585
6242 8075
9588 6696
1205 1677
308 2221
5437 8409
6314 1876
1221 661
3020 5545
2798 585
7093 7998
9627 4707
2511 9512
3878 6587
9918 9088
8894 4674
6988 6491
5357 10435
348 5831
8432 100
5480 1063
963 7506
4943 6154
2577 3280
9043 10516
2862 6148
4232 3089
4903 2501
10415 1903
3329 2465
8916 2685
1237 3329
6491 8496
5437 2127
306 4209
5766 10123
9395 5811
8835 2586
7942 7494
9804 4375
2900 2446
325 3399
600 8831
9485 3491
10221 9002
1175 7533
9432 4070
3786 7580
1172 694
7847 9435
8733 2433
2837 2488
21 1164
3351 8823
10553 6264
1227 1491
8229 6570
2206 1197
318 4332
173 2622
8128 1921
3602 6284
6008 9866
9686 2510
10097 4534
6154 326
4194 3138
834 3851
7755 10409
9689 2835
10380 8834
9434 21
10626 7701
8426 164
3852 6491
4425 4069
5514 8813
2551 7539
908 336
3151 7129
88 660
1237 6017
2126 4293
74 8432
1215 7285
2467 1159
5159 8129
830 9046
8321 9401
3374 9921
8466 1221
9910 9189
1775 8835
6619 6490
7552 6549
4822 2166
7456 4683
8140 7083
1441 2640
2592 6589
4860 934
10526 5281
6529 7200
6830 6542
8260 5929
8840 5041
10724 6137
5514 8189
914 1112
5051 7129
9698 9506
1441 5235
326 2360
9397 8843
2298 6137
2342 4667
1908 3280
139 7533
6148 8506
4967 5498
6278 184
1240 6154
3441 4596
1222 6097
8886 1531
8776 5276
3304 843
6056 9054
1849 2336
1226 3817
8834 1756
7294 4776
5486 6092
5830 8249
326 6766
5520 5806
7293 4076
2433 5862
6036 8056
3907 971
4617 155
7445 6719
2971 7266
1082 9519
3572 10435
4887 7689
5403 9657
3402 5052
10011 6152
6272 6104
2845 1065
1845 77
2706 445
5446 4111
5385 6967
354 4864
3301 7961
1820 8409
1226 1491
9175 6998
5136 3679
8991 1192
5637 5566
5637 9321
10435 8189
5545 8120
3351 9723
3716 5859
782 4865
9917 3956
2273 8877
4933 2126
1219 10456
1849 8502
1194 1205
6810 6490
6869 1208
2622 4283
8165 1234
7486 7293
3898 6793
5563 3373
5565 5176
1113 3768
6739 1076
1192 7968
6154 9927
1225 3414
402 7089
1209 10219
1896 5120
9871 2640
325 3151
8075 8825
3152 6081
1198 4407
5776 4123
1227 9526
7421 3138
4572 2640
8749 1219
2889 2266
4166 1926
2759 642
5786 7340
10009 3645
5604 10203
7460 5989
156 5929
6623 8406
582 5062
2276 9955
7720 10698
5030 1463
253 10706
7501 3583
8515 1219
9540 8135
6360 7737
129 5805
5458 3911
836 8512
7315 10372
2573 273
8518 10456
10453 746
7988 4556
5563 3491
2498 7504
662 1739
2039 357
637 8075
8858 10149
10569 2270
931 4130
1791 3693
9357 10100
9901 4578
2488 3280
8517 3123
6162 1235
2130 9084
4772 2629
8574 8427
478 6611
8361 10712
9240 6714
5822 6461
253 3240
7090 5062
4762 3746
7423 10105
1196 1219
4067 8528
3536 3764
3956 3667
8075 3327
7496 8749
8129 10397
2813 317
7755 9195
1814 5446
8516 10163
6192 5519
5505 7044
6278 5472
4543 414
4630 315
8252 6033
320 4459
3151 4952
6007 3016
4285 9486
1221 8288
2433 9850
4510 6369
1322 253
7005 9574
9670 2916
5830 1624
8878 721
2802 9450
9737 9134
8380 1254
2206 6225
7584 1181
6897 908
2840 5012
7343 1428
8426 7855
9210 7920
5234 3124
5412 1241
8544 1567
9519 10708
8177 6383
5942 4188
2107 7129
1202 6035
6037 9450
7253 9320
8849 5566
10717 8889
8111 1427
8201 6016
3136 9087
1674 10064
7129 1235
6784 6940
2570 4503
5487 3263
7707 2775
10280 4565
4350 7486
7253 4130
472 1632
6981 4215
4878 1798
4861 1453
7266 5187
3907 7736
5029 3315
3263 1494
9300 7289
277 3807
3619 9120
1642 9877
9589 8551
1864 7292
263 10162
8056 1478
1790 6340
9849 8139
2082 4642
1234 478
3193 4627
8426 250
3631 8826
2740 889
595 2770
1599 2003
1369 1466
6282 4123
7039 3963
10163 5459
5068 9652
247 5881
4037 2149
7633 10176
9298 7022
6359 5251
789 9873
10435 6618
2126 752
3124 6316
3374 7601
6558 3186
9579 3542
6108 9133
3963 8517
7216 8361
1200 8002
4458 1737
1224 10332
5563 9810
2276 8861
978 3385
1073 9820
9547 2524
10103 6450
1096 9284
637 4847
1198 3151
9910 235
4571 4148
8185 1236
2137 171
3346 8131
6505 7675
1901 2733
638 1360
5283 1836
1416 10539
4033 1230
326 8886
2263 2465
5745 1443
4129 9401
4763 1226
8544 8514
4148 7329
2307 4770
3150 8378
3456 9849
359 6448
4903 1111
9547 10456
9662 858
3601 877
3301 2123
4300 6714
8361 9652
10162 3499
9697 49
4658 10435
8410 242
2535 7657
5515 8225
467 2537
2538 4950
9134 1176
8986 74
1176 678
5831 5752
4067 5240
3151 8502
4380 2822
8056 6139
9927 4971
2382 8432
6515 9532
8877 8247
7713 1199
7854 6826
10335 2299
9317 5281
3310 3600
10679 3060
1192 314
6615 1278
1213 1532
10338 600
4943 4839
2018 1231
9927 9689
6504 5217
5881 8620
1054 4731
8762 7748
2533 6988
4548 317
365 8168
4125 1227
3085 9057
10625 1227
318 1364
1494 8826
2211 4150
1199 8189
6739 10219
701 4409
1002 8137
10452 2397
5971 2122
2011 3863
1230 4454
8843 7738
1238 6465
5746 8098
8530 3788
914 10641
2569 317
4938 5329
490 3491
9677 1240
10368 3117
5430 10162
2383 2756
3203 1841
2352 2467
7656 2162
6148 7182
175 2648
6490 1240
1166 10426
1099 1227
9020 642
6354 6359
4068 7131
1229 5291
929 10379
2677 8611
1176 3829
3267 9973
7832 3272
4954 2846
8929 2775
7156 1238
9192 1653
4126 8365
10073 8717
3154 5269
10418 3583
9910 4078
2407 2335
8534 8879
892 9913
1772 7215
8496 10435
1253 1205
7645 7445
1231 5073
10623 2466
1223 3204
7985 3206
3238 7182
1179 5562
5151 8426
3341 7972
5636 7522
5281 9321
8075 7218
10242 1915
3414 2899
7374 4931
6469 4434
7603 5742
1164 3778
8432 2428
6705 1215
8285 3544
9316 1974
4274 1190
8991 10389
5968 3404
628 8846
1240 1192
6981 142
9064 8426
10544 7631
3507 5011
6360 1715
2321 1717
6616 7920
1439 4986
1430 5233
6624 6384
1224 1215
3353 6713
8625 8604
9432 1179
5751 1860
2240 2493
1175 2840
4952 6135
7627 2487
8444 5520
1565 8486
8896 5831
3132 7627
970 7354
3166 2766
5093 8790
6620 5341
6549 6570
8232 1612
3209 5054
1199 5389
637 1543
4123 3147
8709 5276
9151 2134
10539 2332
3328 5868
4922 4988
9697 6720
3215 120
3374 2003
1612 5028
3782 1229
1231 7501
3083 6601
3782 3876
7804 3470
5904 4076
3023 7012
7735 3123
8835 2872
3906 5954
95 8844
1949 6154
5514 9519
7055 767
2634 1241
8368 1693
5091 307
1765 3872
1764 2931
79 1205
2504 8514
1229 1599
6548 7812
7286 9516
5830 5929
6277 1175
10128 9897
326 10568
817 5396
8835 1235
5303 1683
1378 5560
835 5339
3138 1206
1038 3989
9825 2610
7489 9363
5768 10199
4446 4067
10228 1615
337 9434
2467 7920
2640 2538
1319 3725
3113 1888
4128 1790
5514 4233
6618 9654
8929 8051
1279 2516
9526 6813
8823 1082
5494 1205
3749 4501
4567 2537
6310 2049
6989 2301
1261 1782
307 4129
6369 892
7643 10149
3907 401
7753 4337
1528 5460
3336 9819
3263 2380
7293 1881
8857 6504
7599 4732
864 4781
10712 4431
10544 1655
10303 6486
8684 8030
6135 3156
5939 9240
1172 585
7224 2581
3090 9571
6952 9930
1194 1845
3387 9372
5002 6137
5077 4324
1179 1334
7887 9401
10102 8923
125 6359
10435 8454
3079 3282
6008 8759
2827 9044
6489 2241
8056 1197
6379 155
2923 8225
7648 9571
2653 6148
5322 4359
2956 5092
3374 7245
9884 1491
134 1533
5385 8508
1452 1205
7533 1241
2486 3902
6372 7496
1435 5164
8508 5545
6314 2888
8501 954
5951 3429
1197 2640
8823 7919
3771 5276
1296 10435
7232 3916
10195 8514
3217 9546
1362 185
7367 1197
5825 6137
7444 6891
2520 2032
8991 1202
4930 7583
7103 4062
6945 7557
4213 9069
9739 3990
2457 10440
2124 8894
1209 8431
1221 3156
2131 9321
7971 7289
6718 2550
10456 9042
3308 3414
1430 9193
5032 931
6057 2512
8735 8737
3206 4861
357 6427
4124 2827
9768 5008
8449 721
8683 9014
1240 4038
8767 1194
7489 1430
7658 8855
79 4078
3576 2101
6489 970
8409 7150
3280 144
3267 7033
2147 760
1215 8238
1238 2360
9530 9484
9036 7685
4129 1624
641 3117
10712 10221
6063 2756
4566 6264
4427 8768
852 3090
10332 2242
2154 1382
8448 1926
2157 1071
9042 2024
6359 7055
2568 7297
9526 6490
5929 6369
9471 2061
2319 1190
342 10021
6618 988
225 4839
6789 6489
9200 4714
6491 7287
2241 3688
3375 8713
8116 1202
702 5396
789 174
1926 7483
1361 2486
10672 3189
3246 6286
1767 3650
144 1191
7232 9042
3444 2647
3319 8448
5566 3901
1910 233
2537 3182
3149 6782
8496 353
6154 6490
8035 5598
9002 8857
3279 7506
8621 10220
4334 8796
3824 1238
2158 570
3038 4826
527 315
7498 4067
2629 8368
1225 8827
1002 1221
3908 2512
4967 3906
5561 2359
9236 10525
191 1172
9908 7685
9040 4935
1219 3073
2568 2126
3749 3460
5859 8834
5233 5189
297 434
8515 9677
5929 8545
1431 1213
5224 5319
7743 7242
3474 9214
336 7129
3766 7129
4792 8939
1171 3984
5890 10435
2640 6793
1219 10724
1235 3704
3630 365
3666 3124
8127 10389
1223 362
1215 144
1219 6226
2917 2921
3206 1179
9532 4952
6220 1995
3880 6542
8359 1238
5860 582
2335 8953
3633 6049
5078 6802
7539 8825
1724 4370
6940 2625
8890 10389
1365 2825
3028 7849
1615 5986
9287 1739
8508 8829
1852 7950
7230 2430
1206 371
8406 1234
7083 9091
1232 3715
1522 7896
1172 5276
4067 1200
10625 10409
3979 9175
445 6743
3237 5751
9022 7241
1235 9018
1375 4127
8120 702
7581 9014
4397 655
6887 1990
7286 5306
908 8409
9320 7557
3908 5521
10545 2152
6209 8041
1822 434
3371 6265
9868 6934
7292 2569
188 6359
2502 8917
8409 1202
706 1238
1951 3174
2543 324
2549 8834
8505 3234
4952 1426
5855 1616
9433 5180
2640 5951
4431 7707
317 4596
1849 4129
236 4573
6793 1223
6219 4986
2150 9298
3998 6007
1926 822
8189 4279
619 876
5291 320
9661 1500
1202 8759
6148 3578
8849 5785
3213 9248
347 5544
2629 4188
7743 1235
4446 5570
7368 4861
6869 6896
5022 3783
7643 4247
1535 10040
638 5929
134 7439
8763 351
8517 1972
7656 1238
5788 5744
1773 8140
8737 4871
3204 10037
8610 2131
8755 6779
6228 8584
9521 3404
7989 315
2538 305
5093 1205
1228 7283
134 1563
3470 6148
9448 8406
9189 10216
3778 2846
8577 8518
8690 2804
3154 7055
3553 3208
9107 308
9461 4765
8824 3374
2325 7421
9062 2516
1491 3991
1234 1199
1228 6306
2276 6491
7750 1275
7583 1772
6618 5607
4381 9631
3781 4571
5982 1237
10146 2695
4129 6113
3151 4859
5545 5636
74 1215
7071 2301
2342 6152
8632 5233
661 4423
3736 9194
10485 3332
10331 6286
7010 4656
2919 334
7478 9397
8406 5010
5498 3631
8527 7968
4414 5831
246 4861
1572 1551
8116 1334
7294 5515
6923 9403
10303 9193
1264 8514
325 600
7229 2730
1556 1786
8056 9014
6891 4843
9367 2023
845 2269
6739 6145
8923 2647
2622 619
3698 9458
2663 1172
3962 8512
6348 117
8506 7689
10717 10415
3332 8368
4126 1200
3751 997
6830 3055
2812 9288
1442 637
318 314
8351 1849
6314 8261
8709 5859
4951 9458
9866 8514
2704 1552
10197 7289
3020 8496
6525 8248
4861 4043
7365 8795
253 1197
10450 318
2049 7700
7707 4125
348 2507
5563 3848
10149 2894
1179 1221
5929 1063
1491 845
4330 1240
2123 7487
8294 7314
1269 7540
365 9193
4860 6599
8620 4760
1455 4691
297 71
6351 2799
3329 4930
8843 8409
4082 8834
8733 7286
166 9432
5398 1663
2430 2828
2764 1235
2920 7129
9698 2932
7853 2207
8683 2712
8512 2827
3530 9450
4766 6016
5002 1022
2279 1172
7147 10367
843 6441
1198 9194
3151 10397
3591 3204
6224 5460
931 2157
2126 3280
6490 4125
638 10242
10250 6289
1491 1181
4916 7089
7962 2033
3205 2433
8843 3256
1901 748
6745 8844
434 7178
10633 1197
1181 8542
4148 6368
8139 7506
1197 7635
318 1241
8834 7288
4248 1224
457 641
5929 3507
5026 7565
6410 4129
8593 1787
6824 9321
3655 9532
1200 8129
9189 4028
1735 1561
6435 3608
1231 1198
1612 1923
10456 237
2798 8125
761 1851
6290 6278
2537 3261
5555 745
3908 402
6549 1199
7336 237
5075 2226
9084 7834
2228 8426
5747 5803
1196 8929
6037 4864
7748 3374
7294 8238
6542 7533
2629 8881
1173 7411
10544 5169
5881 4069
6314 3806
9040 6714
5754 4953
2724 4522
9521 2504
6490 9943
1199 9002
1214 4709
7549 3956
9798 8380
1461 8116
1219 2886
2798 2158
1686 8526
6372 6007
8824 2609
7486 7832
2108 9927
6360 7242
8486 6783
4753 3847
4248 5986
3703 1304
2589 1420
6739 1145
3474 1183
97 8544
7627 3655
213 9227
757 882
3335 1364
6723 782
5849 8829
414 253
5894 10371
2178 5545
1110 9192
320 7219
3280 10337
8426 5559
1200 9021
1849 6008
8075 9632
10149 256
8134 1509
1081 1194
10352 4069
318 7774
3193 322
7184 5300
315 2654
5265 1239
654 2771
8189 3690
188 6119
334 6611
7920 901
9903 683
10428 6265
3387 7694
3044 8973
4873 2336
5929 8812
1428 3243
6558 1229
7633 2279
5928 6356
1101 10084
1311 1388
2648 5859
2045 9604
8857 8440
3358 3463
4210 4126
156 4625
4446 1773
6327 7830
8169 9080
7920 2302
6044 1791
7713 5702
7568 1892
2775 9532
9913 6225
1171 4433
8834 10220
9655 348
9046 6683
8684 1221
8886 7472
3994 8486
10625 9069
8185 3491
10149 4567
322 5907
4037 8056
4450 10007
9526 7251
5885 3123
317 5091
641 6190
6485 1226
6650 3491
5831 1198
5293 872
4123 2907
6360 7353
1431 8770
3781 326
1491 4183
8448 1228
4582 6372
318 8090
7293 4905
7624 5859
3595 6624
6489 3414
1818 8138
1202 7218
2107 8139
4861 7744
4670 347
5520 1179
7768 3331
4429 1209
10484 9395
836 4860
1240 9046
7737 8493
1219 7491
10337 4328
6446 4214
595 9188
6119 7368
2298 4952
6241 7026
8454 8701
1555 8816
1223 1831
7657 5517
8522 7663
9193 2736
1200 7393
6826 10435
9588 5899
1176 8431
325 8269
5062 6007
7747 1085
6036 1739
7642 7623
6168 1260
1455 156
2512 8823
9652 4156
6333 929
3023 9313
2337 5429
7920 2240
5515 6016
10097 1757
4297 6987
8127 7147
322 4361
3156 4272
173 8835
9993 295
1973 10455
8796 9579
8511 8018
4026 5849
7785 5002
3489 2262
8299 10147
3794 3113
3438 3151
1205 5033
8406 235
2119 2272
374 5794
8512 336
4873 1197
5340 3138
2837 10074
6354 8426
9299 3908
2866 5240
5753 7229
5968 7294
2859 8684
2018 789
4049 2315
7229 3608
4268 324
6998 3907
852 1179
5544 8392
9357 7291
10720 2851
6649 1526
10134 4861
475 7293
6056 7916
4929 5948
1114 8120
6148 1215
600 6489
71 470
5939 3561
4860 9915
1559 4128
1202 347
7483 3794
5859 8520
3417 4571
1229 3129
5059 2122
9591 8551
9387 5024
1228 7251
5571 5752
6154 9927
9520 1684
7032 6280
1196 10703
641 9845
7808 10668
7364 6491
2167 3156
9926 7830
9526 6645
7293 507
9910 3734
8350 3116
1221 1225
8232 2327
8835 5515
1219 7991
6351 8502
172 2822
6940 3752
619 8826
10397 3154
10624 4129
3125 253
7294 77
8321 7283
8426 8797
1223 8834
1491 7972
1192 6747
638 8496
1364 7142
3474 1722
6917 1198
7895 5346
1181 6701
2110 3938
4333 3669
1905 9534
8733 7744
4903 3259
6505 3908
5965 9546
9398 1573
3509 1192
10428 5544
2658 7727
1453 3073
4070 3328
3906 1225
4277 3752
10544 10293
6007 6552
7286 1225
3177 1849
10332 8242
4640 8516
8273 7289
637 7750
4127 7920
3291 1171
2092 1206
9913 6057
8427 9621
9401 6687
10624 6137
7353 3967
3512 10194
2802 8085
7496 6573
7486 9142
10400 9045
5240 1700
8812 3419
7289 7230
1191 9538
8835 4860
7674 336
5537 9526
1181 9042
2291 1937
8818 6137
3654 5155
1175 4373
1233 1097
7685 2851
103 8933
7182 3429
8559 3309
7920 4898
8551 3913
6503 155
79 1909
2827 5962
5180 1224
6456 2495
1901 8635
5544 7919
6040 6701
8512 2162
1908 449
7342 7565
8845 4930
641 1295
9996 3881
8035 9927
9390 6947
4340 3600
9124 9719
10221 2840
5986 1231
8811 10699
6168 4008
9504 1322
9526 8165
2903 1192
5079 614
403 3154
1359 1221
326 8844
7501 2258
5911 6314
5520 243
9089 1840
4908 414
8147 2218
2591 5929
1386 4297
2577 79
9042 10389
8427 9475
5736 4861
4847 4078
9196 928
8913 6908
1228 4070
3851 10415
3248 6134
4076 307
7746 7127
5793 5892
6369 1926
5467 6940
8289 1202
5544 7459
1171 9391
315 10118
6571 9910
619 3204
468 3851
10166 335
1601 7009
3631 6208
7339 845
871 4657
319 2754
8587 3421
1873 8198
8864 79
7581 6943
6148 5257
322 619
342 61
8816 9348
1172 1478
4213 5345
6255 6277
7557 3280
4522 7163
4949 6730
8456 1222
1640 1735
2900 4272
223 10449
10147 3752
1172 8056
8824 10265
8518 3892
4765 4950
678 3013
5241 8692
6008 3092
6504 293
1449 8361
3593 6151
2120 7421
2329 10299
2902 7253
1431 4130
10123 7764
9221 315
1901 1772
8135 7344
6491 2021
912 7522
1064 5509
8861 1254
9320 7289
10120 4986
8056 4404
4794 277
5389 1202
3544 4776
4979 1334
3418 10398
7787 4410
5313 3597
928 348
2774 9972
6491 155
6372 10717
1450 2866
635 8690
6987 4034
2622 8817
6286 7834
1517 2466
1273 10389
2296 5463
7770 1772
894 5958
9526 3117
8826 4183
3746 8522
8514 5514
9025 10712
8139 1071
511 4704
9215 5012
3911 5951
642 3262
1181 6016
3630 1172
1179 2206
7055 8137
3995 10456
4127 9588
9614 7677
10435 4898
4136 6714
5929 7763
1491 10260
296 1235
5514 8056
1234 10118
1191 6306
4129 324
10397 9186
2594 1653
1567 2975
1365 972
3156 6739
5824 3121
1834 9387
447 1205
75 4074
1271 1916
2493 1198
5830 2466
3282 4682
3778 7610
1730 1942
1901 1926
8527 8448
8368 5356
6168 1206
6361 3376
5545 1175
2923 3091
8093 8032
4763 10420
325 1787
1181 3669
9897 8135
6137 8621
7255 9926
4014 253
305 2537
1084 7248
317 6502
8890 6702
8409 5240
10696 1149
2891 5218
4780 5487
9494 7886
7486 7606
3280 4864
5948 1219
2206 7445
1145 294
3452 4765
1176 7594
6515 4573
7293 2899
5388 5396
8409 1858
7537 1215
6031 3243
3500 1680
2278 7005
8431 156
6619 455
8480 3150
1142 3430
6802 7034
8828 3399
2537 1772
9398 1199
6286 6898
4938 2548
1171 606
6617 852
2276 2575
7486 5566
9815 4905
204 4009
6783 4720
186 6154
1235 4243
8759 5009
8494 6232
3778 5514
2987 10304
4881 1171
7768 641
6549 4214
1240 5939
9554 3649
7291 2920
716 8138
9297 4964
7054 7348
5362 2708
2663 8886
10334 413
4633 1881
1181 7992
585 8621
2983 2150
8280 1355
836 6570
3619 7445
9053 5406
5283 3439
474 4480
1205 6617
7627 1901
10299 1199
5459 4095
568 6155
1255 8014
2380 8289
1670 7312
2465 2276
3371 10335
10452 3092
5589 2465
6525 1223
7916 7656
4903 10334
10519 8189
8050 7506
6793 6139
5881 4505
9795 1197
1200 8285
1039 587
7989 3509
1200 7065
5515 3261
314 5104
5276 8816
322 6711
5465 4426
1786 6390
2629 7780
8991 9848
9258 7439
9574 10490
1624 4453
16 5472
6314 5591
3595 4241
3147 10428
642 10303
10065 3599
253 4567
7104 638
6038 1226
403 4634
4403 6036
1722 2276
6657 3879
5637 8796
2846 1224
10260 1624
7912 9361
8518 9697
1108 4903
9554 5988
6542 273
4215 9070
7928 4077
2467 5073
1555 1427
6137 3138
3498 1226
9439 2982
3115 7768
7725 4125
1221 9448
6038 2568
6135 2038
10418 7940
1919 300
9908 5888
1171 4076
3631 9838
10544 1904
3396 2592
8514 1181
8720 8877
7920 7218
9484 3542
2708 10220
5515 3600
9880 4984
2240 79
5396 8440
8075 1181
8931 7129
6354 7440
5221 2425
8844 3244
1824 9210
9696 2319
325 9649
3208 6361
723 9177
4796 4952
1192 7623
9511 4077
6583 7038
10361 7757
4998 3089
733 1176
6287 2640
748 3755
7501 4123
6979 3355
3839 1175
2244 2299
641 2413
1194 7292
4959 8843
5604 5598
4647 322
10696 4398
2127 1685
3138 1215
7586 8625
3282 8461
2879 8361
9840 6424
5873 2876
4860 10240
5073 2640
1228 8825
10162 8822
325 4763
6016 342
10126 2569
1179 4463
5251 9629
7798 253
4940 118
1149 3359
9062 6929
1234 8991
325 9926
6491 5515
2667 8879
6593 2130
3911 4861
9288 74
238 8075
4660 8677
8088 2647
2319 4691
1234 8709
1231 4887
1208 8138
2647 3595
8690 4215
10162 2568
9668 641
5218 716
10162 324
7455 1378
956 2836
1491 2594
7883 8810
6940 4148
6105 8823
1179 10061
5514 4129
6987 6930
6154 348
7363 8427
4905 5305
8189 2320
5351 3439
2537 8628
7047 1558
6372 1317
3156 1241
2919 1526
7387 5955
2840 4644
7367 6372
7186 10185
7508 3789
9111 4916
6007 4926
4571 3784
253 7849
4776 8831
2120 6264
3280 3282
9877 293
2056 2802
5045 1773
4481 8825
8056 6480
2654 9338
1756 8975
3808 9363
1198 2538
1926 2493
1857 8823
9451 5566
5529 6368
6801 4405
5472 3993
4898 308
6589 7456
5545 4860
6670 3081
2457 8427
4868 8486
7627 6286
10428 8189
2279 6686
6842 6692
931 405
180 10624
5885 8861
3794 9718
6015 8056
9192 5091
5052 6519
5514 5930
6793 2724
7304 1230
8991 7241
1191 4350
3544 8479
5831 2849
4038 330
8834 1227
3166 9046
3419 8797
5561 8142
7497 1775
6179 7292
7506 4115
162 6007
6351 4814
416 10657
4098 527
3576 1269
9540 6953
7920 836
6154 2924
1227 6617
5561 4042
1455 8891
6489 6209
4247 6057
3187 8844
9017 6289
2517 5389
1730 7562
1215 5277
273 8010
3241 5390
7658 3794
8821 1428
2178 1237
3323 5010
10275 2963
307 1535
619 7289
98 8426
8517 2238
4078 8799
8854 2123
7311 5114
7489 8924
8622 8516
3414 6148
7622 2131
9652 4064
1544 8763
6795 8864
3908 1485
3392 7083
10009 8514
1387 7947
8684 3185
2835 1258
5885 6400
8881 5276
6242 10238
201 342
2987 1222
4127 2267
9 5389
9134 9526
1234 351
288 6696
2653 4501
9822 134
1875 1910
8189 1772
8486 5520
7289 7635
1772 7689
5929 4213
6530 1170
1270 1080
4781 1079
1853 6351
8867 4672
38 3423
6148 737
10080 3534
9926 6758
9895 5276
8609 1910
1786 3233
6842 4297
10544 8845
843 317
7501 1194
3752 8835
4689 9070
3588 3205
3773 9464
3261 10449
3166 9087
4330 4864
1791 9184
2059 1391
8864 7293
4907 8140
574 5459
5894 4622
6461 1303
5636 6651
7229 10484
7447 1227
5460 4641
5991 9478
8299 2154
7030 9111
9338 4926
7285 3204
8769 8849
9910 7305
10172 6802
9828 4330
8585 2329
5924 6795
8056 7810
6224 1226
6226 5318
3738 7294
3749 434
1234 3452
9435 8843
6168 7749
7508 1537
1115 8273
8236 9214
3216 1150
6548 8783
5510 45
8238 9686
8075 4148
2886 9526
2176 3374
3751 410
3167 5568
293 638
357 893
1176 8709
7920 3684
1225 250
308 7336
6620 10539
5568 4161
10106 8886
4716 3510
4078 2297
1587 2652
1426 8759
5544 7065
5870 10463
2279 8861
6705 6119
2609 4836
1231 3473
490 1224
1171 8544
5939 9190
7496 257
8390 641
6219 1175
3716 5805
4265 2430
8152 71
7488 6822
5529 6739
8506 1219
2149 641
314 2122
1799 6278
1507 5929
8129 5826
9649 6616
9547 3930
192 7956
6007 8368
9207 324
7229 3253
6036 8127
2956 931
8201 7338
6007 4932
5505 7055
4763 8846
1179 3967
5073 9316
10451 6106
1849 9953
10197 9553
7565 357
1225 3396
1206 6978
3631 3778
3752 6046
8361 9935
1735 2576
1450 6145
5303 5512
10435 8362
9871 3245
2260 9210
4898 3280
8116 3387
6525 7292
1494 3507
9849 5894
1449 6040
6491 5514
874 9193
5986 2725
2137 10526
10712 4142
6931 10389
6678 1171
5929 8486
1442 7104
6777 7623
8426 4420
8544 6783
5566 9085
6109 1815
2217 9317
6106 1226
748 4326
7856 892
2733 2845
8127 1179
6294 8506
1234 3474
2574 3534
5437 1558
4861 6152
5824 3991
6369 4370
10428 8496
3822 5250
1175 10613
3633 41
10335 4183
8508 9591
4860 1666
1900 1608
2537 1791
8640 928
8075 1202
7251 3703
9548 322
7658 4041
5951 186
6277 3730
443 8168
10689 282
1200 9590
9579 8818
10112 10397
466 7656
317 6526
7339 7230
5850 10333
8426 1430
4445 1179
8029 1968
10662 2832
4128 2294
6793 8193
5962 3322
5429 6987
1156 6372
1237 160
2774 5910
9120 4716
521 136
9433 4826
6215 9669
5980 348
7735 1202
10544 3778
4070 5033
9448 932
7436 5091
2712 5928
7686 5545
10626 6007
10264 1102
3608 5929
6793 780
2575 9927
342 2356
1228 9910
1224 6366
4130 4129
2797 2881
7766 8937
7744 6166
9229 9398
10717 330
1162 5520
2213 1194
1849 3371
7026 7187
4861 2489
4338 9053
2319 318
8516 1221
8683 401
9299 7498
6361 9297
5937 4514
1240 1084
10633 6430
1235 8057
7849 1772
3719 5091
4887 3448
1194 7215
1223 10244
2338 1988
7094 8903
5929 5412
5281 7635
1214 4952
4396 8866
1426 8825
3075 9897
2775 2648
6369 6524
7283 2640
1840 156
1773 8135
1172 1181
5636 2899
3737 7746
3398 10362
8831 9308
9002 3282
2723 8718
5116 7486
4126 1231
1215 1145
1726 3908
3878 8551
3273 1209
3352 318
10212 7292
1164 3491
8690 1225
5824 8577
8277 3396
8544 2120
2320 236
8274 5831
6306 6168
3467 2688
6789 2802
2604 9021
1235 7543
6525 5437
8458 6007
8716 8859
7919 8193
9949 2253
4121 1219
3019 1231
1364 7250
3781 1990
7643 5732
5257 5241
5824 3630
4249 7919
7770 7230
253 2698
1773 156
691 5229
325 10640
127 2640
8189 7979
3208 8409
325 4210
1544 2342
21 5874
960 5412
9588 1197
4125 2042
8127 2141
5472 8448
3136 2342
3045 8849
1926 10544
3597 9120
3362 10541
8519 1172
5515 4268
2395 2647
156 9787
9823 2229
5636 131
7245 2517
3496 3877
4130 75
4568 6007
3542 8778
1357 9854
7522 2730
6041 1198
892 2807
5545 5285
9511 4657
1561 5804
9871 6549
1228 8140
1143 5515
7643 1898
10435 5545
2319 1334
2642 5446
6007 8709
5292 5415
2127 6876
8050 2640
5545 1882
1234 3594
1511 8405
6491 7636
390 9532
3882 7750
2622 1131
1171 7099
617 8349
8954 8477
8819 5986
1951 1227
2053 7522
9285 4330
9053 1241
7480 3269
7057 5859
258 8551
1071 746
1171 6842
1561 1641
10146 10185
2433 5462
1787 3091
1082 348
2152 427
6507 3621
5514 280
1227 2537
1228 9532
2122 8843
1905 10626
2050 1194
10450 5514
1239 5965
8855 9135
325 519
6490 10717
34 2123
8056 9513
10381 2866
1260 4861
10047 3438
5544 8082
3138 6542
2305 7637
876 4231
4128 5912
3951 8506
1439 6314
9421 2240
6640 2424
2342 10428
2050 6360
7849 8826
3684 6782
8990 156
5323 10435
1926 8056
1491 5446
8486 5636
6727 9398
1849 10425
342 1926
2902 2687
103 10450
365 485
3714 4900
5562 8519
1491 7290
704 4100
1915 9317
5831 6228
7286 4861
3418 3156
3396 2533
3765 3848
6137 1021
1002 156
4900 2647
5243 730
8864 4926
8137 4370
8056 6327
3844 8684
7205 1524
1235 9008
5437 8427
6266 1632
2013 2793
3262 1773
2804 8189
3356 3383
4716 2320
1172 2815
1798 4767
7736 1555
3908 1191
10544 2582
7291 4130
4834 8894
8823 6533
10379 6529
1240 9735
7156 9985
2098 2924
1428 5452
6463 3117
755 1427
5566 1179
9387 9669
9430 9014
4123 10124
1106 1215
1813 1237
5596 8051
1234 3544
3022 8406
7507 9250
8516 1209
5989 1427
1861 9003
307 2929
8496 6057
9946 3595
4861 2380
9719 255
7370 1537
3716 1237
5567 9424
8242 9484
8551 10430
8238 7294
4123 6548
10717 836
10623 4933
5636 9219
9021 7755
1723 474
5830 3474
5305 8551
2053 596
6426 8502
1426 7849
4124 7289
1199 7947
5561 5523
10245 7488
348 606
326 9143
3092 9287
9317 8409
4380 357
8810 1236
6898 2206
308 2589
10456 10605
3208 1775
762 2694
1772 7169
6137 7508
687 1440
478 8907
2904 2156
3594 3123
8011 1479
3214 8056
3231 3715
4344 10626
3416 782
748 4814
3785 7832
1185 3851
2125 2242
678 641
8971 4860
6525 6936
8367 2467
7286 3329
970 1223
1791 430
9532 6154
2770 6007
928 5928
4130 5305
3337 6490
1209 3630
1926 8845
9131 2617
1225 1219
127 7339
1982 3226
9876 3489
4933 9801
7637 9652
2276 1156
7289 10333
5089 4077
4861 490
5813 3090
7969 5389
2158 2827
3666 8501
2272 5233
3280 9532
8859 2947
8893 7088
8089 7027
2668 8522
8199 6559
1219 3655
1157 7658
317 9871
1199 1171
8129 8914
5520 1537
3848 4861
455 5566
10027 9652
9532 3379
9802 6489
10446 4093
10717 7293
1788 2319
3817 98
2053 645
4125 1861
2920 1181
2545 1199
8881 3273
3167 8137
7261 1311
6924 5951
253 6702
9098 10717
7246 9901
79 1238
2501 7336
426 7920
3705 10456
5885 2861
10712 1223
919 293
7546 1194
1065 6670
6963 9557
1849 6223
10408 3685
1198 7331
2316 5769
8625 7286
1663 3879
3205 9718
6700 10534
8843 9299
3153 6137
6549 3375
8692 7754
8002 6050
8975 5010
6504 7689
155 8368
5868 1179
10427 4215
3134 466
7674 4709
10431 5025
9652 7804
5032 7250
5363 1064
8140 2342
3755 1053
4214 10435
348 1791
322 1205
1463 10243
2165 7603
3414 3953
4125 8716
7277 8834
74 6549
6778 8389
1219 9625
2827 9902
5073 8849
3113 7916
9299 5894
7940 4554
6487 1082
8201 3737
7572 5515
3882 3414
9844 2924
1192 6801
3851 1775
374 463
7685 4643
1213 7342
8516 4897
1786 6168
4566 7475
2533 1175
6219 6489
3234 1228
2407 4098
4826 4130
41 3778
5012 2035
1164 5566
9910 8519
6491 8448
244 7011
9852 8138
8139 4078
1886 852
4929 434
2830 7496
7218 5464
7900 7147
9209 2049
7586 8140
3547 8140
322 306
8056 6381
4396 1176
8273 3328
2266 7291
3280 978
5933 5865
1199 8746
2486 320
3004 8926
5302 8544
6881 3093
8454 4157
4103 1926
8290 357
7391 1028
1171 1212
5894 9400
9655 702
7336 8090
1616 9641
10105 5951
5251 4324
64 1012
8835 9287
5813 3875
6219 1918
3418 1205
317 6190
6016 3490
1175 4403
9508 10335
2010 2648
1205 1772
1595 4666
4756 9179
6504 3163
5531 5235
7635 2889
9120 4625
3786 8223
8093 6331
8201 2137
8149 5220
5091 3655
8137 325
8871 1364
8448 3720
8823 7065
642 1179
324 9470
6778 1081
5943 3020
5281 3439
2802 8991
4214 4213
1222 2918
4924 6286
3295 1084
6007 1229
5093 6670
5331 7735
1697 347
1790 7196
10409 347
2302 8810
8120 10389
4282 9909
8749 6570
3151 2049
3134 7329
7230 4900
9973 7720
10643 1172
4129 8823
3301 1427
9190 914
9848 1181
8843 8
4001 8389
6145 8795
5811 1365
1468 7501
8113 7291
860 3851
8056 7968
1179 7971
1905 5732
5956 7489
1718 2276
638 7129
1227 9193
3630 8431
417 1206
7623 1430
1491 6369
3703 6489
8448 8350
1653 9818
6153 6286
5293 8056
1191 8075
5341 8683
6047 2465
3752 4250
7803 3782
314 9651
5604 6037
4997 4213
9120 9868
8692 5433
7635 10333
6152 7289
8709 2572
4602 1491
852 2592
315 9506
10045 7736
8844 4566
3375 3778
8189 4333
5566 1241
6443 1773
8189 2815
2608 3803
10207 6168
5534 7491
4703 8704
7533 10606
4076 7246
10363 1202
2430 4124
7522 7631
5520 3670
6356 3429
8511 9064
5091 7026
1194 7480
8440 5514
1206 7033
10592 461
5460 7127
5355 7318
2433 590
5276 637
8117 9991
3487 8496
1498 7134
7658 5831
3315 748
1234 6164
3851 1773
5305 845
512 1169
6269 1202
8285 582
641 9891
6955 2889
5939 788
7504 5502
8491 6843
1198 7976
121 1228
9320 1662
1199 7921
3538 9532
1241 8544
6623 8482
5245 5951
1235 1989
8506 6490
2213 7286
8512 6048
8834 10611
2537 6234
1227 9233
7129 9621
2457 10613
2018 4903
4860 3183
3167 5108
6883 3716
7533 2537
4903 3507
8823 9390
1187 10699
1198 1241
6225 2846
10209 3072
4485 2573
4502 999
10095 10640
8858 504
9120 3770
5059 1364
1175 8273
9070 1468
1202 2467
8141 8691
3124 5268
6548 9526
661 6714
1228 292
5800 5950
6612 6229
6784 5831
2342 6427
322 156
320 8140
8682 6793
4952 8506
3530 8861
7557 7423
5434 9128
5714 638
3147 2466
2849 9450
5027 2774
7486 3619
638 2057
2755 9881
2647 8254
8038 6135
3836 2866
1606 1256
2138 1334
748 5859
8008 7594
1849 5446
71 582
3156 9845
5093 1206
1928 6406
5040 3619
253 7862
3115 10456
8516 6137
5033 7992
6491 2628
8351 3655
1172 6159
1228 2320
1926 3441
155 5396
1198 6314
2592 6190
2722 1526
1181 348
1849 1181
7750 156
8388 3782
8857 638
3748 8855
2260 3782
4420 7292
1728 10428
3120 7339
7251 8506
2706 1104
1799 290
7768 1194
3912 3332
8891 4009
3438 6007
1181 8238
5505 3205
8577 315
8511 6057
7338 6443
8409 2978
97 6366
9698 1165
1912 621
9357 7291
5469 1199
5636 1269
342 5865
3657 6793
9139 2320
2628 9716
335 166
10450 3385
4249 6268
2923 3490
1624 6489
3956 305
1905 5566
9828 9039
3329 4630
2516 3597
6659 8409
2698 6808
6007 3700
1791 6343
2292 4206
3765 1544
4129 8831
582 7987
8189 77
1787 2721
10409 6945
2708 10613
6007 2775
6793 3090
4246 8810
3642 1517
3154 1200
8289 10623
4465 1517
1071 2013
5276 1452
1209 3282
7129 8835
1612 2252
4504 8137
1558 2213
931 6683
3963 5389
5986 10459
6489 641
79 3228
9404 2799
6791 3091
2882 7635
7250 4211
6172 10717
5986 10708
4941 8352
7229 9128
1561 2835
6356 8894
8502 7211
2018 7251
2577 1224
9469 8823
8683 342
1718 2276
893 8759
9652 6538
3396 1205
1735 640
7842 3528
1215 8927
2640 7491
5138 1206
567 10105
1209 519
302 741
7711 3848
1223 818
7023 10533
893 6037
3280 2342
1192 10226
1234 1735
8308 8811
810 8486
1221 2827
2730 5930
9014 315
6587 7803
7830 8057
8506 3768
5191 9344
1219 4124
5148 2163
365 2319
8252 334
5487 2538
79 1175
398 1799
6366 2949
5929 7538
3705 6491
7635 9120
2267 4924
2881 8200
9664 1191
6782 308
5929 1209
3872 6359
7216 113
4974 4952
7329 3984
8544 1507
10071 1849
7234 7229
8079 1701
3374 4757
7230 1908
4041 1369
10397 1533
4297 10459
10305 9200
5429 9474
1271 3668
1698 6443
3684 4552
7746 2485
8238 1234
8225 7345
6489 6785
1849 2387
6154 7286
1229 3365
1022 8826
5471 8901
10696 836
2141 8857
3728 7855
2014 3193
3031 8238
4073 5562
317 845
2430 7658
2622 2881
6549 4656
8577 10544
908 2047
10431 2225
1224 8804
8607 8823
8409 1175
8516 1455
2545 8088
4775 185
7243 7222
4380 9927
8496 9673
74 3296
9189 1238
3441 9254
8262 7569
1340 6264
985 8892
196 325
2813 9143
3375 2221
9650 8749
10691 9671
8541 7627
8225 4652
3715 10553
307 3201
3301 5091
5710 2881
2545 6541
3635 5927
8759 2642
5968 1240
7339 10418
10147 3755
5390 2776
1787 7539
1491 389
7682 7584
642 326
302 1933
351 1544
8316 4629
4231 2276
7656 1202
4826 6542
611 10574
2846 7971
3123 8954
638 3958
3317 8189
2279 1216
3206 449
1891 3805
748 1353
7602 5813
2647 2211
1558 2797
520 8676
4053 9513
10435 280
7746 206
6277 9385
2994 1235
8368 5951
449 28
8169 2335
2208 9120
5515 3668
3280 342
8893 5859
1084 8590
3167 1209
5270 10220
3630 2108
1915 3193
7608 8140
1229 79
8818 10362
7421 6379
1215 9398
10428 1546
4841 6491
4531 6016
3208 1241
1197 2155
3091 1234
5951 5515
3456 7444
1113 8139
10553 7242
9972 7643
7354 6544
318 8321
8785 1430
5504 2123
1455 4196
2320 1108
10362 8745
10450 3907
1197 7491
405 1172
6766 1179
8893 7658
2252 1716
2854 3189
6901 144
1849 6007
1194 7249
2504 10125
9063 7612
914 5093
5566 6537
8598 748
5494 8502
4070 9138
10426 3204
8866 6793
1113 4878
1234 6331
6859 2229
1269 10442
7286 5044
8426 2714
1572 8242
3905 7803
3911 186
3392 6739
1228 7025
582 6255
6727 1198
1200 10699
7129 7029
2283 888
4617 4155
307 8804
303 8409
8778 253
4918 2846
1099 6572
5251 1172
8741 3904
4734 10357
1798 7601
4861 3243
5234 1053
3167 8056
5045 2923
4952 9625
9636 893
1700 8843
2127 8991
1915 41
4067 928
5561 1199
2867 1907
4157 9877
10516 8811
9526 9047
1205 4622
4388 10303
8035 10435
718 1010
4713 8285
7992 9017
2663 3147
2539 7828
7435 1215
930 5063
1176 9861
9313 1192
1095 28
6793 4458
3848 10415
9974 4123
2804 342
9098 9304
4360 9557
709 3121
3362 5986
4359 1234
732 10149
7244 6152
7948 755
7245 9395
1753 660
2060 4268
5073 10378
4905 2467
3822 3233
8139 3156
10585 4479
8127 64
1910 5028
8232 3193
3687 1821
8940 1171
4929 5972
3991 5005
7199 2152
3654 4108
3472 2835
10712 7914
2475 1460
6128 1176
326 10694
2466 8811
8496 10221
6793 1680
6135 2710
7760 7643
10678 221
9973 10699
88 322
490 306
6794 8607
6286 3027
4378 7293
1389 1096
1757 7291
3916 6677
985 6589
8610 2834
1260 7488
10378 8528
10491 8759
3975 5281
8244 4530
1229 9192
7294 7636
1202 8975
1891 6491
342 3423
5036 9866
6591 9115
7339 3800
3716 893
8350 1490
318 1823
7289 2728
10008 1653
8886 5008
10696 6620
7183 7496
10220 6503
845 6549
6558 3267
2776 478
7920 9714
1739 5306
79 6930
4183 9194
7367 2279
3139 641
641 2322
7971 4124
7745 3595
3690 7745
6508 3438
3310 6466
5774 2619
1914 4567
2878 3399
121 7841
1234 3906
1402 5731
782 6137
8409 9697
6745 2320
6656 2572
8427 9547
7339 4331
7190 2991
8243 5178
8352 5258
5972 8321
4888 5637
3716 8118
810 2316
4370 1677
8844 10712
7750 8406
6793 10435
156 2221
9647 3182
9547 7594
1171 3387
6925 8120
5252 334
7439 8242
6145 10552
2946 2541
1491 3903
318 2694
2269 7292
2628 2427
10148 4183
8718 1552
4330 5010
7065 8683
10243 6055
6214 5214
3372 9518
7489 7686
7482 2302
3387 7735
5218 10442
6744 6168
1171 6314
2550 3090
2457 6296
1823 3123
1430 7770
2770 2774
1525 1922
2648 253
7373 1235
7848 4125
4300 1737
7557 1588
4331 8861
10328 6761
1394 1192
1224 6154
3703 3072
3310 9432
2335 197
5125 6194
3660 4878
7291 293
324 6923
641 7636
5751 5831
2276 5520
6943 7603
2815 7735
2708 5927
8893 2324
893 3267
10240 9118
9993 8837
2756 5020
1448 5823
1612 5071
8201 3571
9189 3655
4679 7716
9825 8991
1653 4069
8991 4271
8514 6366
6724 8508
167 1791
9298 5306
8854 814
10006 10712
4910 6793
336 9829
9900 9670
2365 5981
10307 8928
4898 1455
4858 3242
3125 9138
6702 1453
3908 9828
1227 6729
9910 8991
641 7336
852 1250
9210 10464
634 3193
3850 3072
10555 9129
9579 3993
9063 5460
9567 6168
5115 9698
7920 167
4370 9190
9974 7353
7471 7919
2904 2899
9433 1241
4628 10485
7658 1196
8486 3432
7292 4399
1334 9871
4438 5500
428 3209
8609 8426
2434 641
2756 3091
5824 293
7289 4128
9390 1111
79 5992
9432 8406
3091 8519
8518 1517
2905 6461
2213 322
2776 9503
1205 10384
9733 10452
4098 7920
1240 3090
9850 5141
6085 7002
9621 3132
5001 8684
6058 7147
9796 6017
2210 167
8494 3072
8127 1455
1181 9716
7292 1517
1093 6400
10216 191
5566 5341
2457 2827
9120 8129
8293 472
1197 5398
8404 1164
3156 7989
1426 8426
1179 5948
5276 8408
1229 8834
170 2319
8640 5449
1191 638
8075 7744
3725 6737
2314 1245
1229 1624
5338 8683
2622 8928
4125 8691
3845 8831
9814 124
4561 10556
5772 127
9397 5305
3738 8716
890 1179
3684 9508
6372 7421
6265 6923
9782 8844
8709 5250
348 8684
7643 1384
6058 6372
1215 7339
3297 6399
4633 6054
1063 1404
428 1215
7025 8928
8835 7686
7291 10485
9820 1171
3204 7026
9588 7293
7293 326
9520 5081
5025 10332
7295 1915
7622 318
7862 1835
8939 8864
3048 6277
4109 8323
4067 1695
7635 7767
8409 7989
6241 5824
7075 8849
2053 8496
5460 8406
10173 5386
2730 8884
8517 236
5880 3138
334 8609
6491 7039
4797 8432
6148 9375
6489 4974
2157 8891
1231 4860
9532 8797
8368 10544
8506 7489
3124 5319
5306 1180
7546 8006
315 1237
8138 7538
4644 6802
1256 3372
2724 7910
3490 8692
9877 1257
2971 7078
7603 1176
1175 306
4127 3608
8812 10513
6145 8107
8502 7243
2514 5859
3291 5494
8426 3205
10725 4840
9368 296
5234 232
10624 1761
9531 6935
4859 8374
9982 6366
3489 1176
6041 6804
9088 8075
8830 682
757 778
2573 4691
4137 9588
4942 8288
4567 5768
5276 7496
5929 7083
6325 2053
1930 6589
1772 5119
74 7636
6930 6491
8709 8835
3600 8117
5514 8777
3631 2804
7378 6657
4511 4984
5198 6490
7391 8981
7246 2618
2537 1181
1051 9021
782 7383
7720 3191
6316 1701
6354 2127
7550 6822
1172 8123
8823 1082
10553 8225
10334 326
4826 638
10159 3716
7375 4078
2840 8991
3150 3072
1526 1517
4460 7506
8713 1191
5986 7609
3417 4776
5929 7804
3654 10149
6016 325
3533 8827
7476 811
1237 8505
4703 8325
8496 2804
641 7250
6152 8518
8528 1175
4714 9517
10409 10684
6838 7489
1215 3262
852 4061
6040 347
3749 8835
1200 6219
2699 7012
10318 6351
642 8140
3138 3764
318 4026
10409 2360
6589 3414
8826 1196
928 10509
8516 1113
2302 7292
7744 4299
9021 8135
7129 1521
6943 7218
9070 6801
3623 9851
5494 7289
3387 3261
6764 9357
8189 4928
864 9014
1053 4069
342 10220
2064 5122
3890 10162
1227 4076
7399 7627
3072 9698
4018 4123
2496 9238
8189 445
2504 8819
1198 941
4370 10629
7583 3851
1236 8849
1205 315
1223 5459
4128 10633
1209 636
6063 3882
3645 10428
7501 4930
1223 2279
1454 314
5390 5499
9718 3267
600 6007
7627 3204
2756 348
1914 9506
4903 1113
1241 289
5951 127
10415 10182
3087 9820
8506 5081
5852 2802
2924 7583
2467 1830
1222 1237
4756 4861
3329 1729
8169 7014
5019 5566
10631 1430
6696 4328
325 8128
1205 8881
5196 151
7090 1647
5859 6430
7920 2276
5514 4860
5830 638
1225 226
3015 1849
10314 4806
10103 5012
6655 7044
4098 460
2446 9508
858 1075
6656 10435
5499 638
9287 8139
8588 8692
9972 6330
9017 1144
4755 1862
8075 4409
931 8139
10081 1175
5885 266
8470 414
1226 4215
8455 8917
7916 3124
9040 9569
1197 4981
6667 5073
5473 7643
5276 4900
10245 1222
4248 1427
3654 6988
2800 6987
8486 10428
7804 7250
9696 10298
9882 852
2622 10449
6506 3491
8890 2512
7199 1172
1226 8390
121 9652
931 7169
2917 7431
1234 6696
4578 6359
2890 315
348 6400
5752 4183
9910 1172
3786 6829
2846 5544
8138 3963
6015 3230
315 638
8871 8879
2550 9540
4425 8616
334 325
1229 3189
834 9120
8754 3269
8368 16
5566 8406
4887 3416
6145 2127
1698 4274
7735 6714
5498 2387
3205 10303
1654 9286
4729 5276
3138 2337
8317 7292
3124 2467
9866 6372
2949 8370
2018 6424
1202 663
414 6278
3980 2730
3189 5386
2648 2920
1982 8887
8684 188
3369 6104
97 4933
3522 8409
1219 7663
4662 8132
1572 369
1233 10462
1148 1209
318 8349
1171 2802
7377 2802
3655 6893
2851 1615
9065 1234
4530 9190
6426 7296
1787 7301
1228 8843
3046 8075
4850 10409
1171 8518
6286 8825
7221 591
9128 4213
8829 7292
8013 2433
1197 1111
6168 823
8056 2279
1219 9190
1544 9018
2923 3608
1930 7336
5545 8817
10294 1229
2276 5934
1254 8857
3188 5351
7205 9656
1896 211
4446 3782
7106 417
638 2919
9923 4328
8409 3909
10435 10450
4219 296
3262 2357
8610 8406
7277 7360
6057 314
1491 3730
3193 1181
7581 7849
4048 3803
79 4126
8515 3660
2439 3387
365 10303
347 7832
6137 2548
6409 9527
8511 7973
5463 4157
2336 7517
2849 3645
10209 2342
8508 3336
280 1170
255 760
10545 10241
3429 2360
7431 2210
3668 1430
9651 3329
8844 8981
4358 3375
6016 8551
3630 1180
7641 3754
6154 8684
1226 6804
8417 7483
9017 7623
1901 1616
9521 7580
527 5881
318 6360
9189 3331
156 9042
2713 1147
1926 3715
7146 3877
3418 9913
332 892
5830 1237
6489 2122
1256 4006
7090 7562
2700 3151
7469 3544
1352 1976
3623 8040
8129 7522
8056 7795
4009 4703
156 6644
3906 10051
7496 3645
5637 2154
5367 134
8857 5885
10303 2628
357 5555
9021 2018
4142 5073
10215 816
10667 8991
199 8426
9697 1171
829 5515
2126 4567
6739 6701
2504 7489
6793 841
7696 7083
183 6923
10499 4649
322 10712
1436 8991
5033 8252
8092 7496
8564 3902
4128 9588
6130 9179
8709 7506
6007 9548
8440 6038
4861 2320
1172 5880
9119 3438
5178 2776
315 9339
4343 10016
2802 5959
7294 3654
1200 1072
6983 8242
7736 9520
8231 10147
1838 3364
9697 5487
6339 8177
8075 8577
4076 6444
320 4954
3072 5544
1631 927
2347 6219
8637 1080
6691 8866
5951 3276
4861 3489
6739 6018
6793 1491
3185 5839
2616 5859
5831 1455
970 5968
4522 1063
8517 1428
3697 357
6352 2342
1142 3858
348 5637
8409 2663
8140 837
908 5806
2335 1491
9724 4444
1888 9775
325 8308
2640 3958
4681 6548
8584 1182
7293 1491
296 7486
8574 8857
1231 1199
6148 1274
8527 9607
8139 1194
5355 10578
8502 4626
1849 8177
4349 1113
10318 2380
252 9701
1215 3149
1756 2663
8989 7293
8091 2815
638 3419
3227 8835
6923 3908
8137 6801
5753 7361
9519 1215
10015 8577
9431 1278
1222 5396
9534 5494
731 8406
9908 9832
2388 6199
2592 6152
592 10243
1617 2828
4499 8595
1849 3437
2430 3509
4076 8432
253 2708
89 1455
6340 8512
156 155
2331 4293
2279 7293
1544 9249
6165 7378
5398 1786
4951 6673
3147 4671
74 2538
10465 1065
7291 2895
2899 1463
7566 9526
7537 3023
4657 5081
8129 3532
404 8379
1625 7845
308 8144
9844 5805
8426 3418
654 7743
10067 10384
2543 8151
2266 4910
7920 9518
214 9320
5849 5515
1171 9579
599 2799
8252 1171
1205 4574
2894 5636
9588 6444
3882 864
589 10116
97 2509
7196 7169
1181 1224
7289 638
9089 2550
348 3501
5602 1202
10397 7129
5700 9998
641 1108
10098 1181
1192 641
2663 9100
7307 5520
7133 9120
600 7350
3926 10415
6489 132
1463 348
5562 1176
1874 1231
3262 4903
7487 10553
8551 2150
7229 320
6226 1224
3660 8412
1564 4952
6227 7339
365 6135
3151 8431
7277 3991
8834 9654
1334 2517
6712 1669
4776 1599
5583 641
1378 5928
8480 2800
6219 7841
6589 8352
1240 1313
4606 10221
5929 8842
2640 10386
1608 3507
3206 1430
8991 10449
9416 8587
7130 8238
8426 3704
3417 320
9287 71
3444 5514
3842 7288
2219 8764
4937 4657
1129 2276
1206 9974
3054 3280
1834 4330
5886 3336
6088 4893
5472 4952
3544 3151
864 10415
7090 3908
9328 1006
1171 10170
8855 9208
5276 2756
619 8915
3280 7681
1338 7546
6281 1632
8014 8142
8577 823
8427 7129
8835 7291
5951 2633
10712 9120
3778 7216
5190 3630
8361 3057
1790 4824
3115 1241
9085 893
8199 6152
4571 308
1965 334
1002 8683
2576 1237
8137 8174
7329 1663
3193 6824
3282 1233
7804 3866
6278 3421
1241 7033
2127 4238
8174 8820
8718 6145
1171 3273
1171 2622
6059 4142
6467 2920
1205 7421
3490 5267
4633 552
1491 6135
3654 1261
7806 7248
6354 2347
8115 8871
2273 4677
505 7289
7202 10435
10159 7643
325 5986
1562 1351
8140 7736
3032 1448
1102 5234
8514 10240
1219 6930
10435 8352
7689 9526
6598 582
8496 3387
4280 7246
10513 3411
7075 7637
8908 1215
4898 334
9398 10148
3261 836
9339 9726
8893 6036
4716 5445
8388 7888
4155 6136
8189 6504
2629 7055
9189 4675
5152 2279
6783 7529
1453 4336
4932 6444
8056 3975
5843 2701
2895 4571
7506 6135
6168 2033
8260 308
6137 79
4898 1426
3822 188
3329 4918
2226 9238
1171 1517
6491 6015
1191 2323
1901 1239
6987 4446
326 4324
9972 6311
7036 3518
476 2319
8320 3645
365 8263
9138 138
8759 2950
8137 7750
1205 7187
6016 2692
1171 6007
5929 8056
325 6549
8511 7456
3191 7916
8185 2774
8683 5986
2226 1234
3778 2581
8774 7658
2629 1206
8898 6152
7920 5566
5497 3489
6940 1176
6801 7286
9973 8534
5951 10435
9098 2209
7018 7531
324 8426
7612 2763
10520 6987
4525 5515
1179 3970
9991 4130
5039 4449
10034 10209
2653 3963
3797 3437
6150 6240
5986 6088
10289 3193
3489 1849
8132 7722
1192 5520
10322 1849
7259 3491
252 6234
10624 1674
3556 2226
6016 7289
10513 3604
5361 3151
3204 3907
9189 4924
8127 6361
1271 1175
3193 3127
5012 999
182 8830
8480 320
348 1621
3439 3023
4619 7017
6148 1202
7707 2150
3630 937
6843 6289
1612 9650
2942 8056
10717 2467
6722 3397
5305 9927
6918 1393
3777 5057
6383 1227
7205 8829
6228 7195
1228 7339
2307 1977
2605 5538
5016 2334
2488 5514
765 4523
5830 9974
941 5817
451 8140
325 1734
8624 325
6574 1227
3243 6414
9654 8426
7293 4922
9910 1219
8075 10009
8551 9952
10009 748
2273 2582
1175 5240
4865 3241
1311 638
9518 5012
10435 1161
1982 3125
3240 402
1192 7294
10250 2775
8138 7321
5019 3544
5341 8831
5501 5091
8093 308
7088 10421
5929 7218
2490 8759
1905 1221
3583 10284
1632 3544
4183 1555
7603 3906
654 8208
4146 9526
7533 4214
6369 10166
7425 8515
7264 10442
7483 6789
10402 348
2265 10498
7155 325
2316 8203
8431 9182
7603 6702
2505 7501
204 5520
3414 5973
5881 3576
1226 3310
5482 6361
6549 9992
7737 773
3441 1833
253 9723
2241 8621
1172 1222
5460 7724
2149 638
1202 6940
8740 2430
8165 852
8544 9058
9071 9871
1238 6988
3297 8174
1772 8138
9357 7660
6475 1672
7750 8812
2538 6226
8835 8239
7496 5105
1238 4841
6161 2332
2329 6219
3190 10717
5607 1095
1524 4704
1176 8186
4885 1241
1863 10326
9713 6270
8834 7293
4125 9224
6148 5520
347 2524
6548 41
6549 8321
7743 3243
6404 5913
2756 7044
858 1238
7421 365
1228 8835
2640 5881
8890 8117
3214 10415
7286 527
7083 6940
7770 6286
2154 10435
6898 3582
2976 7803
5511 2679
8128 9287
10162 7065
5928 8350
7292 4922
9727 6491
1292 10696
3041 253
6135 1196
4125 7568
7280 1898
1620 10103
8825 4130
1237 5386
4446 3583
2584 7916
6444 7293
8427 9910
10717 5849
10361 3236
5831 2812
2857 8741
8860 4984
3193 3280
3992 7381
9433 596
3439 10276
4719 4376
3907 6542
9599 1194
4064 10414
273 470
8719 4067
2929 2433
3837 5775
1813 8849
9673 1926
10362 1716
6528 8855
1526 7694
3489 3631
6344 993
10085 655
3092 5463
9518 1176
1205 4939
10587 3034
1457 9316
3091 1191
8825 6746
893 7507
9653 1233
1453 2640
7200 9913
1001 9053
7495 7421
1179 2033
2491 10548
8238 6587
4231 9435
325 8351
1719 2242
6840 4952
1411 1172
2500 4918
202 2113
3126 3622
8242 7438
8350 1171
1153 315
3404 2467
6570 8139
6487 8855
2266 9299
6137 10200
4601 5929
348 3689
669 6946
10219 661
3716 9211
8252 2466
2127 9120
7576 10036
664 10458
1070 226
2493 8274
8385 6142
3908 6676
3313 5831
2758 10544
7371 4952
1215 8749
914 2704
7508 3310
2097 4926
10717 1427
5566 2206
9842 9137
8140 6007
3544 4326
8406 587
998 6008
3441 7803
682 7601
5830 4175
5849 10318
3006 2213
2255 3705
6223 2153
1722 4641
3752 1225
1465 2503
10197 3182
5885 4837
5290 5038
8242 4346
3803 2425
7804 6057
1269 1812
5563 7354
8811 1268
3204 6999
5514 9569
2262 4433
9927 10641
3331 1814
6190 4839
8699 4161
10015 7579
3489 814
6264 8610
2510 8189
3269 8426
2776 5929
6168 1379
9120 5542
1544 3801
3489 6200
8322 7250
2018 6038
7089 2410
1082 4714
7786 3970
4898 7129
348 406
1787 7973
2170 1430
1757 3820
3374 78
3301 1276
4127 7804
7426 1171
6137 8502
8487 8812
7920 7371
8426 5544
3208 1914
958 928
3241 9918
1231 8797
9058 2276
5281 10688
3491 6673
4797 5109
7230 2414
5318 8142
3622 4643
3156 6739
6809 1415
121 1427
7033 4952
5958 5545
4936 936
6372 2147
5346 9852
8368 10164
165 4523
9814 3749
9387 7486
7849 7215
3123 3908
85 4375
8831 237
5545 4761
6263 4640
6489 2536
2676 6036
8137 6683
6569 2319
9672 9783
4125 2830
10143 2622
858 1181
3697 2592
2267 7293
2412 2866
5234 4403
3770 8426
8102 3193
1191 3282
4614 318
10174 2827
1037 856
6016 10624
2713 7712
511 7533
337 661
1082 5281
8843 4643
2085 2395
5161 2723
1428 6007
1063 5514
3716 5514
8174 8894
9559 3255
6166 8189
4130 1196
6134 3539
954 5723
3906 9243
1231 8129
7720 10141
6154 5281
7643 6242
4231 4276
7229 280
6487 6660
7916 449
1221 3882
8519 1191
5362 7658
4358 6057
3878 5709
4975 9687
318 1176
1224 5276
2348 182
6390 927
4370 8280
6007 5922
1240 3573
1234 1143
2801 1231
3418 4575
3749 8075
7658 638
1191 5346
8471 7190
85 3224
7635 7250
6822 9120
2424 9298
6360 877
3228 1172
6696 1750
8823 5824
8457 2336
2856 7336
10010 7147
10533 6057
3387 6638
9519 1786
7506 8528
201 434
5276 1237
9189 4879
6017 9114
5316 10232
1222 2640
6154 303
8488 3374
9848 8651
5866 8683
9327 1200
9286 7329
8132 5281
1235 2433
7522 3380
155 3719
5198 2667
1600 9020
8199 1874
2538 8193
5053 6148
8835 8426
1423 5560
3329 8000
852 136
8835 1191
7836 1985
9591 5929
6940 8857
10717 6161
8189 10570
3474 8880
5251 2974
2226 9178
6016 4077
6457 1179
1224 9786
6586 9815
9974 2274
335 8956
3237 1181
7293 1901
1624 5912
7969 9215
702 4924
7330 307
5385 478
9299 5566
1172 7187
7322 5281
4125 1849
8878 5876
3182 6923
7189 5460
1228 9472
1790 10428
6589 5716
7186 4645
3509 7315
80 8350
9782 6486
2154 7222
2889 1194
2209 2279
7506 5930
8263 7760
6368 1923
4169 342
5342 13
4064 8280
2923 6684
4795 7920
8139 5849
6593 8830
10221 9002
4128 315
3490 5352
4176 4125
9126 1615
2487 8367
789 342
4571 5485
10163 1181
860 5515
2674 8113
77 6350
1176 1121
7686 5514
2986 641
6008 5236
4225 3123
9518 2226
4230 6369
7229 8026
633 8117
7689 10049
133 6154
8368 7297
8488 10543
9546 1185
2923 7129
9675 1227
6567 6154
1179 3018
909 2342
4436 1085
10477 1237
607 6668
357 3752
4215 325
5461 6055
7537 1926
320 5276
1206 8426
9179 7287
3008 5034
314 3439
3655 4861
8075 1867
10668 8517
10182 4883
3715 9734
5246 5051
5073 1237
8733 7221
4329 3544
2138 975
5081 8645
1198 864
7229 7259
4122 4446
1975 5281
172 7611
5536 2802
9871 812
669 4633
4128 2578
8321 8625
4125 8049
193 8283
7022 7420
7862 8090
8867 1349
4676 1670
10442 3252
10435 3791
9214 9555
1881 8137
8112 1199
10148 6042
9903 3054
3908 5545
2897 5752
1653 3958
2538 2489
10302 3329
8835 9023
10426 406
4657 7245
8810 6159
9403 5264
5636 1408
1172 7488
1065 9398
5195 8619
8139 281
8831 8093
10570 329
1787 1982
3242 7743
6548 959
10717 6190
1572 9910
3204 4522
5459 9120
2920 3536
8857 1337
9588 127
9298 4125
8056 1160
1847 4647
7283 3244
5830 9195
1362 211
8140 8406
4883 10544
1773 2127
8861 7044
2827 8746
8931 1926
8539 2385
5743 326
9432 7424
3768 3282
5093 2862
5865 1786
2131 3607
8189 7557
1238 3908
9816 8551
3704 9320
5234 13
1787 4120
7129 8129
4861 8431
5752 7658
9613 2418
2663 7486
6145 1206
4037 8515
1173 4009
1181 1235
7129 1684
1176 914
1198 3329
5093 1229
8691 7592
458 3208
3703 8817
7103 1235
7368 8189
8859 42
2296 401
9248 1237
8749 1240
3282 322
2756 3852
4067 405
554 3987
1175 687
3072 3749
1334 3348
7644 4862
8855 3975
6987 10047
4498 1219
7201 4002
403 8889
5566 1815
6616 9194
365 8288
3228 1233
6225 1223
4847 9259
4811 4213
6542 175
3499 2061
1194 10121
3124 641
5830 8991
9751 2609
8587 7294
10409 2795
2206 7746
5718 303
3599 3822
2652 7604
9530 8526
641 2122
1181 1172
8864 2538
8864 4898
4817 5473
4233 9785
6956 244
878 2629
6714 5111
10221 8161
1369 8611
4156 7142
8350 9014
2298 8823
5321 5520
2154 3341
1164 3579
6503 9002
7735 2573
2756 1209
1615 2757
2604 5564
1233 5961
9433 4937
6277 10274
8834 9060
3489 4459
6963 6329
2272 5052
9294 1653
8426 6697
6942 4615
5073 9023
5414 3349
1798 10578
1926 3987
1619 1206
3655 6152
3134 7722
8189 79
3419 8759
2573 3138
10221 8406
5929 8528
7169 2920
5233 8755
8129 8513
8116 7246
328 10095
342 8855
398 5751
10717 4239
5515 7491
2332 9129
4860 3432
1176 44
3851 4127
1171 6802
8720 1205
2512 8886
1798 9897
6286 6273
2158 8273
5514 3848
5010 156
3048 8090
1430 7831
2336 8017
2991 3423
8843 9111
5725 2804
9432 4781
5390 10570
8544 8485
184 3532
8855 3419
7245 2087
5545 3269
7565 1167
9836 1221
315 1426
302 3660
641 587
1159 580
5091 9591
4124 5709
2621 4360
1172 71
2478 1093
5276 8137
7808 2210
1206 8588
7230 2225
8454 8390
8733 9475
2837 7567
8860 2150
253 2319
2279 4213
4502 3147
2424 10398
264 3282
8174 4098
4070 1179
71 5929
7232 8587
3166 7491
1349 4903
4126 5881
6619 1612
5830 1206
1005 8091
9532 7635
2721 4214
2822 8120
6369 9998
7214 7746
325 2291
2774 7750
10630 8817
2028 5120
8564 7065
550 7557
9519 3301
1231 9552
4905 1227
979 8368
3703 1717
7214 1228
315 3544
7488 808
5831 5062
9660 3377
1544 1237
7129 9221
10249 2622
7336 8377
8517 3118
3404 2336
2219 6732
129 810
5281 2478
995 1154
5830 5166
1624 6725
3789 10713
1334 1361
348 6278
6460 243
3936 2421
8825 6489
9591 348
6119 7014
1238 959
3655 277
5391 7623
6430 5281
3916 3851
9129 5880
7152 10281
4781 8894
7829 5019
4938 9874
88 10571
2909 6219
8368 1820
3043 10304
208 10571
7055 6570
5545 2443
7035 5583
7488 8056
3642 4840
9604 1181
1191 1154
8817 5545
9526 1237
8690 1238
637 4667
5188 9196
8548 8093
1222 4470
3205 6103
3397 324
10435 3452
4937 4297
1365 9506
3020 7182
8189 10628
2279 3569
1235 8001
1200 1171
6694 6570
7237 8506
1198 1198
317 2730
3844 1224
3745 6057
5868 8954
6007 7129
9003 1428
5281 5245
3138 9210
9927 6793
9655 6334
4078 3572
10162 622
3843 3703
7489 1238
2154 1429
10507 7055
10463 4127
1164 1629
4698 2380
5767 3439
3026 2827
357 7251
1215 3630
411 1172
6793 7657
4069 365
4297 2269
184 3197
13 7190
6977 5515
585 1156
2299 1171
8021 8056
1701 1200
5981 6802
3123 2280
5073 3282
407 1237
289 8819
7489 8845
6372 811
2512 4268
6491 3019
1181 174
1227 6989
8193 1992
4069 6940
7129 4619
3629 3206
4538 8514
86 9636
8861 307
8496 4289
8823 3208
637 4860
9972 4508
7369 3629
4271 6168
5566 6784
5951 9848
1494 2137
596 7294
1455 257
7830 7746
4776 9955
3090 77
1463 6037
9248 1192
2920 6036
3317 7022
4018 9992
8426 6989
8854 9001
1221 3427
1517 3280
6219 9564
10332 8426
3703 9748
5053 3544
1224 3123
7259 9192
4126 7919
10553 7706
2265 7736
1915 7294
1179 6154
1309 1179
1970 9506
6895 1175
6522 4567
8169 2278
8684 7281
3465 876
2349 7533
1235 2347
5499 5398
2840 8409
1561 1459
9375 7508
2068 454
10318 5562
6366 8574
1197 1760
10449 253
8060 9334
6554 1878
1191 6050
1202 4297
9960 7205
7557 6573
8238 6171
8140 4826
8591 4887
5257 8505
4657 4213
5506 8288
10135 7090
710 5939
1241 10221
8889 8056
7612 1857
9450 1849
7656 5233
5515 10626
1176 7782
166 171
6173 9397
40 4912
10588 4129
9072 8709
8555 2804
9348 5413
7416 8138
4926 188
4860 7286
6716 963
8353 600
8488 641
8528 7230
1786 5338
6507 1228
1143 3599
2774 6730
2176 450
845 2496
4341 1053
315 5514
6135 3644
3576 8699
1376 3125
5515 9584
7501 7265
1179 7736
9299 1365
7522 4533
9117 10048
337 8285
4258 606
8093 2293
2272 7491
2430 6875
337 4069
10698 1176
3514 3509
3737 1085
1505 6366
134 10162
8527 6016
334 6793
4567 4620
8994 1905
8557 5046
7744 7636
8035 6286
4077 10707
2337 5515
7516 3465
5291 901
8991 7657
4549 8846
2640 2053
8321 7656
1847 4955
5869 5529
9532 97
6372 9297
709 1930
4130 7182
4132 1786
2730 6830
401 4127
1773 1610
1636 6923
8843 6522
1926 2865
3600 5079
3544 6007
8886 10494
325 9718
7147 3156
8528 1080
10552 3544
1790 7250
760 6380
9532 10357
8684 4183
3310 1826
9840 4622
8892 7917
1179 9785
2488 6756
1181 10330
10332 3630
1144 127
8749 6696
2640 753
3115 9415
8861 5033
2925 5929
7636 10513
8367 1236
273 3737
1095 1340
4982 8508
7286 335
1225 322
3206 8991
4898 5599
9588 9570
5493 8835
1334 1209
8886 1192
8239 5187
10428 120
2331 5561
177 4974
6983 654
9070 3397
1196 4860
5251 3655
2947 5752
8410 318
7905 8174
1921 428
979 5010
8471 5898
5234 3331
2451 8844
7235 5419
7494 9716
6154 2430
3338 8472
1632 4903
1081 5831
10061 4421
6824 3248
2276 3121
9519 9448
1084 1428
5929 355
6007 8129
1582 8353
8826 6490
3847 5514
1241 1181
6761 4566
5412 1539
8390 1692
5519 8577
7251 3704
2319 5830
6017 1544
2276 1000
7391 9363
1206 5859
8945 3517
5544 3023
10532 348
1144 9813
5555 10625
5951 641
5218 3878
1991 672
121 1228
600 5276
835 710
8155 7329
9058 6173
6489 6366
2467 1200
374 6435
2923 761
9299 8090
8516 9532
4781 5318
1921 5459
1143 7483
6262 10573
3631 6038
5399 6987
5689 6416
3917 7601
7488 7658
1455 9281
4459 8091
6016 3332
9418 10298
1199 766
7636 1181
3845 318
8390 20
5566 10106
5437 5012
4128 1194
7106 10435
2645 2166
9042 8427
10409 4898
4952 2802
3809 5198
3123 8515
6190 3540
10397 9002
2178 150
183 6923
7293 5972
2909 6255
6331 3329
7205 9044
7592 3778
5514 10197
7293 303
760 330
2640 4964
7593 8056
308 8239
4781 4396
5218 4798
3193 3544
10298 8092
8514 5093
322 6690
6793 1179
317 1239
2846 3781
1227 6462
4767 6518
9773 9192
9579 5306
7743 5730
1901 7627
365 5831
978 1129
1079 3213
304 3786
9936 7038
8835 751
3806 5434
3151 2628
3583 6830
9120 3764
1240 3780
1874 188
2528 970
1171 3749
5398 6623
3010 10377
2663 7416
342 7294
4761 2691
9591 5054
7018 6608
186 825
3630 8844
4067 4572
9697 8737
5986 2147
8733 2035
1526 4143
41 3156
9120 9526
5544 308
3314 413
8050 8528
9397 1531
9857 9889
8239 10243
1309 1786
1117 3204
3595 7623
8736 3956
2962 1254
10337 8858
10389 1698
3189 7543
9299 9636
6503 2640
8577 3419
5429 7919
5358 1223
6293 8928
789 10435
8512 2609
1194 1531
4689 1491
1452 5471
8949 4860
2647 4864
6842 9579
6676 2827
8189 2517
9972 4859
4067 1491
10293 9262
9649 1905
5929 1064
660 5452
9848 8502
1202 8138
3009 5345
8139 5306
6444 682
8544 3316
5012 1194
5446 7627
6980 1427
10553 1615
2034 2357
7603 1144
3838 286
2802 6655
3349 5515
8871 8825
4473 2840
185 8758
6069 8991
5904 7603
5566 303
2157 9927
4128 6016
322 7065
1965 1494
3576 8193
6038 2534
8135 471
4213 3243
7808 1209
2433 1430
2362 2605
10009 1205
3756 9189
6620 8002
7295 8189
5112 3280
8608 7748
5157 1572
5258 3280
789 5507
6037 8739
2296 7557
4366 600
7491 5929
2120 2162
8771 10698
10428 1231
9787 131
6840 2533
4986 9433
4838 8828
10334 6040
5460 5222
8861 3416
5522 1236
6559 8426
2574 8692
3992 3387
5047 8273
10135 3474
8321 7308
8390 9718
4370 8826
10258 9258
4127 308
9509 10067
7020 8849
5751 4542
4297 6830
9986 348
3703 5257
5986 1175
3115 7489
4130 8515
4769 8060
8035 1175
1191 1172
1517 206
1915 2850
314 7508
587 4563
4387 8890
5637 1517
7249 3987
1123 8261
3889 4926
10556 2584
2793 9910
7603 1221
6507 5989
9120 3204
8056 595
8843 9457
763 9298
5929 5515
7897 6402
8691 2107
1721 7603
231 9230
6366 2571
9203 5895
6490 232
3847 1198
5752 1175
2299 7489
10057 8
8132 927
10710 3414
2068 326
4182 3643
2776 6453
2457 1226
1181 3134
3667 6554
2227 3953
7920 5929
5487 1228
1233 86
10378 3507
8238 7247
4101 3507
7339 908
3432 6975
1107 10435
8511 10724
6493 5276
7489 10701
10428 2581
8155 4257
6151 10332
9647 2830
1840 8151
410 2053
717 8137
8239 4918
7569 6255
10095 7248
1176 4670
6037 10162
7831 2489
7538 6526
3124 9180
322 6137
7246 4943
9120 10237
6264 3193
8719 1051
7623 10279
8051 1231
1105 8177
3844 1241
2114 5515
9091 8551
5317 5385
5988 4567
1990 8189
3204 5146
8733 4868
1172 1790
5028 1238
3301 460
6489 2172
638 1177
1836 2733
7603 2936
642 5811
9588 3280
9803 5719
6140 4781
9519 5481
6987 9910
1558 6206
1227 8813
6360 2397
7007 3509
2547 2033
5748 2622
318 1378
1375 8517
7680 2804
6490 2866
4129 9571
7353 6698
6831 2543
326 7508
2457 1171
1174 3755
5545 2504
3582 7129
5396 9654
8175 6158
8788 8378
2442 8881
928 1773
7188 7215
10685 2135
1445 183
3441 1172
7241 8408
3747 7940
1786 6148
5093 591
9517 1653
1426 2155
6017 4472
160 7748
3301 10607
1198 1453
8056 4572
3587 10532
6945 1491
8422 10456
7538 1175
2504 326
10091 8829
9548 1820
7783 6490
5830 2120
1926 3877
2802 8508
8056 1215
1844 10189
10435 8590
9046 3631
6506 1225
2920 3371
6007 10098
3975 641
642 3631
2465 1179
1529 302
9305 9550
3851 3092
7920 10053
6137 3031
8002 10378
7438 5033
5830 90
9320 8831
7009 1238
5929 8511
999 10475
10009 6137
8834 6220
470 8139
9927 9432
740 1229
4331 5012
5540 997
236 5248
4280 5831
6739 3500
155 7750
760 3696
1849 5767
3999 8261
7321 3331
10245 10426
4975 5040
318 3362
3583 472
558 23
1506 4683
583 1215
9702 10544
3928 931
7773 7709
1429 1176
10304 1004
5695 9620
4776 1199
6073 1882
1091 3398
4765 1404
7229 9972
3205 9362
1197 6702
7501 9427
8125 1176
10062 6558
1585 7542
4918 4128
6368 2488
7971 1729
40 584
1142 10552
7746 6489
8516 2320
3839 657
8950 3594
7743 10158
5988 1554
8075 1357
5385 8356
4860 1437
7801 59
6489 5445
2363 3928
7968 10415
8430 5217
3991 318
724 188
2576 335
3438 8189
3872 4103
10299 10384
7293 6448
7286 1517
1181 4125
4031 6361
1224 3805
10544 9214
3510 1334
5544 7311
10624 9696
5691 5073
9620 6057
8527 2114
1628 9014
6164 9134
2036 1209
3537 6038
8075 2999
2831 1926
3177 3430
551 1142
8440 748
79 6145
8835 1814
6154 2653
3491 5398
8709 2640
3907 324
1946 1222
1503 8229
5868 3242
8843 3023
7030 9223
5563 1926
4843 10221
7251 10333
2574 1227
1192 342
7216 365
9972 2691
2759 5831
342 9972
9910 10084
4763 9336
654 6719
8943 1328
2147 9317
8515 6683
8826 6137
5544 347
4905 2894
1369 6996
7656 1544
186 326
6016 94
417 1430
3269 1219
600 6335
10243 3583
1624 5859
3848 8216
3908 9193
5304 1905
6135 3752
1198 5105
6763 7336
1469 3123
5951 4952
9760 4231
8506 6570
1495 7142
8574 3949
1391 10374
1072 703
7216 3779
2592 1413
1176 5831
326 8826
1790 9586
1228 4550
3539 5162
2122 8285
320 4952
7289 10084
4508 2815
4370 990
5544 5532
7694 6008
1378 4692
3507 1215
3194 8140
9502 5281
7533 7750
1240 6404
3282 7292
6243 5916
7229 4123
1449 2467
9662 7642
9317 280
3414 7496
5752 3491
7294 7533
9673 4219
5830 5813
7979 9284
7508 1172
3751 6285
6219 7259
2800 4404
1224 4884
8000 8483
9991 6739
10166 8587
3151 4078
5259 2033
6620 6918
307 8147
8834 8506
9156 4271
8127 1069
347 3376
10221 120
10613 9609
8502 3542
6975 8831
9967 77
2628 417
8189 3885
7391 1148
2492 4699
1491 10334
2366 2640
2845 3666
6242 8129
6372 9890
722 10389
8683 5544
5999 4629
121 1271
2279 2592
2158 1226
1175 10053
1921 1209
8431 3310
4929 2904
9621 357
8751 7588
10699 8683
1194 9401
9223 3387
8861 8866
10418 7746
7292 1790
2176 727
3022 3489
4078 10357
7481 4289
3455 7437
5929 8691
138 427
5928 732
4018 303
10624 5564
3545 9927
5251 318
8120 5484
5536 365
8511 9918
4126 6581
9873 1555
8240 4215
3654 8129
7031 4880
7803 10725
3417 8990
7916 2252
3208 7223
148 5374
4458 7770
8138 8887
5233 4900
7919 8496
8610 10415
2816 10216
6208 6940
8444 479
1102 1095
1238 3310
7447 6716
9473 348
3205 6360
7044 6140
2261 893
6107 7129
8890 2156
6570 5361
1171 7347
4126 7247
733 3746
2581 10181
3540 4633
1346 4077
1209 10544
9563 844
638 1239
8822 1202
9518 1192
10426 7345
4026 4810
8409 9129
4662 9782
3414 5536
9126 7522
5062 1175
638 3704
1773 619
7746 318
2147 8835
6103 8831
4183 7016
1227 9192
7491 3394
9435 5234
5604 7627
3138 3993
8139 8127
8129 3704
6286 5010
9432 1238
1632 1215
6549 1194
8810 3768
1166 5472
845 4620
6542 1200
1455 3208
4193 2292
5423 4581
4619 1176
748 10544
7315 6362
5051 8409
4210 10103
1053 9655
9982 6506
858 8829
6782 1209
1822 5964
2572 1624
8116 5975
7779 5904
1172 9388
3404 1199
7293 3817
7533 5859
7278 6247
9972 5146
2802 3310
8516 2533
308 4121
2267 908
5561 7339
8132 8349
8138 1175
7920 8280
732 4924
7090 2640
8116 3703
6492 8252
9546 10147
1910 5520
2112 3348
4765 8683
9556 2178
4360 2328
3805 9517
155 433
4333 4250
8861 5114
10698 10415
6289 6040
10397 7019
8929 8903
6505 322
7020 2640
6707 3050
5545 8236
3206 9239
2152 3700
4504 8120
3331 7650
846 4247
7445 9588
8868 2125
1172 2815
7289 10162
7031 3848
1786 391
1530 1257
9997 4398
2640 335
8506 307
2708 3375
1239 9087
748 5022
1197 4214
929 5859
9551 348
9073 8089
1225 8551
8796 475
1291 2525
10296 9484
4898 9499
8621 6369
6789 9621
1197 1849
7488 9923
2430 10333
4166 6548
930 1199
1209 1735
5230 10536
3280 5707
5813 3995
7750 6568
516 4098
7750 7636
8056 2112
654 890
4123 4249
7501 10670
2961 5078
7623 3387
3743 5341
10286 9782
8940 1222
10594 6100
2352 8090
3571 8051
5951 1172
3749 9591
1757 3026
6268 6714
308 845
21 1171
7961 1799
2276 10177
5472 4515
4232 8508
6361 8267
5319 8835
10197 6589
7535 1231
10162 288
2663 9782
5561 1641
7483 8169
2906 1378
1194 3059
3348 8417
1191 3602
8362 3167
10062 1081
9630 7488
9226 6078
7557 5460
3332 9820
9226 6656
9316 6180
3705 8542
6154 7549
1148 1237
4330 456
1175 1269
1430 8273
8684 6842
2053 1186
5056 9530
9240 4611
4881 8759
10435 314
8431 9997
1172 8432
2827 9659
6007 4125
775 10415
252 5865
1976 3193
1205 112
3509 6489
325 660
1926 1019
6504 3123
6369 1403
4738 4067
7754 4066
2622 1487
3233 3225
1197 1071
8825 3208
9211 4670
1177 2585
3461 2813
2064 9321
1221 8540
5440 8089
1564 6736
1113 10221
10429 8613
4716 77
6135 7190
9185 9828
8117 334
5511 9241
6213 10696
5437 5093
5545 8421
9322 7627
7919 2467
1228 4842
7352 2467
9588 1181
267 5370
3630 325
3329 674
3023 7329
203 7286
10162 6152
728 10435
7746 1080
7486 5073
1773 1202
71 1235
8137 1269
7160 2332
9215 1180
4952 4572
10418 1452
1826 3193
2340 3151
2864 8056
3455 1179
682 1200
6446 6199
8690 748
9957 3346
8177 9645
3154 3984
8171 297
2542 4521
6805 8189
4467 6750
307 5242
10654 9042
3529 3995
2827 9554
7392 3718
1200 1399
6714 7043
5091 9526
3166 6492
9192 1536
7424 6036
6589 8480
4142 1875
1348 1545
7631 5433
1700 10438
8619 2149
2835 1572
2569 4234
2946 9927
7246 8835
8093 6366
8075 6162
326 7903
5929 6276
1251 1202
7635 10181
5062 8350
3945 9621
1447 1199
5810 3737
5986 3378
8574 433
4214 5306
3703 295
2154 8261
6743 1491
3782 8382
2158 5437
273 2178
5986 2017
1723 8273
9455 7292
1219 2153
6050 1364
9174 4952
7685 6016
8171 10087
1199 1176
809 8748
9910 1915
8410 2262
7291 7353
2126 8426
8861 8690
10456 7920
8849 325
8711 10038
326 336
5515 3908
4771 3749
1560 8242
9127 315
1157 3090
6620 8527
5538 8117
1479 7000
1238 5588
9696 7250
1403 1363
4859 5293
4938 5379
1785 8075
6739 1428
1223 8029
4207 6334
7055 4069
6208 8602
3908 1171
5740 6489
300 6366
4380 3359
7336 1179
8177 6695
7736 9091
3720 2157
9744 5276
2168 10712
7643 6007
8512 144
442 4837
754 5530
2335 8826
2840 9451
7353 314
2496 7229
8886 2335
7293 7246
6366 1463
8797 10435
1176 8426
5093 8857
641 8276
9120 7968
3151 2835
1205 9621
2029 10405
9936 1229
2640 9151
7129 10420
7980 8321
3844 3719
664 4289
8708 1224
3576 8829
7508 3963
584 7804
5009 1219
7333 10624
825 1231
3072 3737
10626 1241
3956 6714
2079 9020
7452 2865
2849 5986
8775 10187
6549 8684
5272 9711
5459 864
4046 2640
6147 1143
8139 1200
2322 4930
8129 1172
1238 8252
2991 6641
3703 1830
3429 3778
8075 2220
2814 2575
522 2206
8508 5419
3197 8522
6997 8891
295 7686
6232 2952
5885 2131
7686 8889
782 1612
6016 1244
10409 3171
4852 5515
748 6270
1384 3414
3667 5916
8090 280
7892 2572
1659 6086
9468 2800
2013 9621
7522 709
9283 2317
1517 7738
3851 6443
74 3134
8138 1192
1666 10570
6007 1980
5752 1378
183 2271
2457 10636
320 4644
9661 2457
10074 1146
322 4825
6491 3998
4512 5929
1215 3737
2289 2137
7426 3197
7547 8496
8490 1739
691 1427
7205 8871
150 1225
3666 9469
2064 8826
7354 1637
638 3087
472 7770
914 8352
8881 8056
7129 4459
7389 2094
2280 5067
2319 837
970 9434
6542 1395
464 1237
4183 678
1517 3280
10268 320
6716 7720
9088 2421
7483 7750
8137 7294
9484 6239
8759 1171
6136 5831
4567 9435
4671 8189
5709 7263
7689 1972
4489 7506
10397 8177
1491 7353
10335 593
852 6306
760 7505
10717 5637
1219 8392
7635 3990
10670 4127
3745 6379
8285 2430
5276 1221
4331 7381
1772 10484
5526 6141
4039 7846
3294 6242
1230 5870
8936 6549
3404 895
5157 7825
10303 8858
6372 9552
1236 4475
2311 9433
8468 4409
10354 1202
9719 9316
5885 2869
682 330
953 8619
5389 8754
2730 8928
6007 410
10409 3387
2798 5105
293 10446
7445 7708
8706 4781
7501 6714
2266 6234
7770 5199
8410 10209
6154 2210
10231 293
293 3978
417 6038
6519 5515
1240 4861
3670 9098
9040 2132
2179 5929
1874 9579
9821 5194
4297 6472
5928 8879
1206 1231
6168 5276
7805 4567
7525 2218
4841 6541
1749 7339
10197 1223
3348 8093
9320 8691
9517 1233
8857 1517
4964 3663
1859 1718
1181 5751
357 8587
9972 5181
4905 4951
9517 3966
1951 1502
8426 8709
8299 5534
5986 10538
5514 2902
10533 4839
2229 5305
4524 1926
6259 1224
9978 2149
5545 4408
1387 4128
2336 8189
3994 8826
7748 41
5306 1926
8174 5302
9098 8352
8861 9120
4332 6400
7773 7504
6678 3134
8991 6589
3926 1463
6137 9698
318 2652
8889 1899
642 1791
8279 1616
7247 9873
5396 2158
2261 899
3243 430
3263 5904
5091 3956
908 2849
316 10036
3958 7535
7352 8239
7496 1142
4603 641
6589 7750
10158 7599
831 8820
8502 8891
5566 2013
9972 7770
6746 1886
371 5020
7129 6490
6154 10410
7292 7247
1175 3333
6314 4123
5459 1391
6530 6822
1772 6154
8426 6883
308 4619
6474 2155
8891 2131
1231 10641
7538 10574
322 5518
4042 7602
10626 10362
9912 6812
7074 7483
4126 8035
9210 3838
2084 7724
365 8886
315 9321
1234 8056
3044 9120
9786 5412
568 2907
5929 10009
6489 8056
7975 3044
9611 3362
7253 4210
725 9398
4783 8511
10149 3908
1086 4284
8140 7919
4987 3851
8286 5964
2276 10221
8312 7656
3429 3477
2039 664
6488 7293
6748 1176
523 6016
9926 5636
8239 10399
6743 6611
3794 5590
1866 7236
9878 5859
6714 7388
449 5396
7277 1202
10283 9120
1175 8253
5460 9973
726 6105
8844 5951
8496 2852
5518 8368
3149 3123
6618 977
9011 9848
4069 458
9357 6368
8763 6525
5422 7291
6369 1545
7065 10426
5709 8684
4662 9233
3906 6709
1615 2575
4920 6269
5487 7583
8826 6764
2819 3386
5386 2894
9869 9435
1179 9696
5520 755
3639 6154
2267 6494
6846 9521
1092 10378
600 4330
9395 7315
6286 2677
1463 2368
1728 4995
8843 3779
3163 308
9588 6617
342 8929
2221 1235
1433 4374
8284 4294
3786 1790
2804 3597
3600 10426
2276 3866
8821 3778
6477 7967
9853 8178
7479 9094
1209 7339
6489 7658
8392 1240
4634 782
8528 9782
3432 892
1553 9346
8252 852
6969 1238
8891 2837
9169 3781
4218 9910
7748 10544
1641 892
9002 8637
3121 322
317 2155
6472 4125
3432 835
6490 6831
1172 8406
9890 3243
3507 4368
8518 6016
5042 1599
7215 3912
7277 8821
2756 347
929 1350
4983 409
5020 10334
2813 7773
2122 8139
5370 5545
10435 6372
10435 9185
2301 9698
7253 334
5515 2772
7538 3149
3630 3507
2999 6814
7445 1228
9099 155
2127 8304
4613 4214
9129 1086
998 8431
2907 7770
7022 9126
2406 9203
8954 9653
10220 3048
7004 7065
2637 2266
1653 7488
6508 1428
3091 6007
7501 2064
7129 596
2206 9506
9520 3532
8361 6007
6940 2319
8178 748
3432 8189
7743 322
6137 6360
1915 6359
5497 308
8685 143
3263 3908
6007 4242
8516 3267
10608 2538
8113 5973
4470 2368
150 7750
7292 3631
6866 5436
6559 5396
3350 1502
10687 6733
2154 4688
1235 1491
6226 3908
7742 399
3533 7031
5218 1184
5515 6657
6923 4181
1224 638
8823 1229
10181 2273
3091 8745
3775 1175
9403 3782
8544 167
359 8075
922 1427
10435 3639
7357 426
8964 2827
4333 2575
839 7396
1229 3206
1790 4123
8409 2414
7736 5968
416 1191
10462 7486
1237 9713
3891 7224
9909 5357
8886 3631
8517 1238
10547 10275
3608 8829
7286 10549
7703 4376
1334 8990
4236 641
2152 7753
6506 9897
4643 2487
8721 6369
5281 3655
10388 7277
9124 3491
5865 1835
10218 6036
2114 4076
7920 5520
4021 8368
7916 8129
8139 4385
5276 1280
8183 2908
5520 10399
2435 2319
2252 7473
6427 5566
5093 8855
4758 5831
852 5939
1144 8683
4856 2320
6736 5341
3164 3222
3121 9070
1221 9972
8281 6074
5276 3124
10305 6489
3908 3192
253 8928
4123 7746
5859 9897
2544 1409
1919 1240
2640 3280
682 7447
4808 7968
4333 1206
1224 6601
1838 9042
1194 1198
1772 718
5439 3448
8892 6019
8517 366
1197 6154
1442 1554
1196 877
320 3303
638 4860
8855 2486
9304 10553
4076 1225
1181 1019
1200 3081
10333 5515
3439 8431
3354 10544
5186 9647
1235 390
5562 641
1234 3337
8239 8986
8431 2592
3418 3631
1356 5526
10245 10149
1949 2269
1142 8990
6137 314
8684 641
7352 6491
76 4211
3873 3204
7727 5986
4763 10570
6400 2628
2161 8513
1622 5514
4377 10362
938 2920
5929 9991
155 638
3544 2262
9258 3752
9287 7748
7090 10281
6491 8201
5401 5928
7752 8137
295 8117
7623 1237
8819 6183
6491 9237
2774 6896
3205 1494
7569 6115
4629 3214
8467 1455
7643 1228
6669 8056
8827 2537
3414 6016
8486 1143
9189 1171
9299 1053
2704 1235
6448 3828
9947 5010
4457 9554
5313 6549
2619 3534
9532 71
1023 4198
4709 8285
7015 5341
4328 3588
5929 7018
8884 9526
5183 2331
1167 9565
8843 4125
318 4776
5150 4528
7353 5276
8759 1198
8718 1206
315 2866
6007 308
10544 3563
4861 1228
7496 8718
3398 3074
6568 5031
7030 7488
2571 9650
6200 1235
4531 8409
3048 2465
8711 7415
2622 7218
325 9055
2307 5304
5318 1777
5460 8296
5252 4765
2276 9588
1892 8426
4085 10076
1926 9848
8813 7601
1735 9415
3491 9588
1721 3089
8486 5844
3267 336
3988 7750
9973 9845
8511 6549
729 170
4044 1786
2577 4214
10147 6007
6359 4333
1364 8502
6372 4538
4155 10044
3529 3716
3023 1237
3282 326
2700 6120
9993 7746
836 5412
400 3588
10148 5752
8709 8445
1214 1453
3193 1446
3193 6701
348 8813
588 1544
8573 5010
674 5515
1175 641
4826 6444
9636 135
6478 6007
2802 1181
5276 6525
5502 3588
1231 743
10477 8448
7292 970
4109 970
4183 1945
4451 3090
7806 1863
7426 2172
79 5285
4282 8823
8115 4244
10361 6274
3539 410
4903 638
4328 6587
8861 8056
6264 6829
9343 1199
8858 8410
3234 7743
1237 2923
3861 507
1491 4131
8486 1369
6496 910
9974 3956
3630 1181
1829 1491
8139 4129
9048 724
6014 8759
6168 6802
8313 8528
9400 4183
390 6793
5894 6168
5223 3784
3205 8849
3327 10544
7536 3908
436 8431
6549 2350
1915 748
5939 3419
5986 7367
7552 4860
8590 5865
1439 6677
8239 4156
9120 5938
4370 10494
1399 410
1206 1561
1790 2802
6448 1488
1901 3548
9910 6852
8829 8486
9904 5324
2895 10450
5769 315
6168 7670
6598 8762
10561 6037
4763 6469
3984 4129
478 4125
1775 5283
641 1231
3783 7401
5159 7023
3172 2013
9299 9502
2158 9002
326 8129
10362 8825
8861 9704
1221 3890
10435 5561
10053 3204
5218 3566
9460 4333
8409 1175
4924 1905
1491 2457
336 66
5217 822
8522 8791
7746 2696
2698 10164
1579 2609
8859 3121
3242 1932
4282 2178
5498 2005
3591 5545
9704 2569
10717 8508
3154 9209
1233 9972
2458 8810
4980 8185
7222 893
9526 8512
3869 6372
6764 2433
1799 77
1206 4406
619 1226
9895 8137
748 4765
2150 9120
1176 1168
14 1413
6871 4079
5056 4069
3576 5500
9626 7292
8445 3206
4331 10544
1651 5257
1042 118
1224 8857
8590 8976
503 7766
3452 1234
1181 2428
10358 1148
9972 1205
2663 7603
6309 1197
5244 7581
257 4078
4667 8829
5515 6203
10332 2592
9910 320
3491 710
10227 5514
2537 2466
1175 5939
10197 163
4183 649
3182 1728
10181 2257
5281 8995
1278 6719
2140 5998
8174 4952
6938 5044
4776 2949
2691 97
8690 6697
3489 5180
347 5575
8855 3621
7187 1266
4861 10712
6686 6137
2869 5514
2337 4259
1239 8775
3205 3181
4776 6534
8954 1790
5750 8587
6641 6457
2649 2852
3746 5527
8440 4324
1225 6801
1171 1230
8514 1338
5530 2905
9588 6400
6623 5339
6891 5209
7601 2157
5043 1435
1849 8409
5416 5918
1781 1205
9520 4126
4213 7849
5501 1225
3715 2147
3971 10570
836 3204
1177 136
2569 5562
3602 1150
7294 6943
10207 10717
8350 7658
9002 4214
9518 3474
4123 2502
8827 5210
7941 971
631 2276
1900 4396
6200 7294
927 3138
4214 357
10585 7489
4918 3233
3956 10415
9559 2802
1387 10090
5034 864
4078 1544
9845 6793
4938 6213
1240 10048
371 3001
7129 4952
5515 4797
6308 8217
6653 4715
1311 10424
2815 1332
8288 156
3206 7753
10456 5234
9893 2155
6875 5951
1227 7743
4409 2213
3116 6487
173 4011
8835 9316
1431 4543
6339 8786
2840 8189
48 8542
3464 7766
8128 3167
10685 7445
1565 1191
9213 3360
6119 4069
2276 5398
6230 6015
2342 7368
7023 8137
325 6112
7002 1197
5520 6007
1171 6369
10613 8684
5027 7831
2150 7352
5000 7339
2289 3249
319 8829
1618 7488
2654 3816
8894 7422
2206 6055
6061 7288
3429 7508
6784 357
2537 3154
8828 10357
434 2537
5636 9112
4331 3115
4503 2736
3280 9599
8826 1206
7770 9190
8127 1311
315 6608
2815 4925
1198 6782
9723 927
143 5813
3600 1768
8062 3435
9435 9655
5437 6793
1926 7291
7613 8239
7375 6802
5870 1858
4898 325
8514 4573
398 638
97 3417
5533 2137
9585 5545
7856 1058
3600 7293
9876 8858
433 3387
3311 3490
7417 79
2513 762
7826 600
6973 8005
3414 4941
3314 5514
7968 3996
3208 6640
5870 3908
10717 3181
6705 9859
4176 1026
1240 8252
7488 8409
3820 6923
10408 1860
2879 4788
3208 8860
6354 6616
6935 6739
8797 584
8097 8849
1226 1772
320 3005
3668 4523
6620 6487
6461 2241
8855 9040
3044 5030
6257 3895
7292 7297
10232 2569
3156 1219
71 4693
2972 5929
7421 7750
4951 9002
6039 7804
992 10645
4622 10435
8505 10523
322 2279
8529 7219
9591 3367
10389 4892
3439 9200
1176 1949
3792 7286
7677 3990
2155 4776
10043 10299
6736 6505
901 3272
9492 5831
2368 1226
998 624
8890 3115
8861 8832
3499 8691
4861 1176
7573 7187
4478 4887
1986 116
7021 1860
1786 6361
5386 8913
10447 6007
5896 5855
7581 3847
1809 1944
983 6403
4571 10220
4860 8448
4667 2545
8189 8970
4132 5437
3864 3389
2170 8269
6714 478
348 8515
10409 8990
2398 4952
1994 4126
2648 1448
9088 6427
10137 9871
1905 2962
1181 9046
7779 4776
4078 1071
124 2547
5389 9129
7763 2543
6825 3151
3906 4522
760 4572
1205 7565
1787 1241
7658 4037
1235 1199
7394 8321
5169 1534
9457 308
466 7286
7286 4617
3271 10544
6366 7920
2430 1095
10696 1215
4070 8155
1189 5276
6656 4070
156 5438
8817 2466
7289 1560
8544 984
1081 2381
7583 10225
8189 1231
2538 1681
2064 9553
2756 4418
2297 6030
2276 3374
1673 1199
10327 5264
916 258
1455 7583
3131 6278
7382 3121
1755 5929
6168 4100
10282 10332
185 7710
4476 2538
4861 2131
2053 6946
2436 120
5752 638
2848 8252
1334 5562
4913 8820
1572 9127
3208 8178
1240 3124
1525 10625
7747 8189
4128 3684
10244 3371
2108 8240
944 2920
6119 2652
2533 2827
6369 7970
9431 1491
3734 10568
1175 7677
3630 4164
10163 10232
4997 9251
4898 9418
2924 4753
9972 3630
1200 2033
5456 1179
111 6424
7421 5408
7506 8135
1901 7496
6656 253
10430 1763
3987 8092
7804 3599
435 9698
1615 3243
6813 5456
5233 1276
7896 7251
1458 2627
1179 5545
9287 2900
9532 10335
9873 4776
4850 5914
8127 9915
417 10062
6240 2298
6473 7289
1172 548
1175 410
2433 1481
10197 1165
2140 4714
5117 2640
8352 5397
6923 6686
782 7289
5300 3243
8744 2715
6945 8889
1920 2648
6372 10232
1176 8522
6982 757
642 6489
6491 178
8412 3404
8478 8506
417 9551
2229 8810
7831 2853
2533 2302
6315 782
9320 8232
9919 4754
5867 4763
4076 6015
5144 10098
1236 1227
4619 6224
1491 6503
3138 6340
10430 1089
6137 7218
10278 8090
5929 3991
4874 9419
8915 9485
9464 4086
5603 931
8990 4123
10303 3885
2958 3206
641 7292
8502 5021
8857 97
9912 7246
3090 3842
4230 2219
8843 7488
7033 8733
3515 2711
9986 6491
8683 10049
2954 3280
8426 9104
992 1989
1222 6323
814 9795
10541 5703
8351 6608
6080 2035
10450 5520
7656 8075
1429 2276
6334 8261
326 3166
5473 1491
4861 5812
1237 1222
6056 8844
7294 4446
2537 308
5503 7241
3794 10362
4123 439
2442 318
8821 4702
9002 9363
7250 9042
3294 4077
7623 6007
3188 1786
7354 7286
3121 8454
280 6686
1798 1176
6369 9120
8644 9519
5010 8822
2828 3684
8592 3489
9697 3204
7229 7507
10723 2881
2837 318
9820 9877
638 1436
864 1179
2849 5872
6767 6639
2776 5107
2090 3916
9947 1111
10429 8249
9926 8502
6940 348
318 3645
4249 8859
2531 10428
4546 3211
8409 7259
357 6733
4641 9630
10040 10469
8492 2865
8404 8620
3166 1522
6980 6134
8991 4982
908 3414
8843 9040
1078 5073
6549 405
7550 3228
5830 5951
1223 7331
4338 7583
6793 6361
8075 6726
3398 4464
1849 1172
7682 6577
1171 3781
3322 308
7750 8913
1506 7738
1309 2640
9299 5561
2457 1717
6361 8607
3314 2704
1847 2397
2640 8127
7289 4652
6895 6793
8609 6750
1179 10435
5566 9517
8516 7627
1914 5396
5599 6008
322 2903
8528 3419
9126 129
3167 4861
5385 7804
8991 3474
7291 3023
326 4194
5948 4566
856 6361
1179 1432
8928 7678
10717 224
653 5887
9042 2833
1221 10460
5375 1194
3125 2457
7920 10613
6137 2206
1226 1820
7557 1226
5562 280
1921 2640
3581 1431
8782 9183
9128 2122
5950 2279
8368 3747
2342 10623
4333 3059
6702 1078
3993 1490
1653 7504
2802 9138
6490 1102
2837 3630
7038 6573
3121 7089
7501 2176
317 5637
3121 4230
5515 5814
1226 97
8821 8406
3583 3301
2538 1229
9591 2640
6987 4126
9251 1199
1191 6702
8174 695
3667 9200
6270 1910
323 7804
9636 8368
8502 2849
8129 7375
348 8516
6369 6989
6739 3489
5929 282
6063 5514
8090 1881
8905 1199
2678 3432
1171 8908
4173 6152
1441 1783
7246 4064
908 8483
3667 8091
1893 6463
1372 2767
6458 9852
5091 1196
3478 4842
1631 8527
8528 9110
6354 10036
4148 4523
9662 3374
8861 1177
58 77
892 5164
8345 5576
789 1198
2640 314
10049 3378
2516 10303
641 6491
5701 6145
6444 6793
417 3054
6887 62
2866 1720
9287 8750
9321 5951
1234 4246
8855 2010
7763 2301
5073 8861
8014 1113
1427 8368
6621 8522
5824 4509
6055 10299
9948 6427
1735 4939
3263 3396
6007 1841
3447 41
8587 1019
5276 10420
8749 4775
5398 5242
4370 1214
348 3631
825 4406
3151 6461
6761 2328
7288 7496
8831 5637
1269 8854
8773 6369
6714 8844
2840 3311
10534 8902
9189 748
3187 8831
4970 10235
314 3051
10104 9298
2342 6007
4098 4540
4657 9622
4895 7565
8861 6240
10544 6063
1192 79
10426 6793
115 5052
7779 2430
5566 8280
3669 3877
326 3630
7129 7763
10635 2804
5460 1095
1361 336
8273 2824
4622 2120
4578 2776
2053 2609
8515 6542
2793 2640
4645 7014
10409 2319
6793 1428
10362 4343
1778 8846
1143 1309
1819 6133
4617 325
2172 5506
2245 6548
10303 1697
4268 1453
357 6542
3538 8683
8392 2804
8682 870
6459 1624
1191 9867
2840 3628
6456 6016
1164 79
9063 6696
600 9320
1558 1236
6504 10384
2457 8174
7455 8817
1176 5459
5986 8514
6444 5929
830 2466
10177 253
6542 7731
9810 9002
3987 4297
5928 3714
2029 8534
3206 5986
7445 8441
7339 4059
8886 4573
8515 3335
6619 326
243 8825
8504 640
1970 4183
4127 3329
348 10438
7920 7293
1750 336
6619 3629
4816 5544
334 6314
8056 8835
1450 2021
10162 718
9072 10356
638 2572
8410 7089
5437 6328
1225 7286
5305 6477
6923 8448
4477 5981
6923 10438
1172 6743
5224 729
6314 3090
3970 1226
6701 114
8508 5358
1172 10544
822 8865
6493 9559
2292 2276
7030 10166
6040 8706
2566 9955
5218 2843
9643 1735
4213 5686
864 6542
1113 3706
2507 8796
1477 4973
2927 9937
77 4434
296 10278
5698 9765
6589 2923
5849 1200
818 8064
3572 1838
6209 6784
6618 6760
3050 7218
1209 5357
4370 10475
2137 8140
449 7344
2064 2267
3749 8821
7411 7129
1219 9298
1206 843
4911 3266
4640 7508
8796 8978
706 1226
1238 1442
5929 7489
3385 1392
8169 8388
3045 4156
1227 1234
7537 6145
8056 5281
7083 149
10332 7294
7070 10279
3439 8389
8709 6007
79 6146
2653 2153
5849 2648
7289 3956
3184 9910
4939 8735
3390 8321
2759 3888
156 3702
7993 2298
4952 638
5850 5162
2537 9609
4666 5986
2457 6168
9555 9466
1191 7920
4931 6505
4675 5945
2439 3410
3485 1237
9850 5929
4967 2320
9401 1181
10428 3386
7665 2154
7336 1849
5440 4129
1214 7229
4076 288
1241 1117
8849 3777
127 4714
9046 8168
3027 2582
8141 6520
23 9388
3374 9943
1524 7286
8796 5430
6842 1191
4887 6148
2118 2251
8390 1351
7426 9636
3387 1209
10717 5520
2802 5986
1648 2828
2549 8517
1202 2210
10332 7594
1219 371
8427 9992
3414 2273
251 6896
4616 2332
7088 1234
661 10553
6007 970
8448 6055
8998 7147
6904 2211
719 7955
4572 6657
7919 10307
405 7580
9518 3227
8768 134
9532 1237
3655 4129
4708 638
5947 9511
9513 914
8355 4861
4839 9698
434 4699
4900 748
1154 7603
1206 2812
1164 3916
5430 6361
8075 4126
1420 5525
1240 2433
4069 1225
2640 3671
197 7803
4860 8454
6368 4123
8409 2336
8502 6542
1229 6137
4247 10397
7627 4937
5561 1109
4098 6224
9304 3301
4621 1926
7508 76
315 2730
10303 8502
4010 9621
4509 2240
2898 8096
1365 5868
6036 3854
5234 10027
7290 8610
5437 9973
10354 5194
1620 6202
5830 2981
638 5821
6152 4566
2889 6007
5812 347
2137 3023
2919 9526
3258 1191
2889 7750
10098 7286
1172 3154
6372 9489
638 9700
6923 6135
4754 128
8382 8093
3205 5929
3176 5140
4555 7707
8514 1260
3332 8625
9579 1517
8392 6829
2277 8610
9828 748
363 184
7292 902
2928 9058
2067 641
9310 1309
8486 2774
1790 5281
3208 6392
326 2240
6549 1536
6735 5203
326 3851
4861 1179
1772 2259
4511 7603
2135 7685
16 6063
7666 212
6007 1206
2023 2726
8427 654
7445 1175
8749 1229
10362 6306
682 6225
7225 6449
660 3604
638 2221
5710 3778
9972 5997
315 6520
8811 10216
1223 1179
9221 10064
8528 8923
10438 4436
8091 5563
10219 57
2395 9288
6486 2815
2827 4129
3452 642
5854 5415
307 2904
5948 6618
1269 1205
1544 5501
7280 3270
1400 1181
2488 9670
6016 892
6619 10335
2498 1238
1823 10698
10299 7504
7090 433
1224 7511
1692 1231
1756 1221
4739 3273
4386 9222
6542 2815
6955 2296
7441 5860
3849 682
7546 5502
7033 2338
5051 6923
4098 7750
4804 704
2884 6334
8262 410
6120 1229
1237 7904
3786 3792
7893 8871
8129 1225
7498 999
8573 7914
2211 9345
7623 6970
2149 155
8820 7748
410 10086
5951 3752
2131 7920
8813 10220
1427 8939
7768 6493
10269 8406
1238 10428
2820 3441
5939 3719
5637 914
7565 7368
788 4138
2438 5114
192 6504
8390 7831
7603 4682
7025 10362
9742 4067
1572 1239
10555 7216
1228 9874
1143 3090
7597 8511
2408 7083
8178 1172
8360 9526
3657 6286
8459 2342
1791 10420
1143 10299
8636 1176
6148 3572
7287 4977
9636 3631
641 892
2465 5831
1531 6105
1235 3250
6148 71
9534 5784
5480 3070
156 2117
5062 4898
4018 7707
7636 3990
296 2433
8392 7971
1494 8426
1494 4776
1881 2574
8886 10469
8448 1191
2720 138
5537 3012
8481 10480
9359 4858
2349 5276
5091 3705
5929 9636
8263 8957
3262 582
8126 7277
3193 1849
6007 10208
308 9655
4149 10624
8506 10281
1211 7391
2776 8500
2508 10148
6539 1197
6274 7129
9375 6657
7920 9753
8544 6154
6702 3320
276 1428
6213 2119
1228 7765
1723 8308
2703 2033
1510 8427
6055 1194
7147 6552
3419 5709
10626 1726
7634 2265
6873 1772
6957 7455
6829 8759
1334 2024
7229 1569
10717 10623
2453 3825
1921 10495
8138 3351
1192 4546
7627 3894
789 4797
8749 7047
1171 836
6576 1522
10275 7076
3473 1942
7280 1616
3243 9090
9570 4860
1230 9636
1194 4900
8619 8486
1798 4860
1298 874
7557 10277
8499 2465
5700 3156
3090 1900
7253 8872
5515 3205
8587 1864
1379 324
7971 492
9299 7861
3507 10162
2342 472
7603 1235
3906 3796
8321 23
6739 4125
8839 587
8426 1226
4128 2827
10613 10149
3204 8542
10493 3432
3703 7211
10697 1453
7388 8986
9229 4823
8610 318
1739 322
5346 5494
6359 3908
5951 2774
7537 10568
2647 10302
7746 1905
1225 7656
8237 1240
9173 1120
914 6529
342 1673
9738 5034
3654 4984
1241 6491
4860 7911
9926 1225
5385 10011
5218 1554
307 7886
1176 4952
3781 8392
5276 4231
4657 64
4926 6784
10544 4575
9467 311
1009 1231
4640 9588
858 4810
1206 1240
6739 2253
1194 1523
6007 6148
8486 1215
5544 8232
2360 9064
977 8299
8860 8260
7444 9636
7289 2840
2493 755
3703 8817
7251 9254
4688 1176
8816 9697
7920 1235
1155 1786
9346 5515
5494 1053
4297 641
6949 5721
7218 8189
3773 4861
2585 4900
982 1414
7803 1567
4123 3417
7456 10544
1093 1194
5561 1229
9363 8272
7293 3225
10318 9852
1225 523
404 5563
3491 7770
3544 1171
5281 941
2585 8843
1255 5514
7220 6200
4607 1632
10015 10275
9433 1175
10332 1202
929 2537
3878 5933
4863 3910
316 5385
188 7508
1786 8917
6145 2804
591 1867
7491 8489
2298 8830
8502 8002
4333 2207
1225 8426
3630 2538
6135 7508
9673 8823
6016 7804
10435 5023
7489 9344
8843 6448
2006 1926
3113 1615
7083 3977
6134 1165
600 4895
9481 6758
41 7248
2847 9156
1544 3269
7763 5986
4459 3547
2574 7292
789 2277
10209 7565
780 7903
6589 10071
8129 4503
1215 432
1234 8432
6489 8823
10409 7007
623 638
3508 5566
8137 4183
2648 6043
464 748
10205 941
209 8683
1426 4765
3630 4860
3908 8056
8835 1334
10716 4297
6372 2775
7658 3666
3529 7750
1915 1171
4130 3151
9087 50
3072 5062
782 864
10299 7636
1053 6379
10447 8239
7978 3156
1625 4861
956 4826
5951 7848
1111 9649
9339 8719
8092 478
10321 4215
6400 2612
9655 8991
8777 5377
9249 2569
3901 675
1772 10623
7658 5357
5506 4939
5398 2206
1236 9256
2053 407
5515 3778
1757 10660
3474 8864
7831 9126
8045 302
1191 4067
9532 7707
2053 9991
2457 4324
7488 8505
9493 3690
6154 5487
169 1198
8480 1229
5929 7218
8690 5514
9286 1109
8426 1441
8238 1206
6809 3124
4697 811
6514 1517
3627 8406
2384 908
1450 8738
5240 2764
334 681
2276 2342
1199 5740
4716 4567
2307 3240
8816 3489
1215 4703
7289 3023
7610 1081
7445 5830
8991 7587
3185 10625
2981 4955
2514 10197
7656 8409
7659 1237
7604 9194
3115 7345
2210 5831
357 8252
1206 3090
1067 10149
7292 642
6573 6648
457 2934
5751 9328
1179 3134
3666 655
1179 9690
8189 8823
5461 3355
7656 2640
7682 6891
3583 9959
1198 7743
5276 1631
1517 407
5514 6940
3138 8901
5738 4950
6343 6007
10224 2526
9089 8406
6608 2645
8521 1237
6789 8491
5042 4344
8820 8368
307 4702
1196 1227
8264 6314
1237 8273
1479 9360
8177 5051
6487 7522
5320 3282
1342 10148
318 10242
4333 2451
2814 7578
6289 6783
3154 3786
3778 2432
5561 2442
789 4350
6078 6523
8390 6503
8735 1171
9876 8088
8829 7533
1145 3134
1206 6253
10162 8574
5831 8515
8897 1926
1918 342
1615 8871
8242 7329
7353 9233
334 4956
6406 8861
1735 3136
9006 9304
5239 1491
1171 5544
6548 6314
9487 8823
10544 5714
4939 7603
7496 7601
120 711
6572 7811
1171 7291
1095 3244
8508 7080
3436 5885
8426 4076
6615 7489
758 1198
3839 6700
4077 7291
8831 3007
6067 7292
2227 6611
6360 5180
4861 3184
2078 5545
6016 3452
7428 8831
2802 21
2342 6145
8090 9716
4508 3607
8893 5994
2018 2537
3725 873
7987 5752
7919 6987
6007 5191
9120 7491
4067 2814
9299 9046
319 1024
1766 10432
823 8392
348 3715
9004 9579
8140 6874
1235 3332
2258 156
9993 1197
2066 9227
2035 2708
2269 6506
7304 1085
2147 9002
8720 7919
1253 9667
1789 9134
3902 9316
981 7780
1144 6359
7294 5751
8542 8894
5589 1230
1932 5178
5437 7908
4446 5290
4250 4293
4446 1812
357 2601
6152 3576
3672 4241
8829 2037
8119 6135
3548 9926
1202 5831
1910 637
10125 4672
7522 5751
9591 680
5752 4148
4230 1194
1230 74
931 780
261 3272
9658 7847
8299 5702
1451 5752
4263 8056
2402 5509
9563 4781
7743 5563
9316 5995
10036 74
1491 9954
3235 10426
4123 1544
2431 2847
1631 8454
8818 1790
1238 2582
874 1365
9304 1071
4567 414
5885 1209
8822 3136
9910 4999
5681 6683
7746 6851
1909 6040
9955 4124
1787 6469
8843 337
8427 6461
9621 8486
6154 8082
6759 525
5398 9908
5281 1172
3554 6782
4619 2150
2115 6007
4465 149
5520 7920
4231 10544
8558 1215
4864 2774
9519 9319
1171 5858
3263 2647
2001 9212
10504 9526
4613 8542
1192 7489
1910 7746
8426 5388
9963 7569
7169 8954
3124 3834
8448 3015
2155 3851
3205 4484
5341 4302
1910 8841
7562 7560
185 1219
7294 8813
7657 6354
1194 2140
7501 2206
1898 308
8380 4861
6210 4183
2477 8406
7945 3296
7266 1498
1226 4294
3355 5941
2346 1429
5768 3749
7339 6351
4081 5010
5085 7716
5295 961
7508 4067
3848 2487
6489 7582
1907 1912
5895 9113
2544 3489
10613 1522
7483 4760
5566 7995
5093 326
4714 7290
1175 4076
10276 6721
10243 5870
4394 317
1176 1238
2592 6286
6940 1191
7635 7489
4183 1230
675 1181
6811 8349
5515 6674
10162 3282
8502 7722
10588 8022
7603 1171
4079 5519
2711 2648
6648 5346
6900 5929
7979 8849
4898 4630
337 6105
8834 4694
5178 5440
8991 6016
3782 5771
1240 2647
9110 1172
6444 5922
293 1227
8506 7679
9876 5694
2433 8843
4125 7336
4124 1174
7367 7488
4843 1225
3193 9782
3244 1772
222 1229
7294 5971
4643 4365
1511 3193
7636 10356
4213 3778
7291 1799
1800 1240
9502 6714
417 4887
9782 10277
1255 6692
2703 6137
4504 5912
6084 2539
4183 8707
5976 5787
1369 638
7508 6008
2592 10119
8691 2273
7336 3908
7129 1453
3715 7294
1175 308
638 347
10041 2900
1103 307
7072 6042
1790 3138
7147 8137
2302 858
2281 3205
569 7286
1191 7643
3044 3683
1168 253
4282 5865
9090 8406
375 1455
10492 6105
10717 1228
3339 1226
8624 3167
472 9914
2577 4215
7643 7315
6891 1206
4076 2380
8486 8129
3167 3489
3123 10416
7033 3191
8138 10544
8368 5073
2771 6789
3148 655
4937 3204
2276 7496
1172 4533
8894 79
3090 7744
5445 4861
1219 5566
5112 7862
3234 6886
1772 1787
7508 3023
7455 2804
2537 326
6234 7019
7828 7087
1176 6570
1171 661
6783 314
2840 2842
2775 10507
6200 5951
1426 9400
3373 2873
6227 1238
7444 5428
1382 5545
7456 6525
5005 8859
1901 9194
9532 2297
9526 2837
2216 2692
9532 4706
5284 3260
8426 734
10640 7569
348 9532
3956 6490
6145 3908
7704 10065
5708 1112
2014 1191
10441 7293
9697 5292
720 10188
6898 1905
6503 127
9647 9621
4924 6145
315 5602
9418 1175
7454 3124
1181 7129
7445 7293
638 1219
1799 10456
3873 1517
10049 6238
3704 7336
9433 9098
3213 41
7617 5487
1653 8287
6713 3995
3085 8242
4075 5831
4789 4861
3990 2813
5561 8453
5403 5025
5136 1228
1237 9329
9741 9696
4043 8409
5193 6616
5694 6239
3906 9387
7014 5939
6491 7129
5602 1494
1903 417
8620 3777
1787 4918
3054 5012
2157 3764
931 8886
5986 10123
5069 5566
1653 5997
7129 2648
3267 8409
6608 1732
9451 3854
2421 1910
9520 6016
1786 325
5525 4125
9317 1926
4861 2698
8913 9851
8857 8690
7743 5236
2923 41
9637 8824
8429 2730
2662 8512
3149 2648
4935 1241
2730 1494
5566 8749
7779 6538
1910 1175
8189 4078
473 8924
8486 6946
2342 2533
818 10462
8508 8324
3765 9395
3167 5566
4938 791
618 4952
8116 9807
5533 6359
9974 5971
1735 6843
2252 6225
3654 6672
7643 8849
296 6853
348 267
3877 6533
322 6678
120 3204
3421 2847
6119 9120
883 9401
6570 1624
303 2774
9848 446
3204 1225
5462 9026
10360 8855
4324 8825
7129 2457
2648 3765
6649 3985
7627 8515
1788 4861
4617 1264
3485 9193
2776 2112
10413 1602
306 4685
7286 4771
3150 892
4128 8117
97 2258
5926 1227
5566 1695
1938 10303
6491 325
356 8551
8514 4879
1829 8761
1826 3958
4125 8846
3788 6490
1171 7340
3627 5494
4578 8843
833 6987
5859 8620
375 3990
8407 3570
10051 8368
71 8857
5770 3655
4861 3576
6148 7445
5868 3330
1235 4977
2534 6954
8075 1910
10220 1191
4803 3835
2901 4340
7731 8140
9224 6923
8235 1227
2387 2018
315 3964
6148 9189
2358 8474
9657 4622
4956 3438
4956 9972
713 1221
8189 1225
1194 4523
1251 1209
8117 8709
6833 8056
1720 3453
1434 7830
7686 6135
326 5180
8514 6918
4931 3554
6278 7293
10190 3769
1206 6361
4078 7533
8311 4300
1200 7548
2033 3866
893 10280
1608 1269
4762 6615
1181 7960
4070 1181
2325 8110
5867 7897
9574 3908
6783 1312
6489 3900
4399 1269
7746 10693
3206 1913
6656 264
8162 4128
7065 5341
10544 599
9519 1491
4067 8528
6007 1787
766 1227
4446 8321
3491 3044
9651 1426
2210 7336
2647 1238
982 6623
1222 3851
9621 4147
9400 1625
2865 1624
5715 3437
2307 5281
3993 5859
1544 8185
2262 8516
9170 5599
3579 7102
9820 2866
7129 9063
3187 6696
4098 7508
6534 9433
6340 4619
1798 1252
5520 2703
10296 2322
7230 79
2276 4573
1798 982
5073 1228
86 6151
722 4974
4280 6154
7599 8777
10388 7315
4250 5951
9433 8544
8075 3489
1205 9540
10247 7293
121 3208
3280 10147
9573 2622
5487 641
6834 2708
8059 4994
5928 8189
1914 5544
258 7485
6836 8913
3737 822
1632 4861
2538 6657
9040 493
8522 4055
1786 4622
7291 8551
2641 5351
8304 326
1773 1221
9299 4640
3316 5577
1671 10181
10313 3518
1632 3685
3737 9064
2616 342
6503 2691
31 638
3749 6656
1739 2663
10241 9932
5126 7635
2940 1491
322 10298
4903 9793
4271 4128
10362 2158
4126 2397
9124 1231
6619 8855
10058 4385
2240 3387
5093 5561
10208 5040
3383 5986
1702 1226
1181 7445
1050 1076
4404 9021
680 6053
6137 2730
10166 7483
1228 8683
10085 478
8515 5051
2053 1223
5228 7504
9042 7756
79 7294
5276 3831
2241 4076
1271 5702
3923 3908
2660 6613
2767 1179
9195 1394
280 1966
8149 357
5928 2364
8409 6427
8831 10484
8620 10361
7657 702
4441 4900
5391 3648
1198 1491
2804 1839
4882 4931
9707 4866
863 2342
5445 9115
9700 10544
105 10541
5185 4165
9401 1194
7707 1719
4909 9697
1175 6702
131 1190
1181 7291
2923 2648
8609 5276
3564 10197
7804 3906
324 205
709 2648
315 6968
8241 161
2433 253
2010 4008
5369 3730
7450 5233
10487 2319
8719 8088
7707 7656
1484 4617
7635 347
2903 10584
7916 10353
7016 8511
9785 7129
9155 942
10421 5930
5276 7292
7286 4233
5520 7804
5276 3696
1517 3187
2804 2574
7982 1233
6016 5940
4077 2226
2577 1181
188 3908
6360 8051
3282 10181
10214 2368
8879 2062
6007 5718
348 9120
6137 7456
1156 8189
5010 4864
5545 3489
1452 5341
2848 2628
8426 8835
1199 3078
8857 3151
3280 3385
2226 1240
3965 1179
1427 3124
9910 5014
6907 5752
3315 7030
1124 7250
1176 8514
7184 8821
7583 8035
1506 4699
8517 8113
10245 5012
8881 1223
2224 1239
3749 4328
3583 3704
4861 8486
6882 10544
1197 7129
1334 436
7995 1813
6503 71
8517 6489
1212 1227
3151 8138
6240 1085
6369 2691
8368 8759
7336 1237
8551 6154
2516 6359
7537 7836
3792 2630
950 2261
6619 8321
3189 4130
3190 1700
4776 2443
878 5211
7167 2218
4978 7229
8405 9098
10148 7221
6361 4370
1847 3405
351 322
9532 2815
9982 3392
3736 7744
4924 7230
8361 7089
7291 6696
9287 6721
2510 7770
9916 4069
3090 2622
1181 9927
7329 8508
6190 3576
7129 1369
2368 2539
5515 1081
1259 7768
293 1517
3655 3604
7862 9509
9401 4898
681 10166
8528 347
57 4524
9633 6958
5236 1790
7903 1236
346 5749
1882 9538
8198 5897
3486 7343
5459 3781
7508 7969
5325 6007
318 641
4540 8556
1359 6007
9697 303
9639 3549
9089 3583
8844 5515
574 6691
7293 1241
2903 10724
9588 3851
9730 4702
5881 7286
1192 320
5885 7661
6318 318
80 4330
8857 1615
3781 8931
1509 1657
320 4130
10206 9699
2700 9739
6685 3410
4370 9577
1199 345
361 10428
8486 3597
6306 3508
9233 5431
7488 8898
1168 8137
1192 1455
6137 620
8278 336
21 6228
7055 3375
10717 8542
9124 2443
7504 7456
10023 10158
9517 7107
8156 8514
3077 6289
864 5180
5795 3318
4243 5514
2761 1657
3603 6369
3576 1176
6491 9993
2756 1222
10660 3783
1228 4918
3121 3244
1206 9920
6491 2469
4572 9973
5487 5351
1175 8940
1238 8101
8749 7292
2090 417
6895 6749
1226 7794
2640 1231
2412 8514
7032 2551
2383 509
2265 2012
1202 8375
9591 596
1199 2802
6842 3839
1198 8466
1881 315
9299 342
10626 5370
3630 9518
7153 5849
6390 8350
1200 8189
2802 3208
8051 555
5266 4954
5029 232
5594 8797
2150 4861
5588 4214
293 6350
5568 4903
2533 1932
10668 6508
6277 1269
3619 348
7307 2756
5768 3954
7992 4431
6506 10195
6457 9286
8409 8426
2516 7090
4078 10570
1071 6016
8759 7831
3441 2733
52 180
6152 2804
5806 4843
678 4125
1774 1219
6139 2640
1200 3786
4271 4127
2813 257
342 292
2394 910
7259 7330
6491 6692
9064 9418
6461 2798
5473 5491
667 4067
8035 8075
1142 2898
5908 7557
2534 6208
8995 7801
8174 9058
3134 2952
7088 1234
8998 1175
4020 6489
7903 9778
5524 6564
3996 1171
1572 6444
9395 2466
4930 2949
5636 3374
1453 10162
10607 9848
2804 8759
334 8823
4214 7968
1921 10163
10220 1202
3716 6135
9363 2266
3515 4126
8426 1790
5216 1074
4860 9949
342 4127
2292 6827
8443 13
2163 4776
8849 506
3385 1231
4826 1181
6085 6471
6822 4903
10625 642
366 1446
7508 2498
3072 6071
8453 6829
9018 824
7368 10334
6782 10544
3240 4753
10553 8846
8169 2647
4860 8494
5281 864
8709 1179
8869 1383
9870 5499
9124 3092
7003 2383
4082 3123
8515 4969
5178 1849
1225 4572
8976 3089
8892 9882
4076 9733
5242 909
7143 6226
619 6490
1430 6164
8454 7746
8137 641
5913 8551
1238 6306
6057 5228
8825 7289
782 4826
3991 7612
5929 4403
6137 6361
9290 2920
9705 1726
10435 3429
6137 10544
10150 1179
7508 6491
5520 2663
766 7508
1225 5515
3215 3396
5515 2319
8147 8797
4522 3822
9913 6486
405 5929
3208 8448
2837 8636
1071 2265
342 8075
8516 3206
3849 8611
1733 4215
9397 7277
10217 7079
1222 7916
9731 1172
1757 7499
3030 8129
1064 3489
1175 727
5446 2113
1929 7747
7251 5048
5306 1849
432 8388
637 156
10544 10298
7018 6016
8542 5522
8855 3777
5487 2529
7295 7727
8684 6235
3150 2108
1224 3054
2262 638
7021 2433
5357 8834
7294 2253
10340 7129
8610 253
9299 7216
5309 6277
8247 4939
7278 1215
10331 3078
1153 4861
10159 9611
9434 8368
4900 433
8194 1181
9120 9736
2320 4700
6620 6891
6137 5514
10435 3076
5939 10435
1230 1234
2871 9021
3188 6989
1196 322
6023 10015
1081 5787
10482 8855
9253 1786
1145 6046
2320 7444
3705 3755
2206 9780
2158 4130
1849 2103
3374 7830
5824 6589
10357 8168
4380 10209
9927 9642
3520 8602
9602 619
1191 5515
2320 79
3838 4576
10402 8900
6619 2305
7713 3508
6227 216
8759 5965
6168 8587
2504 2629
678 963
3398 1022
8511 4288
4903 253
315 4861
7763 7294
156 10306
5880 1517
8296 6542
1844 1214
10192 8514
8749 3206
1200 5494
8854 6286
1175 9518
1334 2276
10086 6506
619 914
7833 1926
10098 3754
7345 5929
9844 8140
2551 1113
8128 9542
5534 2106
1428 8140
9171 7485
8845 3051
6726 2221
6355 8406
3280 4151
641 6016
1226 3124
9460 7491
8486 155
4834 8368
2427 4642
2385 6461
10623 9299
7292 1120
3019 10299
2796 7178
1257 1686
10624 3920
9433 7565
1219 4666
10696 9950
1567 1756
2432 3386
1297 8139
99 4003
892 3684
2827 9063
5746 3092
1198 3580
9299 3469
365 2177
9007 1194
326 1686
9053 2846
2544 10335
4861 121
2875 1491
10046 1045
1192 315
1233 5002
2593 5859
5062 7065
10717 3282
4974 5093
10332 3474
9621 5051
8684 7768
7129 357
3439 3351
8368 325
7218 6266
8810 582
1866 5389
322 7247
7735 8861
7260 3208
5829 4998
8682 2323
9259 2775
8116 3599
4966 9189
2391 9502
8593 3169
5673 2976
7583 10092
702 8056
4861 4127
2798 1235
3987 4458
2084 433
3240 8813
3669 2013
2537 5107
6286 2714
1772 6709
6414 5079
7588 9622
7670 7736
4903 6822
6354 933
3576 6145
893 3239
3583 6426
6225 8577
5774 6158
8353 7656
9528 2226
324 5777
5251 1537
320 428
2383 9286
7086 8861
1237 4183
8508 308
4282 8426
3654 9192
7506 1196
7743 3280
3703 8829
3748 4126
2846 8426
3666 5240
5134 6823
3660 2319
5831 2033
2719 6488
2209 6369
2827 4046
8860 1237
1241 8590
3049 879
5432 8189
5894 2010
6154 7496
7788 1271
10408 6895
8812 4098
2438 4332
1624 4077
1176 9250
918 3989
7441 3282
5240 4069
2064 4695
582 10332
2438 5515
8412 8091
8685 102
7837 1628
654 1336
5462 6623
1238 7570
10009 7229
9557 10368
3542 5885
8486 1494
748 8886
1828 3154
5990 782
10097 3190
4123 428
6959 7832
9966 2889
5870 1954
1798 4127
8857 8440
2542 7489
7807 2886
9532 6940
1554 5948
9591 1179
10698 6395
975 1226
7489 8821
1427 10015
5390 9972
6219 8178
9521 432
342 1790
7719 2206
1630 6973
10717 5566
8620 10321
156 6987
1926 4693
6616 6542
4125 3848
638 8752
7154 1926
2221 10480
582 8134
1206 8237
8406 5991
9307 3370
6819 7129
10623 4671
1234 4714
4640 7180
2320 7215
2387 6401
4129 1369
7497 6356
9835 6043
7565 9388
9735 4466
4505 9363
1504 7656
9401 10399
7707 10306
1164 4485
9471 6719
293 1175
9661 991
5333 1608
3152 7229
4330 1272
845 7292
7291 6489
3474 4435
6709 5865
921 8512
7292 6498
6106 6372
8189 4078
10408 297
4070 184
4214 8690
253 8239
3908 3703
2846 9190
74 9395
1445 2314
9190 8426
6491 334
2688 4437
8560 4018
8441 4763
10435 9992
8508 3680
4863 8505
318 8448
293 4078
1143 1814
10221 3193
8177 6467
3851 7764
322 9192
6372 3791
6678 1206
1910 10203
935 3705
3489 7488
6811 7556
8771 2240
9075 1171
7445 5566
3908 9390
5518 5269
5606 4941
10049 3134
1167 6940
7746 7533
5434 3138
8517 4129
8892 326
3544 6673
7329 6017
8823 892
2150 2852
7496 6360
336 1901
6891 8427
2730 7557
2026 1358
1814 10299
8831 854
8844 7292
5971 9958
9463 8866
5396 9770
1063 8273
4785 2636
2457 8684
3075 8239
10398 430
5514 7032
6427 2622
5929 7707
10427 9115
5218 3424
3115 9636
5346 10276
10484 10135
7229 5514
4076 2840
8626 3638
4149 638
6492 8129
7214 7289
3303 7129
7183 3421
8636 1829
4370 3328
9451 2537
1144 6076
6255 4446
8610 3607
4231 4884
1426 10405
2815 10717
6228 4860
10307 5949
3260 1544
5437 6721
9485 7292
6322 9805
5951 5395
9233 6709
6696 6427
6366 7090
7229 172
9873 6702
4231 1615
1915 8169
8138 8625
875 5515
8169 9526
8091 6709
2013 253
9913 842
1799 9956
1735 4914
7580 1426
1269 2648
10418 5824
6314 7689
4887 1084
5412 1348
9707 9992
5460 7767
1222 1194
4100 815
7315 3374
3432 8791
6871 8735
6611 2717
4864 4924
1670 2728
325 10623
4861 5951
8120 9807
1431 4777
4633 2804
7533 2575
2537 10430
4236 7656
8273 7194
4127 1572
6369 7712
8486 3993
8406 6898
7919 2533
7789 2622
707 365
1176 21
1231 10148
5886 5929
3572 7013
5566 9053
8733 2795
7623 2846
2533 9733
3446 6793
7983 754
315 2537
21 6135
908 5073
8826 2662
2342 7390
6016 144
3332 5544
5563 9058
9368 5276
9972 6491
3631 1772
4449 2272
326 2851
7658 3890
1416 2451
2061 6369
8489 4652
1773 6570
144 2813
10404 1179
2640 2005
908 6323
5281 6548
10163 2276
4544 4932
7339 4546
2919 3007
6016 6430
4571 6993
2139 1202
6372 599
7533 121
4959 1901
1224 1181
1181 8433
8238 4098
319 2147
1755 2823
41 10164
2714 932
10001 4139
5885 2543
1202 8881
8091 1921
5487 1980
1466 7426
931 8713
6360 7920
2813 6226
8511 5010
10708 870
10334 6316
7557 7919
1739 5584
1237 2013
8855 8621
2307 2568
10428 77
9192 8426
9518 5032
3735 5929
1936 1085
7832 778
9456 1165
7146 6782
321 5365
3394 1199
6925 10334
2931 1790
8834 587
5487 8350
10189 1223
8835 1176
6226 5865
3181 2319
10707 5356
2863 2846
9569 7623
3489 7292
4124 4287
681 5093
2385 4898
1172 7919
7508 5325
342 8496
8956 8496
10239 3719
4945 4426
3280 4997
6007 5800
7423 4826
7253 2963
9064 7067
8844 4523
2920 5545
7643 1869
1849 3138
5463 4129
9042 3297
2640 10428
1236 10103
7445 6242
9210 789
9129 9900
5929 326
3417 4776
5759 1926
10315 9643
10513 8830
3715 308
8169 2804
5010 6410
978 6204
7941 4330
5545 1334
3136 741
5752 13
760 71
6040 236
4113 9846
4358 10159
4861 8002
7583 6331
315 8406
10435 1240
6529 9665
2663 1643
10435 7817
10435 4125
909 3083
8129 4900
8616 6923
3967 7835
2605 1194
314 4952
836 454
9534 237
5558 1206
9526 1239
5905 1737
1231 4873
1225 1209
5968 5927
734 9044
4324 5199
3507 6623
9564 8624
7599 1175
307 9018
1881 1241
6549 6168
6053 3414
1631 745
1186 6589
7806 2296
7339 9910
7421 1240
1004 6364
1215 5429
8843 3671
5708 4288
8733 9500
4622 3631
8709 2659
6490 3331
5928 10220
10447 6081
1209 1450
1262 3576
5429 2658
2869 8406
5073 1222
10097 1404
5059 2478
8672 662
303 8825
8878 6369
8488 3752
4370 2206
3684 6228
9910 1430
8486 1147
8535 7919
1229 4859
1198 7289
2592 1261
6430 10690
2620 6360
7445 7307
7636 5520
6661 6016
9064 6444
8825 3489
4064 2827
1842 8517
86 1787
4230 1237
5437 4448
8733 1273
6723 3031
641 3737
2226 1175
9074 7489
1926 3655
1191 5808
3477 5005
8831 1175
1223 6732
6549 9919
3142 5081
7017 8409
8566 5459
7690 4900
4706 4717
7489 1269
2319 6007
4036 7193
5252 8303
1430 561
1787 8886
4881 5446
3586 4335
3631 7565
879 9588
5563 5986
8426 3078
8759 7246
4504 6905
1240 2437
2640 4211
7282 325
8823 8239
2642 1489
1799 2919
5487 1429
710 9040
8628 8135
3147 8528
74 188
10428 4913
3123 4183
5179 780
293 156
2158 156
4211 7289
1197 7603
2622 3952
155 4619
4662 2465
2919 251
4703 8322
9204 8687
6570 2802
1309 3583
5751 6052
2775 3280
2433 342
1273 1554
7586 1389
4931 8392
8834 4903
8449 8826
6078 1239
4116 7533
9518 8486
1066 5398
5850 8169
3631 5573
5054 2909
5545 5230
1849 6423
2119 6219
6289 2804
7017 1849
3822 5566
491 3222
6463 10181
8262 8797
10031 4980
326 3225
406 9435
7501 1219
1176 8564
5291 6139
9400 3484
9120 10097
8088 1921
10103 1773
7807 4210
1237 5870
3677 6923
10333 1222
3204 6016
1926 5515
1226 322
8876 301
132 638
1757 1732
2904 6137
7294 5062
4523 9621
1165 6016
977 10159
3963 3092
6168 5768
9866 315
3244 9200
6489 4942
5709 2053
6930 2646
5486 4259
1202 3269
8391 4668
1198 2648
335 5961
317 2013
1235 2904
6277 5091
10416 7352
9018 256
6007 6014
9696 9579
4705 1228
4370 8825
6570 9915
1442 10485
7470 7720
6007 4864
9647 1179
8491 7294
10135 5504
9652 3242
1722 9311
10303 2178
5709 4544
2013 159
3715 8890
4039 1179
4736 9394
1662 10696
3789 9090
6057 8742
1227 1175
5212 334
6739 755
7916 4382
8889 5929
156 4952
7599 3280
3583 10438
1233 3747
6691 7075
3963 8720
4679 6793
10015 523
1115 188
5321 7557
2538 5885
3269 1537
300 318
6243 4861
5437 1888
2577 2827
5059 9299
8415 8505
9187 8773
4827 8709
4078 8409
7216 4213
3822 8488
2536 642
2540 2504
4716 2323
3904 4702
1849 8709
1505 1194
7886 308
9012 10291
1224 121
8056 8056
9294 2739
8169 1457
7286 928
8844 8923
3090 2691
7908 4069
4861 10239
66 5191
10134 980
2165 9518
5489 8511
7277 6542
4812 5091
8409 9821
637 8260
9547 3092
3839 1768
3346 5849
709 6007
7772 5234
348 8875
7294 8619
7345 2719
7152 9993
3599 7045
1428 1631
6148 6384
6362 10613
326 8201
5459 4629
7065 5275
1018 8827
5281 4984
1202 4077
6278 625
8178 1221
215 8534
4978 2342
9626 7
357 156
1240 782
7444 8826
761 3280
1439 7865
9513 8057
10049 6240
1194 7083
5561 8835
3684 6134
5093 4567
7565 7294
3496 1179
308 7074
7289 8825
4706 6490
2115 1473
1831 885
10371 725
1441 9459
6623 3042
928 10338
8544 5895
1924 2235
1205 1196
1214 1219
7627 1230
255 6989
2131 9974
6038 2493
8001 7581
5386 6908
1194 9423
2341 3140
1172 10157
8186 4333
3136 2519
2572 728
8831 1200
3792 8683
8920 7920
9287 8858
77 9532
8147 2433
8876 3155
1142 1737
2648 1166
7421 9519
4926 9698
3715 515
3165 10446
3033 3684
5205 2034
9329 308
6611 4763
845 8862
8406 1176
4214 3775
7291 6793
1198 1702
6037 347
1230 7804
6664 4681
3770 664
10302 7750
9014 2774
7546 4280
7443 8544
5859 326
6668 1101
2320 79
9697 5036
5142 1905
2153 2018
7657 8733
7329 9665
5986 3375
8709 9893
4441 4791
1238 9194
4861 7604
8890 2920
6226 4567
9823 5868
6168 3374
4324 8551
10611 5106
7915 10098
8826 6489
9697 6007
6490 8189
7657 5968
8056 3958
6253 9119
3877 8928
1200 5497
2170 4297
5306 7677
5459 9021
4938 10588
10103 2390
10626 5396
6306 3879
596 8860
8590 6489
2271 9673
2043 1197
3822 6152
7382 2403
8889 2272
8759 9295
7909 6444
8749 8350
1226 10450
1561 2319
1612 9715
2206 64
9588 9532
9526 3398
318 7536
9433 8823
6369 3608
3193 6427
1227 2127
1205 7643
8138 10428
9780 3605
8835 324
7635 1196
5355 10264
8200 3213
1833 6956
1915 8353
2607 6751
8709 1735
8252 6694
3237 9020
1225 8759
8759 4952
2815 7454
8299 5325
7336 6209
8712 1425
5010 2696
8139 7106
1223 9513
1736 2279
845 8871
9846 3777
2604 9193
1209 5831
2846 8426
6928 2550
1224 5412
9200 9501
7579 5751
10384 1930
1942 9669
3005 3193
2593 6256
9415 1446
7457 5524
5385 7744
6578 7291
120 5562
1222 8818
766 7746
6923 334
1663 1518
4098 6007
8749 6286
6715 6782
5020 5504
9299 3231
1427 2836
5859 9621
6793 4213
2704 156
1223 2512
8426 10129
6548 9299
3491 8406
10275 7603
4826 4078
1231 3822
1208 1259
4860 1145
4333 8890
4949 1411
8295 5830
10409 3208
10485 9921
1841 4861
1787 970
3116 1487
7569 4965
4130 8844
2827 442
8138 7030
6007 342
2776 3247
6608 9949
4126 6165
5526 1200
1064 1202
2572 6139
730 5929
6783 2640
1325 2758
10435 8654
1857 3737
2206 1196
6168 931
5029 2154
4070 7804
3839 10553
7291 1168
4069 1196
8285 478
1926 6125
7230 1176
3583 1590
9008 3208
6810 7746
79 6490
4127 5929
9926 2465
6725 8813
2383 8239
995 1191
7959 7291
2538 1176
356 6620
7609 6996
8717 3498
8282 3532
7065 10428
7488 1544
9002 7491
8891 5636
10724 7686
5951 3906
3156 6514
869 1828
8350 444
4385 6257
10419 1650
3630 4781
2120 9506
10131 8542
2502 6450
9941 9757
8845 2299
5929 9760
1002 10097
2764 3154
8923 6935
1861 6623
6508 3643
7352 3667
4125 3572
2256 4559
1354 9056
4566 3203
6148 965
9120 4647
5515 2899
6035 307
8512 2150
3318 8002
5089 4268
3310 1455
4125 5075
6891 1494
5769 1172
2342 10275
3154 1787
10319 7290
6707 2699
8426 10264
5948 7229
6589 6506
1209 6359
6278 1791
789 79
2992 10365
5588 6946
9138 1565
3087 10365
5494 1238
6145 2592
5539 1164
1200 5566
4709 6016
5329 7241
2279 3028
1197 7015
7445 6137
9665 8781
1172 4846
6444 4127
5010 7636
1739 1233
7494 5929
2583 9604
7129 9697
7658 2122
3121 9039
3534 6361
478 8093
1661 3630
4213 5186
8829 6945
7491 4567
8991 7489
6458 7918
6782 8761
10162 2866
10511 2217
7298 789
3507 8819
4621 1225
3489 1548
1624 6756
10206 7678
2120 2889
3703 10717
10429 10415
213 9387
2622 3792
3023 3704
5962 6154
8056 1181
1238 325
8056 8823
1735 5916
4401 1226
4623 10001
1225 6369
878 3595
6831 6782
8183 1875
8818 3909
291 1020
7746 7252
1199 1778
347 1169
10197 9597
9505 79
1237 7215
1926 1427
3583 929
9196 1580
1199 2640
3794 448
5709 2577
2846 519
432 5939
1191 5410
9190 8449
2329 10428
2472 2899
6801 4333
8514 1206
2700 4281
431 6490
10181 414
4693 1229
642 6938
7739 7355
5459 7770
3508 8534
8368 3544
4718 1210
10240 6165
914 2224
5986 682
3115 8116
638 2653
976 253
8406 2908
1234 9550
1175 6896
156 4567
4446 7746
4952 2087
9450 4905
7289 1179
8861 1263
3544 9491
8709 588
10367 1957
9195 4350
1196 4134
4335 5497
5518 7292
7651 9910
1171 2307
5072 5928
641 7289
5945 1071
2347 8825
3205 9938
324 1632
2471 4035
2322 10098
10318 6490
6462 4709
328 6055
7830 3092
1215 1171
1240 7489
3310 365
3237 8811
202 8502
6021 8189
1234 10209
9200 7292
4125 414
5456 4540
6783 7201
4450 582
4303 9289
8871 1223
4067 4240
4918 6746
3167 2963
2663 3115
1907 77
2261 1369
1790 8831
10148 8350
1448 307
8189 8886
7293 7656
9098 5317
1176 10428
8454 2581
4289 6295
1558 6389
9973 6008
7805 8855
3704 10689
6038 293
5880 10249
2224 1615
1261 7788
7689 2042
10441 2640
9647 3208
79 7656
4957 74
9400 7107
2466 8514
428 992
4098 8940
4622 2512
3983 4709
2663 6490
1773 8094
579 8321
6007 5703
7335 226
7157 1849
3738 2517
7886 3703
1198 4294
6007 334
6190 4248
2596 8517
5736 4103
8353 4873
10064 7897
565 4880
10699 3297
1106 3677
8849 9069
6137 9876
8433 10533
10409 3907
7298 4412
1926 6620
874 2846
9883 1143
4479 1181
307 1206
6103 9229
5813 4861
121 3964
435 9434
1219 1379
6222 945
1176 7292
4820 4340
8837 7129
1990 1640
5562 2443
5894 7289
3138 127
2380 6137
7286 1615
6369 3023
4900 2036
6987 1790
6148 8392
5595 1224
334 4446
1072 9151
299 8886
9940 6751
3206 348
1223 10554
194 4843
1559 8088
1337 1179
4781 675
7293 6137
5105 6231
1171 8483
4838 300
3489 478
5054 1078
2120 6359
2999 10063
1537 8855
872 3908
585 7315
2467 8135
8610 314
7063 2704
10613 8117
7329 5341
5580 7511
9477 10245
1909 4846
745 1234
1362 5712
5515 1209
6862 908
4182 5774
7016 3667
8542 10435
7562 8496
8056 3685
5004 8544
6712 3544
8147 2224
4232 8165
2569 7368
7489 8528
8857 707
5748 6940
6491 7736
1071 8456
9910 3280
7805 7497
9909 8299
1558 6488
7459 4128
243 4580
4881 3301
1735 1226
3301 2545
9484 318
138 3280
2010 4952
6148 3023
8002 7504
4124 5144
5858 7336
5514 3785
9316 6319
708 1849
5752 8857
8506 1191
8030 1198
9284 2846
3703 8860
6940 2568
2703 8511
845 1926
4127 3447
1614 1867
8078 10409
5255 1209
4859 8610
4861 8939
6793 1200
8820 8716
750 9151
6873 3123
2063 9647
9967 3208
8496 2774
3688 6360
1544 1249
1914 5514
1222 10209
2319 2337
1465 3746
10569 877
365 3715
490 8619
10435 9363
1653 8759
2465 4662
9876 1248
2433 4923
843 10293
1682 5939
4571 1209
10462 7230
7339 5814
2457 8459
4870 6923
2702 2716
1014 3208
2226 10635
6529 10334
8817 9358
4396 8321
2836 4629
8140 3136
3630 7293
4999 8823
974 7205
9193 10281
462 4702
7489 6135
10281 9189
2324 4370
2342 5520
3725 9175
10248 670
8917 1179
8392 3908
8022 4735
9855 2302
3655 1858
2276 7831
7566 1537
3297 2737
8859 9622
5859 8812
7506 3911
649 7163
2895 8350
2123 7456
6277 5894
5472 212
6372 8512
8973 6208
8828 5769
763 840
9024 2722
8450 914
7517 2640
7831 6093
6581 1364
5415 8269
9401 2300
3761 664
7930 9120
10572 10384
1143 10245
790 8849
2840 9317
7289 2600
10484 2223
3509 3209
330 8820
8201 7083
8800 9129
1491 10625
1230 8821
1223 6016
9073 5929
3864 3680
5849 3267
7201 4903
8075 7615
6988 310
2699 7920
10060 3657
5386 8886
315 641
3983 6516
10074 10546
1733 10135
3374 2137
10626 7601
3090 3205
7657 5986
4978 336
188 5831
5776 4690
9518 10315
3202 8212
150 7743
4522 6456
1202 365
6240 1615
5525 10148
6219 2919
9622 1202
1197 9836
8129 6523
8823 188
6549 5037
3637 1179
3716 7384
8685 3995
1558 5752
5859 1172
10197 1228
7508 322
1874 3092
3280 371
1225 4127
5353 2322
3669 554
6289 4446
3838 7290
3301 4861
5302 10148
3987 4836
3331 2140
7259 2292
4543 3778
1191 1258
3205 5904
8544 9972
7488 9128
8406 2131
4199 5904
8855 2063
4709 1231
10105 1827
1237 2585
724 8409
2131 2899
315 5968
296 928
3904 1426
7745 3516
1450 8861
322 6525
3251 10135
6104 1224
8139 6314
7603 3280
8735 8496
10717 10299
7216 5770
7539 3138
253 8368
3705 1624
2340 6390
6490 5824
4918 8683
1849 3204
322 6225
8001 8511
4139 1672
7291 10224
1229 8409
3852 5027
7603 1831
2368 404
8426 5243
10147 4129
9299 10570
5481 2336
6366 79
3988 5784
2342 1181
8792 9846
10484 6802
6240 2155
7230 7713
9171 7489
9192 10629
293 9954
7294 3572
3417 359
9698 1053
403 2543
4067 2804
1235 9478
1454 7391
681 3844
9069 7643
3090 9910
4813 9820
3134 5093
1192 2919
2758 7293
8551 950
10399 4706
7574 1567
10160 436
9462 2232
10524 7623
6281 8585
6148 79
5396 6081
8406 7039
9042 3877
1200 97
9511 3365
2240 8301
9526 1982
7339 7354
1175 7181
4393 1229
5570 10205
7486 6805
8189 3576
5830 6783
8486 4123
10533 4940
8512 3452
4473 7483
1636 6372
5305 963
8771 6007
6007 3491
5929 10428
6318 645
5180 4435
7294 2449
1544 1702
5281 2537
3146 4918
7249 4640
8473 6891
2516 6427
5885 9120
434 3012
681 1055
3803 6913
2592 4333
4102 4123
333 4533
3585 6713
9650 1736
6658 5870
743 9532
8871 3654
6159 3336
2501 866
7562 9655
4076 5339
3282 6487
4129 10103
6592 2544
8771 2360
4083 3841
6017 859
1626 1171
8757 7831
9128 5582
9403 596
2241 3140
6909 1772
9240 5770
10571 1176
1067 8299
3072 8823
7903 6351
6490 8137
4123 4642
36 223
8886 5
713 5880
6958 5929
9193 10085
8858 6007
3748 4900
4465 7251
7537 6940
1874 4370
6788 1076
4578 3705
3956 9999
7508 4644
4394 1837
7129 7920
5593 4129
10217 1205
3331 7445
6369 2827
4067 10223
6278 4634
1719 7643
2342 10660
2273 8811
1428 3956
2509 2537
6504 5494
4122 5341
3282 5696
6038 4078
6007 3188
7022 2648
1491 7623
4078 8239
9299 6007
3658 3205
10116 7251
1350 7129
1176 4898
6361 7486
7293 754
3205 1293
3228 1441
10207 928
1219 6506
7569 1932
9927 1219
9208 7469
2663 3509
10105 1453
1199 1561
3598 1915
8431 8012
6277 155
2647 9857
2653 14
9042 7743
3124 3777
1374 10332
1491 1437
5259 4025
6702 3491
7336 4129
977 1881
6618 10712
6016 3783
9175 9910
6528 1969
1198 8514
6135 9532
845 5859
7186 7218
652 1849
3588 4249
10365 7216
8684 1787
8493 5010
3371 4125
6038 7216
3193 4898
5281 5711
3374 2225
3908 5341
8412 1171
9605 293
10259 1572
9018 3491
8409 6289
5240 8804
8027 7996
7643 8496
9070 1624
8232 8392
1429 5831
8180 1221
3373 8502
9375 8171
9564 8517
2107 1171
5865 10420
8619 8181
1440 5319
6308 1921
5230 1440
6152 3654
8861 327
6167 8938
8120 8511
7295 3715
7748 2064
3151 4851
2994 6234
9622 5588
7501 6016
8653 2133
2880 2602
5515 6567
8506 5188
6739 7291
7028 8864
7315 678
1142 8921
8426 1226
6855 1951
1021 7897
4883 6135
8454 10162
5186 8903
9039 2714
6489 8861
253 3970
5459 1849
308 1681
3294 4666
5398 3450
5385 892
6533 4112
1849 8605
9120 5566
9120 1915
8823 5514
2468 8871
2404 8321
7982 8189
7686 3791
5413 954
8273 3631
5951 2920
862 6528
9650 6507
6161 4873
10630 3777
320 7289
7770 4861
5394 7292
6359 9704
2550 6228
8132 5304
8178 7679
5336 8709
8823 7408
6209 1192
3193 324
3369 5515
8993 2388
6489 9851
5750 8320
10570 6360
7365 8891
318 6219
4415 3138
5233 4385
79 1175
2802 4580
1199 2292
8129 6570
1221 8075
1666 6145
1735 1659
10166 1179
7922 3332
8390 1082
183 3438
5408 4498
8733 9398
5566 320
8353 4553
7471 1725
3123 2381
1851 4845
6228 9299
6705 3703
10399 1534
2572 1237
1750 8189
10149 337
4070 8903
322 6123
8134 5859
2573 4617
6007 7743
9555 5276
1604 321
9190 2647
7352 5814
7714 4393
6834 2467
2493 8137
6961 1215
1231 3121
8991 1224
2812 3563
7743 1371
1141 9219
3205 4816
8303 7278
10114 2576
5986 6137
619 4183
342 7489
7508 7548
3583 1760
10484 221
5544 9972
10257 5156
2389 9021
2297 5412
10428 8486
9895 3509
6617 7251
10243 6154
3240 10435
2663 2147
6955 6624
4243 1071
1662 3765
4900 2176
9210 8844
405 3156
1503 5870
8496 6710
2206 6620
2341 940
1707 3015
4271 2725
4385 8201
6457 4952
9316 7247
8991 2923
7533 4130
4679 3466
9540 1926
4332 1780
2849 9645
10398 330
858 1226
9815 2276
7596 9335
3151 5017
3309 7021
5539 5225
4147 1233
3580 4925
8225 1215
6360 1181
1234 1205
7804 1991
3469 2683
6154 4157
8074 6137
6587 1098
6469 2757
2344 1172
428 6619
9189 1222
359 8345
7445 1491
1166 9002
3055 1846
3282 9698
7055 2820
9570 7717
2065 6733
3262 5233
7135 6899
7216 1430
4134 9526
6487 1775
8189 10181
4903 8162
307 10435
1810 9870
8796 8140
5894 374
618 8313
8692 10431
3138 3023
7410 1926
8861 7229
7294 8831
3208 10221
9698 2320
5544 317
8849 4938
814 4732
1881 2429
4194 1373
8406 652
4835 8691
6148 4087
4125 8709
8516 7205
3845 3385
365 2512
1403 6875
9955 6783
3374 8864
9120 5093
6316 2571
2517 8892
8517 3196
8717 4282
1225 437
10084 1720
10044 2053
7799 5507
9120 6369
10118 6057
5830 1175
5093 1237
2572 936
3350 731
760 7329
1238 2920
8825 8551
9867 3205
4297 8302
3839 2272
2457 9999
9747 3204
2851 6619
6253 852
3115 1954
6825 2466
3181 1463
7138 6640
7640 7244
1363 10132
3528 4069
2142 5218
1199 1517
1238 3715
8619 8544
7489 153
7283 4165
6549 7803
2272 8004
9299 9908
1632 1849
3716 8517
5986 4389
10060 4196
1113 5306
8819 4330
5908 4037
7292 7725
1615 8683
7886 8890
10544 300
327 6789
4124 6443
3401 5831
7339 8843
2923 5563
8427 7588
6239 4281
4716 6270
324 7017
4130 5357
7656 4102
1837 2831
2628 7198
7793 5235
1240 1209
5390 2817
1369 8056
7182 42
893 3329
3282 10152
7491 595
9913 1632
2640 7015
5218 5541
1647 7561
1230 7682
10201 675
1426 8260
7804 2034
7039 3521
6908 2538
3262 1235
6803 7129
2513 8201
7746 8004
2122 6137
1181 6240
1271 6168
2221 9947
6769 6369
8829 9192
3297 4678
4335 638
8280 2010
3017 1772
7445 8470
8409 7557
3331 3535
1427 10517
4939 4302
7229 2239
71 10698
3414 5563
7277 3031
2846 8871
1085 8368
2147 9008
408 8355
822 8409
7847 2799
9062 9042
2640 1517
4709 9618
9021 7421
9789 5929
8238 417
3193 6789
1113 7357
8551 7844
9040 1239
3193 6155
6272 1181
1205 6618
1192 2272
4890 1205
1271 5012
6723 1993
6145 3205
7916 10611
9044 10435
2457 1093
6468 9485
7471 3072
9425 595
5545 342
1240 5043
2972 893
3263 155
5022 7920
3844 4119
1428 1426
4144 8548
638 4289
8749 9532
1791 4763
999 9068
660 10147
3204 2640
5859 4929
2126 8683
621 3268
6250 335
92 8834
3156 903
3993 7908
1224 2436
8625 1323
303 1455
1774 4263
1364 2123
2799 9401
1224 5437
8368 5327
2923 6225
1197 2523
7736 1849
7292 5487
5928 2006
6007 1926
5566 2663
8404 8088
348 6589
7246 8854
7508 3261
8189 3166
3125 8881
3792 8011
10242 9526
7695 9937
3020 1490
9463 5736
6007 4234
6135 307
2279 1194
9518 6793
1198 10307
251 4330
6356 6948
7785 2425
6504 2513
5544 10009
5831 5868
7916 5450
9900 1911
5831 619
8593 5578
10399 5355
4502 7478
10318 2730
6491 10717
2080 1233
6444 7423
2712 2279
8273 1116
641 1176
10336 6533
2541 2873
6145 9588
9574 3280
3151 1229
6219 7920
8139 6119
8691 8893
1352 2587
1222 1206
7031 7291
815 8641
3789 4078
1491 253
7746 427
3906 2640
488 4166
1499 6489
3786 432
1269 10189
5239 9649
4174 6506
6135 6264
7744 5240
4341 5535
9684 3092
1728 7016
3204 7522
7129 8516
6989 3181
1253 6447
901 2118
3092 5306
1171 1886
5276 920
7658 8837
9014 7656
10428 8683
8709 321
1849 4799
3752 5554
8716 2706
5278 6154
6549 7919
4230 9128
5180 7294
8189 6558
5929 67
1233 7253
6277 10655
6444 9954
10545 1226
993 6164
296 1798
4158 9661
4786 3517
7643 892
7333 3219
5859 8189
9022 1494
4215 10611
4918 7606
280 9519
5460 8074
5515 5001
5286 7506
7329 1198
4917 5544
8648 2647
3224 5520
8496 1630
7215 1426
4004 2319
6696 5566
9172 300
9526 1222
8137 1231
2157 2629
3278 1892
8134 434
3608 8177
9381 6448
8991 3630
5396 9362
2592 3827
8829 578
3641 7715
5724 7678
6074 9505
3403 8432
2408 3879
6618 2907
1221 1241
8174 5280
6923 9053
4575 2332
6739 7601
10428 8893
4580 2283
5062 7294
3304 4762
1624 4614
8834 9193
9579 2278
2640 9451
2342 6964
6277 3151
3124 9084
9414 5459
1472 1970
4120 9018
7251 7339
5771 326
8075 1072
9046 10685
3013 5257
1789 1537
9927 1175
7736 5636
1361 8427
8409 8617
1493 9397
1491 10684
2206 1197
6276 9042
322 3794
2433 638
101 2775
9521 5928
7129 8361
713 8183
2812 8390
5093 10389
2314 8382
10303 3781
188 7336
308 5398
5829 1840
4880 6508
8692 4864
1145 4860
8448 9561
8377 4871
8516 357
5091 5771
3385 7716
1549 3616
1238 4950
1197 8845
5093 2653
7292 303
1205 5830
760 1939
8443 6287
3703 2087
6949 7633
3509 10197
10525 8496
8409 7919
1234 2047
4214 6945
4357 3753
4231 1270
9333 4098
1786 2946
7353 2433
8486 10435
9322 9387
3151 6393
1502 5362
6137 4640
2116 4654
3129 8824
8818 3489
5022 10717
3189 220
4004 5991
3205 948
2870 2216
2769 8709
4271 3492
3386 10545
5281 4830
7992 4942
8505 1181
6057 10277
8406 8260
3597 9696
2272 7630
6135 2802
4399 58
2802 639
8263 7720
5339 2501
9698 3124
6530 3576
5685 2516
8056 6530
6781 2247
6354 8320
830 9532
4130 1205
6225 1200
7286 8849
7975 9286
2966 1915
8350 4680
9526 4736
7129 9419
6871 3782
2368 8548
4903 8846
3746 7033
9695 2122
8514 8891
183 1716
6714 3705
2134 7025
9064 8079
8273 1093
2622 9322
7339 1512
10553 127
7055 5430
3276 8875
10635 188
7204 1647
121 4622
4125 8812
6400 2822
322 295
1215 1238
7129 5515
8861 3905
8137 3956
9520 2774
79 6438
4297 8056
1274 9339
9997 9900
325 6414
9910 1176
2827 8709
188 8831
3987 6617
9588 10276
8823 3188
6359 1198
706 2980
2802 355
10698 1756
2002 2158
7920 2760
1914 9120
4042 5240
4264 6487
8939 1313
4497 5276
2331 2728
6124 10428
5515 5061
1082 1172
357 5563
5091 3374
7623 9432
2952 3630
9636 1519
4900 1909
6914 348
5881 334
1017 7055
6351 1206
929 2226
7627 1572
3802 8506
1235 1853
930 638
342 6542
3441 6135
9649 3398
2873 3206
6137 3765
2270 318
7789 8835
858 7372
8991 318
7075 4766
2775 7916
2804 9287
7367 6366
5509 838
1075 308
8849 2539
5211 7373
5563 1324
641 6869
4173 4776
6987 10181
6724 1428
6686 9418
1234 1773
3115 5752
3175 2704
1863 6117
619 10712
8008 6568
3783 7221
7020 4970
6361 322
8239 3213
5545 2853
3755 334
2998 8890
5071 7920
2909 2889
8056 302
7797 1898
7367 10570
7612 7804
6331 2268
2592 3863
2117 5929
357 6399
661 9120
7421 4657
9138 5563
4140 6360
8169 7218
1256 9288
9718 6619
2457 2322
8835 9008
8511 2033
3749 6793
8129 5515
5062 4877
79 9048
4922 3791
2149 8216
4710 2272
8212 10440
4898 3123
449 8410
858 5090
3535 342
7491 7075
3544 10442
9526 1915
6135 498
97 7803
7103 4761
3154 155
1171 1172
1154 6686
2396 9461
6378 3117
8828 1427
3414 173
596 1028
491 6793
600 8516
3649 638
6940 4299
3666 4645
9044 8683
7085 9630
2774 8129
4276 156
121 4629
10606 5894
5601 322
1219 4330
1790 2337
8548 1228
6549 8368
2241 5256
3752 6784
8881 10166
7277 6975
1829 7488
822 1240
7496 273
9192 1764
1788 7291
7083 5276
1858 7893
71 6154
2121 8451
3525 9120
6714 2123
1772 4230
10279 2543
1229 3528
1206 2923
390 876
8813 10438
8699 2628
6565 3901
7055 10429
4765 1181
585 6314
6461 4201
3417 7339
3387 6490
1786 7329
762 8826
2006 2988
7445 3181
9469 5735
1757 8831
9632 10221
6932 7489
5014 7803
8846 8406
6137 8733
2033 8051
414 2433
7746 7055
10450 6783
2270 5915
7631 675
1237 5292
10085 8506
8390 2760
5710 4861
4051 9066
6657 4900
436 2640
2713 6359
9209 7743
8056 8502
3151 3955
3020 4409
2261 3754
10235 1427
3123 2361
3385 1224
8137 7857
1084 1347
7354 6390
6444 5801
2593 7241
3242 8128
8486 6038
2147 3513
1225 860
682 960
8169 4148
3432 6369
3848 1722
10149 7658
6360 8506
8551 2272
10712 1427
9526 460
10438 9696
4451 4918
6923 10456
9974 3911
322 9790
2849 2602
9395 4924
241 3072
9042 6793
3619 9299
253 967
2771 8502
1144 21
15 9196
4231 1358
466 9139
788 8077
3432 7286
6474 2517
2640 1175
4937 526
2368 9579
6359 6491
6134 9992
3993 1219
5566 6430
6528 5281
3418 9018
1200 3297
6277 1267
2723 3012
9546 3206
2457 8527
1776 6975
3916 185
216 308
5752 5193
7743 4076
3489 6145
9796 7253
2845 8056
3943 6427
1186 8269
9451 9363
3059 10456
326 6895
1529 1442
1426 7249
2918 3777
3316 1723
4809 2364
10116 9516
10436 5382
5880 7339
1191 1239
899 584
9815 4644
7988 303
8368 3208
5577 6359
852 8829
5562 2799
2501 6491
7486 7720
102 1241
1843 77
4340 2283
9298 3417
6542 1143
6199 8189
10118 1790
5287 1517
1202 1463
10463 8292
1236 5091
3809 9532
8871 8759
4130 1116
9338 7219
8820 5554
6219 3705
5386 1221
3056 1844
3655 10332
1914 10456
4572 3379
6148 1179
1230 7289
5183 931
8709 4123
6489 7768
7328 7421
8562 2081
8488 8448
1927 7065
3070 9837
5514 315
8721 5411
7657 7746
6242 2282
406 1063
8448 1181
4168 637
6145 1227
10141 8528
4498 8776
8692 6623
8929 3602
967 1849
8621 5396
8486 8889
4022 3154
3822 1227
7447 1196
1156 1179
3816 8173
508 5515
8846 762
9913 6021
9926 4333
3513 7243
9117 2108
3645 7533
2963 1142
2919 4640
7421 6785
5515 4580
7233 3749
726 1179
4900 5054
144 2776
7609 6570
2135 4078
3491 500
7421 6714
7753 7294
5437 7291
2431 3301
6372 8514
5831 8426
1791 7193
2663 4491
3301 8410
8849 9250
5105 8035
8962 10001
1209 10232
8817 4161
2298 1837
5852 3778
10378 5514
10303 9040
365 10147
9902 9873
3716 3273
5929 3583
3705 77
1197 8431
144 2640
3716 4458
303 8239
5318 6145
8691 5239
7218 4847
2360 2006
21 10123
8811 2802
10696 3164
6676 10389
247 2329
1209 6014
1229 2621
579 3595
3559 1202
9395 6162
3385 5716
7088 8720
1171 1863
950 6962
1228 1241
3825 8923
3783 4177
6154 3508
4357 5093
954 1646
1926 5969
1235 944
3073 6007
2827 4613
4934 3655
9709 3725
10208 2575
8537 8421
6014 5218
6007 1491
7968 6736
5859 8849
9558 10450
1733 9466
1225 10094
2467 2322
864 4718
1820 10544
10555 136
170 7643
5517 7293
8797 3822
8859 5951
5563 4860
6359 3508
4147 431
435 7506
326 4465
1231 3781
9485 5504
1430 10435
2320 9064
10553 8091
1209 9718
2331 1453
4289 4970
8359 1234
2158 3362
8201 8120
5394 3519
5063 664
10220 7557
3138 5233
1235 6469
9098 7916
8485 9472
10149 10509
10376 7750
8137 4837
3445 7756
2361 494
139 691
6234 10043
873 8285
10307 4667
2941 10197
7294 5895
3138 3602
10456 1075
7635 2213
2443 9877
1222 1995
7375 1680
8189 5877
2485 3167
707 2034
3606 6503
748 870
5806 3509
8012 2130
6040 5897
4933 3205
3704 1561
1662 5281
4723 8147
7292 7941
120 1921
188 3993
4210 1228
5951 4128
2543 1219
5213 4078
925 8426
9871 1194
3414 6154
8486 1239
5397 5040
4330 1024
8991 9723
4692 6219
7291 3782
8129 2813
9127 9820
1085 4383
4932 1787
110 5501
8508 6761
3655 10435
5276 8637
1866 6491
1240 6714
6475 6701
10389 8527
1238 6883
6137 3335
8178 6361
7685 1700
1240 10435
4209 1064
8293 1224
1175 3810
6548 3457
4408 7215
6620 638
7724 3672
2856 1799
1114 9972
5020 10241
6793 3703
5913 8829
6154 2804
7482 361
1179 8173
7748 2538
4834 4213
1502 2899
3204 884
4156 6656
6168 6115
1248 7484
6940 10589
8515 1200
1615 4106
1108 1979
4620 6987
5986 10464
10639 6007
2804 5472
10207 1192
3218 6490
7565 8169
7627 7736
9722 330
7438 10447
5831 3851
5216 3588
9919 8426
3474 2644
3092 10009
6457 1071
6962 3220
760 748
6922 8448
1849 5306
10162 2963
4578 6494
3147 5968
8129 7746
7426 5885
6891 5504
5865 5306
7832 2702
7252 8177
6135 6987
8189 9717
7923 3218
7508 230
2833 5093
9120 10189
6137 127
3156 8514
3752 7246
417 2647
9519 8893
2303 7486
9040 9211
8350 2157
9923 5831
278 6764
10409 9062
6872 8542
1113 1839
6987 7486
6430 7557
10087 6145
1143 3767
3655 3115
4776 5073
2269 4656
8117 5831
7242 5002
2300 2714
5180 1219
444 9526
8929 9993
3151 8116
3668 7215
8825 1090
954 1181
7517 5940
629 4918
2511 2017
10698 5292
8818 7218
41 1802
8361 7972
10099 3729
1093 5699
10250 8136
2904 4621
7768 6154
8189 10435
3337 8056
9662 4079
5561 2248
8976 7250
323 3414
3489 3628
7423 2728
7850 3474
7293 10435
1209 6793
9115 1739
2640 7090
322 2431
1558 9591
5391 2057
6923 8684
5939 9807
7229 1145
1269 9039
9972 3193
10435 9388
3778 1223
8089 3123
6410 6589
3242 1444
348 6940
1015 9546
6264 2640
2517 1194
7456 6334
1175 1200
7660 6357
8797 1181
7129 10635
7292 1787
7656 6055
4846 1235
6620 10544
4813 8826
3844 5929
325 322
3866 5544
5012 109
9588 5916
1624 2149
2519 6591
6686 4413
7768 6361
3280 144
402 8409
6369 5929
463 414
2640 8238
6674 6289
324 1241
9973 7657
1198 7329
2242 10209
4861 8301
6624 2210
5849 8709
1175 3282
8709 3860
5859 8137
7218 6268
101 342
10053 6037
7488 6324
6613 9193
1221 4183
3267 9674
2788 9171
1233 1372
3603 7923
4127 5176
1230 10303
6150 4900
7251 5514
3631 1749
5824 10384
1192 858
5494 1717
3715 8871
9195 1179
5073 1192
4214 4404
2703 8239
8829 2622
7289 874
8088 3438
7580 5059
960 188
3151 4484
3486 5504
1225 4834
253 7973
3346 1196
7744 7592
1199 10067
9547 5240
3310 4617
3465 9910
8733 1198
3982 342
9451 1237
1739 2804
9060 1361
1849 6426
6618 6914
3178 1239
4383 3297
5425 9299
6656 1533
10303 3703
7601 2881
8749 4806
3209 8831
9450 852
3264 6940
8056 326
641 2018
1202 348
2426 5202
8427 4018
641 2433
1334 1228
2510 1011
1176 3490
5292 6981
1175 1238
6491 3655
2261 6589
9848 8511
2157 10181
9214 3193
2016 242
6137 9110
8285 4543
10717 253
9376 8832
6154 10717
7017 1214
7496 6368
3169 5386
9927 7259
77 4711
8440 3737
8522 3090
5947 8056
3151 3518
3117 4508
3371 9008
6978 4461
1222 8035
3123 3990
1624 4289
10123 5812
1445 6975
8515 10614
6939 4245
3602 930
1114 9299
3138 3012
6350 5691
322 4128
6789 239
6133 10382
1790 6014
7789 77
5637 3474
253 5520
3615 729
8831 5398
9509 366
7444 9388
2035 9653
4127 1053
5072 8923
2576 2298
4567 9152
2648 336
8120 100
1932 3807
4850 307
9331 348
8027 10435
6007 10245
6497 10513
3041 4776
2260 6314
9286 6268
1235 6455
748 5022
6683 7623
7604 10570
9950 9838
10420 1849
7251 3244
5398 4098
857 3782
4355 9032
8452 4571
5545 2706
7658 8849
1197 3906
8129 2725
1196 79
1392 9782
8064 10378
5830 6542
185 4297
7643 8189
10161 7972
8688 7919
6491 2122
1686 2899
1200 3956
7804 6289
836 4860
1143 1786
9294 7108
10428 1191
2206 9820
864 1072
641 12
4183 9926
3992 1405
10613 641
6491 5637
2342 7623
308 1175
3387 1612
4203 1197
1191 8075
6406 10399
8143 3778
1179 10220
8577 8368
2467 1198
5389 3572
6915 9506
6802 8280
1522 3491
5191 8891
9526 9992
188 2478
3778 5395
4379 931
2802 8631
2622 877
3154 8564
7617 1914
7751 9974
4070 365
8974 8516
5121 6489
8849 4045
365 7297
1231 8242
3260 6008
7528 10553
4897 522
3060 4125
3387 2224
9181 9458
9047 1829
3772 3716
1901 5957
3602 5515
615 1957
1237 6361
9897 8844
5986 1858
8278 5459
239 2152
1648 2335
645 5904
1227 10623
1184 2212
706 710
9395 1226
2704 1269
7421 1202
4567 2649
2539 8823
6923 9017
1260 8968
7129 6491
10182 10247
1158 8823
10146 5947
6016 6732
3908 2433
6618 1238
1224 1530
4130 2234
7573 7627
3791 5912
8544 1240
2126 9873
2033 5166
318 6589
1215 4531
3338 3206
2730 5147
5494 8823
3995 6366
6057 2003
5385 2499
6190 325
1071 1223
7421 10624
6649 1773
2622 4613
7286 7425
3619 7746
3970 2477
6523 10203
10442 10200
6528 7292
1491 1638
6965 3630
4155 3208
6896 6443
2137 2622
5951 7750
1176 5166
9972 5357
9058 2923
6239 3703
4183 7601
6504 8185
10148 2929
4530 2802
595 1224
5544 9299
6542 10084
8823 7286
7743 3431
2663 9453
5292 8845
1226 10220
1622 8577
2640 4067
4905 1235
3704 6764
10394 2059
10209 2827
5752 2210
7129 858
1572 4232
7504 326
1194 8620
1269 3462
300 1201
9621 6351
2577 2053
2908 1197
2031 2467
1181 6277
6903 8844
1923 9287
4078 3092
4250 6490
1000 4918
7831 3544
7643 9223
9398 6891
2835 6140
188 9592
4950 4003
645 1179
9008 5733
1615 4918
2629 9877
9042 6181
9807 7055
1787 8426
6219 1849
7971 1176
882 6490
7809 6489
9505 8846
4668 4041
10694 3668
7603 3081
7129 296
3221 4898
7129 682
7968 1198
3033 2342
4328 8350
1179 1228
6830 3490
428 6152
6505 8826
4999 4707
1613 3228
8472 9815
3596 864
1172 4617
1219 4126
10162 2206
5929 2150
4126 8631
9098 6457
6822 10570
8886 6528
10613 8822
7353 3583
315 6793
2157 8890
7850 6264
8844 6410
4826 2827
8625 1225
2080 2373
314 8117
7291 9871
3843 4877
1707 7920
6923 9115
406 6506
1200 1238
9659 2122
7291 633
1205 2827
669 3630
5636 9955
1164 5939
1790 3423
1202 2920
7533 8353
1811 5850
10101 2705
7501 1365
8368 1175
5277 318
4897 8129
5218 9058
4130 1202
7352 7508
4952 7804
7916 5868
3863 1515
2123 8431
10149 748
10238 6384
4860 4861
405 2214
1388 2297
7291 5338
6467 7229
9070 8827
1237 2254
3152 7919
1921 9632
8291 5439
10181 8749
10397 3489
1790 33
334 1670
3490 3290
472 8116
7286 1814
1926 4213
6016 6946
3517 1071
9683 6152
132 3715
8116 5768
3222 7367
5327 253
5177 8170
3699 5244
2457 864
8232 2457
2504 6575
7147 5951
1615 1926
9526 6489
8464 5561
9899 2513
6168 1686
8639 7916
3491 6693
1227 527
7368 5073
7175 9283
6008 4271
4567 7508
9120 1095
348 9054
2533 5604
8577 8136
6213 9655
3024 2227
1491 1219
4633 8858
1315 8878
1914 10624
3158 4402
315 7522
6719 1226
1206 10303
1225 2652
7501 2622
5561 9842
183 893
2342 7713
6689 77
2494 8993
3826 1176
7538 9211
2131 7766
8892 3206
584 6940
3749 8178
9084 6286
6489 3699
3669 6469
4217 4850
3576 415
588 5863
998 357
6897 3206
156 5283
3147 10682
308 3433
6208 3489
10221 2260
8141 3928
5181 8823
10570 3851
88 1190
8189 928
9697 4864
8860 5831
3631 4067
8537 3437
8280 9195
2506 4761
9875 2261
8564 5240
2544 7315
3752 167
6923 10307
322 8511
7804 7337
1986 2264
7193 9993
3786 10435
7067 8573
822 4678
2422 2157
8991 3778
2063 236
9526 4898
10144 4342
8273 3204
6164 10544
1172 6869
8427 3042
6145 2645
1431 7982
7214 8088
5398 7960
2865 2640
1143 156
6369 3599
8607 4673
2881 7603
8886 4297
8195 96
3256 1463
1228 6119
4214 5053
1839 9231
3509 318
690 3991
2280 4702
2150 1426
8056 10544
8644 1225
4985 3672
10086 8710
949 1181
3355 5722
44 9226
9532 4943
6137 3243
7957 1222
5946 1198
448 1192
5514 7623
2504 1428
10646 8075
3156 9432
4546 6608
3553 6750
2774 7448
5210 1334
9947 6343
9255 1227
8990 3322
3273 9637
4898 3138
7522 2155
2497 5929
314 1200
4361 2713
9299 7294
8426 1874
1241 38
6056 10296
2568 638
4328 4630
1219 9434
6351 3280
3602 2206
4034 4887
244 3781
3684 7736
1885 7538
2277 8056
1449 8891
1750 1171
4230 9118
3544 9532
6159 8855
4890 8795
1231 7533
8141 4469
2457 8709
2756 6702
8409 10630
9927 7523
8825 5590
5237 8892
335 1724
8056 3596
1898 8846
9145 9179
3956 4070
3138 908
820 281
9686 5499
221 8273
5043 7294
1241 3089
7557 3851
8928 10553
2905 8426
2457 6168
79 5028
5398 8905
7293 6208
6037 8834
901 1234
822 5009
79 6154
2108 2276
10451 8406
9876 329
3091 6232
320 10491
63 9756
661 3121
4485 8448
2466 5895
3877 7353
5849 6360
3600 9546
3187 467
253 2653
10085 64
5752 1444
9588 4610
5276 5237
8189 253
2881 7293
7445 4396
3151 8138
3578 1209
3703 6354
2152 7229
6076 8127
1214 8129
4332 2573
2243 1231
2208 8857
10607 7292
5271 3499
4324 4019
2905 3765
5398 2113
5460 9120
318 8819
4293 8149
337 2276
8502 5905
8835 10613
8127 4069
6987 9435
7367 7428
7289 8621
9569 8426
9014 9579
8466 1435
6007 315
4210 6451
3164 8630
7996 3119
5942 8882
1181 4781
2332 5514
9526 4850
8435 2925
3637 3151
3389 6490
4069 325
8426 8528
7557 7977
6289 2240
3792 9432
7384 10162
6008 9782
5912 4646
8797 1377
1441 8514
5073 7746
9387 4952
10418 2127
8137 5830
2720 5236
466 6620
6401 3534
1429 9546
9021 1756
4105 3992
10428 315
8684 2053
6782 3716
7643 5929
7538 3280
9063 9120
2493 641
9718 1198
8389 8135
5740 8127
232 2537
1359 301
8409 1761
1001 6044
1219 4924
1615 582
1231 1851
6154 1175
6361 5067
7452 2711
4480 1562
1142 10277
3845 5606
3908 8527
3489 2838
1318 8857
2248 1756
1945 1229
9120 9532
3206 1199
5022 322
641 5498
10361 1202
2761 10464
5515 5562
6289 7016
3205 6700
6589 5012
7774 6232
8590 6945
1269 7517
4050 691
10299 239
6384 867
8432 9230
6493 6602
1238 326
6135 4331
1209 4492
2906 1227
7581 8189
253 7444
7859 2216
1239 10318
7968 2776
1171 10426
7686 9909
4039 276
9970 596
1202 962
8419 10250
2053 8157
633 1296
3404 8409
4045 1228
10162 8139
3491 6702
8749 3526
318 1228
8713 6683
8288 5218
7337 79
9531 641
10245 8889
8931 10724
1905 6988
1494 7707
10626 5107
2443 7498
4018 6289
5024 1269
4900 5041
1199 4195
1175 5868
6457 9526
8643 2335
6981 6240
3749 9696
10335 2134
7245 6988
7497 6372
8429 1403
1206 3897
1451 982
8991 7103
3755 10671
10131 10436
2899 1526
1176 1175
3414 8368
2172 5544
3654 9012
8881 3668
7806 2165
3908 7501
2776 6266
2154 8350
4657 8252
7835 2154
3913 4060
8826 3355
5831 7292
10720 3513
3409 1921
7188 6987
9382 2902
3414 5887
4861 9353
4781 8690
3788 1103
5701 6314
859 7846
7247 8551
8409 4567
7486 8749
8388 10699
8684 5472
928 8688
4402 9448
1673 8607
8075 3544
9848 2621
1172 5720
5986 4903
5986 188
5563 8367
9286 2538
3902 2299
8406 7612
5250 5555
7250 4070
1417 2923
9478 7497
1219 9530
768 2691
3413 1171
405 1275
6517 2493
3464 8431
9189 787
7736 5059
4458 996
1172 6624
6466 9321
595 6136
318 3184
2519 8684
7292 318
3591 9321
472 7352
7739 4860
1491 6361
8000 5885
2498 1549
8448 8426
7736 4129
7743 567
9526 23
6619 7479
2923 9040
10513 10197
1175 8138
8587 8147
6007 1238
4926 7945
7603 10696
7750 4903
337 9851
6789 4078
52 1167
1910 6491
7557 8879
3280 1221
1179 8409
1205 6314
9299 3273
1205 1235
3631 9214
3433 2728
7765 845
1653 4246
245 58
6384 41
8759 8835
6152 3792
3346 4162
4672 1330
2640 308
8517 1240
9316 4918
7371 654
5544 4024
1205 2536
1228 1229
6137 8991
7169 7743
430 7916
7294 10274
9058 9339
7259 3124
8506 6869
9242 584
5970 79
6598 2292
2149 1226
4449 5831
2700 8392
1209 3851
2066 1874
111 8831
8253 6505
4067 641
74 5830
1214 9828
8056 5010
9704 6930
2904 4289
8691 79
2647 1215
155 1786
1199 7039
20 1787
10448 342
4079 6735
5637 9251
5798 10104
10397 5563
1142 7491
5939 390
5035 2622
1858 10113
4074 8828
10641 10426
8709 1418
5312 1230
9338 1153
4324 8321
10668 523
1206 322
2099 5913
8431 522
7353 5831
4861 365
8551 9176
789 5599
8368 5859
8248 3117
5205 4150
2776 3716
8514 7329
2493 2840
9616 1929
8242 6148
1228 3583
7055 3269
5276 2090
1405 6032
4781 9972
5215 10173
3908 9347
5955 6016
8441 9239
4516 5507
5158 1573
2228 342
9782 8314
10243 8826
322 4052
10435 10166
9939 10642
8409 8527
9124 9637
8129 8564
1222 3310
3583 64
3273 3123
3489 6719
7283 4712
8991 6007
5281 8844
2505 757
8506 9321
594 10626
7880 3996
3387 3441
291 4246
864 6765
4125 5831
836 8075
9828 3123
4905 5520
9957 7026
5514 302
5437 2157
2903 1491
4029 6119
6445 1561
2993 4953
1179 997
5052 2137
6037 3595
9127 184
3791 433
3778 7292
2433 10717
6923 3244
7471 6506
8849 8810
4098 374
3125 4776
2397 3090
3576 7658
8409 8417
3529 7989
4395 9299
2569 3429
6007 3847
6173 7897
982 10426
6239 6793
4776 1517
1206 1757
10400 4142
7221 5591
3838 10668
7336 7595
3091 5925
5012 6461
982 3752
1935 3426
6508 3262
10181 8846
8844 8843
7312 9661
9064 6038
1544 1491
9063 8516
3703 8764
7061 8093
6286 4898
9636 7537
1870 1452
9696 155
433 8773
630 6549
2846 2802
8831 705
7055 8075
188 4238
4900 911
8811 7769
7771 10696
7253 7538
3843 3654
8506 6562
9897 1209
8406 6897
4678 4861
6286 2570
8749 3848
1228 662
6906 10181
1192 9653
9645 3079
5218 1226
314 3092
4126 5951
9521 3134
8829 2653
3892 2053
8075 8264
3509 1969
5722 879
3387 1215
9560 7421
9636 3090
2178 6896
5029 621
7015 6007
2133 3414
9120 7743
183 1192
5472 1344
1200 4101
1179 7495
2640 156
315 5708
4225 3443
7259 3090
2888 3234
3908 3491
9128 9432
156 3044
1229 2640
6449 7557
1205 3516
8466 9667
4330 8392
7352 4330
1515 7770
9042 3851
3778 2493
1799 3731
3468 2804
5059 1269
8351 9989
2155 4703
6008 6987
3600 403
2257 4776
9088 8709
9287 5459
9470 1526
6946 9954
254 8249
5720 5391
9228 9814
9574 7421
2705 8409
1903 4370
7055 9647
3729 8426
1192 2647
1228 3583
8406 6507
7562 7919
8820 9821
9461 7743
5929 836
2815 8448
8538 8621
4630 2647
2648 1790
5637 103
845 7423
3204 3311
642 3693
7181 7583
6696 8091
1888 9698
5043 6698
8506 3291
9014 10707
2522 347
6200 434
4573 9103
7623 2963
1192 8991
1202 1728
2703 2949
1146 2730
6623 9517
8593 638
1199 5009
4703 7746
3749 2538
1675 260
9212 3156
1519 4128
1237 3514
162 3414
8506 6565
2923 7971
9046 1175
5986 2634
5250 3458
4617 8671
156 9913
1517 8892
1227 2759
7336 1226
3583 6154
8360 8273
4156 6366
10243 6007
1172 4900
231 1772
5515 2123
325 4702
8517 9673
8178 13
1194 7210
6812 8915
8843 8368
2439 3348
7286 9192
315 7951
1200 7744
7489 10366
2319 10333
3566 5587
6392 8544
8709 2632
4124 1198
182 241
2812 1142
6037 7215
6379 8486
315 7286
4810 6040
5498 5905
1231 8875
3884 7768
1334 10425
4454 7218
1453 1910
1179 7508
8056 1142
4125 527
7623 1509
5520 4125
3166 7686
3267 1787
2226 7791
2919 8426
1142 9255
3432 8120
8821 9521
6470 8225
7748 3375
490 9649
5447 232
4214 6624
7565 3876
3756 9918
5986 1901
9128 1215
3039 6359
1241 5589
10303 242
2541 4130
6152 7368
127 1176
10663 2331
6507 2647
3310 7089
3903 7832
640 1116
1524 1739
5248 3956
8075 9532
3375 2774
360 3904
1113 7223
6491 1786
3654 926
8174 3280
2049 3630
8929 1517
5226 315
9403 4459
4161 4176
8249 8816
8977 8129
6314 6683
8385 9450
8864 10362
1849 6542
5460 5636
7603 3250
5562 3123
8189 1099
4377 1233
6367 1219
3332 6891
5867 8280
4714 5472
1599 3228
7243 4931
1171 638
4070 8448
5381 2973
3486 10298
8686 7750
1452 8120
5233 7218
6357 8592
10671 2439
8009 1510
5571 7344
2831 10420
8056 3189
2466 5637
7250 6795
8835 1162
2840 4717
9527 2018
9974 357
8392 1078
472 441
1179 7089
6264 3396
4998 5881
1221 5043
7756 3387
4861 10690
3551 5093
7581 86
5318 623
3151 1229
6038 8767
7631 2424
8922 8368
7259 1553
6696 1653
5238 5566
2057 3193
1199 10483
5928 3537
6706 8441
8392 7717
8831 2349
7075 4219
9837 325
6570 4142
1235 3662
7151 744
1149 10399
963 6539
6508 8811
8406 4860
8496 3177
8201 9316
3686 2240
5636 6038
4000 3751
1097 8514
8859 1452
1624 8022
5276 4701
3600 6168
1786 1453
1238 1176
3193 1235
326 7956
10162 7508
8179 9304
2380 6842
3156 5234
827 9397
1309 8134
6937 253
9190 8822
3373 3123
7391 3489
6152 1071
4069 5304
908 619
9877 7250
8528 8858
1205 9541
4331 3907
3091 4952
2703 4716
9120 9622
2924 3704
7945 3481
7507 184
8516 5120
293 4887
1221 9588
8916 3758
676 2640
23 4070
7255 7735
2714 8835
6657 7353
3851 5831
6359 7293
600 10074
9120 4704
5394 459
445 7336
8486 2651
6577 9828
7289 9506
2648 5579
4718 10409
8060 9180
5360 10036
9040 4069
7536 8826
8137 1786
1632 6793
5303 9416
782 10708
3167 1176
6504 414
4703 748
5731 10715
1569 2137
2642 7997
7491 5515
8834 6967
1636 347
4654 7189
6242 5844
928 6371
10633 5437
6264 5951
6988 3124
7404 8408
2982 1096
6490 7735
1544 7504
10267 3433
7643 3072
10335 5472
8820 6016
4934 6
5561 5855
10173 6490
1221 2647
1915 4200
3489 8517
5515 2257
1191 642
4070 9204
4067 5951
3234 6461
5008 4297
10408 4067
1470 6326
9146 8111
1600 1159
845 4567
9239 10413
1071 3208
4271 2765
977 10149
3417 1224
2640 5385
10277 7278
6148 1238
2699 3414
1861 9286
4370 4776
1867 747
7351 585
6014 8189
361 7842
4231 5984
9400 8035
7746 5091
765 1206
4860 1171
3705 9948
5502 3714
1235 7018
7261 8454
8410 8955
892 633
7744 1196
7103 7455
7658 7230
1229 10220
3179 1223
10087 8875
9481 7846
8861 6314
9177 10460
9621 1224
6444 5306
889 5228
3441 7835
2126 2663
8447 5566
7293 23
1926 3210
6507 3963
7627 6573
8827 5426
9210 2265
10080 2120
9679 6521
1753 1171
7400 7627
6289 3535
6918 1199
10049 8534
1787 9579
3023 7293
4571 148
5514 1818
1278 2935
8125 347
6542 8767
8835 9513
7920 9646
6489 5041
6696 4027
14 2342
8954 8861
49 7129
6351 977
7802 1221
8886 6016
1229 4918
3214 3576
8075 7090
5951 5073
5637 2240
9532 8311
3827 307
1429 1849
1179 7772
8749 2993
845 1145
1223 2399
8526 2053
5346 4394
6239 8242
10334 1197
6489 2433
6542 1113
5729 616
8177 245
10712 1199
1179 7770
357 10449
8512 4271
5385 5515
4848 760
2640 2924
2319 10633
8299 1198
2756 7832
10449 2513
10280 8406
8409 2131
6803 8185
322 6057
882 4103
259 8089
1215 3573
4459 8273
710 7344
2050 6209
4666 1160
9401 1229
3072 4446
2645 3329
2804 1735
3631 3329
5976 8390
8140 3205
6372 10318
5158 6567
4077 6938
3117 4046
3583 10641
1171 10717
7663 4705
8610 1825
4930 4380
3728 3733
5032 3233
4869 2241
2645 3090
3928 1621
7129 7425
1191 1226
144 637
1428 1799
4076 9465
9177 9435
7491 2126
641 1199
5849 1240
2504 6286
10536 4127
1205 6154
7294 4125
615 7522
2906 10230
8551 9621
1109 9991
6038 4839
1215 2533
7770 9994
347 5849
2122 10199
8127 4183
322 3630
1517 5859
3230 9910
6638 9017
3125 5242
1505 4221
7763 6242
1924 1249
2864 4129
9763 6327
6923 6351
843 347
3331 5192
1588 7450
9338 6689
8361 9910
10408 3049
10247 6473
7643 8829
6366 6522
10395 1199
8129 1181
9316 1200
8189 2863
6989 8519
194 10376
7293 1215
8426 642
4069 10428
8684 1915
3650 2917
858 1181
3749 10415
1214 5460
8508 9418
1762 8409
9957 620
8551 3439
2517 10428
8542 7188
4763 4126
3134 1715
9023 6479
7291 3583
1181 2537
9526 308
8280 6590
3482 3121
2895 4329
4656 8495
6973 8060
9850 3599
4249 7835
1219 3630
6361 9466
2540 6168
2756 6898
300 3293
3965 3746
9014 1236
10162 1224
8823 9992
315 6359
4883 3301
5514 10628
8741 2703
3907 7230
120 6793
8683 4126
9307 8810
9322 6923
4446 5422
7289 2927
10147 9107
7789 2504
8810 7286
1517 6265
7658 8377
8073 2298
9469 324
5917 4005
3535 296
8826 3151
10172 7281
6274 2176
6424 1442
1202 3714
2899 8831
8707 6489
4289 2949
5566 1202
4446 2091
2592 9641
2156 1308
1531 3190
8636 9579
6154 3432
5412 790
9357 1238
10064 1786
8857 1774
1572 8113
5396 7643
10333 6542
2213 2276
6208 7989
3685 6505
8129 2123
8830 1202
1544 3786
4922 1849
7656 3418
5385 8239
10277 8931
2470 1855
2206 337
9652 3208
8496 7292
3851 1227
3193 4125
1660 8409
3815 7421
2154 4903
322 8845
5731 347
7230 7230
1778 9970
4861 8097
5341 6137
342 8187
2149 1849
3267 7286
8653 7219
4918 1200
4546 6168
8349 5356
9046 1698
8351 10560
8883 8759
1697 5389
9650 3908
5230 8368
3620 9529
1206 7021
3387 7153
955 8432
4077 10428
8825 8889
7750 1181
3740 1334
2504 155
1116 1191
2827 3820
8886 1219
641 5446
2319 636
6906 9634
9621 8871
9526 5881
3124 6793
5951 9588
8189 2592
5951 7743
1505 10011
931 7501
9115 1535
4826 6487
650 8448
5637 315
324 1228
5351 10049
9653 9125
1198 8035
2464 3167
1237 5775
2537 8318
5124 9063
1225 3329
318 2588
3329 7384
7601 1452
1223 7737
8700 3491
6135 342
9397 10408
10283 1199
6369 4076
5187 10268
8325 5152
10303 8952
4461 2206
9196 6278
5417 2640
3748 2691
5907 6895
10220 6135
1224 1192
1181 5446
8827 5769
4781 5520
3280 2048
10121 10241
1171 9016
8056 1172
9298 859
6360 4810
9061 8201
1179 5562
5823 749
1197 10395
8088 1158
8517 7763
3839 7720
2653 252
1164 7643
3151 5694
4406 1175
6489 3489
5894 6689
1491 2570
5561 10162
4861 6793
61 10397
8056 1223
2150 4353
9665 3396
9395 2647
8636 8711
709 641
7321 7442
6503 6466
8512 9852
9526 10147
8134 5389
8518 6137
7384 6300
8426 1072
1225 1142
6504 6212
9789 8353
5986 3176
7247 7367
2176 2678
8454 7289
7065 1544
10203 1145
6055 5400
8496 2907
5459 6830
8406 7569
2812 8140
1463 2399
587 3993
7033 1455
1269 8746
7719 5572
1200 4246
9297 8075
6276 2261
186 352
9127 963
6360 1921
2804 5563
3877 8709
1227 7488
435 3124
1197 3654
1175 2919
1224 1473
7596 3843
306 7245
3777 3679
6897 4974
3791 8191
3371 3904
7886 1113
9579 4153
1471 9910
5637 170
7623 10217
2763 9299
2131 1156
317 8361
6822 10724
7496 3842
6489 1226
3081 1165
156 4230
9708 10696
6549 4128
2717 9069
1234 6152
7506 10668
4763 1176
6145 5753
3887 1227
1926 7488
8683 2776
877 1176
7656 9530
6502 9529
9617 5964
392 4123
7517 5281
8844 1234
8619 3123
1223 9880
2921 2442
1171 9882
8182 10415
5114 2657
2508 8117
8190 4271
2594 4523
6923 6368
3848 2302
5951 8426
1181 1175
8752 41
334 2812
10318 1428
4076 10571
7358 5012
7088 8834
1235 8140
1224 6459
4246 2840
6490 7489
6503 977
1235 3204
1544 2368
1202 1671
7005 6268
3234 3280
9043 10334
638 4675
9002 2541
5425 2902
6683 6480
2580 7721
4064 10195
2433 1798
282 7537
7919 1222
4016 1175
5240 2340
2726 5951
6219 7034
8285 2127
6059 7831
9579 1229
4918 5540
6145 8849
9913 3429
4396 3237
9851 10452
53 8541
131 1724
3432 2605
2279 3023
1063 9816
6277 3153
3899 6739
5218 10318
7294 982
1967 6782
6154 405
1144 8585
7411 9018
1194 4070
1224 4860
10717 79
3907 3599
4820 8683
8185 6789
5419 8516
2592 336
2827 8624
1427 5396
6073 3514
6505 7501
6940 10269
1788 2846
5422 6014
5859 6830
1915 3715
2033 6059
2305 9052
1727 317
1909 5514
6396 982
4543 1673
8392 1176
7849 460
4195 2127
4127 6461
6081 5473
7643 1923
4128 2592
9526 71
6361 478
1074 10210
3481 10369
3991 9063
10221 6007
3473 2350
4797 8454
5544 2512
9439 1192
8291 4864
3301 6215
898 1237
218 8017
4072 3090
8486 10601
5563 1662
1550 7293
7292 1282
9636 2647
8280 4702
8486 3193
829 280
1176 3908
3602 1455
3544 9588
872 1200
10302 4078
9317 4903
3544 1410
3282 50
8858 8517
1108 1874
664 1361
7920 1666
1430 3331
5013 4215
5395 6683
9451 5494
5566 10147
5341 3704
3156 1849
8518 10488
2342 9289
7920 3375
5281 2217
4331 6503
3290 874
1926 4169
7746 7286
3432 10720
9087 4905
8138 3665
5824 4655
3229 6036
8075 6973
217 5545
3600 10135
5514 4070
5062 7849
3822 9904
7289 3123
2055 10199
2134 6139
2517 9539
6670 7707
2802 7520
6273 3737
3452 1494
1926 2538
9298 9928
1227 1222
1773 5398
9588 6673
6154 2211
1156 1231
9540 8508
8813 9954
1834 3677
5281 9765
2206 10009
310 8625
6793 10162
1726 2050
320 6311
5769 7293
8609 2900
8889 6940
6723 9363
9175 727
9880 5281
326 4732
6334 10087
8871 2529
6045 8166
417 6227
9193 7963
466 9910
3777 4442
4685 7234
4994 775
8772 2895
2339 9825
2699 9718
1101 326
8991 9298
10103 3907
1340 843
1721 7229
5081 3138
3600 7488
3794 1222
8838 1241
4860 6728
317 7055
5009 4289
1179 10070
8818 308
10428 9287
3037 4707
2152 4765
2804 8279
6534 348
9974 5365
3124 36
6512 3414
9401 638
7330 9696
2332 320
8587 8542
1069 6801
1142 8368
8645 1002
6148 348
7496 315
710 4634
6877 7005
9040 4861
1197 1093
3329 4013
1206 7489
3124 7501
5929 2058
5081 3509
7720 9789
10544 9039
2065 3591
3193 1910
8844 10162
6361 9435
1772 4983
6162 7263
10191 9632
3085 7731
1181 2219
5093 5831
7658 1233
4332 9310
10719 8512
4333 3489
7129 7736
8225 347
8816 4299
1786 7678
3280 7737
9011 10148
1428 10544
9063 8953
8266 8512
1226 8512
8502 9187
7603 5091
334 7294
2108 1240
1455 7489
732 7557
5597 5514
5545 9193
8857 5195
5561 5281
1223 4297
4250 9697
7744 3807
4032 6670
193 5221
8577 10123
8426 1224
6844 6316
9395 6791
4938 8185
6427 5951
7241 4798
2802 2629
3280 303
5320 9120
8426 169
9839 3841
4215 6443
6232 5751
8773 318
365 3851
253 1501
2640 642
2840 10029
8508 6165
10655 2882
183 5370
3788 1435
6946 1735
3076 2640
7548 4888
1237 3193
10281 6181
1228 324
10217 6923
6548 2279
3619 641
8056 6554
3240 7920
821 9320
2593 4129
1613 10591
2932 8826
6838 2582
4765 1785
4128 6224
1224 6009
191 2176
10635 1175
9287 3167
4297 8052
1228 2628
4332 8390
1921 4918
10174 9605
8823 4347
5870 2161
9699 5214
7294 2213
2537 5397
2126 1608
7339 6535
7506 2157
1772 3268
10649 2260
4163 5929
2276 4994
5186 4230
307 7025
3650 2150
8690 3878
4018 6987
229 9151
1537 5025
8831 8486
3772 5515
10389 2341
342 9670
5234 8382
6017 9397
7508 8299
1282 6289
4974 1224
5929 6503
8894 2924
1176 2492
5448 5504
3703 10553
3693 2296
5494 856
9526 3206
9903 7508
6351 8633
3173 2640
1452 1223
6908 6513
9432 9597
326 9824
6638 4332
3716 9763
5939 3208
7226 4332
3908 6946
3419 5996
1175 748
3025 8606
5034 8496
4215 8721
1209 10029
640 8361
3089 4076
6990 8519
747 2694
6950 7286
4108 1427
10469 502
3654 7229
3994 8828
1215 7983
5315 5710
317 8178
7743 7831
2364 2622
6988 2387
7488 7656
5229 8134
2056 1223
6918 7044
4952 4069
9635 5927
4862 2793
9091 8189
1215 7506
6154 5986
2120 8515
7491 8709
9852 6088
7289 4900
8426 6569
7259 7291
1209 6168
8427 8426
1428 2827
6671 4098
7686 5396
6016 1113
1295 6923
8855 8512
9926 2312
638 693
1241 2368
8544 10162
9039 6057
5752 7707
3600 1235
1777 886
6528 3577
2802 3049
1091 8406
2006 7421
1830 4446
5346 3091
3657 348
2512 2324
5009 2774
10485 4008
6987 7746
7286 1787
9320 9875
2687 3123
6525 8942
1223 2393
8518 9951
6961 6152
1712 1091
6681 6923
5033 2176
2775 1227
1209 7508
10724 1221
8129 2833
641 1787
7857 6444
4578 7819
1954 1194
2667 317
2004 9973
5276 8821
7426 8441
1685 7745
1228 10097
9909 6491
7849 10719
8016 5561
6361 1893
7288 6529
2078 6558
2654 3209
10187 6469
8178 6918
10447 3468
2628 7083
6277 74
6007 246
2430 6427
2812 5148
9682 1206
7353 2547
1463 6148
336 6055
6372 79
1224 8232
1782 8709
6842 8917
2053 2569
1687 5010
2502 8404
965 8608
5563 1227
1739 7129
8036 1175
2812 3740
5030 155
6616 8834
2433 155
317 1629
4151 9238
9460 8610
9316 9481
348 1176
6145 1205
5514 7353
4861 8242
2501 4076
9854 9583
5427 2147
1786 7280
8196 2804
10447 9828
5926 8956
9642 7246
7044 1849
10623 7489
7678 4826
8869 935
4126 2573
1241 460
864 5016
1838 7916
3154 914
8859 1517
7770 5975
1624 10405
5862 3566
324 979
4990 9433
5562 8881
2165 7744
1172 1179
3491 855
2158 4458
8463 5881
2336 3123
9716 2667
2242 3594
7748 8908
2299 577
822 1235
5831 9374
8621 2122
7339 4782
3335 2705
7250 3666
10365 1071
5574 7687
1728 4567
5703 4900
3280 8127
8426 2866
3484 9565
5855 9432
4861 870
7720 9816
6007 8129
2537 10131
8831 6135
3280 2577
8786 1002
3242 1527
6489 4125
9993 5127
136 7159
7577 1176
3908 6137
10303 8426
993 3716
134 4214
8835 5566
334 8993
7033 4630
7322 7000
2465 4352
8894 3123
5024 2640
5566 6739
1775 9517
156 6923
4860 1171
6589 1218
6549 6266
1849 1143
10350 1571
860 204
3468 1165
5826 7253
1787 4826
10162 348
1926 5868
7643 7129
1185 9249
9910 7546
3546 1222
7849 7470
6008 1226
8075 8889
9698 7377
8232 480
10442 1197
2961 77
7482 7293
4129 9397
7 9299
9042 676
3701 5179
8823 71
1165 232
10335 2240
2322 7750
2836 273
7291 7178
6649 8440
3877 3973
3894 9297
4217 9329
1191 5951
8519 702
4861 4215
10544 3348
6736 1072
6075 7656
6650 6490
4500 79
2537 1172
8544 5031
4156 560
4243 9287
365 2736
5586 9237
4776 6360
8861 9955
1222 4215
8201 3850
253 8834
5349 637
5223 1567
2140 3576
10717 9404
8717 6793
6793 10241
8823 8855
9526 1711
1175 5514
1235 4495
1624 8113
8715 3031
2538 322
6264 8285
6531 7315
4920 6488
1898 5418
6265 1226
156 2642
6040 1229
1234 8406
9018 8750
1176 8349
2160 3984
6200 1234
3489 6821
1171 342
4926 1196
1537 6359
10001 117
1426 5515
9508 5276
2574 3630
7920 6161
4900 348
3015 4446
1259 2491
6288 3490
6793 9982
8056 1429
2755 5446
10090 6446
296 6923
10084 5429
10354 2260
8129 2349
5357 6148
8134 2592
427 7916
596 3866
9866 4231
6923 5895
97 9978
1191 3136
5986 8238
5446 8692
9698 1179
875 5545
9063 9676
10318 8881
8075 3167
4606 8605
3758 1199
4765 7338
4986 6057
6014 582
5155 2827
3669 3752
7656 6583
9993 4860
334 414
1517 8611
8252 6332
8075 6834
2446 5515
2641 3025
7291 6007
7293 645
5019 4716
1250 8514
4633 460
1430 2064
1391 8454
3190 1226
10484 3911
9024 6413
8843 8262
5929 10623
702 6227
8551 8392
5566 10572
7303 2131
1732 8991
7501 7280
3737 303
10084 3631
2241 1654
845 5831
9588 9972
6682 326
2835 1427
6507 3792
4331 3347
3150 5495
1923 7852
2570 7291
5487 8719
1175 8515
314 7375
113 3908
4289 5505
8551 9579
4769 3396
8299 9715
7506 8465
172 257
3432 8426
7506 8426
6702 8812
4967 2920
1082 7743
1222 8075
4069 4297
1695 3715
2272 3576
3468 3719
3414 3205
1064 10625
1176 7627
1870 9229
6234 2822
8138 318
3583 3621
5545 9222
8891 8701
1206 332
3583 1113
7603 3583
155 8585
6122 2574
3205 7336
10365 7286
9418 4506
7784 9972
9151 6803
5386 4860
3474 514
4420 8382
3583 9655
6314 6016
9287 4929
5459 1849
8293 1110
1219 6360
6057 10395
2774 6289
3875 8515
3699 6137
6135 5517
8677 1082
8238 1205
8940 5998
1206 8709
6314 4643
5257 8797
3906 3435
5563 8834
1522 1222
1196 5830
6705 3774
7603 5596
1491 4101
4126 4214
2964 2920
3387 4214
8134 1517
9511 5422
2591 6036
1172 3207
10095 4571
10149 7819
1791 10624
616 5813
3997 6064
5187 1241
8280 6366
7351 4067
8929 2086
835 596
8325 8843
9547 1002
2640 9652
7751 9793
6726 9540
852 4864
3354 7489
7768 2320
6490 760
6007 1179
2301 1205
8452 3848
6190 4937
4213 6118
8406 8859
8514 9413
4284 4636
8835 7627
5234 8516
2508 1014
4214 318
10371 1787
9910 10668
10463 7997
6148 10163
922 6525
7483 1915
7294 6891
6168 2266
6522 8709
4076 5396
325 5514
10544 6946
2967 1896
3631 1237
5515 1858
1544 1949
6695 7038
2546 8860
1491 4819
2756 2776
2206 234
3687 7832
1171 155
10132 2147
10294 7216
8683 9435
2279 5515
8353 3553
7919 4974
7294 2465
8709 4617
7019 6558
1238 4898
5411 9343
9435 4249
1235 2815
8514 652
18 4898
8189 6145
6220 4130
9906 6444
4183 6979
9299 1229
7025 641
2688 8054
4425 9229
5514 8140
238 1942
2141 3233
357 8631
6317 2756
845 4644
1235 1464
2057 8845
3263 2430
1175 5500
8953 4156
3597 3040
7445 8264
1239 8120
1675 4365
8129 156
79 4076
200 5700
2592 5715
276 154
8056 4070
1175 7658
8811 1172
4573 2665
5088 6491
2531 6310
5929 3206
10626 4826
6224 1281
1720 8409
336 9532
4860 1897
4952 2213
2907 4657
3260 5023
4430 4903
5854 1179
1445 523
325 6289
7501 3521
9927 1328
4130 2100
2823 730
6940 5429
1171 6017
6829 6044
1229 3517
7143 1179
6891 6103
1544 892
2178 4918
7453 10624
5561 9063
2802 3190
1565 663
4125 1241
326 8407
4761 2592
3263 2774
6372 8709
1202 5561
4869 4237
5708 4215
8635 10049
8261 1915
2257 6915
9211 1080
9829 2273
1235 2249
6884 1235
10625 8169
6509 2585
3151 3746
6566 1334
2262 1599
4861 1230
7491 1198
1225 8081
2640 9993
9058 3113
1196 9972
1855 2177
2517 4200
3387 9805
2550 2304
4069 6923
8691 4931
7533 7746
3193 3730
132 404
6219 334
8886 8313
2827 641
8609 1807
4331 10312
3373 6384
661 3157
10063 1487
3490 3422
8829 3404
6423 5712
5986 2206
3247 8092
10238 1227
1229 10707
2802 6830
5460 5949
5024 2265
7643 4125
5636 10243
7711 458
8139 5437
7750 2923
4098 9650
8189 5512
3452 6289
7409 1554
10720 1175
1197 6219
326 1216
6230 5859
6220 3716
5027 1206
6945 7195
2802 949
8381 2015
2320 7147
2740 8406
6490 1491
8811 9192
1430 9321
3765 9698
8860 5951
6501 1025
1053 923
4365 10153
8823 6348
2242 9189
628 8565
1429 1215
588 6628
3206 825
2157 300
1901 1197
4861 5561
7919 417
10570 1967
3156 3882
9021 8511
2804 6134
1429 4432
6145 8793
9018 2832
9018 7965
1734 445
9432 7831
4861 10389
8486 5389
7603 9510
1191 10170
931 7093
10303 10594
6696 2273
8505 3429
995 5389
7557 4418
1191 8978
3262 8189
9841 1450
1171 5752
10462 4926
10409 2900
9717 1179
4458 6444
8515 2840
4952 6793
10333 308
9432 478
8691 10149
893 9910
8483 732
8447 6430
2010 6055
4250 7533
1910 3726
1450 6571
572 2815
1104 1194
748 7623
4861 2351
7304 1686
7462 2660
7768 252
1890 8787
215 6148
8448 1228
5850 335
9040 9395
5514 5728
750 4709
9571 133
8834 5277
6286 2131
9120 5437
74 1365
1198 1200
6289 9588
3432 10220
436 4949
10484 4075
3508 2824
264 2640
2728 6123
10435 5234
5437 6702
8797 5425
10203 1219
7743 10194
917 1260
9014 3908
1632 3234
9972 5061
2846 1111
8812 1827
7264 5372
156 2276
4989 5928
7920 6490
2050 7689
7289 10335
4457 4762
1206 347
3615 3309
10447 3019
5904 8551
1756 3396
1179 8106
9974 2320
348 8093
6559 931
9376 1655
8350 2508
10221 5849
2592 1221
1240 6621
3080 1926
4133 4078
7806 3631
7489 860
8748 8849
9642 6423
2640 3384
7582 77
6644 2337
9526 21
5637 3984
10289 4598
8512 4642
6503 9043
3631 10220
1202 6615
8835 8886
4545 295
2849 7236
307 9601
6491 6145
10011 5970
2229 9299
3346 8818
9437 8797
1334 5831
4422 308
7292 2047
5389 4249
9807 1197
9098 7218
10696 10128
9526 7501
1819 1234
1874 1491
10485 2176
5956 6987
3704 5398
7847 320
10607 5751
6152 8891
1175 6359
10428 8988
1234 2640
3134 303
9527 8078
5281 328
4861 1427
5916 7129
8129 6182
2510 1224
10571 4294
10207 10712
10001 1201
1228 2902
1113 2640
2919 2512
4861 4459
10555 8893
10573 4889
8478 1491
5035 4183
5830 4950
10384 3754
4861 1926
1454 4230
3669 1849
5507 6232
660 3908
6948 10287
7796 4437
10446 1171
2149 2602
1226 6549
4673 1231
1757 10307
5389 1455
8185 3311
1852 8528
8849 3076
1849 8861
1534 6782
1179 652
1229 1798
5318 8827
10544 2851
3375 4213
8720 1350
3125 7293
2906 1874
5939 10036
2065 7286
1199 493
2965 9253
9658 5514
9910 4248
5492 1231
3680 8846
10613 1176
8630 10318
1640 3360
8860 9094
9120 2531
7919 2502
2302 1700
7916 6542
1427 8786
1172 9287
10303 4261
5510 9605
8056 7472
8891 7298
8185 3715
10696 7594
5497 1225
3544 2337
4760 2307
9175 6521
3311 1093
9043 6566
5515 4070
4579 5194
6647 1147
496 9502
401 986
1238 6023
282 2249
6444 4333
7101 4573
812 3155
2640 9660
9908 4691
1669 2354
5515 3387
1926 6117
10318 5944
10065 6781
8843 4851
6867 2213
2892 1181
9937 5218
8239 3058
782 5515
2241 10724
4859 6234
638 3740
7215 9363
2804 9870
8242 6491
8845 10435
1228 3956
1775 6351
6987 7686
637 6987
9828 2300
3778 5545
9950 4076
8551 9787
1179 1221
7486 1449
2292 7152
10287 6739
1901 340
8496 7293
2756 6637
2342 2544
2131 7795
6945 5506
8517 9903
3387 3156
1215 2800
2902 8056
4076 2047
5637 6619
5436 2466
4020 3990
8506 2327
9190 6822
7095 2538
3020 9046
8406 2700
1205 1774
8225 315
3792 5722
4860 1373
10162 908
2570 4007
10222 8406
1572 9910
8755 8835
9401 4026
8834 3371
3562 8409
4578 4512
3882 5385
8625 5093
1241 660
77 347
8426 7215
3329 10409
5424 7543
4861 652
8515 303
2266 3480
1071 5019
8352 3123
5911 1172
6007 3423
748 7709
1188 3679
1274 1453
7923 156
307 6011
641 3117
5556 8189
7501 1181
6072 6656
1691 3552
8119 5929
963 8577
2397 4127
7329 9579
5215 9211
4235 7779
2882 9910
4128 4877
77 10335
5751 10148
7486 10303
5895 6369
10435 8957
6923 6696
8350 1244
9540 9320
8405 2804
856 184
3242 8862
1175 6894
4078 2774
828 1234
9924 336
2164 5878
3784 5637
2499 4129
8855 6135
8715 8572
1015 8849
8117 8406
1229 7735
9388 23
3677 9688
7367 7491
6489 9634
6644 9877
5913 1231
4572 9299
7971 7210
2509 9397
5797 871
1194 335
4077 4215
8539 1905
4567 1205
6152 10636
3129 8260
5831 3444
5185 7308
8518 4271
348 8959
10712 7368
5973 1237
3687 4241
596 2227
4982 348
9972 184
564 4522
7548 8035
6359 7897
1226 4895
7294 3576
1914 1238
10435 3208
4684 6334
3490 7292
6506 7658
2640 748
10422 4573
5751 1059
5964 9529
7623 507
4861 8128
4380 4516
8189 2663
471 9622
9042 2207
3995 7283
4903 9957
8169 2430
5559 3956
5437 9843
633 5355
8894 1392
1233 6677
7657 8129
5473 4104
3123 6068
2262 8631
1199 1491
3604 2010
9398 1612
1142 6344
1791 8824
7588 3703
1291 5514
1616 1517
1113 3906
8471 4333
6891 9916
5894 2414
1053 4982
4621 3151
3602 7486
8368 3369
820 253
1892 1191
4871 7768
580 324
3148 4840
2433 8826
3090 5563
7486 5235
3193 3486
5012 1237
8973 5936
1172 745
2357 9046
324 7055
5831 10307
6923 9062
8610 9470
8849 314
5397 7188
3749 10701
10220 10148
8135 1192
8835 1224
4642 9084
5559 5895
4860 8075
9532 7436
8238 3597
3377 7289
9622 1124
10221 7253
7537 2573
3513 6242
9055 7501
8426 2878
9877 6637
4125 4580
5986 6768
2380 9873
1202 1926
4918 6623
8516 6211
702 9972
9702 6427
8620 5059
7218 6550
10337 9893
336 6783
619 1175
8056 1142
8089 1039
7129 2570
7508 3588
4333 3745
9548 8871
8452 10043
8835 2538
2918 5091
1849 2064
1240 2834
4072 3655
2647 302
5404 4064
914 8312
9179 3123
7183 858
6928 8506
9128 1660
2127 8232
1194 1229
5051 5937
7601 10480
7055 7557
9102 5316
6443 4995
10162 10012
2826 1653
9044 2640
4069 7738
7643 6427
7880 2571
3599 2140
7603 7329
1572 4566
5437 156
7767 6286
2837 3374
3908 9441
1199 8551
9655 4297
1176 7743
10435 8551
4194 3615
2269 908
4571 1206
297 4123
4125 4731
8273 1786
2622 5739
6923 1787
155 3705
1384 5679
8269 2298
8409 7599
5473 3151
7294 4103
588 3245
10276 8502
7710 1531
9755 7750
5929 326
7286 8448
7132 7803
7491 6814
4425 4617
627 2600
8632 1662
1228 3206
6713 5385
3154 8825
3619 4826
8505 3167
6219 8797
3154 8321
7221 6987
7496 6487
7440 1215
10699 8496
9532 2774
4072 5412
3916 8913
7489 6057
3262 2608
6057 3046
3147 4069
3136 3331
9384 342
9175 7764
9974 7562
3630 314
1226 8174
3269 7656
8959 4703
7205 183
8955 10425
7832 2366
9526 3269
1151 6984
1537 1365
1239 638
5964 1194
2827 6696
4781 156
1910 6165
1194 10446
8406 10149
4860 2178
1439 8689
3246 6447
3424 5868
6135 7015
8587 2504
3441 654
5548 10307
6015 9125
8502 10094
1229 10340
1238 5073
6987 6044
1181 1544
10131 3602
5520 7339
8709 2241
6364 2924
783 1582
5544 7707
9619 10307
5850 9432
324 4334
8866 4324
7686 1849
5904 4861
7074 8991
2383 1791
2802 3782
8976 432
2208 2005
3733 261
3155 9076
3685 6512
1445 10220
8835 8991
7746 1199
1491 2543
6793 4128
8934 7643
619 8454
8952 10356
1199 8709
5545 5865
10221 5025
8139 326
3280 8093
7455 1214
6414 10724
2206 6234
3310 1192
8046 8096
9215 156
454 9569
4951 3668
5494 10717
1639 8117
9702 6940
2221 2457
9200 2640
6259 5916
9316 8502
8194 7629
600 3260
5636 5637
8749 8855
5434 2622
8508 7391
8829 5868
9549 9676
7561 5986
8140 717
9124 1172
10247 1236
7508 7055
61 3588
10435 5702
402 2206
3544 9287
7910 478
6232 1843
7962 1666
3510 4924
1558 7292
9547 1221
19 3167
7445 472
9873 1225
6490 7863
4076 9526
3270 6490
3090 1229
8448 8736
8590 6152
7707 10363
7743 4833
10220 8291
7576 10435
854 4418
4811 7486
8619 478
4756 3419
2812 3745
2851 3429
296 6618
4826 2648
2272 2730
1440 4983
7374 6272
931 827
8835 325
6692 9401
8506 9430
7770 3748
1602 2827
7832 7218
6993 3023
1009 2622
3489 870
4937 4333
8486 3726
1732 782
10435 5986
4333 3591
766 5522
8609 1041
8735 8406
6277 1172
7757 8843
1894 2939
1323 8816
9098 9697
4776 5472
8555 10168
600 4572
5398 3911
637 3680
5091 7755
9945 6444
1269 10303
5374 6489
748 406
6491 7289
2592 7304
1799 8857
1602 1772
3157 507
10428 869
5960 5505
6548 3395
5752 3204
7916 6401
1200 1194
1430 7380
2648 8409
781 8264
6166 5046
9810 3262
5180 9577
1196 5005
5389 6891
444 317
5240 6444
2108 596
8472 1929
3151 637
571 638
225 1691
5494 3092
6988 390
2569 5566
6007 4204
2226 9066
3530 10333
6542 7546
7129 8056
10503 637
820 1234
2163 7643
8409 10428
681 7293
756 2155
7018 4214
8816 317
4943 7674
8189 3842
1222 8685
6038 5865
782 4070
7229 4767
8592 1903
8683 3630
2131 2542
9395 77
6081 4803
3091 5986
5561 3771
322 8720
1075 3755
3873 5041
173 6930
3329 5164
767 4009
2663 1172
2703 9299
8467 5179
928 6314
7850 342
504 1786
2050 4147
6240 5740
288 6240
10623 8892
6988 4684
6589 632
3620 1200
1223 3092
23 9713
5515 6989
693 9526
5545 1237
9419 1985
8527 1192
7501 2217
2881 9120
9871 10221
99 9042
5865 1860
10060 2208
1221 5050
8426 6638
4951 2504
4900 79
8508 5544
9144 8140
9299 4860
263 7804
7129 7245
468 5566
5960 4491
8528 5849
4523 4018
908 6619
10362 3163
3138 5831
641 4332
1773 3208
7421 4898
2802 10126
9194 10245
5951 9363
2327 5929
8448 2210
8684 1179
10199 5578
5939 1226
4578 4763
9701 1098
3958 8991
9848 6038
2543 3160
507 7676
6306 2943
7349 7065
4194 6689
6090 5104
9254 8542
9607 2846
4232 5216
10243 893
2342 16
342 5276
6549 682
6966 2815
8822 7182
9224 605
1237 7289
4959 10435
4046 10668
5127 2147
3571 8368
4070 2155
7214 6434
7489 7557
5561 10507
2013 8849
1698 8627
8512 6448
9236 1772
2053 8930
1192 9895
4127 10389
6087 7356
760 10702
5049 1582
1176 9204
3882 3630
3280 1505
4776 1179
8535 10220
8496 8189
8855 7336
638 1176
3331 2241
789 670
4130 6490
2206 5350
6057 3396
9877 2889
2860 7329
1171 9040
9697 8098
4434 2708
10197 2136
9064 9622
9046 2290
7805 390
10148 5546
4070 8147
10723 592
10303 3576
5472 115
2828 8368
9232 7508
7643 2080
641 1068
7736 9124
8889 1228
6145 6709
326 6655
7445 8810
1172 3139
9363 4860
320 2018
9649 7286
1426 308
4944 6659
6289 1225
10364 7518
8353 7588
8914 3507
1761 2608
440 3418
8189 7055
641 2261
5830 2804
7018 5030
4877 4572
10409 5566
4156 5412
9910 1789
8843 8797
2213 2851
4508 1735
9298 3375
8496 1477
8409 315
4866 2165
1075 7249
4336 5705
5536 293
9787 1832
2771 2302
6444 5929
9521 1582
2803 318
5180 875
7216 3572
3856 641
5396 2970
6148 7823
7291 8483
3147 7612
5396 1143
9200 6521
3419 1191
5884 478
1000 4473
1202 6714
1159 2730
7674 8506
479 9875
8239 8825
406 6871
6618 275
5059 1235
10435 1790
1786 7406
3814 1181
1517 10415
4812 3124
661 322
2679 1221
2836 6164
5233 6671
9733 2320
1172 4691
4125 7135
7502 8129
1233 3310
4125 1223
1237 9426
4697 660
1199 10570
9782 9307
4129 10362
4944 10183
8818 7339
3346 1333
8637 6793
10418 118
1215 8886
3204 5563
2676 7368
5519 8392
10626 1382
4566 2592
3778 4332
1221 1003
6148 6140
108 10029
1191 6057
4076 1237
8178 8406
1073 8619
10147 9002
1842 8174
5881 3752
1192 5520
1739 10428
5720 3728
4117 1422
2076 6152
6504 1491
4067 5125
396 5637
10415 3631
4125 8512
3715 8353
3331 7045
7998 3908
3075 6549
5487 326
5372 2592
3244 10162
4076 8002
4707 4438
1811 7286
7421 3204
4446 183
7292 4126
6222 8269
8961 6940
1198 6542
7259 8075
4974 4666
342 5516
6528 4115
8999 314
10574 1209
7689 1179
9496 4952
2050 192
8137 831
1555 156
7770 6945
6835 748
8321 8733
348 8177
8129 1112
4075 8646
6038 3164
2533 3261
1228 4657
5398 7277
1846 10116
3684 1572
3544 7186
2033 1240
8526 6168
7835 3329
2382 9432
2647 6168
8835 3115
719 9028
23 4088
8056 1261
9046 1215
2774 9711
1117 5596
3703 317
366 906
2640 6143
9698 6884
9707 730
1091 8406
134 9125
2053 7339
8861 1226
3460 507
1229 8807
1206 8831
3494 9084
998 4860
7779 438
8797 4214
5185 641
1587 8835
1214 9923
8135 8352
1719 4070
8587 9358
2681 5562
2319 308
8092 2335
3777 9008
8426 6788
1519 7030
3965 4127
8410 1081
1757 1849
2368 10162
1307 1625
1821 1205
2050 5234
1874 5386
3038 10162
2298 9400
6347 1834
10418 2889
2134 7689
5386 2052
3310 8304
8361 4130
3646 7293
1214 3447
4209 4133
4763 3908
79 5446
4443 5951
6490 2896
351 1263
6538 2467
1078 9193
3499 7658
2242 3042
10083 2653
410 10513
2945 8894
7294 5059
3123 5126
1200 7278
10690 4125
9196 3778
6958 6232
3313 8931
721 1172
4776 7305
8811 1235
10208 10263
1179 1206
8816 6853
4860 4834
414 9081
5312 3282
4672 860
3928 5053
296 41
6955 6727
2898 3583
6683 8288
2720 3928
1345 5589
2493 5841
2303 1198
3428 4950
6537 2010
9321 3138
1241 9015
1234 3121
1951 1428
7289 3310
6018 6503
3630 7743
8691 8035
5459 10362
4716 1443
5758 1909
8958 307
7368 5012
3023 5859
1131 48
4498 1222
3387 4370
4932 3301
3883 7503
2307 8816
1111 7897
7293 835
9120 2788
9641 3429
2827 8903
3396 10008
7421 3805
9628 9287
7588 6973
5545 6702
7491 9192
9554 1509
7736 9895
325 2986
1615 5341
3072 2847
5561 8406
7491 7249
4926 330
7055 1352
4810 3907
4897 7603
8177 2663
5929 4765
121 1822
7344 8138
2663 1202
1222 8551
5022 3156
10304 128
954 402
9489 4848
6007 7735
7501 4516
1205 3798
9701 6490
8178 8132
5130 1491
5849 7486
9002 915
4157 5561
1240 4716
6278 8169
3419 2135
6137 5546
8709 7833
9588 6704
4069 8182
6359 1194
8511 1236
6168 3167
7739 5562
1918 6987
2077 3151
5062 6946
6240 8837
1229 4076
6923 6190
8542 1225
8709 3766
1241 4399
9588 8368
7215 5059
1441 10656
5561 583
185 3784
10197 967
3623 7500
9926 1849
1143 10009
9477 4382
3988 253
8489 8843
6696 9215
5501 8619
618 1624
10524 10118
8817 7129
7129 9204
9128 3091
1656 3403
7560 7368
5499 4929
579 3204
5396 3638
5514 8353
5459 3572
9192 7060
6854 3003
7656 10712
7336 9484
8392 9992
3908 8035
7015 9869
8508 4380
5459 3263
4861 8892
9895 6358
7291 1430
1890 8441
7920 7235
7486 3908
9434 7230
7850 3035
6548 8189
9463 8843
4069 1175
4939 5199
3583 6007
9239 2474
8502 2577
3732 1215
7336 3547
6735 5513
3229 3326
325 4534
2640 10544
8307 7019
637 10220
7491 307
2319 478
2538 6361
6491 1426
3956 587
7769 5059
10221 6965
8487 6359
348 5010
4644 587
2657 7083
3418 318
4183 9134
3329 5929
1222 1231
6491 8683
1772 3563
8749 7259
2261 638
2301 6264
7126 2053
10472 2280
7736 2347
4215 1192
3752 3716
8239 7129
8296 8511
5369 7623
10217 10435
5636 8488
7643 2622
4109 7920
1926 3282
1240 364
8406 1880
1229 3654
1732 156
722 9579
10418 8406
7044 3806
2388 3282
317 3165
8351 1234
3323 8012
2849 3852
10592 2533
641 7421
9696 7293
4129 9425
1980 9974
2777 5276
1110 5507
9014 7286
2647 303
1158 329
4183 1429
9064 7974
6713 9985
1786 3595
2895 9591
1224 3532
6708 1567
6007 4183
1791 2813
79 6361
1787 3151
2280 1191
1917 1222
6354 4394
4995 4621
1563 7291
5010 2348
7656 6356
8361 6726
6016 7750
8249 7439
6874 10426
9876 7162
5877 9627
7800 7229
4546 1191
308 595
998 1171
6803 4677
2949 2761
1199 9434
10181 9348
8119 3518
4352 2279
9210 5929
320 8527
4210 10303
708 2368
2292 7129
2457 5073
1205 4126
4126 7233
3907 4426
3417 8114
4782 4183
7292 6366
651 2091
8406 1176
2640 4620
2881 8812
5951 5306
1531 3943
2260 6361
5031 7738
2457 1225
7833 155
5370 3908
3489 2226
2661 3435
6793 2812
5318 2571
1271 1052
7088 8486
9506 6239
724 4078
1181 10415
324 1200
8178 6046
3205 5637
6359 3752
7352 6829
3123 10040
8859 1241
4172 9532
5355 5870
5460 144
347 2949
10119 9532
4765 71
3509 8361
7289 9657
1862 8321
7218 1171
8189 4657
2276 6392
1231 2652
6619 6239
10668 10529
3662 1334
1240 8101
2899 10304
9672 121
1647 3992
9616 322
9910 449
3576 8408
8410 2108
7507 6079
8035 8690
6057 2298
6783 7470
10438 3544
1176 1225
664 4798
7189 9848
120 3599
4739 4329
185 2804
5831 175
9927 1509
1491 760
9211 1145
1226 10438
2881 8210
8147 8816
10245 1453
1202 2728
6558 10149
8093 700
8810 6137
1455 2597
3908 5690
10097 4196
1222 8868
3571 4952
4849 10555
325 3572
9839 7707
334 414
6793 252
2319 4834
8842 6923
5698 8140
5566 9397
478 6570
7508 7074
2279 1790
1100 3015
9999 1402
7291 6575
3387 6027
4571 8926
1241 6924
4076 9129
1221 2267
8514 1171
2903 3755
8683 9991
6725 5051
2685 6923
1196 8823
4887 1176
5771 3749
4297 10307
8835 6016
892 1171
6589 1252
5970 8551
8353 6305
3417 2353
8409 7483
8140 4860
9151 1194
5562 1664
3703 4069
1216 8174
9247 5276
3046 8928
8368 3329
3594 8189
1223 6656
5515 2221
5561 452
10034 8826
6155 3520
4691 4441
8387 5948
638 9215
3823 5772
836 7445
4125 325
1144 2517
6286 325
3193 6487
10334 6037
6801 3432
9802 3954
9534 10402
7286 6360
8134 79
6490 3827
2820 322
259 10389
4950 6057
2069 2342
845 9915
2273 4215
8825 8825
7783 4843
7744 2694
4127 5276
8116 5561
6057 8092
6491 8843
9579 318
8610 4332
3516 2152
7218 1452
2279 9567
8823 10704
2543 837
6112 1615
1930 8189
9248 8855
2928 1772
303 3385
6923 6718
9973 8554
6549 6148
9226 5544
10147 5710
7801 2336
5460 156
5091 5896
5636 6956
2276 1737
1175 450
3591 8313
4211 8865
6963 7251
1508 7735
2581 1223
9927 6649
3630 1253
8194 9200
8189 6570
3205 478
3267 317
1725 8448
2078 8864
7623 5276
1559 318
1117 2538
3995 9654
1176 1663
9473 1223
2959 2493
1257 2688
5695 641
914 6348
4922 6446
317 2923
9299 633
77 9532
6987 4776
9667 1238
5864 582
1849 9363
2053 6125
1221 7169
7057 3583
1181 1674
158 5986
1226 619
3147 8610
10162 136
6525 1344
5012 6137
6242 5218
296 1365
8577 3280
5286 7968
4933 3402
10606 9991
2337 1898
9625 10712
3505 4006
1172 10434
8825 8405
6034 4126
6617 86
6137 8127
6029 7293
3371 6954
7316 7082
2240 4289
172 1364
1231 2154
1557 10332
3374 1739
1229 2900
7739 1444
2178 4249
7656 5467
6148 7630
2724 7658
2100 3084
7612 1238
71 8002
5318 4361
7470 10418
8189 1444
9151 3375
1179 1117
9240 637
412 7336
6549 325
1240 3404
3399 1452
4458 1200
10356 3877
2813 1849
9046 3208
1374 9670
10626 7230
3782 3417
1551 5487
3204 259
3298 3090
1175 2572
569 8587
4127 1760
10556 4128
10680 3252
85 5005
1626 10221
6618 8551
7486 10320
893 9900
9435 2279
6226 8637
2154 8426
8754 5180
5859 1469
1238 1372
8426 2303
9299 3688
1188 3877
1023 2247
8137 8117
281 1172
4246 7588
9547 9317
5971 507
7247 642
2360 8252
3023 6491
4244 8738
3631 9621
3781 5006
10286 10134
6154 1200
6222 10540
6463 7984
5114 3992
1171 3668
4861 6504
1238 8493
8273 4126
8733 1181
4625 3261
3877 864
3398 9520
8864 732
1150 9321
2990 9211
4067 2802
1194 5870
2331 3490
6354 3591
6360 8317
9972 1094
8832 7920
4903 3049
3576 10549
3848 9175
4580 6351
3747 6491
654 3730
6903 6401
9392 5796
9120 1722
1219 9502
5462 4580
1848 7074
1227 9091
1971 9288
5515 8689
6427 9573
6517 6361
8144 8844
1248 9660
4861 6801
7975 3666
3619 2799
1722 9815
600 502
7501 357
253 5927
2904 3091
2923 679
5170 4370
4064 6246
6970 4735
9910 9938
8844 6696
3424 10678
858 4183
7407 1144
4037 7979
8351 6112
4699 4543
8733 9915
3332 10635
3544 3489
1910 9044
10696 5218
4231 10106
2640 7168
2137 357
4129 8871
7107 6921
3599 3814
4077 406
326 10435
1435 3657
5523 8368
5257 3371
4567 8775
6782 3549
1254 322
5514 1259
4732 5386
7252 8939
9697 7489
1825 2315
1517 8515
4898 908
1790 3997
7770 3157
1269 5093
8138 3134
1349 1221
5880 8459
5062 5865
8238 3029
4079 6341
4829 2153
325 2534
2018 5772
3072 2975
2537 2467
3747 2575
9236 8445
1915 1147
8890 9021
9316 1176
4800 2266
3331 2276
2260 1445
2516 1314
6033 7533
3630 8609
2312 9333
4214 4104
1206 999
3280 7072
9947 10287
3848 1223
7065 3852
7422 10312
3616 734
1241 7947
7903 9363
6777 9871
458 263
1086 3123
9091 2272
2156 10571
6254 8881
5576 4407
6170 432
7736 7537
9398 1350
10544 9011
6989 10428
2551 3167
4900 6489
2276 4437
8440 10098
5306 8886
2839 1199
1438 5514
8843 348
4297 9434
10397 8690
2171 1229
5252 1172
7193 3329
118 10435
892 2568
6793 6773
120 4078
6007 7812
6055 3265
445 7496
1224 1905
9253 928
7294 8407
10325 7540
6698 9653
3337 222
3197 2551
10009 2152
3507 8797
7745 6242
6789 8825
6240 929
1787 6137
10104 3630
7294 2226
5792 1334
7980 3242
6164 6164
1192 7980
8691 5929
1910 929
1223 9631
9519 2969
6119 7280
3432 5831
10698 9127
809 4076
4334 7281
8075 7336
907 2437
704 8858
6511 6154
8892 9651
10176 6266
9820 7483
6390 8965
8619 8511
2592 5176
6589 10291
1636 5871
3329 1181
4732 3346
5093 2405
1228 317
3193 7968
8486 8189
940 1756
8866 8605
6834 5971
9179 8426
1663 6440
8797 1971
2272 3193
2243 7294
3780 9451
3151 914
1181 9910
5515 8709
7735 2592
6542 5396
8690 3466
7504 5053
7658 9321
5514 1241
8810 2663
8881 5140
3489 9120
3850 2700
3684 2147
6774 3737
5073 4925
3987 2905
9189 3023
10287 3755
3138 3489
342 5407
1427 2067
6940 1095
5020 6266
4567 3894
1224 8858
5562 8651
6743 7305
1192 10167
3851 5710
7577 8177
6657 5751
5506 325
928 3703
324 1197
2824 8849
10147 3460
8056 144
3703 6923
5281 8409
8368 1234
2873 8709
9175 8709
1452 4621
5598 348
2517 10433
6960 8824
1926 8823
4776 10428
10442 6135
10679 1179
1215 8759
6714 10589
3055 10435
6372 2583
9101 2206
2774 6851
1171 4768
348 580
2797 156
4530 5062
7538 7294
4527 247
5432 1142
5947 6289
8610 1175
3489 1757
9064 7289
1685 1179
9299 3491
2386 4776
4715 1171
1926 4910
2839 4765
7557 324
10084 4388
7551 3016
2219 1235
342 5240
414 314
748 193
8805 5929
5470 1209
858 6739
9571 7636
3209 7289
5752 1904
1105 7079
472 7722
6747 7686
5487 5306
7978 2605
10544 7289
7581 7055
2640 8991
2210 3452
8861 1229
705 2334
908 2218
4537 8816
3023 7076
3341 7147
1158 8527
1231 10389
7995 1537
8129 4765
2537 1550
637 3654
7253 5398
7488 6620
7099 7541
2925 2648
8140 4046
2342 9923
982 5463
6943 5749
8973 2268
9588 6134
9588 10418
6337 1225
8120 1371
4776 8780
6348 1233
8709 9058
10274 7502
9997 8816
4130 8577
2640 10002
4230 307
4247 638
2626 8382
10428 9972
580 5563
1230 2728
10230 1231
8246 6007
7718 5544
782 3079
8894 9017
9262 642
4332 1544
1462 7746
6850 10510
320 10428
6118 3991
9138 8426
2923 4567
4370 4809
9526 6307
6589 4093
455 4860
2900 5881
6918 7722
4910 325
2430 8127
5494 6529
4230 6209
4125 641
8178 8132
1241 9299
5515 6490
5563 2467
365 300
1206 10367
497 6282
7339 1171
3703 2663
3310 3228
6160 8406
1934 9345
3654 4446
9636 1198
5150 1236
5774 7491
1175 5092
458 8129
7129 8120
2550 9922
7368 9782
2374 642
324 3280
8238 7537
4385 3441
9900 4040
6793 6542
5507 6289
3851 2547
7229 4110
6490 4142
3154 1172
1191 335
10712 5870
1404 2267
7916 9287
10433 2640
2895 6589
6957 4861
8817 9579
1144 2210
4098 1188
1410 7280
7338 8408
8056 8733
8849 5562
8854 10129
1157 325
3237 4037
7537 4860
7291 7862
1491 4122
10220 4842
8454 8527
5636 7289
4557 325
357 3167
7218 4467
2724 6016
10513 1199
4860 8458
6014 7546
1080 1466
1206 4732
6702 6952
1240 6529
3156 10135
9841 7259
3186 3280
5459 4297
9519 8990
4401 5431
9046 3205
2842 269
7536 347
9530 9203
9698 2157
1825 10250
325 8974
8089 7506
437 8056
6359 1837
2213 7768
325 3907
1226 8733
5927 6135
789 1197
10277 7779
6726 9462
1431 317
4849 2001
3297 6369
1269 6427
10248 3206
242 6007
5881 3121
347 892
8981 1353
7897 7218
3414 4461
8528 8541
6362 322
10070 4006
5849 8432
4183 3576
6135 10398
5447 7886
5384 7354
5276 8283
120 9127
1179 1194
2157 4204
9435 3781
320 9485
7293 6491
1235 660
10254 8823
3527 2122
1226 10221
5990 342
1224 9713
10335 1205
6923 2423
8855 7292
2284 8075
8368 318
7657 3438
8991 3794
7218 8797
4510 8829
9900 1455
6007 139
8232 3051
893 7665
155 5840
3167 642
10625 4143
5831 9418
6427 2430
1225 638
4076 3583
253 3690
1145 3719
9532 4248
1926 8269
779 7643
2720 8991
3176 10462
762 4643
1653 1176
4215 5872
1561 6747
7506 3684
7292 2538
7315 7339
1222 4376
4640 9546
7553 4643
1231 6613
4776 8709
6491 9040
4943 2141
348 1197
2443 1197
5305 8496
7506 2010
1205 9262
10131 7491
6697 3508
8511 253
7508 2390
5920 1538
6366 3483
2765 1205
8829 4324
2298 3370
852 7508
1159 3267
1226 5914
6739 8829
5446 8506
4130 1238
1181 8786
3092 9378
10287 6950
155 5040
6235 10103
5459 348
7832 3332
10221 10162
4075 6490
8816 7533
8817 1383
1240 9151
324 3704
2648 5563
1455 1238
8544 6240
6542 7016
8175 213
5859 8075
1209 7069
3396 3404
4952 9186
9120 8813
1933 1321
2418 10065
7779 8519
6426 5850
5701 5929
5494 789
4900 9526
4611 7731
318 10635
1222 1597
10045 3271
9579 4677
5093 1199
3205 6361
6869 2714
6219 7676
92 348
2088 4861
8733 9992
1554 8514
155 121
1179 1179
10227 4123
1227 7832
7658 6594
2153 2433
1615 8822
1219 1163
9871 7368
8322 9368
6717 3576
7315 5535
9021 8238
3346 2319
3124 5058
5410 4341
9650 808
6260 2488
3315 4152
3419 2647
5859 4068
6107 9526
2127 326
5514 8711
1176 10220
1615 8189
10716 1799
7603 7090
4073 9488
3090 1693
8817 2120
4633 1231
6696 927
638 5830
5323 2320
5908 3418
600 3468
6400 3839
1214 8816
10611 3930
8990 8893
10106 9654
741 5561
3267 6945
5398 3535
1226 6701
4728 3907
7488 3297
3245 908
322 2024
4148 4566
1787 247
2291 9621
8368 8140
8238 1227
8678 6548
928 9960
2640 7129
2538 3668
8858 8225
5396 5165
314 6460
5093 1241
7074 4952
8683 8859
9215 3908
2825 10395
3070 3262
8056 6040
7803 9625
7750 9299
1269 3280
7601 3262
6640 1176
2467 3091
5562 5813
1171 1082
7214 5520
7291 8262
4753 8978
9520 8403
3374 3432
7055 2647
182 4079
9189 337
2804 2037
3473 7488
1225 2437
7919 8242
3385 1172
8692 4299
2301 5460
578 6653
7296 7289
7506 9972
836 2708
970 1241
1233 6274
10332 1209
7750 7841
7352 7601
5821 8871
1205 3193
1191 852
2757 10299
7750 463
3371 600
7285 8953
2899 1192
6363 989
10570 1205
8925 8056
8514 7286
5276 156
8890 2078
4264 8151
8201 10049
1171 1222
3309 9116
4842 5952
5862 5391
8826 6007
8140 2305
2033 10162
9120 5881
335 7070
10627 3155
10209 6239
9910 1199
1491 315
585 10318
731 1723
4471 891
8468 6154
6593 317
9299 1225
2033 5514
5252 6491
7289 8598
3124 1427
2305 6505
8225 9120
6587 4198
1319 8547
4951 8953
2420 2760
7623 9490
7504 5349
6007 1495
3273 8368
2592 8185
3090 1430
5130 7291
548 8491
5710 2221
8855 3917
9923 1491
8708 8368
590 6823
10456 7292
4898 5566
7286 10356
1143 4571
3301 892
9240 2277
4247 5929
9454 4885
3151 6513
10106 7336
908 3243
473 3918
3851 5557
1241 2486
6145 4067
6372 6108
5894 8834
6168 7491
8351 8829
3280 1910
9418 79
3123 551
4919 7004
8496 7262
7656 8491
9056 4280
8054 5861
6148 764
9856 5379
7293 1234
10428 6615
2171 3655
5093 8483
6857 434
21 3418
3902 1206
638 7292
1075 9192
5093 638
5934 1175
3850 5679
8056 8389
8551 3888
3878 3414
6456 1206
4922 5059
6466 3490
9721 6036
858 3385
2652 41
7506 593
3847 10636
789 10037
6542 6048
3441 9968
2395 257
4861 6923
8448 4952
7292 10221
5446 7546
5468 7647
1181 8361
7658 1773
1237 9063
2538 1544
3490 8448
9064 1236
1147 2802
3836 8406
10145 9526
2802 2213
9534 2622
9910 5012
1415 2674
1191 2123
4679 1200
1175 1171
5394 2840
9654 10197
8169 301
10481 7730
1229 7230
9972 5256
5494 929
293 6369
5973 5744
7315 322
9046 9362
8367 9470
5566 8937
3282 4297
8709 645
5636 9320
1749 7028
5570 7612
8812 714
7491 9126
691 8932
4921 2486
4864 7424
5349 7478
10624 10472
46 3463
1149 4968
6384 8508
638 3585
5240 41
3398 6898
2279 5548
5986 1716
4433 3374
4953 7360
9200 3416
5839 3267
6569 3090
8823 5885
856 3654
7354 1234
9907 8367
324 9461
5091 8134
8585 5460
7457 8382
1511 5281
1179 217
7294 6366
6608 5073
2122 6234
3792 1798
3714 6945
3075 1428
2804 1773
8823 10640
638 3185
6057 7642
505 2802
8168 6145
9849 4125
6932 1224
1849 8876
9418 351
4900 4578
6503 9180
7489 1523
10456 7506
4324 7072
2568 10544
6014 2049
3680 1179
1175 6891
10274 2846
9193 2804
6427 1679
6359 5145
7368 1241
10123 5868
9286 2534
4640 8186
5276 7805
2338 1144
3333 6152
4878 3489
1169 2776
6695 1236
6289 7339
342 8406
766 4128
4157 8512
1018 2802
1191 303
7533 7594
9492 7682
7623 10162
8486 7496
3072 3124
2898 8590
8835 6011
7 6228
8426 8709
3509 7421
9492 4064
4623 9714
3188 8802
6297 4130
8137 2434
9223 6228
320 9115
1544 1849
8056 6503
2609 507
7642 4508
2812 4707
5936 6894
7230 3908
10243 1229
9192 2262
9519 1229
6924 2538
8201 3321
1235 6937
2152 2147
7656 8409
2640 5093
3091 1491
7229 8409
3964 1194
1209 104
1822 600
1172 3778
5019 1241
1727 2652
7743 5566
8508 6923
8409 930
9299 1176
10409 8406
1191 5348
3355 8325
4622 3778
4098 1192
7284 6314
5353 1174
5305 5514
8810 9852
6602 2053
4333 10207
681 8056
5363 3619
3432 5813
3716 2756
1454 1222
7251 3015
3371 9871
9209 8185
4098 7844
3309 3499
762 2107
2537 4866
3533 2996
358 7314
3540 6286
1144 4905
1224 7255
1897 5503
116 2736
314 2723
2676 1175
7569 5555
410 7002
5939 4918
3538 600
6652 8903
9087 2640
8835 1144
3204 6359
7129 8169
9363 1172
10303 1171
2327 1726
2155 3123
9488 9536
8201 4185
3646 8690
7293 9178
6036 4608
641 9696
568 10712
6162 9651
641 6801
5366 4379
10362 10097
5309 5073
1179 4049
170 2550
1849 1226
1231 3956
1183 2260
3631 2140
4123 1192
342 6616
1171 7971
1176 4914
8076 6766
5929 2045
1196 4707
322 1234
7830 6689
2382 241
5986 9434
2537 4821
923 3182
9955 10298
1229 7158
8986 1237
4700 702
6238 3254
6351 1013
2540 9697
3583 2920
8353 6343
979 7779
3645 5062
10357 8830
8845 4040
8435 8281
1094 322
10717 7455
3091 6074
1544 5494
5904 10409
8925 7277
6119 6490
6330 9536
9636 10413
2226 10374
2522 7971
1386 8002
4260 4567
4214 4070
3124 2137
2534 6339
8426 8406
10243 10245
10546 8709
3171 5276
9006 5121
10435 1222
4125 3243
4215 6782
3684 436
3725 1229
825 2667
9955 6677
5515 8506
7367 7241
6774 2002
478 1379
2817 970
1726 3670
8325 5031
1917 8317
8512 9088
7581 4546
10162 8002
2158 8625
8030 3208
2828 637
10455 8129
7508 3372
3241 9810
9043 6119
8426 4861
9360 2329
10409 8713
492 9120
1786 151
5463 4378
7892 2756
5234 7295
8835 3812
1221 10307
3541 8065
8871 1849
7522 7029
2131 4507
325 2320
1215 4657
7763 4528
9115 7995
6437 10304
10591 5750
8864 8886
7329 1544
6801 1209
4707 9858
2053 6239
1104 10681
3382 679
4702 9910
1267 1219
1233 1823
3124 7312
4714 8516
3348 3976
8828 6506
9401 172
8587 10009
1109 8812
1191 996
654 3737
1199 3429
7508 6670
10420 6152
6620 8834
6489 6683
3387 6208
5396 8821
5459 8488
8189 928
8488 1775
4898 4908
5752 10544
6104 7496
7496 7951
7447 9215
10435 8138
6124 3362
6372 9527
7621 1561
8598 10435
5459 3047
10031 6803
10336 1233
308 7627
1492 1932
6702 3631
5012 1171
2989 1202
4070 2262
4446 638
1537 7447
9175 3117
9910 9046
8544 1147
5446 8829
733 1053
10368 10544
5966 1143
2053 1426
5904 6037
7289 721
1925 8189
9579 9852
1849 1452
3631 9800
7055 8692
6007 4657
6656 1214
1235 1621
1192 7181
326 6023
8075 7707
3013 8684
9605 1849
5601 10625
6137 1172
1206 2329
64 1068
8426 8514
6007 347
9944 9125
9669 7590
3583 3920
4704 7569
9729 3608
1790 3234
2153 6505
9120 852
8440 190
4126 8508
2361 4330
2846 641
7658 3777
9926 8321
2804 3387
2721 4645
2828 7348
6354 8941
5986 3280
7951 4123
8139 5460
9064 5929
2298 8514
6520 8516
722 7421
8426 1197
7207 3580
5437 2523
4126 3745
5588 3332
3280 2550
1226 1452
2104 1259
6036 9129
8174 871
8562 720
1849 2433
10304 6148
1179 1113
2457 8075
6369 4079
6369 2613
3705 9856
155 3386
6570 2156
1739 1019
9287 3576
10435 5931
8412 4215
10123 8711
8893 2273
1161 5514
6219 5899
1081 5305
10303 3843
8684 8514
7251 8426
7144 1702
6549 5521
2147 1172
1234 2723
2537 1790
1199 9815
7910 5752
7475 9653
5229 2537
9422 300
4262 10220
10611 1179
6467 8140
8275 3695
6055 4332
2512 10281
2320 2061
1206 845
9304 8958
9655 9397
10049 2266
7945 6290
6314 7090
9059 5894
9071 1199
3177 2802
3906 3383
8137 8056
8368 7294
9058 6534
8392 6623
1556 5233
7517 2010
10553 4879
307 6215
7643 5928
8821 5181
9515 1389
7768 7291
3630 5545
1491 8432
2648 5923
9151 7737
1827 136
7743 4905
8711 7222
1253 10553
335 1231
3863 9973
5885 9321
326 6999
5563 2759
595 5288
5789 10264
8835 1888
3206 4332
8810 4692
9682 5010
6214 9518
3375 3703
2240 10263
1175 3489
10631 5831
9193 5545
1194 3716
9532 2437
7635 4130
6055 926
9397 5093
3720 8889
322 731
9064 10304
6057 1063
8389 3371
2042 3957
2828 8515
5326 10583
8973 7735
8480 5515
1786 10587
3280 9591
1071 6898
8252 9320
5341 9591
8692 2700
7880 8075
5240 1357
6713 10416
6361 6148
5091 411
8528 3956
8845 10456
6258 9485
8154 2360
9488 8089
6491 10287
8894 6988
10362 8138
6241 2276
1118 748
7384 188
7339 8496
4485 8128
852 993
1202 1884
5081 21
6525 8356
8483 1241
10181 6507
1231 3077
1228 3778
2325 8299
641 8448
5357 5009
7763 10040
4898 8448
3241 6345
1200 600
4124 10513
5006 74
2276 6506
317 7298
4069 3583
4492 5198
6793 286
4037 6830
1718 10197
9804 2878
3031 1491
5351 1191
8952 3060
7289 5752
5928 9987
9932 9870
317 7768
4599 6490
5859 1072
2497 322
3924 2804
6784 3367
1699 1171
8864 1662
8008 7565
182 3657
8189 6736
3340 1234
326 4241
7841 4622
1455 10428
2509 255
1517 8454
3655 9534
155 6922
326 3521
1215 7368
3601 9485
1225 1599
695 1093
6782 7897
6057 4121
5460 5073
7020 3190
4077 858
8352 1172
1221 1791
9669 7830
1225 1192
8577 1845
10587 10162
1786 6508
8140 9972
4130 6525
5126 1219
7250 8496
8143 6665
9998 2569
8075 8124
2126 10435
7291 3369
4765 1537
5862 5398
2698 4427
9058 8226
2517 4473
5051 8893
6394 1452
5710 7978
10332 7065
2775 9727
1191 10553
2368 1226
1172 2640
7456 1910
1632 4903
1221 4127
320 8090
4069 1977
7300 4754
7264 1428
2416 8095
3794 4817
4125 10384
3705 2319
7348 4128
5752 4103
8480 7658
3496 6773
7250 1334
8189 9752
3280 7218
5305 1081
7643 3695
2127 4289
5912 2576
173 315
10712 4363
10220 2640
4640 382
5636 3715
7797 3193
1199 1544
1198 4859
5080 2640
7784 1695
7075 6570
4686 9053
4125 6219
60 4279
5968 1234
5929 1469
2645 2645
2573 9520
3747 6784
405 2537
3258 7277
1172 10235
2264 10299
6278 4199
6007 1227
5968 6940
6354 8410
7658 10624
2802 1898
1615 4709
2131 638
2457 10162
6549 1334
4797 156
8826 6443
4183 5514
6154 1849
8321 1926
7148 6699
1269 954
8056 7129
308 6165
1799 5073
1773 5545
8823 2822
661 7570
5514 334
4332 9915
1849 3730
2739 5770
5423 3583
9317 5952
1238 7129
6490 7090
1355 9046
7291 5093
8373 2156
1810 1429
10266 1910
1172 1772
9018 7489
6527 7735
10147 6549
10220 9286
7209 8691
7291 6359
2723 1200
9222 10435
2538 782
732 2450
7643 6816
594 7533
3581 9344
3592 843
8002 7806
5911 5080
2053 8691
8320 8890
3301 4807
8743 5281
9942 9950
7426 6360
4446 2572
10209 3204
8093 1540
4633 8872
5299 5520
2034 278
864 79
2706 1912
4677 1176
686 9195
2068 8349
2629 836
600 8092
7580 8826
5390 10472
889 8508
6361 1942
970 4130
7995 7685
2569 2663
7501 8496
3716 5785
5127 8518
10717 1151
7229 9696
1790 1224
3491 9509
8590 3704
10485 2257
2538 5039
1926 3447
5415 10015
9526 1197
2038 253
6589 3262
5767 9910
2852 3654
216 5481
8288 9579
8189 3152
5986 9713
8010 1941
6372 1453
6314 6491
1375 5544
4674 6851
79 1175
9670 2726
1225 9908
2617 582
3489 6154
7292 10480
5636 1219
3153 6947
8709 3348
3595 1176
4952 9935
7293 8449
10657 638
1179 5830
10449 1238
6914 348
3544 9286
10523 1231
6824 1975
1081 642
10520 463
2907 10197
3158 427
7129 1172
6286 156
4861 3193
9363 1226
8515 5514
6360 5088
1172 1198
6784 2123
1175 3301
8834 4128
9196 2176
1517 6618
8483 1172
5815 1222
9363 411
5437 9716
1739 1445
3956 2267
9645 3301
1910 6739
8857 2443
3925 366
3206 872
365 10162
7533 2101
845 7569
2149 9434
10717 10304
8544 1905
8454 1887
8353 2571
4776 1866
3516 1198
3310 2804
5023 6696
4696 5831
7129 843
8610 8056
721 7129
9520 2279
9782 1200
9848 3012
200 3537
1108 1151
8119 5514
2430 660
10625 1454
5012 4173
1491 7068
4937 6369
9152 10435
8830 1206
1198 7508
9320 7486
10554 8894
1749 176
2257 6636
8711 336
5673 3158
348 8890
9138 8871
3262 9009
1499 186
7506 6730
9653 4324
2538 2700
6182 4148
4357 4037
986 7971
4860 10553
5768 2156
4818 8132
8176 2206
1491 5562
3441 2899
7831 8177
1632 7804
6782 8406
5039 1235
2267 6589
8619 8886
5562 7636
10415 1791
1926 1355
9316 600
8056 1197
1798 1181
2814 5697
3373 315
7689 641
612 10134
8129 7442
6016 7479
3595 7246
9485 1537
2543 3117
5017 9876
9460 8449
782 2992
7578 7491
2640 307
10298 3655
1234 3992
1214 10556
5939 8892
1197 5012
6055 5073
318 8129
1172 1238
6945 9002
7340 3269
3156 9465
8056 5433
8710 5505
3668 7823
7291 1219
1071 3204
3452 1197
2815 864
5093 3474
1176 2869
4439 8137
5929 3206
6825 8835
8831 3601
2120 5933
6290 6490
3695 1827
3387 5080
5329 9650
6384 6723
9335 733
496 4069
4679 3619
2640 5514
8051 1707
8870 9526
257 59
1239 8709
6307 4545
10426 8810
2959 2131
1365 8684
10054 1915
7491 1219
5356 10556
6355 8189
6368 3894
6489 6646
307 1202
4571 1175
8406 8177
7486 1224
5544 4070
6529 6448
7229 9093
5947 6314
476 4864
4295 8801
5031 3329
314 23
9120 911
4067 6366
4995 10315
1426 8544
3280 2322
2774 1324
1192 6797
10182 9343
8134 2226
10507 1241
1926 77
6152 1215
1552 2640
2342 729
10486 1120
8359 3151
4878 8088
1361 8823
8426 6351
4508 2803
8821 4543
2053 2128
1101 4567
3630 8232
4900 7488
6491 1171
3752 1369
873 5637
8824 1426
9062 4117
4485 781
7522 10438
9694 9546
9136 1202
8816 8821
908 2649
134 10667
8505 10635
1671 9519
6015 5305
3297 7603
5545 3023
2053 1198
3630 9320
7581 9758
8735 1799
8825 9707
6434 9597
2488 1222
1787 6137
10415 8889
5928 326
4259 6008
5337 4071
1615 179
8989 10544
4289 6783
449 5515
3134 3631
6148 7411
4260 3847
8816 3606
267 1194
8515 10685
4903 7677
3205 860
861 836
1225 8991
6351 1271
7977 4657
4864 1855
7746 4949
6487 447
1089 5202
5451 8000
2178 233
8932 3623
5408 7682
4018 308
322 5338
1787 9877
8932 9647
8010 7362
9698 7533
2708 7292
9062 5520
3474 1515
8426 2651
583 1086
683 2592
1842 325
2433 9783
7353 7329
1143 8254
1901 1772
5711 9450
3767 3332
709 822
4098 1249
2314 638
3142 4214
7920 2279
9591 2537
2802 8260
3151 8406
2239 1797
6719 2284
8444 4685
4861 1221
3261 7025
3344 6007
1181 7045
7508 9910
782 9991
910 360
4132 5299
89 4801
7353 4689
6366 7294
7920 9910
3362 9820
6714 3193
8390 7490
6016 6007
2241 3561
3147 8709
156 3329
1517 7688
1214 6490
1222 1428
1461 9098
3091 1987
3422 231
6433 9433
5849 3527
7447 3544
3157 2430
2850 334
307 1836
4125 9433
2342 6988
9179 6802
5234 324
7259 5515
3509 7294
7293 1228
3489 9651
6491 2537
1219 7488
1215 1240
4902 7229
10451 9002
5563 1171
4918 2828
1668 2570
8986 641
7291 2963
6683 5414
1238 9993
9435 6993
678 1176
9018 9316
5437 9357
6619 3805
7044 1234
7494 7293
5806 7482
1522 5831
1226 6008
5561 2137
5690 7197
5481 7501
8810 8823
8551 3508
4127 2607
5929 4123
9346 8517
5566 1849
9655 10357
1176 79
10037 6491
8406 5276
1874 8700
2550 3237
4860 7504
10148 7569
8508 5437
7065 9110
8406 6154
5811 4861
3240 5472
3346 1221
2276 600
6242 8551
3151 10456
7897 8835
2550 1198
4408 9433
5951 3193
5929 3151
8559 9852
4887 2836
253 4213
4123 5709
3699 8409
3243 638
1426 7643
8238 1567
3844 762
1675 9053
5514 8406
8684 8201
6739 10386
7626 231
2342 3620
8503 2603
3666 1772
3184 7247
4069 10480
2152 1021
5276 927
8683 6533
5566 1476
9621 8545
9532 3224
1221 1227
8751 7489
6587 6389
2954 7743
8502 9623
8855 1238
7580 1117
725 1206
322 1224
3038 4079
3774 1215
2640 3989
8610 3419
1910 1176
3963 3851
2127 8691
1249 9043
4964 7715
5545 754
4437 4903
757 9820
1237 2324
7656 243
1197 1790
1667 7218
3664 3532
326 6520
8897 709
1361 9120
326 6503
9908 5928
7588 4098
2458 2262
10570 5378
3631 1199
7445 9803
8733 7044
10098 4781
21 5091
1776 3576
10304 1624
7398 4269
8577 5700
2213 4214
10623 7289
3208 3206
6182 9549
8528 3576
5498 1215
3907 5929
2815 2640
3092 1172
8295 6070
10254 8030
4076 4289
5385 7752
1150 4926
8409 10544
3704 4210
9128 7979
1071 5545
3396 3193
1202 3851
1491 620
2466 1733
8085 8117
7424 1231
8845 2799
9880 8823
1799 314
2963 4234
4629 7631
8952 5881
7306 7005
7192 8692
2397 6823
8855 5405
9803 5076
684 4861
8091 7055
1171 9532
9650 9298
8823 5575
6507 6620
691 1364
8690 8143
4683 6239
2945 4370
2170 1615
8684 1006
5581 3946
6783 470
8825 1491
941 9460
8855 4894
7291 1798
4731 6657
9972 238
10404 5352
3023 8861
7286 9704
1723 9299
10408 7811
1442 5786
3167 10087
3256 5459
5398 2320
1606 8190
9046 3214
7486 2240
9299 7658
6548 4069
3752 4442
9120 6135
3908 4543
3655 5242
5915 2698
3622 5530
7743 3580
2804 1172
1141 9526
6409 7663
7289 293
2033 9526
5752 916
1773 2415
3530 2573
1253 9021
7293 638
7251 8261
2335 7292
249 1205
2622 5337
2253 1184
8406 8940
1178 8445
5276 8709
3189 6814
2430 7766
5919 3350
2347 8822
9401 400
9128 3964
3489 10197
9913 8505
869 7014
2265 619
2531 3823
638 7537
9434 5586
6154 5276
2538 5384
9711 5305
706 253
7488 520
6148 310
10553 9020
3684 1369
4859 5520
516 3398
587 5281
9448 5496
8828 4617
8512 4121
6165 4183
4289 5957
999 1624
3051 3191
6154 10442
3536 4088
6266 1221
2802 3328
4572 9532
6965 8514
8858 10281
2799 1206
1173 2645
10448 8409
8134 10148
7899 3452
9194 2252
3438 1171
6277 2298
304 4826
8288 6088
6469 5386
7508 10299
8129 6931
2977 8843
8273 3715
41 4149
10431 6008
3583 6549
1791 9848
4026 10626
6049 1619
9655 25
1240 1209
336 4504
6037 8522
2150 7289
9674 1430
5355 5545
446 10087
7037 5928
3509 3388
7682 8514
5849 325
8319 7975
6623 2682
2037 6369
5865 9287
2342 1172
4572 6057
6686 8684
3222 4130
1231 2647
1800 2538
7055 1491
5336 5740
7088 1365
9120 2831
7718 1241
7301 6585
6714 9943
2904 8138
5132 7656
3544 1491
4215 7294
3877 1718
1159 1223
6923 5870
4859 183
6055 1754
730 9451
3970 2888
8409 9064
4078 8290
6145 9698
4077 4126
9120 8486
5180 5291
1176 7230
10626 9395
7489 10669
6686 1175
4187 2465
2704 5266
1066 8929
3752 5341
7897 1266
6504 4982
8388 347
4378 7103
8496 6152
5545 10650
6020 2866
2528 1849
6491 5515
1898 4759
7686 6598
9650 7286
10209 2577
4761 1463
7612 3583
5185 10716
6369 4572
8835 10303
1382 2886
10220 7602
6300 9207
7517 7218
6490 5880
1428 5919
9786 5691
4125 7557
10278 330
5958 10544
8120 4432
2776 7501
7229 1829
1915 6148
1450 1911
1099 1198
273 2436
8470 3151
6286 320
5883 6589
472 58
8406 3161
7909 1175
1143 4424
7804 4473
10097 6362
2906 5740
5437 4974
6940 7458
1084 8684
7074 8288
5514 7506
1199 8551
5276 3654
1863 6370
2442 7597
8740 1191
6490 8829
6265 307
1849 3282
3228 2637
6774 10697
10453 9211
9299 7803
10191 10170
3134 4297
4900 4125
4214 1202
5250 7678
7230 8238
6656 7488
4704 5986
8551 2028
7129 10220
3136 6489
1064 8511
4944 9046
858 4123
326 8225
2342 7129
1229 7055
7445 3206
9916 8893
8091 2640
4293 3749
6278 7530
7803 3273
2774 1226
10304 2467
2053 4214
8097 1718
348 8823
2081 8822
10628 3695
5398 666
9628 1206
7277 2150
1517 1241
10380 3795
1238 6712
8406 2292
1491 4214
1612 914
1261 7486
457 6589
813 3501
2989 3822
9893 5497
10613 2846
5520 5514
10166 8056
1758 5709
6952 4125
9018 7286
1199 641
2728 8056
5149 410
7286 7472
6104 8512
10280 2852
6793 1663
9698 9972
2805 1219
9074 8442
2775 4246
1202 5338
4918 840
6253 2502
3194 9698
1194 1330
5281 295
4776 1198
4871 9926
7075 9621
1095 7229
1615 3151
892 1573
5514 2952
9210 7830
6154 310
10098 4393
4391 5544
4860 6826
9134 7344
675 6351
3642 3998
10389 1790
7223 7277
9685 8406
1237 4922
4998 8544
1849 8819
5477 9649
4810 5929
8929 1537
9554 9876
3704 10542
6372 3123
10037 2053
2640 4914
8889 2272
702 9286
731 6646
708 7689
5252 2764
7278 3704
2728 8977
1113 4905
4667 308
760 642
2230 4481
1237 681
4826 6891
3778 351
351 5850
319 5460
1798 6783
1901 1522
10104 8621
1093 2241
10613 641
347 2533
5062 7543
326 332
9673 10551
4826 7763
1787 10656
9877 2804
1612 79
8306 8491
10134 3267
8818 6137
1191 4067
2301 366
2815 6793
1240 9450
3404 1153
3453 1491
5234 8625
10280 2320
1544 6798
5752 8975
3754 2241
4230 445
4114 8514
2276 6154
10147 5346
9696 5929
10428 4861
9196 10433
2730 7496
8843 5545
4189 4671
588 4719
10362 8981
1206 6528
1491 3776
6987 7488
8075 2802
839 1234
6154 2534
3864 308
4526 3447
7636 1453
1182 4552
4988 9346
5813 2756
5865 296
7746 1886
3749 1915
5081 10545
1554 8409
5105 2640
8886 2827
2044 7055
10162 3329
722 3154
6020 6824
8944 8288
1922 9320
345 3684
3778 5324
9767 2241
4974 3715
4250 10435
10024 3661
6402 1222
7129 9636
9547 3331
7619 5234
3136 8239
3014 6987
8691 2316
7187 1234
6762 3416
7489 1175
4127 4974
10435 9189
3209 7491
4757 998
5760 6783
6812 6802
7289 5757
9553 3908
7293 5929
8928 4127
1194 190
9040 9665
9609 8824
600 6081
1926 8075
3123 8170
2703 1181
2806 10246
9416 3038
1228 843
2466 9434
1228 9991
5831 678
6491 9532
661 10103
342 7627
6987 2827
10409 1197
317 5925
9286 6934
1238 1825
4291 5234
5166 4127
8147 4566
324 9698
1239 7489
1915 10428
6815 8716
9021 8056
5824 638
3309 9435
7364 1209
6335 1108
8116 6617
1241 1600
6168 5907
1631 10121
156 2490
5544 3908
2457 9993
7060 4213
8709 1209
5091 9227
7997 7986
6702 7223
8088 7689
6306 4332
6936 3167
4621 1722
7032 4556
9370 2592
1239 7743
10625 9020
1719 8893
6678 3134
9434 4692
8472 7750
2845 6923
1362 638
401 6570
8361 277
3489 1790
7016 8252
9120 64
2478 1075
6620 3438
347 3020
1773 1121
6975 1176
4338 638
8368 2324
1426 9763
6818 6314
10037 4070
8514 2042
4361 10423
1228 2046
4221 10612
365 3301
3441 6518
7766 7629
9057 2055
1657 1176
3123 1222
2505 1191
1177 6361
9518 2514
5859 4214
9816 7658
8189 760
1194 5515
10435 1209
3633 308
6093 4703
6058 4324
6148 2013
9079 7627
3583 8127
5929 3509
9435 156
7770 10238
1494 8864
3047 1486
318 5073
1235 2537
8749 1430
7293 8075
10313 10335
10092 6646
665 4324
8140 8733
3599 8818
6137 3595
10121 6363
8128 6240
3193 1171
3919 2544
8129 9492
6152 3718
3850 6219
4826 4370
1221 638
9762 3782
7797 1196
5386 8189
1026 6359
9450 8749
6766 3845
4140 1235
1491 1785
6507 815
3396 3414
1910 6372
1198 5558
7347 9848
2609 417
7292 4720
8824 1271
4128 7803
4613 10219
8361 8321
9534 1849
7893 5951
7746 1165
8811 4860
6801 6225
8277 6361
7250 6467
6152 9299
1222 6548
2154 9996
2648 2282
9967 2329
1197 9069
6135 6148
10220 5859
7491 10027
1223 4933
4127 8002
79 342
9661 8189
1237 2895
7470 5865
5396 1787
2342 3509
7129 8
1181 1849
8854 1353
661 8486
1237 1240
1572 8177
395 4428
4825 852
9378 1790
6267 41
2260 1570
6289 7534
852 2206
5307 1982
4125 8604
7259 4861
6254 6456
2433 2816
4473 6449
3704 1234
1228 7334
2728 3510
1772 9926
156 4952
9088 9532
2319 9120
7289 308
7735 5320
9910 4066
8225 2852
5459 3654
10441 8516
8486 2123
9665 9209
6558 3239
1668 2691
1014 7563
8189 1773
3193 2320
4079 7643
10298 1179
7685 2206
2486 8756
6591 10147
1236 6007
2776 6057
8810 7291
3602 3705
10604 5514
6109 9517
150 4076
1453 6347
5515 6240
10121 4370
6106 2650
3304 8917
9210 2430
10172 2663
7803 1192
3778 87
5859 5885
3244 1223
8508 8252
2319 7421
463 9858
8825 10307
7508 3114
1199 9972
1561 8551
2167 7957
2640 6075
41 8462
1532 3121
2374 5012
1237 5885
3282 2149
10055 7860
6118 8512
348 1215
6869 6746
4861 5514
3282 4861
4487 6154
10217 303
9782 146
6142 7291
9910 3438
4330 9387
3326 8817
5538 5312
7644 2465
6461 10435
8991 1047
2283 4810
3838 8684
10389 2503
5948 6396
4067 9299
8542 3329
3684 6118
7508 9861
748 7508
300 2530
782 7094
4063 9815
5514 8849
2865 7603
1463 1215
6923 1191
4861 3667
9973 8410
8056 2812
8139 1624
64 10696
9686 2877
3390 3576
3716 8092
1069 1223
2380 2572
9848 6007
4861 9321
1291 6289
7289 10552
8129 8820
5464 5001
1429 2299
155 156
1175 10569
5562 4215
1200 7082
4860 5437
8189 77
582 8835
5281 4699
1228 6143
10570 7277
331 445
6801 1235
1089 1175
7253 2379
3655 3355
10333 6507
6793 8526
8444 4183
463 3332
4861 10647
3149 1209
3414 8893
8797 3151
3074 5515
9056 7230
1531 3491
1171 8178
7293 7903
7286 8702
9287 3417
8831 7294
2835 3509
10301 9126
4460 121
1146 7133
3023 186
8147 5429
3206 139
9655 7543
9897 3530
748 4078
3155 893
2704 5409
3474 7090
5377 5824
5128 6802
334 10048
3156 1224
1194 6234
8054 6148
5748 6945
2551 3928
10299 1293
1615 6226
9991 9604
1175 2276
8412 7971
5231 8392
10134 8280
1734 7501
8426 9320
6940 1205
6266 1615
1517 2804
1757 7149
8690 6359
5751 3778
1184 1225
9551 7367
9286 1625
8056 5354
336 440
4123 1202
5180 5131
2410 4130
8508 6987
2257 3360
3848 206
9670 9926
6359 1240
6489 445
5545 6168
8541 3678
5276 5682
8620 3907
10717 4877
6799 7832
5418 1615
8796 1799
5562 4732
2637 2153
4644 3155
2322 9628
6242 1623
1491 6721
6287 2537
10103 1240
8866 2254
8955 1840
9698 5563
9108 8888
3620 3704
835 1849
3956 10054
351 5251
3746 9650
1453 240
3091 625
186 1198
21 5464
314 6007
10197 3716
8684 6430
9299 1772
5986 1161
4487 5397
744 8273
6366 2270
5468 8891
8816 4629
1429 3237
3301 6392
5396 587
6162 5012
3167 584
1227 8137
7445 2919
4861 5865
4926 1124
9400 9192
3435 7277
1199 4396
357 8517
4940 4807
7627 7486
7421 9806
7748 1099
6444 7129
9044 3576
2837 7574
2648 7278
6372 10435
931 2835
1099 4230
1732 5367
2276 2317
5276 3591
2774 1176
1554 10435
9526 9419
7998 342
7580 190
1470 8295
1990 6289
6314 315
2152 3684
6168 1084
4943 1192
5515 3655
1624 10625
2238 1164
10418 5341
9434 5920
3418 5487
7129 5412
6007 930
5951 9992
10212 2010
1194 1238
6242 5024
3243 2917
7770 10648
8056 2206
6945 8431
8410 5515
3778 8845
1787 10304
4861 8595
10435 6489
6148 895
4629 2700
5514 8544
7746 9526
2320 10166
7768 6007
3752 5446
3439 6750
5742 1862
6703 4130
9781 1572
6314 6168
3404 4394
6055 1754
2448 8827
7612 5460
3794 1236
683 8808
960 6506
5566 8139
2642 1152
2465 9579
3206 4781
405 6592
3328 4129
320 8204
9401 8135
1196 8709
6272 8406
5408 762
7726 8138
3441 10485
7584 4861
9464 1179
660 3208
6414 2152
7501 6152
6766 4657
5929 6361
1224 7973
2467 1205
5398 466
1427 7508
9299 237
7893 8500
5976 3536
1558 6987
4829 4499
7218 2153
2533 1199
9390 1156
3309 7096
336 3193
7192 8426
5701 10449
5437 7989
3715 1205
8374 3369
641 8849
4657 6007
3092 2610
641 499
8393 6234
214 7677
883 4127
4333 8088
1882 1215
5894 9318
2226 5376
357 10435
10623 3908
10057 682
7280 5515
582 4037
7656 6793
1849 3554
47 1014
1491 5831
10162 7920
6504 326
3193 3988
1221 3157
9257 1065
7838 8875
2841 8849
6001 8831
7750 1910
4897 1567
1491 3182
1229 3310
1455 10362
1839 172
439 6106
914 7804
2206 9702
308 10435
7508 495
7075 7289
8820 3749
6338 9196
8377 5446
8426 8854
6369 2730
1171 1926
7291 10384
1235 6906
322 5237
5375 8544
2319 1446
10261 3186
7508 8140
4021 4492
1202 2680
3281 5073
6225 8409
5437 10094
3864 2465
4826 619
8075 9382
8351 7336
6254 2663
5447 5043
7339 463
9696 5291
3727 9110
5771 1525
3848 4098
2127 1181
4391 3565
692 1197
10147 5487
10162 5393
3716 3572
6366 4125
5708 2692
318 357
1023 8152
8683 5497
6784 8834
7805 2498
7291 1431
320 10243
79 6151
86 2498
6507 9910
8448 6379
965 10204
8264 7445
4523 570
7376 2756
7478 5396
8458 9636
8886 3035
7214 1791
908 10103
9178 2457
7293 3664
914 5951
1122 1605
79 8488
8459 1435
7291 1236
7902 4018
7078 318
1214 10397
307 5270
2467 334
315 2622
7712 1071
6229 3091
3229 3630
317 6504
7896 1215
8138 10636
7546 3755
2828 10084
5986 2577
1192 2881
2920 1192
3598 4572
4006 1175
1171 4248
607 7037
10534 8406
8488 4861
5023 6051
183 8201
8406 10040
9085 5787
9786 8733
2849 2615
9838 8473
320 5853
4355 1171
10668 434
5304 7750
4810 1787
2640 661
138 337
8516 1222
1198 7293
4023 222
10131 4231
3237 5133
1624 4222
7569 3699
4567 637
5020 5460
2533 3342
3738 1828
6533 7682
1206 2703
7792 4861
10653 6081
1840 2027
5705 3269
9459 6007
8953 6490
3136 1182
4776 490
10635 10163
10016 3908
8871 3602
334 71
6225 5073
337 3642
8619 5234
1843 509
4931 10435
2678 240
8189 9018
5462 3358
1070 8517
8078 6504
1905 2920
7656 10428
4900 6793
8511 8889
9008 5093
6822 1855
3441 314
2622 2299
8502 1231
4098 1238
6793 1179
5113 7770
8169 2157
3279 6988
5636 9787
3778 3154
3303 642
2513 1898
357 2599
843 6608
8422 3186
5437 5024
5021 6834
6141 2218
2904 5566
4630 10273
2538 5106
10591 6137
7179 929
6789 8113
2837 3092
1901 10513
5414 6201
8923 7862
278 1179
3156 10002
318 4510
1333 8512
2622 3783
6050 6783
7360 3482
5929 1234
7685 290
3463 5636
2943 6489
3205 5396
10095 7310
9972 85
7381 9636
325 9316
3791 3454
2640 1427
2920 7636
2104 1229
852 357
10197 1224
1491 4244
79 3123
2226 4337
1231 7750
7205 9070
3167 2261
5185 4328
7508 3771
2305 6620
7489 4076
8858 4070
8886 250
4518 4728
308 5745
8427 2304
1616 10147
10330 6013
3667 8408
4938 5849
1199 8201
6923 4666
9282 3489
1830 3331
6576 10055
1071 7546
4709 4612
5894 7615
1110 8427
4763 1156
4090 7557
8135 7506
10303 9039
9129 6372
6070 629
1241 4923
6234 2430
1206 9258
6219 9520
1222 8189
2569 5879
7213 448
3331 2923
8183 5341
334 1165
3956 4971
1171 1905
7595 6145
3206 1179
5437 9284
1430 1179
7294 3692
4999 8239
8551 156
10717 6534
7294 9044
7017 4705
1695 634
3419 4811
6036 2902
177 8129
4126 5936
5637 3044
2571 9763
9696 664
852 8502
7750 5886
3655 4826
8139 348
5986 9321
8690 2412
8886 1237
255 8189
9433 575
7603 4069
60 4195
7351 8861
5046 9120
2703 8821
1209 1205
8056 7707
8733 9972
8129 7237
2903 748
2268 9517
1451 7149
1821 7129
8835 41
2662 2265
1223 4403
8991 8056
4127 2447
9042 1926
10710 2648
2163 9174
2728 8843
3562 455
4728 5218
2771 414
9357 3280
5437 4126
1176 9838
8554 5929
1222 9031
3754 10612
6525 1615
6412 858
2412 7445
8733 1735
8609 5434
7916 1632
3898 7294
6898 5276
4357 1646
584 8486
6360 5776
8733 10698
9974 1227
3351 4604
7187 5768
10661 8368
3654 1787
4659 5521
326 8835
3134 322
8242 5325
8812 9120
10333 2804
1215 8893
2302 2342
8420 4578
8881 8056
8189 1661
3904 3631
7331 4458
7336 1966
127 3908
5252 342
4077 7488
835 7367
1454 6190
7508 2053
5821 5021
8409 3510
313 3208
9200 4125
8353 8796
4903 10706
6429 5276
2640 1648
4860 4077
1452 3432
5569 7444
5545 3531
6742 4078
524 9910
1990 7491
642 10686
748 7508
1196 9546
7293 7989
8502 8232
6980 2537
8323 5563
9954 6466
9484 7623
7832 1923
2775 3403
4371 1510
2765 1572
3123 4331
9521 5093
8406 5951
9018 8496
3958 3891
687 7129
3791 2207
2153 1176
2158 8008
7750 4070
3072 121
2053 1197
2338 7018
5459 7643
1663 5929
10015 3331
1241 1491
5561 3798
9321 3150
1379 6057
2640 4781
1175 5218
5566 9927
134 3952
8242 4898
2622 8860
3190 6289
1222 491
576 1430
1351 6057
1485 6793
7033 4125
3360 5520
3583 8496
3015 836
7289 3374
4242 1016
7920 641
4854 8405
2031 6007
1179 3135
9527 9398
8407 5281
8283 7831
1171 2570
7328 9697
6489 3489
1113 4098
702 1172
2691 8713
6135 326
7247 8522
5599 8169
6842 6975
3894 3138
818 4861
8829 999
6399 5446
1142 5390
6135 1223
9215 6219
4924 5341
4393 3715
6148 4442
5464 8949
1197 6430
5389 8308
7246 10097
3269 5968
3123 3151
6037 1237
1233 10428
573 5385
3350 1677
7491 5276
8190 10239
8486 4434
348 1241
5881 8279
5839 5437
6783 6893
4045 1223
1148 9546
8584 3489
4271 2253
9992 9616
6288 1175
68 3387
3396 7315
156 10402
7768 5923
1227 8506
2265 2053
8353 1180
3375 1813
928 6683
8139 4124
8894 642
9194 2768
5062 3630
7325 4932
8610 4903
8892 660
4890 4710
1192 414
1176 2368
4248 4801
9490 5025
5517 3234
4705 4900
6270 3489
1144 4898
6585 1624
4070 6036
5951 5854
4297 1206
7685 7533
672 8426
2320 253
1234 231
7770 3519
5514 10335
1205 7291
9205 8116
8637 9910
4358 5501
5986 4434
960 2147
7504 2924
4937 748
6970 654
2035 8822
6045 4677
10632 4964
7291 2065
7286 7488
5894 307
1417 7354
8409 1494
348 3620
1631 6340
5093 8225
3576 2137
4440 1223
5281 10334
334 5673
5545 311
9913 2592
9609 5514
3654 8836
4864 1175
7129 8348
417 2757
6340 6923
3167 3178
8517 5127
77 3824
1198 8844
6507 5544
1790 9796
5545 8457
654 2836
9397 10162
410 2538
1156 6392
7581 2887
595 8793
1223 8201
2276 1206
3273 460
5276 2175
1175 3284
8991 1894
6284 4069
908 490
1369 2342
1228 1910
7245 433
4026 10237
1248 4125
776 2131
8442 4089
6145 1241
5318 9779
3022 4331
3630 2802
1144 2386
2663 5112
7569 3623
9526 4231
6038 2837
8855 8093
1480 1241
6542 2537
88 4268
5939 8849
7643 308
9974 2126
3778 3778
10149 5563
1588 5009
1197 8252
9636 1215
2010 3600
6988 6359
7217 4098
3508 8511
10404 10707
10263 6702
7905 5115
10051 9011
10623 5605
2318 2568
1226 2640
9520 8618
1172 1554
660 2628
1206 4578
9814 5854
1445 1191
1544 1173
5235 1240
3267 7656
325 6427
7623 638
3908 5995
5410 2053
9923 2755
9210 3892
8056 1437
41 6830
6503 4067
2494 3465
4213 121
5708 6056
5000 6351
3909 385
3138 1019
8140 4125
6137 21
3090 3123
4563 4656
2433 204
2538 9064
7445 1821
6870 7129
6702 587
3331 8426
5009 325
10435 8829
1383 7426
8431 7033
6359 5857
1229 701
89 8637
336 4656
2622 3490
8988 6472
1832 5406
1873 10624
10012 5216
2126 8991
835 6542
5557 1176
2380 2827
1223 8812
8142 1221
9287 115
5690 5921
9292 4459
417 1430
1790 6357
7505 6593
1915 2663
6930 9480
2276 8410
185 155
8219 1833
8886 3355
1206 336
1171 5929
6620 10571
6443 6365
6789 5951
959 8368
120 2150
9946 4444
9947 3645
1833 8128
1737 8517
9974 4214
580 7251
8486 1439
8353 10420
9283 4155
10456 2823
3595 3208
410 1172
3154 9018
5010 79
5218 436
5928 1910
8091 6314
2893 6119
7533 5976
2457 10494
789 3335
1721 647
8713 4552
325 8866
3213 9298
6384 5024
10233 8406
9828 66
4952 2465
5517 513
7307 5562
8652 1533
7623 6491
7538 1191
6793 3385
8560 3663
8075 2640
6366 1849
142 6955
1915 7746
4618 10613
365 960
2663 2245
4860 4776
8849 4126
4831 2430
7294 5636
435 3489
4860 3702
5844 9787
10435 893
8517 7646
1093 7583
7280 6409
6683 6960
6168 6396
880 8991
815 1191
6619 4861
2150 1442
8810 1239
417 4738
1205 3583
342 5929
3136 5894
3466 1236
3991 6277
1427 2319
8991 3445
1227 3178
8120 8448
6739 8866
9591 6016
4368 2837
2270 2489
8820 1013
8864 8313
6366 6137
6228 7229
7329 10709
2706 6532
155 6580
3654 3418
8886 8767
1191 701
4278 1723
5986 1082
151 7834
2457 6611
9397 2592
7319 3749
7055 9686
39 1671
334 9665
8823 858
8267 410
1175 3518
7900 8740
3387 4409
1231 1238
3595 5976
10613 4656
6007 4765
7491 7609
9974 181
5742 4559
4125 3738
2342 3737
5557 5012
284 10064
3667 8035
7301 1926
5986 1559
5966 2880
6970 320
8073 9782
10356 8076
5012 8855
9908 6152
1181 1198
4619 7294
2279 7129
352 6379
3788 3689
5145 2653
324 7182
1575 5281
4952 389
4183 1258
1172 6553
4572 8056
8923 2776
8849 2652
495 10209
7529 9912
5968 2457
10103 9434
3631 1229
10086 3844
3969 836
2251 6940
2229 2342
3206 3418
1721 9532
9236 326
1171 1790
6824 1905
4068 4777
8834 2139
5389 960
1237 2570
1378 8265
4213 760
4735 1233
10276 1074
9675 9579
4575 7016
4446 6449
478 7604
3928 2125
7139 8013
6920 2126
4102 700
8092 10298
3619 2033
3463 9737
2738 6669
5937 7508
3193 1231
2433 4127
7193 8835
982 6988
2724 713
3460 2019
8506 322
1779 6489
4083 5476
4836 5281
1790 2937
3021 1463
637 1239
5437 6390
2428 1327
1231 4860
1157 4037
1775 7588
5929 3508
71 1222
5563 7055
1175 10227
1094 8950
8973 7447
7588 1238
9717 7129
342 1804
8684 1175
74 8793
4297 10280
5497 9414
5878 9675
9362 5813
4331 7214
6167 9660
7157 263
3907 2728
8928 6507
5437 2126
1651 7830
10539 10098
9774 7450
1239 7286
4297 6623
1172 4861
2923 315
7923 1906
1192 4448
3907 9298
334 5951
1228 5824
8738 9974
9532 1229
10001 1453
629 3600
9046 1775
6508 8855
4903 7293
1226 1078
1790 3228
8426 10529
6488 3091
5199 4953
5514 965
5238 2895
1491 8585
1227 4926
7491 3205
209 8261
1495 6288
1181 5765
489 8733
2320 9046
8262 1219
1071 8986
8056 414
8976 1572
8733 7819
8834 908
1176 9873
10456 8864
5566 1197
4124 9363
8057 6219
4938 10303
2301 5690
6043 5562
461 9944
2325 3491
3951 8473
1200 4069
4760 9042
4952 7129
2498 3608
2290 77
280 3749
1798 1209
1176 6508
1236 10438
8232 4934
3023 6475
5032 3714
8140 7129
10243 8595
74 4703
9918 5562
7134 6549
4903 2544
10069 3233
7768 5951
2908 4098
5637 7715
8508 4702
4129 7603
10409 10333
8140 7601
8056 1849
7617 3374
3151 62
2157 7489
3154 7750
3012 6525
4974 6055
195 1171
3848 2122
8116 8843
6203 10333
6278 1028
842 10569
8512 1914
4859 593
6369 8823
2137 6016
4904 4123
1175 3631
335 1544
6321 3194
315 8075
6783 7339
3193 5206
8279 7557
6813 9390
5276 9448
2840 3619
8508 6169
1171 1023
8835 4069
3715 4094
4552 5968
618 3115
6210 1231
3205 79
8891 9591
79 8189
9546 4735
10323 1200
7289 5544
2889 5585
8138 9435
8351 9326
748 6168
702 2150
268 7506
7103 2156
3369 4515
342 8558
3991 8585
2322 6614
10311 5091
8183 6382
5544 7720
156 9808
325 3872
6314 7293
638 5314
8495 1225
8864 889
10148 7506
10036 8494
7354 8506
8621 1241
308 8095
845 4874
9517 7635
2576 8054
3156 4129
10148 1736
9937 1175
1687 7803
3595 5929
9120 7090
8592 9062
3684 1063
3974 8016
8431 1833
2419 5831
5385 1517
10624 3792
5951 7488
9077 1192
399 8831
7491 7508
2122 8280
7263 133
14 5231
8810 9505
7920 1171
7090 2150
5306 9228
1241 8051
2334 8514
8692 4679
8671 2846
2329 8866
3276 928
1226 3335
2335 1423
8232 1172
3134 1205
1526 8885
2462 1632
9972 4904
5986 2592
1229 808
7491 7677
1226 8819
10418 8138
8075 8252
2923 5292
4284 1424
8410 1384
5562 6152
5291 1529
4900 9288
1443 1181
1552 7574
4708 516
6834 335
318 3535
1735 9636
10221 7781
7286 6277
2486 1172
103 1219
7038 2881
10544 4763
3154 2576
4776 315
5136 1505
8819 9209
7441 6336
10182 2108
909 8000
931 8508
4760 2577
10435 1801
8060 2815
1786 3151
4385 8426
9403 2909
5929 1197
8349 1912
1231 5929
3260 2968
293 1172
1202 6937
322 5881
2253 3205
10426 3491
7246 2569
10409 6363
748 836
445 9430
7017 8834
3572 1430
4952 3752
8454 8075
3767 1240
320 4210
3439 7374
1690 2793
5939 1206
1799 7533
9697 7827
2032 906
8508 7456
8486 2640
7329 1205
4902 4573
3507 6242
5268 5520
1259 2762
893 1491
4983 7588
2010 7845
8542 7746
990 5545
6463 9245
10094 506
2170 4123
641 97
1108 4815
6543 2822
5940 10389
2804 4861
1188 8037
5637 7525
6359 864
120 1926
8177 4850
10296 7129
4703 7612
8746 9189
1200 6504
2628 8834
6430 5091
1172 4356
79 2258
3329 9421
8506 2342
1197 6168
6037 7627
1813 8406
8108 10462
4983 3602
6152 5710
722 8134
8056 6458
7251 2037
8280 8392
2296 1226
307 5636
1440 905
6924 1428
2668 3138
3156 4125
6217 2457
4918 2457
1235 4617
7313 1906
8189 6286
1223 4578
8713 9636
5830 6362
8738 1451
2210 1172
1949 8431
1172 2276
4230 1215
9242 8621
6506 2815
1088 6621
1172 4629
3243 1772
8031 6489
7089 1491
4567 365
9696 9069
10134 4215
4463 4783
638 10221
2795 7964
6724 8506
4900 6789
1143 7034
3357 3544
366 7286
9422 9265
10435 8368
7098 5951
2774 2804
1176 4125
6286 6286
1181 5228
9687 10049
6177 6152
1914 2640
10555 314
3136 2538
8823 6289
6490 4861
8409 8280
1868 1237
10213 5785
1235 8823
8506 7735
10162 4434
6490 10456
10397 1241
2775 1494
4617 2899
3374 9193
10633 8426
7292 9155
8835 8690
10242 5819
7750 8594
6725 8877
8409 5939
4918 3622
5201 5341
156 816
5281 8392
1221 982
4777 5487
1849 3310
3188 4864
6317 8991
8825 9040
4849 10220
3206 10064
8177 4863
9109 9973
6360 8350
5271 9451
9495 1664
1720 7486
1240 4243
7746 273
9395 3746
8269 10717
5566 2803
3630 8928
2320 1229
2544 931
6491 1194
4329 2804
6424 4330
9085 3542
5636 5459
1144 7743
5562 6382
4851 9559
1233 6457
8273 7022
4333 7478
2076 10037
3602 1509
2649 3215
4860 864
5830 3130
337 2342
4618 10442
10570 7831
5768 7481
2240 8075
6793 2640
9597 1265
1202 4370
3794 6082
4566 8544
9828 4249
8496 9371
8470 1227
6135 2064
6360 8749
8551 4070
10063 7294
1898 2314
1772 4147
5140 156
3749 2647
8096 2899
1171 10384
5731 5515
3544 3267
8587 2311
3669 3654
1355 9897
2206 121
5566 5042
5062 8139
5341 10389
6459 2827
9532 3808
7608 1067
8526 3471
10333 6016
9219 7473
5811 5434
4861 3483
7253 6822
1172 7685
2272 834
661 6784
5112 9588
8515 253
7971 3499
10361 1241
5009 5514
7246 4900
3630 4434
7643 6137
10717 3619
9530 4640
7129 3578
6491 7557
10409 9299
8624 1849
3920 265
2907 8515
2585 10398
8515 5515
6918 8991
156 10095
4870 3785
2252 1224
8489 6219
1326 2122
1554 7588
8512 8128
1085 4018
637 7838
1221 5939
3657 694
10472 7543
4938 9694
6957 3215
7083 77
893 3419
3588 3396
2351 7061
7656 2594
8505 1280
9058 16
2640 6288
3036 8197
931 1229
8409 1991
835 8129
2890 10074
10307 682
5281 5341
2329 4619
5845 9283
6489 315
10428 308
6008 4129
9859 9014
8892 3544
8824 8308
1194 5873
6987 852
308 6735
9025 8978
6444 1198
5911 8451
812 507
3563 678
2703 641
7455 9423
8991 8368
7292 6972
3234 7635
315 5276
1024 2648
8709 2645
1616 7444
7291 94
8871 1653
1223 2430
7736 8892
5563 7657
1222 7055
10335 3666
1272 8825
9129 1378
7916 3576
2983 8699
594 980
7253 6903
8392 1463
7297 1221
7601 336
3571 1631
134 2421
6649 8137
8991 722
6015 8672
9120 6575
3474 5695
10238 8134
1463 4952
9652 1428
10146 3532
7339 1898
7286 7247
9234 1172
1427 293
5956 909
5921 2319
9910 7488
8690 2653
7746 1500
2272 6168
5953 7674
6802 37
8515 7746
1563 3654
2053 789
4361 8116
183 2122
9579 1240
2536 5962
7294 6644
821 777
8056 2331
5446 3151
314 4140
5986 3121
8527 1070
8826 2433
864 5281
4264 2326
2998 4278
4125 3908
993 5281
1857 4993
3166 6793
14 472
9457 8619
1192 4129
7658 8825
9526 8319
5972 3142
9535 4076
10438 1605
2526 3124
8432 9014
600 822
181 3752
3802 4898
6164 1491
7804 7001
8593 1174
9156 3151
6658 6830
2208 4984
8277 318
7491 5590
8991 2606
1237 2331
8939 3704
5818 8750
6733 8691
4219 10337
5052 9337
2804 7601
2147 55
3655 8691
8489 10307
5059 1237
3827 8506
1975 320
6871 4546
3090 1453
1561 588
4076 6208
9196 2430
325 496
1226 1382
7277 8486
2091 8426
10670 638
5636 9919
4793 7643
6133 8827
8390 6891
9299 9657
833 9526
5850 6529
8577 9582
1084 253
2320 1181
9397 8273
1223 6923
5929 317
7501 10335
6342 5831
5752 1749
4839 8894
1369 5054
7506 5947
8278 6818
8861 5827
8835 6793
3138 1200
7686 5016
2153 1226
6369 6137
637 7042
10232 3544
7960 8825
3269 5357
9704 9656
4880 1339
2898 1905
8445 6490
8426 860
7294 1789
7736 3489
1223 9176
1544 7766
1565 8279
9299 4578
5932 2533
1426 638
10428 620
3490 9418
1561 7088
2582 9532
1205 10054
8843 4126
5240 7294
5012 7847
359 8117
4776 280
4250 5567
1205 9581
10011 1227
2095 2573
5093 3220
1224 1192
4573 2640
5940 1086
7707 2108
322 9299
1685 858
2086 120
1807 642
4864 333
322 682
7336 5544
2266 3262
6343 8242
2889 719
8517 9299
7421 3372
7546 6714
335 8796
348 8551
9306 8350
10425 641
9021 8428
3555 10435
10148 1075
681 3930
8506 8822
96 8065
1206 2122
6152 1915
1179 5400
5868 637
10166 619
6709 1234
1317 2152
2457 6490
1672 5544
641 7478
6007 3991
1234 10235
9060 5563
5545 8823
7533 4173
8551 1854
4082 3544
1226 300
6461 7212
9189 1915
2127 2305
6265 3851
10456 2457
9433 3684
4435 9882
2881 8488
2383 6314
1334 6359
2663 5881
8502 3924
318 293
9287 1229
5385 1192
5563 7623
7294 5733
224 7623
9847 3976
3474 1269
1221 8685
7014 731
1223 1175
2069 7560
1395 4183
8784 6793
8426 10247
6087 4543
6655 7291
9451 6038
10206 5815
8824 9588
7005 7289
1559 1206
8835 1230
9948 3992
6154 3124
7438 10166
1453 2276
6137 4127
4776 9508
3716 9579
3584 6119
10712 1179
8232 8812
79 247
7329 1269
1739 1175
10717 6014
4297 4462
4952 9527
6007 5892
8941 1791
3889 1227
7345 3444
2413 7278
3908 6271
2920 1365
3193 8368
5951 9459
1084 1277
2607 4009
7701 348
6924 4890
315 6525
8823 4861
8709 3321
6449 2496
9210 6725
8849 8035
1241 9690
4633 2053
1732 348
6885 9928
2102 4805
1269 4683
3123 6154
326 8508
2575 7919
1427 6286
5753 4367
10114 4988
3263 2493
1307 3535
6549 351
3414 3489
3761 3619
1171 6792
4333 10336
8544 273
9138 3315
5545 10431
6549 8471
6057 8056
7997 1311
185 3339
4837 5523
1181 4852
864 2452
9518 248
2075 6783
6784 5281
302 253
318 342
1081 8392
6363 3374
1197 8797
3489 2640
10447 3206
3591 1179
1194 3072
9582 2336
10356 6476
1209 2715
4761 6224
2846 5700
8117 10435
2466 1622
6645 7496
7291 6148
2033 4183
9967 8741
2628 3273
3269 417
3685 2169
7291 6824
3115 675
7655 8029
4183 8042
3090 5106
6154 10533
3136 10009
2513 10334
1544 10252
1176 8139
2430 5012
7557 760
7919 5545
9660 334
1257 3746
1506 9856
9642 8245
6379 280
10197 719
8502 2276
1206 1423
1229 7340
5514 1416
3920 155
4078 7685
3117 118
6522 308
2847 4019
5041 6257
2827 8269
396 6444
6057 9973
1175 2295
1986 4067
4070 6549
318 1616
8683 6356
10462 9652
1202 766
4861 8129
2846 9927
6646 4358
9120 6072
4417 5894
8886 3331
8932 1229
143 4079
7557 9797
39 5859
8427 9611
325 3842
3620 6148
9689 2514
1846 619
9431 8520
3822 9021
383 1915
4211 3150
9974 318
1237 79
6625 7329
1799 3123
212 3907
3654 7169
666 187
3619 2705
2895 10635
2597 1321
9504 2728
8169 5637
308 2900
5859 10040
7329 1269
1191 1282
3240 2908
3151 7920
1845 8261
1231 7391
9636 8075
3946 2846
5423 2715
1612 6903
584 8528
4218 1231
1228 6228
3092 9897
2158 7129
2336 7489
8522 3414
10357 5545
7292 10170
2663 5073
10030 8137
2206 1227
6923 6490
30 3356
4214 6361
3360 3468
5473 1064
3136 8502
458 1143
6017 6683
9782 5012
6219 7329
6366 4992
10220 7598
1198 1176
6200 8718
9883 7973
3441 7666
1205 7645
6702 7043
10206 8417
1699 5114
8845 4152
2131 4393
3851 4791
3703 6713
6695 6471
3781 7825
6015 492
8528 9357
6349 3387
6350 233
7280 7029
2850 2121
6145 4898
1544 4842
1200 9286
1491 4294
8129 7461
4214 3597
3703 9651
1112 1926
6785 8075
2802 8527
1196 4197
314 4898
8179 6507
5911 6104
1226 10717
6457 6570
8426 4765
433 2542
3654 1185
8299 5636
2775 8149
4839 268
6723 6369
2486 1223
8861 8692
1047 5062
5386 10402
7491 5530
4571 3211
9053 32
3123 37
2570 5515
1095 3488
1199 6623
2276 8240
9519 4640
9222 9456
8858 9697
8412 3348
10220 8476
5009 1821
8721 6036
8858 6521
8252 3182
6152 638
4021 7566
1240 9875
4182 3491
9575 9718
1653 10571
2702 1735
1491 1224
7089 8782
641 10354
6256 9718
2692 2473
3360 10447
7486 9320
4370 6427
2549 9505
5429 9418
4644 3778
4297 4247
9847 2923
1228 184
4702 10602
4929 1215
2802 760
8825 8142
6054 8368
6152 1255
9236 641
3249 348
7501 8238
4446 2013
10243 5885
4121 2302
303 1455
3774 9877
1271 7055
1172 678
8508 2708
37 1219
3298 606
2364 5276
1926 2798
1238 3414
5830 6506
6333 7339
8319 7293
5514 5382
6825 365
9258 1426
7292 448
3208 1334
4861 9265
6395 2018
638 881
869 1219
6490 8197
4940 348
8709 8427
9403 8352
7481 7277
2261 2640
8621 3262
8508 5830
7623 5545
8189 1219
9120 10613
10699 8002
8352 8844
3156 1111
7228 1781
10220 4938
8285 1229
1194 4328
8522 752
4517 2299
5514 2542
3489 4148
3414 1069
7129 7368
9388 3594
10221 9588
1172 10165
7372 1361
1179 9850
2521 6491
2299 9520
8299 7744
8733 3908
8835 6987
1179 7223
1171 325
4122 5831
4130 3991
3404 2920
1000 4214
5165 4942
5208 10362
433 6489
10332 7286
2167 4078
4709 5481
4494 2216
8923 1926
3597 4562
7752 7245
4293 2665
10335 4626
1202 6240
1312 9944
8139 6765
10084 10104
5562 10449
5487 8746
892 3151
2128 3021
8709 2774
6619 4407
8274 8844
9448 3466
9995 5506
2884 1175
4903 8915
8823 8356
2298 10426
3597 2180
1197 7129
7283 1172
3548 5129
4183 8368
625 6793
7293 1205
3639 5929
8518 4277
660 2036
9574 3902
4130 176
7448 1408
2990 4974
8409 1192
8390 4366
1926 4922
6940 7718
3489 8890
2153 1215
8894 336
6818 1191
1039 6242
3206 6793
155 3167
3463 9120
3385 5519
4918 7035
1082 3233
3134 3500
334 7216
4938 864
1257 7147
5031 10106
2507 10570
4368 9807
314 3544
3527 4303
8132 7489
7767 6087
6804 1369
1309 5276
156 9551
8225 9532
10148 1202
1227 9870
10456 5010
641 10241
6126 3906
2827 3072
2574 4418
6549 4861
3023 5008
3240 8858
6059 10456
914 723
4851 3515
6007 3208
1544 8899
1161 6278
2516 2756
1464 2322
8850 6885
8350 6190
9390 1200
2533 6489
9401 8350
6308 6106
1206 7129
7129 6045
3655 4223
9526 1198
7230 8472
8653 9118
2206 8406
8850 8914
3928 10239
4765 6721
1222 9511
4209 574
3583 4578
3329 5451
1445 3576
6579 8844
5514 8855
6314 1452
1227 5276
6928 3092
10636 858
7580 10428
7055 926
304 6360
3906 719
9142 1082
7289 2155
3721 1777
3193 863
10299 365
8835 1227
1785 6037
10473 1172
7351 1455
1209 8587
17 4900
8811 7508
10698 6444
3716 1241
4459 198
314 5562
10435 6119
1231 1877
1576 8273
3374 1269
1023 1523
6384 326
3930 120
5515 3205
8932 4776
928 5281
9343 852
8720 3894
9309 9532
4860 1849
4126 293
970 449
5460 1537
7994 3266
8508 7225
1113 6278
4098 199
6558 3509
8515 4776
3023 1234
6163 5042
6989 8835
1206 9931
748 7294
3879 7444
9135 3138
8426 1179
4125 4837
2166 9654
5951 7572
1175 2647
333 5276
5073 1199
7293 1849
8189 322
4129 1800
9034 908
5281 293
2730 2846
3205 5437
641 9058
369 7787
9927 5741
4230 1193
2802 8287
77 7496
9526 6139
308 3644
9993 4640
9659 6801
7572 4622
4928 1798
8426 8409
4126 3986
143 3385
183 7489
10449 8088
3038 4929
1228 8305
7997 2716
859 9850
9128 7779
6151 8472
7707 2342
1142 472
10614 2533
4214 846
8826 10334
10456 5240
4552 3329
7129 1517
6928 1209
9140 10428
2640 7746
3851 196
3371 9043
8812 1229
9467 10314
7920 8881
7488 6040
9042 5472
5720 4523
3654 2493
9910 8488
8075 960
1940 1921
8557 10574
6081 8116
5545 3746
4735 120
515 1236
6923 2648
7627 3655
1164 4762
6240 1215
9401 4126
79 1427
4435 5870
5386 7445
9138 6923
4918 9652
5318 6655
2804 10646
9454 5354
3333 4078
8991 3515
3894 6154
3059 3491
995 4033
573 3507
3282 4613
5939 5710
1144 10662
6490 6369
931 8189
8075 8745
7215 1828
1226 8636
1491 10319
1430 5059
4862 1269
2648 348
1228 2868
318 2457
6554 9088
5813 1868
221 1223
4846 5544
61 10065
10169 1181
8834 2821
6602 6281
2059 417
1219 1222
7581 8535
3439 9810
1428 584
9654 8528
3416 8894
1430 4074
1989 322
782 5398
9215 8932
1332 986
1179 4360
357 3374
9697 1701
226 8817
8817 10418
6372 5180
7746 2020
3242 4462
3619 8506
7281 10148
9697 3193
9357 7966
5135 4360
3546 9112
8690 3154
103 3282
9702 8117
8858 3371
4101 9120
2367 9570
10229 5795
8515 10416
2433 5194
9697 4928
6154 3848
8511 8239
8844 584
4861 2822
3595 997
383 10162
6372 348
1491 7631
2640 5986
238 661
8088 7557
2457 6840
9002 3124
1697 3280
5939 9195
3782 8116
8129 3374
60 357
5276 1226
9569 4985
1222 8201
10552 2006
9698 1223
1462 776
78 1198
774 9193
188 4536
7580 1191
9185 3396
6793 8942
833 9647
8619 3179
10572 7580
1727 5520
9064 8448
8611 121
8169 5091
8651 2880
4826 318
5243 6444
2226 7746
1226 10303
7745 320
7735 8392
3124 7529
1278 8242
64 4125
9042 3908
8512 9189
6830 6554
2825 1680
1205 887
10149 1514
5687 4942
1091 6579
6135 8312
334 3794
3040 6152
7744 2206
6617 925
2957 4735
6360 3778
3767 2960
8140 5494
326 10334
326 6549
1543 23
8823 1756
6272 2574
1972 5318
2108 3995
317 4754
630 10664
2042 6656
1427 6286
3190 97
1444 3121
1181 5405
1491 8845
9040 4860
7832 317
10408 6137
3193 9062
619 7205
678 2766
3214 5240
2306 9002
1787 6897
10435 1172
1187 9468
135 6846
7603 1215
316 1259
1219 85
3072 6203
1427 2292
8612 134
6234 1238
7328 1234
7239 7259
7055 1537
1667 1165
184 1491
7339 4786
7129 1202
3290 3570
6314 4275
7919 8511
8486 4903
3508 1926
2756 748
9910 10693
7746 5697
3208 8854
118 7293
5093 1445
6616 6265
4341 2154
10469 3886
1199 1849
5951 1557
6962 3599
2178 2640
2075 9093
3909 1309
10544 5849
9526 2120
10416 4693
1916 7955
8508 9299
9657 1192
1728 8147
999 898
7065 6016
2350 10485
7100 7339
4949 4183
7565 852
335 6306
8990 1102
7129 9996
4215 760
8893 6824
3606 5966
8264 3036
8861 8610
3234 1865
10556 8577
7971 7533
3530 8189
7483 8846
8713 8139
3991 8527
2048 5116
7445 10409
3361 5193
1364 23
4763 6033
3995 5975
4667 8508
4887 986
4610 1179
5235 9698
8117 8838
2509 1491
638 1200
6489 3208
4280 7277
7075 9099
3489 5859
4290 8448
8621 641
9022 1222
1095 7648
1431 4882
2510 7293
4952 1222
5276 8831
4127 3263
4522 10221
7583 2276
9998 3602
8892 1415
7131 7735
4098 3301
71 3751
5869 6621
8089 4617
1235 7658
8305 9346
10587 1215
1142 745
1202 3767
4865 10447
6007 7467
6529 3151
4918 9506
2240 1382
688 287
3425 7746
8189 3156
10335 2517
9809 3351
8177 3882
184 9793
9894 1899
1891 9306
3162 4889
1614 1412
7542 7997
5081 1209
3138 8189
3544 3091
3441 10238
6658 1775
6356 7416
7017 7731
977 10407
2010 7914
1259 8368
8427 8621
2300 2827
3466 4125
7658 4214
4286 472
9696 6152
8690 280
2273 7506
3072 10625
6234 3421
12 9905
4281 2408
2756 5126
1912 6015
3180 1234
196 7603
2335 6789
10246 7286
8864 5856
3447 10383
2640 9838
1206 3263
9604 1176
5830 6491
4903 8517
8056 8746
3319 3605
8273 4905
2495 8478
9532 1237
4578 302
1790 7601
10462 1197
7996 1176
10190 5242
5089 7061
8056 8033
2721 3507
1666 7293
3788 6360
8519 751
6191 6173
8406 1214
3822 7286
4215 6227
1558 3147
1222 10148
1205 4221
1624 10712
186 1197
6516 9958
5281 4069
9111 3167
2951 7055
1225 5473
1028 3269
2127 4605
2849 6360
9473 184
7445 4234
1868 3301
10631 5033
5831 2609
4716 6369
6007 10118
9651 4702
618 7623
8350 9974
4576 371
1430 76
314 1572
10432 5748
6491 1172
4289 8486
2592 3329
1426 3489
9913 7468
9375 1206
3250 8652
6160 3355
4861 326
3043 864
10452 2307
475 6098
4754 6232
9880 3387
2352 9053
10708 1453
2640 5868
7292 1790
1223 10642
3375 5437
3131 2929
5396 5064
1874 365
4918 2774
7658 1171
10216 79
2033 1870
1860 6959
6489 8056
4982 8828
4781 56
9517 10098
4937 8709
1206 1923
337 2262
8410 4894
6791 6162
4776 7277
3130 8201
10294 2837
8056 4730
5228 2592
1451 7807
4128 9193
8274 2640
417 7533
5359 8544
3156 10613
1881 3024
2265 9287
6360 2895
7501 4078
6148 1221
8684 7585
8843 3899
5281 2648
1222 150
1240 8275
6789 3867
2123 415
9603 7288
5831 1563
5446 10435
668 7835
9973 7686
6503 6134
8671 4332
1171 8610
5084 4840
8859 2272
6135 2024
5768 1240
9288 836
931 6057
1399 4861
273 1172
8502 3777
5637 10689
414 217
3630 5472
1616 8908
1191 1241
1241 7022
2467 7129
2163 3389
8936 4642
10141 79
6975 637
7770 4328
4367 8169
9382 10173
9115 3474
7623 5929
7283 4064
756 8864
10544 10220
7296 5035
365 3474
10502 7581
9227 308
661 10449
638 5562
836 4531
3216 2917
5939 2774
8855 1197
4615 5986
348 2295
10063 4899
1172 8263
1261 3654
2504 4642
3324 2823
963 4142
4076 8321
8304 8619
4900 2774
7581 3438
7569 1226
6599 3310
6168 2906
1428 7897
2906 2647
3848 8232
1240 7748
2697 3497
7169 8823
1799 6456
1198 8120
2801 8684
8684 843
9654 1542
293 2802
3690 6066
3329 7291
156 155
3684 8655
2085 1063
4514 8928
7989 8491
10185 10686
9535 9042
8242 209
6529 4127
3635 1116
6134 5830
2294 2497
6144 2889
8823 6508
10318 2718
6714 5871
3123 1238
2108 7108
5241 8368
8849 4297
2550 6340
3374 7922
830 7286
10450 2342
7216 3179
2582 620
8810 315
957 1209
10368 322
1653 7748
1756 325
9548 3871
3072 5637
678 8454
10162 3193
1427 8904
8431 318
7569 6225
6478 8818
8803 5929
2053 3072
5503 1205
4860 9822
9927 2905
1227 3749
8486 8940
450 5599
2260 10450
2775 7914
7384 320
6427 10717
7746 2018
8138 2177
7292 10679
4756 357
7129 7518
5494 3124
293 4633
5954 1192
1223 9588
995 2467
2154 3438
7293 5276
6489 8031
8893 1857
6007 6490
1206 61
6442 4573
3182 5022
8939 929
2257 3228
4128 9697
3583 8528
6618 365
8350 8312
10162 4400
1200 2226
8810 1453
8486 87
417 852
3273 8892
119 7674
1881 7229
4210 4756
6055 2276
999 7058
9070 4826
7229 2640
3597 1200
8116 1197
10076 8391
7353 8312
79 9647
1473 9002
3993 10299
1273 7530
8056 5865
1647 3815
3233 2292
8169 7447
822 4026
8826 1491
2158 10585
9228 921
3791 2800
2647 449
9418 4816
5262 2730
10220 9790
501 1250
8893 9472
8189 2923
1176 9484
3356 460
748 6446
6154 2648
8823 8845
4898 5545
3656 308
253 303
2137 3204
3908 3267
3847 3654
9299 6782
3072 1179
1101 4459
9387 7357
7834 3318
6942 8496
1780 2319
6360 9851
9317 5460
3329 7017
5305 7506
7186 9040
1739 4547
1517 7069
97 9926
5514 1230
1836 4298
1241 3280
8534 5545
492 5472
562 347
3019 626
8406 2126
4111 2417
1431 4921
9151 6154
6686 1015
851 7743
6489 7685
403 2168
2450 6715
308 8823
10148 10544
2127 1214
4645 1398
5929 3088
6248 4567
8528 3124
9636 9636
6793 5396
5371 7336
8312 2827
3432 164
9363 8748
1819 1228
10681 7919
748 7743
478 1787
5420 3124
6007 4026
8733 1179
7488 7192
6314 8508
8635 7831
8262 6549
6489 1198
5859 10442
8958 7906
8893 686
4898 1599
1854 4719
1390 1452
8508 705
3984 1491
5306 2622
3491 575
9972 1225
8881 2980
6137 9288
5740 9591
1650 9418
7538 2573
9717 8189
5229 2700
5209 5398
7919 3260
7075 1209
1231 6956
9632 1224
7445 10181
5947 10472
8189 7294
8709 6940
10147 2774
5027 3263
1002 5450
64 3388
1224 8406
1699 393
7736 5091
10420 1426
2756 1222
155 7129
3752 3381
10243 6421
1234 2870
8511 1192
6278 4861
2731 6181
7750 10625
5012 3557
7489 2571
1610 8858
1202 7736
4864 3242
4420 5972
8823 2279
6450 931
4247 8486
2305 6007
253 10036
284 7216
5050 3430
8749 2221
220 1229
3036 3418
1221 3371
5446 4100
434 5752
3572 5028
641 10544
8486 9660
9532 1202
6354 1181
2137 1103
468 10553
365 1520
1761 1227
2430 1197
616 2647
2457 2899
7294 4446
9973 6350
5831 965
4580 1175
6789 1237
7736 5304
5341 6360
2569 6840
6851 4129
2147 9286
7508 8276
7539 1200
6617 9200
1205 3262
10221 10273
1198 2498
9993 8829
8116 9532
2035 1240
7437 893
3007 127
741 7588
2121 5904
3602 6923
2822 10102
5341 5091
7291 1148
1238 3332
3703 8140
2206 8056
4861 183
6203 3788
2018 121
9800 7994
3489 5544
10014 6209
4126 2033
4971 3429
5859 4069
9957 9645
2265 10573
156 5854
1227 5929
1173 3991
4934 348
1241 6620
4655 2383
4991 3896
1430 638
7086 2774
1909 9046
7230 4067
9145 9900
112 760
1404 315
314 5252
4031 318
4249 4125
3920 9316
1542 8350
6548 9172
4564 88
7367 6512
1228 9061
7486 9698
6508 3579
2278 4078
1200 9112
3749 7080
10036 8684
1202 2063
10455 8368
7367 7293
5831 7916
1453 1175
153 5594
4924 8991
4125 8835
4366 6669
2467 10430
4183 10162
7602 4898
4059 2433
1836 8502
317 7491
2126 3900
5928 357
1898 5986
954 9484
10689 1359
1682 641
6278 10220
8574 8459
6708 5363
2298 7501
5139 3655
7791 121
6528 10366
5915 6361
945 7423
1491 3907
9120 3508
2984 2221
3234 6433
155 930
3777 4578
348 3630
6036 5414
5487 820
4128 2920
7286 2328
6174 8375
7229 1261
1209 1224
10243 6923
9400 74
4261 8759
5459 7129
2640 3023
3684 748
4101 4172
8129 2836
4776 9951
6301 6
7506 1181
5947 1473
2320 7699
7769 4411
1206 519
1173 6686
4493 7502
297 10088
7623 4098
7557 1990
2918 187
5637 6134
709 5566
2607 998
4297 1269
2319 727
10303 8823
348 3864
4954 360
5520 8825
641 9363
4128 7022
8406 4983
1671 1831
10529 6055
4231 156
10544 5238
4575 2827
2569 661
3147 657
165 6045
7286 1788
8508 7491
8051 7088
10694 9200
960 1226
9622 8237
3138 9417
5895 9009
7603 9393
5081 3597
1191 3387
714 4526
6854 701
5379 7280
8813 6503
1198 6895
2880 5389
7746 4859
9225 2898
9356 5091
9242 2544
6830 3175
7522 8116
3958 1774
1209 4898
3597 4860
7421 9046
5566 1875
7656 2206
1209 326
3113 4432
1234 6436
1845 5382
1494 5566
9914 1235
8002 8409
5986 10331
2053 8531
6793 1791
6008 7996
6007 2504
9097 3956
7218 7766
9190 3544
5458 8549
7294 7247
1221 7286
273 7524
324 5153
6208 8690
1235 3123
2700 1172
2127 2640
896 3329
4919 8816
8368 7147
3794 8242
5091 8172
1235 1181
3023 5459
4074 4075
7294 1775
3441 9621
6683 3432
10428 7353
5276 4098
8173 8516
1071 1401
5750 2854
6624 2504
5239 7230
6592 10197
3643 3375
10698 10333
7293 6243
160 6487
4859 9517
3092 2830
1068 2154
9987 7770
3544 8890
10706 852
9603 1428
3631 4335
1176 1176
8075 5514
7580 1199
4861 8506
7326 3491
5091 325
3672 10245
4713 7941
2428 2276
7623 4406
2299 2920
3848 7292
6356 5396
7129 1517
7342 8174
1921 10570
5865 3659
6055 1430
9209 21
7971 6501
5764 3597
6296 8886
6624 7379
1235 5968
9317 2352
7969 9673
3906 760
6487 7942
7033 7489
8135 1175
927 3907
8641 5009
6714 4930
1222 3113
4912 9043
4861 7057
8225 8844
4600 1537
3454 318
8056 2734
1494 638
10241 1732
6168 7916
1234 5385
10449 3447
8889 2512
9926 8928
2543 490
982 2836
3348 1429
1686 3542
9515 6824
334 2628
7445 7623
2169 1892
7555 6789
3630 4230
1227 7456
7329 8684
7291 6359
183 4231
174 1525
3792 414
1870 6286
3177 2433
1258 10450
1624 3508
3204 7296
4130 2338
4230 1455
8683 2538
9058 10359
6505 2105
1175 8096
9230 8527
10173 7743
748 9014
10354 4735
7293 7704
7750 1653
4077 357
5768 3450
6603 6618
8177 6713
10147 9877
1581 6040
7569 9899
6702 1426
2457 7744
183 1849
4130 1921
10409 2939
10334 10412
1234 9120
2213 3419
1143 3290
6523 3113
6114 4297
3332 2013
6225 1263
4332 1884
336 638
8454 6602
8881 4640
3234 1790
7491 4673
4873 15
4860 6379
8426 6007
2150 280
8999 8409
6948 4919
1773 1537
7315 4776
3263 8749
1181 7603
7747 40
7074 159
1691 2128
6537 1228
8564 5336
1786 8075
1517 1175
5831 1181
8368 3898
6359 1670
8410 2035
2804 9320
1915 10614
638 9597
5986 8006
2547 5209
6716 4573
9021 8129
322 8835
6618 9073
4090 2320
1219 4202
7770 7735
1192 10276
2774 7292
8829 5031
6069 2828
1145 2807
6361 1095
366 9546
1226 1082
3893 1242
1480 318
8528 5766
3433 5947
3715 6548
9655 1776
836 10243
9782 3310
4578 914
10544 5545
4187 5636
4905 7293
9998 4965
2728 1223
8551 8174
403 2797
2802 1221
7670 7277
7025 1429
6982 6038
8602 8273
1865 8139
7294 10663
6529 1214
4677 1219
3755 357
5736 4969
1092 1733
1491 1200
10162 10142
8512 365
1202 64
348 318
1239 3812
8368 8637
8405 6705
1239 8858
10717 3174
7289 10636
1223 9120
1256 2537
3151 9044
1568 8499
300 8813
7289 10200
2592 3904
4647 6350
7291 6427
10426 641
6137 748
7685 2488
8075 7259
3706 10103
3417 5933
9569 8117
7849 9002
7329 5561
2168 1092
7294 4843
5348 10435
9299 7314
6476 2276
4576 9689
1582 64
7339 8308
1192 551
7640 3953
3261 6366
7574 134
6460 8675
315 10397
6352 336
3591 6661
8431 2880
3608 10163
9580 7214
5321 3847
9643 414
5494 3778
4688 7426
7658 357
8426 716
1179 5708
10134 3204
3602 1221
3167 1425
2210 960
908 4931
641 954
336 4102
6792 6733
8075 144
1 2231
7518 1196
5196 6040
10435 7486
8545 3848
1517 8810
1269 5710
5637 7336
4046 7641
4324 4370
4364 325
245 10219
1791 8941
9815 2488
9395 3655
1374 3603
415 6655
4067 7193
7746 150
7277 7496
10553 9848
4030 2150
7657 7658
8610 8514
8319 3783
8858 4861
10626 3894
1111 3987
3866 5514
9085 1294
724 6369
9410 1113
10318 6280
7574 4280
7489 8239
3843 6270
7919 2903
1179 1333
9591 5859
8822 3906
10303 9450
9645 9298
10409 8813
1222 7289
1176 7837
1439 1268
9520 9696
7737 1144
1717 7288
702 9929
6016 2297
5292 1233
6491 6549
7310 1750
1525 3987
8820 9299
1221 9388
4950 7770
5939 7831
8692 4125
1430 3447
2630 394
10149 3806
2715 4681
1202 4367
5831 3719
7623 4049
8056 9518
1037 1915
7263 2404
9002 867
3958 1206
1181 326
4422 10335
998 7719
4127 5090
8426 638
1926 2654
8189 2292
9398 7906
1229 9432
9256 7129
8553 6507
666 5380
641 2225
3997 8913
5051 5460
6717 3827
1099 2961
5520 7656
6306 5929
4608 9299
8169 2756
1914 1347
9432 4248
1229 7557
1427 2033
4950 1151
134 6587
2907 8886
8239 366
1787 10625
307 2498
9099 77
1632 2286
3414 1642
8056 740
5881 3009
9880 4355
1156 4063
5025 8991
10449 7486
10148 3429
2305 8426
9532 641
2276 6903
8254 5244
10544 4703
3387 6137
7539 6154
600 7025
88 2320
2267 7247
9848 478
3329 6000
1257 10166
478 5545
2640 5960
1194 1307
7920 4324
8129 1910
7291 7583
7580 262
7658 5398
1197 9850
10441 3630
4546 3329
2730 277
6834 681
1175 3669
4990 3416
1772 8634
3705 7968
7246 10162
4421 8116
4601 10206
4215 8189
5250 6988
1449 10172
6579 1311
8189 5545
3156 1236
4523 2155
942 4241
5 9411
3298 8886
7289 7504
1905 2822
4215 5538
845 1143
8544 4209
8421 4861
10220 9910
8515 1784
6368 8284
8350 7352
8781 6490
1226 342
6525 5566
8426 4898
1091 1426
8382 2900
7292 7779
5563 6696
1191 41
143 8169
1269 5058
4836 9046
8829 3181
7612 8813
3439 7627
3907 4971
3208 314
5447 2815
2252 5503
2471 4703
8183 10197
760 1825
7995 3123
2301 3116
1199 1849
7736 3666
871 357
2137 6735
1844 7557
2215 1258
10009 8894
4780 85
8914 5859
2129 5406
5005 4861
8289 4010
5459 5561
79 6987
5947 308
8386 3171
6427 5425
8169 3608
6366 6372
3716 321
10072 5566
905 183
6735 4693
6830 3913
1463 2081
7736 6987
10395 3490
7713 523
1176 5290
6589 7533
315 1663
5160 4026
9464 3193
9499 6034
3280 5751
8103 3703
660 7546
77 325
3072 258
6400 9194
3777 3206
10049 357
5929 10283
6410 1181
5561 6739
3167 9927
638 7234
6168 1977
7635 7293
5514 3336
9974 8864
3631 299
3187 79
8257 1192
365 3816
8866 1585
2241 5951
641 3714
3678 8568
9299 7686
3576 8965
3334 8990
8409 1517
1179 6359
4903 1240
2276 4512
9627 5240
394 3605
2131 1048
8570 638
7242 3866
97 10357
2615 6015
10090 8299
6999 893
9868 7916
9972 1200
7429 7591
10594 9519
6154 348
2701 1832
3474 7819
317 9796
3280 9299
4633 320
6400 318
10402 6793
185 4289
1240 3908
3621 3576
9059 1905
4076 642
9388 8915
7685 6627
6845 3329
6228 9721
4918 3630
8075 9652
4861 7000
8811 4125
8511 9759
3655 706
1572 7018
9532 1199
3348 8624
10625 10095
7491 4938
5487 2057
5993 4651
4078 3669
4703 3280
7329 1196
1206 7055
7044 5812
3090 9252
1910 5880
7293 7445
2774 5776
4293 10426
7230 8595
6007 21
1209 9200
1544 7292
9209 2137
3780 7291
9696 4705
6154 8733
8353 1170
4123 1176
8511 9908
4912 3520
8587 7294
8883 5306
9010 3768
684 2804
1332 5514
8406 5951
7580 8273
4781 5561
10333 8089
8890 3732
4839 8849
3280 7603
5830 1798
8377 4255
2457 3404
7329 5544
1680 7827
9468 8353
3509 638
1184 5487
6589 1235
1202 7746
2648 5407
1269 1384
4412 5885
3544 6289
9954 1223
41 3684
5040 6736
253 10613
181 5259
9021 3242
1181 4085
5365 1191
10428 2793
7210 7756
3012 1201
10137 9229
8426 7336
5398 2319
619 6887
5849 9127
10337 7571
523 9021
1445 6491
8880 8201
5951 943
10159 642
3973 7731
9973 8486
3438 5561
977 9526
5318 5637
1198 4238
5636 3659
1192 2265
2385 7421
3507 3906
9411 1494
10605 6456
4125 5520
2920 3354
10147 1240
9189 1231
8879 2550
7402 6350
9650 8639
4433 414
7735 2923
9209 2538
10303 2137
8486 7421
1235 2383
3250 3772
10435 1176
8409 6726
127 3630
8866 3465
10162 2828
10625 4943
6532 4926
2126 9416
10428 3151
8913 642
9587 4667
5114 1790
8849 1616
4347 2843
1191 1776
1172 10653
3703 10098
3147 9362
7083 1224
2241 465
8818 1790
1612 4183
8825 3930
2866 9175
3310 6075
2147 1148
8449 2804
5219 4918
2260 2245
3138 10197
4128 1221
8718 308
6294 10570
3568 1198
3151 10630
1192 3705
1175 1926
5218 351
2609 5108
5885 642
2566 1596
6624 6824
3136 7743
1849 8823
3015 8494
6589 186
5073 245
9811 8056
1191 295
1179 6592
1170 3576
1624 10162
6402 6395
155 7392
4042 1194
10575 4399
2550 6164
8527 5590
7486 1643
334 8178
5240 9993
8092 3295
6955 1091
1241 3630
836 1194
8823 3791
8440 2137
10415 357
5929 10036
10435 9839
923 3416
7554 8894
1670 5544
10239 10411
1172 1225
8140 8886
6793 5059
682 1517
1240 4425
2053 1171
10635 2874
9058 3072
8486 8810
8551 8260
6319 6242
5561 10048
1471 7783
3913 4900
8767 79
2640 2651
3434 1555
8864 9973
5277 908
7471 3193
8617 2846
10712 8812
1494 4213
253 10015
53 7405
2127 4861
5472 4861
1215 10372
3838 6463
2265 7291
2149 2898
4079 892
1233 7489
8056 6168
8143 1227
10435 348
348 9299
4922 10389
6066 2648
6739 8564
9540 1561
6180 7259
9972 170
1872 5281
3778 3491
691 8075
1071 1066
5548 2064
7396 430
748 3234
5803 4330
6711 1282
3310 1883
4578 8502
5010 5028
1226 10449
6240 1971
8915 7619
3927 2150
4446 300
3752 641
4826 10162
9797 7421
6923 641
7770 6458
10570 6148
7496 8131
6148 9058
7367 7533
5357 8544
8551 4305
4329 64
1462 8137
4866 4129
524 1773
4143 4697
9640 4491
1426 7603
2210 4929
2120 6975
9395 9214
1200 4394
570 6372
3491 10064
5708 342
1175 1495
1227 8902
5396 1229
3156 6037
4213 10601
1849 5904
8140 1197
4622 2719
2833 8299
8350 7294
7205 7565
5010 7758
5963 77
3290 3990
928 6099
8515 4621
1334 1046
3531 1089
8825 10624
1835 7422
2177 8073
3193 8625
4934 318
7294 9416
10085 1926
6119 8406
1488 307
9536 1191
9433 7522
4125 10428
8508 960
5390 1357
4926 1881
8362 5530
1769 1537
6696 8751
4330 7250
5545 1491
1084 8138
1374 10209
2774 1192
2650 519
365 1238
810 6082
7580 2802
5866 1733
6457 2053
3572 4622
7523 1455
6332 5515
1225 1269
5341 7631
6288 10245
1175 9212
2592 2804
1093 4434
8345 10220
3242 3655
4125 1171
6940 3162
3190 4776
8135 9653
760 8406
10709 5881
10671 5218
253 1224
3516 10232
1156 2123
1199 1176
10147 307
6340 3631
5562 6529
7201 8444
4998 6542
2040 10449
6410 3193
7229 2755
6549 9677
2224 1171
5473 4938
1209 9869
7336 8496
5844 6410
7209 4070
9526 2815
10116 929
10334 10196
1313 7917
1422 8092
4530 3631
6999 8849
365 9622
7517 8572
5154 3907
9008 1156
1775 3489
2756 6830
5266 3798
5561 3337
8526 6852
6135 6611
325 322
9650 7508
3591 9124
4521 10671
1438 1172
4674 7089
4215 10633
7525 8483
1176 10657
10613 7489
6154 10219
3260 8749
8140 3306
1194 1223
7075 3260
5963 1427
5090 1495
678 9176
2047 2360
1826 4859
6044 2017
7277 9945
582 9756
7277 9820
3716 10635
8426 8185
10322 3588
7997 9360
3464 2126
5636 1683
2104 466
6331 6212
7809 1235
10207 8512
3208 5081
4523 1144
1222 6066
10435 8182
1045 5176
4070 7786
1191 3280
7581 2840
59 9239
155 9124
8823 6369
5966 3419
2010 7508
10450 2756
8432 1236
8822 324
6119 9195
8892 1555
10389 1221
5169 1234
7129 8591
3991 7517
10558 4906
8817 8797
8844 5043
4860 315
1282 638
8821 1590
8683 9997
755 2942
719 1943
1191 6878
8551 8128
10299 9492
6152 3838
5830 7468
4016 3151
3811 1863
1194 10720
1901 1191
7259 3755
8273 5240
1164 9400
8858 1236
7488 3374
6698 10174
6007 7580
1199 348
156 1145
330 9551
6896 447
6940 2804
3401 5968
7990 4711
9488 864
2165 6289
7506 5462
342 2206
875 7804
4861 1172
747 5527
2813 6490
4380 47
2347 7581
6036 3387
8185 3654
8075 5234
782 9287
9728 760
1458 9193
3749 5537
3716 1413
4214 4797
9200 1199
1440 5545
7517 667
6783 8749
4098 9891
1205 5391
2452 9190
2467 3078
8735 1176
6962 4183
2501 8426
1176 7183
1219 931
7352 102
155 7581
5385 3386
6756 1172
2301 1370
9210 2802
9676 336
600 3654
8057 5514
10717 7506
5538 10435
2467 1198
1735 1790
1428 4783
120 6549
4702 1202
3646 267
8681 3167
10049 2802
1228 6393
6951 9011
9114 5723
4609 6065
3534 6372
8321 858
1226 156
8991 3927
641 2775
3591 2262
6783 8886
1063 315
10362 5463
4125 2663
9701 983
6335 8264
9709 365
2213 2592
8056 3208
4705 7329
8590 1209
1695 9115
97 8448
5523 3538
6135 253
7731 7395
5217 6702
1199 5653
10334 1240
2171 3770
8812 2730
8683 1896
8302 2120
7292 6229
3851 7670
5215 8811
6812 8610
6289 2647
1219 7635
8718 3301
10162 945
2904 10428
1176 2405
1229 7588
1171 5929
10435 2740
6351 8090
1537 7794
6067 7129
908 7234
490 10683
8137 6148
8361 7289
6585 3538
4900 6490
8831 5270
5262 1394
7229 3154
8716 1175
10181 8426
9579 6824
1241 7445
7803 317
8792 892
2338 4922
9526 10435
5929 9257
8709 336
10553 1859
6619 7336
4223 1181
5545 322
8508 2330
3781 3260
9084 2666
2471 9579
8377 3956
9733 8172
3491 4271
5437 595
3371 4409
2061 8721
7295 4183
6007 8178
1192 9195
10305 308
9505 2549
6851 458
1609 347
10243 2899
826 9204
3839 342
9540 2499
904 3955
6137 10203
8201 5776
1227 8519
3351 2906
5515 6306
3023 3092
9789 8549
326 3206
5880 8138
1733 1196
5971 1849
7445 3587
807 7791
7089 8829
1172 8508
2535 587
8516 3768
6686 9418
6902 9848
9673 3414
8409 638
1896 8828
1171 2272
7470 10266
836 1773
7916 1202
2430 293
3730 9400
6923 3244
8056 4293
7129 10456
3151 928
6190 7508
579 8350
3185 10333
7522 8493
5025 3256
4155 2640
5566 5710
7291 5512
6490 308
2013 6289
6008 5472
635 6549
3208 2663
4656 8546
5986 8638
5752 1240
4504 9539
7580 9375
9146 5307
9588 2457
9119 9400
7336 10570
6550 268
8817 5794
8577 5787
8633 9762
3726 10683
7293 348
7685 2158
10641 3778
6152 8826
4860 3987
5566 8426
8428 1181
347 7768
8849 1363
1390 8759
8709 2152
1222 5831
1200 6603
1334 7713
10613 1229
5700 10029
3035 4903
1228 6314
8232 3156
7569 8486
234 2517
4765 7955
6618 2258
5460 621
8353 9298
9304 324
1392 4025
1236 3655
4128 1843
9401 2935
2262 315
9222 9317
1176 4826
2157 8174
6782 10298
855 9214
5951 6148
7230 6923
7804 8881
4125 9521
1093 4330
7291 2646
6016 2903
8820 8857
6277 1179
2588 5341
1224 1181
315 8690
4709 10416
2010 3385
6152 8480
4826 2350
7291 9570
5327 641
3329 2242
1171 4861
5481 7735
6489 2457
8821 5960
6678 1517
1913 2815
4693 7351
3076 3189
8541 1194
4297 2705
4781 2276
6037 10162
1773 699
6491 8544
371 908
10387 4909
2882 9457
2433 3151
4700 3138
6306 5561
7546 1915
7656 5515
5939 129
1198 10631
8315 8709
4931 10362
1233 6887
9588 3991
5510 2045
9517 8426
3234 10235
7278 5446
2276 9046
1222 10335
8824 5562
2592 7147
3433 7406
6469 9833
2260 1790
10544 2161
3749 10626
1644 8368
6360 10142
9285 2123
5562 7648
1914 6137
7727 1234
4069 10243
8514 8480
6491 8522
8823 8426
1558 10600
3654 2865
3719 8380
6232 3086
6505 5859
8590 3715
3956 1224
595 6289
1200 9487
8418 2130
9397 6988
2478 10237
3716 5073
492 7129
8791 8826
5466 8540
3583 5514
3630 8823
365 8427
98 4573
2030 4567
1224 4959
8261 3329
7620 6975
1228 1235
1455 6342
88 1491
10086 1351
2640 5073
6345 1236
6150 3767
2824 4332
7129 999
1181 9570
8816 1711
1241 9506
4723 1198
8836 8368
9448 3153
3842 318
6619 3686
7735 9298
3243 3429
8076 925
1113 9548
2756 1013
188 8426
5010 9017
2380 8483
3297 5545
6302 10147
4668 3655
893 641
5783 3374
6489 8767
3644 4247
8545 5404
9918 8819
1900 7748
308 5859
6570 4951
8426 3243
6170 314
8056 10626
1222 119
4904 7367
9895 1250
1628 10426
2165 7014
1901 6314
6007 10628
357 8056
204 1455
8733 10635
5959 6696
5487 6191
6895 3205
188 9991
2617 8320
3716 6794
5830 8733
7612 7689
8129 2890
9974 5234
2866 172
9613 241
3584 8845
3418 5753
6448 2640
7731 5679
9511 64
8088 7491
4227 1227
1926 1192
1179 1672
8590 7549
5010 4932
6040 2024
2516 4903
2908 128
6923 8835
3391 1237
1698 8144
4696 5566
5830 2647
1073 8238
8733 1427
996 1176
1233 2640
365 8516
6145 8844
4962 5338
2576 5292
9120 9238
8454 3438
7658 10419
4329 7748
9120 6490
2033 1773
4653 1152
6505 8794
8035 1176
2158 641
3778 8818
1681 6007
9262 760
9883 1053
6608 6783
6119 8834
3133 1197
7278 1775
8978 3150
1228 9658
6824 2943
8460 5397
5904 4128
1730 9459
934 8238
5040 8189
5459 6016
7995 5636
1172 760
6314 5718
132 2362
6276 1176
8745 8368
4834 4125
10193 9848
3329 9053
7491 8491
365 9014
1181 7266
8991 9232
7025 8990
6285 6139
7448 5722
9011 7612
7533 6490
5073 10418
7289 10519
5952 2706
1222 7129
2419 336
9434 6037
10184 3495
729 8846
829 347
4149 8849
1791 9852
5515 8028
4646 9631
2210 1221
1733 8244
8939 6278
2430 4067
1914 3150
10162 723
7506 3089
2137 5972
8831 753
7381 8189
7055 4790
9190 8454
1625 4903
7695 4810
2421 3301
4298 9244
1447 1453
6057 2279
2396 10426
1228 3619
8056 6247
5563 8471
79 3134
10134 9192
1849 4125
6923 8117
3398 8075
4127 5964
5580 1219
6975 9645
3374 8486
8577 4868
4624 9227
1425 4099
3356 2457
10624 8129
8392 8516
3206 7421
2576 10220
7744 8823
3952 1206
1257 9546
6966 9193
2342 3117
7832 4076
7491 4123
4210 1255
3988 4900
3316 2162
1726 884
7720 1544
3749 184
3124 9214
10561 2259
2610 3362
10240 497
2802 156
2836 7612
7612 2298
6007 6495
1428 9505
3383 6037
7735 4439
9903 7743
5257 9286
5561 2813
9200 1171
5569 3520
3815 6145
6361 5929
7339 5807
5415 10332
6164 3090
6891 8379
9673 1205
7627 2064
8721 4328
1644 10142
6165 4373
1176 4619
641 8440
1202 8972
10570 4861
1225 5010
324 7336
8137 7294
2724 6165
7918 1206
7546 9782
7713 2108
326 9530
8831 886
7488 8551
5562 273
3151 8239
7218 2640
3082 3151
9320 4567
8056 2640
7565 4666
858 4330
8137 4567
1114 3908
1727 347
9521 8289
1615 3374
8775 8818
3154 1241
3815 4126
5281 852
6169 8030
2208 9120
8496 5637
9090 4457
2720 748
87 5093
1612 1384
7293 5042
2569 6923
4129 2798
1223 1849
9377 3419
9881 921
6043 5091
8647 4042
4070 7501
9973 1172
173 553
1223 9298
5581 1179
7562 275
1086 1237
8991 9536
8543 8709
2793 1215
9020 3978
7089 3280
4581 3491
8551 5929
9548 2142
7230 8431
1179 6154
5861 9659
1219 3907
6824 2728
5093 9526
6518 5530
9493 1235
1806 64
2140 3147
1756 5813
1155 6280
4070 1172
3156 180
9532 4599
7129 3331
342 10435
10038 3754
10135 5067
8448 1364
320 7286
1653 4370
3816 4123
3631 8321
8861 2152
8835 6891
7736 6874
10303 4782
3371 177
5894 309
5579 306
2457 5091
8432 7423
7246 315
6793 8056
8810 4578
1085 4898
2827 689
318 3117
7507 2433
960 4900
4603 928
10197 1311
1219 8193
5305 3536
2804 7286
3490 10435
7291 2395
121 1386
4485 1544
2864 7304
8035 4069
7085 8242
5437 1221
5748 1228
10479 10625
8551 4078
5840 748
5494 2550
6007 4010
5178 1171
4905 1876
10436 4213
3402 1171
1891 6209
1225 1737
10450 7707
9084 2099
138 1735
8409 1205
6037 6351
7832 3348
5637 2233
6368 2575
4657 9685
5231 7302
2802 1236
748 4289
3870 4738
3234 8454
5637 5398
4070 993
8881 5460
9621 1255
8835 5831
1081 3768
977 9973
1200 10162
6139 9820
1865 10635
6360 7338
9910 7442
9195 1113
2569 3387
10166 3242
8683 864
8990 3237
8881 1799
6360 3156
998 9696
1224 1186
1849 4259
6154 766
7704 6617
4038 2891
858 1143
8350 2486
307 8454
127 8823
1921 472
1572 5717
10198 3018
2496 5637
8517 2054
1176 7830
1415 6706
1365 3267
5991 3489
10033 6506
10220 2276
8486 4083
7746 7862
2901 8406
809 8828
6620 3908
8075 8564
3156 7831
1915 4297
2804 205
5986 1385
2730 4264
2177 7489
1334 5830
2029 2221
1260 9439
5555 2503
1574 7472
7390 2759
5752 7986
8516 3414
5986 2430
2802 647
8075 1557
6286 8891
8431 1719
5992 1228
4924 8389
4026 10485
10299 449
3963 6589
4128 5317
8519 4966
1681 3778
2296 3204
7557 2802
4621 7920
429 308
7218 2329
524 7323
2813 2549
6945 8056
8592 1238
5010 2038
6360 6558
5545 3519
6361 3331
8542 9579
1874 41
7329 449
325 2157
1165 3261
9398 8939
7782 7227
156 7491
10219 6215
2367 2241
307 5913
9074 4298
6063 1426
510 3654
2509 1762
5306 6897
303 4213
6891 3240
5460 5904
7250 7195
7079 3700
1517 9649
8551 1181
5636 2467
1727 7920
161 2827
60 1176
1377 9702
1550 10277
8177 8746
6171 2053
8516 8440
8991 2257
8624 6399
8514 3336
3088 8496
2173 252
1855 650
1175 7736
638 1209
4702 10247
6739 8940
1149 9532
1544 9403
1756 10362
8692 3223
908 8828
8315 8512
1225 7301
10712 2538
2538 7496
8496 4403
6228 6226
6472 2512
1196 9763
2457 10624
6617 3828
320 10635
6007 4437
8610 8544
7990 5437
9910 8432
7627 8432
8515 2127
600 9676
1505 9316
6016 10435
9863 2279
730 3783
8913 9852
4246 8044
638 6542
2866 2240
5246 3607
7584 8089
7293 5446
318 5566
1143 8177
1222 2108
3193 8861
6370 2442
3280 6366
318 6444
5562 6031
1240 8426
8843 8512
134 10544
10162 6490
1254 5485
7581 8886
390 8828
4974 3267
4142 2840
10095 3206
9190 8886
3337 8239
3761 1453
1624 4214
2820 2802
6490 9286
1240 8135
3414 10428
1175 10235
5508 1798
2576 8620
3156 4567
1413 6812
6265 5043
5561 7287
8239 5740
8528 4860
2680 8831
9448 4613
6461 365
506 5726
10286 1790
9432 8189
1172 10111
8813 3794
9651 7286
9991 4125
6957 8835
1175 5592
7657 10015
3595 12
4826 4861
349 6314
1383 1175
8120 9579
2775 7329
5073 1491
9866 2033
1238 10084
7294 3414
1092 2648
9698 1200
1205 1175
5437 3851
1172 9429
8307 5276
7832 8544
908 2840
2344 8890
2408 3987
2700 1627
8587 3443
6570 3782
8353 2123
7221 8879
807 3280
1926 7968
6152 4702
2360 5091
342 7522
7603 8823
317 2478
6739 9192
10287 7920
8180 3333
3906 3467
1198 3736
1259 2149
6359 8273
8831 7508
296 1278
8846 1772
8406 9823
5459 8991
8892 5849
8496 4230
6525 4704
3166 1209
1790 7084
3034 1790
2154 9400
4776 1238
3329 8797
4572 1209
8624 8544
4127 6683
156 1227
7028 6036
10625 97
2881 1175
1787 324
9184 5545
4073 10209
10485 1236
4125 1445
5563 8716
1191 7689
8823 85
3845 1772
7010 1179
79 5719
2079 6542
9877 8074
4123 789
7229 3716
2279 3838
5830 641
7793 9526
3151 4291
9053 9450
3124 10132
6317 10428
6314 7055
2130 10227
595 8426
9355 4151
449 9622
318 8542
9661 858
5859 6620
1175 10389
1020 4753
713 8137
7296 8273
638 4078
2120 2576
9120 7456
6487 9190
660 5276
1171 6620
266 7584
10323 6731
6616 5505
156 4069
8017 7229
4065 307
10633 10435
6756 1798
1431 7286
1206 308
3280 8140
2550 4278
8143 9224
3167 7260
9222 7736
1175 6923
702 3792
2648 9120
5831 1905
3792 5636
8759 5522
7768 1179
2904 6395
278 3432
1926 9115
6366 9526
1494 1334
6785 5831
7580 1175
1174 5929
2660 5073
3715 6007
3177 4396
7831 5342
1179 4733
4966 4442
4826 8683
1737 1192
4905 3282
6528 7581
1227 2322
7390 8811
1791 8705
7916 71
6817 2538
1165 2206
2161 4774
6739 1231
4350 10361
106 10318
6082 155
8280 1334
1229 3851
2688 2267
4944 694
9194 6277
595 9075
3414 1230
8431 3791
1415 908
5355 9579
5960 4440
2360 4070
10012 5592
7678 866
5951 6505
9192 1456
8201 641
5031 5545
6570 6489
5386 3467
1238 3335
2704 5857
3746 7336
4126 5515
2640 5389
6426 1446
1443 348
7089 6209
3838 7603
7643 4952
1181 1830
8089 3156
2592 1772
7643 1982
2360 9299
6819 6450
10635 6359
10207 406
9021 3957
4129 2319
6007 10181
1386 1199
10074 4954
1739 9014
410 1176
6573 2266
7055 6658
3908 638
6148 5479
5330 3704
1440 1429
3417 6702
9794 2512
6289 1113
5636 10633
307 1223
5976 2053
9223 10084
1221 1426
6620 8585
9572 6938
8621 2124
318 2774
865 8866
1096 5514
9952 660
1165 4851
7587 3576
1172 404
3263 10668
322 4289
584 8116
748 9127
5276 7392
1544 6905
9120 4213
432 4426
4246 8090
8486 3975
2899 6744
2150 8075
2324 7294
8770 1221
5885 10426
8991 10570
1228 1785
6154 600
4278 2035
6946 6007
6619 2802
7736 2802
1256 6491
4776 8829
6209 10660
1219 9042
10720 1226
7940 3156
2028 5831
2907 4129
1194 8955
8835 2571
5589 7731
318 4098
121 7182
5324 10576
2812 1389
54 5545
5189 3124
1226 10435
7129 1993
1205 6037
10409 1226
1174 6783
6007 2241
7315 4898
9401 10544
2222 1928
2767 464
3138 7494
7508 3715
8871 7689
7804 1142
8512 8056
2147 2640
4120 7736
2813 10418
1070 8075
7320 9698
1790 3182
3815 10450
7689 3166
7888 5887
9246 4928
7068 6542
7392 2892
9908 6490
253 6081
5776 2159
6152 4676
4941 2210
9900 8390
515 6036
6514 1786
10236 3987
1369 7508
8177 7603
2774 3781
2804 4297
5361 3583
79 9900
1773 8242
347 836
3667 8468
3844 10208
1431 10267
4355 8823
3990 5562
10447 7831
8448 7336
2319 1067
2380 7584
7494 931
3545 1401
2424 1231
10362 6443
3513 853
638 458
2503 10428
2541 8816
9120 10409
7920 10049
1257 6038
6137 2517
4428 3700
3907 10435
9089 4887
314 9554
10694 342
5178 812
1224 1237
7218 3599
6617 3908
365 638
77 7214
1238 8692
8683 2694
8577 9063
4926 6702
9395 5709
2866 2157
9286 1181
9042 6389
2433 5514
4900 9299
1914 2176
8522 4791
3908 3908
641 9227
4657 6016
10635 8788
2459 5562
66 6286
3778 1392
7086 2652
5299 2466
8797 1334
4918 5060
8431 5986
7402 6366
4297 1081
9518 8527
4331 3155
8831 2759
2723 3417
7914 7292
2772 322
4938 10281
1181 6711
342 3128
2802 9448
8368 4341
1291 9622
5009 1773
8953 3805
5252 9449
8890 9120
3686 77
5051 10362
6211 5587
7750 10712
7656 8849
3778 1772
1228 1215
320 427
10441 7286
8189 3124
6016 5986
2703 6443
742 1463
10277 7830
7843 9053
79 8406
478 2123
77 3304
10428 9882
5366 5176
7421 10484
7301 8855
10623 6190
8182 1236
5566 2210
2233 1517
5276 1431
3419 5752
1191 5231
1224 2320
6937 9188
5566 619
3704 748
1632 4018
3907 2155
1615 7603
5082 2712
1122 8796
5895 4679
7291 4076
2763 4617
8606 1838
4861 9288
1238 4342
1272 7004
1227 7353
2467 7533
8692 7779
3429 3508
1526 1181
8684 156
5338 7014
9973 449
2165 4641
3435 414
8056 7656
3276 572
4070 5752
9321 682
1199 4502
314 8855
8392 8996
1200 6838
1215 4826
5729 255
7129 471
10095 88
77 10484
8706 244
3443 3576
1234 292
6589 6366
1494 6783
10570 4246
6681 7253
3124 8825
642 10015
8864 5545
4289 176
3301 1176
9432 10409
1427 4024
5515 10364
8528 6314
7083 6842
5562 8591
300 7178
852 5218
5859 7029
7565 4130
4457 1786
8807 4702
8644 8759
718 3542
7488 2078
433 8474
2292 126
1205 6490
6055 6987
809 6789
7769 3781
1175 2240
1726 887
5073 8894
7591 1093
1934 3156
947 326
8811 1787
1238 10357
6896 2812
8368 3630
2486 8835
8024 5281
6450 8506
4703 1874
4952 4903
7286 2573
6945 8502
9200 7746
1491 6553
10009 2846
9233 8886
8750 4703
8169 8858
9070 7315
5446 4529
7339 314
6683 3631
4099 5281
8518 8835
6444 4546
7252 8691
2320 5584
1231 6465
7486 1214
4490 5831
10625 8871
7586 6234
9963 2551
5939 8406
8132 8846
3374 5131
7293 6617
1181 5637
9108 931
1235 7656
8835 9927
9114 1562
8759 2360
2150 9677
8528 8128
3735 9249
9179 130
5515 9900
5250 2647
1221 4574
9733 316
6369 253
638 7506
8855 9973
7825 188
10318 5218
2857 4578
2355 1176
1859 5986
1175 7242
6016 5581
402 9192
1197 3783
6620 1003
917 414
5144 3576
8517 4070
1241 4905
7956 9418
8390 10206
3206 3953
1172 3374
9848 155
8129 6712
1631 10060
4069 322
2276 5703
2822 61
7407 1206
1179 5706
2065 2280
523 7247
9002 4037
5913 4834
2277 10162
5431 4566
877 1237
741 1905
2221 7435
4903 3600
2575 6152
1224 6988
3786 9401
41 2509
5545 8089
1088 5437
1239 6085
223 4026
8201 10584
10623 2465
1231 1563
4673 7656
9899 6611
1790 716
3908 1223
3755 9551
10167 3576
5093 6463
5022 4221
4355 4861
7292 5566
748 9451
3206 893
10216 1230
6361 6801
1292 1428
8189 1917
6542 417
1757 4148
303 10553
3446 3265
2730 1426
4810 9895
3509 8508
5459 6508
1082 4657
2881 9517
7746 4128
638 8289
13 4124
1471 9686
7338 3260
2898 4337
9233 3052
2439 7611
4363 365
1735 6057
6314 3193
1269 638
2397 6224
3263 1222
2307 1226
410 1056
4123 7919
8269 5074
9910 10485
8784 8514
7592 8683
858 5389
449 1167
8886 4850
9963 6491
5818 9395
296 2273
10162 348
2457 3282
10123 2279
8444 8013
4898 1463
5759 5507
4059 5767
10197 10426
5880 1227
9499 1085
1200 10197
6284 41
6287 2276
10243 8105
3532 6987
5870 59
6135 6957
1181 6427
5562 2320
2257 8844
3908 3745
3811 8844
10149 6361
2539 3179
3165 7129
3371 5036
789 2647
9910 9321
8759 8913
1222 410
2122 633
9240 3434
2053 1542
1624 7289
3908 4331
10280 3301
7129 7215
1369 7421
4127 8512
9448 3777
6943 10456
8189 7743
1176 5025
6148 7358
4939 8242
3999 5529
8692 5515
2080 1347
7723 3698
3774 8252
1175 1197
8143 7337
8020 6286
3334 9299
9706 6570
4557 5709
56 4903
2137 8428
9286 3156
6714 5239
2812 9933
7770 8680
5949 1241
4387 2774
7246 1448
638 1226
4640 2686
4355 2043
1361 3385
8368 347
1176 2241
8690 8183
7444 6320
6119 7457
3655 7292
8137 5341
1194 4674
347 3908
2054 3475
1199 1181
3374 993
357 3547
8861 8825
7508 526
2711 2126
10205 5009
7353 1183
5250 6589
478 1176
2218 10427
3250 6416
8823 10232
7920 692
1144 7746
8129 3419
3778 8189
5768 8426
1512 10303
1081 6430
678 8515
8825 1237
7129 4924
4231 10613
7746 8089
1228 5932
1221 1424
3346 1915
3055 7421
3126 3630
3534 6617
9582 9120
8830 7661
10472 7656
9451 3666
223 407
3332 342
3786 2592
8831 7293
4761 981
8390 8609
6286 1241
3588 10643
1116 1179
1915 6219
1237 8835
8823 3156
5203 8426
10435 10148
10513 2576
2297 1329
1334 10691
8654 2905
1443 8232
2903 9955
1388 320
2241 7197
2640 3988
641 1179
243 9532
2320 347
6239 5118
3965 5500
3920 7289
7801 5928
638 3348
5459 1153
5942 1113
6542 8273
4070 8759
9645 8482
3684 637
960 9120
3134 5939
3631 5218
8486 7294
8855 2060
4018 2240
963 7445
8610 8195
6007 970
5636 8974
1799 7293
3186 8930
8137 8448
9698 3414
2154 4178
1200 8866
7218 6950
3851 9647
8861 1584
2775 1905
8709 6165
1238 5561
6372 3138
1069 1176
8881 1191
637 4860
6619 8138
7746 5563
3023 3996
1590 3000
7368 6801
3242 2802
346 637
8593 928
1200 9605
2708 1949
3204 6506
10003 1625
3705 5208
9532 1002
10276 339
2572 8508
835 3136
2879 678
64 9395
8272 7129
3414 6219
2122 8117
1227 9999
3414 1905
487 5241
8866 258
6783 8835
1517 8483
4661 6207
6987 1401
5500 3332
3261 1236
7656 2276
2577 3644
6430 6081
5404 8003
6709 2846
4578 661
4703 1653
2451 1198
1310 4213
7074 3091
1603 7365
128 7351
7766 4004
7846 886
6691 9005
7531 9505
6933 3226
10303 1604
5533 6142
3509 2156
8448 9532
3188 1175
5514 8350
6208 1179
6585 6040
1022 1222
6823 4115
1176 8129
4976 748
4232 5566
4379 5057
4077 3908
8835 3843
2260 7910
8864 822
7920 7025
5240 9401
3151 1181
8366 2272
6364 5854
9286 2276
6286 10195
8427 7914
5276 651
8709 8056
1235 3595
3544 2279
7675 4459
2411 8353
1015 7763
10544 638
667 3655
9173 646
5538 2457
1926 1485
4681 1915
1222 9557
9848 2647
1608 9972
1197 1798
6869 8834
8528 6714
7489 7055
4860 1682
9656 10717
1930 8929
3786 3755
4776 10717
8511 315
1231 8181
836 3488
5281 574
4933 10544
9579 2127
9579 9579
612 7643
7643 8632
2503 638
10438 8508
4207 6789
8991 2250
6503 9090
8091 8975
9974 4148
6826 875
8855 8528
4861 8502
2509 1531
449 6826
1237 3654
8844 2584
7292 6137
3905 9919
3234 5039
5857 7612
7293 8410
2165 3908
9527 7507
1270 6678
2804 5546
8514 1215
5281 5396
9040 5566
9418 873
6491 4326
8822 10182
1572 2568
7581 7289
2350 2016
8460 8515
1231 7743
324 5060
8406 6360
7449 7445
4546 9954
6366 1230
6488 1241
1179 6987
10021 9200
2550 6289
7546 2030
4126 1546
2550 7656
7065 3816
5969 5338
3848 845
10181 7251
325 1463
4286 2120
7339 7718
10028 964
1181 9812
9002 9120
8238 5544
2846 1921
939 8075
9945 6039
6489 6013
6504 1231
1849 1642
9900 660
2647 8823
7294 7182
3125 10608
5563 80
3311 16
7633 9299
8100 1172
10435 5562
8488 3478
6232 6979
1071 927
7920 2490
1176 9764
1434 6238
4519 2320
5885 3576
6337 6322
3399 6059
2691 1181
2816 1352
6354 4272
7491 3387
4861 9733
9401 6829
1348 6277
144 3310
9631 7994
5562 7286
5355 2265
761 4810
2276 6225
7317 7074
2893 2802
3982 4523
320 3392
3906 9002
7229 4359
661 8746
9973 1196
8891 4160
9909 2320
661 7519
1561 5939
2589 2331
9111 1200
7895 5031
4566 6148
1226 6623
6702 3963
4765 1091
10431 1491
3372 7337
8506 4961
9826 1774
6148 3469
9029 9632
1240 5912
1615 2335
4250 3491
7746 5545
1733 6712
4003 9972
1558 6227
9154 8454
661 3583
3630 3798
10284 3705
681 1926
6508 6152
9322 9927
4503 1202
2336 8855
6801 2695
1225 9599
1225 4952
5768 8320
253 8390
3329 7670
3532 7627
4518 324
4333 10081
7470 4952
1209 9665
1229 321
1799 3374
7980 5830
3920 9696
3136 6490
10623 161
9509 3075
5359 1209
10426 2663
5485 9521
398 4234
9214 8976
1198 121
2605 1144
9193 273
2420 2465
3512 4524
5948 10552
9579 703
8406 3290
3398 6597
2267 2837
9926 4666
5514 1194
1224 6360
8859 8895
3699 7251
3360 9231
1222 239
1802 156
5561 8587
334 1772
8528 315
10403 10555
8138 3921
2906 7635
7750 5514
1179 4125
1018 527
326 7329
10166 3500
2127 3704
5975 3990
326 2343
4903 88
2899 5563
6017 4078
6361 2416
4861 3778
1226 6490
7421 7285
2627 6219
8393 1521
3489 10629
1685 6525
2279 3028
7770 4331
6525 8843
6065 5544
3630 6508
10633 8486
787 1735
8515 6487
2640 5986
1194 7627
1271 6277
8577 6490
1426 734
4156 5149
682 6161
8172 10163
10426 5052
3851 6264
6148 3952
6491 8838
1915 9002
7505 9526
3414 782
1024 7456
8136 1719
666 6444
2010 9893
3233 10197
3237 1228
6932 2221
7259 4078
3752 8189
9000 9127
10456 5447
3375 8637
2492 337
4776 8709
1925 7508
8891 815
10135 1226
1356 3851
97 7294
7065 3374
10435 766
10397 5276
120 7919
2622 7689
8528 4765
4129 3755
1459 9323
2023 6491
1179 4765
1594 8831
334 3446
1837 9352
5472 8169
6489 3778
1735 8843
324 4903
6456 8269
9175 7294
1175 10428
1202 3529
74 5688
3233 1842
4328 1164
4070 2538
2269 8765
7498 3036
297 9993
5928 5056
121 1075
8139 4446
1720 2122
1757 6240
1229 8573
8812 2925
1921 8174
8827 8238
317 1534
2319 8564
4246 5914
8189 5964
1179 6503
40 1831
6655 638
2647 9926
7226 2648
10171 5681
1804 3238
5709 6888
8359 4247
6256 4332
1453 5073
3561 4760
8632 2617
121 5047
1979 9698
6361 2822
1176 7286
1199 6119
8409 4098
6258 2804
9588 7533
8409 9647
4936 7132
1241 2360
8991 7444
642 5446
1113 7435
5283 7587
3181 9357
7654 5637
7352 2846
295 6234
507 6289
1404 1237
8369 10303
2013 6706
3051 816
2645 1769
8708 6930
725 9988
5014 7533
8759 2586
1491 9096
638 1219
9398 9495
8448 1776
5460 2920
156 1181
1230 2830
3282 2459
4944 7293
6331 1200
1209 7025
5636 2033
7689 2647
2575 8117
5831 2430
2331 1175
6104 8621
4078 384
10409 7291
5856 5505
5305 7772
7746 2770
7445 1463
1224 1221
2172 2917
10197 7831
5929 1172
2517 3204
4629 3260
1181 4913
5284 515
8138 7292
2274 2802
8261 456
8834 7996
1176 5511
222 10147
5010 7246
1142 2329
10428 8426
9909 9124
8528 3654
8931 4126
2055 5563
5464 3138
3583 728
3956 3234
318 1179
1548 342
7948 2168
6214 5487
4783 5562
10172 9993
1237 5010
3785 6615
27 2903
2139 9126
9375 8817
7770 2899
8189 1171
8407 1199
9317 10197
8929 5908
7660 8259
6898 8104
1926 1202
7851 8892
9913 2862
1489 5326
8189 3151
3124 2149
1205 2714
1228 845
1231 2568
4937 4130
7347 1365
324 2544
8799 7253
2156 6784
734 7707
2689 3394
8393 10131
914 1197
1214 4297
4648 5233
7654 8177
2826 2147
3689 3423
8471 3781
2157 1790
1905 5516
2154 100
7182 3090
9702 3387
144 348
6239 4710
94 4202
7397 10418
5515 3156
7949 10064
5514 1229
1194 1194
7329 9560
1199 1196
10064 8684
9401 8496
7129 1892
2696 3417
2907 1224
9172 4952
6504 4477
6504 970
7246 638
7289 1506
8517 2653
6278 8061
2433 7055
2802 619
10625 10062
641 7180
1015 2257
1543 7656
1194 9700
8120 5544
5459 6209
5276 893
4297 5555
8709 10555
8189 1200
3374 2755
6148 4059
8551 3752
2730 5389
6747 1222
8177 1117
2648 9058
810 1145
852 8515
10613 2640
2319 6962
8506 1631
6528 8991
5868 8574
642 4236
6036 253
3608 3206
3438 516
1143 4925
6541 7927
3748 8171
10435 1196
4409 325
8260 5951
2470 2533
5986 9904
1471 5091
8189 3310
10040 6306
782 71
7768 7803
9998 10389
8654 1238
582 9535
4551 4322
4327 656
3262 1100
1238 4776
7658 9553
2730 6360
8242 10480
4546 3121
5024 5701
4709 7809
3215 1214
10429 8922
1225 4929
3660 9120
9999 1624
8998 1428
3075 7991
613 3205
3191 6007
6918 2503
334 7291
1881 5515
4327 2033
10221 3908
8991 4702
8813 3205
121 10544
259 1181
5391 3572
4432 325
6830 1171
8877 7169
5487 513
1194 2176
8489 641
21 6289
8551 247
2628 6135
5401 1822
7750 6987
3091 4248
10193 4774
5472 6703
2279 6360
9713 3544
2176 8854
6891 7721
10332 8169
8274 1240
10447 7294
4779 594
5515 7292
1334 8834
2033 334
4864 2257
7444 5346
2361 5865
10544 1219
10335 2429
2486 9209
5545 4018
5636 1222
1231 3208
10518 1849
8834 1179
403 4931
2240 10420
7968 6043
8858 7623
7832 2720
3204 914
9397 7304
9116 8092
1095 9139
1224 2755
4578 7919
6542 8252
6162 5359
1557 9669
10438 8514
7190 7486
8796 941
7657 6444
2018 5849
1769 9014
6208 3783
5807 5291
8294 1194
7352 1175
416 981
1202 2662
6940 5114
1197 3908
7603 691
845 302
3432 8426
6525 2151
2527 315
9650 3489
7072 7032
6508 517
3161 892
4129 7018
3612 5234
1071 5545
2919 3371
852 729
4047 8143
4952 7074
5305 5062
4952 3630
8495 3119
2122 4622
8593 718
6444 3705
8861 5515
6209 2408
3204 2518
9796 5581
7344 3441
3351 1226
10420 2406
1228 2948
7289 6450
766 1194
9526 7327
3193 7569
8182 2276
7750 1148
6987 4759
10148 4933
6239 732
4070 8368
4546 1662
9042 990
8361 9910
1573 1428
8410 7129
2296 5986
8117 5495
8813 5293
2152 8759
2964 2017
4573 678
3242 1176
5260 436
2257 1679
9210 4600
8683 9848
185 1455
451 1233
3441 7483
4873 5545
3690 9588
3615 5831
10681 1181
10197 4247
2569 4781
5515 5545
6440 3023
7543 8703
6505 10635
4619 317
1517 6686
1558 324
5894 5169
5081 315
7763 10377
6903 4781
4883 6234
5939 10441
7994 2433
1118 8684
10424 4486
5905 7291
1065 1839
6145 349
3240 8551
8299 8551
1763 7557
6148 9972
9287 8413
8431 8449
8871 4546
6793 10717
6266 4952
675 7480
7067 8368
5414 10644
9021 5865
4152 2273
7768 1719
1901 6359
1831 4776
2211 2837
6078 9228
8978 9779
3732 9652
7682 9387
1235 7367
7297 334
10225 978
2340 4679
1759 789
2835 6830
1735 6297
2866 6918
204 418
2774 8478
347 6274
5895 5446
1624 6782
8352 2210
1144 2923
7297 10169
8818 6391
3414 2342
9134 9856
4370 4183
304 124
454 8056
8056 1191
5236 7250
1183 7660
7735 7603
6542 7849
4860 2648
336 7262
4243 9018
9740 4905
5368 5446
4600 1282
7329 1181
6945 6775
10631 1175
6826 7750
92 8075
5561 1937
7289 7238
7215 7543
4832 10698
3441 9547
4898 5844
4419 10149
10137 8886
2005 156
3156 1241
9151 2692
1225 9519
1849 9957
6842 1615
7501 8826
1108 8516
5281 9743
3205 7419
828 9848
5530 896
1787 1223
5501 4861
8759 6898
5240 1176
3138 1198
5135 7489
726 4949
5276 8174
9221 9546
8683 6490
10299 4298
5514 2513
3136 9927
2846 5830
836 7286
4126 10570
10281 2776
1231 8036
405 638
1197 1238
642 348
3090 1772
8948 5514
10635 7485
1191 1238
8148 5544
2240 6793
9989 8409
260 7365
6589 2498
1204 1732
5885 3115
1539 9468
8534 6948
7129 5895
7286 6137
1164 10600
2033 4654
858 3369
8861 507
2640 325
2756 8835
6361 2704
1172 10717
1197 9479
2899 4106
5521 2137
2538 3028
6034 7635
2804 79
410 8630
4130 1786
9588 2903
10507 4903
4702 1427
4332 8228
5018 1197
156 6277
1199 7289
10284 8127
8811 7229
1820 8168
3156 1151
7851 5515
10303 1222
2889 8844
8288 10624
9526 7229
8610 9569
10162 638
4781 6239
2663 596
7707 3792
1273 7779
3547 5051
3012 9532
5951 1091
2550 8844
9282 6016
3204 7736
7129 4006
3725 1387
4797 964
3993 2210
6940 748
3002 8810
6578 7491
1449 4183
3655 1194
2889 1071
9591 6057
8392 4904
10726 1231
6029 2418
4712 28
3851 7736
1506 1221
3028 1491
5247 3030
7421 6137
5276 2240
6215 7488
5895 1171
789 1860
4037 5849
1202 4385
3398 6521
1980 1800
2949 1179
3630 325
8577 4452
170 3242
1758 5013
2647 1265
9562 5515
7736 2716
3848 2799
1428 8506
1198 3749
5964 2592
8886 6782
1199 3213
4898 3751
8646 1227
2730 7329
8849 7540
8406 5857
8056 9927
8081 2703
1439 10399
7293 6361
1199 4089
10220 1624
1202 8829
650 8361
4335 5110
7044 6200
1165 5753
2903 1660
8242 1113
2691 748
1891 1867
2845 1179
3631 8824
1915 7922
7736 5437
6008 9547
9320 2394
10389 1227
7334 1111
5302 2257
1915 318
7129 1791
9196 6154
4284 5868
1817 10362
8890 1156
4271 2064
2053 5178
7230 9997
8823 8409
6542 2663
781 10570
6649 637
8323 1148
10221 5929
8991 3373
3042 1199
8818 9120
5462 1175
845 642
6923 6148
9518 4128
9588 9195
2291 1196
6007 2276
1197 1799
9579 7557
1926 9200
10452 8812
7707 5252
4571 1181
5708 8864
8056 4297
4123 10225
320 10435
1225 4006
4952 5520
1231 6783
5394 8309
4826 3491
8426 8448
1926 1171
4938 6240
1241 1192
5111 3072
2394 8577
4183 10724
3908 7483
1491 845
7772 2269
2226 1234
9513 7289
4214 5580
5318 1625
995 2219
7339 8353
8824 8232
319 3624
2708 1389
3269 481
9349 5091
9795 7291
1653 1238
9820 9014
9390 7897
1222 5939
6461 5949
5951 3716
664 7743
308 8486
9547 7229
9189 4938
7129 10428
1830 9910
9799 6938
5637 8511
3193 2895
3906 7348
2596 6354
2820 8820
6339 9622
8796 2259
8056 1892
7743 8519
1657 864
1222 998
5939 3204
5768 4550
8843 6657
293 9214
7757 7489
6589 5080
472 6758
3015 347
4861 8073
8570 156
4513 2897
8816 10258
5881 2908
822 637
1205 7557
8849 713
7611 4859
1240 2326
6686 7789
1671 1114
1222 1690
8944 4068
3703 3667
2550 2277
2691 1175
8637 4239
7339 5637
2822 3090
156 9621
10630 9101
3576 1395
10276 6037
2847 1791
1234 3630
5242 3048
10328 9297
1555 252
10209 9881
4297 8881
3839 5562
2537 10206
7643 5637
1214 1555
10303 10249
5233 8517
5561 1179
3701 6506
1772 10281
315 5895
3019 1198
2147 3778
4215 8409
2628 7292
2537 6845
788 8378
4078 6812
3482 8820
3755 2640
9151 4129
9579 118
7501 6016
7016 8257
3703 6081
1445 1348
1874 3413
5545 8137
7496 5772
368 1200
5510 6897
2957 8320
8759 1179
8296 5911
472 9286
4339 9934
5752 5196
8817 6227
3072 8700
1024 8141
2537 3630
1235 5234
6620 100
2846 4915
302 10398
8991 6234
9669 8116
5053 5460
5983 1144
6619 1229
4776 1042
1349 8750
5939 8749
9087 10238
2298 5637
5968 10726
852 9650
726 1205
5555 8861
5081 6491
6784 4015
79 8826
8189 2877
4646 10378
6502 7769
8448 6242
1788 3075
10298 2319
266 5276
10402 5727
6366 3703
134 7413
7581 1926
1926 6411
4712 759
6366 10058
5824 4248
9949 1220
8891 8826
10232 2027
4001 5520
1910 77
5240 7253
4174 6506
2342 7480
5297 8855
1181 8191
2588 9626
3417 3621
1876 6261
8564 1165
671 8350
4485 4446
5852 8242
8797 9040
7292 7581
2279 3489
9012 9224
6359 8409
8346 9484
10712 74
4358 8526
1236 1155
6722 322
1786 9605
324 5752
2158 8201
5236 7483
1786 5968
7919 8990
5027 3586
1081 6137
3053 7286
1171 3560
3501 10428
5 7088
10588 1075
4134 4515
1228 1197
6265 1215
1197 8861
1240 302
9219 6784
1226 8834
2653 6998
9120 3152
10415 3705
1228 1192
3457 5244
7893 2472
4445 6289
8201 4765
7488 7331
9120 642
3985 8427
4939 2457
4130 5306
638 10624
7951 914
2798 1191
1222 5925
2281 5520
10570 3486
9874 3636
5199 9129
1181 5545
7506 4126
2305 8881
5371 3953
194 782
6360 1198
3544 10415
10716 347
8831 2010
4297 8516
8075 1234
4070 400
7707 9573
445 203
8977 9534
8406 7331
2305 9120
724 155
726 9448
10633 2859
7336 7533
9702 1616
2261 2311
766 2899
7129 8183
3365 3208
1222 8115
326 8835
6989 8273
5091 1921
6940 8308
10415 8406
8831 5752
8308 1886
406 7506
1772 10303
656 3864
188 6716
2648 444
8312 9793
3684 2827
9144 405
8168 4620
4796 5494
7062 10367
5566 1176
6278 5180
6549 1151
6529 6314
7205 1254
8056 8472
4409 3631
8518 1219
8496 7661
6644 2478
8796 6145
4069 9286
2240 2924
2475 2728
3308 9117
7748 2934
3907 8134
2299 3460
1176 7215
9024 2290
3851 9299
1494 10586
1225 5453
8512 4380
3121 85
3851 10243
5855 8652
300 7791
1638 6712
6106 10630
8826 7338
1191 2629
1054 9767
8764 4127
9517 5486
845 2122
10148 8610
3023 10717
348 5566
3205 4932
10556 7089
7658 100
8252 8353
1166 8192
8528 7737
6525 10220
9111 6626
2221 1372
427 3655
3599 1874
5012 342
8075 6959
8584 6057
3653 6490
4763 6503
8448 1199
10484 2131
2023 9894
2241 8515
2773 1382
4036 1237
2516 4297
9333 9726
4214 4909
9190 8189
878 8413
9532 1198
7832 3262
8864 2276
6427 527
8486 342
1799 5986
6152 10132
10197 3591
6444 9845
852 9569
10408 7685
7212 5951
8120 2524
7508 382
4918 2335
4702 7658
9635 8889
8453 3208
931 2815
1222 766
10696 1790
1984 10586
2774 3777
10213 1451
417 8807
6137 6057
6589 5188
1593 7150
706 10332
748 183
6793 2207
10221 1384
1881 8574
10332 167
1331 3704
6168 8322
1842 3280
2137 8857
9390 638
1175 2225
4732 7293
8720 8359
9058 3873
6366 3671
8129 79
1054 8029
2804 1084
7508 1176
6234 2918
9129 3865
5234 1848
4125 5561
2355 4945
10635 1176
6726 4952
3385 5514
6346 7588
74 182
6168 7292
5148 8559
2156 6265
1190 1453
4839 638
5062 3732
7292 9696
8225 5489
2488 10397
1082 1196
5420 9241
10712 3508
5831 744
8137 7486
5269 6920
9982 5568
10163 3705
6717 1127
308 7486
886 75
6286 512
3658 6926
2467 937
2856 6793
1192 6923
2147 4183
4249 7593
1179 9650
8406 5912
3576 7286
62 10221
2279 9517
3704 1240
5275 79
6531 9923
21 7707
1186 1235
1235 7722
7303 4688
1181 7623
1143 5123
9478 1945
5276 324
1145 654
1575 3643
8823 10712
3371 9974
638 5939
5335 1790
6306 7277
7727 3965
8406 6902
4690 10405
8254 3839
10303 9954
1181 9833
8889 6193
1202 1895
1226 4677
6988 7735
5276 692
7565 4231
10134 7689
3234 3147
5133 908
3124 10513
1686 8262
3417 10134
7292 2574
4152 1176
5637 4898
9826 1175
9234 9877
748 8102
2123 2253
5126 1219
1219 10015
9316 2544
5565 5317
8834 1291
9786 5636
7482 7303
9621 523
7069 3668
8929 2920
7636 9388
4499 2995
8719 10524
6057 2501
1222 1222
6739 2759
1278 460
6145 8517
6278 8512
144 4633
6061 5520
9467 5951
10605 9782
7920 1593
8454 9686
3984 354
4126 3601
1175 6945
10671 963
725 954
638 6391
3778 2049
9674 9189
885 1172
3337 1427
223 10097
652 7336
9915 3280
582 1926
5272 7488
8409 2049
1632 2322
8551 6410
1231 2538
3905 2649
434 1172
7421 3777
2319 8511
7294 3428
403 3666
9115 2061
10220 4331
9456 1171
203 3957
9357 845
10247 6967
1686 10529
6154 1223
3332 6380
6394 709
281 5831
5413 8129
9014 8881
156 9185
10015 23
7292 2267
3234 1798
8432 7849
4468 755
3193 1700
1192 9851
1229 7129
852 10181
5341 1910
4621 5637
1179 5596
2622 6569
4140 2591
10418 1176
7259 7975
5736 9091
314 8835
4573 6351
9759 1172
3769 5286
6620 6789
8939 3396
2503 8835
652 2270
8717 9070
7735 147
1142 7294
1198 170
3044 808
5751 8931
5034 2493
9034 7601
10712 7580
5520 5986
5881 7897
7623 1198
1926 3193
1179 5400
7208 8587
10545 7254
7845 1517
1171 7825
5281 6452
3844 4037
2614 8406
9639 8515
1355 9661
6506 2110
6242 2640
3136 8544
6372 5929
6007 1431
8819 7489
1720 6880
4873 10655
2242 9635
1221 3746
9910 3816
8528 6208
2919 9710
7294 1175
6016 242
5929 8448
5563 7744
8788 6401
1736 4917
10197 6209
7770 3904
1219 8860
2615 10418
9871 8288
4058 2276
1555 2457
3205 10624
9656 3476
10015 3655
6289 1175
10671 864
6908 6037
3091 7508
1175 6528
4123 8075
6489 8857
5136 9532
5494 10162
7507 6340
9704 2487
9935 10569
3489 127
9014 5515
2430 6989
1181 1172
4541 5852
3981 1568
9299 640
1269 7293
2846 9451
6558 1171
2549 2904
5463 3631
7677 8075
1225 330
7318 9190
1621 5306
9877 7819
10435 1698
4924 8733
6923 10197
9517 5276
1724 7074
5486 3121
342 9120
4456 8822
3435 4116
8056 6016
4244 2033
1443 10135
3655 125
2804 1844
2865 4628
6475 586
10170 322
6152 4185
2819 6783
10303 5545
74 873
9500 5180
5959 3355
5073 5637
3514 5515
6491 1197
5398 10426
5913 3228
9450 435
3387 8871
1494 1197
2802 852
2531 6830
9547 6137
9519 8356
6137 3777
1238 3166
9906 8512
8406 4355
4843 8368
9787 2155
10307 325
1241 7234
7291 1225
6359 8823
7251 3135
6366 5917
10206 288
9743 5039
3631 6716
184 2221
6517 2712
717 7129
1790 6162
6148 1790
5880 1225
2271 7957
5297 5812
8139 1179
4070 3501
7038 8845
8929 7078
3495 8434
9526 5515
1114 6225
2630 6949
8406 3371
458 1171
1653 3282
1598 7795
326 6683
5831 667
3124 554
433 7768
3471 2279
365 1198
10501 3093
10625 10334
9526 5474
4924 6486
4887 6619
5093 10405
3280 3147
8939 1241
1221 5276
6758 8269
3591 390
7748 4656
77 4952
1739 337
6696 8864
5563 2822
8148 1172
4909 10463
8454 3154
10399 2260
1171 7230
1192 3977
4762 3973
5459 4165
3154 9102
7421 8684
2827 10435
2840 1757
4324 6226
2242 9043
9287 276
6219 9537
6702 1527
10209 6160
8496 3655
5849 8821
8528 5563
1221 2277
7735 6784
5850 9112
9070 899
6789 5091
6907 8116
7862 1712
3414 3233
2881 8132
3314 2920
8056 2206
10428 4974
8120 4864
6137 8609
10623 9196
7501 2155
8116 690
9463 6489
3663 2571
314 100
9450 1537
2918 5437
8267 10553
10221 3191
1334 5276
3212 3073
1874 718
6872 10717
2616 6834
324 19
320 9972
8881 3703
156 365
9717 10409
8892 5276
2428 2488
5749 5240
1798 8239
3956 1233
5038 2335
1248 5543
8048 893
4197 6430
8699 8517
8120 8858
3655 272
6016 71
3705 4861
2899 8242
5240 8116
8056 9243
10105 8636
5281 6017
1329 8843
2206 3740
9706 5093
4043 7743
5281 118
1649 8835
8432 1229
7720 1237
1846 2453
9943 6696
2776 2724
6562 6286
8855 8892
10001 5990
8056 1089
9674 9651
5506 4248
9347 1197
255 7795
3429 3501
8823 10148
6007 3845
2298 10664
1240 8174
4765 5328
6372 2302
3204 8406
6490 4483
8511 1144
3489 641
4703 1049
8189 864
3667 4900
1773 6240
8123 6078
8406 2731
4145 2629
7920 4057
8511 7030
557 1364
4420 7919
5397 8854
1196 998
8508 4062
6154 7345
5500 6751
5545 1858
5341 5386
116 1223
8486 8232
3777 8454
2550 6793
2131 6466
7570 1558
998 1227
6829 29
642 4951
3293 6490
2299 3371
2730 6822
1172 8056
2882 8632
1736 7391
8537 150
641 6137
1002 3542
4183 8854
440 5708
2152 1772
9895 8426
156 8512
6758 5888
5992 7253
9547 8417
10395 3908
1144 8174
1194 8056
3703 1269
8812 8854
2457 2476
10414 1814
6427 242
10428 9039
8926 8427
4861 5276
1921 930
5563 8517
8844 9042
1235 1238
3778 3535
3631 6446
10558 7832
6035 6168
4832 2571
9110 3495
1181 1369
600 638
928 1616
8056 7496
1206 3778
7568 2533
9216 5850
86 8147
5286 2889
6617 417
5474 1718
1176 641
8368 9043
6940 4069
9120 6165
8174 7763
100 6558
4125 3913
7291 9621
6081 6628
2457 1198
7920 8139
8249 8406
9299 4761
6356 7180
8932 6940
3882 8834
8091 2320
7389 8502
3505 7129
7735 8189
2027 8526
4900 748
3280 2533
1221 303
2210 3297
6683 4231
10303 326
10532 9211
7858 2957
8377 7014
7940 8138
716 9910
1269 5831
1209 1194
10158 4667
252 4070
4126 8587
1215 1226
9263 836
7766 4297
4851 5012
6646 7034
1921 5590
3479 10544
5515 5048
4776 7129
6286 318
3640 10678
7810 7291
4781 330
9002 1223
10397 2147
2267 3539
7292 6277
4156 7289
5514 7291
5241 2581
1369 10615
6489 5283
10613 2038
9063 9098
6744 1434
2573 7581
1677 6168
5986 4069
1181 8116
8117 7489
1612 1443
5291 10280
6369 6913
2154 9910
9317 10221
7294 10118
159 620
9287 3194
3752 8544
9873 4861
8238 2501
8759 4125
4294 2467
6490 10304
5831 9579
4027 929
1718 8810
3583 5566
8716 4370
1191 4939
7735 10337
6037 6007
1699 4477
6504 1250
10030 8881
7293 214
732 1071
1200 2467
7136 6582
325 3154
9532 2457
5200 7367
8483 1198
1200 6361
2276 7426
1153 6959
4289 8864
1491 2904
5389 2126
9053 307
9175 702
4247 2900
7686 4183
2010 8367
7522 1890
6748 8506
915 3326
8104 709
8684 1382
2663 1192
476 1413
6490 642
9439 4800
10355 8232
2380 5581
4860 660
3481 5012
5062 5544
6181 5751
8409 8683
2836 4324
8175 7294
3346 4380
1224 4697
8368 9900
315 8178
5349 1681
6508 6559
4214 1389
7491 253
10462 6277
6216 6837
8826 2298
5927 9652
6504 8991
318 4998
6561 10169
2804 2157
6783 10162
8823 5437
1836 4037
5515 4333
6793 9531
8860 4763
1428 1968
478 1229
1441 315
1360 908
8844 4018
9526 2814
8281 1224
525 1199
10429 4275
3385 7569
1181 5373
8777 1269
326 3499
7768 4645
6264 5953
79 1222
7294 1972
1680 8502
1845 3332
3878 358
2923 23
186 1222
6145 1636
731 4898
2293 330
8829 1181
10409 1222
5291 10266
6242 6040
4125 5317
7287 7743
1180 4078
8797 1453
9200 6392
3292 5520
6157 9506
1735 7277
5350 10570
9733 3631
4860 1214
9984 1552
9014 1221
4860 8518
6491 2918
3748 5304
7750 6168
3586 782
6768 3655
334 3387
3028 727
1922 10569
10698 1231
5637 6254
7253 4214
325 2845
8861 654
6036 719
2647 4861
2693 3282
4297 10220
2728 5894
4578 7746
10699 5348
9746 1624
5787 731
8299 6644
8056 6491
641 2730
4464 8886
9215 9688
9068 10074
2929 1142
10428 2551
1537 7504
3306 7241
1191 5514
3747 4070
8515 441
1215 6822
1192 127
3576 9579
2870 8137
6894 8835
1095 9416
1316 1861
7020 3167
7563 2846
10268 6121
1921 6403
7496 8843
599 1202
5912 3519
1505 741
7339 4067
6346 2718
5398 3486
3718 1208
9955 6696
3439 3371
8242 746
2443 6619
4029 10683
10303 7627
2229 2788
1305 9908
1898 5062
3588 5929
6057 329
8843 6148
6534 163
6152 8886
3705 9820
5307 9223
7920 1225
1455 8834
6015 6361
3242 10626
7643 6253
4070 8998
9526 8423
6151 9227
6652 7807
7241 2516
8886 6169
1624 6154
120 10335
1205 4871
1268 7055
314 9558
5731 5776
7501 2210
3395 8134
6390 9526
507 9894
173 3387
10277 1179
6620 1624
9655 3374
7456 478
3387 8189
6981 4615
3908 1537
9190 7580
1165 4137
5024 901
9654 7995
5396 8118
8409 7501
6718 5700
5368 5291
1685 1686
3387 6313
3029 1123
4690 5929
5502 6135
4905 3301
2920 5059
2253 4666
6783 10376
3193 8883
9579 5318
6739 6490
4879 6830
1225 1209
3958 9046
1229 9233
1786 6489
5880 3786
1206 326
7277 23
351 8113
2137 5215
5024 2029
6840 2621
9588 1430
2127 1171
1225 2167
860 4076
1020 1160
3282 342
8844 845
8134 2010
9547 1194
3280 10197
10299 3684
3956 1616
2958 10544
2017 1364
3773 7688
4126 1223
348 9569
5024 7522
6360 7918
6429 6361
1491 519
7277 3906
3508 2573
8178 7129
6036 5494
2485 5929
5849 8823
10232 9579
1773 10142
893 7229
5542 5718
308 10475
255 912
5291 963
10485 8830
2917 5865
8368 1241
318 5831
5396 1200
97 10624
10009 2373
6372 7185
9286 3956
10049 7508
3090 1914
1230 2804
6490 17
596 791
2462 8812
638 8431
5527 1240
8754 1915
6923 9655
6354 641
1225 2048
982 9289
1653 1225
1213 2052
9859 282
7129 8238
748 7336
1940 522
1491 1234
2776 6873
6936 6148
5573 10422
2544 5986
2257 415
660 2060
9501 2908
1334 6930
6490 5169
5280 347
1198 4940
6098 6277
661 6007
23 1144
9535 9532
1390 1063
2680 7581
566 1892
8871 1291
2889 6491
1242 2854
2320 4077
10220 1326
7354 7148
5487 4110
7632 8075
7772 277
1269 7583
9802 3208
7603 8516
9551 5768
4824 660
2543 3956
4861 7291
1686 2433
4623 903
8506 6528
2465 6448
2316 3280
4214 1179
308 1686
6739 8813
3204 621
5073 228
3135 6962
5389 1610
6209 6923
6657 619
7083 1240
5460 9194
6617 1843
3206 4332
9667 5037
5831 143
1895 1200
7329 8093
8866 8844
2550 7956
10532 2116
4180 8169
1202 8431
3908 3572
8823 10237
2342 5514
2677 3982
10216 10404
9336 2300
1931 6057
8322 6467
3092 9298
2651 6894
5181 10149
2241 5190
1079 188
1790 326
9649 8434
3805 6180
7329 5589
7044 280
9815 5870
1209 4821
10240 1915
1772 2329
5137 4446
8288 6014
280 8886
1623 8511
1240 1823
5929 3908
1606 5306
2396 2501
2457 1024
3908 1209
8849 6145
7686 4249
4037 8683
4789 3206
9234 3878
6793 8147
9044 10245
8147 3206
1223 6109
748 928
8631 8056
7631 8141
8797 3124
1222 5709
1199 2757
9698 5566
4247 6137
10626 5865
7715 3187
10435 5067
8885 3507
7293 5709
916 5460
8506 8746
9207 1225
1215 7009
3187 5939
5093 478
66 9397
3630 8684
6427 4974
7658 10224
144 3952
320 4914
1269 7329
7246 3908
9696 788
4776 1517
9636 8877
3678 1181
3023 7330
1209 9228
8056 6265
2123 10095
3993 356
584 3136
1106 9018
5180 2127
3441 1198
3232 396
966 3015
5446 6490
8406 5305
1171 4128
8619 8514
5052 6152
10128 6930
3134 2640
8426 7266
1228 308
7748 127
7323 435
8350 7421
1517 8709
6719 641
6669 6987
2277 2460
8380 3193
4491 8252
8448 2592
1269 2122
10362 8991
1544 592
748 4494
9090 1566
342 203
10243 1199
1222 7753
1554 10435
1657 10135
4860 9044
9849 9551
1065 8831
8577 3123
4681 2776
6940 4928
3208 10446
1142 2533
4903 1199
1455 7421
4903 10724
5242 5823
2165 188
8134 7289
139 4221
10484 4248
9778 1237
466 2155
2846 666
10724 9120
3913 1905
8795 2053
1227 864
1686 4126
466 10428
6426 1426
5010 3121
6135 7735
9398 2819
1271 8238
7604 9698
6533 1926
6615 5831
8709 2774
8447 2588
2027 10544
9076 8829
7746 3668
8849 5881
4776 8831
7595 3332
7292 3995
4900 7940
7293 1453
8587 7251
1175 1085
7489 7469
1797 5562
9351 322
1925 4224
181 9120
9517 2626
1790 1194
8684 2268
4018 10037
5997 6829
10439 5033
8116 7265
2137 7766
4861 8528
10362 3072
8542 1222
2342 1269
5813 8255
4932 8368
7019 5013
8516 5895
5281 6625
3684 1636
3624 6592
2122 7543
7916 852
4926 8512
7253 1430
2534 3167
4900 5389
10185 9254
4952 9451
8692 8749
6372 7289
8290 6315
51 325
1090 3906
1781 1255
6623 6007
5462 6266
9795 7289
6525 3240
4324 1453
6558 9129
8140 6091
2640 2107
6686 3477
6154 6952
7489 4763
5012 1561
8810 3072
2131 10304
2668 6097
7689 7229
2802 6491
1835 2248
7147 6154
2120 2296
155 2902
144 2776
77 1171
1223 8577
5041 8572
6955 7595
6154 9042
2804 8872
9100 1572
5355 8056
5460 207
5726 9368
430 6656
1773 1429
4762 8252
9588 1427
6160 183
5340 8991
2537 668
7897 1176
5526 347
5544 9998
9286 8496
7103 4082
8882 6145
4028 79
58 5112
10332 2545
3565 5710
9127 1712
6962 1209
318 5986
9910 7508
320 4765
8242 8126
10253 8075
3055 1568
1849 2329
8829 1148
6491 8835
5276 6987
10410 8056
5699 6476
8858 9588
3343 1982
7763 8843
1234 9307
1234 8252
5054 8737
6793 8792
1507 9636
6577 1544
6491 4049
5321 5276
4861 6989
4329 5234
10435 6087
1334 6735
3167 160
291 7486
4768 8835
2420 6759
6115 7187
8138 322
6530 9251
7451 6289
5306 3295
3655 4250
1777 4860
2320 308
3004 8514
2591 2404
10428 4531
1219 5490
1240 3243
2462 7212
7293 1340
5636 1452
8825 4435
1237 1064
315 2279
4561 3136
4113 8018
8544 10544
1085 6354
5577 6549
7088 3491
9395 931
9128 1191
2155 348
8238 2846
7565 5063
9200 4642
1921 2121
7533 7843
360 6924
6278 407
3414 2776
1812 6528
10162 9605
1171 2900
300 3777
10707 10283
10149 1926
7286 7184
5561 4396
4789 308
6366 403
2257 5955
4235 5637
3387 1181
1572 7129
5544 3331
3644 8138
7025 8426
3282 8189
1223 760
9262 1199
4633 9190
124 3310
4248 10613
307 7915
7471 8390
7584 8360
8129 4776
7580 136
6232 10221
13 638
9908 1790
7421 7352
6265 4125
10544 5929
6051 3115
1495 2574
5566 2433
5956 1724
183 5401
3602 1221
1215 5929
334 8319
8189 1221
4851 1485
6782 4773
2889 5545
3542 7623
1977 434
5868 7623
6055 527
6589 3573
6108 3233
7302 6071
357 4781
4126 3880
1235 7486
8770 410
9807 8078
9696 1200
3520 7591
5110 9584
9120 8231
3474 9262
7602 5022
7623 3906
1893 1221
6421 3876
2319 7331
9947 6366
10420 7286
1378 10393
348 6036
8353 8511
4126 9056
257 7804
10409 1334
1789 1071
9579 1224
1176 6144
6843 746
1881 9508
8189 1152
10482 8818
1221 10162
9877 1231
5031 1921
4785 326
1238 3654
7506 6504
266 3669
3371 4900
7617 5708
3566 3071
5398 314
2663 4535
8991 583
5764 6923
7768 10303
182 6549
5774 8835
1790 9546
2281 2006
761 682
315 9149
5859 1945
7129 3213
7581 6219
1774 3154
9579 3182
8508 1480
5271 9815
1905 2803
2155 8855
1224 7809
665 5830
5912 7494
929 6046
3158 2628
6140 1773
7095 1303
7623 2337
3635 6896
365 2241
654 325
2147 4841
1798 317
6448 6059
2804 2966
1199 7550
1541 8056
9546 4851
1231 9848
448 4037
10219 7522
1570 1198
4370 3328
4142 7730
5341 6832
1148 1544
5929 8365
10162 1915
4124 7711
8881 1215
322 4776
8821 9359
2302 1198
5391 4861
1684 156
8625 7294
77 4666
3123 10574
8835 5884
8441 1179
8491 10553
1218 1147
6793 2427
6988 7229
6142 10435
1171 6908
2569 1028
596 3907
10162 10164
5505 6209
4890 9825
1849 3447
3643 320
1638 5391
1181 2627
7489 1225
6182 3354
2933 1849
6624 10533
6057 434
6400 7914
326 7291
3245 641
10162 314
185 1822
74 3509
8321 8226
2103 8197
7489 10613
3928 5562
2846 2279
1857 6235
308 6275
8892 2380
4123 3329
2276 5951
8692 5849
8890 5870
2832 9825
10711 185
314 10699
4860 1215
79 8822
4619 1494
8116 8426
1023 8871
3631 8056
7717 3705
8138 4477
10038 6490
6673 7488
8056 1231
5561 6549
1181 6549
3489 2968
1334 7643
3596 1446
2533 10132
2648 8139
2570 6694
3379 6137
5859 1615
4969 2525
7557 8965
4763 7844
4861 10337
5009 1227
10634 9697
6443 8929
6372 7517
4333 8409
9248 1624
5855 5831
6286 1449
3782 1194
7656 1144
8551 256
9388 3463
2539 2122
1790 8123
3398 6834
6360 2154
6390 6624
1091 1787
5831 3586
4887 1172
4289 1977
661 5386
295 5429
5073 8232
4763 7281
3764 1209
79 3092
1668 7893
641 5545
1728 1205
10221 7229
7291 7329
2501 6359
1582 3851
8829 907
4123 596
9860 8812
4666 4700
6209 1905
1502 6570
3280 1908
2802 9673
9432 10473
7945 3752
4078 7656
1091 2252
8812 1230
8390 8201
9782 1572
8252 8288
8720 8717
1522 2155
2064 835
7916 3125
1309 2640
2549 5090
620 9781
1735 1227
5205 4157
289 7619
1225 325
2152 8991
10216 8607
6057 1772
8162 10493
6168 95
3410 2802
9400 4904
315 5858
3544 8709
283 3037
6620 1175
1191 4064
9064 7261
253 324
8826 3907
1702 2120
6946 3461
3954 6139
5515 10371
9389 322
8426 1065
10029 4215
6506 2569
1240 296
8502 1612
1177 5396
8868 4067
5986 8963
342 7079
8691 641
8179 2905
8528 5460
7372 6152
1776 4617
7770 10625
1002 2538
7246 3072
4681 3778
9298 7291
2918 5305
4130 4668
1491 5514
9926 9002
6842 4249
6698 2815
7603 10373
5023 5959
7770 5065
6232 7277
2212 6783
8620 6891
3266 6209
641 6115
66 310
8075 1231
10570 7916
3665 6361
8198 2319
8409 317
10568 8236
7210 10335
10588 3551
9229 6620
1624 6366
3654 2756
8496 5429
7501 4183
10216 5951
4127 1786
1191 1143
147 9591
5562 13
638 293
9496 1228
7370 8522
7506 357
8409 3794
7157 5515
1083 4124
8830 8390
6594 765
1672 7289
3051 10533
7488 447
1772 3205
4084 1221
711 3266
2576 2380
6145 8285
5062 1782
5459 1019
3441 7489
4861 7250
356 1209
9042 7329
600 79
1933 6829
1229 463
3386 5951
8089 6569
325 8953
8637 4640
7044 71
4485 9591
638 10435
4767 10415
10613 300
7014 5306
8844 2276
8590 6489
5566 2640
1916 9916
8882 410
6154 1428
10699 1388
3329 1205
9448 10334
2321 3423
237 760
8691 4105
2628 6793
10205 1021
1211 9934
8683 8392
5464 5016
6372 584
9844 1799
8174 1351
619 7277
2252 2299
8860 1199
10035 449
1776 4826
1176 2346
9115 8472
682 10221
10428 2537
8843 7292
5751 1160
4952 3755
4370 2629
127 303
7916 9577
97 9910
9475 10123
8889 4128
10147 4299
6379 748
3452 8225
4932 3023
8440 4693
10162 8236
8427 2944
7129 6278
8426 10162
2804 3332
10299 637
183 893
3043 2153
7717 7746
5487 3193
401 3752
5929 9120
1711 8917
9246 6987
1241 9299
364 8720
4810 1156
1172 6286
5059 2653
3576 1176
4130 1739
462 156
3668 5786
6620 1269
8433 1237
9226 7286
9697 1563
7835 361
8302 8426
2591 5091
1772 4130
9623 8973
1665 1241
1155 3172
9478 904
4904 6354
2777 7804
2869 1772
5328 322
6007 3401
9120 9595
326 5276
1225 9440
5419 5515
6785 314
6264 8189
1224 3054
3452 2276
2155 3684
3254 7015
8585 3047
2158 3829
1363 8592
1791 3494
4247 3167
6600 8709
2663 2711
3491 3778
2802 5512
638 8432
4703 1788
9330 8321
6699 10174
593 10318
6853 7538
3490 3233
8180 4128
7496 7746
8534 79
4183 6148
3414 6150
9042 77
4573 1194
3499 6623
1205 5010
8843 5544
10373 1849
320 3167
6007 7489
8810 641
748 7343
3600 4124
4861 10538
2072 1910
7569 1347
7915 10544
8129 6148
6548 7259
1369 6334
921 1181
77 7533
9823 10197
5012 660
1221 4753
6422 1171
79 4128
4834 3304
7901 10105
6998 1190
7651 582
5911 3441
2648 7486
4898 1462
9937 10200
2120 303
4826 4145
308 4963
6642 8858
5545 3751
3489 994
2108 1175
6491 5010
8313 2840
10435 1191
2442 1240
3691 1624
127 6169
7329 7129
1580 478
2240 1004
7833 10624
10660 4523
7534 2276
8409 7641
174 178
9042 6135
6489 2271
596 1194
5951 9193
1615 10697
8082 1517
952 446
7768 7557
9363 10480
2699 9526
9286 8056
2613 2486
2498 3851
7389 7743
5327 7769
3417 9030
10449 4937
4322 858
6589 2114
10205 405
3908 9828
5019 1911
3240 3387
7496 3684
8129 1227
5515 2756
10299 8169
2920 10353
8991 10092
2149 8829
4974 4572
1200 6789
8871 1722
5306 6239
7750 8517
313 5069
855 8137
4192 10000
1172 8858
8263 7625
1200 9324
9046 8112
4400 4502
9621 4649
1205 1786
852 9012
7746 10333
8056 1253
5520 5195
1181 1235
1093 2640
6646 5880
7919 3441
3977 3301
4458 1241
1205 1221
7038 8849
7533 638
7250 8691
10303 336
1905 8368
9115 1181
4301 326
4183 6491
8472 1125
8349 7055
10607 8812
7368 1144
6840 10232
4077 1986
2582 8823
6757 4121
6209 5093
2827 1735
2622 6958
1685 3908
3920 10484
10328 6783
2900 79
8321 962
6491 8189
2509 9698
2840 3777
7147 4737
3714 9654
3509 2920
8620 9129
232 8590
8292 5062
7230 5360
6145 3994
6589 2127
8516 1205
3375 4836
9995 4945
7658 6007
2864 10169
9848 9910
2903 6135
5753 4333
2895 10569
853 9704
1428 3114
6361 2331
3316 5864
6690 2663
8002 172
2119 6145
2229 97
1772 7835
1631 186
3758 6289
682 1822
1522 10449
7743 8316
3185 3038
8320 1612
1179 4646
8861 10587
2287 7015
494 5498
4860 7700
2925 5831
8392 6512
10278 77
1527 8127
7538 1165
5156 8073
4860 7658
4841 1191
5061 188
1173 4181
4776 1891
308 9042
458 9337
10181 9021
8183 10131
5216 8522
8491 365
9380 7546
6714 174
654 1522
4572 1939
5830 5561
7090 6829
5562 1572
4648 2433
1427 9988
3628 3402
4070 3827
7294 8784
2866 619
6286 9195
3237 1179
7210 23
6489 3183
9532 3414
4978 156
843 8843
8232 1215
9434 293
3646 10241
1472 2053
4702 7707
2402 10389
1748 7688
8577 8088
9451 8709
336 10221
4702 2389
6987 3851
3576 1231
9200 5720
8819 6490
1231 1841
1534 4348
3631 7584
10699 6282
2987 8056
5355 9111
10134 2431
3908 2640
6658 6351
8871 8826
8368 10554
1226 1269
3908 5248
8508 7496
3765 7015
1197 10554
1194 9065
8551 8232
2652 5188
8692 1732
8791 641
4023 6039
5636 9854
2919 8137
3533 3414
2360 1970
5859 4067
10435 6016
9517 9294
8178 8849
7291 2881
3415 7088
1179 426
2287 1702
4683 7129
6183 9745
1270 7738
2663 9650
3491 4125
6923 10098
3505 8140
1426 6014
2804 8392
5318 5276
4819 4873
3791 995
2082 2433
5502 10712
2611 198
8263 8390
315 8104
1776 10464
7246 2775
8129 7496
297 7266
6379 9380
7686 9087
9263 3693
6793 3385
1215 3599
4154 8834
9698 6154
4794 2576
6505 10408
1238 10162
7732 8134
5459 3547
8855 5234
7186 2846
7920 8671
10220 10011
2730 7081
5455 5589
3204 1561
6135 5291
9795 79
2319 129
307 2609
77 7365
10606 2592
9916 6422
7748 642
3752 5281
1544 6618
8035 3452
6289 7294
155 2645
3237 661
1191 8446
8811 4128
1356 6784
1686 5561
5814 6658
7255 1228
9134 6333
3599 4839
858 10543
3909 2955
2730 1225
6789 2210
5944 1449
6045 5271
1219 4476
8075 8135
2331 3778
4795 10162
1172 4214
1491 304
8440 1787
3411 8488
6490 8488
253 3684
7187 3423
10462 1179
4064 315
760 5016
10544 2131
1176 6702
4324 641
2846 654
6507 8721
4709 5545
7485 9588
4504 8138
4172 8138
8691 8056
5276 5512
2802 8709
10010 5562
8844 336
6379 1918
1238 1238
7804 2818
194 3242
1757 7682
2342 3848
2513 657
5636 2152
5091 4077
9459 9506
2917 5040
2827 1219
10279 5281
6542 10232
8816 144
5904 10176
7916 1023
731 4370
1383 2888
6164 5995
9993 3989
6379 4230
2802 4079
4183 4296
296 3602
592 293
9210 3716
2902 9248
1364 6619
2333 318
9588 1171
1202 9286
1272 4489
6424 4302
2126 10571
7504 5951
4345 9432
10206 9235
9805 4940
5405 273
1678 8796
8003 3765
3600 7501
8802 8090
6659 417
7592 1214
6956 6007
8810 3844
1198 6040
8426 8432
3193 417
2537 5534
10238 9850
2879 10717
1224 1142
5566 7205
5709 10318
3491 1172
8860 638
478 5951
6228 2899
1116 576
2113 8117
1202 1625
253 2241
5194 561
1081 3414
9491 6228
5276 3491
3280 7720
10510 2154
1636 2320
3900 4331
10624 322
3863 7955
318 564
5191 1192
2117 2516
6148 9540
3205 2923
6286 2345
1350 10542
9287 2648
5305 1930
7280 4702
2467 4942
1444 4379
8515 8517
326 641
1426 357
3090 7804
1175 2276
6217 3369
2157 8178
2429 9064
2804 224
245 8409
4681 4808
8990 9974
7581 7286
9640 8858
3134 9897
6334 3234
1171 8125
3154 9449
3489 10043
721 909
9793 1777
3164 3156
2813 3862
1494 9922
6360 10640
3260 6154
41 7309
9697 8508
1232 9120
3881 1808
6696 2571
8178 10195
8091 8770
7743 4732
8406 3417
1657 3978
79 5012
2721 9115
300 7352
7768 4214
9394 155
2319 3310
403 1435
6444 2585
9200 9369
7746 308
8189 1198
2701 1198
7486 5636
9992 5081
7685 8691
661 887
4497 5928
3661 8145
1893 2618
5276 368
7129 4861
5752 7204
7735 1855
1773 4018
5636 2131
6491 3264
4522 9696
3489 1241
9058 10435
1191 2909
3583 6015
5365 6015
2050 9421
8920 4418
931 3088
8684 8454
9451 2815
2689 8075
8692 5499
8823 3208
2276 6162
8116 638
231 6144
2320 2147
3072 6007
9299 8741
241 324
8796 4860
4826 2920
10441 3598
8528 6443
488 2419
8171 303
1428 707
5281 8273
3879 2430
315 5515
4864 8551
9286 4571
4209 5515
7421 2900
5801 8260
10252 8056
9654 8502
1037 893
4905 2018
8871 4709
6854 5040
208 7169
2140 5544
8828 6829
4905 1420
3329 8691
3715 7440
8427 1071
3167 10332
5714 7486
2640 1517
6891 1206
1406 8823
6007 7215
5582 1221
10333 6154
3201 9042
10626 9316
5392 3074
10333 1240
3602 335
7848 8797
10008 2392
6829 2592
4861 5831
2227 6784
1232 3166
5298 6795
9520 3336
3755 7077
2895 8831
9282 1181
6542 7635
641 27
9227 10232
4322 4956
3473 5831
6975 10264
1228 1240
1223 8716
1175 8857
8426 4078
8826 9521
4848 9850
8891 2498
8759 3533
7780 3121
3254 8409
726 6354
9910 2155
5515 1433
2544 3092
5276 4125
1209 10247
787 8854
2768 8449
5286 638
5341 6306
8186 9298
1194 4130
6424 3317
9298 8892
1182 748
8866 7421
1491 6112
2297 8517
5033 6400
9848 2279
1269 5868
1653 4617
5437 748
5988 5500
8749 9120
5772 5460
23 1926
357 9343
6658 7546
9286 2700
270 8115
7214 41
8390 17
1278 1223
9293 6490
1229 5318
7293 6107
682 7043
9262 4071
8508 322
6007 9623
7414 178
1081 6393
8821 1219
5986 3385
6231 3564
8189 9017
3013 3161
9915 9435
1060 2652
2319 9579
5062 2944
3908 7689
2776 3578
1241 1176
2337 4619
3576 8189
1337 1204
3556 4978
3070 9851
3242 8587
21 10420
1240 9063
3434 4929
86 7129
8684 1383
3310 8129
1192 9870
10298 813
370 1269
1202 3385
3539 1791
3193 664
5517 7488
8368 8928
326 8505
2866 9579
1206 5545
2178 1179
10162 8714
6836 8709
252 5040
6278 1566
2208 4248
1172 5802
3429 1171
1198 318
7289 8075
5831 317
297 8138
7625 1176
10264 9010
8564 2776
8813 3090
3193 6152
4428 10589
7580 1209
9432 1936
3631 8991
7631 4655
8549 7686
5028 2827
1724 3791
7481 6619
8409 4125
7289 6615
5986 5522
3374 891
5524 6361
5503 7768
8734 10064
1222 5049
6227 7295
7831 5974
3908 6007
9338 1426
10712 10435
2755 3838
8410 3418
2380 4681
4485 322
7304 4125
8986 1528
1361 1491
748 9367
5244 7202
4952 3320
8056 2858
2899 10711
8486 10209
8825 10429
6987 10668
10717 8426
9599 7897
10149 1124
1395 1227
8128 2802
3508 3715
3537 1194
3489 8691
3967 8141
7891 341
2165 661
2176 3417
3387 9331
9120 3539
5515 2703
7538 2267
7292 9317
2756 8368
6639 2924
10510 280
10164 3838
10667 6691
3033 5545
1132 2802
9434 8392
9345 7201
10220 1846
7188 6793
1269 9659
7533 2758
4151 8835
619 4157
2663 7658
7702 6549
2645 5190
9120 5025
6558 1144
8690 4834
7129 5986
5565 256
2156 6007
4297 6061
4458 9895
10103 3245
7189 6162
5830 9734
1181 5306
5561 6106
1238 1443
1537 3782
9532 3276
7100 3624
3683 1226
5673 347
2081 3154
5292 1452
8802 8990
7277 10544
7916 709
8120 8733
366 1142
9664 4067
5325 4488
6270 6829
6293 8140
10123 8486
9288 10623
5460 7763
1215 8056
10384 9895
5753 9099
7923 1773
5398 9401
5831 8406
6891 317
4473 8061
2867 2446
3267 9042
4573 4765
10409 10662
6137 3273
4709 10573
9547 5494
4130 8129
2693 3509
2336 3488
8305 4215
6152 7129
1786 6016
8486 10032
2045 9227
10384 8849
1192 253
6549 5229
1930 550
7829 3385
7580 2516
10318 9069
8406 1901
5597 7987
829 8746
6325 2874
10202 5929
8138 1237
1544 4330
2213 9697
3136 5830
2266 353
5306 156
6392 8991
6001 325
5437 7739
8823 1231
1198 1181
8189 8252
3590 2537
5462 4249
1172 1605
6898 8894
4044 2691
6500 3023
9775 5346
2533 1215
1433 1429
5341 9375
8505 6199
1192 1223
1827 6208
2774 4460
2569 760
712 5126
2582 3508
315 8913
4782 5986
707 1209
1383 8823
1451 9878
6286 6036
4691 7254
4655 8129
6148 6891
2261 970
5292 2864
3727 2902
9526 8169
8824 1624
9117 748
3019 315
264 2409
8759 9972
1427 8201
300 9668
4455 10447
6286 930
3124 4126
284 8142
4466 2246
642 7677
4955 334
2827 5962
8502 8746
9621 3091
350 9876
6190 6923
2824 5524
1926 2961
3346 1309
1013 4125
41 2053
1198 8879
3635 7744
8252 8813
4297 3297
2804 5636
297 10356
1561 5483
6410 6743
641 10205
3075 6923
6016 8056
6619 832
9087 4966
6008 6954
7569 1225
3121 4952
6176 10668
121 2804
7489 330
3748 4578
3956 6713
2709 8804
8891 3428
1179 318
2266 8113
6318 9034
6938 307
6784 7292
2898 6726
10135 8829
9860 503
8691 3838
7550 1452
8624 5091
5929 9653
5928 6734
3631 8831
1176 1902
5385 8406
369 3791
314 1191
2889 2812
4619 1943
2881 1801
3090 7234
2538 3447
10447 4067
9795 3148
2889 1231
5986 4167
10125 1790
2592 8117
5184 5056
2853 8502
334 8796
9707 3450
2774 1498
7135 185
4618 4776
5708 5520
4702 9434
10397 8096
6287 5013
2840 4900
314 9190
26 1305
5226 5077
1225 2123
8542 5391
6314 9547
9259 2698
8812 3282
8426 1065
9519 7293
1179 9910
5355 9517
6832 2018
2123 8056
4502 6793
6469 843
8273 5680
1898 209
8316 961
7368 7770
2282 7067
7828 1171
8426 744
2320 1176
7129 5062
8829 2241
10544 8886
3493 9643
703 1753
6648 4763
1453 1234
3788 7508
3267 449
6489 6489
10717 9636
5495 3439
5819 2774
6365 4871
8426 1304
4835 7643
4702 2158
4903 1641
2663 3060
7658 3686
7445 5087
1739 8522
6148 255
5858 8757
406 8295
1206 4642
41 10162
5929 1949
6137 6152
2740 5281
9910 9716
307 7360
9828 9521
2840 8249
3815 8409
6589 5386
5347 6007
1236 10459
4101 3756
8321 8082
1842 127
365 5459
9288 3156
5366 3778
3325 7715
8889 1235
6289 8043
7508 3419
3684 3752
7315 8128
4826 8361
4215 1430
9286 3262
9782 5460
6057 2120
8381 5913
977 8849
8202 2953
1565 10712
8448 6448
6036 10702
2498 1892
6762 5910
2332 10334
931 1727
3630 10696
278 8092
6683 2921
1571 1224
342 5233
1427 5398
3385 8136
2622 3989
1261 1452
9002 6467
1901 1217
4178 2648
7738 943
318 8287
308 6007
10641 2602
2215 3188
8410 641
3630 6235
8610 2827
10720 5561
6793 10510
1171 172
150 5498
5752 4619
4974 764
8733 1208
8512 7623
5218 6824
6314 7292
5472 492
1905 308
8225 9120
3362 3631
4076 465
2258 1165
7612 3398
6909 8486
8417 7357
10097 9650
5830 3474
6923 9002
5740 6359
9128 10317
8368 10389
8996 9532
348 6987
5434 1240
1113 10206
7294 7766
9181 9387
4714 6314
3387 10148
3438 7331
585 2640
10725 7283
10533 6989
7352 3684
2026 9705
5751 2813
1235 10415
8782 3167
6059 5046
10220 6007
1717 156
10193 7989
6915 6154
3715 10332
2336 641
9697 8573
1361 2498
9651 5863
2852 2640
8551 6491
8527 6406
8350 206
6152 6542
7429 10435
6489 3538
9006 7129
6746 8811
306 336
8827 2647
5363 2866
7129 949
8828 1334
8252 4130
8568 4531
6017 9916
8505 9569
3998 8120
103 1194
4370 1790
1883 4116
5487 1194
3778 2335
931 317
2384 1149
9434 5234
2062 8824
1490 8288
9741 5562
2985 8426
1093 10123
1158 347
2165 1192
7488 6851
8088 473
3115 9493
3987 4753
4268 3154
10283 641
8987 5969
4333 7286
1452 326
5445 8269
1447 2042
6491 3084
5566 4604
1735 6535
3429 10362
1177 8486
927 8825
3351 4148
9361 6379
1176 1200
6427 4499
6042 10264
8954 1063
314 10027
8140 3154
2882 5929
9245 773
7137 2550
7743 8677
3234 8827
5306 1205
1175 3115
3206 9651
8427 4264
3250 3781
4884 105
7187 1223
10134 124
165 7369
1910 2825
315 7746
2835 5765
10498 10612
4003 1200
8129 2533
6766 5250
7251 3329
8447 2433
10442 3154
8858 4214
4473 3019
7215 2592
64 1702
3023 6369
5709 7329
10276 2574
253 2537
2241 8056
3400 1228
6793 1926
8854 1175
2577 9908
5439 7907
7779 10699
8301 7229
2019 5034
335 9450
8262 6897
4127 9126
8506 8619
8849 5141
1225 10435
7294 6988
1577 2804
308 760
3584 2358
308 7685
4282 9127
7486 7685
6945 10456
6804 3780
8653 1172
8174 7250
1205 9600
9421 5520
4861 2592
7443 5781
9316 3544
1194 2251
777 1811
1179 3991
6988 1881
8829 7164
2774 5847
1240 673
5233 10435
3541 8790
8426 6397
9151 6703
5073 914
5986 10197
5562 6016
6873 3593
9401 1491
6973 5929
8887 1194
2517 9993
2802 1774
1428 8823
1179 435
2654 79
7903 4156
4646 7204
8350 2513
3289 5636
7247 6656
7750 3156
9111 9858
4070 8507
3090 5636
5821 4922
641 1431
3070 291
1226 5859
3039 4500
2598 7646
7293 10469
5027 1095
7580 4545
7704 3041
7919 9579
1546 6119
4860 3153
4937 3873
5062 6802
8496 7565
1610 7594
1205 6619
3226 5986
3234 1926
1198 5242
3702 5515
8733 8893
2907 835
342 5341
5051 3206
58 3960
3979 4905
5566 5422
7736 7530
10529 8916
7488 4056
1679 6008
315 6374
6490 3631
8995 2261
1786 9589
4657 5562
1002 7736
5859 637
6016 4763
1209 1237
10290 7919
2774 914
6152 9196
8432 2703
8684 8516
6897 748
3752 1869
7247 1899
3792 4421
5734 5238
7337 3568
9225 1348
6507 1223
302 7250
7065 5572
1175 2695
7508 3228
7355 1774
3151 6460
6007 3082
641 8849
8392 6987
2267 8406
6286 4026
7488 7565
1118 9179
4708 6372
5909 3851
1221 3447
8094 1172
3282 8252
8189 8448
2433 458
7486 8625
2799 638
2430 4230
8272 773
2224 2874
236 638
10221 9972
3952 4297
1415 746
3233 8432
3123 3396
9120 5514
4129 8054
1407 4861
1171 1230
3838 6145
8683 6137
7279 2279
8056 1113
7920 2498
8368 3778
4218 2493
5752 8138
334 9591
6987 7090
1197 2057
9511 2165
1185 3636
15 7546
6830 9901
1686 1192
8642 4125
1014 8409
1171 7292
4068 2569
9291 2478
1223 8167
3976 4709
1223 1223
2827 2906
8448 8528
3778 9662
6209 1144
3387 5929
417 6139
9362 10435
1564 9843
4613 1309
4678 7501
1237 3901
79 8522
134 1202
9299 4165
8515 641
5563 6394
1616 64
9120 5377
1442 2172
7039 5475
615 10036
1719 8517
8829 5018
8056 6491
8078 7517
5929 7491
6007 8189
9511 9991
7746 8454
1171 150
10573 10264
2889 5251
6334 1858
3355 5563
6658 1191
7550 7811
1196 5708
3821 1221
7731 6562
9992 2040
6338 1615
1454 5306
4782 10518
4857 3080
10623 10240
322 10220
10084 7293
7918 5008
5637 7129
1237 3850
7486 7480
7230 10570
1446 4573
9997 10219
2010 1229
21 10544
7396 7044
8919 1181
10544 1431
4677 127
273 75
418 878
2593 3090
7603 2813
3910 3595
9322 8831
10624 4289
8829 5750
3117 1181
7506 155
3157 41
10307 3764
9138 6582
9698 6587
9128 9021
6490 3077
8742 5022
3156 2690
5514 9064
638 3244
989 1787
5216 1901
9735 1237
1820 315
3576 10318
3027 8091
9680 8864
9606 6842
6140 4762
8056 3750
8239 1268
2328 5912
6366 4905
852 10361
5034 1235
4258 8392
1224 1426
8454 4213
970 5897
8252 2158
8137 8591
5233 9120
2158 729
10698 8610
6007 641
5025 3374
9701 702
6826 6148
3871 6340
5830 5357
2622 6852
1632 1172
3765 1855
3655 10606
1202 8515
5402 8568
1084 3432
7368 1179
1390 1615
6968 4230
8587 1199
1982 4844
1653 8409
3123 1231
6036 8861
1788 8816
8746 7490
2053 6564
8825 1427
8958 8542
8587 6570
6363 5926
7421 9532
661 6623
3687 8406
7752 2655
8516 7144
4496 308
8826 8512
570 1826
4294 8561
4900 852
1108 2776
7484 3848
2122 3124
2337 9684
7329 8448
8830 4680
6558 5203
5939 6739
6683 1192
4123 7603
10237 7557
1564 3123
720 2640
10303 864
7491 3703
8120 9120
1169 6135
7590 2622
748 8829
5012 8174
4617 8546
8861 3321
9400 1561
1361 4602
648 1463
6152 7057
7070 6055
5487 639
7750 5036
10435 9915
3371 10696
9110 7065
7488 5391
10605 6277
10415 8882
4026 6199
3908 1491
9508 582
8143 7329
9532 2064
3329 1176
1240 9599
7329 8307
1838 5242
6335 9236
1798 2923
8239 8047
6143 6789
9193 9968
7820 4344
1223 2813
5997 10629
3908 2870
1219 7083
6808 6777
348 1192
4422 6618
838 2648
4964 3822
6696 8746
7532 9120
8922 10149
2979 271
7832 10435
9910 5215
2756 5637
1653 4722
9433 6219
1178 6987
1724 4969
9707 6843
1666 5073
2830 5929
5964 6698
9190 2324
3425 2828
6306 2802
7154 8392
9304 6620
6168 1224
3520 6016
5636 4677
7229 3851
5053 6753
10162 8878
4246 5067
478 322
1652 1224
3544 2152
4898 2178
8262 4069
4007 3398
1200 1219
4213 709
3749 6643
8521 7152
2889 3193
6089 3150
7557 2252
6278 6615
329 1071
2493 3092
1517 269
6148 9527
8368 4206
3567 10377
8831 9286
8620 235
5897 10594
5008 5951
5603 300
8091 9588
1221 6072
9908 5033
7138 8051
6219 6154
1194 951
9688 1700
9286 9655
1200 1205
1426 5047
6165 3193
1839 4271
9654 138
7707 7627
10628 8427
7955 5281
8075 1228
7804 7263
6739 4926
3193 5341
1361 7477
9551 10717
858 2771
1198 1176
1209 1228
7504 8075
9335 5544
1572 1171
4250 4887
6793 2981
6379 8078
2800 3544
5752 8894
1200 2253
2088 8114
7920 1775
7897 4508
4332 8893
8464 3679
4061 2834
6228 3703
4090 7294
334 1966
7021 1625
3908 5831
6339 9055
10274 4067
3529 2720
1632 9599
348 5831
5200 6793
6656 1179
120 1181
2467 10520
5243 6540
8790 5093
5348 9042
1486 6528
10428 8709
5545 9066
1491 5561
2158 9944
8835 7508
865 1215
5563 8075
3375 1501
600 320
6626 999
9546 6405
8517 2703
8759 6015
3508 3895
8406 7603
9134 8148
8826 6529
4900 6548
3631 1170
8828 8991
289 5566
4861 8929
1196 4179
10313 4781
6306 1241
582 1772
1176 7768
8823 3090
3381 1844
3527 6487
5831 1202
79 6574
4098 7129
930 1223
1251 9765
2299 1192
10428 5859
8426 7219
9897 1921
10402 8551
3374 9289
5218 716
7286 8759
2322 4161
410 5939
9697 4105
1369 1175
5459 7014
8296 4974
2064 619
4007 2319
6148 2335
4575 10293
982 748
760 2276
3749 8522
8178 8512
2319 7445
3599 4853
6662 5262
1226 6696
8516 2120
1179 2301
5514 342
8823 2840
4937 2297
2663 8129
4516 5163
1196 6305
4446 10409
9651 2033
4368 5073
10447 8486
1426 2663
2585 1772
4124 2640
2634 1227
1222 1426
5459 1110
6151 9321
7229 9514
1537 2640
5831 1226
8522 1179
5010 3031
5005 7689
6570 7848
2368 3799
3643 315
7094 8431
6529 237
7998 3588
406 2154
4126 5425
8975 3263
10570 410
8189 3906
2510 1179
4075 2433
7452 6918
6648 2543
2640 1237
8149 7289
6148 2538
7534 6891
357 136
10696 587
1214 1176
2018 4612
1772 5091
1199 9320
4347 10065
6162 429
5370 8056
7339 5346
914 9127
9473 6570
5929 977
8829 10389
2428 3193
4989 2332
2209 7018
7506 5032
1621 6686
8825 8511
6154 2795
1197 71
9156 3905
6234 10449
9193 9851
1964 7088
9456 2840
8448 3243
8825 7229
4400 1223
9299 1197
6154 325
8409 1224
1165 5928
5912 8819
4530 1194
1940 7581
6756 4418
1143 1491
6953 7831
1225 4773
8615 7422
4854 4357
5219 2825
9697 3257
6756 293
1421 8890
10232 1229
1132 494
10049 4949
5855 2827
8733 6619
8508 1235
5968 1238
4469 2569
9195 9663
156 2137
8426 6154
1171 8609
2428 6618
2577 8864
5544 3282
41 5240
8496 3282
4424 2486
7293 7501
7291 4263
8239 9110
9828 3908
4338 3777
6148 236
317 1024
5180 9521
2126 8690
3046 7055
77 9682
1517 5912
1223 7756
5951 1453
6366 6564
9816 10371
4572 4925
10553 6749
10147 8478
1193 4861
8454 3655
2688 4226
8551 8810
10416 8939
1199 1165
2141 1649
2147 8245
6489 5929
7710 7444
351 10450
6359 5143
8299 10679
10306 336
1430 8138
6059 4064
3123 4106
8426 2699
7044 6691
1463 8486
2277 7247
8690 4619
2344 7026
8631 9597
3703 6395
8364 6007
2516 3684
3414 4914
1171 10335
1782 8189
307 9697
972 5460
8075 2648
2889 640
6545 1234
5180 326
682 6548
1990 10009
1224 2664
4952 721
1227 2012
7897 8409
8426 9534
10335 7310
5943 1093
999 1859
1176 5939
1517 4960
9209 10299
1225 5636
258 9058
5538 5701
405 4330
8834 8857
10286 1231
8741 1724
5514 1011
6117 1728
5719 5306
9482 1113
6219 10712
8684 1905
3630 1181
7617 149
9294 8689
3822 5912
8147 9536
7587 2774
2276 7294
2920 3151
7294 2730
1175 3798
1073 7768
7658 375
8178 127
9630 3280
2854 5355
8692 7536
10724 6269
4452 3921
1160 4703
5545 6208
9120 300
9478 3260
6549 2919
1223 1223
5240 9240
8624 4662
8382 2545
9649 8481
1085 9286
77 3491
7658 991
5011 170
1233 4379
3206 4077
8762 6821
5881 8826
1901 1239
1926 6490
1558 9532
10646 5306
5365 10362
9136 3282
6232 4125
7435 6449
6208 8512
8177 9046
175 4067
9871 9636
7623 6157
2359 2937
315 582
4864 664
6190 1079
9128 1774
8843 8681
6589 954
7129 6746
1229 7779
1192 2289
1222 1172
3297 1233
1334 1477
6334 5218
5561 10162
7623 6490
8242 9647
7230 2320
5561 10544
1200 3387
4899 416
3963 6542
1905 3028
1356 3999
322 2261
6717 678
8502 6286
6148 2827
1728 2331
1237 5520
3911 9636
3838 6490
2640 5093
2310 3439
1930 10435
3089 815
7603 1928
1455 3015
908 6168
432 8866
1171 322
3348 590
3151 7253
9192 7445
4826 9069
1517 4162
10588 8508
6007 3414
9316 10446
5398 8577
6007 297
315 6883
6517 813
7352 8117
9298 5752
3752 6712
7750 2082
8392 910
8587 4126
7862 8189
2033 337
6372 3091
2571 656
6286 9908
4410 7892
9900 6923
3987 3059
8483 817
1426 9941
6057 9652
2334 4458
1191 825
8350 998
6083 308
10001 5545
8502 6619
7501 291
2895 3917
8830 7215
1197 4903
7486 6414
7241 9397
1239 1241
660 350
10318 6927
6696 4213
7504 64
3597 8720
4978 2013
1426 9450
8502 8261
9970 79
3877 5849
8822 9532
1191 2311
5341 4763
6739 8238
6988 8551
9683 5716
2551 2803
9713 1222
5059 5815
4128 6154
7444 5514
10435 6793
6007 4828
8496 1235
6038 5281
1192 5338
5012 79
965 7339
5702 3374
7540 1889
4365 8092
336 4260
1660 8551
641 6549
10364 5986
8526 10636
6239 3608
3193 6145
7336 2049
5929 2846
6940 5951
314 1066
9033 6841
1176 2120
7700 10420
398 1194
1544 6057
5544 6007
1480 5446
7586 10162
9973 77
5868 156
8564 6369
5276 5022
3151 6528
1073 6542
3529 9432
2652 325
401 8390
9659 1912
1200 2279
4677 6591
6139 6389
8886 6923
5500 3930
8056 2131
10553 3193
6956 3631
9241 8139
3124 1202
3848 1430
1063 5951
1428 1559
9948 2849
8184 2544
1404 2030
1181 4070
6239 1200
3438 8129
3154 7105
3474 108
782 8835
4070 9532
1045 7486
9128 8684
3848 8120
8610 5751
2147 33
2970 7375
1234 1176
1522 1443
7549 9999
9789 318
6757 2758
9474 8825
5841 6832
156 2035
8043 7221
6148 2425
7601 8835
4434 6802
10097 8855
3205 7885
2538 5929
8139 7689
852 1756
7636 8172
8169 3458
2663 1214
6916 9395
5230 8843
7920 1192
507 71
908 5939
4546 3048
3660 9458
6756 1227
9071 5939
9120 9387
2118 1172
2227 8614
9540 1199
3250 8000
3669 1191
1756 8825
1772 6793
2335 8273
3208 1790
998 10173
1084 2268
851 10087
9588 2276
2830 9502
5515 1181
8450 4776
2846 8127
1453 1100
678 6469
5544 6379
7557 342
7988 9251
7832 10698
10258 3348
2531 5091
5566 2534
730 1506
7854 10478
4207 9320
2421 374
8091 8817
9927 1147
1255 990
9702 253
3431 10299
4078 1197
1063 8406
5073 652
5426 2950
1312 1455
6542 5119
9588 1615
4297 10428
1790 10318
9388 4860
1235 1695
3783 5530
8189 732
6007 10275
325 3489
8632 1100
760 8620
1617 3331
1215 5370
7193 2906
7390 10628
1365 1165
3154 9992
7557 6104
3140 1378
9609 1629
6940 6227
4458 5082
5276 2995
10703 5091
9299 3023
6589 4127
5412 6535
133 4436
7289 1921
5601 6599
9210 8603
3138 5986
3280 7709
6623 4652
2108 6528
2457 8690
6457 8232
8426 1234
4776 2827
7286 4468
2172 5460
4129 1914
9138 4702
8866 10197
4864 7583
3155 1075
1235 3749
1167 3529
7339 9304
2428 6549
3280 2576
2815 556
9299 843
914 6369
1234 5396
10208 2846
1082 1239
6145 3533
10335 6802
3205 782
957 7215
6651 8129
674 1334
2773 4763
1084 2537
8864 3919
1143 9910
1504 417
9320 5929
1083 4572
6815 2800
8242 8733
8857 3374
9787 1910
1926 6137
7850 6392
1202 6751
3204 9502
10162 8056
3878 9821
8551 322
1718 4566
8879 9636
4952 2804
4067 1857
3665 1192
6897 6145
6038 2216
8406 5281
9967 4418
1224 3343
10197 7368
7533 835
5389 3963
303 5929
4333 4861
746 10081
860 7752
1191 307
9070 1229
3794 4982
2457 638
2645 5386
4125 9087
6963 1435
10195 2713
1205 1209
2652 7010
2042 7803
2120 8409
326 5510
6289 6334
7496 267
4215 5321
642 5012
6410 2574
5460 1176
8135 5895
8263 10245
6135 8010
4620 1228
7289 7367
5986 9286
3194 1235
3185 1849
9397 10435
1156 7735
10633 8811
784 1404
2153 9588
7743 7298
7073 3704
2261 3156
3956 7286
8522 10626
6289 2899
3560 5473
3310 10428
4756 5259
8390 258
9555 1412
638 3454
8517 6952
1154 1430
5709 2279
5563 8709
9265 8134
6225 7367
1231 75
8831 1501
5396 7074
3629 1179
2467 8544
6988 9189
1065 661
4127 10048
5023 2152
3631 8826
2500 8132
3749 6339
6405 7329
8819 8120
2854 1558
7198 1921
10430 8682
9369 4437
10544 7438
4393 5398
2266 3447
4029 2602
9042 5487
3332 3970
8471 5494
2961 4534
8138 3777
9040 5346
1076 3913
7587 9308
642 406
5818 1352
4951 7928
5281 6505
2987 2701
4179 4534
449 10378
10182 308
5566 4703
5515 7291
3438 6148
4952 8441
7522 3906
2262 9193
1172 1455
1901 1179
652 3149
5515 1221
7105 1926
4447 1176
4098 6400
9556 9973
4952 1491
7506 1231
4159 5929
2920 41
4331 3304
8881 4898
315 1799
3655 7580
2905 1735
10389 4128
869 8238
8029 1171
4125 4148
7286 2010
3715 7914
8551 7216
2648 4782
5561 4067
1491 54
10277 1241
2047 414
1430 1179
3151 3851
2320 1235
4543 1721
8189 2611
7743 3206
3619 3668
4900 1198
8514 5012
6289 7635
6736 9286
9284 342
4754 4125
292 7916
10221 5253
7074 4357
6964 4297
9117 8817
6793 4905
9193 5885
7810 10397
7738 8709
1215 8056
2430 3154
8849 720
2760 1463
2307 1894
5907 6016
8990 3597
296 4157
8821 2842
6617 7804
1215 7220
3439 2588
6815 1227
2035 1194
1772 2802
5636 1785
8475 10714
10429 10046
1240 1517
5555 4756
7339 4105
3031 7541
195 327
4757 3269
142 5566
7378 5073
320 5079
6199 4331
6793 6056
5580 8177
6649 6503
3280 5460
6007 989
4902 2010
7804 8409
4297 2214
2010 6498
9321 2276
1224 9320
6971 2622
6628 3521
8551 6034
9044 8428
2640 4915
6137 2576
993 8819
10027 3491
5831 9403
4567 9011
235 71
5397 3138
9637 6490
324 2698
661 9373
10303 5541
156 4271
10083 500
4887 8426
8283 3419
8519 766
8137 3385
7618 5924
3743 3385
908 214
2433 1291
1227 5545
335 8620
8088 6895
6219 8843
9532 10635
9034 9858
2428 1910
2067 5515
8609 9290
8923 4861
9321 3848
993 6112
7034 5503
2854 1172
8986 2800
1787 1221
3486 1179
5929 9224
6232 5318
5234 1905
5866 3156
10555 9591
3752 1805
8127 8178
3631 1849
582 8139
5276 654
7219 5234
1849 7611
7801 232
478 3012
9717 852
9965 3449
6701 317
6528 10672
2206 3310
3329 4364
3730 8409
2296 307
1230 7989
5252 4898
5918 5718
8829 1787
8759 7601
1311 6276
5235 4720
2206 6939
7707 5472
1926 6676
9084 3583
8934 5993
2640 10601
5357 3282
1227 6123
8749 4914
7746 2923
1756 4293
1430 6489
5986 6131
5218 1202
4735 4170
9517 6742
6278 3337
4370 104
2775 74
1179 307
9489 4732
2827 3600
1849 7735
7501 207
1787 6017
6655 3507
1773 3852
6904 6367
3630 10221
8823 3654
7294 7623
7471 9288
3908 71
789 6489
3654 5825
8056 6050
789 8823
5737 293
7557 2354
1176 1932
6209 8683
6923 8846
2724 5207
9738 7293
1192 3082
7496 5512
9042 5065
1943 1200
3123 822
3491 4231
1084 9926
1205 315
9124 1978
1223 4219
7023 1158
8252 302
2319 6987
4763 1491
6137 2640
10382 6548
2640 9521
8368 5986
3995 8863
1824 8488
4130 4434
3166 3859
3576 3993
4333 8426
7955 3509
725 1160
4640 5398
6489 3138
6801 3205
7445 3738
5895 2276
303 10572
4026 2920
9192 10162
4657 6608
1453 10335
7488 4662
782 1231
4644 6885
7289 3331
4076 10428
2049 1572
8821 1791
5210 10318
8759 4520
5292 5544
9651 6463
9546 9390
1171 402
788 1142
5929 5721
1181 5264
2140 7182
2693 8
5242 6007
10428 9083
504 2217
6542 4222
10196 2242
6430 4898
892 1235
6504 8544
6148 6620
7920 1191
1171 2299
3703 6962
2250 8075
318 2147
7339 7804
5799 3851
6676 10221
10623 8829
9190 2647
183 9151
3631 600
1612 4249
8426 7603
6057 2320
8913 2336
6821 9286
1320 6136
1943 348
9605 8542
596 3995
2735 5226
9991 7294
8831 4905
2267 413
4943 996
5248 2680
2053 4381
9401 6589
3877 2180
1172 852
8849 4260
6988 641
2840 838
3951 9763
762 2728
10049 907
6360 8891
10409 1798
6937 1915
4067 4473
325 10228
8502 7015
10435 9175
6314 1345
9515 2653
2884 3995
6007 10147
10049 2804
5514 7643
7253 7831
1238 5792
5437 5709
5360 3508
3886 836
2920 963
6139 9087
1616 5062
3261 1171
7651 10367
9532 3883
6646 6154
6372 10362
10613 6104
3807 3437
7488 7294
5986 1223
5080 6119
330 6456
4330 6137
619 3966
5091 1214
7920 5500
7843 960
4124 908
6537 5011
588 3491
2153 8446
325 5557
7129 2512
5349 789
3715 3421
982 7154
4089 280
1717 10696
8827 7042
5395 3768
9521 2310
5566 9629
4333 9733
6058 3267
1444 8353
1219 1206
4660 2827
8366 3282
2648 8709
1517 3416
7177 317
599 3559
3332 10141
2919 1231
9848 186
8269 1677
2846 3352
8486 2091
3233 404
3519 3301
8169 8812
1455 858
7218 2899
9192 3974
892 9229
9852 8508
3928 4355
315 6135
3882 3206
7421 5286
1181 6783
6168 5093
325 6543
5593 4126
258 6360
4918 3908
8406 4861
7643 2457
8506 7854
7779 318
430 6715
7919 5502
5768 5684
5951 348
8820 6563
10684 5566
7182 7055
7232 9807
8823 318
10571 9548
2652 8797
4897 6491
1176 3908
10043 6712
8843 8141
3205 1406
9011 5222
1179 6361
2889 6846
4076 7501
5234 8196
1232 2319
7636 7444
5346 8426
7129 2126
307 7746
1206 1215
2678 6145
1915 9294
4125 4460
1206 7689
683 8831
3044 10331
6846 9517
3138 8974
8826 3715
3282 4405
1228 1171
2688 4527
5438 10149
4391 5021
6507 1615
1736 3654
3996 8544
637 308
302 8409
8881 8854
8881 417
410 8372
71 10009
6457 2048
4069 4981
6904 7978
8892 1227
4127 7502
6036 3530
8056 9636
6119 183
1192 7336
8129 2301
3280 4850
2083 8825
9214 1242
3009 5283
6548 6918
6489 7294
9571 1164
1241 4331
3151 1554
3655 10486
1231 2210
8855 9588
9998 7643
1431 9910
330 74
8 2152
6490 2813
6529 9704
6343 4183
296 5180
6642 1230
748 303
319 188
3778 1354
5092 1167
2713 7746
7507 2131
9954 6351
10726 4446
8821 10724
8350 6589
6869 5986
8463 4215
7456 782
1957 5416
1228 1269
3329 9305
3778 2018
7389 2164
6940 1205
1181 4846
10053 4474
8138 1331
8056 6070
3605 433
9299 6007
6507 10647
1227 8517
334 9532
7533 8189
2253 3491
1215 3788
3385 1905
5880 1616
9636 4633
7850 9926
10209 6696
9927 8406
5514 3703
10588 6964
1163 8855
5515 10299
3134 729
10717 1225
1209 9357
3792 7643
4762 9602
5062 1291
5042 1620
2286 8496
4126 8178
6491 9321
6856 2522
7593 8516
253 3916
1200 7636
2457 8137
2056 1720
2946 1237
9532 6623
3926 7329
4264 7588
8866 7205
5494 2332
2622 10049
7167 9299
8855 5375
1561 2215
4018 1213
3092 5378
2247 1798
1064 1237
1926 1237
1786 3206
4214 359
7104 587
5830 6793
5904 10407
10447 1659
2154 1206
4623 5918
8709 8390
7336 8886
8321 8861
4861 5398
6987 6801
1176 1376
2663 7678
401 3023
8239 5487
4125 2496
1200 4641
10409 1264
7531 5276
8517 1196
10097 8409
3072 7860
3280 6431
9475 5831
3649 3838
8625 6033
6057 5862
2157 4952
7291 4965
8515 3654
8685 2846
3489 6680
2825 2488
4331 884
3280 1624
1686 8138
4230 1144
41 9623
7920 6282
7229 5339
9848 3869
2517 1988
4861 9822
6154 6620
7421 7546
1227 10397
4118 7657
6590 5306
822 3842
1202 10699
1291 1199
8002 5530
6260 308
8844 1637
9224 4157
6723 5020
7354 616
5284 7286
8129 724
5472 5028
4191 2152
1006 2118
1160 6360
5813 5794
6550 5563
3543 2319
748 8137
3491 8117
8515 8577
4208 7291
6676 8508
9200 3311
2774 4459
447 4067
8890 2393
2335 144
9649 9919
5545 3591
347 7496
3244 852
253 9957
7996 326
2367 6119
5091 4945
2513 10717
332 7832
7442 9014
6289 8096
4936 7744
10409 5520
864 3970
7336 6784
2614 1894
10717 6148
9200 2161
2123 1176
9790 4345
287 5485
3782 1772
2439 9428
7129 6372
10185 7294
5021 3123
1674 1219
1874 7209
9215 8831
3473 6996
6923 2663
494 2542
1237 2429
5389 8636
5538 2924
9518 7253
4543 3782
1205 4776
3851 10053
3228 7339
2538 2176
4776 97
10404 7018
5385 3778
1079 5034
10220 1890
9419 2691
6736 1234
5424 4101
6869 10216
1426 3544
2137 10635
1786 3694
1786 1427
9553 79
2342 1233
9806 6234
1517 8928
2647 4952
8426 10428
1150 2601
9143 4173
8172 6343
10369 4125
8486 1636
3777 5544
6154 1241
10587 7241
1183 8201
3899 7658
1748 3346
325 4294
4126 8846
4571 6535
7916 10574
7581 4887
10162 8178
1903 5768
4900 6548
9588 6620
9212 10712
4940 10356
9849 1282
2705 7055
1143 5514
2920 8985
9714 8426
4152 706
5460 2320
914 2068
1790 365
336 3090
2276 9772
3075 709
8353 326
1480 10299
2276 10314
3583 9908
6528 7504
9588 1082
1240 3359
154 6934
8955 8406
9434 8478
2137 79
7803 1222
3737 2695
9537 4567
744 1205
279 7908
2977 2720
6515 1509
2895 7250
6137 7506
892 2419
7056 301
6299 8502
8866 1367
7045 9348
3015 3400
5989 991
8316 2513
3080 6515
582 6525
4977 8137
3577 3908
10449 6862
263 8996
8573 6679
7293 3630
8278 9876
8392 1240
8928 6589
1196 5187
4367 9556
300 6714
5566 3208
1239 8610
8844 4765
2900 1077
6656 267
6491 253
289 1096
1171 3599
8519 1209
2057 3157
9526 4705
7205 5916
8797 4632
2973 2292
6278 10428
5520 963
1219 8844
8 2538
3956 3138
4682 7263
2447 908
8379 7489
6135 8823
1647 8350
3883 7768
2736 2609
4800 10717
1616 7557
1554 5199
2297 1234
7331 1227
3589 4333
7643 9240
8352 4706
1571 1171
8459 9588
7435 2837
315 6987
7129 7445
1426 2537
4933 2840
10544 8780
9622 989
3414 8991
7499 10009
3467 6366
2923 3329
1171 10435
2412 406
10613 8812
63 678
4077 5944
6444 3703
5162 3115
10553 5437
908 4709
5751 2278
2640 1225
410 6891
1231 8759
3331 1225
6729 4333
5895 5986
9910 3260
5986 10428
3441 2501
1108 9321
2700 3246
7336 1514
1798 6541
2137 6390
8242 2335
3375 9026
3529 4070
147 175
5842 6793
5769 9997
10197 1787
1910 8623
8506 1171
1175 852
5909 5356
4332 1314
522 5520
5228 6425
10456 9910
5737 10320
1161 1631
9820 2127
3717 7018
4125 5039
7658 4862
2517 335
595 6683
1145 6896
8846 2573
3777 4670
1226 3213
10243 9802
9020 766
1562 9098
9120 8690
1393 6366
3314 1307
6515 2165
1901 7445
8368 2501
1686 4213
3124 7831
6227 10469
6558 6278
2018 6505
3491 10162
2775 641
1148 10460
5752 2355
3150 5515
2380 5059
315 10435
7479 3782
5112 6148
5281 4773
4070 4776
8280 6318
5561 4130
2127 10439
1091 1920
7277 889
821 4249
3600 1181
1836 4571
5868 1915
4668 7209
1223 10333
2357 8542
7017 1221
9579 1446
8409 954
2640 1860
6489 7292
6491 2276
9240 9910
3280 5010
3154 656
6524 5859
8825 8823
2123 7220
1773 6801
307 759
9895 2276
2846 8835
1359 7249
5986 7158
10216 1491
5422 8923
8749 7421
7489 3346
1219 5319
10371 7382
7546 2349
7658 9014
7491 876
1000 7809
10221 8115
7858 8810
7483 1269
5494 3329
912 7719
1814 3547
8075 2647
8797 6582
3858 2929
7568 325
7506 8948
7297 9782
6683 1231
2663 5081
8406 8692
1222 6561
6366 7627
10240 1221
4490 6739
8866 4422
2155 2546
1197 8846
2126 3583
1257 1236
2656 9724
3432 7489
836 9848
5999 5690
7016 314
9510 7129
9549 6363
3696 10106
7292 2629
6451 9021
5544 8135
8886 8929
4527 325
8449 4937
4634 5059
3280 302
5939 3995
4758 124
8129 5792
1175 8148
8390 308
8861 10217
995 5768
4514 3023
8741 1239
4332 312
3280 5507
2640 8035
1334 2342
7062 4580
6351 5515
7129 10146
1554 9202
2408 1544
2320 317
1225 6154
9812 2301
4135 587
7088 9859
2126 3311
3172 7219
7533 8759
7488 760
9128 6549
3987 835
3126 7588
3123 7292
7631 3387
10273 8023
4521 1844
836 4646
1202 7768
3185 1214
8917 7488
7975 5939
7562 2496
3310 5908
6037 5962
3877 3332
7982 3026
9395 1790
1227 8409
4577 3507
8174 3732
3160 1874
5281 8831
9766 3447
1071 8751
1179 6286
9236 2276
6716 4703
6793 3777
5740 1859
10698 1491
9151 71
3966 1369
2313 8542
6137 2904
2273 10362
2278 8834
2572 3302
2264 8759
1222 7920
8189 308
5537 8746
4188 2802
4859 5429
1451 1824
10243 4335
7055 2798
9974 10243
8825 4787
3310 5494
692 7633
342 7015
5180 9042
8117 3555
4891 8373
7488 8129
6945 6137
5752 3329
4924 5040
4175 1219
3703 5515
2053 7923
2938 125
342 9371
3090 1335
8448 5637
6489 1734
1194 2040
2640 1152
1849 144
8409 1221
1172 2035
303 4070
9927 5059
8426 3423
1935 4826
5299 9766
2031 144
10624 10456
8410 4882
3237 8561
4129 3023
1517 1839
8985 10303
1172 7288
4362 6650
10165 8390
315 8129
8515 1385
6490 9579
8843 5334
357 3044
8755 10533
10540 6219
7004 5849
8285 5929
2828 2648
5010 9044
1240 1094
8185 4861
6513 1430
1665 789
280 322
3765 7129
6055 5200
7656 5061
9345 6945
1334 10221
6341 6891
2898 4938
1194 6372
132 4069
1219 7009
2592 10303
3631 2930
7421 7352
322 1172
9649 10333
8551 2398
10173 6619
3371 100
4098 7494
6812 5939
3154 5589
3371 1202
8432 5881
9741 8886
6987 2467
6175 5566
3262 6542
5397 3577
2507 8823
1142 4826
9426 661
2276 5916
3072 5929
5357 5486
10697 5177
41 9810
2213 3438
5968 5276
3263 7218
8406 10538
8690 7831
1798 1227
1199 4709
10171 10307
6152 8526
2266 6513
7746 322
5350 760
1269 7315
2708 97
6366 8829
10712 6007
4331 1186
311 1179
7329 5929
6055 3583
4689 5809
7205 1215
10378 9299
318 5991
6823 5012
8829 5928
7506 5537
3154 2033
2846 3597
10541 8056
2336 8129
4900 4861
6015 6219
1221 3690
7897 5
2569 6455
348 326
10307 8486
5929 892
10485 6366
1199 1206
5859 9018
10435 8350
10459 3987
8741 2285
8409 3572
280 5234
7167 8426
5520 8495
7286 1431
2140 2775
9886 97
5437 8252
7505 3467
1849 637
600 8368
8827 9120
10462 1446
3720 8797
1269 8505
2704 1199
9002 3280
10449 3474
9338 1241
317 7623
9820 1491
9468 8368
3441 3193
7289 351
6316 6489
1194 3975
6193 2261
691 631
2257 2567
2266 310
2320 1480
79 1228
8810 5520
3373 3015
7627 596
7249 1943
1524 2265
9624 7506
1214 1205
9088 1229
9725 908
8827 8066
3183 415
852 7289
10668 8854
8835 5752
1544 2467
7230 7603
4567 2645
8991 2692
9697 9534
1206 9520
7339 4124
5515 45
4733 9021
7293 1491
4282 2156
10207 8744
5812 10235
1206 8409
4846 8835
8406 10717
2592 4934
6226 1727
2984 9927
518 258
1234 2294
10147 8959
7254 9058
5180 7292
4942 1789
6278 2360
4078 7065
5709 1199
7129 1235
7768 3167
1175 5170
3392 2640
1237 3261
7390 9344
308 7489
3821 4067
5341 8301
6975 6228
1567 315
2754 121
1428 8518
638 7768
1222 2156
8795 1233
7293 7329
6298 3489
8864 9640
8189 997
4036 8276
1181 5533
7106 638
6739 3280
8692 2156
5472 7368
9286 8891
9871 9725
2840 4702
10415 4076
3280 5009
1225 8914
1832 2457
1181 3778
3387 4965
2158 4884
1179 4342
10220 7780
2926 1215
3441 10305
7559 4687
8493 3297
3266 6603
3752 2267
645 5637
677 1200
4081 6086
4776 8075
2996 3090
6686 5257
326 8200
4214 8890
3329 210
3323 1364
8759 1786
2152 1175
7187 3151
1788 9450
8165 845
8496 10724
5982 1522
3134 3385
7456 1199
6934 4903
10435 7083
6644 3232
307 3621
4528 3749
2774 336
10420 8624
2897 10264
3631 3532
1427 4374
1219 1234
2158 9450
6618 10314
10429 322
1225 3157
2276 8517
8864 2663
2131 1240
6360 6016
5946 1100
3260 6406
523 64
952 10717
1181 6016
5929 296
6154 1221
10086 8389
8886 8502
6064 9107
7755 1070
2569 8189
1756 8201
1611 8189
3091 1234
9287 1172
2708 7230
2127 2627
3929 5021
8990 4681
527 3372
4482 4793
1739 5792
207 1241
4861 8857
8189 214
7566 619
10435 9900
8820 2798
5951 2135
5929 8527
6109 9054
4123 183
5494 10428
1536 6517
1172 3151
430 5302
4076 3517
2804 5465
1906 2827
93 7253
9657 1235
4573 3555
10428 619
1631 1773
3751 255
8551 10036
1656 8502
2812 8483
9655 6730
8812 9215
8127 2409
7219 997
1772 1200
1170 317
7432 3680
237 5306
7715 6530
20 1171
8075 2442
2368 8861
7426 2830
10507 8835
8440 5752
617 8426
346 811
8940 4776
5256 2493
2919 4644
4903 6953
10318 8409
8508 6542
2488 3615
3768 3329
8189 8508
302 3154
10449 257
318 1219
4943 664
6493 4684
6200 4183
4864 3775
3631 8410
1171 4076
2331 5338
7286 4754
2261 5709
10376 4761
10435 2570
4706 10629
527 3206
7289 5514
7017 9044
2319 3752
2592 7074
8845 8390
1369 6290
7832 8683
7601 6168
5091 4979
8245 6148
9069 2879
1227 7486
9434 4861
1171 4370
1773 5986
1729 7717
5240 9526
1427 156
97 5388
10446 8288
6040 7501
4619 3205
3666 8189
1233 5996
4076 10447
5024 8241
6137 1179
4859 9286
10625 8879
1491 5446
1223 2467
1175 8189
10232 6226
326 3310
3441 393
6847 6491
6007 1359
2153 324
2858 351
8056 3280
1964 74
1181 9652
5752 8056
3193 6920
5188 3012
10220 2691
3151 638
1913 5929
4952 342
8480 6940
1192 7743
325 8116
1168 8075
2337 8592
9532 7489
10085 4716
8551 8427
9395 5986
8486 9148
1347 5986
10438 6307
3090 4393
5950 8889
1464 156
1820 4797
4426 5494
10352 2288
9882 6489
10333 7707
1447 857
9873 9128
2537 2297
3904 9348
1024 253
4208 5964
991 4234
3194 6359
1233 2336
524 4861
7508 128
172 7147
5939 10717
4861 2069
7292 3699
8075 2206
7831 7627
10072 2574
2696 9231
6719 1240
1700 86
5234 6037
6312 5190
8096 6289
6467 1172
9019 10635
6542 2084
8426 6987
3544 4381
357 7686
8834 5240
3205 1535
8527 8829
10613 3003
4903 5515
1165 8409
257 6277
2694 7297
4415 5636
1197 2241
2061 8182
155 8426
2493 8117
315 8609
7216 8392
8426 9265
4101 9023
7089 638
8564 3752
2276 6016
6785 6503
1621 1786
7735 10232
1772 10015
845 8452
1200 2802
5240 8551
5061 8173
3176 8855
2537 8502
7634 4410
9240 1236
6744 3911
4523 6698
9510 1435
6456 324
7613 1181
1210 6289
3583 9087
1915 4121
3260 3960
2241 3582
8759 6225
8426 319
2700 5520
2640 10724
7102 8859
3204 3396
4297 914
7831 969
1076 5156
3193 781
1895 1237
8871 7291
10304 5768
5561 10008
9397 77
5710 4996
8288 1172
5395 9591
1229 3746
2320 1205
10435 5605
6618 2640
1011 6489
9480 523
4289 6008
1175 2082
3208 253
7218 641
3380 8952
2360 10500
7830 6824
10281 1561
15 2457
10544 7345
1543 4125
3705 10209
931 5514
6359 10355
8903 4037
5305 4668
6213 1290
5059 410
1194 9919
8542 8182
8881 5494
1921 1206
5570 1241
1171 8544
10435 9397
3864 1350
39 3703
2038 9348
6891 9638
6463 9579
2010 7538
10258 5894
823 10098
637 7250
472 4363
6302 8861
9597 7038
156 7250
3703 7426
7748 10265
5951 8486
7506 9667
1202 2832
9238 3731
6793 3206
3544 10415
6789 3786
143 321
1187 243
5939 581
450 1480
3576 2994
9698 3445
8881 6443
1171 7508
3649 4981
6589 1174
1782 1901
7623 9519
6008 5376
2576 10197
8440 4622
21 317
7055 7620
10586 1791
6007 5267
2887 10712
4037 4861
4156 9257
10408 7294
2549 5986
7486 7735
9642 3282
6793 1223
10428 8557
2296 4918
8515 1773
1194 1215
9397 4018
6055 445
3576 2739
7842 6589
1142 1640
7289 8516
4622 7980
3786 7291
4070 1334
9991 6109
8797 2550
7032 871
5942 696
6016 6321
7293 5027
324 3050
10232 1226
2776 2268
3432 8056
6735 9375
1814 1226
3192 2332
4922 1799
2710 2730
8515 8518
8096 2896
3896 6145
5951 1219
2292 8252
4667 9069
5305 5355
1229 5186
3954 9484
5831 357
2775 10299
7686 1063
1315 1231
2538 2854
9173 6923
1102 9070
8001 4765
893 10274
7014 3655
5487 3071
7022 9040
348 9299
748 1176
2277 3167
6384 8516
677 9040
7291 9590
5710 9972
3746 7491
8692 5515
4214 4860
10235 1973
3998 1221
337 1910
6988 10137
4860 5912
8410 3752
5562 10176
8825 2640
3419 4406
8078 5859
9653 8128
6490 6826
748 3748
318 7508
7315 4425
2645 9240
9502 5986
3193 1206
8183 3995
1035 748
9433 2709
5929 1180
5544 6371
2397 3282
456 186
9109 1491
9645 8590
6489 9912
9547 6945
995 4248
8684 9317
2466 8691
4896 2335
4065 454
8883 4446
1175 3643
6315 10191
2804 7441
9053 8860
1225 7486
1024 6119
4471 8135
10333 3606
4861 7375
5562 1528
1000 8709
7574 293
1464 1236
8888 748
1240 1081
8493 5751
3817 318
6746 1858
6570 6655
3573 5031
4131 9418
5545 8459
2504 5306
2478 156
7339 1182
4322 8483
5561 3597
9847 365
6384 1849
7811 8091
1219 7371
1219 1229
1653 9642
4423 1175
342 2280
138 3280
10447 7336
7365 3332
5874 308
4076 2639
10318 642
1205 9647
2252 7418
7384 3010
10298 6940
8239 10220
1241 10243
314 3509
1196 10232
7229 644
4898 7045
2640 9318
864 6548
1215 5555
8117 8089
6504 4126
3206 8796
1845 7410
3963 9707
8242 7496
1218 2150
297 6168
324 8939
5045 2804
1221 5950
1241 1653
10307 3055
3385 6161
8517 3091
6366 6354
2253 1215
5986 8866
3851 1172
1799 9209
4952 10332
9418 8655
1555 666
641 6655
6801 5458
5183 8232
7580 4246
8709 3576
6366 5544
3908 2010
10074 2158
2126 5192
1447 5138
3443 2802
4214 4127
5776 6456
8589 908
8056 8849
2517 4629
5281 308
2861 4513
308 7241
3205 10636
5081 613
2988 6793
8142 3567
152 9636
8544 2547
3715 3156
4213 9742
10429 4783
9546 1447
637 6153
3280 7229
667 1507
2997 6956
9926 9927
5710 10533
3293 1491
3631 10625
8831 5250
3178 6444
7700 8528
2804 8517
9624 9632
4078 1832
10709 1206
5562 2286
4887 325
3151 5737
3235 10046
10313 5021
1197 4211
1235 6227
1652 4127
990 1037
748 6824
1224 6824
155 391
725 5341
7486 416
641 1970
7191 1234
8139 6410
5916 1197
2326 7143
3237 5199
6489 2341
4243 8368
6289 2533
7766 10162
6038 9647
4003 1221
5386 2571
4883 9210
8290 1543
2804 7218
4217 3582
1790 8472
3539 9021
6038 23
965 5986
8313 6683
9012 8613
5929 9357
3529 9401
8300 5849
9910 10435
1269 3963
5849 7736
8542 3879
8858 2640
6228 2720
7218 600
8610 7834
3362 6016
1209 2716
7506 2457
1171 7356
2652 1187
4537 782
325 1226
5066 3737
9666 1309
3282 9432
7506 1223
2161 8864
1426 4215
3654 1230
4851 9104
8225 9670
8350 7533
3861 10420
1666 2708
1432 6831
3438 8923
2274 4100
9506 9579
8514 9915
615 2360
1116 8242
3385 4861
1559 4761
7978 10036
1221 2824
3715 10220
5306 3152
3244 2260
8855 1786
7225 348
4246 4078
3704 7711
3447 6372
3072 6443
7968 7735
7583 6891
3850 8137
9531 365
7347 1079
9839 7794
8855 641
1271 7602
5742 2415
2626 2064
1276 9643
6007 5951
4534 1874
4130 3373
3863 2065
10057 6636
979 3718
74 9474
7743 5446
21 3491
347 4125
10462 2804
4103 4974
1491 10699
6542 8368
296 4385
10426 9489
2279 4186
1739 2648
389 8486
8506 2247
3254 10163
8288 7720
1799 7996
661 4917
4297 4176
4898 8140
9381 438
2815 8855
893 7569
5599 8826
7209 8620
8834 9069
10412 7129
5082 3337
10413 3178
10166 2336
315 5563
9897 5010
6619 4938
4933 2172
8544 7736
5813 3630
1206 1176
5506 6115
8426 9621
10162 5281
2862 1849
1215 7626
3718 7750
6057 9401
1224 79
2390 5515
1227 845
6658 10544
3244 5929
1905 4426
2929 334
9200 3847
9211 1305
9591 3595
638 6007
5742 6356
8749 4493
7636 988
5698 10256
1085 10318
2118 9653
5501 143
320 8035
348 9670
10299 5031
10362 9227
6494 4934
10011 8866
3990 1717
2936 6314
7744 2825
114 10435
9775 2804
4246 5197
4696 7591
5562 7014
9638 6589
10623 8828
8819 10626
8709 1219
6055 17
8797 8321
6826 6842
77 4999
315 9657
7751 8780
7394 2360
9235 6793
1181 7435
2622 8448
8486 6525
8516 9046
565 1171
2463 3206
4069 10243
4396 600
10452 3240
5513 3218
3907 3057
5966 2608
638 8823
4183 4739
4686 4098
5859 1215
7506 5080
6549 941
6489 2647
6543 1849
7712 4000
10450 728
9802 7289
1235 2033
463 10291
3466 8759
1787 4331
9067 664
8823 7743
9395 3544
10335 9910
5042 2920
2310 7916
472 8117
10435 1072
5487 8184
10699 3619
8350 6784
8614 2625
7324 2319
1238 638
1600 753
8407 4643
1008 8409
8448 7229
5504 7445
5297 5434
1249 8506
2924 1172
5929 2013
9321 5951
7289 2305
6895 4137
4525 5262
8544 10435
623 8174
5707 3667
8825 8846
3387 2846
2580 7292
1691 3597
9299 1455
8886 3124
1730 7444
10449 8528
8691 8846
7656 1334
6154 5281
629 7636
2568 1684
91 2640
7657 6361
876 9321
3186 6506
6589 2582
3429 8855
1185 9877
3505 4827
3320 2880
3791 156
3489 1200
2307 6079
8844 3028
6173 9506
1453 8252
10456 4887
5427 10026
7291 9435
3204 9210
666 5040
3124 6163
10201 2299
2158 2149
2720 3844
3091 7315
3371 7055
5830 9713
6895 3348
9711 9873
1735 10553
2360 1854
10409 2889
8056 695
5187 9129
8831 9910
6844 2420
1351 2457
2648 6249
348 7685
6570 5218
7584 5397
9085 7026
9815 3443
4575 5271
9042 660
8826 1809
1235 5505
9926 7336
1071 3654
2501 9190
2166 9908
6953 296
6209 7481
8844 3496
1214 10303
6139 9521
315 1334
8406 7230
1144 9156
5495 10435
4874 10350
7294 8619
8129 1202
8427 1179
6360 5276
5276 6542
5813 1441
4860 8117
1240 9710
1197 2999
7501 5894
4684 8834
2640 2241
4918 7289
9040 7291
3778 908
1707 7616
7374 10069
6896 6362
8359 6489
6142 7617
6802 5073
2237 6372
7627 9923
875 2846
2895 23
9591 1847
10717 1215
5601 4399
1781 1215
8528 6427
7533 5062
7035 1915
4762 8542
8829 6873
3716 7623
9415 7581
9488 6620
2923 3019
1558 5830
7293 2504
7253 8544
2587 1462
4704 941
3489 600
3415 2276
6754 1385
4861 2775
3848 6897
3244 953
8232 6449
10435 1790
9286 4359
5794 7828
5 8440
1192 7289
3639 1431
4409 8973
1235 155
8431 6210
4937 1557
8886 9088
1673 6533
10635 2812
10408 6891
8849 9631
9696 2363
5028 155
8189 4214
3136 9120
6289 7567
4622 2342
9357 6987
4705 308
7750 5233
10333 600
8511 8136
3848 9760
6159 5192
878 188
3704 6457
8692 4341
1194 8409
1235 10162
6340 1192
1229 8307
8866 8189
1847 3298
325 1181
4567 3544
6529 2802
9101 8229
5389 1798
7294 3576
7758 9856
6587 851
4517 7044
3092 9395
2241 8189
1172 7129
5968 1210
213 6784
1790 10195
460 5515
6897 6938
1230 2244
8749 3954
8857 6154
6940 9054
6619 5849
7508 1739
6372 3164
10544 5637
1200 7157
3631 10037
7025 5929
1089 9787
1926 1550
2920 188
9032 9326
3507 1901
1164 3468
2899 8766
5476 4129
6137 8849
6359 4216
8189 3559
4732 1442
5226 8939
342 3267
7506 4434
1519 10435
9325 8886
7336 41
9926 6232
3852 5740
3228 3208
6463 9526
7304 8189
1194 342
2805 8326
9209 3282
7603 4619
3136 7251
1786 1223
4899 8543
10585 1226
64 1199
5562 2929
2457 5041
4674 3987
5281 219
4573 4035
8515 7421
1419 2923
699 747
9358 2108
3116 5566
5386 7339
5885 879
8454 6873
9973 9910
9236 2542
5512 1238
9299 1537
641 4123
5201 1799
9900 1143
5001 9228
1085 5189
5563 5082
9546 4329
195 1476
5276 3963
7623 3462
1191 2828
1240 2466
6826 315
2466 3193
10636 2147
4571 1727
3204 5494
7656 4575
3244 247
1225 3234
8955 5012
4534 7603
1537 1237
10299 7278
4333 8860
8169 6734
8826 1735
7677 8824
3313 347
1448 4873
1824 6520
4508 6007
178 7157
7456 7329
4156 5019
5545 3970
8132 7354
1172 8542
7294 1922
3489 3156
4657 433
1234 7783
2222 5595
9832 4478
1225 8392
356 1544
5010 9532
4098 2504
8692 7291
3125 8834
8486 10212
7920 5020
7686 4734
9221 8036
2728 9782
320 7583
5884 308
9770 5566
3951 4937
6587 8827
9397 7832
4860 3588
3280 317
1222 4264
3123 1238
2213 449
1240 725
641 1223
2716 8573
1224 637
5437 5752
6669 3124
6491 5859
8264 6894
1181 4098
892 1822
5562 5929
8563 3827
157 9993
3630 1049
1148 8567
4070 9767
3571 4657
8162 8406
7658 8829
3620 2336
7341 10366
2467 10599
6558 1666
5213 2277
10334 6360
3206 4682
8016 5939
8138 7292
10438 2857
6505 1010
4366 3371
2127 1464
3359 1229
1915 10585
10220 3055
8716 6923
8282 2575
6940 5701
6507 2227
6410 6276
3251 1002
8889 10389
5604 2336
8564 8797
507 8147
8239 1632
1223 5751
5988 1596
5422 1447
9736 231
7808 1234
1156 6139
5930 9854
9518 6286
1914 9636
7589 4333
9927 2316
2550 1194
10415 8797
3205 9418
7253 789
3491 1990
3439 3414
879 8189
2640 6489
5865 8939
3265 4282
1229 7286
4883 1802
1192 1360
2762 1181
8844 2237
4881 5514
220 1690
1491 6314
1537 7557
6265 2539
315 323
5220 4839
6047 1309
8823 7189
7422 7743
814 846
6289 3847
5386 7537
7445 2077
10148 2297
4135 4127
3047 5512
1091 1176
3802 5813
2827 10164
7292 1624
1369 303
8551 7456
7210 2908
562 3282
9299 4572
5831 954
10555 549
3684 8799
3880 7643
3419 41
9848 9044
8075 10428
1191 357
8502 3764
4860 4898
8252 10013
10362 1238
6987 4460
1902 1197
3387 265
939 7329
9450 8711
4475 1770
2210 8285
7055 8903
4952 3490
4123 4925
1199 852
3250 5940
641 7773
6793 5445
4139 355
77 6036
5910 7580
8293 390
7044 4006
6253 1786
9579 10420
8115 365
5881 8958
9808 1786
3123 3154
5793 7016
3668 10085
3736 4861
6506 333
8252 4536
6154 5752
315 8877
2544 6137
5010 7278
8516 1234
5062 3495
2815 414
9299 1172
9282 2121
6208 8564
8834 10720
4968 322
4447 6053
10299 5636
7293 2227
9189 1179
10657 10181
1905 2360
914 3206
1209 1766
6384 2164
7340 9534
8075 325
2457 8361
9517 7991
8829 7393
7336 10438
23 1199
2335 9287
908 4851
9229 4716
4284 8496
5561 2260
6016 586
3606 1234
7037 10043
308 10162
6219 10517
5831 4534
3576 1209
3813 6450
143 3212
6779 2158
4571 7129
6923 8426
3117 3256
760 5338
6226 4112
8829 5824
5385 1237
5718 3965
2889 1202
5305 1675
7757 5863
7031 315
1406 9696
3754 2920
8823 1214
9767 9698
3631 5929
4622 8512
10656 3138
1756 432
1817 661
4134 10351
1179 6715
4640 7290
4763 4250
5304 10478
3335 3233
1181 6148
7065 2700
928 3334
5558 1202
1236 10418
2279 7736
1234 1237
8754 8189
2684 10462
8683 10221
7735 1987
337 1197
1176 8884
417 9395
1227 9485
1176 7853
7089 1932
2667 2157
2828 9061
9910 10132
8733 10276
3583 8177
8516 5412
5010 6052
9363 1798
1164 7919
292 4572
8835 41
8544 4861
4330 7289
6289 3310
3331 4952
6696 8508
6600 1209
5478 3499
3117 3737
6565 2467
1791 7504
1430 65
4535 3090
10231 9511
7329 10553
1223 1488
9398 3439
6289 9984
1958 7296
7251 1353
8265 325
1673 9317
1240 1154
5091 9240
6139 2714
6461 2155
834 1227
1798 5034
3129 97
1088 4477
3371 7437
5515 10204
8409 761
3654 858
9018 10209
10685 1111
3685 3328
4297 5012
3630 1901
1223 5946
4183 4078
8844 5831
2813 8577
4509 8075
9232 7483
10504 1234
6083 5596
3166 6621
7229 220
7763 1172
3354 4125
3206 71
10044 4826
9388 8973
10361 1772
8581 9200
2820 7234
6154 10162
1555 9566
2573 9910
5859 7881
2774 10633
1199 5197
2305 3538
3385 5056
1171 2728
1445 2136
5986 2640
3282 7129
6923 8610
8274 4357
2512 6830
7496 10513
6421 620
8096 10357
8426 3433
3634 297
1881 1491
7968 1172
8543 1181
3773 8621
5908 1787
8923 10334
6139 2908
7727 826
3598 7830
1834 5742
1239 760
2813 1226
1365 7019
8113 9450
7804 2726
8137 1194
103 8353
4128 1233
9507 662
4129 638
7229 6739
2933 8913
6780 8930
10435 10494
2802 4728
1233 79
7842 6656
473 743
322 2356
5251 9893
7743 3280
7383 4328
1785 707
7129 10533
7280 8346
3687 3544
3282 3794
7251 1889
4385 4232
2206 8743
4810 8611
5091 7865
9214 4078
7908 2776
9696 8193
2848 9088
335 5718
2066 9877
10174 7156
1227 7603
8089 1168
4619 527
2314 4834
6154 1537
3839 4213
9993 6698
5831 2611
5459 1210
2517 1176
2575 1228
9926 8273
10473 293
1241 948
1491 4019
1491 7739
5391 2798
9795 3653
4067 8857
9867 2738
315 41
9020 8810
3156 8641
4067 3259
6503 4640
5010 9895
1828 1209
6245 79
2006 3041
4037 7491
5304 2276
5507 5938
2622 1615
2923 7565
5724 10340
1362 6444
4459 10064
1815 6139
10008 3234
7736 2152
10123 8512
836 3134
5865 4974
8288 156
6384 9456
6615 3907
2140 1113
2828 2882
6234 8759
1071 9299
5281 7702
8386 3329
2122 5566
106 9698
10275 9171
1191 1225
186 2031
6372 2342
727 1172
1914 10307
642 3778
2137 5927
1491 1071
325 8011
3261 2538
1227 4402
638 318
8139 6017
9299 9526
220 9722
9485 8365
9696 2976
1653 8245
6488 3843
242 1171
1071 1222
1241 10696
6548 1426
3280 6487
563 6657
9239 9120
5566 5281
2111 1225
156 10707
10335 642
10726 6489
5396 1418
257 3572
6940 8285
7294 8368
5147 3795
1172 314
8189 79
2775 8511
3138 3747
7055 5752
5736 2728
7533 8790
8486 3200
4861 329
5520 7617
6898 3835
1237 8390
8502 7916
8075 2368
5380 6473
4853 5515
7831 4271
3747 5529
10725 6234
2457 6469
4155 1113
1926 5462
1517 7823
6683 8185
6851 3282
10657 8684
10716 2592
1240 9320
1091 10442
9653 2640
293 2802
2488 6461
6168 2053
2086 2622
641 1233
10625 7107
6756 5859
6619 2503
9844 3765
3684 1038
4373 1178
7065 650
9474 7506
1209 2537
134 3282
2298 6382
4776 1309
4616 7496
723 35
9636 3738
314 7129
1752 3489
5291 4293
2814 6739
7735 9713
9034 1143
2298 79
5929 2155
5545 1113
2640 8361
3187 1224
4984 6987
1224 134
1175 2150
1227 9702
7250 4860
8768 7746
10613 3228
5073 2226
1202 1221
1179 253
5824 1224
10426 3193
1229 7251
318 1849
562 6190
8857 6714
7294 10712
3387 4889
5093 4128
1202 3631
4213 4900
6686 2730
6412 167
5565 1653
8803 7636
6621 2509
10238 843
7336 1180
4548 10427
7278 902
5831 3031
580 2319
2158 1431
5240 1200
2756 3654
5908 8478
7457 8432
6410 8544
6940 1169
1179 7291
3057 10203
6286 3332
6137 10544
8819 3944
2551 5859
3395 5359
4000 2775
641 4925
3090 327
3782 1181
6950 3527
79 1181
2804 6316
829 5566
5386 1549
318 6372
8893 10419
2686 1156
5951 3655
8117 6134
6278 3154
1990 6277
4125 10708
6702 7625
21 297
3310 1179
10303 4667
1790 6797
2292 4484
7919 10483
4857 678
4380 5446
4792 10625
6548 348
1172 10717
131 348
8835 4161
1223 5939
4235 2156
1257 6542
1491 1095
7739 641
4519 7488
3705 6649
7750 2529
748 4900
2755 9368
8392 6508
9991 7456
9624 9519
10218 1910
9299 8522
6897 8858
10162 7681
1144 348
600 3261
2367 6491
4861 4333
9152 1230
2569 4688
7916 6314
8636 1171
5514 1491
8544 7506
4630 3541
3154 7508
7797 4898
9298 5050
5240 912
6314 2329
308 7449
8501 5240
5379 5081
342 2176
9299 1206
8849 3124
8441 1142
2822 8688
10435 5386
1198 8174
308 1202
6256 9825
2394 3167
1224 5073
3261 2703
1428 8709
6469 897
5929 6152
9251 8692
1071 5398
2473 836
4898 8014
10570 4125
7288 280
2846 253
10356 155
7764 3490
1780 6615
2570 8733
907 8486
1428 347
1215 10220
3489 2800
1926 2865
1378 2227
206 10725
3528 1271
599 4068
134 3353
1176 8684
9124 2041
1070 7994
1215 607
6148 4332
7815 7832
1012 4230
2241 1172
1765 5674
2335 5499
5894 4222
8145 2855
6016 836
4703 10610
5792 5708
1221 6016
1479 5512
8421 5034
7546 139
4125 7471
9973 9088
3138 1455
7770 1735
1853 6145
2359 8273
7090 6285
4996 2804
7253 2827
3156 5566
4922 3827
4860 1197
2622 5562
5073 8519
4930 1427
7292 9926
8580 3260
2840 1234
959 4067
3130 3993
1786 1231
1179 4918
1221 2279
6225 3489
4123 3474
1224 428
8713 4173
3332 326
7129 1240
1772 10449
6367 977
1230 3489
6444 400
5023 2033
10724 3280
1269 4255
1334 3410
7830 7489
9462 7804
4271 9926
2802 2919
1191 2300
2365 8353
3747 1063
1171 1225
6155 7594
8609 4186
1225 2774
9070 2137
7772 4860
2737 10412
3208 2828
3090 1192
893 10306
2612 8759
8711 7289
2120 5509
357 8174
1172 2206
7508 4776
9579 8127
10415 3992
293 8855
6753 10435
9134 5752
357 1192
8598 1215
8496 2771
3355 7230
7286 4006
5515 3978
7168 10186
7375 3845
5493 300
9125 307
5868 6355
8822 10362
842 7055
2740 1175
1075 8591
6460 1717
7022 3630
1430 6227
4036 1891
7746 6016
5406 1184
8587 318
2446 3850
8140 10389
4271 7426
188 4272
4264 8733
7919 5218
3362 6489
1230 318
9070 2575
7329 8264
2895 10636
7704 7074
9467 337
6033 4130
4288 4332
1240 3151
5494 8795
7068 8821
8577 2583
230 3310
8434 6782
7129 315
2592 8839
3441 1175
1315 9587
1226 231
10318 3510
2353 6891
8056 3193
1176 155
9782 9947
1219 3912
2538 9192
3668 8830
8426 1172
8409 4472
5740 1233
8749 6707
638 4333
7750 8117
836 2917
3684 4901
4860 9526
6289 5740
8051 7376
5545 10408
9321 121
1240 4939
5530 3660
8056 1584
6504 3123
9697 7377
6040 2467
4126 8812
6008 3474
7292 9926
1238 5281
4797 4567
8545 1236
7291 7215
9193 326
2739 273
1209 8753
9320 10207
5952 6384
2467 1359
7283 3134
4875 7039
7467 9192
8486 2866
6366 4900
6739 4826
300 8849
4099 7251
4666 669
446 1086
5986 6427
9400 3280
4038 1228
8864 7581
6505 320
8894 302
1171 3123
918 167
8426 9040
5545 2320
7230 7738
8823 1821
10303 8684
303 8189
3445 2123
6204 6137
3580 762
7656 10429
9917 3420
6062 10362
2381 2443
7246 3544
2920 3208
5926 1112
4861 5067
1723 9120
7336 9194
5916 10724
9521 6038
3070 1172
8426 6037
7658 342
6142 2866
8406 3516
5184 9655
3150 4151
3765 9192
924 4127
5566 10209
1071 454
6822 8709
8486 3667
8941 1071
318 3043
7941 1226
1782 5563
8409 4655
1235 4617
8609 7897
3544 9669
4826 3205
3181 4124
4679 8173
1110 6219
7289 6602
6166 1209
10332 3151
186 1228
9966 7253
10435 3508
10435 6620
2572 41
8056 8624
324 7339
8506 7486
2997 5091
5880 2694
3439 9548
2457 7971
5813 7444
9310 4903
9668 7746
782 314
3826 8506
315 2837
5514 8129
7129 7940
1631 5276
2666 6042
1915 1181
7371 1945
10435 6529
1427 2380
5413 6589
729 6923
2342 10243
1382 822
156 2443
8926 1252
308 7864
7291 1786
7501 10409
2263 317
10335 3374
4332 8759
1227 1915
155 5514
1235 9731
2047 6716
9155 6489
7372 8859
8409 3156
8506 7421
7832 2305
3466 6286
5566 7353
6558 2383
6166 8517
4069 2130
3537 1855
9506 10149
8823 9625
9176 3883
835 7037
156 1225
6789 6988
6981 10545
1209 4246
10162 6851
41 3350
858 3877
325 1171
4384 9517
1273 7293
6125 3023
2013 1517
8857 8691
7804 8893
6987 1798
4187 5909
1463 1936
748 10649
3996 1430
1181 1176
1172 2123
9395 8711
1616 619
2407 4546
8216 1915
3807 1113
4086 2592
4370 2360
2299 7218
1192 3331
2127 3206
9024 10001
1297 1238
1037 3778
7277 3865
2319 3309
3151 10275
2276 2206
7794 6826
8833 7496
1624 1739
5028 2120
3398 4878
9118 8044
5218 5852
8812 4763
5396 6137
8409 2276
10365 1228
1221 2571
3210 7286
8765 8491
1196 8514
4776 8426
7658 2150
1882 9503
4479 4395
4125 9735
9435 7294
5885 4335
1235 7421
9653 8426
1111 4128
8409 9707
7294 7920
8496 1172
4860 4458
7311 3655
2150 7289
3209 709
1227 1788
6923 2602
8835 1926
7483 6365
6456 1923
3631 951
6489 7746
619 1826
1223 8403
8834 2640
9765 7803
1202 10287
2263 77
1981 4098
9298 2320
9779 10610
7293 2641
3848 2064
2504 3576
3944 5207
1786 9448
7251 3705
6092 2899
3416 2655
3654 2252
5164 5394
8426 10166
5306 2550
296 5087
9517 10221
10047 2826
2689 10029
4032 1240
7336 6148
8516 7329
10291 2663
1176 1547
3151 9936
2292 1199
183 7920
1733 7656
326 3489
6981 1192
1179 317
6930 4331
10712 8392
8090 2493
10456 5566
7489 4846
7916 8683
1512 3125
8832 1197
1387 7206
7989 3208
5515 1835
2457 2504
4331 5509
3576 326
7251 2506
8116 1900
1269 4903
1179 5252
1808 6701
6148 10625
3507 3262
5939 1214
2802 1093
297 9233
2273 492
5566 87
6178 6700
1176 1869
10570 183
5880 2301
1787 3578
1772 3662
5062 884
1227 1224
8738 9409
2985 93
4008 5010
1228 9299
3193 3010
3622 6975
6987 7912
977 6433
1851 8506
10649 6659
666 6224
3151 789
3528 7253
7619 4455
2957 5939
4297 1241
5093 7129
9196 10065
663 9956
9014 1675
9658 576
6909 9069
3441 4144
9205 3491
1448 2336
9928 4070
5562 8932
478 9532
782 2630
1862 8350
3441 2566
1776 2923
4393 1872
10367 4488
1 7292
3392 4828
2899 1624
6686 4861
51 2131
9926 4214
1223 3151
716 2568
3684 8363
5710 5073
1238 3331
7957 5545
2661 9118
1809 1215
2584 5460
10337 8835
1209 7381
3387 6649
7289 9397
8522 4434
5446 10651
2337 8522
1360 6268
7367 4937
8201 4124
9554 1879
3234 4063
1430 1775
1094 10435
8350 5904
2708 10435
2476 2909
2802 6491
3242 6793
638 1176
2165 5040
1455 5137
10335 3704
10384 5929
7329 7501
1198 3765
5752 7995
2273 1494
7129 4297
7763 8426
2447 4421
1404 6007
5929 10029
3576 8075
322 2622
1926 2925
1181 6530
4861 4922
5831 1113
1219 5306
4619 8747
8894 318
8496 6148
4898 6782
8185 8406
9910 6647
174 10334
3789 1455
3329 7006
8749 706
8288 7291
79 5362
7246 5951
9395 6286
8152 4646
3234 1849
5561 7656
9485 2149
9643 9563
3631 8189
6923 9433
6621 2459
10435 7065
4292 5302
9640 5948
3514 7580
6592 6824
2016 4860
1651 7423
721 1214
2570 3280
8301 4113
7849 4100
973 5545
3073 10169
10435 2244
233 9210
4214 8182
8101 6934
4173 1233
107 8854
6267 6299
5458 1926
9621 7445
8799 6145
5563 619
134 2258
4163 1531
6369 9193
5636 2257
5016 10717
4125 6723
8075 8519
325 1428
2663 1426
1145 5545
1259 1364
9653 5768
3536 2724
7583 2636
7803 4772
3387 7289
183 6692
5752 9642
2592 8128
8120 9098
5563 9851
324 6345
6677 1226
748 2486
6135 8502
6226 2176
8486 3705
7506 3477
4573 1083
4996 5062
4815 10553
1192 6046
9321 1770
5514 6135
6239 74
5830 2297
4736 1430
1215 6834
10635 7263
8185 392
4834 4026
10307 1181
8864 8406
6989 6935
2053 7914
77 8299
6286 6359
9636 5515
3572 6782
185 2457
7643 8748
8826 1632
4227 1017
6618 8527
8056 7538
3508 5690
8426 6678
282 4243
7609 3777
4223 5437
9042 1209
8879 5864
8749 561
3977 4686
9972 10361
3528 7583
8733 9579
9014 5276
2261 7916
6145 3361
2092 4129
10624 9195
4911 8369
8913 6717
1229 5673
1905 1426
10378 4333
9047 3583
1855 6226
2889 8409
262 4861
4573 8551
7291 9384
7703 183
1235 6359
1227 5571
9087 303
7063 1942
8263 5939
303 7230
2430 9344
3689 7743
1785 8620
641 7215
8273 8849
10680 8139
4429 325
3451 1172
7566 8886
2152 955
1191 7182
3491 2756
1234 4949
991 5341
8349 3156
914 7368
374 6153
8056 5341
3654 2647
4933 9767
1670 8426
9432 5319
9902 9960
8991 3337
5811 688
221 7643
8512 7657
7044 1095
4125 641
3906 2899
4370 9536
6842 7339
8193 514
126 7920
5929 9698
334 10513
7803 1181
4765 5514
1364 8056
97 2865
8285 4881
3864 10162
8740 1926
6365 3746
5062 8002
4922 1224
8595 1168
7286 320
4567 325
1205 1196
2763 6726
4231 3791
4335 4333
3434 6148
3070 64
8935 10574
2498 3838
7309 2648
9288 8426
8609 840
334 478
3191 6485
1233 6789
3357 6490
8440 6369
9021 790
1849 1194
1294 10131
10148 4079
5882 1624
5562 3809
6570 3509
3778 10197
8113 6306
6736 4210
963 7291
1229 5093
1849 6620
8517 5636
2053 6743
984 5032
8914 3690
2900 1465
6549 1197
4119 2020
4074 2919
6528 9639
1491 9422
3464 6038
7612 2522
5691 10660
79 1787
8651 2776
7489 5385
9940 5520
6518 10435
844 7147
10435 5052
10623 4173
7367 6054
6007 3301
4370 8189
4557 3583
6549 1176
8406 3801
9201 10415
1178 8825
7771 8990
8789 8845
1586 7292
8858 3631
1198 1849
4385 8551
406 4861
8846 662
10428 8923
5739 5737
7750 1572
789 9084
5214 4436
317 1238
3987 3597
4264 1197
1735 9754
3263 4210
8535 8134
7657 10568
1235 1926
6897 8306
6739 523
8835 1093
8621 9588
7657 2206
1407 7421
9591 1269
7294 426
9069 2331
3588 2775
8169 1191
3509 5116
1647 6490
4699 2089
1735 8454
1176 9002
10141 7683
456 2360
2652 6057
5545 7292
1271 6905
855 9039
4213 253
326 1491
641 303
2948 10333
8351 4397
1179 7919
1235 2651
2593 6822
2059 1191
4218 7291
7751 9722
4487 8035
43 4213
9064 6793
3167 7445
998 1171
8117 7779
3011 3419
9992 4688
8820 7336
940 1192
7696 1739
8201 5514
3655 8577
7078 8138
5036 814
8893 3491
2140 2457
5112 5006
637 3848
9288 5156
4485 2640
4712 9597
7525 7286
1487 1790
4214 4900
7914 4069
271 3072
8508 400
8671 5374
8035 5091
3812 1205
1172 1561
1191 4675
6830 641
3716 1237
1334 1219
4405 892
8129 3684
6104 8991
2442 3373
6361 7735
1419 9866
2920 8843
4178 671
8116 4643
1192 9886
9471 2120
7489 1772
5544 1772
8824 2020
8056 347
1558 10162
600 9531
6699 9327
2501 5379
9418 4952
4128 7896
8238 1787
8489 1085
9298 6194
8871 10456
4629 3715
3331 7317
6071 2033
417 6282
707 4215
2950 7331
1849 8189
1253 7596
6368 2126
3521 9490
5091 1772
2840 3757
2827 8359
3091 4234
9044 8749
7139 8957
3206 9850
2279 1772
2156 6782
4418 7083
3952 2734
5545 5392
1142 8642
4214 9309
9649 6239
5636 7373
9120 2120
4567 1491
307 8512
6954 3669
1171 1241
10677 4271
1945 8526
7489 2920
5927 2919
5566 1176
6277 5894
4418 1448
300 5939
9031 7348
110 5060
1181 2430
6636 4187
10252 2602
8720 4567
4449 6264
3092 2941
6569 8409
1239 1558
8708 2774
2430 1241
10429 5563
10570 1910
1241 2885
2315 8903
6007 4861
681 4016
5566 9972
7517 7942
869 3624
9433 1921
8625 3574
7158 8486
3186 6655
79 7795
5929 1182
8218 5078
8177 2301
5545 8690
8544 7345
6092 7689
8559 8692
1434 9841
1176 5563
2179 5012
3690 1544
1155 845
7292 3014
7289 3636
1880 8512
8496 348
1421 8169
8134 8772
10717 5234
4943 1383
3138 9569
5811 6504
3374 10485
8625 3092
8491 6038
3418 7289
1698 8426
6618 1799
4861 8518
6529 1491
7259 9546
3490 2123
10085 10544
7707 3236
2367 5741
2826 4694
6617 9064
8264 4181
414 3047
8409 2574
1181 8020
10304 691
6181 1412
156 6424
1175 6057
9900 6789
5448 9972
8506 599
9192 7000
5563 6366
3956 1202
1209 3261
321 2804
4692 8763
318 6016
3188 822
6306 9556
10569 7748
302 1200
268 5981
8885 1234
3669 8753
3816 1175
4464 7175
2629 7004
9588 9472
8733 8708
3269 1428
9548 8377
9874 1171
1228 5187
4390 7636
3090 2542
9238 641
10696 596
733 938
2774 3692
8928 1428
7289 7895
1884 143
8810 8409
5316 8390
320 3654
8508 10544
10035 79
4634 5218
3260 2240
9876 1428
1230 7542
3386 10717
8512 1841
8734 3694
8129 9189
315 3282
6764 9605
9571 10588
9210 3244
1978 488
1165 3654
8117 957
9679 322
6658 4952
7131 591
8844 6542
6581 1016
590 8409
7488 2155
1814 6037
5122 2679
789 1172
1915 2322
9649 660
6570 7677
8709 4008
3908 8528
1226 7291
8823 7656
6700 2151
1093 7292
4952 1202
322 7489
2501 4142
5951 9974
406 6723
3124 1172
3193 9347
3877 1231
10456 3205
8319 1214
7486 8749
308 4389
3877 2033
2797 8834
8843 4844
6649 435
3490 4125
524 4434
4641 10220
10373 1215
1222 10395
2018 3839
3507 3138
8035 10243
4861 2904
6135 2423
10550 7286
1234 6709
4581 7496
7801 5429
5306 4657
1355 1217
6552 2260
2632 3749
743 1541
9588 8350
5473 725
9997 1191
7409 6945
9857 2272
1179 4905
9803 8709
9002 10409
6940 5515
5412 582
1164 9296
9257 2158
4914 10717
3023 9195
7021 1070
6167 6505
79 8426
7941 521
6491 9805
1181 3600
5051 2467
1199 5813
6988 4624
8062 682
7163 9256
7055 7686
6570 9434
5028 5091
9069 7445
7336 1148
8502 3090
4213 8409
5524 3630
9870 2265
8971 4272
6616 6148
2703 5975
864 10397
3280 4125
6491 2620
9927 7470
8892 6154
7635 6516
4332 748
1227 2047
2899 7635
1491 3385
4456 2221
1915 8350
1234 5028
8721 2120
2210 1179
8577 9194
2178 8624
127 8139
8823 10462
6796 351
4418 8426
4026 3574
4355 9972
7722 6150
5831 641
8451 8138
6972 7779
7294 3434
2525 9755
6516 8035
8611 7291
280 10435
9046 2206
6430 4183
3792 7848
1202 3438
678 4905
1231 4339
2828 3786
1491 10097
273 6369
1224 3749
9107 2640
7289 8368
9321 1175
3234 3228
3696 4333
10144 524
1224 1171
4633 4018
7944 8711
2802 1476
2467 908
1205 3897
1280 8709
2544 4077
5438 6277
1241 9983
2702 4580
10428 7763
2107 2428
7894 726
4361 2868
3280 7506
929 10087
3822 8998
6056 1197
1235 1171
3123 1196
1849 7533
1238 9526
9129 1175
8901 9782
8894 6714
7656 8448
3045 3591
3533 4332
2537 315
3234 7506
9655 2299
1229 8056
7292 9910
7557 7565
9900 10428
8056 7546
8260 2860
296 8705
8590 9189
6548 8931
3280 6548
2524 1790
1772 7263
5385 6731
10717 9330
10221 1429
8517 6366
9345 8514
2919 1165
2299 9588
527 637
7096 4087
4951 1271
7622 8991
1429 7580
5995 8140
1478 5723
10544 979
8002 10447
3190 4182
1203 10553
2826 7329
8056 2123
2155 1229
6676 337
6842 7216
2221 7339
2127 6658
9719 8528
2498 2252
10623 7218
1798 214
1234 9714
7738 8684
134 6289
7489 3913
3375 1241
10031 3208
5929 4622
1361 5332
1491 8347
4332 8409
2152 4679
2802 8544
8834 4716
2240 3429
8129 7828
9579 4714
1901 8172
253 2889
1462 1788
4567 7504
4130 2457
8621 3882
8991 8242
7229 3908
8749 8169
10095 8835
643 7352
9195 5062
7670 681
6137 1222
1787 789
8864 1616
6055 1096
6426 1828
5752 9134
8127 1206
8843 3417
8009 2154
1429 9673
2533 6657
657 5355
8361 7743
10169 277
177 1200
79 641
3865 4781
347 9299
342 5752
2881 1506
10485 3193
7643 10463
1209 7277
4898 3865
2457 2976
963 4956
10428 5398
4183 2664
782 9393
10374 4693
4974 6448
664 3550
10588 7294
7594 8082
8361 8843
5849 7020
1237 7333
8426 41
3374 7286
9526 2433
1198 3510
4247 435
5019 4900
6406 1798
9571 3156
10469 8486
1618 1230
3599 4652
8035 3138
5831 8991
6360 8262
1235 3205
5276 5306
8972 1194
9897 8813
7065 6829
4126 2512
9546 2165
7763 325
4898 1123
8528 3332
1548 3233
2802 3414
3508 170
5544 3282
97 1494
7062 10221
1063 8242
5708 10209
10159 7881
1803 613
3851 2908
342 3090
8410 1070
5804 638
5018 1172
318 77
8891 7229
5508 9138
8981 342
7804 5018
1181 1181
861 7586
5091 478
4988 1224
5396 7491
748 300
3508 10484
8056 5435
9320 7636
3181 4668
9998 1197
7301 1527
6379 1175
1401 2353
7426 8710
6834 9947
2224 90
7809 3908
257 1209
7339 5286
5929 8440
6278 7640
2537 5306
6360 334
1239 1198
1172 9876
8189 4225
6366 4974
4394 2864
8828 2538
8454 3451
4246 3895
705 3002
3767 6507
1219 6776
9621 7656
2756 8351
5398 8263
706 144
7406 10456
10447 6225
1256 1227
9436 2160
6064 5093
8426 4580
1206 9873
10712 6542
3151 559
2133 1954
7895 8177
8843 1172
10036 5473
2607 6336
6137 1183
6554 8448
6016 7104
5933 642
1233 7496
2647 2846
10097 4460
3154 523
3147 7656
7000 1750
7412 3327
2317 4918
3783 4951
959 4952
1414 2889
1241 7336
8141 2457
822 7763
258 7328
8624 1756
4079 638
8877 10544
870 641
8129 4037
1463 10623
8991 7291
10699 2909
273 8692
4790 3371
6272 7230
1790 10015
6988 6040
6372 1228
7489 7229
411 10242
8406 3489
2629 280
8866 8620
2277 5277
4903 3544
1365 9782
2457 3956
3090 4621
3261 7707
5132 2769
6940 2223
4925 6893
3446 3569
6940 6081
10542 6134
7715 4213
9532 4183
8075 1453
8948 2368
10380 1227
1334 1589
8056 4905
1192 9599
1241 4776
8138 3778
8823 1234
7735 223
9395 4402
1926 6574
2538 7204
5234 748
9532 10418
8733 3655
3715 10441
6657 1194
2593 6782
8864 5228
638 2457
7830 2053
2540 585
3090 308
1898 280
3583 8828
550 5312
2952 1234
3719 8320
2266 2909
6489 4332
3773 4078
10624 3846
6783 8448
3715 5694
5260 4347
5864 8810
10640 2467
3186 8749
3022 2774
4534 2517
2126 5708
6504 1561
9519 181
6152 7489
1572 5282
5277 3620
6489 2137
4324 4717
8959 4861
8691 9214
244 10435
2804 4905
4903 5346
2571 500
5306 6929
3960 2640
4123 5909
6937 2267
167 1197
3229 3115
2659 1790
6491 6007
7141 4129
3156 6748
7804 8189
3375 1915
8821 9763
1172 4301
6154 7425
1772 8452
1849 7737
5398 6033
325 6286
5180 8232
6016 6372
5770 8056
524 4850
9215 6264
3205 1237
6898 2053
2298 8017
9649 1463
1171 3151
1919 2631
1181 4883
3532 9418
6092 893
4172 6448
2504 4689
4903 1846
2900 9401
748 7279
2889 4090
8432 8922
194 4805
1515 5281
3402 3280
308 342
6956 9404
5093 8368
6489 2581
641 5831
8352 4067
1430 1448
10197 8350
6592 858
5929 3698
3848 1191
9669 5440
1568 3125
5883 7294
7083 3077
3703 15
7229 8802
6589 1826
3138 8285
7026 6224
4776 266
156 2005
7286 3789
2512 8409
9046 3054
334 7253
642 1172
9530 3038
2882 4566
1926 10068
3715 9093
1611 3908
7658 5716
2272 9309
10209 61
6037 6824
5009 3481
7689 5519
889 3966
4776 3156
9258 3386
2629 3414
5745 1844
2021 6994
3957 641
1181 10250
6015 1240
322 8178
1214 9520
1238 9910
1544 150
2053 1227
5939 10435
10479 5515
1266 596
9918 6896
8285 8829
5514 1192
1156 1192
2213 347
2320 1786
2066 58
8587 8075
3432 3414
9196 6134
1416 960
315 4788
9322 7489
7292 4127
2847 8005
1224 2589
318 1172
8585 5170
8089 1494
9181 2010
7707 7289
4405 9118
1223 6897
6540 9910
6987 10132
638 9848
318 9993
7496 2235
6490 1926
2152 2276
1160 7129
780 4632
5091 8139
8886 1269
7194 5093
4634 1010
8204 5637
293 8826
4891 1228
10435 3113
7483 2812
748 5637
8189 3991
8440 4988
1229 9284
8184 6154
7919 1862
2652 2285
9579 10333
315 2665
6784 983
351 6490
7768 7501
893 6503
6570 2676
1209 3429
8502 7750
7186 456
10223 7218
10389 5555
1205 1176
7327 9698
5281 4231
2640 10435
55 7485
10037 79
2457 8448
954 5894
3121 6327
8621 10162
2640 2835
4127 3485
1866 2474
1233 8002
1269 4642
4974 6016
5463 2331
1497 7286
624 1491
3119 17
641 3595
3611 8551
5752 7259
342 9820
8506 6922
3544 4410
1179 320
7657 1197
41 5928
1231 5081
2157 6113
10712 1237
8886 1191
1608 7286
5091 5073
7508 7445
6033 2930
6352 4952
9297 1171
7686 6314
10303 4394
2648 1949
10497 321
10537 6226
3234 9362
10717 914
7424 9462
2987 5398
3136 2307
1491 4790
9072 2550
5885 8350
1194 1172
8184 5390
1235 9972
9713 7036
640 4380
3481 9651
1176 2908
7840 5710
6135 9930
2647 9317
1205 7533
1657 7647
8409 1599
1561 908
314 1221
5460 10541
1175 8056
3785 6724
1224 674
4022 8173
6529 3154
494 413
6891 3335
4850 2307
8517 7750
3715 1179
8409 1096
9089 3993
6873 10211
3369 127
6497 1192
1898 4531
3280 3260
3208 4679
9913 7266
3703 6016
5929 10220
8263 6490
1215 5218
8242 4078
6904 1379
4088 2903
6802 4943
6148 8625
345 326
8709 315
5782 549
3374 7044
4572 317
5882 8827
7968 5012
6923 7157
5520 9919
3908 8486
6090 1169
1241 1235
6953 9484
8835 6490
6037 8587
1171 7486
7440 9696
1491 1209
8288 155
2443 5078
449 4785
2457 8371
3207 3576
1926 7824
1075 8610
374 4861
5180 7471
7028 320
9338 10033
9435 8406
5226 1199
812 2225
1205 7336
1537 4037
10632 5986
5276 3474
342 838
4861 10438
3993 8636
8039 2178
5281 8472
6016 8846
5437 6148
2538 7657
2804 5768
4926 8609
3951 8353
10698 8075
7546 9927
1444 1786
864 3848
2032 1995
7506 6976
3508 641
1147 4496
4419 8825
8551 581
8508 155
4157 5951
8138 6823
4437 1227
8189 10624
7617 5306
2804 1234
8770 7140
5515 2640
308 9915
1241 5024
7629 8308
7336 3374
2570 8259
7623 4449
7847 1192
1406 1413
2571 1632
3205 2158
2704 2155
10387 1206
8232 5387
6298 3491
3576 3185
7339 6137
1221 7483
5566 3138
7129 1206
10398 5356
326 3123
365 8849
6410 10429
8906 5183
2551 9526
10090 5257
8490 3749
2298 1269
1229 1334
10570 7897
2276 1148
2592 5502
7229 6349
7421 6589
3703 2225
308 8239
5196 3821
8515 9974
3417 4911
5503 7504
6243 1735
3234 8074
4950 10426
2010 1735
2774 2272
2640 6154
6973 6148
1712 8056
10696 4926
3667 7496
10094 322
9287 3719
6489 6503
2053 1253
4113 325
4093 7517
5372 6137
7652 8189
1171 988
3665 348
10717 8138
8116 7336
4359 3352
8264 642
8991 325
9873 206
1231 641
4295 5276
2774 7339
8991 3301
6882 348
8352 5941
5702 7971
5951 10334
7210 2737
1915 268
1224 8486
1215 7247
8508 1559
1427 10089
5125 6822
523 8056
4140 6472
8075 1221
1202 4247
7897 3332
8544 1653
7656 4679
3015 1824
1084 6446
6572 8610
1491 8755
8189 2757
4235 1099
5128 7504
9299 4613
10312 6314
156 4650
3255 2724
1205 8878
2165 7623
9681 2153
6055 858
9001 2866
852 4770
8893 3310
4031 1728
9240 1790
582 8835
2120 5566
2852 3822
127 3280
6366 3261
3499 852
1225 8879
9010 1239
7919 2416
9339 1791
5545 10544
6923 74
4247 7291
6583 10131
10626 6404
1494 6400
8089 1205
6264 1874
9947 8139
6399 9432
322 8587
5276 3852
8970 1171
1481 10049
8822 7891
5885 9203
5472 908
6988 2812
2533 3387
8496 4641
2519 10552
1202 3699
1226 8866
4826 4127
4732 5514
2627 10553
7289 6940
8864 2899
9219 296
253 6154
2276 7533
660 2802
1662 6519
9877 7491
1237 1234
5951 3491
6784 4076
10162 1175
10174 965
9384 10384
8368 5281
7658 2629
8805 342
6490 303
2033 3374
7522 9973
4214 7982
1221 3515
1921 6457
2401 7090
8189 7945
6448 682
3204 10689
1222 977
3154 1255
9781 4567
2837 2648
1612 4240
1537 8054
6911 6268
8264 307
7975 1240
9957 1882
8406 10435
7557 10713
1241 8518
1849 10306
6923 5218
10029 7277
9537 8857
1788 5765
1202 9974
10570 5817
8516 5393
9379 6264
3655 268
6693 7289
682 6154
10358 8038
8309 2288
3908 2538
3536 10362
3508 5636
7612 1239
8517 5637
6558 3757
307 638
1425 9534
2210 3597
7804 10149
3752 3715
9926 308
7354 10148
4424 9797
2756 6940
5276 1463
9547 730
8748 6898
144 10717
1222 8096
8409 1176
2919 4763
4890 5234
1739 9058
2206 10384
4018 8056
2240 8656
1790 5345
10307 5729
357 3781
10243 6361
3588 5281
7659 351
3594 8855
10712 7862
5459 9435
3705 2655
8823 2692
3655 7292
959 2344
2923 6842
4393 9528
77 8020
4008 9321
1231 5464
2804 2532
4937 2575
2284 1179
2433 5417
7636 5636
3301 127
3848 8090
5561 4443
9656 77
5091 2495
6443 3121
8991 9697
7486 3138
107 7259
1172 8733
8587 6107
2776 6137
1228 8849
2022 8517
564 1583
8494 6989
10442 619
1915 1915
3654 2267
1228 832
6519 6232
6922 2374
3448 9289
1063 8828
1491 6603
858 3746
7601 9992
7916 4311
2663 8266
1230 7028
7129 1171
8505 1237
703 1225
2276 8871
2058 1238
10362 5446
9287 3714
10531 864
10221 9605
5189 1698
8435 1529
9892 1095
1171 7715
7293 7636
10275 5399
4076 8417
3261 8595
3780 6450
7216 1779
1726 6702
4297 641
8426 5870
8090 3023
4129 5276
2326 231
2123 8432
7069 3023
4124 9657
2248 7065
3419 3021
4781 6427
989 10389
3242 3487
4684 66
77 4900
3256 8426
7291 2677
9351 3156
6897 4231
8431 5979
10498 8834
10438 9876
8610 6227
150 7294
4360 1237
9821 7533
8846 8409
6215 10220
4129 6360
326 8844
5485 7522
7286 5403
6549 2442
9661 1837
10507 10104
5218 8866
1915 478
5291 7286
2153 1772
3965 2013
10087 641
1881 4230
1206 6040
8858 1085
1181 9520
325 456
1849 5880
9400 1238
2880 8001
8835 4125
7216 10726
1148 1077
7291 8483
3956 9387
9526 4276
5599 6923
7513 2457
7289 336
1175 3848
5385 7455
6975 5842
1176 8263
1205 2501
4026 2866
9526 8519
928 7899
3138 8889
2640 1197
6589 6137
5951 5538
3987 8406
4952 7216
8134 836
2848 4148
6617 10095
9040 3685
9657 3705
2276 10162
9478 835
10626 8426
3244 1241
1774 3301
10160 2771
1192 8857
1219 5830
7036 6591
1214 4668
10362 8426
8514 1238
7920 1179
2846 8835
3240 8845
3254 6655
8637 3576
155 3208
4483 9286
91 9090
6070 3684
1071 10253
2846 8954
9716 6154
156 156
241 308
4149 6656
156 5319
3449 7538
645 10086
8779 4128
6151 2836
7486 2272
5093 8820
3328 347
2295 8907
9156 6544
79 7508
3280 4763
488 8843
127 8797
5031 7557
3755 5515
8138 2293
4905 177
8368 1231
1194 6714
278 3474
3782 5004
7297 682
2920 3297
641 8542
8409 4078
4497 4390
3125 1219
630 1824
8719 6842
8174 3260
7294 1444
1600 263
2010 4297
3151 3703
2342 9906
156 5143
7209 10337
4838 1681
1257 1196
8458 4918
7218 8515
9120 2700
6479 4826
9678 6127
2407 638
8831 8232
1112 7100
2259 741
4038 8051
1082 9156
2273 8185
10134 1896
839 3374
5514 8717
7310 1000
7293 1447
2640 10432
3497 6434
3447 6286
7339 3654
10378 3206
930 5831
7292 3716
10489 9363
3703 9667
318 6489
3922 4078
7882 6154
1441 1181
8110 7546
2868 4781
7246 5390
4711 2018
10151 5244
8849 77
7748 6627
4130 1733
6926 357
1176 478
8412 8551
6366 1175
5158 9783
6118 5680
9636 10131
8512 1113
1080 1200
6962 9622
3669 6289
5608 661
9014 459
74 5245
6148 7540
8279 2883
9656 5276
6620 2881
2131 9042
1156 6988
6896 8843
5849 7286
3208 8406
6286 220
4641 1209
2992 7229
4209 4142
10243 7037
5875 5589
3655 5196
2704 619
3136 2323
7229 7580
2813 3023
3310 7129
9193 2537
3205 2938
5776 2325
9702 9654
6139 10504
1194 1172
3154 1905
1517 5751
10312 7557
3385 10626
7707 8634
6724 5752
9471 5590
3418 9297
9591 3715
7966 5566
406 1773
681 7630
8616 2666
6239 5986
1071 6549
2267 8585
5059 260
8829 7739
10281 6506
8735 1171
8552 1233
4934 3301
4392 8709
6410 6542
1225 5878
8741 10435
158 939
7440 3631
7293 1175
5514 8117
3205 10149
8310 4067
8129 667
6401 2123
6444 1229
4332 8812
5039 5859
6137 40
1271 2544
3777 4668
3638 1219
3124 10435
8823 10609
1209 7438
3631 6007
10560 2157
3813 888
1181 4567
1905 1853
5218 8426
6508 3737
4799 2277
7253 5574
9125 1915
10239 1563
2882 3240
5768 9848
5039 324
2802 8056
8481 9870
3206 8116
318 6491
8991 7247
8602 5040
1787 8817
8506 1148
1430 2010
3655 6152
507 3044
9226 293
1790 6491
9014 7496
2338 322
2888 4289
6361 7289
9753 1181
10717 7862
5464 3158
1228 58
2159 3441
4315 3778
2151 10001
8426 2516
7707 638
322 2576
9053 9014
1453 10097
3371 6487
2442 4476
4124 8834
1099 8535
1192 9913
253 1902
9972 3848
2732 2918
2663 2647
6987 7533
5545 8448
8991 1191
1175 324
10409 8796
5696 9316
1176 2802
5859 9321
5249 3231
1409 1455
4495 4860
2679 6314
1926 10725
4414 782
1171 3000
21 9224
3603 4345
4149 3991
4736 9560
1750 4931
1426 4380
4357 7229
5437 5562
3086 9933
10220 9636
4696 86
3374 7439
6764 732
2802 587
8759 5986
641 9992
5078 6657
7569 2926
3280 9927
432 3392
3596 8178
5281 9972
7230 8116
1491 4040
3263 8242
7413 5752
6208 6940
5868 6940
3244 7746
9532 1241
10365 6171
10318 7044
2858 3282
2705 9251
8461 6923
8016 10009
5176 9215
822 8820
3473 10278
6137 314
8844 9448
6168 432
3125 7286
5859 9018
5515 5328
2813 9902
8406 1175
6490 9064
1200 10397
6228 6573
4898 1199
8177 5240
9520 3669
1205 156
2739 5881
1254 1110
1222 4021
5988 5093
9521 5600
5259 3135
4148 5929
909 5929
388 9298
4951 6923
9064 4297
5566 8829
5850 2279
1491 6079
3963 1175
1226 282
3491 571
9534 1192
1198 1241
308 2521
6265 7293
3679 7223
10606 5544
3264 1790
1191 2824
836 4250
5043 8620
8004 9645
1430 5512
6007 9101
5012 7367
2774 7746
8294 1179
8178 3782
9526 3423
1082 5040
9499 2445
928 6148
4128 5361
3749 7470
5398 6489
7945 8010
1926 513
9588 10303
2691 1942
6489 2276
318 4864
259 1501
5708 7025
2247 7234
577 10315
1318 10381
1269 1361
2774 9876
8516 8748
2633 6989
7253 8406
325 6314
8512 3840
1615 7469
3258 10074
638 4837
186 1225
4666 3734
8692 7362
1537 6145
2064 968
2957 3544
342 1172
7763 2728
6081 1109
7859 1237
1225 2241
9866 8707
2279 7557
9696 8527
3346 1303
6475 661
7286 3845
8368 320
8858 2330
7080 1219
8820 1175
3845 3583
6123 79
7574 8926
9026 1386
1225 6007
10068 7916
5881 6242
782 9120
1254 5398
10480 10608
8116 3230
1194 4716
3597 2802
967 4781
908 4088
9298 7032
4856 8514
318 7919
4394 1166
9101 4127
9189 7266
4037 2771
9324 4634
1192 8515
3848 1428
1226 5255
8889 7354
121 337
10416 760
8426 1226
8526 1798
315 10091
4049 7445
4884 919
9745 2368
5540 7489
8139 236
8056 2210
1905 6057
9579 253
9350 3090
3398 3441
7286 8246
6461 2337
3396 6417
2793 8486
6277 4773
8139 2604
4596 6366
5830 4339
8709 3257
4898 5859
7456 7920
10232 3417
8417 3296
6137 5968
6226 10544
6937 1237
2704 8305
2647 9711
1799 5758
1241 928
7488 7897
8876 4248
4940 3355
5011 2358
8284 3023
207 322
3765 8826
4922 7266
1197 10544
8116 6516
3630 4619
1238 1514
6895 6723
1426 2773
8239 8817
6615 10426
8825 2916
8239 10037
1491 7920
1786 4922
4181 4465
3117 8116
7727 5032
2433 6264
664 6940
2921 5594
2262 10460
8568 1354
681 8831
5772 322
8719 9852
10607 9127
8716 2147
4378 748
5081 2802
3539 9806
5776 1156
3314 4069
5276 4128
6549 4702
308 9873
7623 2245
9910 7508
2615 2408
10539 1227
5012 6168
2550 1203
2640 4248
852 8843
3631 8409
1148 3508
5710 4952
2905 1194
1428 9196
6081 5139
9117 8225
7103 672
7286 2735
1910 10307
9347 4404
4974 3375
296 10368
1219 9866
3528 6469
4132 3923
4731 9134
9002 8858
3430 3815
9190 869
4942 7766
9782 7286
2206 6570
5281 7055
8178 6038
2647 7566
324 9654
9321 3911
1196 3519
1572 7496
6354 5319
8821 4823
2640 9551
6932 4171
8709 3185
2802 8994
2276 8139
1814 2812
6064 342
2465 3803
3156 2276
7286 6457
85 3576
6264 7916
8517 6793
3914 3309
7354 10428
10496 8811
6359 6822
1240 1229
3603 6427
7501 6897
4076 5561
1702 2575
2152 816
7250 8516
9532 6154
814 8137
6007 789
8650 1615
1930 3409
5928 9954
5939 7746
6461 8551
2154 10435
5466 4147
6466 980
3374 4078
3493 8426
9866 1181
8502 8432
10063 2367
6094 9209
3374 4067
7153 4404
5010 3650
6508 5802
5522 7543
4072 9802
5487 8860
6489 1179
8991 9115
9368 7289
9042 347
2708 1451
1209 7623
325 3387
5276 4382
2817 10453
2703 7488
1938 3491
2260 6423
2124 8998
1206 7831
4085 9579
8649 9579
7489 5637
9910 1849
5086 6793
8440 6508
8368 10116
6677 1773
5544 8139
5563 8585
3193 8891
1905 9286
4900 8591
79 3206
2879 2775
8771 1322
5176 7517
3418 7808
6745 969
2268 8183
4873 7291
4098 4905
10416 1079
2053 10104
7581 6445
7735 1199
8826 8846
9451 8528
1230 6830
3138 7289
1721 4261
863 4918
5539 8091
8486 4346
9104 1258
5304 273
7305 628
1239 9063
2663 1171
7245 824
7538 8577
5338 5114
3586 8268
6007 3015
3951 6007
9558 9231
5437 8585
5831 3439
2320 6365
2498 6871
1385 6300
3879 1791
7491 8432
2533 9547
7066 6503
6720 7796
6608 1787
4123 6358
1980 600
4125 8891
7088 7286
9983 7920
1750 1206
9910 1915
5525 5276
9653 3865
7332 6466
4107 5916
6589 1787
242 8709
3752 478
3851 9299
944 8823
6154 8515
3655 10427
7557 8506
9450 7206
9546 8177
1223 5831
2033 8239
5925 6739
8430 2005
1441 2302
9181 4506
5545 5186
641 10438
3164 8514
8844 2775
5566 3705
2319 5318
6558 1585
5930 5028
8426 9918
1240 8862
3250 6007
2759 6949
7640 2570
7147 1222
10687 631
1921 7004
8117 6139
1181 1219
4180 1231
1926 8759
5566 8129
1191 3421
6989 9372
8368 7489
4627 10162
9286 4952
8295 4578
1491 4683
5929 5368
8390 9189
7089 1265
4214 2394
8934 641
5683 1681
2206 3249
7183 10544
4054 6154
9903 7631
1389 8142
7944 1223
6503 10544
5067 7627
9579 2974
5242 3329
8238 7533
6227 612
5929 9100
10426 6656
6542 9085
7650 8088
2270 2691
9102 365
8709 6007
2285 85
5752 9572
5852 8937
2538 3090
6145 7336
6503 5010
9974 4446
10221 8610
975 8528
8824 1205
8353 9127
8854 472
7536 4838
8518 3237
1146 2443
4187 8823
843 1231
2923 600
4240 4658
6040 8406
5407 7083
8683 2526
6489 10105
9697 3781
3090 1572
2311 3747
8519 6714
3229 9042
7504 6964
6040 5831
9120 6055
5051 2120
303 7183
3501 5849
1169 6447
9532 2332
2804 8609
1544 3882
1572 1095
7920 4464
1815 5752
2305 1233
6655 79
10699 1430
1235 3906
7769 4929
5881 4882
10724 1535
10435 9151
2538 1466
6070 1831
5073 4952
6219 1790
5053 6491
1756 8454
2647 4215
308 7329
3716 642
9877 1176
7368 1290
8375 2827
7496 3124
6918 7830
9098 928
9974 6152
1269 3877
252 1198
3249 1237
8857 3044
5281 4077
10428 1215
9880 7089
2640 8714
4437 7597
3417 1910
10360 8826
4619 3737
2804 2516
818 6542
2769 2221
1464 6242
147 5412
1954 264
3703 9972
1774 4950
41 7129
9294 2640
1205 6702
8432 2535
9938 156
3715 3417
4076 8454
6007 3780
2126 3475
1000 1222
4078 2656
6508 879
8568 6667
8855 1196
7770 3282
2311 172
3839 3749
5042 2804
9828 8458
6394 4124
6739 4461
2903 8822
324 3209
10115 638
8189 3604
185 2033
