# Supplementary material for: Biology-inspired graph neural network encodes reactome and reveals biochemical reactions of disease
Source: Patterns (N Y). 2023 May 22;4(7):100758. doi: 10.1016/j.patter.2023.100758 (PMC10382942; doi:10.1016/j.patter.2023.100758)
Supplement: Data S9. Edge files [file mmc10.zip › Data_File_S9/rewired9_edges.txt]

10409 5346
5686 6871
5234 1881
8502 9707
2156 2267
3206 6988
6960 3020
3205 5826
2353 9282
8486 3851
127 6504
6918 638
9849 9927
1219 10303
1221 3508
4341 8834
6898 10626
2042 2240
303 6549
2320 1205
1238 1198
5412 9065
3816 4937
982 1196
1361 814
6427 8273
6619 1181
4890 8350
1229 4860
7421 1179
4124 4123
5504 9207
7074 5904
7623 5520
58 6007
1739 2688
8242 7488
4490 705
719 308
8827 1561
5982 9786
5894 10420
1926 1085
2147 8749
7738 962
1926 3908
7565 4213
7421 4918
9518 10098
3419 7445
3631 4860
7727 8075
1237 8861
9063 3794
9129 7090
678 8137
6988 5396
10336 1226
10362 3705
9317 10174
6007 7835
6135 6620
8273 325
2705 6686
7365 2812
3622 4578
6234 4064
1739 3539
8101 8567
3789 7768
1181 1537
8189 230
5012 4732
8189 320
9999 3976
8692 2640
4123 8859
10435 1915
478 2775
950 4218
864 4694
2319 6491
1233 1224
3877 7746
5235 9098
4076 4668
999 5198
1199 4168
5092 2272
9511 1175
8075 10264
8812 2569
6433 6831
3193 7246
3091 3138
3775 5501
9127 5132
7315 4130
748 6400
7491 4835
9228 8784
2923 4289
4922 1183
1612 7132
2276 6999
8855 1221
4767 365
7989 4998
9526 5281
1849 7292
2955 6016
7230 10469
8515 10494
592 4864
1225 1653
3263 4396
9433 9258
1181 1227
908 9910
1362 10233
9248 6369
5487 1824
661 8810
7508 1240
852 8135
1181 3414
7506 4861
3290 4935
1209 10662
5561 7259
4078 2814
7277 6037
9262 6100
1739 2793
641 71
8496 9084
10544 3639
7658 7411
4571 635
8978 10232
6489 2889
10712 5555
2592 3123
79 5436
2226 6437
322 6017
6971 8991
8350 6281
3489 6314
8991 5885
2828 9635
9215 9397
7920 1392
10197 3926
1491 1240
5850 893
7294 2764
8825 60
9919 1176
3263 2537
5140 1782
5281 8541
4095 6133
8116 5166
5885 9846
1859 1181
9087 8426
3023 1176
430 1905
5386 7808
10415 8864
1926 8515
7486 7263
1881 9926
4363 4079
4420 8816
6714 5608
1176 4183
7315 642
788 3534
2723 7497
3718 3208
5240 7069
6332 3295
308 7289
8056 4937
1063 5818
8744 5306
1200 3537
6789 4211
10135 6007
9973 6895
6194 1229
2640 3036
7354 9669
638 9089
7293 5281
4795 61
8835 9532
8871 8496
6057 4776
7955 9511
654 4324
8514 8409
3452 4861
10149 6766
6351 2149
1231 8426
2397 9851
8820 1453
1231 1205
1213 9689
10717 3398
1621 103
1157 6350
877 7645
6709 4566
308 4289
8577 1631
6968 7636
1181 8361
9928 9138
3237 8684
7656 3715
10447 5276
6007 8903
10428 9151
2550 6007
5637 9636
642 9716
66 280
2491 1406
3075 893
7253 8552
446 1226
10397 1142
3124 3578
5390 6646
8493 5636
5929 6505
8406 1623
3850 7246
10334 9151
4776 656
1681 10315
4128 723
6843 6887
7038 8035
1238 256
8587 5437
136 4903
1080 10416
2210 638
892 3794
341 8914
7780 10298
2640 8406
2301 1932
6394 5089
2640 8184
3866 9008
8432 6007
3554 9591
1221 3151
731 8854
9599 8542
8119 1788
2272 619
253 1653
5545 2276
8134 638
5951 3123
3443 3309
6822 9232
134 6148
9900 3619
7071 1219
5240 701
1653 500
4566 6137
1429 3189
3046 7286
8833 1226
10015 9910
4388 1198
10545 326
7089 5700
4954 3638
5966 1191
6240 6137
2755 1430
1311 7736
308 1424
9569 7367
1229 885
5515 324
8829 1227
585 10397
4644 4282
6885 272
347 1454
4952 931
8421 2756
10166 7496
8835 6240
5830 9287
1241 9760
2689 5929
7292 322
641 4561
4130 2940
5284 9630
6152 5545
7945 6815
10132 6139
8140 6783
1176 1227
8074 3374
1231 1894
4978 7685
8824 9233
6529 7367
9017 2573
2640 9532
2533 1790
3500 10513
2588 1199
325 5894
10149 9499
10176 1828
9286 5941
8116 320
5051 7504
4126 6701
1254 2881
9723 5010
7993 760
5561 9317
8486 1109
1643 6014
6277 3419
1181 1179
6702 5010
7483 959
7506 2298
9698 9571
638 652
4474 7216
6824 1812
10360 6899
5951 9236
10036 3491
6226 8823
1224 1240
3786 5857
1785 3297
10207 7144
8390 1445
3684 3443
8866 5073
858 9299
1192 1901
3913 9748
334 463
4684 8713
5566 4089
318 1790
1206 5093
1294 1423
5341 7643
5939 6360
1463 6899
3280 6162
2699 3704
7491 3715
4077 638
14 342
507 5601
10435 4657
9700 7773
7603 4861
1798 2331
1273 8683
5636 3151
10415 2938
7770 9493
2873 5268
682 5386
4578 5093
4933 2387
7421 6923
1199 8129
9910 1563
2170 8890
3746 3417
6489 5215
3975 2691
1904 6823
10624 8406
9120 6623
3447 1452
3267 5386
5385 1209
4929 8821
3920 10221
4069 5437
10389 1849
5515 1194
7336 6725
8444 1491
10485 6354
2804 2802
4406 1233
8508 2048
1231 342
10452 5318
641 7218
5877 5437
6782 348
4129 9650
3254 10449
2569 1231
7444 3171
1756 2325
6639 6503
5515 6356
6014 7391
9532 2176
6489 10717
4217 325
9910 5859
2537 4887
9526 8630
6148 5929
5637 2457
5561 7857
7735 9450
6620 5562
325 3438
6987 1171
8056 5917
6190 4905
8940 2647
2147 8713
2033 5073
580 5954
5710 2538
217 5389
9299 6254
1214 1528
7896 402
3920 6036
5590 1910
8216 2721
1739 8890
6458 5062
9870 2427
3466 3703
2592 3251
1202 6016
6804 6154
7603 3225
2430 3185
6822 6826
1212 4069
8645 858
9172 1427
9900 3090
9697 10459
5472 7551
9532 3205
7750 8189
2013 2982
9636 6181
8117 8850
6620 5429
2803 4716
6838 6793
3297 3182
8409 3121
5437 6007
8116 2919
8392 5566
1849 3755
342 8928
858 7522
10450 2815
7241 8896
8140 273
6697 5929
1897 7707
2167 1198
1615 10720
6135 4861
9838 7260
434 6314
4432 7517
7689 2588
7352 1235
3703 6137
1442 8169
8892 2059
7229 10624
6505 8486
10712 8861
8849 2533
4938 7766
1798 7840
7259 320
7354 641
9109 5515
5452 4974
1221 5929
79 5437
7131 2814
3870 9227
79 8134
8426 4324
4533 1237
2013 2660
4288 3348
3809 2331
6487 5073
8174 7766
7627 7635
325 1798
10182 6331
2337 5748
1071 8857
637 8823
10162 6987
6168 4058
1200 8353
3963 3507
9697 7506
5404 7462
7940 3193
7643 9782
7969 3050
1555 1206
3332 4619
2206 6351
808 1773
9591 4230
10221 322
1000 7421
7914 1836
3908 6947
1632 9579
7293 1206
3630 85
4649 5062
6227 5460
6401 1757
10221 600
7292 5040
8289 2314
7329 10484
10209 8502
121 4403
3490 3117
6945 7986
7488 9574
9652 5562
7289 10009
6842 325
5341 2929
1019 7315
2686 1735
8189 2900
1176 5505
2858 9875
9343 6284
1219 9848
2064 3778
170 523
3716 4183
2802 10303
8690 8426
1544 237
7750 2982
2258 1221
1089 334
1108 4123
9954 1089
8844 2152
1241 8393
7230 9548
8995 1491
1181 6016
8861 4063
2879 1224
1428 6162
5245 8389
5322 71
2803 4918
1091 2804
77 5062
9194 7315
8585 5546
1225 7471
892 10435
2797 1517
1494 5515
4826 3166
8858 6395
2533 6007
1357 8508
8116 4710
8514 7606
10303 4358
3033 2319
10456 2724
8812 9674
7018 1172
8056 9120
1898 1228
3908 1526
713 9287
9171 1209
1196 4125
1224 9518
9320 7707
5973 10144
7491 5849
2600 3995
3583 5515
1199 8551
1172 2895
3237 4067
3848 944
1537 7339
9521 10038
5986 8685
6525 1446
5280 4619
3963 1375
7770 8542
6533 3373
6505 4621
1191 4173
8915 10037
8109 7916
5948 8759
6286 2570
315 1223
6369 4763
5568 4776
9517 6802
9583 9811
8056 4776
7339 4129
2908 7233
403 5462
336 9649
2157 10426
10555 3208
8573 8584
3078 6055
1083 2571
2628 1476
9848 2396
9767 79
7539 1171
2064 8128
4903 909
9194 8517
9826 5929
3261 6169
2320 1211
789 1519
1491 8409
7658 10129
7000 8813
874 1237
3491 3906
1197 3599
1175 1181
6923 6137
74 7195
1686 4861
9557 1223
5242 8736
2909 6148
7230 2640
10245 5044
3236 1491
1227 5637
8426 10392
3871 115
8519 5566
4900 3331
7920 3441
3310 1181
3752 9532
1234 1311
2342 9974
10218 9848
9298 5548
3439 5968
7292 7283
6286 9952
1143 4534
1171 9807
307 13
1200 4127
4797 7643
7674 6137
3631 1196
3591 8448
3597 3906
1472 3956
308 7019
9156 8178
8823 4847
9474 4148
1224 1200
2648 10197
6361 7291
7623 10333
127 2329
748 5733
1224 7035
4950 7025
8431 7230
3240 1172
5033 4765
10221 8996
7623 1166
5360 10435
2226 1181
4926 7028
9618 3995
8508 9321
853 2812
8825 434
1179 10413
1231 1235
7643 8169
5233 596
6007 4499
3544 4706
607 8587
1202 4561
4714 3716
852 5030
8321 1198
10486 6393
1510 9451
6587 7623
2147 6549
5045 8056
3329 7340
5023 7129
79 9926
9395 6368
10452 7643
9298 10686
326 1006
324 293
7523 10399
6429 1849
9732 7129
3335 5514
9991 8029
1240 4811
3121 10220
7772 9397
4800 2219
5286 10438
6468 3044
172 5180
8431 5385
6410 8517
1356 8889
3630 7032
2465 9947
10307 1761
321 7685
6756 3385
4123 1824
6480 3555
6922 1202
9584 1226
641 10147
365 10162
5389 2337
8301 3360
3374 9955
325 8409
8273 9700
1735 8486
1568 8641
6199 8426
1453 5118
8849 7088
4789 3663
7390 1772
682 3055
2804 1041
5075 9988
5281 5067
4759 7832
2394 5515
10097 4874
7750 2133
7807 4716
4776 9501
3240 302
3458 3152
4903 8091
7522 5561
4067 7004
64 5515
7511 10460
3778 2206
9810 5145
2607 9299
2207 9200
908 3823
902 9588
6940 127
4900 1790
8749 4326
6369 6016
9042 4240
8480 1112
8189 3418
7557 8264
9880 3157
5473 6829
9046 8035
2512 5194
3303 4297
5124 5708
9040 10009
8893 8056
9478 6256
4036 9069
8688 4183
337 1545
6379 3481
4983 434
8828 5389
8830 470
1181 5411
3156 9697
6016 4333
10435 7483
909 3460
7581 6570
322 4861
1206 5951
1779 7627
1612 4036
7488 8692
5305 2045
2247 8826
1845 10220
7722 3508
1262 3280
6466 8577
5517 7376
5870 1224
5807 7750
3280 5396
8169 1242
3576 634
1464 348
6451 2004
8139 7581
9910 7643
220 4944
654 5513
1231 1171
904 1148
5033 2168
7750 2648
5752 1338
10379 5044
8480 3510
1353 2457
2342 110
7610 7755
8878 4645
927 6148
1237 9848
6372 6940
3242 4797
1787 654
348 10047
7339 2063
1179 7809
1109 6422
8691 7289
1849 5605
6159 97
8544 6057
252 9120
5880 6503
7153 10633
1219 10227
5929 449
4934 7422
8349 2342
691 1555
6038 1096
7533 7082
9651 6361
8807 5913
4997 8145
8591 4900
1198 1222
9152 3839
9972 2252
9398 2368
5107 1228
9999 4706
7019 7491
5010 2165
748 1236
4937 1071
7025 1094
7636 3877
3082 5266
4127 1837
2804 6549
831 9317
1790 6505
7339 6166
3544 2822
8409 3654
1173 7488
6698 2433
3778 8406
3991 3346
8821 8877
7719 6930
10237 3385
6505 1199
14 5723
4322 5718
5459 1240
9588 6587
365 2719
7099 870
8432 852
5283 3136
6542 6264
7353 5187
5562 1240
9992 5473
2592 1176
1238 3782
2592 3624
183 5868
3387 4130
8090 9299
8519 6038
7848 10625
2347 121
6278 5033
2909 3352
6268 7229
1847 8406
3671 3703
4760 7496
1455 71
1621 3048
5538 2802
1231 3090
5459 9175
6923 10552
8361 6491
2640 8886
7292 9395
4123 1786
10298 8426
4018 4172
4077 3369
6333 1194
10352 5028
6168 2063
3441 1775
5081 5545
6154 2733
6876 8134
9329 9317
3788 4130
2584 10435
6677 8825
5566 1226
6154 2079
9089 6137
1071 2965
1181 8592
7642 9945
7478 8174
588 7831
2050 6987
9763 5361
6239 2640
1196 8519
8512 9526
174 9258
4706 7504
5437 9697
8823 8073
8128 1840
3115 10672
4183 156
5514 1175
6561 5965
584 8441
2538 5025
1176 1915
5169 5566
2052 8129
296 3989
4026 6656
3576 41
2247 1624
2374 843
1915 10422
8749 808
2276 10405
466 3387
2550 1365
2679 2276
4517 6050
4903 1179
9120 6908
3015 7216
8855 732
6792 3621
253 4702
4215 4126
5562 1197
1430 1164
8944 8448
8859 7444
1057 7508
10223 6061
1786 3147
3385 4297
2241 932
2702 7627
6037 654
3123 4803
7289 9597
6490 5220
8825 7277
6657 7486
365 4124
8517 3237
8894 8427
7020 8308
9070 4231
490 40
1632 10334
7627 365
2010 7251
729 1915
9716 8361
2533 302
1223 2265
3329 1175
1440 1866
1225 71
660 8849
5010 3114
2775 1491
315 6042
3899 5544
8134 9299
10181 3641
7743 7129
4391 3163
410 41
1680 5042
1452 1084
6891 414
9993 5986
642 5575
6278 3827
10045 6265
3280 8709
2302 5850
6257 9520
5371 1823
1239 6016
4739 186
6696 2272
4274 4617
6504 8056
6934 5859
8035 7880
1428 10146
1428 10642
1231 641
10043 121
4797 2756
10172 9655
7584 1773
2299 8709
2533 10228
2840 7214
5938 10586
2866 4836
1926 10195
1791 3167
1108 3190
7289 3777
3208 5636
8426 638
1228 3576
507 1171
7543 7621
3092 7250
5752 1770
2467 3482
8534 3875
10166 2301
10571 6016
10510 326
1673 2703
6513 7329
1198 748
8056 5498
374 3208
1145 4123
7660 7686
9200 1420
3200 413
6842 1174
6491 6812
4646 4842
2360 4067
7444 9210
2592 928
4776 366
3460 9983
5526 2845
6490 7540
1444 1085
1234 2135
1700 4776
6521 2899
2851 4629
235 4209
9873 5494
8551 8797
8353 1544
8056 2822
8506 6739
9286 9526
7643 5562
130 127
6891 8887
7146 10708
1081 8056
8709 4704
8089 1197
2756 2830
6568 6507
7207 5019
3452 4070
8881 3705
8178 9395
1234 6891
9622 5566
5544 2846
4952 2080
9546 1081
2107 6148
6623 8056
7293 6350
1230 336
9460 8444
8551 8857
726 71
3845 2512
2864 5545
6589 2622
2587 1192
8849 1238
6220 10102
9532 7587
7623 8517
641 914
4026 7657
2592 6686
4846 8201
9636 3438
2836 7919
4181 980
79 8375
3147 7643
10429 3441
2795 6359
2827 1914
7627 6277
7190 4761
8621 10276
4125 9909
9636 1234
10435 3778
9288 5929
6570 6287
8585 3166
10368 766
5866 7760
1339 4372
1191 8056
3595 10009
7103 1624
3331 2920
8835 1359
6368 5537
8321 3508
2322 4861
6987 7489
10302 3773
10553 3445
3695 1615
1199 7779
9534 8143
1194 10241
2402 2292
307 7201
8426 1775
9138 8690
3084 307
2320 8879
10029 5233
315 9895
8361 1179
5545 3310
5515 5566
4380 7994
6507 3310
2640 4935
3072 7766
6368 10685
2513 204
6923 9289
1205 9621
3507 5840
1365 1517
8201 79
638 8088
2131 9763
9120 7549
6673 8749
1024 1518
1229 3466
10677 2018
8242 79
5859 1172
2433 2538
1926 9015
7783 9039
6172 6656
6953 7252
242 6152
5126 3780
7469 9129
2155 2802
7061 1153
1923 7055
1240 9705
7442 389
1225 5515
8486 8232
9287 6232
9591 8821
4458 10625
4952 8201
5317 10571
9151 6541
6491 8515
5305 4426
8002 7250
5276 2137
8169 7897
3418 1228
2167 2279
1509 8917
3267 6987
2336 4944
8169 8426
1071 8441
1172 8610
7454 348
6881 5276
1978 6581
325 7832
8544 4330
3489 1837
8273 2266
7491 1199
8892 8609
5939 9588
5355 8116
317 5514
9193 5926
7367 2123
7920 1191
5515 2738
9854 5079
845 3023
1194 4459
7291 3507
9927 748
7251 1194
6044 9940
3822 6264
5894 4902
4861 7619
4038 314
1561 1175
6219 3129
4843 1235
10555 641
1235 9401
5792 6318
9471 3781
8823 1171
1227 745
7286 4375
6231 4383
3654 10333
8252 7583
2206 445
6937 8056
2539 1735
8843 587
1773 3977
7689 6766
6137 9588
4977 1111
2611 8169
4575 10103
8519 1240
2828 1181
8177 664
6253 2457
7533 4526
3171 167
3699 6359
1200 7368
1249 2087
3951 1171
2918 8820
2504 9852
9821 8352
8691 7968
120 5489
3332 1671
10333 2157
8913 3553
6270 8519
3092 6739
6037 10334
8189 2571
611 10544
406 5019
1892 4067
2178 10635
8823 7147
155 6650
5 5460
10613 2360
1596 2158
3204 10699
8426 3695
6148 2234
878 1426
6504 4918
7154 8849
908 7973
357 6721
993 7149
2835 9588
9698 8360
3491 3432
7293 905
3866 1654
2131 9530
8683 4027
446 1298
5269 2666
9585 6045
1200 7374
23 8241
4928 9042
6154 9018
4696 3908
4861 9506
6768 342
5464 3591
9020 5859
7508 1179
3716 4271
7656 5986
1940 6219
7743 9319
10080 9435
3904 2206
365 8035
8620 4760
6384 6467
317 7187
1809 2804
4825 8886
5703 6360
5306 863
4908 10435
5464 7531
5951 9418
2874 6224
7611 8844
5460 326
8454 5056
4841 9464
1915 3730
7508 2176
8225 4161
6549 968
6655 4900
9546 4861
6148 9698
1614 1194
6504 3701
5464 3694
4776 638
1199 9534
6154 10232
10435 1219
8147 6742
4918 1776
1428 2267
8620 2517
1070 596
6829 8711
1923 7635
325 782
10447 5774
1082 727
8949 8886
5503 7148
8129 4207
2299 7378
1229 8002
4903 10162
307 2923
8857 3987
5928 7055
8610 5687
7293 8406
1673 4302
4209 1179
4209 6455
3631 4333
3022 1206
3537 7023
7235 7291
999 6783
7491 1662
4567 10333
1893 4722
1171 4522
4250 2767
6658 1491
4887 6589
1172 2889
4183 4069
5545 8619
2648 1040
6055 3419
1430 5545
7601 836
5830 8426
2812 6521
638 2513
9011 939
1234 5091
5951 9937
931 1215
3705 7439
156 3206
1430 2799
2533 2276
903 1646
7569 615
2031 4293
1206 3138
1172 4069
322 8886
1153 9195
2301 3280
998 1491
8091 2155
4904 6621
2320 7055
3371 8285
5950 3193
348 9651
6278 8886
4799 6883
2065 7678
1225 2622
2276 5591
1205 5563
1898 7735
3269 1241
9200 2322
1240 77
8886 8129
6491 3583
6055 2062
8709 8587
7245 2851
8793 4826
8486 8496
1735 6159
5952 9063
9433 8925
8177 5800
1197 9519
7486 4459
3958 1222
8502 268
2360 2457
1085 315
8410 2774
1226 7488
5535 4781
7339 4079
2331 6038
3749 10435
7747 2903
458 6314
5885 3715
7445 2335
2137 10147
5904 458
5682 1515
1524 8917
1182 3015
1757 2081
8274 8427
4572 7180
7218 8090
10149 8409
2651 5912
10135 8189
638 5831
4898 9929
5545 641
10332 4289
5514 2131
7259 1413
9021 3700
406 417
5929 4702
641 1624
6274 8823
2622 1223
337 2763
8709 6793
584 2276
6487 318
4926 596
5751 9435
748 3782
7411 6011
1914 237
3578 3151
10415 3023
3667 9845
10712 7365
1222 8129
928 10696
2152 1728
1880 6923
9398 5073
4332 7038
8261 1171
6225 2622
3121 4098
4994 6783
10635 1176
4833 7804
6829 8516
4951 3666
2765 8587
1427 8831
4214 236
10135 3544
7594 8104
4125 5830
6152 3544
4702 4938
3777 2835
2846 1194
7832 5859
318 6711
1838 1171
7678 1180
2331 1175
6586 5515
8095 4078
9621 4064
6055 9909
10148 320
8835 1536
6538 303
4861 401
127 4037
7920 9439
9900 1063
2622 7445
8154 1235
3977 4922
8502 7447
8834 8954
7292 1905
6168 8914
7286 2768
7286 2756
2123 3684
9053 3844
6829 1234
8361 728
2457 8285
8426 1016
1790 760
7304 6491
6159 8409
3965 5036
8506 1334
1231 7088
297 8797
1739 965
1849 3715
3464 1205
3267 3362
6686 10544
6683 6806
3622 10036
3538 4356
1649 8621
10232 1199
3280 6782
8990 1787
9039 10230
4952 1726
2616 2281
5695 1874
2895 8811
6507 6533
357 5566
3273 5986
1698 7489
4125 9505
336 4952
2155 4887
288 8835
3384 7880
4903 7291
6988 1181
7483 9532
6789 1926
864 3668
7501 1172
2324 726
3984 6570
7736 4067
8746 4230
1949 1632
5109 8917
3310 6286
4859 2368
986 8432
4811 9647
1219 638
4894 6782
3205 8155
5233 293
852 5566
156 4920
318 9203
7686 4357
8249 2712
3684 394
5396 7067
4214 5349
10334 2585
2802 7746
5244 6154
8147 7251
4552 9209
3460 1214
9069 7421
7899 2647
2374 7421
5276 8522
5299 156
2035 7522
9418 6037
8526 728
8542 648
2840 3233
10207 7886
3848 9091
7472 2538
1510 1222
6589 5897
5831 2081
7736 961
1537 4670
9546 7994
8502 3234
8406 8849
10097 9926
8593 1756
3205 7293
755 6530
1443 4716
2663 2708
8528 4098
7442 10197
9949 3424
4900 5376
767 10668
10397 1228
7897 7979
6007 8843
4626 3385
1789 356
1491 4924
8923 7763
277 4078
5318 2240
7745 8628
280 3746
748 7501
348 320
1608 9926
1231 1910
1241 7286
342 415
9062 5276
7717 9519
8544 1176
318 8178
820 5506
10435 348
7192 8733
3432 6334
4842 2889
9457 3516
6168 4035
6160 6366
3563 5562
2170 5981
6801 6098
9204 2457
1943 8991
585 2647
7371 9895
8829 4529
8777 2276
6448 2127
1653 5865
2663 8864
1176 8826
7666 7748
1197 6845
7292 7535
9702 7088
134 10717
9877 678
7591 2774
2013 8285
5062 5385
2577 297
6970 3521
2018 4640
5566 2433
1544 3907
6616 4573
6542 6989
1197 1450
2691 3777
2946 10162
9058 4952
6359 836
1428 1239
1152 1711
2155 1653
10241 7502
6923 9320
7186 7489
136 707
8012 2467
4126 4765
9704 1226
3592 3151
2721 8432
2846 8491
10137 5341
8273 4620
10148 10507
2574 6470
3584 8822
2506 9434
8781 8371
3151 7253
7979 4183
3391 8811
2904 2305
8139 3716
7291 2501
4064 2656
6678 155
4064 5555
9468 6053
4248 8280
2026 9299
3124 8137
5351 8954
2804 1205
4662 8392
10699 1431
4844 1828
323 4337
1002 4026
2604 3508
5526 1199
4860 4765
8368 2716
1517 4900
2822 5306
1155 1855
10435 4243
1192 10717
9926 1235
4297 10258
3954 314
10649 8194
7364 1164
3619 1786
2573 10261
2053 6078
8709 3654
1181 8810
1912 9418
4522 8834
2941 4900
3978 1171
2798 1238
1237 8819
6830 10450
1739 7501
2111 3209
222 3572
9675 4905
1222 6570
1229 2846
1390 9371
4572 7815
9320 4044
6923 3526
1186 8056
5929 7329
7448 3151
320 3124
4879 4040
5984 6491
1239 6456
6105 7254
7259 9910
1226 3996
2053 1451
9069 2895
1612 5637
79 2157
4128 8828
3764 10472
3115 6227
9395 1209
4196 1855
6137 1237
2663 9938
2949 9972
6023 6436
8843 3280
7286 3911
6154 582
6152 7757
8644 9388
3012 8849
2865 2457
3238 4122
308 8849
8455 6866
9910 5215
7229 2131
3445 2730
9435 4850
3690 9088
4671 8855
5459 6137
9208 2457
7265 5811
318 4098
4624 6350
2909 4732
7010 9192
8849 5487
9696 5561
10303 549
9532 1205
4509 7744
3398 1226
2593 5813
2882 1202
6589 7230
9485 8120
323 4776
7536 4860
4890 9224
8886 8894
10420 6646
5933 7580
3423 8428
1228 6813
101 1181
5063 7294
9176 1517
1161 5398
4642 4332
6989 8409
5319 6764
3547 1733
3073 8488
4436 5302
9063 9020
3631 4078
641 2123
10209 6784
2640 10098
326 306
1597 9234
3205 5997
9200 1756
8991 4390
9502 7232
5010 1228
4900 1222
9908 3908
2131 5958
10036 2140
1222 4073
5520 3432
8486 5012
1223 3269
1558 335
7293 9825
4861 9636
4826 5269
1241 3156
134 5423
908 3193
9916 6617
1179 931
6625 8208
3654 4233
6784 8834
1491 1091
5986 6016
8854 6162
8866 2033
9192 3958
6232 1179
4864 1428
3375 2804
5894 3867
10116 9347
8881 10031
10462 1192
7251 3749
8890 3267
7903 155
1234 5460
4840 3206
2923 7230
47 3205
1606 2524
9014 10153
5432 7277
7565 8225
6278 2393
790 9508
10367 760
4753 977
3474 258
2024 5472
7317 3282
1364 10303
9506 2640
348 5223
1067 1023
3091 6589
9486 1202
10206 1215
8733 4330
9883 1221
5813 5948
2421 6793
1865 3189
7557 5481
8131 1334
2292 9579
1716 5563
8620 9563
2703 6457
10428 6007
8793 9336
9002 9789
9014 6507
8709 4851
2423 1177
3778 512
186 1190
6570 8991
2243 8409
8843 8322
1791 3403
1238 8490
9673 4617
8139 8624
1949 9591
1327 1222
1070 3619
1453 7850
1224 1494
7286 6987
4513 2457
10188 6148
6824 9614
1790 8514
1849 2827
3387 1362
9698 7919
1268 2292
3138 1074
5963 2534
1491 8313
9713 638
1191 10389
2150 357
2349 5257
4446 9652
6570 4297
3513 4018
9451 7496
1230 4128
9062 2815
7373 253
10335 9880
4335 2122
1171 1226
8406 6490
7598 3138
2802 3645
4241 3123
1226 1229
1179 3748
8574 6946
1517 3193
2647 888
10146 4297
7294 2717
748 6592
1191 7294
6131 1477
8177 348
2165 7329
4566 7707
3960 10570
2276 7289
2208 8821
2592 9917
945 3280
6154 6140
3134 342
2840 836
1223 1172
7546 8843
251 3778
3529 8140
5929 3123
9435 1238
3703 6548
10380 8825
3280 7435
6891 1471
1176 527
10217 10717
9948 9129
8866 3509
3205 5881
7719 7367
8128 10573
3848 1206
981 4067
6087 3908
1053 9287
1063 1369
10435 1772
1514 10664
637 1775
9286 326
2774 6081
7995 5306
3051 4898
1198 7580
6372 1171
8826 1234
5831 4070
4225 8426
10237 5091
9129 6989
3535 1235
6523 318
1775 6164
8684 1830
8388 3019
3605 9546
7293 9492
6265 3151
6145 3631
2380 9053
8718 1238
10333 2334
8232 3441
351 188
9190 3348
2802 8649
3547 4762
6987 5460
1359 3827
5566 1224
4644 9021
4979 321
2504 9802
5514 8860
954 10001
1786 3028
3956 10048
3542 5867
2486 4127
8137 1205
10102 5723
7336 2813
2640 7771
8299 7292
9299 1624
1427 226
2326 8811
4127 9120
8117 1221
8819 7738
9853 4069
9881 7186
2013 325
302 7182
2018 8886
10337 6489
1222 9526
476 4214
3861 3902
4898 4294
2968 8831
8551 10415
8406 5514
1175 3654
2488 4625
3086 2241
1692 7623
4286 8713
8390 1194
9866 4861
5520 1205
9299 1172
6658 7763
3023 3414
2380 2059
7612 3167
7410 1250
8496 6359
1427 5515
2149 6040
2761 8683
236 3669
3150 3908
5396 9432
9265 444
3655 2622
2946 4076
9649 10148
5881 9362
3491 5752
8834 3206
2457 8886
1822 1198
7689 1181
921 10428
23 2048
1176 7533
6366 9224
582 336
9787 4677
3547 7294
1225 2774
5971 2273
4674 8922
3486 1175
9547 5466
8232 935
859 1915
7522 1171
7292 2078
2723 1537
2775 7291
5929 8426
3970 9597
2473 8056
1650 7920
8406 5472
6489 930
10264 8855
1234 3878
6793 7738
4098 4952
71 1085
1181 5501
3310 5986
2647 5939
1901 2802
9910 8368
2640 4903
9897 6732
8843 3918
3204 1469
5463 5997
8505 638
1234 3193
7250 9502
8486 3899
9070 1222
9411 2319
7291 908
1198 1237
2730 1175
6219 5544
1561 6875
8990 1526
347 2846
5885 8835
7506 8807
316 8426
5636 4385
6620 12
7986 9043
9021 4762
758 7343
9395 1522
5472 2033
7658 8831
7501 3667
9927 4677
6037 1223
410 1728
2297 7293
4861 5948
2758 6016
6764 9947
5500 7129
6143 914
8831 8486
9448 6016
1312 135
7247 2622
6611 1365
7286 7246
7508 5566
8426 6334
9696 7750
5722 8496
190 8522
942 5117
3851 6656
8448 2820
1240 8816
5885 9135
2900 2270
4275 5939
9189 1772
8002 5831
10556 5817
6978 1172
7746 4938
6801 133
8858 1544
7089 3943
4215 1235
9190 9588
9286 7293
2039 807
6007 3309
1334 3746
2513 1930
7305 4126
9653 3282
2017 4552
8826 1172
5218 9432
371 3205
1631 1928
1667 852
3113 8818
9670 9143
9042 8610
9820 6623
6360 1233
9128 214
7143 8958
7344 1226
4079 8733
6434 9546
3529 8835
10097 9120
3012 688
9034 4331
4849 1889
7836 9605
1335 5566
5562 9689
642 8134
8242 6444
10428 6427
6758 6366
8616 3576
2706 326
3151 7339
5250 9519
9002 8991
8304 5951
1772 3263
2368 6148
6505 1364
1020 5986
7292 2903
348 3583
9561 7635
6619 8709
10051 1901
5514 3669
8496 8322
5776 5745
717 8273
7569 6490
9192 2292
3414 6148
5865 8459
8828 155
1165 8431
2319 8496
9859 1798
4840 3630
9927 3852
2123 4446
5288 7832
3002 910
5459 1156
1839 6152
8177 7804
2815 8514
1237 1194
3370 2613
10384 6135
2652 8823
6570 3315
9505 8426
8137 144
10169 8831
4546 3488
1142 10456
1240 6369
1544 8486
7686 3582
6359 7215
7375 9588
3400 1202
8716 2367
7129 4077
8505 5587
9823 7292
348 7182
1442 8239
1215 2033
238 1171
3430 9151
3443 778
5925 8797
3916 5939
7336 2059
4572 6168
3543 4922
10313 4864
8527 3908
4581 8813
8252 8551
4128 10570
2802 5398
1446 1491
8609 1430
3576 4128
2904 2919
9579 1229
9635 6962
3801 6152
7205 5724
5986 10238
7689 1172
3404 3576
7546 302
8610 8056
1221 3850
1194 5010
273 3404
5513 9194
3515 5001
330 3398
657 1926
10717 325
1671 836
8454 9547
3117 314
2824 9683
2961 1549
2573 3194
1786 6314
3229 7746
10362 1428
3387 5601
4883 4446
1572 7456
638 9658
3244 2615
7658 9647
9636 3293
417 8471
243 10361
509 7562
1179 2430
8515 4900
6225 1179
3669 2342
4757 6056
8827 8820
1773 7352
3645 156
2852 6657
7293 8321
1735 5823
6115 8426
6016 4075
1522 5602
4625 3123
8889 258
3851 8295
8426 6923
10428 1179
8426 1790
5306 3188
7016 3827
10388 6007
9210 2665
1209 8843
4070 1772
9193 8506
5514 7345
6891 6104
1264 4905
7444 6830
5025 9900
3752 2322
9299 1013
3371 8431
8797 4929
6016 7626
6456 8263
1522 8734
2846 1238
7439 709
7247 5012
3474 2331
8886 2291
3055 8075
3193 7486
8528 7488
9850 5394
1202 5561
3513 9286
7291 10232
4079 5751
8113 4130
9200 299
908 1628
1225 2222
695 8280
8830 9283
8496 289
6137 6057
1255 5093
2551 2095
1014 8189
8892 9755
3389 1227
5187 8278
1698 1926
1587 3605
2837 4795
2248 5740
619 9876
6511 1544
6314 7861
9221 7249
10245 6150
4970 6427
1238 8448
6542 5478
348 1632
2276 5407
5530 2498
8828 3631
637 6490
1215 5276
7421 2224
2493 9696
3996 2866
1238 138
6655 7315
7368 9900
2296 5813
5973 10605
1926 3410
2708 7129
5062 8528
5964 5986
10570 1554
7293 9430
3481 10185
4127 79
4861 8147
2607 10332
3655 9087
3684 10389
4232 8709
318 7090
7505 6007
8817 5913
3680 743
8264 833
2827 1197
456 6219
8454 10717
2261 4512
7435 9063
4328 8372
4076 2640
6277 4282
8991 5532
4289 10712
5560 347
1181 8759
79 4756
4125 296
10016 8551
1842 4297
1238 5009
6549 5494
3158 9973
7339 8990
5514 7906
188 10538
6589 7456
8826 3696
523 10027
4900 3778
1178 8515
8056 6539
4571 8585
4127 9621
7491 9660
4127 8377
4860 6278
1222 1171
9655 4077
6265 7508
3956 9174
5276 7746
4657 3755
1222 10274
2210 9858
5297 8409
8426 2259
8426 8551
8825 869
3560 834
3754 4271
1172 4933
7426 4339
8200 6148
315 7294
9698 7169
7421 3379
6589 1491
4460 2399
6987 10301
4932 5865
3157 2150
1223 9927
4949 10312
8265 7291
2550 1200
205 322
5135 9972
5020 8056
8866 5398
9505 10367
6809 6154
2522 1840
5859 3297
6581 879
1921 9252
4861 6265
5561 4286
2569 2320
322 4898
9117 182
6232 10395
1095 2712
7329 3416
3282 3966
9040 1427
3784 1179
10103 4865
10587 9671
4015 8994
9373 7504
637 977
1849 471
10428 1240
10304 8169
10123 10106
410 1171
6949 1223
7928 4396
5561 9178
8350 4860
2329 5306
7175 8843
8834 2149
4076 7803
2342 4263
9807 7286
2539 317
7982 7021
2640 10426
5582 5093
3537 7557
253 8954
3329 7421
7292 5224
1491 9002
5240 236
6489 8836
2802 10366
5302 3908
1915 10335
9604 1226
9375 5859
4128 1445
5218 10469
1215 3209
8518 8846
3749 4071
7253 2575
6384 8172
2250 8511
7229 4244
4781 766
2575 6395
10442 8978
5514 7193
4272 996
2602 2546
1221 1786
10407 4717
143 1306
5806 6427
3282 2296
6277 5535
1822 8299
10456 3124
1075 3958
9554 62
7294 8577
6379 6503
3565 1910
5894 2804
1209 1519
6286 8448
9667 6649
9156 2835
8361 7293
10712 1191
6072 638
6913 6949
7627 6334
174 5425
9770 5566
8129 2846
872 2272
641 8428
3372 10450
4900 5062
5951 7345
6491 2276
641 1202
1750 1234
6656 1787
2157 5293
6228 1148
3703 5
6265 7304
7832 4070
6948 7423
1200 3337
5487 144
9120 79
9433 8030
315 8845
4861 334
4530 1427
5233 10435
300 6137
4183 176
7496 6137
10238 2337
9046 8273
5032 760
2815 3572
3383 4487
1430 1230
9828 2540
1543 4454
709 3508
7288 315
5515 1756
7445 7855
8692 8929
6152 1242
10337 8684
8431 2259
10490 6314
8849 8894
3815 836
638 857
155 10626
4026 10333
1183 8502
2242 1089
5844 1431
4860 4129
300 9579
8350 8526
7018 6079
156 10264
8844 9604
8713 1226
2640 4005
3761 7033
9540 1410
8417 661
6548 749
638 2629
1237 9134
8496 8709
6963 8511
9110 200
10570 9432
10277 6805
7750 5276
2868 9209
5897 6242
6783 6624
9254 9287
9388 320
2846 6384
10131 6049
5059 2793
2474 3260
929 9120
8690 8845
7631 3193
5256 7281
641 99
2776 10162
3193 4646
4563 6504
10238 3716
7720 7367
8777 4361
6957 8688
8252 8267
638 2648
2091 7483
5881 994
9866 2622
6570 1553
7557 1206
4183 5091
10335 5545
1219 2827
4861 8825
10148 4292
9063 8835
6152 5885
9002 6209
5813 2498
8380 351
9430 1269
7055 6895
7772 4506
3156 5963
3005 9943
1787 1231
4940 8890
1312 2276
2925 2802
1624 9181
2888 1615
5929 4950
2131 7636
6657 746
5768 9873
5276 1905
5309 4370
5305 7102
5895 5842
2609 10544
6154 1200
5514 8507
3602 5885
8604 5460
1849 6354
3335 5459
8508 3151
3047 3747
5831 8759
237 8542
8458 7368
1196 1175
10409 1364
8929 4098
2057 7766
1181 6017
2265 3490
7291 2988
1772 1451
1867 5040
4492 347
7229 325
349 9697
6286 8854
1175 9397
9970 615
6508 1175
6489 1685
326 5986
9090 10516
3544 3206
1942 1215
6513 297
8426 10148
9120 2637
8075 8849
723 2419
3329 7569
1179 5240
2336 9653
5939 3214
4861 9567
1361 360
706 1799
6491 8631
8435 6118
8232 8866
6168 156
9210 7656
5859 10560
1224 3865
9058 4123
9625 8506
4441 8447
1670 931
7736 5292
3297 2828
3123 4936
3576 4567
600 4373
8861 5514
600 10646
10435 2335
928 8812
2261 7601
9193 8174
1181 7538
1790 6293
317 1221
5031 6348
9418 9202
4887 10485
836 7336
1480 3471
4127 6908
1334 1194
8202 325
7489 1172
9040 6286
9926 2241
6328 4709
3966 8432
2923 2538
10628 6155
6007 10062
2688 755
7627 662
8456 9670
7023 8361
5033 7736
3491 2332
2730 10170
4054 322
8426 7289
7743 2845
6490 4952
9579 4213
5507 840
8138 3260
5637 1194
1105 5986
8011 6154
8512 836
8091 6491
1171 9467
1231 3666
1296 1091
8836 3331
7294 6489
8829 7508
8426 10303
2648 7506
9697 4076
3125 5865
6007 5863
1111 8973
7253 6118
258 1453
823 10472
1224 1826
5831 4824
6286 619
6306 3703
6168 6145
6842 334
2721 7241
6959 1828
315 5091
6793 60
8858 1228
6338 1221
5502 6542
3020 8448
4264 1181
1786 5942
595 641
1229 4289
2457 4861
8644 1241
7750 342
6016 6506
5281 1391
9897 8620
1172 3387
8432 654
9526 8691
9193 7055
4982 5402
633 4271
10162 8260
2492 3234
757 4714
7486 3794
3414 7643
10112 10570
10335 357
9175 8637
8321 10014
6213 10368
155 6064
9973 8135
8426 1225
6137 1191
8313 931
2269 3491
5545 252
8828 8885
3348 155
642 1144
3301 4234
3352 3187
4571 10717
1199 2929
4125 8453
1365 3840
995 809
1234 1237
6276 1206
4905 2150
8409 8684
7643 2923
3548 5281
908 2268
4070 10435
1680 7129
6372 10554
2920 2056
1224 1926
1565 7186
6334 10148
4716 7489
3121 5073
2430 5830
10544 5563
2852 417
6490 7055
1199 5236
1581 7447
315 8610
860 2700
3023 3038
6017 4705
3125 4716
3385 5716
8893 6050
1459 3517
9432 4418
2571 7506
3280 8683
6148 6469
9986 4187
6791 7404
5386 2010
7506 3630
8135 8843
2921 6716
23 8506
694 10552
8139 1735
2708 8934
4860 1229
993 8981
8409 3433
7686 5148
8269 255
1791 306
7296 7315
5929 5059
1160 9526
616 8514
5916 3156
318 3280
5968 4067
9927 180
10513 4670
9101 9532
9955 641
7291 4151
8706 1181
1291 9503
2588 1181
6360 2640
2588 2512
3090 6023
3282 832
1175 3491
8517 6434
1228 8858
1085 1978
3667 8442
1179 1775
10327 3489
347 3185
5248 1237
1926 3509
8515 7286
2837 4817
1463 1197
7658 10423
1632 6528
10162 2392
9016 1172
1615 3156
2322 2322
6468 1199
7491 1229
1859 1205
8137 5598
4380 10435
5359 2935
1103 4078
1228 2468
9655 3076
8711 8361
6923 9517
6240 9520
5142 9992
4925 8621
235 3240
2433 9708
4487 6766
3489 8028
10162 3585
6225 4640
2034 2640
8769 155
1572 8516
8390 1209
1172 6278
10435 5304
6145 954
9973 9652
3404 682
8189 1686
3513 6372
1144 2647
7293 7291
1990 4125
5398 448
3764 2347
6152 7746
4327 1209
9069 3193
10162 8392
1471 8829
4128 672
4942 1241
9628 1175
3717 296
1179 1491
4930 8111
8252 322
8861 1766
3993 5973
10098 3715
10040 1874
149 2157
1192 2760
7384 1199
734 9175
9185 1214
9416 1198
1926 588
6063 5010
2226 10334
3474 1200
8352 9286
1426 1179
8823 8409
5751 1646
8189 6826
9526 6839
1949 2593
7627 2064
10670 9085
3597 8917
1234 1785
4797 8821
638 5881
748 3091
2655 9054
8835 1926
10193 8844
8709 8854
6781 10717
8749 10362
3544 6007
3544 2337
8749 10147
5276 822
4860 5080
2020 6661
9196 3848
3781 2147
8056 2538
2537 1773
641 1923
5240 1915
9328 8238
8823 666
1175 79
9246 1365
8709 488
2433 1171
8797 3851
9039 965
6826 8141
1881 9021
5093 3280
374 2906
206 139
9532 5281
4069 8829
1453 9297
5515 2866
7804 7152
1360 9908
8759 10148
3631 5062
4129 4633
9345 3987
8140 941
1200 8548
5012 6152
8075 5929
9189 4201
3877 1800
6278 10031
9506 1697
320 3532
2663 9697
9588 3798
6569 1237
6105 5398
3737 930
8426 7294
2537 2846
6148 9398
8064 5562
7516 7219
6016 8858
1786 9915
1636 1269
2128 4264
10299 10009
8139 1197
2691 7508
6448 1227
1427 5264
8831 6958
7445 8406
2206 3533
3454 9474
6988 325
1219 7916
7382 8075
3414 6554
3977 5396
4026 5753
6103 1206
766 4530
8138 7215
3595 2653
9042 2827
8472 4289
8173 2619
7753 7654
7923 3715
4330 8406
9151 9046
10248 7601
2945 6855
10362 318
307 9731
7291 9189
8056 8392
10278 1237
9296 2053
9504 1349
7627 10094
6359 9647
3848 6043
2335 1215
8035 10629
9200 8844
3140 6217
8496 6558
2648 638
3904 4969
3655 2513
6490 8886
6923 2640
2124 3583
8075 1176
9046 374
5471 1790
8048 1695
8075 1849
6489 1229
6056 5012
8125 9299
7106 2380
8515 8823
3208 6608
10717 9972
5170 1175
9653 7456
9109 3970
7289 5894
3002 10698
1832 8486
3117 8881
2253 2902
6793 1898
4394 5928
5916 8406
652 3263
2658 1624
2084 2226
6735 8174
8274 6040
8139 8404
6608 2878
9148 8225
5210 8426
8831 5545
175 4926
4765 7206
2653 9793
5019 4516
3123 9043
5276 7291
326 10613
2149 8746
999 324
9537 10073
10713 8178
9299 9569
322 2799
4703 21
7623 2486
325 5795
1442 8162
661 3715
7604 8116
2037 3124
8295 3044
155 5562
9876 4861
5277 8892
2496 8138
4374 6745
1261 460
398 762
1240 6508
10435 7588
10464 6200
8630 1171
706 3267
10493 7743
6057 8496
5976 4903
414 7707
5410 10275
2542 1251
9972 1202
1171 6544
6228 6713
9955 5460
729 2017
346 4626
5127 7358
8432 4387
1108 4697
8128 949
8422 7623
2262 6619
6549 6480
6696 4009
6159 8516
2261 9435
9591 66
8817 9294
7806 1227
4820 6945
1237 7501
3432 3321
1227 6007
5360 6636
10635 8892
5929 10534
3602 4566
9363 1268
3273 1926
5231 3597
9993 1237
7348 5557
10395 9651
7321 714
4103 4396
336 9591
9210 1790
1076 4567
1347 1171
5970 1655
301 9621
1491 2126
2033 2640
6008 1200
8621 6097
7259 7809
8427 3990
3807 5913
1175 8142
1253 8261
1181 8388
5281 8138
2976 8486
3992 1239
4068 1236
325 1226
10570 2289
7547 7251
6410 642
9669 1171
5276 1200
5292 6834
9621 7835
6191 6489
6123 8512
6489 9910
1455 9972
3280 5859
5563 6234
2845 9841
1404 3490
1116 1430
7849 2126
336 1238
2032 3490
6360 325
9675 4370
8846 3882
2698 5051
681 1206
7283 144
6145 8486
3600 138
3654 7129
1171 348
7804 10043
1334 3151
7627 8718
6507 6620
1571 318
9874 9565
5338 3738
8288 2884
7221 3786
6369 9450
2667 6154
8117 1772
3552 3650
2640 8129
1194 4861
2846 7496
8409 3597
1334 10460
7074 302
9451 5396
4284 663
10242 4370
8056 6542
416 931
1841 8889
6940 6466
2319 3167
1231 1416
3306 1915
5009 4528
6589 1230
6709 1775
8743 4952
3154 9722
820 6135
5566 1235
9175 6589
4328 3124
7524 7294
9910 5487
9519 3140
6007 8828
1202 2279
4125 1898
244 144
8932 9636
5563 3740
3906 6504
9032 8361
8140 7391
10435 8273
748 4861
7919 59
1226 1176
9992 638
6716 1200
9696 1444
1241 5831
3301 9588
660 5929
3233 5473
3280 3273
204 4571
8846 2342
638 7289
1452 4931
1200 4129
4822 1228
8720 860
1171 6356
9622 9877
10447 3329
7294 1455
4898 8528
3630 8939
3576 2068
7421 8392
348 314
7972 4355
999 3280
875 342
5870 5164
6234 1179
4934 9403
79 5563
1435 10087
3208 9782
10275 263
2292 10635
10011 6070
6074 9579
2368 7292
6016 276
7914 246
1202 7768
199 2272
8859 3171
8829 6055
15 5234
6714 4078
10544 1855
9111 9856
4682 2628
9235 1206
565 1197
2319 4173
6558 8355
1176 1450
1772 6647
1179 5748
4125 1241
232 1772
8018 2033
10197 7770
6227 688
7916 3012
2387 2439
5412 9755
880 7674
9588 2225
7715 5854
2854 8368
4957 6277
10357 5809
7760 6975
6007 1200
6514 3193
3995 205
1162 3121
4521 8368
5911 8759
6491 7431
1798 10085
5599 4183
6618 8464
4566 6573
1113 8288
1175 3602
6739 7088
6537 403
1428 2714
5514 1699
2957 8684
1236 4900
10147 1231
3735 1334
5856 3862
558 999
1912 6542
6289 858
4703 4213
2549 6940
2550 3224
8555 1269
325 7292
7467 1200
5501 7157
7588 8350
10015 8361
1463 182
7421 1657
9460 9662
1888 6782
2650 10553
8129 887
6125 7643
3499 8189
1199 661
4070 8580
1350 3087
7656 8239
1240 3993
4431 2493
4049 8823
10399 10626
6151 4524
6829 3206
1507 7129
5881 3630
6135 5326
8797 5929
8506 507
9253 4905
2576 3591
9805 345
8232 6104
2776 2024
9972 6570
6623 7486
1426 8506
9185 9588
8845 5560
1531 2804
5594 144
8864 5545
10698 8426
7489 6491
3261 5865
4011 4576
9760 1926
917 8299
247 4572
9591 5929
2574 7580
9547 4770
7384 4003
6340 9468
6940 8426
8892 4642
8858 1228
9071 1428
10318 7970
3791 7918
7293 1787
1919 6697
5895 7768
6490 4766
8819 2276
1814 6040
8882 2251
4937 1237
8075 9910
10442 3508
2157 7169
1772 6208
1194 5460
8894 1787
846 3752
3521 2240
7329 3404
10435 9229
2272 2127
7129 1231
3851 7055
1905 7862
4612 10408
6628 5545
326 6161
6137 10668
9534 1238
6016 5561
5228 4714
9532 9636
10164 9432
4124 3396
10398 3631
1558 2993
7489 342
7657 10384
1221 7768
912 4781
192 7743
6834 2276
5473 3405
9398 3646
4360 2568
4127 7712
4230 1281
1712 8855
9554 8178
1194 10299
3782 9954
2123 7496
1537 5995
1615 7595
8496 6506
6227 8637
8551 6525
1517 8978
3367 1070
5218 1881
8406 2010
703 3301
7286 6044
10447 1734
3500 1756
1233 2929
7501 5867
4950 2147
5091 5637
2827 3844
3206 6209
4049 4826
2271 6908
10335 1453
6059 6490
1946 1790
2226 2319
9298 5674
7475 7707
7504 1525
7743 476
9529 722
7636 9698
7599 6702
1143 9716
2257 2176
6282 1223
642 1772
6939 7557
2457 892
156 10276
293 4942
1171 2457
8189 9551
494 6739
6793 2775
3971 4861
5831 6793
1517 729
7501 8834
3192 3583
9652 2261
2433 7746
1234 6649
4388 155
8710 5281
365 3908
4633 7277
8139 1065
5276 9058
2881 1225
5052 1348
10162 930
2090 2653
4572 8448
8431 2360
4952 6359
6148 2629
8502 3206
3193 2120
6340 9916
2277 150
7025 1650
6869 5566
8861 318
7804 3786
8406 8671
8551 1364
7421 7294
7490 8719
9298 6013
6545 637
6342 3572
3777 3438
7627 3269
9718 8955
10334 50
5120 4702
4952 4125
334 10450
1228 7230
2840 4213
600 9972
79 288
9913 9820
1202 8136
8823 3995
2640 5927
2466 8361
8749 6277
7636 3154
6057 4980
2045 1786
2889 6573
1221 320
5276 3090
1234 6923
9002 4898
258 1179
2659 7647
3151 3387
5700 5986
10174 10266
5991 1191
654 4684
8056 10269
6490 6168
3785 642
10428 7496
4983 2813
7908 8406
2652 6940
1172 4288
6277 7686
1179 6016
6444 9518
2700 2150
10429 9850
1172 4125
2936 1772
8802 4024
6055 5709
2831 7148
8812 6083
9588 6369
9104 10129
7537 8952
5859 8721
3044 2775
10176 4289
10206 7229
1453 3237
2653 4507
5589 8410
7707 1222
838 8135
1093 4763
8845 1222
6987 6717
257 8837
710 3015
9927 6137
1235 3136
760 4873
4152 878
4782 8056
1756 4185
9876 6360
9298 5306
2547 8542
678 9893
10313 7830
8515 871
4173 9591
10699 4380
8101 6987
1491 357
960 9519
5561 4123
4370 8797
2663 3786
9090 5566
5024 10119
1849 3423
20 9972
3991 4617
3411 5544
9432 10196
6851 3028
6533 10418
97 7022
8137 1677
120 1179
7488 9991
5776 6748
8060 324
1790 1235
2700 7293
7348 6503
9338 6616
427 6134
1543 4067
4900 2907
21 6925
1142 337
4619 3208
324 4297
5000 8489
2663 8764
9432 6615
5880 4214
3123 7720
5497 2897
3167 9085
9518 6173
10169 9655
725 4173
1141 8289
3291 6587
2352 5740
417 6278
8796 8260
7289 6059
7809 3123
4078 516
7339 7055
6008 852
1073 5276
6745 9240
8091 8709
8185 8835
10283 2108
6314 3167
1799 1352
3882 7945
7658 6296
8843 1773
5341 7401
2957 1675
273 4571
347 6736
2079 7745
432 8621
2313 6706
2799 7380
4213 152
317 3206
5073 3838
5004 7748
2827 308
9397 5112
641 6351
9774 9190
5493 5711
1181 7218
6168 9591
2640 1849
8486 762
5507 7331
9286 7660
5091 2493
7329 3379
5297 1766
5951 1053
9120 9069
9520 335
7014 2649
7236 2533
8288 9702
7831 8893
3583 908
1222 10712
10726 1334
7065 6686
259 8750
318 8741
3121 3331
1827 8473
10428 7627
3156 1145
3218 334
741 3084
4039 3271
10333 9782
417 7103
4233 7278
3041 7286
2909 3667
164 10409
5981 1205
4401 2932
6619 6402
6983 1192
1460 1937
10095 4126
7557 864
4905 7230
9005 6657
8472 9991
8733 2804
1181 9877
7188 4613
908 3386
1241 9590
2053 10335
10185 2258
8991 4289
3282 9289
6822 6593
8835 6040
2306 2049
2846 2347
10065 1544
1202 323
6270 8496
156 8189
2533 9722
3387 7658
4861 9685
7283 9120
7218 3177
2652 3489
9649 433
8517 1849
3242 7743
8810 8518
3421 77
1862 9540
8889 3260
2170 3489
4449 490
5514 10132
4866 2208
7577 1206
8534 10195
1563 2206
1732 3851
5939 6489
8138 2895
7329 7834
3772 9974
1151 8189
8823 1142
6007 6646
7291 5140
1427 8858
5831 6683
1252 7533
10280 9641
4289 3620
2569 7786
6038 41
4900 8231
5236 10435
766 6037
4861 4037
8940 674
2322 5537
4129 4985
8129 9240
8117 1849
8496 242
7250 2467
5422 2523
3204 6008
641 9954
7895 8390
2662 5276
9350 5177
3490 1172
2501 4400
3517 1736
9915 7315
9567 1234
1914 2544
4130 10462
7055 6106
1906 3187
4214 10696
1084 7541
2609 8564
9400 9682
2252 1229
3486 9346
6489 10216
6490 2827
10569 3908
2298 8894
97 7767
1117 6507
318 4213
10628 9517
2329 9868
5859 7294
1455 638
6369 4385
1142 7426
1894 6523
583 10626
320 2730
2433 7689
8137 519
1909 2320
7916 9397
447 9579
6369 3851
5500 9200
1720 7807
7286 4668
2257 10699
5420 5514
6489 10533
6379 6466
1790 10452
4974 10428
1787 9378
105 1194
9974 7517
8239 2038
4964 10435
9506 4076
1229 4380
1012 4248
4791 292
9972 10084
71 2226
637 5563
8822 5859
4214 1684
5144 5459
5472 1063
1221 7916
8433 3851
1166 908
9589 2592
1174 2834
7584 9895
10636 8382
6505 1372
3704 4192
8515 3544
3329 1095
9854 8185
6007 6716
950 3243
6369 10162
9115 9526
1206 6884
7486 1176
4037 6624
2776 8691
4671 4878
6883 8797
8823 10147
1250 6474
2889 6490
7581 7210
9317 9298
3908 1323
7831 2925
2795 6460
8506 2568
9236 3049
9966 7636
6657 4629
121 2265
365 5403
10001 6360
3445 4070
3090 1199
1063 383
1494 9670
9814 9721
5012 7026
9548 1238
641 9765
10451 1200
1487 5929
5276 5776
1198 6783
6263 10409
1225 3124
4067 2257
4887 3680
5398 9451
2123 5514
7920 3630
696 1188
9473 1234
10561 3193
1172 3866
9607 3654
5895 6286
8527 1443
1219 9982
5637 1196
908 4924
8137 472
7805 6988
4127 434
4545 1636
5849 3309
3544 638
79 2329
9849 6280
9521 1726
6444 8564
8522 1557
4127 5751
7181 8283
10209 9297
5830 5281
5459 2324
10542 7682
2496 8117
1144 4922
6327 1205
1223 9532
7129 8189
4510 7580
6706 6339
7919 1260
6909 5027
3848 9299
7289 9450
316 5636
4268 3092
3013 836
6038 1223
7294 6168
773 2320
8189 202
7251 4896
4241 7627
7538 9698
1227 6616
8871 7129
4268 8321
6015 2991
4425 5870
6057 3601
8117 7019
10605 1197
4360 5709
9553 999
1225 9287
6057 9519
3280 2149
9848 8129
6649 1772
9658 7540
8239 4926
8515 9227
6473 8368
10389 8844
6548 3280
6945 6490
6152 9321
1905 3301
366 3715
8226 2010
8075 5473
4098 3154
10074 2091
8288 10435
619 1894
822 1234
6697 7744
4076 4157
10544 2804
5073 638
97 3023
6277 8519
3576 1526
6430 10303
1201 9910
3156 1144
9954 7294
5814 5896
5016 7537
497 2493
6092 1224
2053 8285
10303 3429
4619 5388
3404 8427
1200 8409
2292 5545
1814 5596
4860 6616
2568 7804
8352 3189
2537 8261
8797 10384
1226 7291
2917 1271
7533 2319
30 3906
2902 5751
6923 9796
3295 5929
4860 8169
8177 7569
2319 4934
2663 1222
1586 1171
4247 10571
3434 2597
7735 8189
7488 4861
5151 10163
1365 1905
4037 8056
8056 3633
4350 4289
7730 8056
2221 1926
6487 5240
322 6843
7444 4128
4125 5473
8127 8406
8242 5073
2802 1910
5563 7501
9842 6940
1206 9998
5815 1910
2319 8320
1378 998
1491 4476
8299 4702
6272 3208
8117 7583
6801 6851
5473 4810
6152 2879
5469 3851
2018 3631
8829 7037
1222 5072
155 9519
1179 9195
8368 6016
9926 6059
3190 4843
3773 7504
6573 3984
1905 1175
5849 46
1197 8759
6277 417
874 10337
2805 273
1945 4861
9972 9910
9926 10162
1493 9085
4924 8821
6489 3226
7247 9954
5276 1171
8855 5885
1832 1176
7294 2526
5563 8705
8368 4449
6834 8834
10456 9450
8512 4955
1167 7506
9551 8844
2538 6515
8884 706
1198 315
1226 1230
4781 7292
6384 1234
10275 1901
1237 1813
1205 618
7065 1241
6502 4161
5500 5581
8690 8486
478 872
6758 6289
1221 2218
1430 8683
5968 1194
1334 1226
1075 3054
2488 730
8511 3960
2241 6783
253 2155
4238 10570
10533 10708
414 683
1219 5776
908 5830
6702 8868
1176 134
1053 322
1171 2920
1408 9433
3889 6490
156 2149
1092 6036
10181 8733
2550 6040
1223 9673
4846 8652
3280 1473
1226 8308
7182 3023
2383 1684
5398 8796
8426 5929
2232 1238
7068 2846
9358 654
6549 2127
6581 6491
2898 183
8232 10712
1491 2905
308 4952
3923 1113
9702 7253
9711 2908
2517 3576
4949 8517
8843 3669
824 1196
5636 10544
4451 7022
5197 325
8721 4622
9636 3672
291 253
6489 8285
185 4986
581 10220
92 5459
887 4952
7580 6289
6709 10043
4634 10539
8464 6940
3576 9090
9387 8512
7055 2053
10544 8225
9305 10074
10625 1199
410 747
4849 9058
7445 6286
2457 7580
3387 4276
8232 2640
8056 6874
10456 3301
3749 2081
8252 1116
10498 6007
760 2206
4761 930
2241 7677
3342 6469
7744 9518
7801 9972
2637 5504
1234 1172
4341 5929
5472 7055
6219 2537
4883 8426
3398 4763
2033 3900
7995 5570
322 9317
6708 1229
1114 9099
9200 7288
4331 2152
660 8090
4546 348
10172 7746
9982 8683
3528 7090
3778 7736
3310 6507
10415 999
5719 8049
10036 2648
1144 8864
9129 2126
4099 8903
1202 1723
9193 9085
10463 10217
2802 1175
2457 7147
10220 6007
637 5027
4580 1427
1014 8426
7216 6874
2262 10322
6209 1334
6414 2329
356 6137
6542 6228
7486 4370
6222 6268
10029 1002
4335 6505
5752 2154
74 7569
7291 4739
478 1230
9397 9876
4952 8738
6975 7034
8432 9018
8010 8544
8189 6673
5146 8626
9184 8189
3769 7294
5928 326
9007 2919
8913 639
3752 7968
587 619
4898 8587
7483 7799
7508 6599
3070 3374
2622 1192
7627 6361
775 8844
1143 641
8075 1624
10303 6756
8285 6145
6307 1172
304 641
7546 9923
7018 1077
4918 1926
8816 5431
5561 4832
8881 8496
9190 1175
317 7486
6314 4719
4567 563
7480 3904
6707 8826
9848 5052
9651 2154
9910 6017
7298 6264
6347 6152
7666 2825
641 5700
3630 901
1506 7421
2150 4761
6070 6366
5199 4124
1194 5824
9120 8843
4971 10304
2433 6789
6489 6778
176 6923
4332 4070
8232 8542
4705 1241
2648 1526
1221 3491
1167 7746
1223 3630
7825 7129
7750 4249
320 8390
2861 7581
3794 5545
6444 16
4864 3447
6144 9506
1198 1179
1494 4464
10065 1439
1142 7291
8797 10276
1926 3548
2241 5208
1311 559
2244 7187
3630 3631
8056 61
7438 8415
7686 6152
6578 3076
2279 5180
1225 5866
1214 8528
10067 322
7354 2629
9401 2704
8749 2467
9322 1238
8406 5093
3089 5128
6529 3123
4446 1079
5049 9387
5515 5216
6361 2621
7823 3155
8075 10420
3186 10428
9649 7129
1914 4446
1231 1021
4070 6314
1428 4925
1271 3373
5495 852
2314 1565
7367 5929
1926 5813
4067 5318
1954 6733
1559 398
1229 1191
4166 9233
10431 1544
6 3507
21 9876
9669 7501
2888 5752
6314 9673
3574 1191
2812 7496
4843 6007
10435 4864
86 5337
8796 10613
1226 3778
10147 5939
10685 642
410 6862
6145 6491
6270 7286
4020 8829
5346 8514
1517 4391
3882 8512
6489 577
2735 7004
587 347
2280 7657
1229 1724
2356 6962
10421 9023
3703 4705
7904 9650
4225 6813
1194 136
10195 5904
315 6571
5637 2759
5909 1921
3908 5968
325 2823
6678 6793
77 4459
3474 9316
2804 7491
631 10281
6917 7221
641 472
4350 4078
1787 8508
7736 8035
3390 1264
8774 6158
8137 666
7583 2336
8409 6885
3785 6542
7421 748
2457 3555
6964 6489
8991 3767
3637 877
8362 9927
8451 9299
9621 4241
7808 9698
4128 6696
4125 9069
8508 6286
3208 7482
5499 4679
4837 10549
6406 5854
1221 1844
5700 10501
7557 10459
789 9115
1171 10480
5831 5545
6040 1230
6937 9591
10485 3639
3602 3267
8178 6887
3208 4978
6290 6683
5942 7157
9737 6027
9900 8238
3023 3156
2057 4098
5111 10182
908 3872
2899 6619
587 6491
1226 9042
7250 6920
2282 1430
1849 1181
1270 2836
10085 4934
5158 8886
1426 7643
2210 7374
2036 2319
7658 5037
10409 5453
8824 7496
9673 8854
2645 10034
5398 3085
8864 9120
8812 5228
6037 2923
4859 7229
6235 4004
7456 641
8864 8508
1632 2575
1205 9794
4257 1155
3631 10533
10303 5508
1237 7043
6148 5929
5752 3280
4731 3864
10331 3908
7508 8881
2154 5437
9398 940
1453 5880
2899 5248
1238 1191
8520 3684
2331 3008
7920 1205
7916 2640
8811 4513
4395 5986
3704 1224
8368 10165
7979 5962
970 3447
8754 3385
5355 6058
4156 6264
8813 308
2647 3151
2846 6705
10083 6542
6340 3657
1151 8177
5929 5894
6686 7865
1612 3386
7055 8891
3280 3374
5929 7448
10172 6558
1844 7537
9062 6088
1219 6016
7017 1227
9194 4046
2903 3138
8861 1176
5544 1757
58 264
8168 2877
6723 2736
7603 6764
5929 10221
1179 3522
6140 342
9526 8102
10643 7259
3392 7291
6444 4214
9626 2120
4240 4685
8981 3778
8285 4128
812 1214
2006 6489
2307 5562
4380 6804
3655 8544
318 3844
6712 2923
6987 3848
4328 6686
8299 3489
7251 4018
10135 7129
6209 5514
4076 2850
3654 3885
2756 4331
3348 7187
1849 7481
4995 4070
3371 9236
8129 365
2149 3262
253 4776
3582 5515
5545 7770
10523 8350
6057 3429
7826 10331
4530 3987
8883 1229
5767 2640
4580 7289
8823 8991
5020 9459
6016 1224
8426 2640
3338 9058
7659 1224
10473 7034
97 10362
9927 1905
3540 745
5813 1181
3993 8140
5216 9115
3083 5093
2716 9913
4282 1228
5951 9972
25 3346
10397 5928
9230 1205
1910 2923
10462 8713
6506 4443
3234 2604
9591 3092
9299 6914
392 6981
8273 2368
322 6289
7489 8844
6923 845
6200 3205
9118 3510
6987 6963
7055 5545
2570 10626
3227 175
7293 4861
7656 1225
1192 300
7163 10299
2329 1849
1192 4226
2165 4477
709 5850
6154 1787
8820 4762
3409 1452
5079 10106
5190 7920
1086 4124
843 10426
7623 60
1427 5230
3429 3331
1426 5276
641 7088
9115 5525
638 7491
1176 3023
1227 5929
5544 8426
10663 2272
71 4760
5437 4884
6079 6225
2812 8514
49 5636
1200 2543
1225 7447
5878 8986
1109 1209
3501 1786
4443 1463
9488 5292
5683 2118
3009 7367
8128 709
2457 8894
4473 1172
2569 8844
936 1165
2013 2537
2092 3337
4007 2457
1879 433
5515 8486
6427 6549
6148 664
6137 1491
8684 6289
1202 5929
1165 188
7435 8948
4199 4925
6017 6167
10303 3475
892 1815
8817 8720
6423 1239
8440 1191
5859 3703
2297 8759
1612 2846
6714 8511
2519 5927
3343 3090
1686 5823
3908 5012
8056 6940
1389 5514
5929 7459
6052 6900
6119 3703
337 8881
1517 782
1196 10569
2899 1426
1181 7251
3623 2921
9265 9046
4622 9434
5382 931
8178 2241
7469 3374
2320 7830
5831 9617
4982 8759
4183 6255
1430 4280
2033 7657
1608 8195
1915 4454
3902 8864
1495 5239
3930 2569
929 156
9200 845
3704 5082
10671 8515
7506 4501
5183 2446
8051 3655
41 4952
4104 8991
4641 10162
10231 4331
9053 2319
1453 4630
8692 638
6225 5999
2161 10337
2849 9320
1917 1235
97 2756
3404 821
1719 6042
10162 8406
7289 5673
3669 9820
3544 352
560 6490
6055 4213
10611 2122
2866 3166
8817 2018
10220 5993
300 1181
8056 2640
10199 253
4472 4952
1392 5768
10162 9288
8274 1236
5752 5218
3188 1719
8843 6853
1181 2120
1174 10696
9521 8753
9588 7831
5515 2178
9927 1176
6007 4125
1113 8189
317 7230
9403 6542
4459 3351
2846 1206
7768 2159
9844 304
325 9733
8684 6083
3981 1379
3485 5572
9651 8922
6891 1921
682 8410
8002 3491
7803 2581
9117 8138
8934 2010
6360 2923
2233 10337
1369 5962
5460 9287
2053 1176
2776 1651
5928 5831
8448 660
7292 641
10219 1095
2276 2053
8252 8516
342 1225
3666 6007
10245 6954
9994 2647
8091 1777
417 6702
6746 348
6154 3031
1227 582
3576 1240
9321 3124
5929 4943
121 2406
1786 5252
3845 3261
7489 7290
6266 8138
7445 9947
3186 8759
7294 1491
7345 8486
6525 6148
9782 5494
582 252
2165 507
2865 318
3732 1181
1625 259
10462 789
1720 2802
2153 1144
864 2647
3631 2665
8360 10332
253 2332
7293 1237
5318 9687
8138 1219
1181 2802
7508 7506
2241 3362
7648 10389
1612 570
79 4826
660 3388
5701 6368
1494 9042
2804 348
5752 6620
3514 6268
9926 8426
1491 4121
1171 10103
8978 5281
3123 4297
5437 3193
8759 1194
7055 1221
6286 2899
1551 1256
829 3249
1537 314
1787 1172
7129 5927
1954 7375
586 7656
7129 3280
5234 9357
2466 5086
342 6504
2253 4337
1901 3908
1233 9579
5929 8189
2116 9960
9972 1197
2312 9138
8652 3090
8502 405
8189 6325
10717 3235
3280 8861
5250 10725
9983 4236
8519 1229
5888 3668
375 156
1229 3151
9098 4057
6057 7329
843 2276
10449 6038
10357 10181
2127 1238
4408 748
6081 641
3269 3602
4079 6038
10404 5859
7489 7765
6775 3304
295 9215
2855 5306
6139 15
7491 8426
8619 1172
320 1179
4214 2830
522 4861
3015 1612
10298 642
7525 1311
8820 79
5561 7253
6503 9569
1215 1222
9008 1799
843 6461
1849 8861
3154 8825
6361 8232
1194 6932
1221 5341
628 5050
4433 9733
3244 7508
308 7550
7250 3908
3267 1202
8952 4658
3091 8733
3705 619
954 3371
5520 8361
6467 6793
2158 1225
3425 9450
9461 5562
4098 4768
4045 6081
6529 315
8445 2903
7251 4573
3654 5515
1156 7643
5824 4826
4370 5928
4135 253
2654 5355
6907 8239
1849 3267
3374 4571
4732 2152
10709 1269
10664 5520
10398 314
7486 1221
7617 4078
9299 642
7601 3362
3730 6945
9045 10484
7487 3731
10162 3635
7291 1555
9505 8137
681 960
3908 1179
1869 4383
2428 6491
1606 6211
4918 2715
151 8140
6390 6658
1717 10626
967 4620
8189 8264
1198 5200
7919 5566
914 2013
1648 9526
8843 1728
6824 9284
1774 7730
1735 2640
908 9120
1179 9190
7920 7215
410 1230
7222 7177
8406 3946
3138 10192
8893 9435
10321 7289
1064 10625
5530 9339
2577 1735
7657 1202
10724 6224
7849 1221
5504 3491
7445 8120
1431 9506
1197 8709
4861 3579
5251 5710
8610 1517
1544 9526
2592 4900
317 6369
9647 3329
908 2154
4078 8247
3495 1228
8412 9993
10197 9696
3166 2802
6975 4640
5042 2846
6139 7920
1615 4147
5538 10293
9227 8409
7291 6987
760 5929
4129 1260
1176 10544
6988 9558
4898 6314
322 8797
5929 5881
3417 640
3991 4940
8426 7255
4437 5506
2896 8482
9291 8390
1231 6360
1222 1199
5437 4008
3692 6589
3629 9310
8991 7218
4130 1730
4720 8854
1238 8351
5357 2210
278 2038
9252 6161
8656 4877
120 6430
2533 1491
3654 7750
3233 5850
1915 449
3260 3310
4673 10438
5969 4812
3848 2589
7014 8791
10409 4667
1143 1631
4567 1656
7629 5929
5459 7292
6489 8189
4070 10447
5968 2550
1787 6103
318 1854
574 8544
9287 4700
8128 4422
896 3038
5515 2496
1020 6489
8835 2329
2207 1227
357 7674
5390 8350
1231 3778
7735 8810
347 405
4974 9588
8843 3147
4434 324
6519 6225
10116 5180
2433 3749
1560 1223
8447 3715
1254 8991
9731 6811
6744 10362
2895 5230
7657 77
9120 7713
1233 4918
7601 6343
7310 8991
7927 8570
431 6145
10163 8273
2153 6154
7486 8825
8650 7
8843 8147
5591 8305
7580 8749
3752 6135
3489 5701
8843 5276
295 7720
1229 8169
517 10435
1209 7292
6014 7204
478 6830
6372 4929
6063 223
8590 3387
9611 8857
4125 2920
6276 8454
1240 2774
9448 3908
1241 3072
3152 9579
4546 7489
6570 3090
284 6491
8811 6891
3267 8249
2257 295
9526 1455
320 320
8835 5881
1240 10371
436 2342
10412 9569
9299 9299
1491 2240
4861 596
3746 1199
3151 2380
4399 307
6793 1228
5276 3697
4037 6457
6272 2774
7065 1235
1214 5556
8683 10414
1258 9362
269 3580
8129 1772
7789 10485
7414 71
1192 5062
4246 2516
4142 10717
308 2551
641 9058
4125 1171
7643 2242
2276 5515
8866 8795
7633 1181
8889 1194
8139 8831
253 5460
9063 7623
1168 4611
6490 864
1199 4566
6891 10613
3205 8135
10447 5091
8818 5895
2846 4477
6057 4500
7588 1387
8427 6148
7978 3374
1982 9021
6789 1192
5341 7294
1196 5767
1914 5571
1615 6007
3567 6457
9910 9058
3882 7292
1102 9973
8516 5005
1886 928
7245 5226
5346 3591
1926 6055
10146 928
156 3045
3375 293
1225 2663
5084 7831
6904 2155
3756 6969
1522 9526
766 4617
5116 3282
7506 3448
874 5494
6744 7423
10513 1932
5302 9903
1230 1192
7336 8406
8591 307
2467 6548
9848 9419
79 6617
6208 1921
6619 5425
10624 9508
9461 9588
4957 4077
322 1234
6057 4776
10369 6071
7142 2302
5380 8165
9655 10625
10134 8517
7294 9284
5573 4247
1096 4567
2213 4702
4898 4370
7656 2541
8488 5341
6543 9705
1576 4861
2620 7419
4028 10418
6137 2147
6370 6702
7445 1428
1822 7351
9120 6165
3654 3070
4473 3280
8252 2827
4215 6366
8056 8075
1202 2826
5515 2027
5566 2262
1172 2942
6444 7348
5093 8759
6730 6761
3544 9652
6963 1735
1689 4402
5250 3269
1231 2918
752 8056
8795 1926
7291 2846
914 8368
7234 10134
2812 5515
4125 7623
8316 336
1199 6506
2504 7245
3154 5960
3965 3752
8368 6135
6640 1226
10707 9711
8849 8496
155 1980
6007 3240
2498 1307
8140 1192
7178 3262
4036 6443
3839 8356
3777 7656
7678 1181
1053 6891
4641 7620
6016 7214
8189 1491
6366 3816
4880 7588
9528 10435
5957 7129
8585 4183
890 6982
8834 1223
5722 322
2607 3237
7445 1228
3602 1230
1037 9316
2155 7129
6151 1227
8453 5720
7916 6709
4826 308
2157 7766
5080 2730
3508 8454
8506 638
1191 6802
2908 1063
5636 6559
6558 3280
9070 4037
10335 6549
1866 5080
1933 326
3280 3964
79 325
4044 1215
4969 4504
3908 4873
8169 9532
5201 4147
3645 1234
1618 498
10556 5437
2053 9550
1239 6747
326 8516
184 5264
8829 1205
1123 1269
5831 8101
5951 2320
637 3182
3383 9579
6983 1269
4911 2647
2631 1453
854 6646
297 2533
4814 9439
3261 2816
2276 9850
155 2509
8835 6148
6702 2772
7298 3020
8819 6656
4243 5034
8138 2086
6148 1191
869 10116
3019 9010
1225 9042
6190 3770
7339 2206
1171 1760
9000 8502
1340 2647
9363 8823
1317 1906
10684 121
7289 10435
8288 1490
503 3375
9104 7129
8844 1181
914 670
79 5928
6923 9574
7533 641
5318 42
3936 6137
1229 3282
7565 2577
8426 308
1142 7283
8368 5459
1184 741
5520 8592
7997 6298
3260 1171
7501 3572
8871 10544
6509 7686
5386 6517
2329 1205
4278 7394
9735 7286
1175 9094
10076 4755
2537 676
1787 5735
41 2538
1145 9518
6491 2434
1790 9040
8511 8816
2158 8035
9320 7803
1686 8855
8746 1227
7538 2648
2775 1338
748 1227
5544 322
5769 1085
8526 6219
2150 5865
1222 8823
7843 1065
2846 4969
2840 10624
7744 6525
638 9064
6793 6360
6937 5545
5959 2457
9120 7856
1259 77
6486 7739
9650 1799
1142 10072
2694 6289
7421 8479
3282 5487
478 6038
2538 4481
5726 5411
8174 1739
2240 8823
9782 4128
5240 3657
1977 1829
6295 3792
6018 3276
6637 2704
8551 7718
4918 2827
6761 8991
9304 9400
9998 4124
3848 4702
5872 5515
9852 6620
1624 1079
1076 7294
6522 6361
1936 2269
633 74
637 3166
1790 7584
3622 7647
2804 4861
3491 3668
7806 9960
4523 2443
8392 4633
7367 5909
318 1239
6007 5577
3573 2827
7065 9117
3655 8252
2730 8471
6490 10586
79 2467
8279 9910
4578 7060
3687 4324
120 4826
5739 7083
8291 3396
7169 8409
4678 3193
3702 1241
8684 789
5370 6155
4578 5259
3385 1156
342 10419
8795 5412
6528 5398
8849 8088
3714 2899
7752 1616
7496 3964
1772 3310
7498 347
4861 3803
10307 240
748 8829
3136 2053
7249 4937
8446 5566
2280 5544
3902 4215
4040 8508
6589 1798
4657 177
2252 8544
8174 1205
450 2457
2311 3907
2882 641
315 10409
5566 7445
1096 2242
326 8486
293 2940
9789 8846
1355 8321
7557 2663
7834 6066
10712 1171
1172 2350
9502 318
6489 6696
6180 3273
641 1224
6424 8112
4571 317
4021 5395
336 2537
10698 294
8185 5317
10159 6945
496 357
3438 8056
5515 9918
5011 6525
1198 9697
4720 3501
190 3654
9011 6553
3489 5831
8890 3489
5859 2335
6655 5208
2825 1728
5053 4331
5198 7658
10220 318
9224 8767
10314 10717
9053 5939
812 6208
324 6834
7102 5339
351 1739
1194 1205
8075 1198
1223 1223
295 5131
4889 10554
8968 3167
1176 2622
3778 6029
3615 3387
6756 5514
8844 746
5948 8502
1199 1777
1156 8506
709 1228
4765 6730
5498 1240
3044 1237
3297 3263
6015 9502
9787 5180
3177 2846
9120 3123
3705 7215
3262 8690
1124 8420
5304 5929
5412 663
4155 1720
4431 1910
60 2023
2486 2652
7294 8719
314 8740
6758 8129
2537 2122
4613 9510
6366 6314
8923 5929
7367 4142
5437 6036
7835 335
4446 2210
7506 1640
5831 5566
5849 9002
8975 4634
1177 5830
10625 1348
332 2640
3369 4123
1756 7083
5276 5515
8709 10187
7147 410
908 4155
308 3533
6366 4678
3023 4900
1819 3509
2368 5768
4426 4297
4728 984
5049 5562
1632 3280
64 1223
6306 2493
2775 9316
5180 6016
404 2800
10384 6570
7445 6137
914 8259
8426 1199
7897 48
1227 8279
10238 8267
7919 8140
4069 3904
8514 8990
2521 718
1822 2629
4127 1951
1757 6277
514 8406
324 7055
10545 4328
5398 8741
8189 6789
1898 9636
10689 892
2131 652
2592 932
10429 8823
8409 1234
1142 755
318 2573
3138 325
4786 7831
2485 6751
7147 318
3715 4210
79 10395
907 3630
4174 3990
1222 2155
5929 7494
8749 3919
5968 4653
6410 1722
1787 2147
9701 4898
5520 8508
8998 6089
2823 3255
7612 3419
5831 2827
3572 4566
7129 4322
1430 2302
4359 5601
1239 8514
10298 4860
10043 8496
1145 2681
10553 347
10237 1616
2279 1234
5911 2905
2123 2504
7797 6168
322 1558
926 3124
4668 1177
7253 1194
3704 7657
7968 8445
4125 8368
4183 8829
317 8285
3382 2804
4937 10274
1517 7989
8683 1198
1868 4546
8953 3075
7335 9697
8426 2276
8887 10181
3752 2122
8168 7425
3151 3048
1729 8893
8056 10626
21 7282
9175 8893
3374 9779
342 1517
6922 3678
9518 6315
9910 7129
9517 7896
6793 4567
10497 7292
1378 8981
3373 3117
5305 6923
1364 3261
2010 1334
4943 1172
3786 3489
7297 2156
1088 8407
1537 142
10569 10337
5566 3781
79 6793
6696 5895
6088 1653
8260 2102
5561 6226
1172 8352
8132 8421
8843 9690
5881 720
5738 3873
5012 7658
6933 6066
296 2320
334 7920
1409 997
9532 1214
3788 10287
1223 6962
7353 8189
8117 5040
7546 7277
3669 9417
2127 2428
5218 7506
5929 8201
6928 2294
3414 64
6490 702
5993 5545
4449 661
1199 7508
6620 1200
5983 5545
1309 2627
1600 1231
8239 1660
8486 8682
8844 7759
9401 7522
5566 554
2833 9747
1433 8738
1164 337
8361 1836
276 8826
2622 8388
4153 4077
3447 1227
3919 2296
8197 6943
315 4055
8141 7220
587 7707
641 6686
1455 7637
7293 1181
2840 3658
7735 5276
4293 3602
748 9070
2498 2293
7658 5721
10415 339
9195 638
6057 7980
5566 5385
1830 7957
1066 2178
10269 6923
3908 6491
8406 9194
7033 7533
5514 641
1733 5216
9702 1224
3267 7216
8890 1194
2214 9145
10132 7569
7211 6793
5250 2466
9381 10064
10660 8517
10429 307
4121 8486
893 348
7753 5091
5882 4324
2273 6039
3851 8864
5357 5250
1620 8797
879 1648
4034 348
7599 1231
4264 7421
7083 5126
10717 6887
9531 579
93 7499
1176 8168
7966 2837
9044 3535
10193 4657
347 456
9014 326
1241 661
9287 3479
1231 156
1175 1064
4657 2537
596 5565
6036 2622
440 7989
10243 1430
8285 322
815 9910
5008 4215
9472 8871
6507 7044
2802 5460
7148 811
5597 3301
3703 3794
3351 4861
1143 5561
8495 6208
7229 315
2774 2342
6366 3355
782 8173
3329 6148
1849 3908
6450 893
8252 3282
3600 2815
9042 10162
5459 4076
9681 1164
3449 4426
4952 300
326 1223
7075 9233
5293 2774
8426 9189
1517 4289
729 6056
9042 3206
9257 5752
449 2849
2206 451
1517 6776
2923 202
10545 6055
5460 315
3088 8684
8827 3752
6306 8238
3072 9193
7252 6219
6655 226
2239 5059
8506 10159
9926 7849
1237 4284
7832 3778
403 8127
9510 4131
8169 1237
8713 8826
10408 3608
9063 3655
10114 6938
5830 5750
3492 3138
4776 1964
10303 4134
4974 293
3745 3242
10613 5545
1241 7336
8811 6743
8718 3115
1772 7627
3851 1172
348 1215
9852 126
3654 8056
4129 8590
2864 324
1171 5912
1199 10420
8017 10009
4068 2486
8889 6803
1846 4076
2430 5831
3532 9042
5396 7291
9752 978
5437 1257
4298 1798
5446 10544
7129 2126
5345 2126
9910 791
5636 8392
8864 4126
6608 9957
121 1206
3121 2703
7739 1093
2279 4900
8486 2802
6287 1492
2776 8823
3147 6689
3310 6348
1873 852
9588 2355
4765 4134
7536 8377
306 3894
3956 1205
3291 5566
1241 3993
8448 3992
5157 1915
9950 9698
2533 9518
5328 10672
6508 79
4114 7339
8368 8324
7992 5918
5756 5257
4657 8232
318 4333
8075 10029
3020 4534
1205 5520
8818 1199
3310 782
9230 8432
3398 9298
2064 8225
4634 5091
6151 2640
2332 10171
6989 5039
2457 2466
10103 9124
8189 3782
9189 3414
3678 7496
3599 8709
1229 5885
8515 3371
3597 3469
6154 3123
1735 10436
6372 760
1202 147
7266 2774
7447 1455
7494 6148
3595 1196
3747 7541
7190 79
10221 10273
5012 1071
6782 4155
7656 5181
6369 4231
9926 2443
2916 2001
2132 5394
1636 1453
6645 8432
7336 836
2226 10399
9190 860
2388 2827
1238 3773
77 1179
10162 1874
6975 10281
1192 7830
94 4125
2703 3304
4838 4502
5751 7979
3340 2627
2331 2540
9462 7163
2033 6696
3749 326
8991 89
2539 6170
3620 3255
4484 1835
3396 9258
1175 5073
8486 8002
845 1774
8496 3490
1179 9815
9653 8817
7291 4067
6491 8183
652 6548
3907 1369
7623 1221
277 3092
6489 6611
10245 1200
4782 1231
8409 9395
317 4765
3208 5472
2704 8831
7442 2451
8380 1903
2277 5545
8138 6289
6152 5483
6542 10418
638 156
1491 6793
3328 2149
1176 4864
5386 5562
8189 7336
638 9815
5341 3431
8938 7831
2629 3030
4683 6340
6427 3044
9741 2648
2981 2279
1199 638
1920 1171
2846 3956
3749 845
5929 10131
8797 248
9344 4815
5460 7736
6656 7157
1787 1615
5494 3228
6137 7689
3786 6803
3576 2800
8858 5180
2825 4567
3395 6905
9247 9369
7451 6491
4082 7187
2640 3419
1369 336
136 3501
6793 3791
3630 2320
1773 3193
3838 9873
8871 5737
1458 5936
3204 7750
6491 6989
1939 4124
1318 1842
7293 4123
8844 5398
9947 5929
4826 3871
8252 10717
4860 7557
1559 3990
10232 5199
8889 1235
9281 1176
6923 3571
174 3826
9714 8515
1176 3167
5276 1175
5160 1181
5545 2050
1686 4937
9851 9554
5813 7522
1221 6657
155 8567
5986 3280
2723 1441
1863 7486
1164 2088
3332 4076
1198 9196
9984 8194
10205 6674
3530 8148
9812 6967
1209 4944
1224 9002
2033 8174
9893 8709
1951 1735
1505 6490
6008 818
10220 829
4297 4098
3916 3072
7182 8518
3630 6717
7216 3331
6823 221
9457 4155
1830 1191
5423 9636
3768 3751
3887 1817
7072 9782
1179 3280
8908 9754
6716 8511
320 6735
4333 5001
1209 6793
9299 1235
3794 1226
8516 7129
3630 4095
646 4974
7129 2602
8684 3193
3263 1256
6487 4297
4333 334
3205 3138
4103 322
1334 7250
7001 3595
8844 7633
4332 4864
820 9192
6570 10276
7508 4067
6491 322
6038 4077
6490 2691
10094 8516
5012 2268
5566 2733
3151 3280
5010 6228
1238 641
9450 2502
1686 1206
2262 7336
4329 1228
5544 8812
10507 348
93 9448
8587 21
1772 4679
3586 6602
2866 5322
3533 6214
2292 3332
7456 6168
3204 10462
6190 6277
9040 3602
6619 8406
6314 1235
1428 7488
8610 1175
4952 9974
1233 416
7259 7249
5520 2640
6449 8448
3169 10485
79 1858
8450 2245
3746 3396
5545 2320
5306 618
6137 8299
214 7580
2518 7281
7744 2647
4571 2389
5031 1926
2731 1641
7736 657
7623 1197
8834 2533
1192 3386
8075 1260
6145 127
8273 1517
978 7336
4098 3852
9910 9588
3768 4264
1701 9697
2176 2919
3193 404
1200 9782
3151 1199
6071 9009
7218 10587
8859 1142
5514 1191
4129 5093
8139 2018
1624 6444
5710 6414
4215 586
1221 10221
10449 4706
8514 3798
1849 1089
7289 7594
5447 4826
10219 5700
8821 1455
8182 4918
4596 1632
2705 638
4861 3991
8056 1987
7739 1772
9002 8855
2267 3788
1851 7287
1108 2253
4497 156
308 7421
6021 4652
1534 3154
6137 1557
5830 8145
1756 1431
8056 1506
3380 4613
9367 5636
5868 5027
2537 280
5590 9357
8864 8263
9673 2467
6773 1237
782 8238
4964 5515
4629 7736
7536 1209
5868 587
8818 1632
3516 2647
4125 1776
8304 7677
1448 3429
6678 3419
6009 3206
9401 7289
5568 4332
347 5023
8858 8352
7580 8189
8892 2840
1199 1077
1772 6168
5010 8849
348 5022
3579 10409
8512 308
582 7289
2317 7445
3205 7288
1221 8292
10696 8056
1197 3432
6739 8835
1226 7143
10334 156
9395 6659
8844 3314
5012 5830
4271 4324
7562 1194
3374 6505
1171 7522
7989 8505
8496 39
3134 2721
4211 4924
3441 1175
3491 1171
5961 7588
6461 2907
4679 1663
6783 2217
3375 10544
3623 7016
8609 10182
9242 4657
2648 8568
7352 7533
6589 8886
7016 710
478 5557
1732 8849
134 642
5091 6617
10513 5562
6360 9828
1544 6972
2207 9871
3176 1165
10299 3669
342 4847
5107 1427
7630 6655
9659 6444
1047 308
7588 2053
6491 6611
5859 9910
1798 3282
2846 2804
8182 4931
5947 4126
1215 928
8810 5398
5822 1158
845 9463
3703 6044
334 8440
5868 10118
8169 9805
417 3329
3689 570
6152 6940
1191 2708
1801 5929
1236 4446
8511 2068
2368 1697
6441 1194
10724 104
8432 5749
5385 8505
1198 335
3845 8312
5555 5361
2757 7293
9046 1662
3527 5218
8881 822
8189 6154
9546 1491
7073 9526
1197 2035
1772 3595
731 5939
7292 6062
5530 827
3374 6508
348 8426
3894 7755
9209 1113
1227 3234
7581 1117
1889 9485
10613 6570
41 637
8540 2276
7803 79
10435 6007
178 8189
680 9588
10623 1215
7214 1175
7437 1275
8406 8506
10207 3167
2652 9390
2663 6918
2413 5036
7336 7916
1426 4677
3331 8321
357 10623
8605 5042
1053 667
3134 2305
1176 307
8026 5398
754 6242
5081 7291
1208 5093
2252 253
8174 928
3262 8141
3944 7292
1020 5059
4715 9219
822 1559
1440 493
2647 3359
6359 4142
5509 9193
7682 1200
10712 7489
4608 10724
1926 7129
10015 3631
186 2529
3123 988
6037 2567
8892 9196
4861 8239
3782 7292
155 1176
10571 322
9317 8451
5016 8117
3489 4125
10224 8823
6457 1219
7331 3396
4952 3907
5500 8934
3157 2279
5292 4696
7062 4861
2888 6306
1226 638
1192 9999
7209 2696
10438 6670
8317 7246
3134 5251
2593 5831
5708 8108
4655 8075
351 8075
8515 1926
9553 1453
330 3653
1215 1202
4918 6016
9080 2016
1376 3631
7536 3151
654 4903
6653 4126
4930 2923
4926 1192
9211 7009
3204 6459
8486 318
7893 2593
1191 10442
6764 10428
1053 5385
7569 8367
9397 7483
8683 8859
1786 3838
8682 3737
3679 1278
5940 8035
1757 7623
1491 10299
5515 10435
1637 1274
2695 7426
8124 4061
3396 4215
8459 789
3376 8891
6842 4459
9002 4183
5562 928
1494 693
8528 347
5337 10612
6219 5561
638 5566
5947 1202
3164 8824
1491 2465
1120 8409
6891 935
9190 7353
348 4243
10162 5514
8624 77
9253 7743
3489 3193
6989 10027
9696 713
2882 744
6463 2652
1234 1430
5709 85
1491 8116
4282 4285
10462 10362
1238 1179
9046 1192
1171 8637
7897 4330
3385 7738
2510 7849
3703 3165
590 6007
357 5514
2442 7283
7178 8991
9725 2708
4986 4214
7354 1942
6686 23
9120 9256
2907 2208
8168 9974
8428 7291
9910 8768
1929 4459
2942 3346
5067 1452
10332 8886
1179 2260
10181 1638
10544 1995
7788 10544
326 10712
4102 10449
5062 4925
5539 9519
8713 8878
9400 4928
3882 8506
2137 10553
4260 8684
1926 1739
6739 5904
7801 5276
5068 8709
4923 1383
8201 1095
5849 5281
1023 3608
2065 6057
4258 8183
1209 6183
4657 4289
4130 1237
990 2053
8089 5514
8406 9993
8142 2776
8517 9401
10125 4692
9140 6923
183 4333
1777 8609
3544 8922
8409 7998
1813 3602
3154 823
10435 1305
4128 9871
6154 5345
1229 1557
7508 1223
970 2053
6168 2581
6789 6208
6367 3208
6489 1874
3489 7232
5401 1526
9825 3621
4701 318
10053 1176
8140 136
3117 1202
6007 6723
2573 6925
5281 5036
5929 9550
1234 143
8189 3092
9021 7642
1505 1238
6007 5486
8189 1082
10279 1901
1200 2430
584 4545
2648 4385
10447 5234
7286 10421
5396 6608
1426 8855
1229 10147
10312 654
3489 3489
3280 1174
1915 10623
10613 2904
6739 1197
6135 9046
5520 5256
3720 7920
8020 2018
10626 4379
8407 8535
3576 6489
8140 5563
3027 6975
1068 6168
2446 1935
6444 585
5545 2342
6487 7129
4070 8486
3208 4370
8831 6277
5412 9002
1197 637
3329 2138
1561 2178
748 2740
7070 8193
7764 7078
1215 403
3714 5369
1926 2802
3234 1428
6165 5430
2241 1240
5908 2537
9110 3136
9526 3705
6822 3590
4657 10226
1786 4127
9304 7517
1225 4765
7749 8889
2919 9848
6253 3655
8426 6318
8691 3414
8189 2663
9032 8
5986 637
9910 6558
318 9400
2898 3631
2033 7407
1110 4272
1198 10149
9698 2299
2899 3123
251 7627
6219 239
4864 8891
5971 8636
9042 155
9654 1791
1228 2276
3489 6936
7294 5859
5830 8516
1565 7422
5859 9997
9190 6491
253 7832
1205 3147
8 494
4293 9517
7348 1237
9434 1926
186 8835
3654 6137
5158 7129
1215 183
10435 1219
6736 9532
8096 1733
3335 7595
3417 8177
2714 4776
3441 2342
4861 2307
1427 5536
1440 10495
8624 5389
6542 3809
860 21
5472 7586
8502 478
3778 7743
1144 2465
1237 4776
7686 1164
3906 3489
9480 6354
8129 6369
5306 2720
6135 6473
7329 1568
3182 2648
8382 9897
1171 822
10669 5306
6267 10317
7555 8857
9828 725
2430 8993
3282 9084
1942 5008
5561 1200
8786 4710
4125 4861
10318 4333
4841 8138
5752 352
318 1221
7489 9431
7055 4077
1297 1194
1181 7016
6372 155
3421 9910
7506 10435
3136 9043
8881 1226
8406 6345
2574 127
10435 7532
6646 8621
10132 7557
4409 308
5386 6490
1227 6317
6507 238
10440 1206
4076 330
7854 3725
9696 6702
9395 7735
2279 9450
4385 4230
4215 1172
7903 6589
3691 2804
4215 5894
2268 3778
6967 1849
2981 320
3911 10456
1171 238
5566 1849
3208 5056
4826 822
6477 7354
8139 8767
1194 3206
8280 1240
9520 356
1200 10238
1427 6923
3439 5501
1179 8514
2267 668
2661 9064
8056 6690
2486 3595
253 10614
6676 8843
1585 6057
2430 1234
8834 7735
7370 1638
1750 8866
3374 3507
10206 8528
4128 8178
9074 9697
8137 6987
10625 6384
7731 4077
7623 2701
7489 1725
6182 5721
10420 8511
1200 5975
3378 9579
6571 1202
1572 4912
3520 3124
8116 156
325 5234
4064 1181
6314 8823
3752 6372
6897 7678
45 5033
5860 4098
4332 7914
1081 4322
2704 342
2919 1241
4763 4167
3280 3387
1734 3748
1334 220
9947 8169
4101 6830
1241 41
1616 2279
1662 4069
3509 6057
7095 8406
6154 3548
1018 9093
3208 8738
7627 10547
4123 4870
5912 6225
3631 619
3539 954
1776 4861
5515 5219
2719 5830
10049 9588
10549 10095
3031 9992
9775 2342
79 1235
730 4185
1369 1159
7720 7044
8179 1191
9626 5530
10428 6987
5226 8751
5091 1176
1142 6457
3189 10362
1179 2229
5515 1215
9259 7432
1926 6234
2640 3092
10553 1233
1624 2866
5446 10149
6240 10587
3374 5427
10553 5514
2273 1430
1926 8864
1921 363
7849 3310
7315 8849
405 9571
5637 8129
5028 9210
2663 5776
4006 3851
2126 1645
8129 4617
8201 7476
8508 10173
2735 1099
4781 5801
2640 4534
7686 8056
7037 7832
4127 1615
3553 6400
8797 4127
1175 6923
302 6896
1181 5929
9238 964
3051 1839
9129 4910
5065 7830
5073 10542
1171 2730
3414 8139
7289 5012
4399 1179
2367 7735
8056 600
594 8691
1786 3685
7190 3138
138 708
8881 8519
1427 8061
699 7291
322 1727
8823 8526
2478 1071
7083 3353
1215 7316
10243 1198
8147 1799
2430 1334
9251 1970
9395 5515
3491 4861
6112 10624
3234 8508
7363 2351
7105 7709
4903 2974
2647 6953
8169 223
74 4126
8056 5093
642 41
185 10630
6793 9998
7656 7504
864 7445
2652 3457
1221 1891
9667 8795
3607 2178
10303 4937
3991 2824
10712 640
3908 10044
10435 1191
2162 3489
5868 8090
3193 7286
2888 6975
7603 3301
2804 2812
4300 10484
2140 10558
3329 8391
10409 4861
6891 4123
3491 3435
7746 1238
3051 4127
9655 10475
7096 1197
3705 4684
4147 247
1093 1945
6359 4716
8151 5189
9461 8849
741 2328
2319 6817
858 1429
5716 7345
7331 6278
58 3630
8116 8551
9855 3822
6897 4213
6427 9636
10209 10197
1181 6489
875 4123
9363 7218
8812 6701
5185 9368
2121 6923
3167 2959
613 2267
641 253
6046 9400
1682 1234
3476 8610
4810 347
5562 8577
4860 1169
3747 8142
7026 7377
8733 3273
7292 7486
8834 3615
2152 1452
6036 8257
8892 8056
4974 1179
5460 7517
5234 9316
348 3328
8409 9526
2311 2135
4375 10725
3956 9974
4230 3023
10318 6949
8671 638
6017 3751
5831 2260
1206 5356
1176 573
7643 8591
2131 893
7018 10169
2472 5831
908 307
4932 4844
6490 3373
1271 1175
253 8189
10286 6842
2078 638
5234 6450
8056 8609
6448 1926
6148 2276
10717 3121
5561 10435
3773 1175
2389 1199
9622 3334
7356 1228
8886 1082
2798 1152
324 1199
8516 2152
3576 7830
1926 1205
9848 365
1176 8859
1192 8496
4902 4446
5844 1790
3490 2267
7791 3387
5830 6491
9521 7229
4125 2640
1224 3193
3848 1108
3659 9698
3777 1198
9088 3167
8928 8849
1309 4995
5562 5557
4707 3684
2653 7940
5397 1181
5194 7286
2629 1269
633 4850
9912 48
2357 4079
2457 6823
3822 5752
8558 3417
3645 1223
4042 2028
2592 7522
4776 4765
6232 2728
2302 10162
6973 10047
2462 9046
2730 10164
10105 2574
3588 8075
3844 1406
1022 9908
3577 7601
5831 4123
5093 3852
4361 978
1234 7635
7339 1881
5566 1241
5327 3441
7677 7360
2259 2299
3387 4775
1225 1615
1491 8516
8879 8775
10439 6891
9900 3091
10098 182
642 8269
7245 155
9124 1881
1064 2433
5515 1053
1081 8139
1537 7763
6239 7026
1943 5563
4903 8273
6341 6354
7914 334
2840 5562
10724 4903
1226 3204
6619 6719
3441 9053
8625 1773
8120 6472
8346 8409
2640 357
8857 3991
9299 858
789 9229
1441 9363
5520 308
2327 366
8630 1219
3438 8831
6489 3970
9238 4829
3487 5396
2279 3516
5859 4666
1192 2920
9011 1197
7021 2648
4834 7205
4029 2395
10508 3660
9540 6736
4861 1834
4567 1224
10232 7973
3549 2846
10084 4067
5951 1280
638 6525
1143 1215
8861 7232
8516 5929
5057 2043
8991 3138
9286 3151
3732 10694
8177 10278
2622 3452
9115 2322
4765 2486
4714 10550
3155 6360
8735 6508
6542 3620
3263 10313
10660 7743
2923 4652
1233 8866
2498 1196
3138 8117
7750 4179
3156 2513
4810 7291
317 5346
8056 8056
6366 8551
1910 8611
8618 320
3374 5691
3583 5939
1582 1229
10480 1072
41 2348
1172 9321
4657 1179
5514 3263
6369 5276
6314 8863
6517 8232
3165 4763
2840 8056
8406 6491
10699 1181
3154 6487
3450 8368
2172 10625
308 914
10428 6710
8683 8140
9696 4235
3630 1464
3301 9877
641 2358
7289 5563
6137 9046
10332 8359
3091 1233
3802 1428
10435 7486
7129 1901
2544 9400
638 4707
8854 9299
10318 5073
322 1225
2277 3778
8881 5317
2737 3331
4656 6783
9283 726
4458 6589
5341 748
5514 6320
1785 2108
4214 5929
7368 725
3355 9546
8551 6549
8829 10283
1660 9972
6359 10448
5341 8834
852 3906
3419 6226
1517 1787
2630 375
2430 10552
9322 1197
1595 6369
457 9536
1191 8797
3414 9902
3074 4530
7342 1910
3906 10312
1172 365
314 4861
357 9656
1206 2302
4128 6145
8746 2573
7292 7601
582 8189
253 1200
8886 348
66 3059
5459 8470
7980 2281
10245 6489
8811 8248
3786 3734
5811 600
5955 8861
8733 4332
2571 8426
315 8861
6738 3624
8908 9042
2827 8017
9851 660
1382 835
6158 1209
3631 7286
1194 5679
326 8803
7496 2120
6714 3453
1205 7406
6164 6219
7486 6489
4810 1228
9316 3705
7566 9316
8472 2908
6723 7129
1427 2822
7293 4703
1558 6151
5505 5472
4232 3329
2621 2299
9891 10435
4059 6063
8169 7518
8299 8126
5313 3965
3596 8515
1433 3729
41 3507
6487 5928
5563 893
3204 2837
10232 4140
7083 10556
8749 8252
8829 7104
8138 8577
9320 1191
3396 6226
9819 5563
1491 7036
9926 8056
10226 7804
5588 4230
9579 1142
3418 2265
4952 1066
6430 4148
6875 6289
8621 337
410 748
5603 6736
4903 10207
5857 10043
1235 8692
6733 5036
5487 4128
4140 2156
1172 9210
8170 2550
1443 787
9972 1114
414 8823
7229 7736
10318 2592
7557 8189
1223 4684
9526 7543
983 9227
308 5145
6989 3153
6488 6507
8488 8864
3156 315
5216 7804
1172 5437
3850 3422
7746 9972
8485 2640
2319 1224
5138 325
1172 156
3908 2278
1202 5412
2640 7543
7247 762
1215 2575
1233 9908
10544 3467
7230 4214
8831 8113
1757 5865
7746 8147
641 2756
8690 2569
2724 7656
1799 1517
7353 970
4126 7750
3089 9825
9908 7768
620 7488
3419 6643
1181 2368
1439 1260
1787 2883
7707 5306
4126 2619
5385 2902
3928 10624
2827 6139
8797 10435
9877 318
3375 5012
7016 3156
3956 1241
4078 822
9582 4573
3852 5391
2546 641
3792 1615
9551 4826
9286 7147
3619 8991
252 1221
1787 4681
732 1446
7079 5220
5234 1221
4127 3987
3138 8183
1426 3309
6354 7089
6299 596
7513 293
5257 3705
6264 5413
3657 7743
2640 410
8368 9040
2895 9401
9950 5093
2060 1176
1194 8508
325 6793
7744 8201
5545 7715
10415 1198
7891 1085
9636 336
7491 3906
600 1329
4619 5242
8470 2524
8088 1202
1898 1544
5939 7770
1221 9107
3138 61
4776 3233
7557 2298
4932 8799
6265 1271
4644 8923
9384 8820
9609 4305
1198 5744
10001 8193
8843 983
7725 5251
5636 3908
1192 2537
3387 296
317 7247
1234 9282
10173 1175
7457 1143
8427 7339
2847 8823
1773 637
156 760
7379 7576
6343 3907
551 1951
1818 5300
8499 8891
9848 3782
3090 2366
5010 4214
7131 163
6542 10435
231 3468
5539 8733
9845 1279
10630 7229
9063 2279
318 6475
3115 4195
524 605
6289 9653
7581 417
920 97
3164 6461
877 282
1543 7293
10420 5130
4802 3301
5357 7651
4331 2531
3042 4328
7488 9321
10623 2730
7735 308
845 2702
1215 2342
9532 2332
2576 6834
709 3755
10095 8169
10203 8928
7286 9518
8528 6929
8178 9577
7602 7503
5603 6723
6940 3785
2010 4289
10430 6361
7329 10389
5240 6008
2210 620
6289 7129
6479 3848
4890 9234
4070 1200
1772 8845
4069 3655
403 6489
8553 9895
1480 9696
1991 6619
941 8123
881 6489
5346 7744
3901 10625
3489 1258
7289 2154
10245 9955
7136 7920
8843 4937
1656 3282
692 9020
4248 2892
8835 7214
3260 2544
405 5498
3387 3737
7027 241
8365 5909
1079 3684
2629 6570
7421 3291
7229 3044
8738 5636
5636 2648
2889 5490
7014 9400
6490 8858
4781 4861
1219 2529
5514 3778
7635 1673
4974 1172
10608 1942
5768 8201
5153 79
41 6372
1517 28
3507 9949
7635 6898
5510 7722
1093 9923
5091 5357
4863 8447
2210 10085
7286 1644
6528 9196
8361 1175
1117 5014
7193 9129
1849 8392
9655 2276
4213 9751
2575 6360
5437 3586
3499 7384
8368 351
10135 7368
8894 4834
8892 1240
9021 2470
1209 520
2433 8010
9668 1234
9973 9287
7229 366
8683 8991
4070 4508
5555 306
5515 6793
8735 6119
7426 1425
10398 1175
6559 3371
4769 4900
2341 10543
8843 1172
5180 9927
7286 7658
9450 7324
6278 16
5868 79
8831 4962
370 2430
5448 2896
2920 3518
7804 405
7339 3749
7280 1905
10449 6585
10428 1181
2430 41
3869 1491
638 3156
9815 7421
5720 2496
1185 6135
3428 6923
9375 7129
3057 1199
875 7037
4567 7079
9175 2663
8735 365
5460 3800
3301 7623
5259 3432
3491 682
1235 315
10456 4861
2298 4900
9991 8587
5581 1179
458 8843
6264 1238
2465 6227
4619 1491
8617 1238
1228 8508
8522 7529
325 9520
8129 4289
9043 3091
1494 9195
10408 4713
3619 5023
8075 3373
4939 6154
1362 8238
1215 2425
3374 5476
5321 5566
8239 6370
3432 10449
7887 5712
4568 2307
1334 6306
2775 2775
1790 1787
6896 1200
9686 2276
5545 8765
3668 8855
4126 8350
1240 8709
7750 1219
325 9547
6145 6106
852 9521
8610 2407
1965 183
8843 4578
6784 9448
6444 2382
2756 5545
10158 4905
6283 8096
6017 8175
7613 10230
1554 10247
600 7030
6490 9320
473 7353
5815 8129
2537 3020
5341 6242
8891 5515
1209 4458
6460 4634
3529 4699
4434 8709
2493 415
2802 3282
8368 1921
3254 9919
4458 4213
1154 9196
3688 4657
9713 4859
3571 2899
8263 1198
3848 3092
7074 8409
9046 1
2756 2279
1221 662
7831 10449
8861 638
9991 8816
10442 278
1172 1181
7215 6729
3267 1968
10397 3749
2320 5859
3510 5025
3953 5824
2731 280
2592 840
1671 1561
2131 334
10335 10362
5218 10544
1831 6242
156 1668
6154 908
1179 5544
1565 9532
9066 6150
10049 9214
4333 6548
4129 5861
7700 9910
10221 2302
8419 3684
1171 2053
638 1790
1387 6838
7218 4781
638 8823
8889 8690
2886 4077
1234 4123
3023 2467
3348 10435
1197 1209
8368 1774
79 619
3780 1858
2241 582
318 1238
143 7965
144 9
7292 10197
3692 5951
6209 5342
1194 5958
124 7286
5052 5334
4756 3193
3115 4410
7030 2575
4900 7689
10040 7329
4860 6284
10441 5968
7448 4330
8683 2652
7496 8093
3566 2215
8409 2279
3663 3072
3778 615
7636 8448
1616 10239
6086 5709
619 2730
9113 8242
74 7314
7169 1194
5986 4898
10435 3778
6137 9632
4776 334
2331 1787
1527 1231
1717 4130
1675 8198
836 282
1171 1143
909 5233
9517 7225
4668 2206
732 8733
121 6733
886 6007
1615 7716
6057 4677
4127 4427
9426 1200
702 7459
1186 7080
7374 1334
5768 9362
2994 1567
1225 10276
5751 4919
2708 1427
2625 8683
1849 4861
8092 1926
3908 4098
3778 9547
5951 1225
8368 322
5338 6037
2759 6314
10544 8129
678 4235
204 9388
4157 3544
2206 2292
7756 1235
7294 2120
7735 2728
7804 7916
8506 7736
10284 5239
1624 308
8506 7920
8431 1171
120 2241
348 5078
2137 4974
7505 2626
1006 4127
10158 4571
2723 7508
6040 3280
6808 8129
6068 7863
342 9432
7293 1149
6548 7367
5767 2153
1237 156
297 1831
10398 2900
3134 836
5446 7920
8876 2152
1110 6923
7291 3703
2154 7030
10709 7919
10206 3752
8859 9056
3348 8551
7243 1238
8860 1165
1615 5870
5566 5514
2049 4458
8225 1222
5031 77
2457 1176
10008 2979
1172 7292
4332 6970
2156 2849
8881 1241
2320 7486
9286 10626
1206 5501
2501 2035
8225 1583
1261 1175
8139 5986
3630 318
7339 8819
9021 4903
6282 1241
1219 5355
1721 444
7612 7278
10257 5807
1222 2969
10220 8830
7486 1071
10280 2292
10162 8826
8991 1176
334 7191
5283 8201
858 9588
4922 3419
1772 960
4924 7848
6444 8577
4898 901
4679 4911
4332 1790
3764 1910
10097 3917
15 669
8691 6190
7310 7658
10162 324
9882 921
1590 6872
7486 478
5016 2437
6739 5563
3908 3012
4573 8913
4755 127
8091 6314
3690 7291
8517 7623
1000 1222
8683 6822
342 1901
8691 10152
843 8893
10435 7129
3028 4124
2276 4370
3417 5485
664 5459
6363 1229
1237 1921
5885 1143
8846 8022
10148 7862
6171 5460
1215 8409
6748 4866
1194 1624
2053 3705
3491 10409
8409 1728
1355 1572
5056 1164
9003 2906
5849 1572
8496 3332
6981 1453
8174 8413
8169 1148
7497 9859
5324 681
8835 1221
4580 10624
7603 1653
8189 359
782 5073
1235 1790
4129 6448
2543 619
7289 3151
9021 2298
3704 253
9530 7830
2663 8506
9737 3193
4887 7280
748 6649
326 322
5885 10220
2574 1849
4702 7444
5966 7580
838 1227
59 1947
2154 2147
8581 8189
5384 5563
1632 2648
6988 4900
336 1171
5929 2591
4210 4860
8120 5746
5180 8189
3423 1192
8506 641
7291 9927
1222 7000
8849 10303
10572 10304
7636 5844
6548 641
10162 1226
9718 5515
3322 9286
4523 6243
7601 10587
6804 10456
3957 3134
10006 7736
892 8426
6504 307
2774 1194
2498 9716
8078 6444
7830 2276
10389 8846
5091 2903
2013 7330
3994 268
2279 4081
4231 8826
10353 6305
8542 3237
4078 1234
7486 8677
4100 3562
6624 10314
5514 10544
1176 3943
8835 296
8891 9972
8426 8427
6618 365
7656 9196
2063 5505
5329 10253
10206 8830
1890 3851
4098 4125
342 5225
156 3994
86 4619
3851 5928
2919 852
6239 10623
6014 10412
6360 2574
8406 8075
4850 10298
5125 9414
1223 7744
9064 511
1194 6152
160 5027
1084 1455
4992 10441
5868 3908
3907 1945
1653 6552
4864 3973
3489 9652
5752 744
1206 6278
1237 8849
3752 7773
6209 10362
1845 2320
6357 273
1867 1257
6369 7205
10435 1171
3090 7088
8542 1198
7429 4860
4119 1823
6350 10132
4693 8998
7250 1171
9807 7916
4385 637
8746 9458
4505 3182
7920 9187
1365 5390
1896 4130
335 6512
6987 9448
5386 8239
7291 2897
8120 77
2443 7751
8810 5306
1544 2209
1171 5276
7194 4370
2424 9923
8991 7656
6206 1171
1228 7033
7769 8514
10307 6081
1172 9661
3154 3699
8572 6289
7711 10148
7781 8864
8189 9233
6574 5515
6923 5929
1239 1221
1786 7294
5936 250
5252 3655
8505 2006
5929 8003
318 4124
10446 6219
4861 7768
5821 7559
143 3907
10413 4918
6782 1172
3280 4249
4834 8609
1229 4070
929 7293
1176 3280
9829 7286
6489 3888
9189 8511
156 177
5386 10625
463 1558
1209 10624
4221 10141
2304 6541
4009 5338
9539 324
2270 5894
1237 1653
7214 870
79 4126
6330 3995
2137 8252
6286 8551
7748 5062
2647 3908
4333 2029
3156 6162
5545 6265
8508 8365
8574 4667
1209 4514
5136 6235
4152 8301
5397 7329
5561 4836
1181 4999
3244 989
1198 1439
5859 4898
2648 8690
5514 1224
2824 8409
6351 4263
6372 4924
8684 1145
5091 2924
2804 3329
3815 9636
5250 3205
2713 2108
270 8890
2131 4385
814 2268
9588 3124
2319 3851
5012 4246
7557 10679
1223 185
472 5532
7805 1171
1221 6286
9625 702
1179 9418
2065 2920
1315 4214
1833 2918
1364 191
1773 5771
5964 2889
6766 7293
7562 1176
10389 4924
320 1554
8353 6396
6152 6008
3703 9124
8435 4333
5229 9756
7546 3908
2322 4498
6152 10626
2140 6007
87 10446
9669 709
3204 6987
10409 830
4078 7384
5520 7250
513 1230
9597 6007
7746 7199
7329 760
8882 10121
1236 6504
7294 8684
3387 5438
2802 3090
3054 9954
3501 9062
2889 4078
2104 4716
7088 9120
5202 1718
1060 1382
4497 1499
1786 1221
10416 6489
8861 2848
4128 3911
9298 4333
1176 3156
7497 7250
8014 5813
308 1257
7016 4067
9098 7329
9955 1165
9258 893
8189 8508
4767 1773
1175 4453
4860 3749
1874 5464
1231 7744
5517 1874
5831 8375
1491 4709
1209 3670
365 4069
8390 6619
1171 8409
2640 6278
4679 324
1846 4483
4898 3963
8432 3136
6756 8502
10570 9211
2244 7289
7746 8201
5276 5831
2963 4125
9910 1236
5690 5291
7028 4129
8824 324
7255 6783
1453 4898
3631 8426
1068 8116
8903 3282
7491 7292
2614 1515
6570 1222
6094 3591
1219 2683
5081 2537
6145 8409
9816 7293
3131 8368
2516 8409
9129 8368
10435 325
8515 8619
3597 6289
5870 6940
121 7277
4952 2886
9040 2126
8426 5091
928 8609
1199 5005
4110 1209
7496 1241
317 8778
8353 8957
1191 7735
3782 3539
3124 8138
10264 10162
8361 2571
6139 6040
7331 2902
5831 10325
8893 8030
2352 5062
2640 7015
283 1544
5710 638
1175 1143
3643 1434
1237 3705
1172 9192
6425 1977
71 4248
929 4861
365 1176
8709 447
8894 766
2261 8302
7768 5072
4155 7294
8871 9064
8824 10629
2723 8690
8280 4810
4938 8353
4788 2038
5281 1226
8516 706
1787 7825
1377 3280
9011 2335
3491 8431
6612 1517
7803 7471
1334 3282
4952 1221
3154 1831
8889 9129
8448 2774
5563 3250
9642 8544
225 5986
9118 1175
9209 5514
1291 6923
7489 5169
889 705
8709 6491
9782 1202
9820 2433
8500 3566
10049 307
6714 5699
8011 2640
8056 6277
8794 8991
3693 6142
6909 8857
7746 782
342 1828
6444 1685
4502 2206
183 1192
7942 1229
8855 1198
2543 184
10221 3755
5951 9134
3419 2504
2179 4127
8749 9255
4896 6617
6945 5114
5515 6714
1926 8755
521 8826
6426 8881
8871 6475
8844 1610
5039 6289
3597 4578
6017 5023
6289 7353
9841 4130
7496 447
7018 7623
866 5544
8491 8759
3975 5028
319 2215
5012 10494
3309 1455
1915 8692
3639 5292
1011 1365
6286 9877
6782 1225
7241 3908
7581 6154
8290 10303
1427 9930
992 3204
1647 6253
1215 6898
931 7445
718 10606
629 2388
314 8486
7581 7833
10274 1334
9815 1522
7916 3519
6286 1206
2099 7259
9871 6447
4508 8487
599 3205
253 1228
10712 3677
5880 10303
8835 2574
2774 6692
3437 4128
6506 255
8139 8426
6145 1888
996 3864
6491 9435
8288 3048
2874 4249
1181 5590
506 953
8431 5561
326 8186
3091 71
3374 8139
7557 1198
4249 1078
3529 1790
4939 492
9650 1175
638 5904
1491 4861
2804 335
6168 5527
8886 5281
7899 6369
6714 4945
10116 8113
302 8682
2909 8991
4126 4370
335 3072
5951 5276
4861 2123
516 8903
5281 9008
8443 3908
6489 357
1209 1361
4494 1698
6618 1229
266 4259
1823 5988
6548 6213
1616 9825
1175 6783
3280 9968
600 2299
1846 5255
3913 8861
3156 8242
8239 10613
6135 3858
5062 7294
9360 9992
1175 7251
4861 9286
6372 9120
7743 8131
8845 5522
9434 1142
5880 8410
3371 6288
1197 8368
6384 8741
3385 9897
2240 7920
2120 1171
1385 9299
5459 9845
1181 121
5925 5752
6050 3044
1153 5034
5396 8991
1463 5041
2147 1630
6148 5924
8849 5929
2131 324
1199 2498
9316 3749
6620 4340
7996 6448
4680 7129
8426 642
1124 3531
5276 7707
1226 1172
10635 7293
8512 7011
3387 5276
348 3847
6038 4522
4062 4128
5937 2775
1334 3729
3356 5544
5033 7065
5972 1224
2299 3327
652 6169
6040 10696
4894 127
1200 600
2457 822
5913 7221
1231 8792
9320 8114
7286 7709
3148 8824
3579 1624
9042 5093
814 1254
737 156
4734 6508
7292 9725
5306 3962
150 6649
9549 156
3243 6490
3631 1915
7129 7921
1238 6673
10451 3992
9900 5515
6955 7804
4284 324
6430 2804
8454 9053
6989 4776
3138 9696
9993 5888
322 1926
7522 808
7245 3387
548 585
4543 10389
7293 79
9179 8720
9238 8508
9526 3260
2898 8409
7230 2582
3988 1229
6321 6589
8481 300
5566 3908
3544 5701
1093 8368
7919 4250
8738 9321
1579 3328
288 7025
1239 876
3331 2793
3452 6702
1443 7131
3314 9700
1172 4156
1862 8825
253 7353
8170 8511
8514 8894
1453 1772
6038 3822
4860 5859
7746 5752
9002 10318
2814 2899
1228 9579
8846 2241
1786 7339
293 8056
1426 7916
582 8610
9231 8709
2342 3184
8506 6834
7557 892
2842 8002
2291 7389
5392 7623
8406 5520
8075 10428
3194 7685
2622 10602
273 1773
9316 6623
478 3371
4873 1455
3642 7230
1450 1191
9018 2581
8368 326
1223 8426
6444 6369
5792 527
3537 7919
914 8476
3350 10533
782 10303
9521 478
348 10303
8991 237
5348 7289
8129 1222
2920 5951
10428 6987
5218 3754
1229 2647
1558 6457
1392 5430
74 1534
1334 7129
447 5814
6534 3685
1697 1221
5390 336
4926 4705
7746 3605
1175 7291
2276 7770
10037 6036
6549 8351
3535 7735
4826 3163
1240 4333
5561 10303
5555 3749
1224 1171
6570 1590
3124 6286
6063 7770
6145 5060
2394 9098
2206 5545
1197 1905
8904 6549
1451 2573
7920 3666
3346 7721
7082 1524
9042 10724
9563 9286
7277 8542
7548 5024
1175 1226
8610 7803
3963 9044
4796 9636
9818 315
1223 1175
2256 315
8713 7291
5276 5806
3782 7021
3134 1491
9547 7291
1845 1014
1768 1429
7129 1230
9657 10416
8834 2757
3908 5176
79 6289
2298 1172
6490 7603
8593 9636
2585 638
497 4126
3629 8512
1234 365
8486 4861
2260 3913
3167 8812
8434 318
5137 317
9947 4148
7491 6840
2434 7289
2153 731
8835 5539
434 4476
9967 6608
172 9120
9991 3072
9401 3990
1231 350
1192 8508
6552 10612
10063 10435
1677 5240
10306 334
6617 7031
3851 1197
9040 1757
4129 6549
7129 8093
864 7750
1172 3204
3864 8559
3266 1886
4826 2488
8428 177
6351 8138
7025 6314
8564 2533
4860 859
360 2108
5839 9546
857 3806
8811 6272
8201 914
155 8239
2833 6314
4599 8551
8759 10220
965 6620
5951 3015
9448 6624
3536 4800
317 1786
2615 2298
4355 2804
9526 2466
3716 7129
1227 8835
683 2283
5505 5429
8368 641
2122 9880
3578 3262
5986 6937
7720 8426
10283 9190
6168 5515
1901 1558
3690 9517
8390 947
5020 4918
3879 7989
1181 6364
6359 1463
5349 2569
10162 9510
5028 2700
2817 8835
6793 9513
4073 5281
1231 10455
5986 4222
253 6940
1167 5885
1229 733
6984 2065
4127 10386
1427 5093
9448 8823
5751 77
7454 2140
3630 550
6087 7803
5907 357
4982 4791
8908 3901
9316 303
366 8528
6617 3643
7491 3904
6458 4713
446 448
9357 7727
5494 4070
8363 9972
277 3608
9297 9934
1205 3704
8239 7489
1176 10513
3045 3193
1231 7246
7456 5512
8859 7336
2827 6975
4675 600
5255 2394
6314 4567
1653 1219
8733 7367
2864 835
4330 2537
1165 3156
10456 3072
9549 982
3329 651
7384 1171
2289 836
9251 7755
5091 4385
762 6007
5530 9628
4897 6104
1681 5986
8489 748
322 8322
1222 9100
8273 1175
4370 4643
10503 2640
8813 9873
6491 6669
7315 2359
8390 326
1911 8406
3655 3282
7920 8284
6366 7908
3414 5322
1943 3778
434 6119
1202 7286
10220 4067
1121 2538
5545 1059
1700 3466
2706 4214
8452 7441
1229 5520
6164 2467
1355 1224
8857 3091
1926 1735
2098 7365
9526 3124
4446 7147
8577 2592
3234 3906
55 9636
660 4732
4126 365
8132 4861
4851 5437
5894 1535
8117 7658
6135 9539
9053 5028
852 6323
2137 4127
8940 5850
403 4810
2094 6829
79 4875
4898 8056
3696 1234
318 7443
9329 10641
1910 6793
1219 8587
748 7486
2710 8890
7658 6530
8129 1662
2272 8709
1179 134
4438 1172
5338 342
3374 9949
660 9526
2241 3984
8733 1171
7995 3432
4922 6234
10221 7329
8875 3240
3654 4860
1192 9190
8956 7376
318 6611
10418 883
2516 1453
7767 678
10427 7849
5986 7423
7289 5276
8189 7336
5849 1365
6784 8175
6558 10057
3767 5487
2538 4828
9672 2504
619 3127
318 7746
2050 5830
6148 583
6286 6504
4076 6152
1117 4622
1550 3151
3447 6923
5929 7656
6712 4758
1171 941
2130 6232
5012 4234
2919 3752
206 6490
1757 432
7862 134
10413 5357
7656 1693
4998 342
8821 3630
8926 8683
6278 3704
8351 836
1209 10015
4330 7347
3371 4271
8621 5047
7506 2815
4037 854
7286 8823
982 1429
3115 7229
3956 335
8691 9214
8735 7522
325 7336
8236 524
6145 9488
3954 7508
1197 641
8412 9927
4850 7246
8620 1276
2036 6007
10104 5162
5811 8178
5598 858
4112 2640
1915 1228
7623 10624
5514 10221
872 1205
2158 9138
4125 1071
4633 2736
6548 1099
6461 1885
5986 8486
1176 10206
7243 7289
4248 4952
8129 3151
3208 3826
2517 7295
8269 2320
430 7286
1718 7746
3329 1238
6506 6349
7028 8493
324 1915
858 7735
475 3375
3193 4693
8519 6277
10513 1891
2826 1222
4666 8512
4857 10162
4523 10428
4798 134
3781 6957
1786 10241
5472 8367
3204 1361
8321 1349
6491 3441
6645 8855
9910 324
8929 5876
6549 3869
7018 9910
7860 642
299 3509
8321 8812
2048 1491
3441 1145
9621 780
6168 9432
3669 8517
8813 326
9211 6898
5859 1196
9368 1064
3422 1972
10571 1234
9552 637
455 8056
2740 3704
7010 7491
2502 1187
1462 5561
2977 2229
8120 6744
2647 7216
10553 455
7290 7028
478 1667
6946 4098
8408 325
6549 3789
9387 4714
8502 5500
6712 10635
3362 4376
7963 1222
7831 8488
9709 2272
1142 4699
231 656
5701 1160
9532 1206
7191 6784
10404 7764
9521 7029
3576 7601
8684 336
4753 2322
10636 8508
1541 1848
638 3993
9138 5456
4578 7832
4657 7206
9115 7533
7023 3233
3878 6623
454 8448
6891 6286
2698 10415
9316 6591
7294 7656
5515 1309
5214 5336
1427 9502
2640 6489
2849 8057
642 9183
8493 5042
4761 6007
5348 10409
9948 1205
7849 9196
9384 6148
100 8303
3156 3371
8609 4125
326 6173
3777 4214
336 293
1002 1015
1209 6234
7746 9343
9871 3591
3398 4900
9825 10202
10354 7259
7623 10456
7160 1198
7623 1426
9900 8474
7803 8423
7713 8846
6962 5081
2018 7229
5862 2276
3474 6529
6490 9416
1348 7660
5885 6164
4567 2021
2225 8321
8964 1653
6487 8506
2774 9299
4990 3262
9299 9900
10243 760
2261 1165
1227 8406
2319 7508
2812 9474
8285 9574
5472 8127
5011 7339
3385 7293
8405 3778
3665 2763
503 8074
5515 1209
7768 8514
4076 4861
852 1358
10097 8184
6154 5710
9826 10333
2517 7089
6154 6869
8929 9636
1200 7496
1205 3301
3491 1389
1175 9535
3703 1700
3326 9815
5698 9645
8877 5927
8834 9953
2904 8189
3631 6163
9200 7770
7501 5252
10657 9381
5460 8092
3718 1199
10544 2881
4103 3297
5219 1108
4297 4130
322 7283
618 9673
9418 2107
2542 502
1176 7089
4468 855
315 7522
3821 2137
1849 9115
7550 1178
1631 8502
1773 1172
8816 5694
2864 8817
3374 9171
10435 856
10629 4860
5460 5545
1604 9033
1186 9532
9175 9345
9127 760
2533 5073
7743 1197
8367 10334
4924 654
5499 4126
9532 3749
6037 5821
1541 6943
9208 2572
6310 1163
8241 1198
5566 7643
3765 1198
116 2802
3123 3208
6410 7315
2269 6313
8891 10247
6466 1179
638 5789
3991 8587
1148 2814
6472 5093
7603 10544
322 1805
1787 2104
8636 5636
6020 8189
10205 8449
77 10095
7306 4709
8823 2806
2800 5948
9042 6926
8075 4094
314 6895
9866 6702
9495 9397
8448 9588
9055 7352
6823 2680
8137 1451
748 10332
893 9972
3987 748
6723 8692
7746 4925
8517 8574
642 523
348 6542
1 293
4367 9652
678 1221
3991 5515
6224 8296
4330 320
8990 1172
6055 6615
1428 8189
7483 8810
10442 5069
3805 8882
134 4572
8508 10166
4763 318
5997 8893
4543 5391
3631 6945
1572 1237
845 7129
5091 2206
2537 3028
1862 3755
9579 6923
8528 3489
3597 3269
10435 5859
3138 6783
1773 4069
8082 642
7030 4100
7746 7508
10435 1223
5849 908
3930 6476
1230 1194
273 7707
4435 1910
2335 6648
6648 2703
637 10199
1430 4571
3371 227
10015 3371
315 8860
6007 8512
2433 5040
7500 8776
7714 6657
433 10568
41 7506
7750 2335
1222 3091
9698 2178
1197 1849
6057 8178
348 6145
7583 1240
7533 1827
7230 3250
3050 2147
3491 6135
3490 7849
6591 6038
6169 1517
3375 6270
1362 325
8123 1219
2412 8035
1179 8140
3186 4125
2225 7483
7583 9932
1202 6361
1344 7771
7750 9913
1430 9546
9172 3630
5425 1238
10183 594
641 7491
2467 4009
1223 9286
5865 4925
6014 5019
3394 9211
5752 3983
1701 2247
9120 3404
1228 8564
8991 10064
3822 9783
5305 10409
9127 4437
9404 2361
9412 4523
7735 8147
8406 5710
2206 8683
2605 4861
5192 5986
8512 8291
184 3414
1641 4125
4709 4214
3438 10049
4703 5162
6137 6359
8587 3123
3908 9588
4047 315
6118 7038
3842 5318
8940 5396
7805 8177
2825 1760
7218 4214
9189 6506
5449 488
5520 748
3417 2307
9607 8120
8127 7213
8426 2542
5544 445
3719 9014
10456 4446
8821 9433
3964 2668
2276 2571
3417 4667
893 322
6809 8189
6935 9621
8349 4861
1181 846
5238 450
9178 1234
2849 120
7489 2279
1773 9782
8890 7277
8835 4567
247 1176
7940 1870
9069 8486
6286 1511
7089 210
2998 1179
8174 8409
8991 5992
1735 1082
1495 8811
4129 4572
4921 2152
5503 6348
1241 3280
10435 3125
9042 9128
6696 1188
1222 2642
7603 6873
459 2226
8609 460
9139 9286
5276 1588
1732 1211
306 4756
1222 978
9064 1197
8735 8088
7400 125
753 572
6569 4331
8855 4170
8430 5059
8056 2033
4129 8797
1544 10277
7286 7643
4370 6219
5268 834
6988 1232
8076 3193
4926 478
1197 8502
3012 1215
3829 224
3781 417
1615 318
7 3570
6269 1175
9519 1235
4333 661
1259 1234
1399 7908
1206 8409
908 9299
6940 1555
3374 4078
2776 1175
2010 7746
3536 1179
6619 1235
858 3090
10123 6148
144 4130
6549 1787
315 6572
3576 1112
6007 1191
777 5904
4903 4989
6306 6372
7280 4861
127 3916
6289 10069
7444 3089
2280 2570
2893 3092
1926 1572
10303 645
4016 5939
4078 2254
3491 4818
2592 9287
3597 7612
2033 7129
5589 8551
1065 9090
6491 2302
3882 1181
6168 3208
3358 7199
336 7055
9313 10215
289 5365
10162 1723
1205 3600
5459 7743
3332 5503
218 3908
5904 317
9910 1238
1172 10049
8090 7353
4938 6340
2927 5357
5073 6696
1849 4079
8516 619
3877 7214
8392 3362
852 908
2923 1182
3123 5912
2640 5589
5091 3155
9229 2158
2700 9682
9134 3726
1435 3908
1222 4018
8514 2034
10353 9144
1091 5276
3003 10720
220 909
6219 3173
5636 3500
6490 3244
4552 4887
6038 7658
4381 7445
4214 2627
4332 3733
1240 6830
2276 4125
1181 1790
2694 10148
2053 8496
449 4332
8823 4458
1192 1225
2430 8829
3071 8871
10362 9120
1429 3980
3167 1910
3031 4861
1825 3597
3346 1176
3752 1178
3270 3851
3508 3441
1558 6154
2640 3462
5514 614
1080 3228
8448 3768
253 5880
6286 1071
907 511
66 7627
5831 8886
986 2270
7336 325
10280 9433
3329 5073
7143 1970
8471 4156
8212 4640
1176 10435
5968 5497
6448 8891
8140 317
6709 9064
8140 308
8189 6239
2640 492
3508 4106
8405 9040
8426 1812
1171 6039
1429 5558
4331 2838
3643 7129
204 5224
2894 4903
5769 8889
6589 491
2252 10166
10008 7229
5709 1113
2049 6306
2123 7241
7501 364
5338 8557
6081 3786
3851 596
3355 1666
2276 347
4900 2728
7637 7489
3475 3588
10015 8129
3348 8822
2802 582
10435 2239
2667 10418
5062 5929
1426 3354
3807 8426
7920 5939
5708 7627
8544 3074
9151 4776
1209 1179
5126 4543
1698 2837
190 8119
296 944
1378 789
9143 8135
1172 4123
7426 1365
5636 1172
7627 1171
5348 1094
1181 5520
2152 8624
10450 7218
5544 5928
6397 1412
8625 1241
8792 4794
5371 7291
5245 4324
1427 4128
3070 1144
8153 2126
8379 6040
6733 600
4067 9926
347 2944
641 4860
1209 2550
6598 3015
2853 8855
466 1690
8093 4214
7229 9992
3306 326
1206 3387
2756 7129
4754 7104
5012 998
2228 5831
587 8810
9120 4763
9815 8120
6240 7486
1237 10415
10197 3499
3474 6136
5114 4130
8894 3576
1608 5281
721 4078
8120 6784
1442 9893
6151 7727
9650 3563
10428 2272
9850 1222
6746 1282
3655 9894
7383 5523
2775 2050
2457 4378
1184 3151
8749 1427
9521 3121
9286 61
3267 2335
5398 5593
8056 3156
6007 7546
1229 2266
7079 8861
5349 618
5276 5520
3461 7904
8866 3090
3654 10243
7827 9200
1225 6007
8201 6450
9451 1364
9532 3963
1426 3572
5986 7100
6289 41
5986 5060
7456 1914
4815 3599
3021 7293
1223 2342
1230 8129
7237 1188
836 6619
1331 1228
6016 8551
7218 7948
8709 4878
8127 6137
5962 3576
9890 2053
10149 7289
8528 6167
9631 9698
959 7508
7727 9492
9654 3156
9120 4940
6444 7291
1237 864
105 6208
7294 1227
5218 1905
4465 8157
7247 4074
3043 8690
5362 7491
744 6400
869 6364
3489 5980
3572 3508
5491 2640
7971 4037
8843 10105
10432 4230
2150 8292
5385 8368
6587 9390
308 8500
702 7971
2383 8143
7508 3432
1202 6620
3123 664
322 2225
5520 10389
5012 9120
8585 5691
10011 4504
3956 9043
2276 7960
6384 1426
9285 1587
9532 3993
8860 4498
4148 8409
5336 8684
8075 852
4271 6700
9043 6503
5912 754
2241 877
5306 8186
7129 1910
2166 172
278 3838
1563 3115
10162 1028
1202 5051
1197 6165
317 8881
2230 6277
9431 8811
2774 3748
8519 6615
4440 10134
2336 2865
5306 10033
7291 3906
335 8829
1224 1219
91 5566
1234 1231
6528 1175
6451 317
6350 6492
6620 8409
9401 2171
6317 2338
7278 2467
325 9071
1428 8551
8825 4250
10053 4662
1194 6145
10720 7522
1223 7574
8183 5062
8512 5481
461 1772
3419 9120
6490 5601
1839 8056
3820 3331
4703 1544
3454 8092
1143 6016
3441 6589
8275 342
7840 5637
5729 9120
5234 4068
5831 7182
2813 5028
1690 9650
4069 9718
2157 1653
7289 3662
858 9098
302 742
9179 449
5986 5396
7844 4516
3987 6489
2064 9042
9697 7353
1909 4342
4918 1238
3387 7263
9815 5312
8861 10456
257 2628
5986 8090
8392 1749
8813 2137
5968 2861
6822 3467
3877 777
8518 4567
9193 7718
5346 2467
1352 7651
3232 7707
4633 5080
4861 2064
2137 9176
5414 3991
8564 2640
7405 4757
4333 3963
1491 6367
1910 1686
3280 268
641 893
10097 9395
1251 3913
4078 1791
8577 6486
7486 9517
5736 8825
5602 8352
2150 4932
5504 6290
3301 7336
6896 7204
8056 2640
8816 812
7289 7576
4794 8486
4910 3260
2798 5514
6490 5545
9313 8816
4860 1182
6272 10623
8522 7169
10366 8486
3190 6372
2078 6801
7508 7903
7185 3038
6354 3208
9895 4329
5856 8426
9531 8289
8078 3699
10613 8502
3877 5514
1176 103
3984 7656
9517 1219
989 1021
7478 9526
6924 2570
3842 6314
3121 5131
3269 5929
1452 6489
4019 6486
8273 9229
1893 3839
5234 1244
9375 641
7579 7015
7736 7018
5014 1221
4676 6036
9923 9120
321 9098
6696 2647
9215 3205
8409 9214
8991 5951
996 6793
10118 1224
5881 470
6655 8409
5813 8871
2568 7360
307 1192
3023 2172
619 5880
8826 1309
8860 7245
302 2010
1198 9974
1149 1013
6529 4535
1224 5012
6319 41
2920 3684
308 9910
6152 9434
8828 1662
3825 308
6152 10209
7617 7957
4465 5904
2267 1181
5218 10712
1941 10570
4400 8516
10641 760
1164 1892
318 5397
9710 3668
143 5637
9793 8410
7569 1491
8835 7656
9540 4282
132 308
2622 1453
5234 1237
8141 308
7770 4098
2472 5515
8528 3435
2935 7574
6646 1219
5928 8449
6465 5034
3622 5637
7920 8127
5870 3771
7677 8454
348 10435
1537 1215
7329 5951
1334 9042
6276 6137
8514 6782
79 8861
2621 324
3779 3576
7841 1223
4333 2398
8826 1699
5607 6168
5472 7770
365 8826
1252 7508
8189 5751
3638 1462
7584 10591
449 9657
5899 8855
3385 2206
1063 3435
9317 1198
7339 9973
1199 5492
5849 5831
4186 7583
2512 4248
8392 330
6152 6008
3473 7546
4277 706
2261 9852
2663 8577
4831 6853
9110 5247
414 1223
7277 6657
2832 6824
8551 519
8823 3489
4644 10098
10569 5073
5964 7920
3374 7286
3892 9927
1238 6589
242 10358
8261 1079
9940 6359
5881 8382
9299 9175
1427 5388
2272 5498
7656 2467
7020 8829
7501 4485
3474 1375
1234 2240
2835 1413
6789 10574
3547 9467
5285 4130
6359 7769
2728 4861
638 5323
8544 8825
1564 2648
2516 5951
6707 1095
2107 7743
2176 6119
6670 6400
3331 3193
1237 6148
8111 6208
7957 6361
3418 7627
7557 2537
9802 1238
5544 1905
7707 1223
9448 7093
243 3690
4459 8445
7218 10094
8527 660
2178 5028
8823 10318
7246 1093
6589 5515
9333 7508
2156 3304
8280 4067
10636 5991
2033 10613
5929 5396
9456 7803
2131 5858
8733 2467
1537 5929
6228 9368
6712 1237
2342 6602
10221 1147
9286 7627
9704 9873
10403 1084
2053 3600
9910 9120
6521 4324
7044 6702
266 8140
8779 7421
7504 4188
79 4884
9893 457
2276 9579
1826 3059
2592 5559
186 2981
8075 638
297 9656
6600 8692
2276 5561
10084 127
5537 9388
10000 5233
9395 10449
6007 2545
9194 7635
5696 1191
2172 6200
3134 10220
9883 8939
6667 9120
7594 8699
7533 2336
8929 3222
2305 6036
3125 100
3703 1172
472 3851
1197 1453
6239 3156
3123 2385
4333 1352
6575 8116
1843 1494
2804 1631
2013 8299
10465 7163
1081 8406
8370 1223
1915 1215
5276 3630
2640 9518
8409 2920
3530 144
5561 3820
7489 5545
5051 4459
2066 2545
253 3371
7198 7581
1241 5191
5515 5515
7803 7330
1872 3583
5357 6572
1237 9039
8752 3332
3310 962
8717 1828
5447 5920
3995 5390
6891 7286
1165 348
7315 8733
6351 8178
1790 4405
7897 10509
6092 1191
1234 6696
2467 97
10241 1227
6491 4861
10174 2442
3208 4142
7421 600
8389 3765
762 9534
733 5988
3907 8054
5929 2840
8296 3378
8056 4331
8692 10219
682 592
9795 4797
3519 8392
1206 8759
2487 2846
433 2925
9529 1092
4076 3315
7018 6401
310 9559
1181 1223
333 308
5093 2543
2822 3752
5886 5720
4753 4289
1209 1840
417 8834
2733 322
835 4293
6515 821
9042 308
7574 6119
3745 3280
1227 641
7557 5880
9128 4070
4042 3604
1179 4258
1555 8426
3123 6467
8735 2622
5253 6382
643 2018
8273 5939
3851 8893
4666 9871
4289 2457
5951 4078
5199 1181
3372 3310
3489 3908
3996 7763
9672 3908
7681 10517
2509 5951
9520 638
2774 9987
9570 1819
10214 8406
3126 8590
3669 8100
9927 4333
414 4967
3795 5712
2828 2799
433 822
10162 3346
5389 4861
6548 6783
5377 9072
308 8426
10303 1230
4952 8861
6392 1552
7769 7129
2273 1181
4571 9284
1772 4298
9451 10462
4359 1122
1142 1181
4879 7332
699 10571
6081 1799
1505 3481
19 8189
7779 3218
430 8426
1209 3477
2537 3348
1171 3930
1258 9848
8625 2797
8508 114
5515 5951
1171 10239
2961 641
3151 3988
2206 585
4484 3429
8257 7129
8426 10507
1982 4123
6228 7129
5210 7065
3907 9043
8461 8238
1276 1175
1443 5830
8427 584
8285 2802
1890 4070
8625 5302
10335 9993
9419 4617
3788 1291
7375 5486
7278 8542
1071 6621
7743 7486
4633 7501
4409 8409
5512 6847
2920 7277
3417 2756
1926 3387
2300 4816
1171 5831
6782 348
9519 5544
10149 4789
707 9927
10268 10389
970 1172
9718 318
2516 632
1197 1463
2465 316
5464 9674
8515 7354
6525 6945
931 10356
5831 7537
253 1078
10428 143
3716 1737
9972 5849
10435 7743
8939 4937
4294 9621
1624 7279
9763 8189
4446 10252
6516 2157
8810 8527
6369 8361
10717 3298
9418 2653
9021 4912
1431 3282
7538 1180
7321 2119
7968 6700
10177 4938
2465 4918
1015 8684
322 5127
7182 9636
7292 3776
1256 7517
2873 8127
9116 6918
7025 8134
9526 7831
3375 1181
2297 4135
8551 3280
468 1164
9375 7793
8716 1735
8511 6461
10189 852
1653 2692
7129 748
7336 7129
1171 9863
6906 6180
4275 9120
7538 6617
2457 8784
1164 10221
631 3023
4873 5555
307 9008
8527 10453
852 5636
7242 4834
5423 5939
1233 9418
641 6619
1175 1209
3015 5913
3920 8683
8113 8831
8844 10415
7292 2815
2430 77
3375 1874
8684 1191
5939 5863
2498 1691
4077 2053
1221 9509
1914 3135
2427 6137
10097 3576
3731 5391
1241 10428
7700 8380
9957 1257
716 1374
963 1176
9588 318
3124 2053
9014 3491
1544 10126
641 5951
9189 876
4441 3572
5776 8252
3189 6779
2150 5831
7129 7229
7522 1197
1172 8835
7452 9515
9787 8842
7368 4952
930 5013
8823 3417
9254 8189
7291 7722
10544 3387
3507 1171
3789 9432
6491 8406
2169 7501
3329 3374
3244 2206
4682 3550
1735 3987
8835 7083
4760 6491
1427 7470
2166 3446
330 4037
5929 5501
1168 9137
8849 4148
9240 6040
1206 1215
7919 9992
8496 7286
318 3208
9526 9400
5562 6327
8506 638
8036 2774
188 10696
1661 8516
9686 7636
2828 8189
5923 6239
9763 7797
308 5928
2652 4860
10162 7259
7748 10409
2213 6033
2769 2221
3419 8829
5637 748
4156 5305
1923 9136
5218 2287
6137 1849
2663 3695
5520 5862
2537 8522
9368 619
3365 3825
5562 4247
9579 8858
1179 10049
655 7019
2648 7743
417 1198
4213 7803
641 1418
7296 1241
3023 3782
7506 4763
7179 7210
315 4573
6352 8129
8065 641
4900 7000
10197 5389
6570 7533
8140 5498
2904 1198
2430 4221
7770 1615
7033 2576
3117 3908
4248 2584
4218 1222
2176 1772
7377 1165
8855 8511
9649 3850
1767 9256
9459 8093
1181 10435
6182 5341
4860 7456
6231 8861
7908 253
449 1179
5251 6802
4127 8544
5276 79
1506 3438
2980 6608
9997 1239
878 1181
6154 4069
314 2360
965 3282
6987 1739
641 8458
3206 9637
5929 2265
7489 5440
1199 1334
2648 121
1256 5520
5956 7567
3727 1156
5126 1653
2347 8075
3375 6923
9363 1172
8621 6135
8406 1176
8051 2329
2408 1776
3369 4572
291 10435
4504 1426
1271 1171
1227 8684
5093 5929
4917 9299
1790 571
4861 7337
2822 9200
8844 1225
526 8931
9004 5515
8718 8858
2206 858
8511 3121
7587 6242
2865 1227
5180 1487
2267 6148
2538 9215
4915 10206
3908 7294
4572 1171
5562 6987
7339 177
10431 7565
3583 8857
9521 1427
2509 954
1525 326
7631 1226
6306 2640
1143 9908
3261 7291
2640 3383
2923 7612
1191 8855
4132 1227
3646 8846
8821 2053
9233 10299
6996 10384
8137 3387
578 2299
8553 6789
8138 3882
691 2802
6898 2341
9532 6940
4898 10625
9787 1734
9120 5073
2507 3060
10235 8521
1206 10660
10435 7603
7445 10611
1932 4898
3743 9622
9676 3655
4567 1077
1485 7339
9927 642
6789 9294
6887 9532
5305 7106
6489 1143
10307 6359
1075 242
8544 41
1555 3208
3186 6046
4459 314
3987 707
10057 2728
7471 3205
8844 2276
1176 1940
1179 3491
300 8008
155 3166
5073 348
5303 7251
2241 5276
5250 10029
456 6525
348 1860
1002 3792
2900 4937
2122 7746
4444 10425
7504 10162
2497 1191
931 7354
8835 3365
10628 1624
8406 8318
2497 8137
2276 1224
4343 2923
1231 3092
8811 6314
2550 64
10222 9579
8350 1269
9069 4393
6932 1147
9322 10435
8835 1227
3998 4332
6549 8709
7488 1562
1272 8692
4332 5091
2147 1200
4271 2319
5306 8390
1428 314
8544 8321
1221 3059
7329 9910
9787 1269
8844 2545
5240 2152
1491 10208
3716 6058
1491 303
3416 10668
41 3809
10197 10264
6993 6782
8871 8749
7609 1925
2467 4406
5460 4826
1774 3489
1240 3737
6590 9807
3289 5276
6289 2802
10712 6371
10539 732
8829 5849
127 5242
4484 2397
3293 6152
6007 836
9087 6644
5929 5709
207 7456
3838 8609
5338 7588
3911 10097
6489 6702
7099 982
8991 2137
1426 1202
7229 4183
10015 3156
9321 3329
5024 2447
1240 1179
6334 7849
1436 7623
4578 8506
8914 8891
5964 253
1427 2131
4126 3138
4347 8143
3749 8585
8522 7488
8352 10447
1807 8892
4126 4405
3583 4443
6491 5514
6444 156
2640 1735
4861 7534
9886 5709
8864 6822
1653 10305
8252 6340
2270 6824
1228 6040
6626 9547
10221 7506
8684 3317
8486 3916
6286 2157
8690 5637
1200 4731
4779 641
4130 8609
7546 9521
8082 1790
4297 2262
1491 1393
9927 8506
3023 3816
115 5986
6487 2213
3746 8677
6542 8607
9665 10113
4408 1562
5860 5544
4523 6715
4098 4731
8189 2689
714 10011
5830 2538
401 3091
4533 3509
3023 7744
5386 5885
8431 6699
2342 5950
4067 5986
5143 7129
5514 1214
8759 1915
10382 9697
4106 1192
118 10205
7034 9521
7445 7286
5251 9070
1229 6502
8496 960
9822 814
5078 10276
10629 252
1772 3489
318 7580
5486 4523
1491 2996
2457 6427
4883 8527
315 1215
315 9473
4246 3262
6549 9398
1550 1226
6834 2297
8834 4485
760 3984
1206 2509
2776 1219
5708 2642
751 7603
5866 6793
7286 1191
912 2364
6619 2622
4482 9484
1205 7685
7717 71
2279 6165
1172 3298
998 10085
2108 6567
10717 92
1196 4333
1772 4918
10435 8406
3732 7763
1196 1428
7746 2276
6599 638
1071 1170
1555 8557
6789 6240
7501 5770
4861 7853
143 3243
7488 3631
4073 8516
4900 1508
10462 6154
3777 6057
7508 2930
4219 1829
2640 1728
6618 458
1653 5234
8857 7832
7658 4763
6549 9061
9689 9531
1181 10376
6613 1225
5948 1435
9944 1765
7604 2730
9229 10426
8392 8709
3597 9435
6360 2315
6914 9526
5016 6007
8508 515
7353 156
3375 5849
1653 5927
7469 4124
3489 1626
6918 928
908 10275
3201 5813
6469 7689
2266 743
10049 5787
8094 967
641 6739
4940 1100
411 1214
7746 6641
9021 8709
3491 3209
7471 2283
8834 5291
7294 10242
8089 2740
10350 8075
5281 1024
1254 2804
5276 2640
6135 842
6209 2276
6640 5753
6007 29
638 1589
2703 5752
3576 5512
7779 6862
8835 6638
6681 5472
9649 4617
863 5585
4282 579
4575 845
1071 1230
548 722
3465 3583
3903 6369
6530 7080
8239 3864
1199 587
2700 6059
3266 3695
964 10356
6154 1181
3119 1228
4619 2581
7065 3906
6691 9655
3179 4183
2319 6953
6512 4299
231 8432
5022 3631
155 8826
6489 8264
748 2576
6549 1018
6811 7055
7261 2342
8788 236
8362 1196
2570 1895
7339 5904
7090 9998
9120 10428
9560 2279
6793 4702
257 8427
2889 10601
57 8831
1245 156
9325 691
6918 9839
1427 6505
1154 4861
10556 6007
6706 10064
3907 955
7491 6853
1914 7311
4705 9621
1221 6372
1219 6564
5951 3280
6589 2640
3985 2533
3452 5151
8892 2282
307 1176
442 6041
1199 661
6940 7916
1240 5093
9215 6038
2404 3151
9839 8147
1219 4495
4939 4072
7336 334
7656 6164
6589 3599
5006 7968
5040 6145
8116 1222
3072 6504
9660 8092
2873 858
4937 6148
7501 10574
7491 9871
6007 1179
9088 3987
3348 5198
2122 5815
10723 9902
1719 444
4128 6168
4718 2703
2640 357
3527 5850
5566 3897
1226 2832
6549 8831
514 6015
1175 8717
10428 2162
5217 10412
9321 3655
318 652
9993 4762
1071 1491
3206 638
5299 1106
2918 1487
6063 9009
7488 10303
8528 10587
4231 6668
4446 10442
6314 10273
4722 8759
9299 4737
4951 513
3193 845
3810 3204
8390 1206
1194 8350
8991 7609
8892 1175
9815 4782
5242 7
1494 5986
2431 5514
4641 7496
8366 8189
9508 4640
5910 8846
6289 7831
9395 9401
280 10623
1450 6135
9910 9532
7291 5897
2383 2538
3308 10415
9108 434
7289 7229
10635 9134
7856 7656
10513 884
5561 1875
172 3737
3463 4333
10334 1839
8040 7520
7804 9938
3608 1898
10245 1440
5951 7074
8316 3385
10362 10449
2728 9770
3464 2537
8954 977
5986 8056
1099 8542
4553 318
5783 1624
1506 9993
2533 2802
6491 2724
3332 10549
8816 3703
4157 6462
4899 5563
1473 1219
2908 8691
1225 3686
3385 2213
1063 10409
2496 995
3583 4341
3387 1192
315 10376
7769 10544
4898 7743
8825 764
1223 694
8782 1222
9554 8835
7047 310
9661 3222
1192 7763
9178 273
4123 325
7808 8891
8272 6872
5281 2342
9478 7336
3360 3044
7803 1515
8820 9519
3154 6783
1108 582
1191 5306
8129 5818
3703 7354
6739 4862
5859 3282
6372 3399
8719 4880
9621 4279
4125 6891
6014 3147
6549 9193
1334 6137
6359 8893
1727 7129
3280 2006
1205 10162
4125 9645
7389 3234
3433 2276
8129 4078
3452 4643
8075 467
5691 2815
1926 6372
1680 10001
6289 8096
2580 8232
3188 347
8758 9112
1227 9655
7354 1403
9233 1735
5338 1616
1225 6489
2154 308
10221 645
1172 4079
1364 5389
8823 4938
3332 1481
2221 6427
273 3139
7634 9471
1230 4434
2457 4776
1517 1239
5752 10181
2507 10162
4078 315
1199 7834
1491 7486
3204 3385
8611 3578
9813 1198
1200 7942
3417 1580
10209 10570
8409 5303
3572 8892
8129 7293
1175 3988
5234 6589
3204 8305
7750 908
8711 6314
4158 10208
3208 3240
9661 6895
3489 2276
10633 2320
1241 10428
10415 6832
2538 8486
3598 8502
1222 4781
77 8440
8410 3906
5235 7583
66 2430
5857 7336
10570 3242
5929 8090
3746 4903
2457 8135
4761 7971
4125 3156
8056 5494
8169 8859
10529 7218
6959 1910
4010 347
236 4330
2759 2534
1431 6444
6691 5411
8454 10162
943 5859
1202 10623
150 6081
4127 5307
8690 10516
2123 4903
6980 1736
6145 1491
366 7748
1385 1926
9677 5829
1086 2279
9848 7623
2498 4125
5749 4261
1491 1624
3483 10160
10668 7581
8544 8116
2870 262
1491 6712
7994 10304
6575 3600
5412 7368
4123 4076
6987 3768
9910 5939
5033 7508
9101 7623
600 1159
3219 8056
2229 7923
4918 3714
8516 1438
5944 4259
297 1075
3877 79
7293 10239
8526 5636
188 2018
3956 5636
6727 2622
4230 2799
6789 2648
2428 8877
5228 317
1491 3282
10657 156
10365 2628
1200 2756
8831 8505
5966 8352
7770 2064
4409 5281
1183 2730
9796 5398
2629 8816
237 8448
1199 8508
8653 9973
1926 13
1179 357
7074 8299
8637 5510
1228 1901
10572 10533
9119 5718
253 10717
476 1172
9120 1791
3906 6334
8829 407
6200 2306
7916 6549
4183 8056
325 4297
1199 8201
2608 5062
8350 3135
1229 4914
1417 4578
5831 1814
4214 8426
8688 9972
293 1209
2117 5545
4949 8239
931 1624
10384 2110
4172 9621
10148 8991
6148 5184
1227 3705
5563 2773
1926 5459
1975 10148
6873 2802
10428 4621
4776 2589
8448 1215
8826 1915
8139 3267
1176 7216
10037 1209
8515 10717
7580 1082
5930 9190
291 5125
2604 9661
5514 4716
3521 7916
2319 9547
3658 1175
2312 2963
10131 4987
3282 2210
8749 9195
3716 7901
8646 1428
1702 9520
9877 6278
3601 10237
3749 1487
7422 8819
2504 3583
7623 4849
7219 9450
2852 6650
4078 1711
1203 5446
200 2367
5440 3234
9910 315
3034 6475
8261 308
709 9716
1224 5514
8515 8823
843 3446
7603 3387
9686 8759
5276 3630
8129 10367
303 7218
7277 10435
2206 4898
7294 8822
8426 3113
1782 8454
8508 3397
8755 1231
7470 1198
3489 10029
478 7731
10717 1209
8751 326
4452 8280
4126 9338
3279 2725
8797 5514
4974 3978
1226 6366
3992 6351
1205 2267
9540 1171
5951 3544
8823 10303
3164 7289
3602 7277
9434 9824
8506 638
9344 3583
1205 296
1787 8116
6016 10274
1035 2538
1227 9880
5805 2422
9978 6290
4078 9877
8138 6239
956 9104
1100 5448
10084 8683
8409 9492
7286 5203
280 2253
9304 1570
314 1198
3091 3544
10435 8871
8823 9974
1175 391
2153 1848
8248 5091
351 10197
3490 782
5540 7504
8516 9401
5281 3123
10405 3746
4137 10162
1568 8353
2157 4523
6145 6242
1240 6154
8634 8890
8056 5929
8835 4370
7689 115
320 4984
4264 8283
10409 2884
638 1251
1490 1214
2907 2663
5481 3784
3783 3387
1228 2538
504 3335
8991 10181
8843 2736
7210 2904
3280 4123
365 4370
914 813
1223 6824
8350 1573
8403 1095
7360 1453
7055 5398
1197 1238
1181 1271
8835 7367
7229 6657
582 8846
8820 10221
6469 594
9200 8252
7293 8293
3956 2260
449 1517
2694 9847
2387 3154
391 8835
10197 596
7336 9665
5637 9972
9084 371
1426 9508
336 7218
2494 10304
8431 970
9992 8082
8113 3196
3778 4232
4925 10449
2827 10166
8759 1677
6109 5019
3527 2107
7129 1113
1561 6611
7601 4078
9636 8970
864 4882
6038 8892
5831 7286
4521 5522
2804 489
8886 3212
9432 4776
3583 9588
8056 80
6457 3672
2127 6031
2737 2775
6264 1214
5446 1223
5947 1537
1544 10428
7354 2592
6589 433
417 4333
2443 6533
351 2457
8691 9372
4882 9040
188 6057
1791 3518
8748 7735
4022 433
2826 5396
8359 7286
8819 4732
6154 8406
7291 1491
4126 9128
4930 10097
1021 10337
4964 5929
6137 1111
1269 5209
7533 7293
8189 2699
592 10456
7735 8368
8035 2952
3267 1859
1238 2967
5740 3280
8367 5120
2640 6120
8508 753
8486 434
3156 1175
7304 6583
822 8953
10707 4763
3570 1921
9081 693
3631 565
6897 2467
4324 3048
103 1065
8389 1192
5545 155
2433 2227
6842 4102
2127 5520
4567 760
9910 156
7850 3636
1491 1213
9347 2535
4459 408
6577 10509
6354 4215
2414 2647
8554 3644
6549 8088
3123 5073
999 1735
6785 8091
3908 4898
3432 5460
7339 10209
933 10409
1621 2858
8508 9669
2277 675
8390 5381
1205 3167
1231 4334
8472 7333
9398 9299
6525 6614
8379 403
5473 7678
7286 8913
760 3329
3121 7841
8261 10009
1073 7920
5544 1799
1236 5520
2648 6954
9418 8828
9175 5561
10303 5868
4709 10613
6489 3156
1235 6209
2324 10671
8093 3124
1199 2920
8148 6479
5437 7482
5305 8711
1164 8486
2466 4615
8526 960
8454 8795
564 5514
8587 9778
236 4237
1849 6033
4567 9299
6054 677
3752 8409
9235 3593
2120 10384
702 5785
8651 2041
9044 4903
3765 8278
7090 7038
7178 1229
1186 1334
9298 3749
8624 2292
2775 2708
1175 8313
1393 6314
1374 9511
5446 3225
6057 3715
7367 8093
5218 2176
2457 6548
4268 8691
1217 3599
10389 10197
7289 4069
5446 6361
315 7488
1237 8545
7187 9451
3418 4297
6369 8746
2939 1416
6608 155
5637 2975
9286 6784
315 1205
1069 977
326 182
3520 9972
8238 3223
8986 6190
3544 8171
8606 10428
7489 6040
10149 2140
6940 4129
2804 2467
10293 9848
5545 6412
7744 7372
4217 7768
963 10428
3728 6785
1572 7533
1202 722
8955 8172
6168 3704
166 1926
7627 1200
5768 5073
1169 7330
4130 1921
3316 5679
1663 3263
9126 3705
9117 3999
156 844
9357 5768
1749 6264
2504 7685
8861 404
3373 244
3387 2486
10397 5497
8426 1200
1549 7329
1000 342
6504 4929
2433 1229
2572 908
6781 5831
8313 1223
7517 7581
4075 8349
5951 8238
6561 8835
6288 4070
4898 4952
2344 7491
10275 10306
4898 10362
6844 4105
8100 5033
10706 7972
1209 7336
2135 7351
7557 7577
7715 430
1562 2802
858 5951
8406 4000
8691 4024
273 7750
5813 8054
5257 9321
8349 1219
10303 7501
4330 7746
8625 2064
702 3703
1563 9972
9637 1010
8 1233
3115 6814
3090 7893
2126 5368
2632 6542
8116 414
1047 8810
9128 139
7421 2647
638 1231
4074 8709
9696 6489
1821 9120
7229 4350
10356 9424
10149 3150
3310 9655
3746 8427
2618 4657
6542 183
7482 9927
6135 6489
7294 2317
2457 916
1240 8139
1916 8116
4930 79
3447 4214
1179 7329
1224 10197
2319 7297
10569 8426
8691 5062
647 6696
4904 8189
1737 315
3599 2652
5417 5291
3716 8075
7288 5986
5986 4898
1171 5942
5514 5831
1269 1171
7444 8866
5028 9532
2694 5039
7055 6360
6505 3993
8544 3569
8713 4862
1219 1224
5929 7223
6361 1202
9588 5520
845 4931
8277 7291
3684 650
5929 4268
6508 9782
7378 8797
5636 5346
8780 9657
3946 5561
9600 6829
4370 1051
2409 6430
6739 8486
6450 7849
3814 7291
6372 2698
7731 322
10544 2155
1332 3433
702 4380
1223 7807
7129 9910
7246 8056
5012 5637
3138 702
9179 6528
5555 10085
9782 8139
9880 8770
8361 1171
437 6699
6057 1269
1194 7286
10544 1604
10106 1198
5313 4067
9321 10453
10252 2517
9223 1787
6306 4157
7020 1192
1181 8056
3303 2640
4528 8056
9251 3115
3715 7294
653 4016
3156 1561
1215 7219
10054 2320
641 8129
10611 2221
2478 9650
2465 322
7289 6007
9263 307
7234 7247
8771 1698
2276 7581
7286 8845
10623 1221
9852 2276
8056 2153
4735 9055
2433 5071
2457 4361
3214 10264
7656 5428
5176 6503
8426 1698
8189 10626
5271 9858
7658 3848
1426 3839
10197 6793
1892 1235
8089 1447
8508 8368
10333 6016
7832 7491
8595 9298
9521 970
4070 1930
3489 5881
1234 5858
1175 1191
4898 1148
5181 704
7533 8116
322 9546
4922 6490
1972 1535
10008 5515
4250 1181
10332 9053
167 71
701 4666
3631 4183
3121 1209
1198 6369
1223 10205
7129 41
8635 1235
6940 2038
7640 4691
6135 9974
4231 6139
1430 7396
4164 5859
3417 2152
8560 2968
1241 6444
2486 8514
4124 9591
5929 2846
3608 2118
3151 1624
1179 2457
8811 3301
6007 2648
9040 8448
7746 7750
1231 7289
8502 9532
357 3419
3166 8279
8454 2802
7033 9288
7015 6410
8189 1237
5561 4070
2114 6589
2609 5189
6212 7603
10510 6264
7129 5218
5831 8138
8624 641
8859 1234
6987 1715
6277 9871
1191 6182
2108 10717
1081 4531
4776 7955
2700 4772
2762 1426
1308 308
3193 308
6148 10636
6226 1069
1181 5510
8709 5813
8757 6360
4998 308
5597 2018
5321 8238
1197 5929
8454 2336
8511 7329
4067 730
5437 4411
8096 6489
8718 4126
6461 8409
5913 6923
1800 318
9101 4776
9913 2279
9908 5520
9899 8505
6955 2881
1590 2550
2859 8709
4489 164
8829 2241
1175 10249
2622 4993
7533 1240
8304 6538
4123 8819
2047 8886
3984 9536
2252 9337
10220 4183
2142 3240
4125 8409
10217 1909
3481 3280
8252 3158
7129 7767
930 10208
3193 7581
2005 10409
2410 10103
160 8931
4984 3156
734 8392
4656 7210
6427 1176
2385 5413
7803 1116
6055 4069
8137 9696
5561 9698
8138 2659
1194 1869
3509 1735
10031 156
8610 357
8857 4893
7735 4213
1085 5831
8120 7047
3654 5562
2705 638
308 2320
326 3371
4986 3878
7044 4974
7129 1082
641 8750
5147 245
3416 2691
3090 1175
2585 6264
2279 5929
2676 8991
8535 5939
10635 10625
10717 6987
8844 7920
892 5859
6369 6055
8487 10235
1196 9502
9490 9899
307 3761
4364 1240
8587 10354
8845 5093
2798 8889
3781 6314
319 348
4069 10332
2704 1064
9120 8831
7445 852
8635 6356
10462 9048
10439 4042
3749 8811
6036 1555
3374 7501
2865 4765
10696 8232
1176 335
3572 554
2699 9002
8294 8056
7471 5895
8229 2127
5708 5752
1228 3090
1175 3193
2802 3703
1171 3529
4655 3491
661 9363
5027 1199
6914 9075
4215 7484
2537 7188
9955 7565
256 1194
3911 6601
4900 7795
5226 3866
3280 5951
1198 10435
9733 8518
6739 1222
9042 7750
2836 8000
1624 5544
930 7489
1192 1219
1627 7290
2640 8502
9873 277
1891 7277
7304 8057
1197 2547
8517 7336
6199 8056
8418 2827
9321 8440
9335 4775
9192 2574
8551 3501
1205 7129
8353 7506
9783 9527
2648 7293
7129 4076
7489 10415
6923 6656
7127 7329
7266 3685
2315 8892
3389 1052
8886 315
308 6171
3749 9151
6589 6119
8849 9695
4332 2320
10243 8839
8502 3090
7501 3138
2311 10448
8796 7862
4339 7656
911 4641
8683 6368
7435 1238
5396 1198
9871 1224
8684 8174
9058 6592
1240 9287
324 5951
7973 79
79 7294
302 8995
9505 1271
3666 365
7685 3600
5403 1926
4260 5750
4123 7292
330 10408
9321 6913
7491 1238
2457 1790
5865 5965
8486 1425
8995 7506
3439 3508
5514 1172
6733 9991
7129 2827
6692 10162
596 3599
8140 3716
8368 927
3023 6676
691 6774
1226 9540
2357 1910
10382 1443
1463 641
1219 8990
9063 5545
3536 4173
8127 7147
3156 6945
2830 10623
8812 9713
5412 4691
8406 6705
10221 7249
7842 3047
3280 970
2533 7365
5073 9532
10504 8390
23 9926
156 8189
3156 6895
9622 8506
5563 10333
682 6589
10544 2276
1782 7994
5881 10681
347 4930
6686 20
3310 8844
9415 7039
4140 9120
2586 1015
3528 74
9913 7253
9193 7083
2265 5737
4405 6289
9588 6739
7655 71
4084 8551
1980 314
3666 9808
5885 6649
2648 7133
748 4754
638 5498
6372 4007
1365 9972
3121 7246
5053 10303
2974 8736
10717 1321
4685 5951
1070 9238
6137 5233
2261 5487
6830 1081
8528 6842
6896 6360
5305 9658
5918 7617
1143 330
1544 10241
2120 8551
335 5180
9491 326
8810 7387
2640 6226
10415 7968
10389 8683
8056 328
1200 5524
1226 7552
2531 2117
7152 8542
1923 2381
3655 5562
2728 7770
1224 8473
3572 6219
1091 5494
2147 3572
4010 10405
6145 4475
6137 2380
1200 6135
64 4730
322 8864
4409 1484
2175 4810
4076 8515
2301 706
7565 435
10435 5487
7330 9727
8002 9018
8137 9099
3091 2069
7226 1517
3190 7750
10123 4077
9108 6812
6542 4128
10209 458
4125 8431
9288 1613
3749 10699
5346 1219
4866 4076
748 10683
5637 6456
8844 7353
7488 8051
6489 6168
3891 6529
4860 8685
3507 8193
334 1364
2705 8861
8585 1502
9943 7279
1852 8299
6168 10532
641 1215
5389 6756
2640 8136
10698 9526
2467 5868
5769 1228
9767 1905
523 7205
5291 8125
8189 1181
8855 1441
4128 6230
9621 9532
10397 8178
4837 3576
8986 1171
5566 3240
9128 1428
8858 2995
1238 6225
8749 1237
8823 4126
10081 347
9224 1552
3262 3415
3012 1446
8506 10435
3794 8346
1773 3955
406 150
5404 1191
10418 1224
10685 3528
3576 8454
8551 660
3213 1369
8593 8823
6549 4891
1238 236
6007 4068
2457 1208
836 10446
156 8759
188 5544
9077 156
6200 3642
6219 1093
3778 5951
9432 2594
8991 10717
4882 8440
8368 1222
4008 10356
1486 8527
10065 1205
8829 7068
9299 8823
5515 1181
8893 404
3197 3348
1915 4641
6007 9717
5807 7336
5349 928
3576 7339
8528 5032
1071 5062
8368 8828
3847 8056
4776 6168
5081 1876
1192 7339
8004 9229
8843 2640
6359 6490
2548 1198
8406 9532
5460 8893
1144 277
1787 6726
6289 1442
7486 927
1921 3619
2496 9134
77 2226
5023 642
7246 3544
6747 2510
7354 1093
5318 1172
4435 4473
9058 7504
5025 7983
6343 858
253 2588
1857 1893
1799 188
5814 4823
5259 5562
9664 1241
1224 4210
1237 7365
4797 8496
4756 9556
7804 7496
4239 7755
1445 9115
347 3880
8692 7658
8991 6719
1236 8182
4546 1448
3441 8808
3716 74
7565 1735
1179 1787
4937 1357
4806 1700
10268 7489
10355 1176
4644 2812
7090 6427
7089 2550
3754 6503
2827 10162
3180 4103
8432 2301
3441 8749
638 8528
7583 324
2276 1143
3396 7291
3716 1757
6360 4671
10462 4125
4926 8426
7241 2503
7044 2015
6368 9900
660 638
64 4571
2648 156
1222 2415
3092 7216
5041 836
5292 5520
3439 2995
326 8855
8811 596
2276 5916
8709 753
4578 9526
6644 3909
8527 7685
4127 5093
2592 782
975 478
8881 3752
10435 4098
1234 336
4230 3507
6135 5929
9363 8365
4173 5281
8185 8822
7919 156
1236 6487
2577 1219
7897 3205
3332 334
10456 5862
7249 5020
6949 1544
9702 7546
5939 7750
7593 4214
2906 2976
1756 6490
7042 6507
216 2647
2248 8409
10332 642
5187 5040
10724 3151
1653 1489
2640 18
335 10701
678 10299
2544 4617
2466 3151
3630 10449
4826 4026
7129 4860
1560 253
1269 1157
325 4541
7635 4289
3438 1421
10221 6489
9460 8134
8116 7065
9889 7635
6664 3630
8433 1798
5709 2702
2323 1081
5637 8684
6360 8823
2213 6506
5929 864
97 4232
3124 1717
1239 5501
6334 1787
1199 1156
1082 9647
3136 1457
2538 9641
6314 8749
5514 3121
9800 10147
9192 2774
4069 9316
1455 322
1994 8737
10162 3908
4861 1918
6525 4333
1224 7078
684 3387
1787 348
1906 5487
2534 8854
3167 6491
8759 8810
2122 9656
5515 852
4567 2013
10477 4076
1537 8890
3770 3965
8825 7847
7501 10484
8312 1235
8056 10717
1197 4702
870 6842
9401 9843
5514 334
5911 3720
2933 7789
7004 7737
4689 1592
1175 9713
5262 7229
9649 7502
5370 2865
8184 9526
490 9496
661 9475
1491 315
8261 1175
3072 2640
336 213
9873 7660
9926 1202
10149 2430
4898 3092
2640 8986
5570 4861
6714 7916
3451 1237
10398 4134
7297 7259
1756 3205
315 4903
3439 1386
3193 4984
7832 7920
5242 2258
8075 8091
5538 6277
8392 4127
2268 1786
5545 155
3210 2775
1228 1176
231 4763
9534 3477
674 4403
187 851
2724 2265
4124 1098
2416 8514
3280 1790
3956 4861
907 2433
6361 3310
1224 3051
5276 4429
4098 1847
867 9954
7603 10435
4128 2900
4446 1221
3576 1224
1922 10588
3607 3521
1429 2609
5034 292
4345 550
342 7501
7288 10441
1235 318
8829 8825
1790 8832
9192 10648
428 8826
6137 2960
6970 7289
3204 9526
7229 6268
8886 7135
9974 8096
5473 9463
7501 5732
2010 8812
2827 3386
1269 2846
2804 1652
4522 5233
5494 1269
8797 6306
5562 8127
5545 1092
8288 2161
1093 2800
1786 7449
326 4078
10104 5031
4567 23
10644 3655
3657 1239
5747 8441
8135 8903
2307 6621
4370 6366
10049 4333
3893 347
4394 9649
3016 3134
253 7627
7920 7486
4324 8858
6782 1609
8929 1221
1156 1001
4070 1192
1214 3151
10303 852
4942 156
1176 4804
5555 2383
4860 6134
3245 2478
6577 7804
941 74
10449 7250
4477 1071
5340 3740
2135 4797
8502 8472
4918 6774
3167 6702
3655 9115
10399 6591
8797 9762
1229 892
7055 1200
1915 7151
8426 10209
3656 1309
9286 8239
4214 315
613 6017
6137 2266
1238 1573
1898 6490
1002 3124
77 1175
3822 9120
2846 1786
7603 10220
9046 2158
908 6956
13 5276
3473 3206
3418 8002
8135 8448
2360 1148
1171 2435
1915 8075
9062 6793
322 7501
963 4861
8720 9828
9192 8615
3208 2622
1114 3123
3396 2512
6577 2412
5460 357
7292 5365
6369 2221
4860 2849
2292 8844
6528 6830
7603 1240
2134 1908
7623 4127
8932 8990
5951 6683
6055 9540
3452 10555
9866 3631
5091 6123
3489 8826
5052 10162
5991 2271
8759 10399
7656 1175
5544 5808
7536 5709
8834 10276
8846 4656
1179 4064
178 3655
5986 365
5039 10570
4951 3491
3433 3206
6528 2711
8189 9653
5041 2534
7508 810
1237 3845
5389 6676
9924 641
9005 5636
3441 5389
4069 7247
6036 3193
9676 2150
7499 7750
3434 4933
7292 10149
10426 6989
4183 8392
4069 5180
3215 6286
6115 1120
889 6569
1905 1494
7445 8132
10337 6542
4951 8749
1229 10533
2272 918
2840 1429
3851 9546
7352 4425
8835 6137
8518 6693
2827 982
2645 1198
5464 3752
320 5862
8792 2047
3843 1248
3464 8410
4156 837
5515 6719
6503 4623
2530 1441
8854 1256
6016 4125
1175 8633
8834 8542
4704 7637
2012 1224
4501 2305
682 3019
7147 5157
3509 3231
8819 5391
1215 1348
348 9190
8886 5813
2663 1546
1113 428
3886 852
1990 1183
5653 8177
9127 10185
743 1383
2354 6319
9351 10405
4230 7746
5223 9616
10717 6361
10418 1199
301 5408
8750 7919
1234 4552
3995 4127
8389 2165
7294 858
8761 1772
9992 4214
2247 1086
2802 5812
7750 4297
7083 1235
5281 8855
6904 342
3715 4690
8502 3438
6489 2292
5398 1491
194 2640
5579 1226
6286 7500
1200 10389
228 5010
1223 9126
3715 7129
10307 7603
8129 4076
2457 6542
7743 1239
5839 4621
2210 7034
8888 9816
318 7779
645 4709
1334 4130
5091 5929
4578 6368
5880 1361
8002 3117
7291 1859
1712 1432
1883 8822
252 1225
3509 5156
8683 10123
1727 4129
5506 5207
5690 10544
1360 4709
4328 7413
1159 9526
8189 7090
5930 314
928 1196
7808 4625
9638 1892
6359 3820
4243 6617
6579 7353
1063 6400
3816 654
892 9532
8252 6570
8143 590
474 6228
7744 2720
10095 8514
6852 7570
5233 1269
10356 6208
8185 9532
7129 7546
3489 7488
10656 5234
4130 9998
3439 1799
5558 5514
7505 4125
4067 10304
10163 7251
10625 4271
1228 183
3234 8185
7489 925
1310 10250
150 7770
5281 7388
79 4903
4466 3382
3085 308
1440 2122
1234 1929
6683 7508
4143 8189
8691 4754
1179 7375
445 6945
1205 10717
8409 10592
6822 2571
5390 5487
3052 8709
2149 9575
300 2592
7022 3778
4248 342
4368 1209
5515 7438
1702 7770
6222 9579
8138 6829
10394 7743
487 6503
9972 7832
4041 8508
4101 10303
3187 10166
7312 6719
4860 10046
10318 8893
7603 297
1223 6807
6235 5305
4567 1957
10252 6940
5416 348
928 10541
9956 4900
1156 9630
5022 1926
2439 1215
8892 7147
7517 8829
10334 732
1205 4447
4629 3630
1462 6923
9282 10689
5473 8078
5460 2319
5534 10544
2498 1194
8709 6940
4699 4898
998 1849
4088 6589
9963 7317
5467 1826
2231 4703
1179 702
6016 1144
5684 9210
4128 1215
348 10553
1104 1233
2131 8826
293 9432
5198 2543
10220 4574
9775 6757
7496 7329
7770 6057
5986 4149
9308 277
2720 1269
1834 8843
5515 7968
10220 6352
7000 4264
5827 334
5009 10428
2493 2774
79 7292
1194 9304
4129 184
10447 1921
9910 1228
10668 2252
7229 8991
3090 1234
1241 5562
472 6490
8890 7247
3876 1206
10162 342
2155 1221
4883 619
9918 8830
10328 5951
7187 1172
7986 4903
9418 10389
1240 159
7565 4215
3655 6043
6040 4445
879 3354
1567 3975
9098 2764
4573 8551
347 1225
326 2919
5062 7329
6229 8621
9189 10163
10166 1369
7421 929
10435 5180
7277 5385
3250 6289
6020 6525
4606 4763
4126 3904
9170 7229
1440 4703
7193 6015
8818 5562
1198 3992
9134 3151
2050 6372
314 10428
5894 171
9002 2240
7090 5291
1672 856
8610 10544
4781 3204
6137 641
9292 1206
1234 5514
320 2301
7686 5009
5012 7293
1491 1227
8709 10149
3280 3631
4619 5881
4078 3156
9532 9014
8137 5986
1112 5520
2617 4765
6517 2641
7569 2899
6359 6943
5010 3907
8797 8285
7720 8835
2537 77
642 6431
6782 3977
1172 10594
8138 5290
7129 641
156 1221
7108 6361
5222 914
1226 2804
10449 1395
6971 1205
8512 3954
2574 330
8189 5446
999 5544
9433 308
2131 2292
7251 9124
465 5849
9621 4194
160 9127
9239 2906
6489 3419
4898 9517
7625 2091
3877 682
9434 5091
1161 4952
7378 775
3755 2272
4622 9320
6219 4578
3258 8742
3282 6056
9435 2277
7636 1197
4060 3261
325 3987
5884 6694
6930 7278
8115 4959
8406 7746
3778 4496
9532 2279
8826 3124
2517 2647
8254 1926
10123 5040
5566 3996
3090 4127
3491 2696
9660 2006
3990 8137
3520 1149
1240 9997
2663 2837
2213 365
74 10307
7178 10367
6469 4129
6334 1176
9496 8823
6037 186
417 3631
5814 1172
10402 10484
8991 1780
1194 10318
1773 2314
839 9520
7218 1445
23 3357
1786 1533
1531 8294
3310 1089
5878 155
3848 5176
9573 308
6366 3685
2920 6007
2766 1095
3734 10167
8140 3536
273 7736
1255 10304
4937 2010
8828 1791
1739 3280
7920 8677
1179 7292
9062 4231
4926 8534
1787 2176
6445 6018
7990 8478
10588 4459
10631 3718
6424 7470
5986 2640
8573 10571
8166 6589
317 10438
3684 2180
8243 1233
2396 7508
3447 9815
2880 3418
10354 3906
9900 7746
3396 4709
8835 3070
2034 9070
324 3811
977 8426
3146 5794
2537 3633
661 8299
318 307
4861 8551
1422 7494
3116 9622
10355 4826
5067 5429
2335 2574
4211 7838
3262 7743
8406 8889
1790 167
8886 4952
156 432
3844 1223
6503 5306
5520 7129
638 4210
5275 280
6580 2943
3929 8137
326 5563
8610 247
8816 2904
6616 3631
1235 314
2947 7517
5304 4522
1225 6851
2157 3329
7259 2645
7739 3148
10103 2164
9642 836
1798 2362
5021 7014
8172 435
324 1971
7289 4333
303 1215
2831 3975
8508 1197
7537 3072
2033 6940
8835 3206
7539 1786
326 4915
5892 1843
7919 326
7204 4860
7291 79
6696 6782
4546 3390
9226 3908
3151 8641
9216 359
7643 4130
3092 5986
8858 5968
3344 4868
6920 1198
9957 7670
8564 3654
2258 3848
8441 8987
3193 3331
8631 7686
6504 8849
2837 1722
3177 1206
8232 8262
417 731
892 10435
9851 8508
5859 7623
2360 9060
1219 6579
347 5989
5514 2647
1224 2342
1197 10001
5951 2640
3167 4183
7920 3005
1200 7292
2340 243
5105 637
9433 8890
8866 1223
6266 308
2137 7750
4851 325
10654 7557
10399 3655
3906 4898
3193 417
10296 9997
8409 982
3047 8350
4692 662
8929 7303
1176 4781
9667 8822
8368 10415
7184 638
7602 8192
1511 4370
1202 1822
5149 2177
9485 1237
2815 7919
8829 726
1491 5752
9008 8502
6719 5928
9025 2320
1234 6501
9299 7389
9239 1155
5986 4702
365 334
3766 1791
10231 4606
5434 4076
79 2592
303 10409
3756 10134
300 3015
8797 2640
864 7643
8709 7368
5363 7072
4781 317
7750 7940
1241 2219
10513 5859
1181 3631
1215 5427
1201 7538
1369 4250
3839 10145
2804 2221
1388 1525
7797 8129
9993 5830
4903 6720
7656 3842
10246 7581
4297 10221
1231 5238
6125 9579
4945 2652
2640 41
6379 6372
782 2316
3371 1071
5305 1175
8866 5306
5240 8429
1225 3841
322 915
3553 3124
7292 6168
10583 8129
1224 479
7735 2430
1198 156
5398 600
8468 10147
9254 5437
10148 1160
300 315
9696 8828
2266 6239
5720 4234
2894 1241
3894 3452
7277 2276
8721 1874
3217 6007
1241 9927
4324 8515
1491 2252
7308 10009
348 845
9390 8928
2335 664
5904 2053
4128 8276
6203 4237
1849 365
9786 9120
5588 8056
664 2227
2430 6246
6372 3266
7055 7202
5276 10162
10624 642
5830 8514
9058 2443
357 6264
6842 9046
3906 1849
4826 2588
315 4156
8412 9014
6372 5939
2342 8709
7353 9913
2157 5545
10553 2257
3261 893
1171 4523
982 8140
5951 9227
1773 5385
8516 170
1544 77
7508 9874
4861 4249
2774 5179
2042 3640
2648 77
8361 8140
6897 6988
3332 8940
5859 9697
7488 9579
3602 1926
1554 879
527 1085
9401 9040
2035 2880
3387 6623
1837 7251
6624 3193
7519 4127
2549 4898
322 1159
293 8075
8990 10221
4175 7033
5178 5276
3631 4922
7079 3765
10245 3092
4519 4148
4572 8709
3233 3260
9849 4943
5180 2609
8855 4735
8056 1206
4329 9588
8691 10149
2582 4404
90 3234
5358 1491
10570 8759
7658 1608
6007 7995
3848 5515
8351 6488
9870 9120
4860 3530
8592 6942
6168 2433
3172 6566
357 2322
3509 237
1238 4340
8036 941
8881 8991
2919 5830
8827 9532
9669 3715
2537 1248
1240 3432
4913 10409
3737 9650
2538 10097
2803 1426
9397 1548
8117 4797
858 6390
8491 8683
3280 3631
6988 7592
3958 9632
9639 8512
4214 192
4271 713
3705 5024
8392 2240
1857 5514
7991 9955
822 3083
4124 336
5299 5178
1228 8991
253 10435
4300 2799
9570 3794
131 5520
1176 2695
435 7029
7817 8891
357 5520
8551 4143
3608 7835
1417 1523
2424 206
9654 79
1787 3455
133 8861
7713 1084
6344 8229
1192 9960
5894 10243
5515 317
1727 5515
2305 6427
4070 6789
2225 2819
6836 6694
10489 1494
5355 5514
4380 1430
10236 4861
2319 8232
1179 3583
3764 1053
2533 5865
2804 2640
9190 5396
2431 9177
3204 273
7508 8409
1172 4633
1229 7025
1233 515
1849 4861
8849 7674
1091 8406
9997 7065
1206 7249
156 1238
6491 6678
1241 8406
3782 9289
8610 1179
9128 4335
4942 10422
1415 1227
8496 10608
94 1209
3956 3375
1568 1624
3167 4644
9321 4029
436 1991
5928 9742
4370 3234
8610 3156
1196 1653
588 2131
2517 9518
2775 8620
7103 4500
7496 8528
2338 3963
6359 4662
3234 3385
4129 1521
10384 671
3755 9348
1600 8517
661 10716
307 7286
7033 6035
1105 8813
188 2720
8551 2053
4938 3138
313 1662
9923 3449
10636 6564
4622 4617
938 9288
1241 3280
10435 3304
6826 2543
3421 314
4903 6410
1453 3310
7137 937
4578 2333
3374 2532
5281 3333
1790 5974
490 5093
1209 8281
9258 4641
3346 357
7782 9492
9117 1176
4952 10610
7289 9588
1080 3591
9696 8092
5929 5010
8577 1601
9435 6618
4861 8614
2699 7803
6239 10362
325 669
5446 4826
2504 7019
2924 781
6549 1522
348 10623
2457 156
3091 3907
4000 1142
4903 7286
5696 642
3115 5824
4426 8843
7251 7920
2952 7218
9877 716
5179 1198
7536 4078
3304 7707
7106 7804
1231 8609
7578 8138
1858 64
6360 5971
1228 2021
8831 6542
166 10683
4067 315
7623 335
5019 4938
9733 1113
454 9299
300 6227
5830 641
9120 1624
6314 2467
8056 8683
7743 967
1206 6270
10435 7536
10220 9042
6137 1926
10320 325
4502 3261
4268 8977
5545 634
9435 2297
7982 6702
4667 7533
5306 8834
5091 8816
9320 1222
4303 6619
2499 6923
1240 7214
5377 3990
5218 2152
8045 405
7617 3536
9156 5604
6154 3113
5710 10441
6716 1016
8094 8406
8861 10070
5754 6007
5093 322
1236 8683
8511 1241
4244 5005
1697 1491
5581 3414
5091 2221
6259 6503
3914 8249
5865 5240
4038 9733
8201 2899
9535 7563
9133 3178
5218 10098
6489 4428
156 2240
4629 10555
5562 10228
3193 6793
2894 1175
7294 3331
8380 3668
6705 3667
10209 7491
5831 8178
1640 5939
4078 9194
1617 8138
2846 2572
6490 1814
8957 322
300 6433
2267 6057
8691 6421
4951 5250
1191 6351
1452 10220
1235 10475
4183 5514
8409 4183
9532 156
7189 6746
1221 4922
8577 8232
10623 4268
8620 5859
97 74
8619 5949
1202 9943
8410 5559
3151 232
7546 315
5545 1363
6503 8470
3089 3588
1178 241
4297 4072
9127 2206
6445 641
2307 6165
6869 1046
6987 10574
9419 463
10040 3509
852 6951
507 7677
10712 1444
357 2292
7293 8991
10203 4732
6715 1227
10435 8797
7656 7489
4070 8831
1777 2442
1324 5859
279 6503
7743 7456
7892 1181
4776 7289
6389 2277
3429 845
1176 5451
8448 9605
7704 5123
6793 1970
6793 4837
7663 1225
5859 4949
278 5338
314 4460
5276 7277
748 2825
3715 4670
5487 7739
9299 8684
4018 1926
3788 3154
6228 4538
914 9526
6281 8534
8653 2534
8090 9469
641 6007
3387 6491
2544 5009
9115 7300
7627 7018
9241 1156
3156 1238
5281 1194
2802 3778
9228 1115
8129 7506
9895 1882
10243 4126
8506 2430
1428 2466
2299 4130
1071 2421
7292 6107
9653 6950
4619 2064
8922 8528
9046 6988
1334 641
1176 4937
9950 6242
5637 8177
4912 1194
4152 342
1452 3416
1517 2654
9224 1839
4215 9286
1849 7055
10544 10087
3882 5079
6081 4127
6366 4657
8843 1677
4567 884
8082 5320
7293 6558
4913 10426
5986 7017
10435 1932
9579 1081
931 357
7491 8829
5042 9697
5929 678
4467 3752
232 2304
721 5398
6287 5091
9418 9046
5707 2467
4198 10447
3121 8075
7250 845
8610 8056
3418 6842
4952 7735
7055 1249
1225 3298
4378 3908
4861 315
7506 9806
5530 7289
1269 5281
8128 1561
64 5133
9915 3654
4578 523
186 2349
582 3432
2866 8864
7501 1228
8812 3374
10206 1672
7501 1464
7685 1179
2835 855
3925 3668
8238 6548
979 365
63 7969
4125 6372
337 9742
6548 9363
8431 4210
406 7685
9200 6830
2977 1361
5251 4622
9114 4214
10162 8517
5986 1234
2647 1196
9017 6739
5794 1240
7055 5060
7629 1176
1199 3419
4328 1838
2706 9913
416 7928
1849 9316
618 595
10397 2905
203 5515
7218 7784
3716 1849
9511 1790
3225 2151
10362 3007
2010 512
9006 10589
9193 153
2108 1199
7971 6219
1181 325
322 3699
10304 8898
9763 4359
4289 4098
7755 8508
1219 9901
8720 9430
7259 5579
5522 7686
5561 1192
1206 1175
1666 1901
4652 8404
761 1238
9046 6152
1631 3023
5768 642
3115 8242
1762 4366
9287 8406
4210 10147
6139 638
1240 2118
2360 3877
3419 4485
8129 4332
3134 1114
8858 10404
2812 10037
8931 9848
1735 8056
8514 7654
7183 8516
2645 7251
5154 9835
6366 4370
4578 6117
6314 4776
3237 443
9526 8458
7369 1388
5338 6230
8835 1200
1537 8174
7286 5325
4859 940
9286 5741
1775 1165
7674 10207
5515 3838
3783 1787
9120 6154
5962 3705
3124 6015
1981 5880
9570 8480
6570 10411
3655 1063
7849 3993
8954 7010
6490 8748
4782 7329
8890 8448
5306 6894
3346 2798
7483 8261
1901 5460
2539 6165
8238 2126
9642 4214
1558 1363
7483 3346
6987 4905
8551 4943
1429 3864
4289 10588
4952 6007
3902 6699
1191 7294
7055 3282
1235 9745
2213 4213
6372 6721
2575 3245
1491 9058
9729 7339
9064 237
1181 5520
8990 1517
2467 6361
5637 8844
1071 478
4953 8786
1214 1205
7885 8843
5853 8091
2493 307
7445 7339
9632 7643
3747 8483
2615 1790
8392 4494
6714 2930
6360 8149
4008 1214
8174 8864
407 7289
5937 4891
9351 40
8577 5305
7186 4860
990 922
6930 6727
347 2663
3205 3074
7142 8692
4763 10294
3161 1480
2208 5520
2622 8926
7087 10232
4861 1108
3329 8368
8155 8683
3194 5929
8845 1192
3835 3147
10275 6891
1209 4473
8551 10217
9138 9002
8506 10009
4905 8849
8551 5514
3445 79
1431 1675
4156 7025
8177 10147
9316 301
3150 2368
7529 1921
10219 1179
7218 5002
1427 7920
1222 9433
1624 2605
2210 4152
1748 9401
10132 7569
1172 1463
2428 194
6891 4706
133 8635
1191 2663
6793 3023
6507 1143
3967 1192
85 9963
155 5566
6923 6528
3374 10219
9832 8691
315 3375
10354 5514
3329 8075
1772 1915
3332 1490
1227 1554
4667 617
9287 9471
307 5460
5234 311
662 8844
1088 5831
5180 3958
6447 3123
10141 1192
6306 10450
8274 5024
2465 8325
6137 1185
4887 5986
6853 2572
7735 4952
6655 6923
1237 6215
5218 1442
3978 8568
5566 1787
8274 2269
6190 1865
3242 7077
3778 1926
2849 3719
760 2342
6810 2919
4214 8610
2253 7689
8827 3631
2802 64
7746 6719
10626 6713
9627 2601
2276 5929
638 1849
1205 1175
7129 308
8261 3908
3716 5731
4070 10299
318 3282
5276 10225
7381 5246
10220 1790
1544 1198
9304 8012
10415 2465
3456 6489
2804 4952
5921 6831
8432 1175
6494 2443
8147 9643
8129 2276
4765 1198
9588 852
10303 6148
2691 5281
760 1552
3589 9697
4860 8189
1717 4148
1680 4612
6713 9348
6090 7504
121 641
9910 4898
5437 3371
326 953
7338 4714
1904 135
1179 3963
9093 3151
9482 3301
1261 5947
1928 10298
1175 5769
6148 4331
7486 6035
5025 2774
2409 6793
8128 6145
8225 4295
7287 10484
8435 6489
6830 10544
324 5138
3703 3227
8056 3190
1209 7779
3244 1095
118 4691
3583 5502
9299 2637
727 9087
6615 4088
3215 7230
10607 1361
9002 10717
1100 4864
6318 9995
10181 3666
963 6489
6314 4763
3767 342
3473 7543
7623 2504
5230 7251
9120 8129
5218 5386
3157 2393
8137 2569
5379 8544
74 9838
1234 523
4696 7072
3455 7508
5765 8516
4922 2157
3329 8764
8810 10641
8138 3754
10635 9814
1226 1064
6038 8692
9513 3310
762 3160
6782 144
9631 4479
5636 6225
2900 5319
708 9397
5520 8350
1333 6340
2627 330
2158 2352
2018 9425
351 7491
1200 7278
8273 3113
8636 4633
2815 7410
412 6617
5520 10717
909 1261
1254 258
4851 3778
2889 6624
10450 1527
7920 5437
7763 3619
3655 1718
1172 8766
393 1235
10625 10194
2640 7832
6384 1227
4125 7294
2538 3193
8991 1209
3620 9287
3004 4214
1240 1171
7603 1179
7538 10442
9828 2640
1442 5929
7696 9002
5165 8822
8406 6793
342 6508
348 7229
6918 317
9299 8519
8990 2660
5637 9782
10555 6427
1811 8225
10420 5230
9484 8511
3599 8529
2771 8496
2656 4762
9023 7218
2591 596
1175 7978
6701 2476
161 3623
10553 3507
5459 3778
9204 1179
908 10243
8881 710
1166 293
9588 4298
4324 8835
7055 5939
867 7496
2711 856
5711 7832
1361 1429
3331 894
1271 9822
3715 4124
253 88
5710 3928
10435 9401
10357 5487
78 1241
6213 342
8719 7715
7919 7289
2756 10128
314 4952
6491 2589
6045 1167
8866 6152
3667 661
9697 5024
5849 1445
8933 2853
4250 4553
5562 8886
6657 8823
3156 7266
3396 6181
6289 3230
1198 3583
1229 7278
1234 6735
7897 8093
1058 398
5394 4128
7594 8820
1448 5515
9128 3263
2804 8625
1778 1786
6254 1229
8238 4076
3132 9970
6940 1172
10613 5507
5544 3792
5947 4703
1198 7421
3783 9526
6286 1556
5907 2137
4478 3595
619 365
4404 2592
852 1037
2516 5602
638 638
2446 2857
1733 1322
1236 4761
3204 7910
2212 9251
2802 6106
7292 8702
3780 1181
1269 1624
9433 5708
1269 5505
6166 3296
8996 1176
5011 1191
6016 6040
2876 3583
2585 1172
7508 2708
7722 10435
709 6448
6036 3559
3123 5276
6309 2355
9120 1181
6644 3848
6016 9125
4763 4067
2846 7018
10626 641
3539 8092
4711 2728
7491 1094
6802 3684
5733 4125
2305 195
10484 10529
454 4230
4360 1555
8864 5252
3719 8835
5398 10594
1903 7489
982 7089
5188 8849
5291 1309
1197 7588
1523 1071
8577 2405
41 463
5391 5341
2390 4572
8368 8820
3332 7230
7289 6057
8002 9111
280 2647
4776 8502
1233 7421
7289 1567
6805 7057
5868 1387
4889 10163
10697 5561
8796 10362
6253 3792
3474 8527
2907 970
2845 7538
1238 6448
10119 5459
5032 4458
1849 5880
6360 4640
334 8285
3425 7496
8843 324
1237 9526
1509 3715
3908 1234
1770 5785
5540 10609
6154 4826
727 3928
3371 1208
5240 4656
4903 2322
10123 5480
326 6203
3072 4645
5306 3749
6119 2640
6057 4410
8991 8117
4049 10204
1172 7329
6036 3156
3865 2827
8315 303
1016 4128
2108 2705
9363 6678
2478 928
401 1209
9042 8928
1240 3746
7293 1194
2603 1572
2302 7508
783 8891
3620 2691
1158 6166
1206 1334
8368 5598
3164 5119
167 8426
77 10134
8486 1329
8551 4228
1444 357
2691 10362
7294 10397
641 1427
7537 10698
357 8113
5047 9240
3189 5514
8821 3591
180 7074
4127 4567
8514 1172
8193 8823
7603 5385
8169 9193
8390 8683
4294 9063
2774 3828
1056 7501
10227 3484
9363 10036
7072 1776
7289 458
6277 9799
6289 9811
8185 6639
9687 7293
8140 6392
6793 4151
1151 6507
9745 9151
1181 7533
3737 3322
4067 7488
6683 2226
1237 3351
203 4086
9718 1229
4294 8426
1790 7968
9240 6137
1791 1485
8120 3244
58 6573
10570 1181
1876 9426
5112 77
6372 8189
5127 6135
1219 314
4230 10544
5514 7506
6289 8939
8184 1176
876 6453
3474 3956
3072 1750
970 8137
1199 6148
278 6489
2320 6655
1235 9193
8000 2516
2645 7929
8001 789
9053 2528
4076 6212
9071 7289
5487 10635
8076 4128
6793 3806
320 6036
5951 8140
1199 4897
8093 9673
10027 681
10712 1269
2648 7292
1427 1379
8056 156
9521 4859
4250 726
1171 5975
8050 3957
6490 5022
10184 951
4533 4763
1205 9937
4125 7293
8861 8826
7612 9616
2504 929
4866 7920
524 1228
336 5013
3423 7094
1191 1269
3509 5494
7674 4941
3124 79
1225 7770
7707 5899
8178 4446
5341 9134
8075 5522
6400 8710
253 3418
4861 7825
3090 7488
702 307
3870 10397
8624 8403
9870 4903
7289 2296
6648 5048
2336 6135
6137 5114
1903 5702
1790 3995
4297 3419
1921 6041
9890 2380
8054 10624
8861 3280
10657 10555
1206 6491
6793 2870
9070 4900
5994 5929
282 2905
901 8574
1235 985
1790 1236
3241 3474
6109 2269
475 2210
5292 2776
2010 6736
4261 9204
8056 10090
8610 361
3156 1632
1228 1389
3375 1196
789 4931
6148 3209
2395 1198
7423 1234
7440 5545
7478 2245
342 5034
1461 4668
4459 2629
2648 7491
638 7750
4248 10435
6549 3751
1427 7291
2696 6017
1223 3905
2513 6374
4834 1019
3778 9665
661 8368
1192 5566
1234 134
8625 4765
3204 7195
220 1530
3953 9910
1727 595
5768 990
901 6552
1800 4790
7329 9579
1209 9387
3329 10414
1236 2813
4078 9871
8709 3877
6286 4078
10232 1561
5497 6719
342 9847
5847 6366
1206 7278
6989 7215
2390 1826
3331 6891
9520 7835
6615 6016
3014 10291
6208 3151
8834 4248
9837 6015
5010 5843
1198 1899
410 8377
8825 3602
878 874
4127 1197
8797 4797
8511 8516
7251 8544
1065 2176
929 7491
9999 8055
9903 6354
8610 5760
8831 6973
2718 97
7845 365
7488 7183
9418 6869
9192 1722
8406 4801
8522 8056
10607 836
8991 3417
9138 1491
7768 1181
6798 6498
4905 9997
9997 682
5830 4703
427 10626
5187 7129
1233 1200
7481 8900
10361 6055
188 8823
8238 2064
6714 8813
5545 5904
4974 2150
7129 8587
1608 8390
1582 4803
9014 1554
7685 8035
5238 414
1687 10484
8350 2213
4952 8709
3979 930
9828 2568
1814 23
1799 6620
1200 2734
3090 4900
2310 4126
3998 2433
9451 8849
4289 1234
1223 4940
4738 7491
5315 4107
9736 10499
4098 5503
7828 8961
3489 3387
10307 6548
9972 10699
8843 8737
1844 8935
8189 9518
3757 9654
155 1071
6360 1610
10103 2550
4297 4647
9718 8281
6940 3510
7345 6975
666 4130
10181 326
9659 7291
6695 3040
8709 8640
1428 3282
2756 4297
5016 5514
5271 5881
2642 5088
7881 1171
3654 5460
10148 7147
1820 1239
9621 7293
3208 4964
410 1453
5515 683
64 3079
5636 7542
6768 9189
909 7911
6360 5951
9579 1787
5951 3654
8972 1269
10485 4404
4245 8512
709 8835
666 1181
5234 4985
9828 6148
8685 7481
10043 8886
9955 1679
4127 1921
7293 812
9054 9203
10064 8518
5951 1309
3437 7244
1334 2433
8454 6542
830 308
3374 1849
10435 8826
6008 3595
2126 7248
308 9599
5487 10446
9388 8225
1181 931
6016 8949
7214 8406
3113 4836
3147 3392
1664 5526
8813 4942
7583 7504
348 10435
6007 2488
841 8359
8020 5460
721 10626
5566 8857
1181 8302
6840 8285
2141 10085
3125 3397
6333 6522
273 1546
8864 4183
5433 8632
2840 8269
4193 136
1867 3864
5468 2775
8598 4781
7286 1225
10307 1240
6491 8350
1198 10435
2754 10380
1223 507
6739 7494
7496 2155
6016 6801
2903 2813
1209 2257
1517 7496
1225 1171
7294 1926
6154 2042
10717 4214
10250 308
206 9120
1236 5951
8590 8835
1222 8825
3187 2501
2495 10418
4686 8835
5964 2210
2708 9609
6055 8973
8149 6152
1787 2177
1352 6190
8790 10293
4230 7656
5233 9650
5831 3387
668 2844
315 1454
3202 6038
2035 3280
8120 1787
10280 6490
188 3439
365 9529
1192 10110
5502 2010
3124 6529
8886 3280
10002 2157
7234 1790
8511 9624
9519 5240
3417 320
5281 5073
3329 3958
3704 6490
8409 2592
322 1084
314 7485
8577 6265
8886 5341
8587 7806
8692 9044
6045 3737
3190 342
4125 3234
8486 1165
6334 9195
7352 3507
8647 3489
6789 6357
1491 6165
2899 3072
2241 3705
10318 7218
7612 9005
10080 4396
6793 9589
9621 8830
8866 7768
184 7508
8486 4679
8826 156
188 348
3467 1235
523 8684
7763 931
8816 788
8817 3783
8871 2319
5401 2053
3155 5010
1172 6549
4898 6549
1384 7489
4905 4255
5341 9046
3311 2840
7712 6137
2880 2950
6899 6106
2804 2685
8605 3908
6007 9397
1171 127
9401 10337
366 6940
8426 5768
9021 8004
3123 8517
8189 3262
10162 10707
5881 3595
3269 3337
5545 9034
9210 5240
3491 4686
8528 2058
981 4967
2064 5113
829 1223
6214 6286
258 10724
7603 5191
8709 8116
307 7725
322 7686
9221 2147
9237 8699
2457 5527
8810 41
1892 155
1168 1569
348 3091
2905 5537
9820 5119
3905 9057
5561 8506
9913 8991
1263 121
1790 2342
8734 1205
5929 1202
1181 4142
9299 330
6360 9848
1269 7221
6288 3243
318 7045
1491 97
1215 3654
8014 936
2240 2569
2273 347
9821 458
1452 4860
642 3124
4763 8861
6491 296
3417 10531
6055 5234
7685 8093
5545 9949
3038 7218
16 9299
8426 1567
6987 2152
5082 1171
7491 8426
315 8820
5507 2533
3748 4297
8514 675
8835 10247
1517 6139
3150 3851
9548 8759
3329 674
9068 4115
1370 10162
7075 7291
881 6756
10260 5562
8408 9053
4903 3167
9927 5040
8621 3745
7210 9151
3788 8129
5073 5073
8893 7508
2320 1334
4130 3963
1990 5398
8325 6016
5951 10544
128 348
5830 9926
1038 5881
7044 9120
1544 5949
2272 9418
4851 3205
6264 322
10397 4732
6409 7496
3648 6369
6007 8082
3177 1142
1145 2261
2513 2466
8991 9018
6874 1588
3631 706
4566 10424
6384 6802
8177 182
3267 3206
6008 2648
6240 8494
1898 4575
4154 8081
10334 5396
9532 587
1903 10591
845 612
8889 7229
8353 9480
5039 3631
74 2272
428 9046
8692 3072
10281 102
8201 3669
4183 789
1176 3537
1240 6154
3188 1404
3700 4123
5067 7750
5865 8486
4328 4215
549 6443
5986 1081
322 9499
5081 10426
2274 2267
836 243
5911 8928
2640 655
3684 3414
348 8573
7486 9579
1205 5214
5093 6306
6504 1171
7533 638
2622 1093
3900 5515
1196 3822
6517 10026
315 7533
1042 6567
1107 4967
10240 8590
44 5515
5398 3738
724 6055
5636 8973
7377 3794
6628 1231
6343 4382
2920 4629
3792 5229
702 2176
5194 5412
682 3262
8075 396
6227 6289
9450 2813
8506 9696
9042 493
2360 3508
1209 562
5277 6620
5318 2307
7743 7768
1231 5545
8459 1229
3881 1156
6542 6310
2517 3746
8238 1225
2360 10726
8306 3027
9793 4123
8432 3495
8519 7922
8991 5849
7289 9018
979 5036
365 9908
1223 3997
6515 2917
5276 1791
6472 1561
1221 5132
1821 4332
6504 5429
7253 10628
1194 3992
1181 325
6207 3070
5561 7528
8506 8486
6119 8511
4965 9058
4066 1951
6908 5706
10482 719
315 405
6337 4469
9222 6234
8178 1181
7420 8835
2010 1602
1786 2301
9895 2776
6504 7421
9029 8156
8842 8502
1240 1926
1081 9916
2380 7517
10276 8177
4067 6015
2836 5395
9702 7542
6565 1428
5951 4657
7507 390
4837 6498
9195 9390
10435 3909
2443 10086
1238 435
1444 1757
6037 3993
3908 6289
1176 790
9537 3745
10408 6956
3060 10232
5514 318
5939 6457
1926 8551
7750 6277
1171 9367
1544 67
3073 2828
1544 3908
2257 9506
8516 5276
1192 1237
255 6427
1222 348
1171 6145
4370 10176
10456 3263
1385 2141
1378 2177
6988 7488
5462 1206
3414 10092
9569 3015
3206 4789
4465 6812
2168 9996
2583 7277
5831 10463
5726 9591
8593 9910
2398 7522
5234 8826
311 6842
3374 845
2301 8174
3901 3439
8014 8138
2837 4130
3402 1772
1191 8352
3240 336
4898 9100
7293 2120
7234 6619
1992 1222
7286 1179
2269 8823
5959 253
6733 262
1455 5868
8859 914
3764 10121
8426 2465
7062 8716
8511 9621
7656 8953
5544 4924
445 6778
1911 2122
4765 3704
8609 7643
6081 8516
5691 889
3332 8138
8654 1241
6549 2802
638 2549
1144 7055
10149 4861
3534 1205
8829 357
9775 1915
7286 7732
7250 10106
2206 5522
1727 5028
7032 1723
468 6360
910 7746
1210 2987
2653 9433
10132 7129
661 3297
4776 209
7955 624
765 1533
7501 3205
5542 8895
9316 1612
4903 6036
504 10635
317 8516
1227 7289
7425 315
8409 5959
5235 4861
8177 9042
2178 7633
6669 9696
1926 6150
2688 9042
5566 8544
1199 4826
1226 2457
5929 8132
3205 10299
2336 6525
8835 7594
3337 4328
1175 7506
2569 6054
3332 5460
1235 9321
8238 7286
4367 9606
2698 6168
375 7289
6137 9521
2663 7289
1528 8716
3151 2802
4231 388
8426 9763
1269 8502
2628 8861
3374 10239
8307 4524
582 5434
5929 2208
3177 6789
8512 1205
3263 8820
8709 664
3990 6036
4860 7488
7294 7830
334 5230
1171 3908
4840 9513
7568 9926
3544 8263
8991 7636
1514 4125
3489 5986
4210 10703
9320 651
9460 4069
1624 7337
7750 74
9088 8197
3213 6793
7312 4473
7763 5074
1915 2828
2241 8610
7291 3789
8350 8877
4458 4480
9972 8828
3193 3301
2210 10011
3594 7508
3489 9176
10335 10149
1176 971
7293 6209
3684 317
4604 74
2524 9111
3848 5460
8115 6918
3398 4215
1225 21
629 6549
6542 9329
10015 2628
782 8577
10365 3990
8189 7479
8406 3505
1233 3282
4581 3019
6837 2213
8813 7489
5751 8097
5389 2890
1225 258
3438 8858
9588 5566
7750 2150
1113 6093
1428 9517
3314 1229
7339 1393
6119 9192
5562 7230
10162 6987
7289 8409
9079 3839
2158 8179
6660 8543
8491 4127
10219 1174
1181 3156
10162 3499
8014 5354
1517 7246
8745 10036
315 8406
5885 7586
1881 2651
6515 2950
8857 9694
1426 9684
4130 5849
8811 7770
2055 88
7201 1663
5515 8517
6253 7496
7539 1175
6789 7746
4952 4128
3838 8991
1439 3847
7236 1197
10171 1200
4006 2103
6372 892
3346 8308
1383 1223
1423 9547
6037 5939
427 1171
8746 1191
4018 10137
2486 4854
10472 7848
5533 1254
4422 7916
8364 5768
641 8409
1463 6369
5327 2360
7293 8522
7289 3520
5304 3719
6277 4148
1197 7291
1479 417
2537 10537
3029 6008
9432 629
8924 2126
9087 6793
9286 6549
977 1431
5292 2840
1237 6007
5566 6559
10399 1179
8056 2120
6288 4125
280 347
1235 320
7941 9636
6490 1791
9923 8759
216 1175
3747 10150
8859 5931
1206 8564
1219 8409
5437 7627
2050 7689
6038 6923
9021 9485
7770 2776
873 6007
3280 435
2501 641
5940 5225
7291 348
8129 3152
882 726
4046 3151
3267 6057
1194 10635
10001 9115
326 3336
1181 2433
10519 1786
348 9058
8467 5515
2433 2666
1881 4683
8350 9573
1235 8075
1786 7065
8799 7291
8406 4767
7251 8777
6122 4213
9532 6725
1382 6234
9363 2645
6514 7656
1908 3791
1231 5229
7623 1455
2213 908
322 8351
627 9591
10624 5465
4183 9839
9189 7537
8059 5281
6793 6401
9299 348
3668 4126
6368 1222
8986 4699
1215 5953
1786 155
9782 8426
3414 3493
9245 6529
6148 7014
10708 8682
5514 8056
10428 6726
3155 6369
9926 1233
1176 9915
10162 8511
8454 9579
6873 2622
4924 3205
4142 1444
2335 1237
8440 7601
7489 1197
7737 4838
3509 1238
7537 8860
4895 6923
5545 1241
308 7291
8512 1221
9152 3124
8306 280
841 766
9635 4379
9435 4116
5545 1723
4554 3631
3975 2153
7971 3491
5584 6057
2478 6427
3124 1227
8431 10148
2625 4214
4393 3136
10451 6766
3908 1215
3488 9547
9671 357
7581 8831
3205 10332
8558 1334
7129 7470
2271 6987
6071 7735
1466 253
7044 2433
5013 5205
3746 7016
8486 6857
4578 8834
6379 1206
7289 6649
7848 8319
7747 2722
892 1934
8831 9581
3752 2758
4090 7489
1463 1228
1975 4331
5033 2538
3544 9432
3417 3782
7508 4079
8180 1200
1221 8824
6289 8544
8684 1980
8254 8350
7445 7768
1612 1223
3438 17
6007 9579
7533 3588
9993 9125
761 6490
9435 9174
8555 4367
9926 3123
9126 5892
7129 2266
1192 10435
3429 7636
6852 1084
8939 1172
2851 4861
432 5487
10413 10415
2730 71
4656 9988
7508 2218
4437 3544
10333 4756
2297 8182
8886 7580
3374 9357
7480 7247
5191 1196
3848 2139
3309 3778
7617 4994
7447 9572
5725 8528
6278 1901
7736 7291
478 3890
183 7132
9210 1042
2127 6007
6503 4903
8624 8826
1427 3204
1067 6361
3433 7293
7265 8835
8712 10263
7506 10428
1382 4925
2648 1237
4952 2211
4573 10424
9468 7283
1172 6154
5842 1435
325 9262
1455 9859
682 5514
5177 5459
3310 6548
4491 6558
5385 6898
3262 2917
5396 9820
4630 3839
6491 3414
307 9588
1233 3403
6930 3151
5928 132
1202 6145
2319 4779
10442 9532
8862 7750
9416 9324
5396 8426
1176 1171
10410 8518
6191 5201
1565 2289
1554 8690
3404 3206
9993 7339
8075 5929
2360 4873
6686 4571
6793 4781
4227 1458
5281 2085
9927 6801
3630 3768
9591 7017
5895 10447
7658 807
5563 10363
4703 1241
2569 9200
1221 5533
4120 8483
725 1202
1228 5988
10679 4004
308 1199
9434 7716
2241 6589
1172 5073
3877 5585
5831 3193
8128 6619
4230 6975
5091 7293
9848 5032
1113 2663
5574 3250
6007 2710
6154 839
6314 2033
5271 2537
1223 3414
8886 4082
1081 3768
3280 7663
4278 10303
7501 1700
1791 7336
4776 1231
6016 1680
10435 1171
9985 5702
2082 1799
1799 7506
1788 2901
8407 1209
7882 8517
5312 7743
8542 6162
8491 7546
6955 2797
1455 7657
5051 1774
6469 1915
1005 1636
2574 7278
4503 852
8496 10435
595 8825
10647 6623
10163 908
2813 6007
8886 347
336 4654
2776 6465
1219 2899
7736 4861
9849 8448
1718 892
3489 6784
5297 1240
5459 3280
8929 7706
10362 8075
4903 6360
10307 2827
8837 1309
2866 10541
5753 8429
10043 2276
1219 3582
8526 4906
4078 336
6542 8826
6007 9707
4279 3280
5583 5281
582 3222
8129 5859
6314 5514
3908 6589
8307 9138
4195 5533
6137 6007
4379 4213
8621 1215
217 1171
8056 1774
1231 1171
308 7445
9868 7603
3172 5385
10220 10628
638 3205
4678 2545
6154 8088
1206 4623
1233 7486
3206 9021
10162 5831
9559 1629
4843 766
893 7533
8527 2643
4679 5472
3542 8891
8834 4897
6099 2774
6739 8448
2034 2599
4556 10714
6491 1949
3654 7804
2827 2903
10356 1176
10164 2329
6490 2137
2240 2679
1171 1219
4931 2924
4634 1239
3576 5514
7793 7129
9526 1721
4571 9651
7746 4069
1090 7804
8514 2717
10430 7289
6714 5112
3587 5566
2006 2298
8834 2574
10232 2053
6765 2640
7486 2123
6489 7292
5321 7352
3908 2240
1463 10357
10588 3534
10383 9320
6948 638
9448 8113
1222 10307
4069 977
9227 10116
4640 8105
1175 10333
6467 6038
7215 1702
9652 2765
3280 5912
1151 6687
3136 1093
638 1234
8480 10717
4289 2536
3267 3794
10449 6784
5514 2430
3666 6148
5463 926
1544 630
9957 9900
3432 5276
7289 7627
3489 7785
8486 6264
7658 1982
156 10693
2706 7421
10724 5269
5502 8350
6542 3414
1790 7293
1176 1214
1421 3747
2362 1221
6789 9816
5572 2253
6359 478
1113 222
1171 1224
1253 9395
2872 10166
1735 1112
7229 320
10699 8829
3703 5057
10069 6057
5831 2663
9518 2543
5831 7916
9511 9189
2320 2756
458 9947
428 204
2457 4330
9120 2267
336 6731
10724 3154
1491 9120
6494 706
9257 1049
7603 1229
8141 4860
414 3667
8825 7748
1849 347
2537 5723
2881 1229
4393 6286
195 79
4398 3167
9120 8516
3154 7548
318 7280
7280 4929
9107 1238
2127 722
2126 6918
3683 7489
688 2972
816 5740
417 7557
1240 6490
8857 7736
9795 7491
3423 3282
8587 3737
8426 9518
8280 8514
892 1000
1206 3631
9299 1273
7353 9696
3167 5385
10104 5929
4159 504
7643 8035
2147 4148
449 2319
8406 148
7723 5091
6165 1249
570 9219
4918 9466
9588 9299
318 2018
5446 7488
9571 8564
9287 3748
1196 3447
8861 1192
1221 7352
5830 10318
1225 10181
1716 9387
5880 3355
2774 184
8741 7754
3583 8939
3337 7291
5776 7796
4550 10326
5213 6362
499 8929
8701 1202
6152 7742
10063 3138
7806 4210
2549 9124
2152 2691
3730 6007
6355 5720
6360 1787
3877 1465
4230 4643
4142 7294
5945 303
9322 320
7830 2775
1231 7280
1171 10724
5794 314
5234 3655
9717 5986
3655 6469
914 9185
1214 2137
6272 10402
1222 6873
5561 3913
3583 2156
447 1235
1537 315
4499 7583
8506 2568
892 7247
7252 1071
8056 9128
4404 2122
7864 303
1191 9548
8795 7149
5385 4409
3186 5429
1554 1915
8134 5865
8528 9547
691 8810
7601 8864
1269 1979
8120 7746
9014 1932
7289 7298
660 8138
5346 1348
3655 1191
7205 9697
2430 4524
2224 6542
7791 3542
2538 4874
4334 3387
3782 1849
2388 5908
8189 7253
7023 3792
2898 1078
308 7250
7895 3576
324 8182
6549 3498
2457 1197
2498 927
1491 3604
6490 7205
1311 4125
2543 4129
10280 3369
6490 1829
8542 7746
1205 6570
5291 2452
1728 789
3301 8825
1900 9189
1191 304
1229 10544
1255 2033
2904 7289
330 324
1234 8514
6900 1309
10136 6702
5636 349
2899 6427
9580 5772
5437 303
3447 2287
1369 8129
9836 50
3782 334
4077 325
4643 1176
9287 7804
401 3584
5636 1786
2147 1426
7506 8502
7916 4297
7291 10283
4067 1753
7445 8860
1512 1240
6956 650
7491 641
3441 1176
6168 960
10544 6489
5199 6094
8881 1215
3006 638
7291 6598
5425 8592
1215 9923
7562 8385
7339 6477
8350 8772
8620 2397
6162 6359
3786 10629
4898 6657
2305 716
396 7971
2898 2130
2292 1922
7489 9698
6784 1428
8392 6366
7910 8426
507 8598
6119 6923
7508 5831
10626 9555
8002 5538
7230 4139
8409 1225
2516 6542
7351 1822
1448 6259
8406 1990
8139 3120
3432 7832
5494 2466
1995 5240
7129 5563
7656 4903
8075 6814
4918 8189
10428 4419
879 2920
7074 5062
4662 9422
9653 965
7098 1219
1228 591
3310 5968
675 8506
2815 9532
9588 1095
591 6945
4787 585
1205 8512
5276 1221
2302 7533
1206 7015
7063 4700
8225 4776
1222 1905
3765 1653
5058 2027
8517 4332
5398 3092
2085 1326
1194 6463
7643 4826
5408 7127
1198 8514
325 928
3191 1625
5515 5544
1111 1632
1225 7537
2214 3700
5825 1176
1071 5045
9849 1227
4069 7289
8056 2487
1772 1231
2320 7919
4174 325
2111 9895
5895 8860
8090 889
6793 3450
2206 2165
436 3115
641 6334
2640 582
3786 5782
144 10553
8368 3134
6137 7832
10011 3416
7239 9697
8886 4003
8890 1362
4641 7658
790 7603
2457 3076
8759 9871
719 9991
9129 6152
3015 2279
7657 7090
7919 2711
9017 8238
1197 9210
33 255
5190 1219
2064 3805
8139 2640
600 5012
223 1215
6988 2019
8353 2152
6504 7631
8834 1179
1455 2802
2382 5073
9802 616
7832 4566
641 3175
1814 3244
2568 9317
3489 638
1192 9126
8056 3042
7089 1781
3993 9299
9397 2319
1599 2984
6897 3843
2273 5831
3203 10717
4699 5970
6016 8448
4683 6289
1215 2531
111 3209
1872 5831
7504 10318
2538 6901
1215 7635
7773 7635
9551 8864
5772 2716
6923 7031
6726 2320
2206 2013
2049 8823
3329 8568
9874 2177
10428 2265
10036 6797
2342 10544
10060 7246
1226 6427
9919 318
3447 7345
5568 9636
2873 6989
7307 3329
6278 2609
3414 7916
8139 3242
10034 4573
2320 1197
7129 8825
6152 19
8002 1209
9532 3387
5708 9294
5927 4765
8488 10415
8913 8619
1798 1022
6780 325
3783 2813
8017 322
1787 3998
10356 281
1175 2919
8849 10570
6444 4370
1198 3768
8991 9591
7292 6152
9652 703
8002 8835
5957 212
9387 4753
2815 7795
9908 6014
2802 6846
9767 7398
6271 4067
7891 9548
838 8871
318 2907
8512 4067
1223 4861
6200 8517
5135 4125
5939 3302
5218 9320
1171 2694
1235 3204
7184 637
6830 2583
4914 1240
7339 5636
2538 10189
2994 7129
3090 6932
8844 6278
1150 5365
1616 1901
8892 3778
3437 10717
5939 144
7635 6168
2154 8823
8684 5162
8717 4821
5283 5850
2502 318
3193 7623
4903 869
297 4330
1449 7736
3895 9972
8138 8975
2270 5709
734 10459
3542 4617
9652 6021
9897 445
8056 3630
7204 6801
6372 7280
7065 3332
8486 7293
184 7218
10613 5520
8818 5507
7074 1237
347 4537
5518 2550
10379 8976
390 8709
7070 8051
4864 10435
8412 5396
4466 7075
4268 4457
1229 3251
3444 1238
6107 3477
5425 5218
8116 1624
4413 2827
4609 7368
9910 1093
6359 2248
7643 9492
2730 638
2158 10633
4117 1491
6491 4880
621 2276
7568 8118
4804 4125
7078 1240
1194 4776
581 9848
1292 8502
6321 1722
2970 6508
2709 5276
7486 7329
5377 10409
1209 8512
4330 6489
2298 3186
5849 3715
10362 505
4898 1823
9194 8796
3151 5939
4130 641
8441 9214
2301 9519
4215 5318
10625 322
4357 307
10427 7371
257 3593
2991 1786
977 4622
2122 1491
8805 5396
1636 3630
1938 7014
2081 9882
5566 7682
10462 8826
10663 1154
2946 331
7485 3650
7291 8075
9317 5637
5281 5031
185 3554
9228 2730
9193 6830
822 2361
7916 1241
5012 8000
5305 4187
10051 9433
1198 2774
1200 1206
9507 8238
5446 10307
4358 61
1445 837
6783 3205
10633 8733
5081 4861
9866 1849
2337 3256
1849 1181
6921 5929
1478 2622
3904 5180
8973 3149
3923 8691
9376 3778
2108 5397
638 7368
1413 2108
8519 406
7831 4070
1225 6154
7804 337
8890 4557
1171 4459
1772 6582
8690 2551
10009 2550
6334 5487
2538 7533
180 5281
9120 10304
9910 2337
4123 3151
3206 4101
6589 6824
852 6797
6359 939
901 3225
348 1355
1505 10435
173 836
9286 3698
5563 4485
6148 2547
4297 2206
2272 4974
6106 253
10335 6219
6078 4952
1172 156
3572 3086
893 5413
9563 1202
2067 6869
6243 8881
9910 293
7415 362
9120 606
7286 5463
2906 928
2640 173
7603 2835
10631 3601
10335 10197
6871 9434
10633 10456
6396 7722
2920 8138
7259 9536
1192 4370
1225 4328
4918 8878
3851 8494
6478 2064
7287 8075
3044 7489
3630 6966
1361 10574
2516 3501
1556 7277
10281 8232
1165 5831
4127 2986
6898 2290
6702 2408
7830 1695
5929 8829
3954 8355
2592 7291
8810 4458
10724 7488
9591 860
10435 6700
9967 1730
243 1936
977 10240
4215 10197
582 8859
3691 8129
7977 8409
574 9295
8035 2947
7289 1081
6139 2648
3879 9910
7768 4667
7739 4037
347 4215
1554 9287
5187 724
3206 660
9110 10696
9892 4103
587 7259
4293 9519
7421 188
8759 1915
1334 7501
3845 5919
9973 7803
5242 5577
9151 3161
7920 7055
6037 8483
10012 2288
8427 4126
1776 460
9031 3752
1749 7129
7289 162
6987 4905
5562 1820
10185 324
3976 220
7033 6007
7147 6611
8408 9215
8194 8880
8013 6981
185 2570
7287 8619
466 10416
8321 1206
1572 2317
5520 5830
3213 5093
1202 4690
185 10526
3571 2774
8834 2873
1228 1176
3349 8990
5881 5986
1236 1625
3023 9214
4642 10213
8517 10356
1260 4213
1148 6168
8180 8284
1172 3748
7140 5214
6403 2268
1264 3489
3208 4446
2840 8905
5776 5562
6548 2691
87 8866
1910 134
2645 346
5776 4409
6897 1234
1229 1498
5242 9226
1236 8448
8093 5515
4630 6456
3928 4250
5885 1194
134 1799
908 165
9877 3166
10162 3844
6190 5844
5563 1228
8189 2338
8051 1237
2833 9565
9910 6372
3945 9623
7750 9042
79 1205
6489 7533
5437 1449
1431 1926
725 8801
318 4940
3996 2168
3851 5986
1228 3124
1425 1222
8041 324
7548 3630
3507 2404
1111 5090
7017 2587
3654 9240
8280 4931
8893 2433
324 8390
7609 998
664 7859
5446 8486
931 10212
4214 1190
8249 2724
2640 8177
6334 1415
2756 5460
8714 2900
6403 8835
3704 3512
1065 8426
3666 7743
928 2419
3416 1782
5459 1365
7738 4248
1091 347
3953 4077
3789 314
6935 9704
8891 7916
79 3193
1215 1071
4573 1799
3193 9642
7724 6998
9098 3752
3668 6226
4783 666
3088 4370
917 4785
8866 7286
1181 2827
1494 1175
4575 3963
10368 1726
8898 8610
7147 5703
1371 5463
7355 4929
318 1810
6829 2634
9897 9558
4128 2647
7534 7748
9895 2010
1215 6719
74 2532
2640 3323
8091 5281
2854 8709
1206 4861
7661 1070
3496 7285
2680 10626
9253 8120
1175 9526
9530 7229
1171 6923
7750 7750
8834 2577
8056 5193
9974 5472
9547 3777
4823 1175
8844 314
6366 317
10435 7746
1196 1181
2149 5516
2847 6529
1221 6535
3622 642
5398 10696
1494 2465
9286 7533
7472 5830
7336 10724
9194 7339
9652 8957
864 6366
1788 327
1228 6427
1099 3387
9427 7805
6796 5073
2640 3243
1624 3332
8046 3472
10435 811
308 3751
4905 2269
5986 325
8448 1440
4125 8709
10428 7252
3583 5548
1231 5697
7489 8844
2123 748
2158 10166
8915 851
5830 3090
348 9306
8353 3280
3439 8770
4196 9120
1144 3538
599 600
2788 8709
1200 8932
1910 3310
5515 9621
4702 7341
1175 2900
2997 8991
1172 3124
8577 6359
8843 317
7205 931
1209 7315
318 1175
1672 3635
79 8551
1914 8189
1918 4873
3147 8825
79 1071
2647 6072
7242 302
10541 1453
2802 8056
5385 1171
7041 9669
2517 6773
5824 6542
3544 3151
7829 5604
8683 9647
2836 4926
5831 10220
146 8894
7483 7055
4125 5460
2488 5112
6168 1222
2467 1915
8496 6490
1453 2459
10625 8619
245 1192
8820 4928
9877 8894
3280 2802
8735 6277
3072 505
9546 2158
236 158
9815 6943
326 8255
5934 8886
1913 4536
9622 9297
6239 280
873 1351
2640 7508
1229 4857
1849 1080
2840 1225
8496 10147
6126 3715
1491 308
2042 6362
8959 7291
315 8295
8811 5437
7216 8353
8619 5196
6489 1736
10455 2527
1219 8494
9395 5359
672 6366
1537 4344
8939 3438
5341 1517
7975 9820
4619 7353
5831 3185
700 5515
6823 1224
102 3416
10438 7727
718 2240
1625 3530
7557 10195
8147 9933
8368 1895
2570 6930
2241 2465
4076 314
2570 9333
4566 88
8431 1892
993 3280
8749 7829
10247 8075
8088 6667
10399 8326
9595 10232
7229 1237
3848 745
8151 5031
2577 7486
4511 9653
7750 6842
8280 9228
6007 3746
8280 3314
8684 4070
2169 5865
8889 4763
10640 842
638 1544
10206 8137
1786 10409
5518 8138
9741 3608
1145 5717
4578 6369
1786 1773
1491 1164
4807 342
2350 6456
8846 7743
6475 8514
8818 2386
7065 2488
2598 638
7658 10691
9649 2224
8117 3073
5046 1430
8426 1219
9195 7390
303 638
327 2728
1479 6735
4480 361
4648 8264
1923 3778
7763 1572
7286 7643
2152 320
10594 4420
1149 5281
5561 10298
374 1849
845 5514
3716 6335
2512 4762
7533 5353
3789 2756
6154 4130
7357 7746
6007 6379
8835 1175
1615 6154
8975 3233
633 1228
5390 8834
8448 6037
1337 3150
4385 4121
1681 10717
8075 5395
7016 6007
5792 6209
7083 295
5398 8448
3346 1910
7228 8147
10428 3703
3154 4514
5472 2538
10529 1159
6266 4498
4231 2966
1529 9546
782 5193
5368 9916
2803 1194
6055 6923
1196 10047
9375 1227
6229 3374
10378 7506
9003 4132
9919 6148
4069 4974
8409 8826
3684 4127
1910 9288
85 2917
8182 8350
2948 6426
9435 161
275 1101
5276 5561
6239 6533
8132 2640
1681 3749
5104 10335
1169 9248
6016 787
1224 7292
7895 1175
5951 1312
9186 2180
1241 336
641 9439
7627 9053
6587 8186
9395 9471
322 6054
7504 8855
7557 273
1231 2053
2033 6625
7580 6549
3248 1176
1419 5033
1435 1223
642 6152
5561 10307
6549 10626
4864 125
1798 318
3313 7642
4861 9588
4009 8225
7920 5708
9316 8091
4949 1176
10307 8116
8406 8368
8091 5520
10362 2150
9805 2457
1695 7247
7055 852
959 3538
3193 1724
9518 9802
724 3208
5831 4861
3791 4438
2695 584
4736 1664
9287 1143
1053 4213
6168 2209
2622 8001
7971 9320
7215 2285
8495 2123
7779 8709
7331 74
4249 8925
7897 10435
8459 3716
1222 9299
1237 7421
6830 6548
6142 6549
8288 5708
4640 7305
2299 7293
315 10389
8894 4431
9782 8805
1225 9196
9951 7750
6656 1261
8855 2775
1438 10626
1428 2114
1624 1082
509 2010
5091 4979
6265 2131
2156 8189
10435 8811
1334 10435
8832 9714
9214 7329
6153 1175
1915 7508
1066 3773
6456 1196
6154 7533
1172 1265
5355 6016
8846 8426
1237 7810
8820 2592
317 4078
8178 2119
7289 2804
1269 1172
2421 2714
1547 8843
9401 2802
3508 6238
5091 8759
1101 9584
4839 2774
9526 6351
5209 4105
3204 1209
9972 9580
9322 6351
6007 4122
1724 2154
8129 5929
8886 326
4214 79
3310 1112
10197 3269
4368 2279
8056 6570
7336 9918
3908 6134
7288 9397
9667 3376
3737 3280
6719 161
4069 1494
4330 2802
5462 3499
6793 10007
6346 3371
8511 10299
2609 4499
6137 8427
2543 9298
3374 4183
1401 1205
6016 9020
8811 3755
8075 682
3630 1227
657 10303
6369 8891
4900 6339
8978 7129
5951 8409
1774 8056
3206 6351
3387 314
5962 7496
3154 7917
5792 2817
1905 8610
8528 4271
7055 9120
4442 8587
8514 8991
7016 280
4776 5385
3375 1926
6444 1722
6506 3070
1790 8572
10696 6208
184 1874
1517 8092
1557 8269
2837 2331
2730 6069
296 8189
7581 3705
9107 2278
5009 2433
7599 7770
6658 2802
8056 10591
7291 1223
3416 2775
3908 4523
390 1269
320 2279
10280 2899
8551 2245
1209 9058
322 6148
3737 6148
8867 1110
7770 10147
10541 4689
681 5968
8845 3402
7736 7490
7480 5385
5561 8690
5541 8684
8939 1229
8690 8275
7129 1826
1175 8749
8051 10147
478 1426
587 6956
4213 3046
7253 1222
4861 3351
7196 6923
6793 1625
6617 5515
4515 2442
6361 1228
1175 1224
6342 1510
2206 3020
9299 5600
9566 6696
2774 1364
6038 5339
1256 1076
9325 7566
324 2851
5831 5566
10625 8409
1223 2127
6990 6506
789 4573
9972 4916
3410 4125
909 7329
4468 1002
6575 6618
9621 10095
1230 9120
8022 893
7487 6489
2846 8506
8986 5276
2120 2154
1558 3835
4359 1428
8201 10258
8089 1965
4247 9421
1976 6036
7286 1172
1832 8138
1269 8817
5544 302
1099 6891
7218 6714
1179 7819
9711 7643
8577 6148
10220 9298
3414 1862
2272 88
10166 4640
8252 7315
7292 10532
8773 4127
1215 8075
5971 6446
892 1233
3181 1209
4965 10364
9957 1790
3414 366
273 4859
4800 3655
1964 406
4974 1165
315 166
2065 4446
7245 9532
4922 2592
1175 7945
3551 5391
6134 6362
3156 5281
3121 7763
6125 7658
2676 8886
4650 4215
9120 5396
4881 4191
8975 1172
155 10365
641 2640
2923 6219
2663 3630
10450 1759
9910 1182
7603 5951
9557 1221
6119 6739
3135 1926
5437 1269
2157 7230
4839 1905
1765 7489
1111 724
5319 1221
5563 1316
4860 1084
6430 1197
2493 4525
8056 3242
1070 6078
7787 52
1153 1176
8821 1214
6831 9287
3233 9064
10544 7743
3290 1172
8866 434
10588 1732
5940 9910
8075 5929
4070 3256
9597 4329
7093 8239
8189 9309
5637 6620
7471 3387
9247 9193
4842 9916
5544 7167
5563 9064
3398 6618
1181 1206
2836 8823
1469 1625
10199 8496
8822 4380
7229 9098
3237 9397
6530 9403
1748 5251
2928 6314
866 5536
10416 7488
7568 2645
9632 5372
3654 1092
8577 3908
8749 9519
2457 6686
3851 6793
10464 2498
4370 1452
3257 7129
7743 652
1915 1172
600 1179
4066 4183
637 10362
2822 2640
1831 8830
3446 9344
3489 2342
2711 7489
325 1194
1149 660
1222 1197
5398 9915
4098 902
8648 10299
7804 746
322 12
551 8075
10304 4840
4381 932
4873 8132
8169 10240
4162 2837
1572 9547
8406 7266
7584 6137
1227 6516
6360 6489
1636 9588
10250 5351
10263 314
7034 253
1772 5885
7897 7750
10243 8147
5637 7291
3215 9643
1905 1187
3598 417
5544 8262
5951 10409
2533 3273
8260 6587
4075 292
6589 10426
3576 1334
10203 1171
17 5520
1542 8010
6240 3203
10220 7292
1912 9688
6714 10265
2898 1176
7542 8381
1172 2802
253 8478
2013 302
4856 6895
5929 3594
8440 7715
253 10307
5545 8844
3233 2342
6945 10438
2880 8797
580 1063
4125 3684
4129 10428
1228 5180
3353 6135
3317 6955
1666 5830
892 21
4331 864
326 9192
1194 9759
10277 582
6278 7352
4781 5515
6490 4933
6040 1221
371 1118
320 864
7918 8137
4573 6427
5878 4230
678 8759
2018 4125
10427 8409
5487 2502
2698 4776
6190 3699
1234 1172
1663 4376
10036 1240
8056 5916
8242 8392
86 8512
2322 6696
8096 6359
9390 9910
8539 5986
6802 595
2430 337
2607 1791
1764 3606
2889 8077
96 1250
7764 9456
4953 9120
1000 4765
8056 155
1205 7445
10221 9357
3704 3133
8825 8490
2571 1172
3633 3334
5865 8845
10483 9192
3075 8749
4771 3294
9636 893
3630 4127
3134 1235
4826 5276
1772 6134
7445 3703
7253 931
1868 6266
8406 5824
2836 4703
8486 1840
6430 8542
4231 9532
10573 4735
1181 10334
1683 8861
8392 4796
705 10030
5040 5566
6014 1291
8382 120
8890 8095
5589 6962
1229 6521
7302 6782
7569 1231
8516 9621
7919 3082
5515 2774
7329 10176
9870 2992
1480 2092
6160 1221
9560 1442
326 8886
1175 5929
8942 4860
600 8759
7190 2592
2141 4250
10395 9257
4843 3336
8505 2542
5826 315
8534 1391
4810 6055
3167 2457
8140 1663
6007 7557
21 319
6964 561
1488 3561
7828 1864
2108 2383
5303 2881
4640 8308
8733 7292
873 6053
1427 2053
2298 7289
6830 3684
1181 8368
4883 3732
878 2550
5695 8797
1241 10570
7997 472
9042 9395
5356 9913
2840 10601
1817 4974
4763 10207
7581 5506
2429 7155
4841 8178
1615 3263
1194 9948
7368 4861
2551 8189
303 4180
10134 10286
2296 7657
3854 5515
3671 6372
8834 2622
1237 4083
8170 103
3151 9002
10624 8974
2433 7315
8551 183
5091 1224
8427 8511
6589 1165
293 8985
5515 4322
9294 8691
1427 8382
9299 2923
7522 10717
6658 1143
7586 414
5709 326
10131 3619
1225 6033
1223 5515
4952 382
7763 3136
2703 9698
3886 709
3470 7523
9713 7291
9656 1787
1452 1113
8528 4151
1205 434
8991 4941
5929 5252
5637 5544
4464 6366
8981 1455
7005 156
7075 5305
3213 5012
2667 3877
1101 2874
10384 8844
2131 7989
2538 5514
7456 4230
4206 6330
2536 3782
1739 1215
3737 1171
1209 8829
1179 2703
682 6444
6549 2157
2696 5561
4890 2813
5487 1572
7352 9562
9587 10318
2383 9098
8377 8189
914 4129
9317 2280
1179 1849
23 4805
1229 8855
641 4952
4955 1426
7223 789
8749 3792
1561 1657
6381 467
5929 9073
432 5386
1219 8426
8242 7812
8486 1798
2647 6784
9401 3778
1494 8542
334 8096
3208 4333
6938 8855
6033 186
6618 4124
6127 6016
7763 8892
2053 196
2804 716
8287 4918
1237 2179
5398 642
5830 4213
9175 9665
1224 10033
1561 3193
2140 9517
6145 5348
4982 1202
2648 7686
703 5487
1209 2795
3749 6751
8406 2131
9287 1345
6749 1728
8409 4018
4231 8915
2575 835
6369 1733
7483 1309
8266 276
8056 5742
2516 7603
4370 7496
2467 5341
4765 4776
320 6618
7339 1199
7251 444
1205 8005
5450 1494
8189 7982
8936 1657
8193 9138
2949 8928
3193 3387
8189 1632
9974 809
1179 9120
8392 7832
2608 5752
3842 8551
1428 5637
6877 1240
8426 10190
6081 8857
6354 3486
4842 2846
8096 1612
2843 2235
5573 3666
2501 4213
8117 7851
3585 1238
1298 1353
1172 9024
2502 9120
8733 3844
307 1226
6148 1441
6210 6351
6137 4939
1231 3131
9298 8813
4125 4527
3023 3778
845 1835
3452 1365
10480 4031
4615 9181
8954 9588
1225 2568
9654 7832
6698 7292
3605 3023
2628 8544
8392 3371
1240 5192
5236 10331
4200 5355
9954 2827
10625 463
8288 2276
4975 8486
815 1368
10553 10162
3828 1624
3490 342
4765 843
10221 1982
6973 10191
7286 4776
1269 3320
9343 2157
5752 2127
7129 296
1221 303
41 7339
4008 296
7746 1830
6302 2154
8262 704
8426 10220
3778 1849
9115 255
5562 5486
6433 2903
6395 7253
8834 4129
564 7995
10434 2425
10623 4101
10250 7129
6869 2577
10103 4974
748 3847
6761 1772
7756 5186
8932 4135
8997 5507
6007 9128
10220 3669
1194 1175
556 8990
9251 5961
5986 1176
1209 7636
3630 9286
7580 3463
6783 6795
4900 3072
3516 3415
3908 5562
1234 10623
1095 3905
7396 1494
4931 9772
10428 1739
6987 1202
4776 5752
7445 6570
5281 2533
5389 9502
9883 3474
10544 3649
9698 8831
7565 4860
2241 9415
6824 6115
5986 8890
9017 9915
8137 641
864 5958
2154 58
10635 324
641 428
2260 2585
7712 2923
10250 2447
6505 5929
3191 4943
1172 9698
3688 8075
891 1772
3570 5881
8861 3645
3970 334
1785 5595
2936 1223
4839 1259
3805 8768
41 8504
982 1739
6685 8857
10290 1181
6366 7922
1435 6239
4918 1336
9014 1172
2474 8273
322 8392
1171 8461
326 1630
10623 1892
3768 10594
3123 4126
2802 7565
4118 10591
478 1082
5939 5459
173 8860
10374 6723
8056 6274
642 7328
6444 62
1463 1369
8410 10106
3660 3125
10149 4567
1214 471
10087 3841
8893 2057
7293 7229
326 359
5386 4781
1022 9451
8684 3072
3851 5328
1106 4215
6793 8512
4816 3944
7055 8545
325 1834
7486 3301
2882 3576
1799 7820
1148 7286
8140 2804
2261 9640
7088 5233
2276 4078
8056 3256
71 4922
342 6548
4861 6007
874 10197
1901 3489
1237 1970
4038 2097
2137 206
434 2276
1175 638
4918 4103
641 6168
6923 224
2906 1221
6154 9018
1210 6589
8683 1227
858 9658
4127 10162
7557 8050
1193 6973
2152 2338
8353 10027
2825 873
9780 3205
10570 8812
6384 682
3138 9972
6708 8412
3039 3431
2869 10298
782 7811
5519 1175
9504 4109
9021 1227
8861 5222
4812 9119
2517 6046
4209 6354
8671 638
9179 3423
1455 3489
7469 6655
9415 6016
10302 9625
3654 2629
4580 1176
4125 10662
3091 6061
8174 4003
1202 960
4335 10662
7375 1215
3987 1739
3246 8089
3365 9064
2296 7134
6718 8826
8236 2450
10449 4069
1240 10544
1219 7504
3439 3705
6264 7920
3169 4128
828 1191
3921 1926
5156 5307
6469 638
8198 8390
5709 6361
1093 2490
8823 1773
641 6783
4898 3316
5316 5636
1240 5040
6489 1179
3193 1820
4761 2937
8544 4853
5199 8923
1572 6589
8039 4509
6145 8168
2149 5059
1209 5281
416 3429
6726 8432
4531 322
9844 2119
1334 6533
220 5831
6280 8759
760 8474
574 8189
7833 5460
2640 6489
8991 172
1200 9936
7083 9039
6016 10378
7491 1631
8140 1164
9002 10220
2276 6289
9196 9299
6361 1426
8409 3666
1528 4832
1737 5981
7489 2163
1420 5437
1779 5823
10147 2154
4243 5731
585 1773
5929 4020
77 8861
2341 4860
6148 5797
6440 2815
3544 661
5010 10071
9380 3783
3417 1202
2113 5397
8473 9517
8683 3703
314 4732
1196 2645
8610 7083
10315 4136
8406 10147
7495 357
5012 2899
1616 5545
9848 3056
1309 8431
3716 1227
1319 6277
10698 1347
1517 357
2261 7489
8132 9910
4338 5831
6213 3906
8551 5341
7291 1192
2802 1179
8512 2150
5463 8127
929 2240
5460 3580
8273 3542
2827 9362
2815 1572
1172 1989
1172 1755
4644 5545
2804 107
8139 1221
3544 8299
1617 7289
7129 8749
9765 8104
3720 8264
2137 5338
6166 121
7406 9339
7216 2066
8861 3507
4069 4622
7914 3313
5022 41
1219 587
1926 1926
4900 357
4617 9100
1225 6998
322 6372
8818 8239
7129 6448
307 9432
1075 6457
669 3204
3747 1543
314 4613
15 7292
5929 928
319 1905
4714 6972
6490 5234
2846 10553
5062 6209
3414 3791
2528 7216
8189 9825
688 9696
1175 1231
7540 325
2032 6549
2537 923
3273 727
5251 9242
6016 728
1191 640
5505 4393
2537 3956
2392 8923
9044 334
1517 2342
1176 6289
5716 7603
9128 8139
5494 2177
2544 8056
6333 638
6591 1176
4860 449
1914 6589
10134 3244
8826 9697
7750 2846
8858 6240
410 7488
2828 1522
300 348
3690 2365
883 8127
7629 5830
6314 1915
8517 2501
3995 5059
1905 3752
7304 8140
4126 3576
7445 8542
8749 3208
6392 10712
9214 3124
8232 5305
9649 9897
6289 3817
7294 2260
1113 9518
2714 322
3474 342
4709 8834
6227 8056
3781 928
7508 1386
9531 5929
1334 8300
638 10131
3224 4069
5752 3072
9798 3782
3851 9636
10450 9500
10169 8368
7897 9251
9129 5281
1255 9321
4331 7736
9899 7961
6289 7371
7756 10408
1215 4928
2018 2899
8527 9723
7507 4883
6655 8239
2592 10276
2953 1238
10649 5226
1180 2538
10065 6529
2342 9957
3851 9120
9823 9662
3848 6659
326 3279
1884 5241
2416 330
8692 8746
414 2856
8198 5081
2305 1233
10533 1231
1901 6882
5414 6620
2219 4622
1206 8056
8860 8511
5081 10085
5341 8605
3071 7735
6145 9387
2298 4230
1116 7329
9519 5929
1221 2517
8621 8139
121 4364
10426 1081
3993 7603
1622 322
3878 2773
8057 7920
9209 3147
8520 7148
2324 7831
2493 1219
7488 5714
7565 579
3847 1491
1269 155
303 4105
5808 197
9974 6758
342 2019
6135 2006
5267 10149
1240 8137
1399 9647
3497 4331
8127 1143
5389 4126
2178 4231
1213 3534
4645 7746
7450 4215
1491 1394
1426 2123
10624 4331
6570 6617
4435 1212
6801 1907
5122 8486
2700 8940
2900 7496
5566 8646
1615 1440
5831 1361
8288 2273
8812 5277
10361 10428
10121 4037
3563 7538
1334 10264
7989 3150
3746 1853
1194 2281
5988 8559
2139 7635
7486 7837
5562 8797
10197 868
4183 8426
2415 1175
4861 3907
4214 7342
5885 10696
5456 7230
4905 136
2250 6227
2126 3228
7381 9151
9532 9320
1185 7562
2640 7791
333 641
9782 10376
3329 893
972 1222
4864 5067
2270 7181
8818 2270
9316 4996
1197 6923
5544 9923
8512 3151
2774 8091
3208 260
9017 342
10238 7916
10074 8444
7147 8244
2827 366
2571 6529
2889 5282
10630 8169
1197 927
1219 8528
7129 365
253 1205
10408 2677
7037 845
3608 167
3187 1791
6802 2703
5515 9851
1430 6569
6081 2987
1337 897
5091 8708
8950 2923
8048 8189
3154 434
9193 10633
6903 6224
7580 6368
3268 7321
7294 6359
7294 5636
3193 10438
1654 3301
1215 6491
2537 3508
10384 7353
1238 6840
5849 8075
4246 5091
1517 9991
315 1179
7367 1224
1206 4165
1773 3240
858 6007
345 8093
3684 3151
3782 10428
348 8512
4173 184
6284 5514
1171 4861
6793 6173
6490 2226
1651 4988
2213 8527
2630 641
1426 5831
9974 2592
9937 5233
1653 351
2516 1238
8502 10011
6582 9286
322 8232
2155 8406
4077 6343
2610 5415
1113 7090
1224 5389
8189 10409
7421 7508
7129 6443
5485 6360
6683 7351
3898 10362
5531 1659
9448 1225
1337 6999
1229 871
5563 4895
10703 1226
8551 1200
3595 263
8849 8844
6234 326
315 523
4139 3508
3193 1164
1176 6493
3151 9530
6266 342
8471 7384
10009 1896
9501 1219
9726 9588
10162 7477
1181 8592
9579 4943
3715 9014
318 2929
5470 2822
5561 3429
9215 5544
5011 5437
3822 7217
5588 4623
7774 1631
1165 9192
10162 6001
2864 1351
8810 8719
3244 1857
1096 6007
472 10389
6788 6007
9850 1237
1544 10435
8117 390
8185 3917
41 8812
9063 7294
1219 836
9395 2253
7804 816
8843 8508
9189 835
6011 9064
1773 1226
3293 9120
3310 8608
6838 2700
4714 4702
1229 1172
5864 2082
2307 4078
4487 325
8893 2756
348 8590
7746 4903
6314 8871
5325 8139
5231 4129
3749 4546
864 1023
8749 7557
692 7483
290 2276
8952 10287
10572 9321
6713 1491
6142 1197
10280 2815
4718 7603
1179 7623
6851 7044
718 4231
5849 1544
8093 1176
10201 6723
3331 6656
2430 1228
6987 1206
10650 2802
7768 593
6224 229
8991 5850
1757 7391
3851 8139
342 661
1775 3282
8409 5416
8927 2846
755 5305
8368 1240
8763 3269
10299 3014
8613 3208
7635 1241
6648 8239
4659 6219
7910 3123
638 6354
10074 4001
1179 5460
7643 8189
167 1605
303 181
9013 8056
1192 5936
8454 7216
2730 733
10240 5868
2260 4692
8827 10166
1226 3134
1798 5164
8830 9873
5951 188
4646 8508
682 3461
10418 3432
1910 8508
1430 4045
9087 7032
2010 7250
914 6987
3660 3418
9603 1926
8135 5398
5419 4900
5203 8189
8169 7569
4059 748
1314 9014
1890 914
6526 183
6920 4230
9528 1874
2010 2299
2240 2216
1197 10702
1223 2529
960 566
8185 2804
8816 3151
4700 2640
2357 5105
5073 3786
5494 1813
1176 3256
8321 721
8892 4396
8516 3331
6449 8929
4183 5324
7489 5437
2500 8986
234 5305
2830 9309
5986 8954
6152 8366
6739 5545
8257 2206
4885 6945
1175 6007
5355 7496
4604 2592
5929 10555
864 8585
350 4735
6168 1431
6366 6359
2897 4860
2569 1624
8595 3694
637 9574
6943 1206
2155 10172
1206 3167
8360 1971
7623 2206
4900 4418
9782 9532
1236 4101
5051 6504
9857 3329
324 1718
5031 7344
3031 5700
4978 10720
1228 5385
4909 8526
5830 1517
5929 3491
334 7286
2543 4919
8189 5929
7586 8577
5183 9532
417 8139
6325 4720
2828 1615
5005 3265
2771 2575
1241 928
1910 1223
5498 6036
2600 8238
2297 7089
2585 10148
10332 6274
2125 8849
6615 9730
5742 1485
6289 4794
10162 5152
347 1235
2292 8858
8829 1219
7636 9570
10435 2293
8184 8825
1099 1194
858 8522
183 6836
3418 7557
5073 8075
1226 253
5229 10162
1197 8169
9926 5881
1494 9697
7294 8826
2120 3280
1874 9317
5215 8422
256 5341
7557 4903
9454 7266
1239 8138
6164 5030
138 1257
1071 4763
6617 8471
365 10446
4070 4493
5504 351
7743 1175
10009 2736
8117 873
1194 2682
2276 3851
10335 5076
1223 8991
10045 2360
1225 877
1791 8506
8514 7329
308 1172
4077 293
8823 1172
4765 6936
7831 2547
9659 1670
9195 4999
1347 1234
5385 1238
4332 342
3715 5859
7445 6007
7180 1171
9002 9246
8772 3703
10212 8088
5515 1428
6869 7656
8196 8508
4633 9636
1786 2502
5039 5318
4834 8410
6956 5515
1726 852
9910 3206
3703 417
6528 348
7750 6219
7230 7033
7289 3631
1144 722
1427 3151
7286 8496
8928 4675
5040 21
1357 155
9526 5545
8621 3999
9706 2688
3478 435
6406 8290
3966 3090
6619 2225
4703 1463
4128 3426
9395 10456
5093 4076
1427 3725
7483 3660
1237 7491
1809 77
815 10428
2216 8242
2918 6532
3773 5332
3822 8830
4098 449
1914 4523
9807 5870
8191 300
1451 6489
8817 812
8522 7187
3655 8890
10177 9058
5764 7294
4093 1142
6400 2332
10216 10428
5276 1228
8390 1376
6148 1842
6764 612
8239 6013
5010 8857
641 9307
1079 2210
8486 1205
7834 3574
1849 8409
3602 7694
8189 1181
1361 6824
9718 6979
6608 10306
4504 8141
3267 825
3569 4151
8409 8872
291 1880
1269 406
3156 2591
6404 3877
8116 8835
1386 10258
1954 295
1175 8684
2840 3151
1194 3329
1231 5509
3233 7291
3974 7588
877 5009
3430 6253
4573 4816
2264 8528
3419 2242
5512 5485
1226 9662
8711 8129
3362 320
8252 1773
10442 7768
5514 2640
8409 3205
120 1334
7336 4640
5010 8879
2818 1851
5566 5281
1200 8889
1725 1194
194 320
3387 3193
3508 4717
3154 1231
6783 120
8136 7183
8901 8139
4683 3777
316 8506
7472 8506
5563 4681
5545 2340
10690 3385
241 300
7286 9521
641 2997
1861 5281
6078 3310
858 8426
3873 9662
4003 5292
8173 7743
3058 10318
4918 641
1564 979
5929 7253
755 2663
1235 2533
9287 188
6137 8778
336 7216
6491 908
8812 2252
2591 8353
2279 156
3490 1235
7421 2279
293 701
3716 2537
963 4090
5950 9321
3151 582
2473 1131
5769 829
5563 7708
7065 8860
10197 2457
8835 1172
5398 2210
322 1205
928 8093
637 7750
1197 5596
5190 2509
6766 8448
789 1683
2320 1171
1726 8129
3794 417
1181 641
2457 4645
580 10544
7688 10318
4912 121
10243 6354
5189 4076
9909 8759
5493 7844
1226 4866
7339 3792
6690 8426
79 893
8733 5276
6508 7578
2280 1491
10181 10420
864 1429
4293 1181
7508 5569
9138 1169
9797 2589
7748 6007
4125 6620
5240 721
4456 10340
4215 8056
1739 3387
8971 9744
325 102
3628 5821
4620 5520
2316 1194
5830 4942
10518 1430
1441 3956
6970 1075
9532 10304
7292 1910
1176 2575
4247 5093
2927 1176
314 1808
9432 7496
5460 10162
1447 9951
1208 3409
312 3191
3327 6619
1600 3374
3208 9432
2335 2889
6154 4777
10036 5498
9258 5986
10134 6323
5636 1179
1534 4890
4702 40
2137 2629
8889 9546
2640 7543
4261 156
5743 4951
5690 400
3778 2512
5346 5752
3822 8849
5281 5929
2014 5010
789 869
3090 638
6007 9848
8406 1231
4458 10435
9652 1271
7289 2210
1152 6359
7501 7229
8861 6824
223 5046
4615 2802
3474 1267
4124 9843
6542 107
893 3715
4170 3356
1219 418
2521 3630
8609 4966
4425 4698
5319 10357
1199 10442
1181 10420
9021 8127
6446 5514
2629 5386
4098 58
3332 1179
3883 2221
8518 6491
1200 7367
4328 1142
9532 1571
3155 6450
8717 6549
6181 5515
1179 6007
10227 1612
1901 1215
8128 4149
2825 7293
6988 3924
6506 4850
491 1238
7292 9450
6491 8405
7330 10544
6508 1330
10442 4926
5141 8117
2257 8235
836 7149
2903 2813
10428 3528
9435 8733
8273 6973
5929 1176
7707 9609
2510 9128
2158 3583
460 748
8016 1228
3460 1241
5073 1235
4474 3551
2815 1213
3331 10336
7367 3055
8090 2899
10712 9294
41 347
9317 8517
9919 2433
4393 2156
1698 5059
8149 8062
472 4129
5937 6490
9766 5868
6008 5278
1171 5120
4330 4018
6340 9098
852 3124
6930 409
10097 8189
1653 4036
5291 6314
3716 2846
584 822
6154 782
3600 2242
7914 5731
295 1883
3377 6618
5114 10024
1453 8488
2504 9286
8135 308
4578 71
7289 2802
5989 1926
8260 4214
6721 8858
9214 5093
1239 5538
2569 8759
8454 3513
4149 7748
8181 308
8823 4776
9120 6389
5046 5588
9084 1024
10710 5246
7746 6619
3778 3544
8517 6508
1567 325
193 2457
1228 1192
3401 10613
4208 6725
9196 6154
660 623
7635 3387
4353 9913
1926 7322
9070 3371
3805 9673
9200 2836
1573 4811
9289 4125
6826 8409
3189 8823
2279 4418
1206 10488
6456 5752
1853 782
7656 2923
10525 7626
1199 6008
5386 588
9432 8056
6940 8120
6523 3686
3153 5929
9786 10420
5244 1231
1533 9526
8189 1269
4841 5391
1170 326
2972 253
10149 3151
178 3043
941 2802
4085 7971
6714 7743
3489 1431
109 8269
7021 6884
836 4148
8139 3121
1228 1225
3705 8592
320 8216
315 5722
1199 5333
7292 3156
9546 357
5929 10174
2537 6743
5437 10534
6810 9526
1234 7380
75 9488
2569 7259
1926 4571
3817 3519
9320 6829
6456 9082
2828 103
6081 5850
9421 9697
3576 8640
724 8810
1428 3956
8993 8672
4294 151
3848 8502
4781 1737
5455 1910
6351 748
3747 5245
2161 1199
1215 1241
8746 4264
2756 4917
8835 303
9540 1599
6016 10482
9403 8242
2802 1509
9189 1202
4422 9654
110 1921
4610 1171
7250 2276
10303 8089
10524 9696
8551 10074
357 3930
5546 7707
9259 2570
3576 326
6542 6154
5012 7340
5031 7444
7636 2450
1227 8846
10435 5385
4410 6658
3024 1491
6505 6519
7044 3013
9913 5514
2430 8139
5592 7988
8189 5637
3987 6148
8317 7832
5497 8953
1915 1423
10418 1233
3443 5514
355 600
826 8717
9532 4362
6145 5824
6460 3438
8864 1192
8973 782
5515 9395
3956 600
347 10726
5260 7905
5509 9532
7744 1197
322 9491
4567 1240
2154 307
9796 8056
5398 7488
977 5514
7340 6135
8821 6264
2408 5849
2900 3136
10148 10446
760 2133
8350 7640
7100 1085
1222 155
8797 8834
1426 3987
6490 6046
1179 6232
4575 7129
6897 5544
638 1098
10712 2881
1229 3466
8285 2453
7658 2311
1224 1721
4324 4250
6145 6351
3234 2802
307 1334
4210 6228
1409 8981
8514 713
1181 10485
2923 2257
4704 8356
4067 8368
1094 3591
5270 454
1446 302
1572 3687
4125 3136
6656 4944
9567 7229
4571 334
170 2802
317 8827
2493 858
2923 4864
1773 6016
348 9519
2919 9675
2381 348
7294 8551
2840 8518
741 2258
6443 1113
2221 10570
1905 6357
5594 5073
2943 6774
6091 3866
8930 4900
9120 3778
4215 8056
3879 6487
322 4128
10442 5986
1228 7919
5849 6268
9655 5446
8409 6598
6234 2866
1214 8427
2538 1798
8138 7804
10532 3881
1181 1191
7277 5286
1143 6714
596 2162
6008 8035
8515 231
7920 8830
7633 6491
2335 7444
3792 7612
1241 5636
9713 1192
1179 5705
8140 3778
8602 8177
8445 2640
893 2776
3631 7339
8169 6658
3532 2646
1223 9044
1081 8820
8928 748
8379 4415
3951 9287
9012 8139
8891 6209
8120 9660
1849 2828
1866 4360
3092 9070
5813 10435
1200 4148
9200 2331
8926 1787
8440 7735
5867 2330
2999 8528
1003 6528
3193 8515
8189 2047
9236 6219
8282 8426
2663 3908
7322 3602
3162 8180
9647 3894
2618 8834
2242 3778
4150 5576
5951 3151
1222 10430
6927 8008
5606 7895
8831 8406
2899 2856
6226 1172
8929 8426
2934 6896
1798 6161
2645 7186
3956 9304
5859 8216
1223 2651
7251 2678
7129 234
1758 4265
8273 1842
9829 1199
1241 1441
5524 1772
4446 1176
9120 5266
6212 2494
3123 3719
8891 1572
5529 6066
3591 8392
10623 10049
2152 2774
7229 3190
10306 4977
6055 1537
4070 6242
1237 10571
7968 5929
8353 9926
8528 1233
7292 1772
6489 2032
6782 6891
2570 2538
427 5087
8431 2519
1445 6059
2155 2640
1238 6135
4982 449
2771 9697
3694 1531
2320 2807
7259 4861
1791 17
4846 6502
8056 7996
2804 963
8377 1026
5422 1223
8744 10435
2126 2298
8137 6489
6940 10681
7291 5831
4100 8827
4672 6712
9527 3654
7798 7580
355 776
1575 6565
6714 325
1786 5248
6347 3138
8368 2053
7289 1236
2804 3156
6058 5768
641 1143
8861 7756
892 357
4703 1194
1926 2053
2178 5563
6490 3956
1194 4709
7353 6490
1735 1845
8923 1624
4887 80
9740 3600
8374 5545
8035 315
595 1205
9670 3151
1183 10570
6007 8654
7583 1176
9640 2319
730 7329
7689 8406
7757 4361
308 4076
1241 4425
7750 2889
3786 2301
5929 2770
6007 5589
8116 1453
10015 4918
1924 9369
6758 6506
1236 6014
7250 5849
1241 6384
8831 6507
430 9803
5010 6360
4939 7995
3898 7533
5234 6334
7003 9636
4610 6228
8826 3352
1799 6574
6383 5680
4861 4871
1774 2734
3029 1175
5281 1197
8823 8322
1142 3876
2926 2016
1846 3987
4887 4954
1882 4605
2793 9195
3749 6623
2944 9847
5091 3838
8168 7658
6908 1224
641 8881
4294 876
3843 1214
1095 6489
3515 7488
1214 3414
9433 325
1191 1144
173 8090
1206 8685
7352 1179
6943 2158
9820 9806
10132 2903
1531 3781
7230 9320
8879 9493
10303 3608
8765 1849
2576 8486
1172 1491
5472 2141
3385 1171
1225 10428
9928 8016
1426 8796
1228 3576
5304 2511
170 8517
8926 8189
1849 8201
3643 8319
3375 9828
7489 319
8624 886
1175 9138
8368 8189
308 5362
6361 4193
10332 315
6219 6007
8844 1171
6270 1612
4580 3124
8388 406
9362 4421
5752 1233
9532 9860
8496 315
27 10099
3332 6286
660 7351
10172 8619
9044 5437
8075 2399
1464 3730
1179 71
3704 6489
1503 10131
6007 3023
2107 10334
6265 9910
3372 5043
1194 6896
9382 1642
4799 490
10354 5951
315 5500
3357 10600
3252 2899
3282 1214
9947 1197
1239 6826
10544 127
6723 3995
10158 5264
7504 10065
8855 10380
1257 1798
2320 6359
1501 2350
4861 5291
2772 4826
7592 9640
1682 3684
9046 8945
1010 7291
10258 7291
7566 8288
3206 3782
5904 1205
6712 23
6306 8128
661 1241
1179 9622
6384 6362
2466 1227
7074 2380
2663 9240
2815 2719
6975 3655
2774 5884
9900 6469
3402 4098
10085 1202
89 155
8409 6535
5515 6017
1148 4332
6372 7055
9536 8075
10148 5515
2703 4617
1229 7971
1841 7689
1773 1228
337 7253
1191 1427
562 5276
8551 8551
9190 6783
8829 638
4213 9579
8483 9787
8139 4860
8886 7036
6619 6151
3041 1926
8406 1229
4064 9156
8549 10232
7830 2919
8280 7129
1142 2802
8432 4067
10544 2889
7336 1616
1908 4842
8353 6713
88 5881
5637 8189
1198 6008
2064 2846
1241 9400
1229 1225
3491 8506
3328 7657
8307 9884
4861 9120
2053 2337
410 320
8426 7292
7189 9927
8551 9126
4708 6148
6869 3134
5852 1369
8502 322
985 3123
10420 5254
318 2150
6289 6183
7748 8426
1624 473
5276 1641
6871 4511
308 4794
3778 299
7292 10086
1199 9528
2550 8409
7711 1215
1224 3164
10656 4700
1236 1179
390 7294
3954 3189
3954 5218
2210 2130
5737 8409
8776 3573
1834 6761
8857 8690
6224 4567
6968 10456
1255 3783
2771 7508
5281 6489
9906 7291
2774 7090
9631 8035
731 3452
6923 7686
8486 8855
4297 7101
7205 1365
6053 4434
6007 10696
2512 1205
9927 6113
253 117
9238 10397
1491 7506
10544 1171
10160 325
641 10544
8515 3767
8849 5831
293 5252
326 3706
4399 6354
1223 10456
5494 9400
6040 1172
2775 5502
7294 8709
1902 4861
5770 6255
7339 7263
155 6360
6137 638
5306 2576
1235 1717
6369 4918
930 7435
2622 417
6037 3597
6266 10398
1408 10613
5276 7475
2581 6620
5051 7421
6384 8239
10067 3190
8278 8078
2267 6007
10303 1171
2276 4871
6987 9434
2895 10372
10435 5293
3147 731
8103 4910
8426 1849
1452 5801
9621 7014
6034 79
6037 3767
9416 1537
1237 64
3670 2123
975 2908
7699 8812
86 9433
7289 4069
1169 8871
308 10544
1526 6490
8749 3600
5514 5342
8514 1773
8619 2805
297 1167
9001 7289
10570 2804
5436 6265
927 1799
8483 638
8849 5008
9299 4214
8548 6410
7847 2126
4918 5495
8137 9579
8155 3237
1229 3908
3351 760
8858 6955
10334 8544
2640 7293
1179 9639
8137 3716
8242 3036
10209 1685
1205 9790
2516 5487
3655 7253
2775 9363
1702 8515
10220 7384
4952 6064
8483 8267
5391 1229
3978 1452
2150 2775
5823 1071
7486 1172
9785 8881
5949 4977
5325 5056
5082 1202
9591 8994
478 2331
5306 7277
10433 3151
4791 134
5514 4971
9804 5002
8409 6359
748 10696
9299 9526
7506 3154
10475 3963
2708 2827
10038 7230
10408 3280
8709 9317
2471 4995
296 4937
9124 6170
8189 5566
3509 1756
3194 9526
6854 1849
7746 7339
10303 6875
2257 3115
1836 5727
9060 7311
7656 8653
6903 782
5494 6508
4887 1365
3072 10148
7882 3851
8350 6112
6208 6350
10570 999
9877 5391
4578 5281
5515 3781
4952 2147
6265 2153
3489 6379
3280 1004
8390 8002
8893 1156
9148 7990
1786 6903
9299 4905
325 325
7194 2147
8201 4460
7017 8512
5276 6234
3151 9851
3311 3778
9621 6242
1070 641
807 7766
10402 9935
2640 8826
1224 2827
118 8858
3185 8829
3121 5398
3543 3509
1901 1224
1854 3875
2812 2606
4037 5562
2849 2407
5545 864
1238 1234
9283 10135
2813 1898
10624 9937
5106 440
3261 6154
1186 8823
1175 7630
6219 8137
3619 326
1448 1804
1836 10365
9118 8517
2716 1491
5514 5205
8875 4826
4129 5031
6506 1231
8857 23
3205 5830
6491 7920
1685 5514
9650 7060
1930 8316
10415 6573
2904 1957
5929 9288
5059 4250
2458 760
1426 2457
1395 6987
6007 1116
1175 8075
3812 1537
1512 4688
4765 3703
2224 9653
6480 8090
1197 9932
8240 5929
2224 3749
10426 5865
3215 2155
8861 10426
8653 757
8353 8508
1671 79
963 4215
8406 7315
4125 10307
10697 6491
10362 5398
8936 3489
7750 3783
7293 6987
9627 6226
3988 1498
748 464
6793 5040
6135 1222
7229 3375
1226 9828
1238 3595
5089 9286
10104 7229
1632 1926
5894 10280
4877 4861
10544 3963
3926 1915
8692 7065
1463 2430
5926 3474
6603 8117
6957 10147
7603 4125
5859 1223
7481 7656
3878 1209
5459 4981
4077 637
3792 2213
9910 9002
6651 8831
4662 4338
4658 762
8201 183
8137 3204
3372 6490
6660 3703
8382 4069
2033 10105
6007 2663
8291 7294
9877 5830
641 1238
1176 10197
7603 7294
8173 6623
8917 2122
10164 4956
1214 3301
8134 6898
1915 127
1208 5405
5772 7445
6714 2150
5389 1914
406 1215
10456 10425
10724 6684
9064 5968
5636 7289
7657 2701
1591 4540
417 7804
8127 5520
6488 9440
8587 1915
1205 5859
5544 3237
1491 5881
1209 1185
6495 3956
9657 8834
3668 2840
1572 8486
4077 2870
8811 3583
2865 4148
7804 6269
4067 1237
3586 315
1226 5306
3243 1231
6260 9210
1236 7491
2002 4826
4643 5126
8707 6988
2298 1621
702 1231
2206 6112
5949 14
6548 6512
9998 1240
2061 9782
882 2276
8915 6240
2500 6037
3154 5986
959 8745
7491 1943
9448 638
7292 6467
1886 8551
5485 3851
3138 9517
1176 403
2827 9288
4123 5262
1199 1921
10546 7367
8768 3206
5831 4297
1900 5975
8189 3259
4475 7508
2320 6897
6361 5024
1269 2315
1408 8496
7501 8238
10149 6134
9316 10220
8587 6358
6834 8486
9344 3124
9944 7293
9055 3044
10335 2517
2622 8894
2813 1215
8932 712
167 3385
1214 6392
7129 1849
9631 10200
7623 5075
7597 8810
7743 8140
5858 1930
10435 10053
4076 7569
8991 2856
6423 2512
9179 1739
1179 6981
8709 1175
4723 346
1226 9907
1240 1405
1215 593
3973 8810
8201 2657
7294 8426
1240 6417
1202 9128
41 8991
6683 5881
8861 9974
4478 7522
3765 5566
10415 952
7129 8914
4018 303
970 478
1176 6242
3414 10717
3893 8527
10165 9686
3282 10626
9579 1833
1202 2815
7285 6007
1333 3280
1719 10435
2572 6746
5281 3794
5408 2319
1241 9993
4667 7506
4215 7015
7489 4887
6702 2802
6148 7286
7501 7294
2005 3047
7508 1072
6506 10362
320 1319
858 2550
3921 3491
8655 1228
3844 3162
7641 4195
3434 8273
6709 1191
1930 2640
2443 1173
2136 1509
5545 7289
1365 1172
10624 6600
6234 8939
1238 3134
5438 7830
1222 8990
5460 9400
1454 1910
86 1091
8056 4860
3597 4324
7603 10491
3580 8486
7286 4194
10725 2648
1039 1849
2663 4530
1206 7488
194 8835
2227 4527
307 10334
8148 6139
322 2320
5321 348
8189 1685
1214 5813
3530 1200
184 7058
2217 5863
3765 5276
8585 7770
3684 6331
7508 9657
8129 335
8246 10173
2276 8276
1849 3684
173 5437
3765 2730
4930 5341
5868 7750
10449 7129
3154 7745
2075 2769
8426 4952
7065 9131
10070 7368
1191 1200
1146 2728
7294 8406
8812 4861
9064 1181
3048 1175
7886 9579
7827 6037
8409 5514
8709 7718
5951 4691
7129 3204
1154 1152
4572 322
10220 9022
9958 7129
2229 8280
2776 6619
77 5091
2568 6226
307 6904
6818 7445
10694 9223
8834 9189
9047 8871
1572 2305
9873 1261
2158 6726
5927 7445
708 1750
6940 2522
523 4178
5929 7129
3033 9311
366 9124
3583 10319
6775 3134
4627 9022
8431 8431
4628 1205
8692 2517
7336 6354
9485 1080
6035 638
10147 5544
6154 6395
8886 4931
8502 1711
9112 1400
6503 10717
8855 1732
9330 4918
10435 7210
7656 6366
5880 1145
1615 8409
3204 303
6225 1093
7968 155
4130 1226
8139 6339
2498 7897
5933 5566
8269 449
3414 7920
1205 5849
23 5009
3491 2301
1857 3473
1082 5578
5446 4909
7570 6007
1219 7916
6177 8879
8542 10009
9298 1191
1615 1229
7215 6427
2431 6007
3234 10221
8733 8238
3138 8280
3185 1926
3842 1209
1176 1199
2122 2866
8410 10162
10402 1729
8810 3602
8138 5394
4130 7230
4340 4139
4433 4633
1544 7055
6490 8721
478 6742
7218 10243
2640 3242
1225 8619
4333 4656
9521 4640
9014 2740
8449 2572
3529 7193
1073 2033
2663 6930
6683 7919
5544 6987
7707 9698
280 318
3995 4839
5240 7293
845 10569
5514 4076
1418 64
4765 6444
1884 5830
10246 1227
6987 10409
8834 318
1625 6964
1142 5433
9120 2571
2420 616
5515 3772
4952 7375
960 7103
1824 1570
1206 7337
6507 3124
10438 7088
638 7033
10397 1468
4053 3035
4826 1491
9021 7230
1228 2206
303 2465
9591 4123
7289 2360
5226 7548
6491 6937
1222 317
843 8913
2596 8177
6314 9233
2166 600
3732 4018
7737 10504
6998 1191
342 7770
8140 5093
8511 1237
2775 8551
8619 129
4763 4449
1231 7044
9178 2127
5052 4129
3705 4194
432 641
4330 2176
4914 1224
8516 7229
79 324
10623 2544
6897 7897
3600 4630
1172 7292
1271 8232
6278 10362
3807 4937
188 9230
5824 7090
1814 2708
2439 10170
3755 1567
8273 10163
8899 5093
8817 2802
1225 1685
307 185
1599 9226
1372 322
8448 1849
1737 7609
4640 995
579 1821
1735 2973
6360 9642
3765 8831
2866 2653
6137 1236
10428 7783
1200 3079
6316 8843
10220 7303
36 7580
8117 7588
7338 10415
2033 8595
3167 790
1230 1172
1231 4409
9513 10167
4075 1172
1176 3243
7656 1392
4079 10428
288 8716
209 7067
4966 8138
7294 6486
6583 6365
7444 8849
6496 336
6405 3990
4573 4124
6152 5520
8717 4008
3282 156
6443 9040
5512 2496
5459 7835
4887 7743
9448 5210
2127 7988
9852 7537
637 8587
7689 5740
8120 4860
1226 3138
9995 8368
8406 1427
1558 3282
1291 3907
3472 1926
1732 138
8820 2280
1228 7368
6618 2433
6522 6040
2053 2592
9042 8508
2173 9002
1526 5009
8829 3669
4903 9448
348 9532
2049 1241
7847 3668
8189 472
5504 7055
2364 2524
1230 4810
7129 5515
6686 8117
7246 5555
2478 929
307 5281
5165 4580
156 1215
5242 1202
8587 8075
1215 2508
8448 4458
4127 5065
7746 4234
1260 2866
318 6225
5240 3894
1839 2013
6340 5951
7103 3491
8431 3719
9579 7425
9490 8621
6314 8252
3908 5091
7264 8140
1181 7746
10307 8826
3903 8239
1628 10717
2206 3421
10724 1926
3136 103
789 4644
9021 10667
5389 342
8091 7565
8556 1445
351 5396
2830 4370
1192 638
322 5008
9189 4714
2724 7340
4009 2631
732 10627
10250 8056
9711 2302
5880 326
7753 127
10426 71
9439 10631
1234 77
645 9839
1235 4546
2622 5401
7842 5561
2342 1096
3329 2616
8319 3967
3737 6702
1209 2857
8265 3489
1172 835
1993 1181
1076 2319
6390 3505
6227 1882
10304 2316
3851 5768
2846 478
1724 10076
1788 43
5366 7498
5437 1437
10533 8810
1241 5637
6542 2865
4130 2948
10420 9484
1209 9299
3863 1491
10435 8825
7294 2438
637 4905
5026 9232
5355 8517
1198 359
2047 7588
8368 921
8721 3716
10147 2776
10303 2537
7968 2956
1624 10057
1990 5281
3297 1222
2575 2931
4887 3234
10351 8481
4763 5562
6008 6152
1226 7763
1229 1446
7289 6814
4070 836
7738 2486
6007 1224
5968 2163
9661 3331
8843 5281
7388 5043
3655 5240
2149 8225
1752 1505
9820 1236
273 4125
6016 7623
5306 10698
3015 9785
10725 10418
473 10426
5218 2889
3374 3080
6016 2544
7737 8755
1827 1113
582 8811
1721 9621
2114 1422
10147 2813
6007 8991
4076 9677
1205 6424
571 2815
10409 3375
1539 6897
7583 3684
1210 8844
9192 2488
7294 1448
9532 3439
8128 7736
6698 4785
6286 2846
1369 5998
1453 8864
368 5787
8056 4898
10373 9919
6416 9062
3544 5534
8683 8508
5276 6137
9557 3076
9702 7329
7357 8189
6923 2533
7971 1500
3754 322
10438 2923
6286 649
7253 8544
8189 4952
6709 7557
10717 4346
1354 9421
835 5710
6064 6923
8826 3439
3465 1236
3783 3847
2665 4776
2920 1179
8426 9733
3162 4621
4334 8620
7603 114
8189 6444
5558 4330
10065 3576
1209 7221
6007 7496
79 3335
8835 4156
8276 7795
864 5093
7014 314
10162 4765
2640 79
10640 1200
6360 8823
79 7748
2923 1202
10389 1495
9651 8169
8551 10321
1235 6150
3600 4827
8075 527
6801 8791
7482 231
8079 300
3156 5271
9189 8278
10298 8129
7635 1632
2592 5514
1533 4297
4671 1379
3636 7129
5218 2057
9877 4546
8349 4076
661 6461
1230 5281
315 6727
124 1786
9388 3667
207 8733
2135 10544
280 5024
7557 4765
4244 10409
8562 637
7858 1463
8823 6070
7627 9910
567 2875
3329 4504
3121 10303
3684 1179
374 1173
1612 8361
8858 1522
2812 10189
314 6698
1790 9782
9418 3414
368 4526
3136 8483
8147 3206
10606 6934
9526 7636
7677 1226
8361 2704
472 9254
7489 6587
4178 3243
3298 9215
1233 8093
9298 348
6154 6987
1176 4123
5986 2108
10334 8515
7291 3703
128 10719
342 4926
631 5986
7076 3583
7916 5318
5286 8296
8519 1221
356 4036
8129 2866
8506 8313
6987 1542
2544 8965
6783 7508
1172 7496
61 4581
3023 4861
9053 8016
1612 2899
4098 4333
1891 9520
308 1855
5363 6993
6594 10478
4137 7352
9084 3261
4125 2813
1176 1739
10526 5029
746 5930
1192 2273
3243 931
4705 10678
3778 7489
3138 3332
10220 8238
3234 4271
7530 8864
1197 9151
4899 661
3123 6286
3845 9874
8189 970
2013 334
2154 2158
1219 2061
2815 6152
7581 6823
2053 4821
5318 8843
6541 8602
4130 2551
1237 8189
6435 7158
3851 3123
1572 998
10449 8486
748 10182
9403 1240
7215 7735
330 3755
9785 2206
3433 7147
4297 8515
1470 3418
3421 3603
7489 6733
2728 8426
10071 6364
9910 7423
8720 4878
5306 5010
1730 1455
9588 10104
5786 954
10717 1206
5276 8486
1215 7581
5412 4964
1615 7192
3721 4370
9200 1063
7294 1559
1228 10435
1235 7707
10397 1086
4246 1454
2592 1158
6491 7318
281 1213
1888 5252
8225 4758
7974 899
9287 9299
3398 5543
6895 6166
5545 414
1198 8138
7543 3374
5276 3234
6493 6268
6940 2813
3374 6137
6449 3423
8125 8881
10190 3654
3782 7251
3600 3181
7245 41
5042 6466
5776 8056
5929 3031
9434 6923
171 5813
4657 1735
6456 357
928 7959
5511 2334
1653 9579
10209 10299
342 2640
1921 5240
4859 3154
1619 1234
5929 6802
10195 329
7293 10243
5233 9034
1842 1235
2210 10274
7955 10613
5831 4495
9262 1525
5013 8810
4566 5636
7445 8924
3603 3182
6548 9287
1199 1223
1558 4966
156 1445
5562 436
3839 3583
1844 3508
748 7968
7663 3765
3822 3499
526 5372
1191 7289
8855 4026
5637 7752
3334 3536
7241 6078
4385 8426
5515 8843
2582 8288
9207 10209
120 406
5637 2176
3908 4627
7989 3997
8879 7044
6176 2137
1176 149
5904 4077
4439 10191
7491 10463
2647 6987
9696 10220
8861 6987
6793 1113
2891 1221
1719 1849
4797 2730
1172 641
6264 8286
9200 2882
914 8448
692 3489
1255 7286
8426 1925
3235 8106
6286 3489
8238 10235
8821 2342
3544 10389
1202 2157
3495 7736
7337 308
2840 10098
4021 2049
1144 9992
8527 8056
6996 7964
1175 6945
4938 1881
9910 7338
3995 6683
5544 3204
9200 9287
1430 121
9363 3679
9457 156
6232 4101
1219 2703
1412 4839
6476 1192
5951 6394
2508 3154
7643 4329
8875 1225
1517 1240
9120 4617
5929 3193
7920 1385
9262 318
5986 2467
4949 7266
3486 8998
9021 2812
5010 2550
1172 7243
2774 4860
8483 253
120 7947
1235 757
5701 3115
1845 1378
8232 7504
1144 8502
2934 6400
3463 3765
4446 8709
1145 1162
5346 5351
2730 2276
8232 6506
8544 9146
4903 7443
5291 6902
10686 156
2334 7229
2774 7992
6895 2921
2988 7603
5018 1173
8238 10712
5702 8368
5046 3124
6232 5494
1351 7996
7129 3346
619 1172
399 8517
8857 324
8542 5062
9124 8169
2137 5341
7308 3332
1240 9181
1200 1164
1517 1200
6461 3187
862 8709
997 3370
8088 8426
10118 4165
3296 8189
1241 1480
8138 241
8716 1523
8239 2519
8147 9518
342 8636
8426 4333
2346 4703
315 10221
8264 7484
2640 9210
2206 9326
6773 1378
221 7293
320 2739
8178 9249
8864 2050
2250 2210
573 6923
7552 9245
74 10206
7722 4126
7425 4046
1221 6802
3899 8821
9866 8826
8683 8273
3746 9287
2504 4332
8260 8587
1100 4528
8512 3572
2663 1169
3424 2052
318 6036
10149 8288
929 5022
5951 2693
1175 2756
5187 3839
3755 1224
3263 4860
10625 864
1365 1786
6119 5831
252 10544
5361 4403
6180 1915
5445 322
5812 10097
8512 6154
411 1448
5830 1224
1156 9488
7286 9511
6491 1194
600 9553
5872 6825
5357 5032
3311 638
7506 4776
3908 7735
6162 7533
8056 3272
7583 5494
10245 4455
2443 4940
3386 4124
6782 1874
1113 5267
858 293
6503 2067
1208 7129
2898 6793
2647 1171
6366 9209
350 8543
1631 10200
9120 3654
5753 4874
7995 10062
3908 2131
7445 8709
303 8506
5494 6843
8075 5398
7230 2550
8486 5093
2842 7489
7496 10456
1234 8426
10303 1233
789 3280
8273 3157
858 1426
10418 1364
334 8746
7677 1115
6032 9517
463 2903
3234 5386
6549 9006
1225 7903
1775 1561
2319 5604
1491 118
830 6490
7916 4781
6209 7021
1171 1764
6649 1915
125 2407
1198 6487
1561 5346
3789 6644
4861 2151
4461 9558
1241 3791
4900 5544
1175 318
1240 7508
3781 348
318 2277
7402 4877
3827 2704
8189 7473
6139 10460
2924 9298
5855 3385
7444 1228
3181 628
1224 3229
4849 5929
13 6277
10240 10655
4763 1453
8417 600
6106 1197
3646 4643
1199 1215
7292 1937
6592 7254
1237 7197
5584 1078
10149 255
4989 4123
4042 3136
9114 253
10613 4898
4126 156
2262 357
3730 5396
6289 6827
3794 120
9387 1200
859 2288
466 127
4861 7033
3519 8137
7803 6789
1240 3765
2023 1374
931 2985
1206 2849
1181 7289
3576 8709
8178 964
8035 3930
2622 1849
4938 1165
5740 6975
10081 7044
5859 4230
7368 8890
3517 4941
7250 4926
789 4508
2467 2018
120 3204
1491 3414
8173 4069
4861 10087
7293 342
281 151
8834 6851
6017 1181
4776 2298
2433 4324
4215 995
2537 8544
8308 8454
8116 8075
1389 8201
3544 6508
10058 5996
1827 10625
8733 8849
1379 7055
3147 6525
5545 1199
6461 3951
2457 10221
1772 5380
8075 9324
10545 2706
4543 1240
2657 6476
6057 8494
8441 1567
230 1823
10544 5276
3566 1359
1378 5271
1517 1356
359 7218
1529 1175
8280 3792
9653 5515
5412 305
8812 5599
1517 7686
3530 6702
9802 3077
5545 5927
8683 64
3175 2776
8752 5479
4123 1671
4490 3684
5515 9435
10221 7971
9526 1438
10712 10438
7832 1454
4129 3244
4299 8374
2594 1181
79 6490
1179 7998
7340 2592
5305 1791
1313 5399
326 6504
4396 6608
10691 8468
1333 3060
7533 9422
5300 10435
4227 9018
3262 2835
9018 4843
3124 9450
2087 7658
5515 1224
8902 7533
1167 7292
6154 814
6507 5910
9508 9579
5895 5396
3260 8136
3441 3567
296 6360
1923 1179
6846 9043
10699 9400
9472 8844
8161 3791
1176 3778
1899 1179
5515 325
3619 3260
3474 77
10209 4126
8352 10712
641 9111
2493 3280
9478 6289
6044 2544
8290 314
8733 1171
5991 9293
7301 2571
4082 6567
619 1517
7017 9910
9138 9053
1176 243
789 214
8530 7129
9485 6278
3703 5933
5398 1869
7336 8818
748 5262
3354 1104
6965 8762
7057 4773
1399 3429
3668 10426
6314 2436
2827 3761
9064 10095
2344 1235
6732 2651
7294 7259
2642 10322
9286 3474
1686 8829
1006 2273
869 7313
7055 3591
6332 8939
6363 5637
8857 1902
7421 2005
1234 8515
7746 1221
7483 7292
1845 1240
10696 1221
3398 4069
449 1749
8830 10011
3684 9432
9526 2359
6079 5929
6017 5563
8119 4988
1229 8189
2692 214
8201 4567
2140 2703
10447 3193
6739 8819
5563 9506
5004 6277
2993 9193
8239 2471
7367 4826
7488 1181
6383 7996
2273 3124
4018 4076
4798 7304
8392 6290
1790 6619
1905 8171
7039 973
5929 2827
587 7658
8759 3470
8293 7951
7336 6529
2920 10331
308 3310
5680 5774
1143 3435
9661 8502
4418 2802
319 6525
8262 4385
2414 6981
214 1145
3916 7030
8816 1666
5430 8514
1361 1698
763 7560
10304 7042
3190 3154
4518 6490
6033 6966
4067 10724
10166 6618
901 892
6789 5951
433 5115
2713 7293
5636 1241
7803 8720
914 8075
748 9909
4331 124
232 2167
5414 1175
9200 567
3237 1910
3780 3339
3156 8624
5831 6359
9621 892
3398 4182
8821 2924
3206 6014
1224 2537
10435 4032
6589 7422
1205 6226
7291 2134
1426 1666
9906 3206
7329 5240
8699 3509
3441 7833
3458 8426
8835 7250
2114 7229
1179 4596
3490 10426
155 4503
5276 1226
6148 7603
8590 7489
4231 1615
10203 3703
2267 3301
6358 760
582 4328
4667 1172
4076 2276
1775 2728
1229 4345
6467 6623
822 2804
10428 3151
10376 6258
2030 8151
325 7032
7200 7501
9697 1237
300 8177
1215 8129
9316 4544
2150 3261
4213 121
7557 2999
3329 9645
1229 5460
3178 8239
9910 7183
9171 13
8242 5397
5520 8056
1191 6491
10479 2458
2347 3204
9916 8427
2122 7506
2325 3851
1892 9451
8426 5446
7992 1572
1233 8417
7557 7601
1175 8861
9696 4124
325 9120
4067 3684
8138 6036
9526 1214
7504 5564
8563 2724
6803 3115
2129 3544
5053 99
9474 308
458 9704
3054 7657
7215 10544
6278 7847
1239 357
5588 2889
1491 1224
8822 2277
7582 9910
1691 10572
7450 1323
7766 3778
4365 852
7327 9807
8861 2212
7294 4130
5487 7421
9697 1176
10338 95
10332 6548
5050 9064
9919 6519
328 9918
21 995
10624 1198
10570 8855
8143 7168
1430 1227
6812 1164
4213 8517
1200 1837
8604 7916
3576 1225
9040 9120
762 1230
1202 914
3743 3843
1113 8134
326 4887
4070 6784
10699 2902
7735 3745
8406 4026
6209 7841
1227 118
7636 7230
828 6438
2899 1445
8010 9861
4802 2467
8189 9570
7436 8515
1071 8139
1491 7736
5929 1491
4952 4861
1849 8517
2852 8908
10384 2802
7736 691
6923 7696
5768 9974
3374 2331
8056 335
5561 8996
7658 1145
7592 2774
23 7107
6314 6215
908 1726
1215 2592
1914 4776
10135 2541
9190 9848
4098 1175
6801 1824
5062 9814
5307 1910
1238 8709
2628 318
9927 8409
1757 654
7574 4394
3385 1455
6208 10544
8881 7369
10142 5970
1662 97
6007 1702
10197 515
10216 8426
1239 8799
8132 10671
342 4522
9532 722
7483 7445
1419 5035
642 4268
9517 478
5190 10333
3441 7156
6361 7478
3956 4702
2497 7409
8177 8767
1415 3204
7976 7290
6037 7147
6923 2153
7331 588
5710 5459
7506 9973
330 6542
6962 3445
7017 6240
1198 1106
10134 4868
5306 1789
9192 8189
2433 3075
7581 3151
4973 10725
5885 7489
4688 2827
4657 4682
2774 2158
7560 6447
9248 5147
8467 1699
9222 1192
3956 6534
843 365
8301 2513
2663 1237
35 1156
144 4903
9120 10162
5939 7736
9698 8496
6683 4839
1860 6945
9540 8713
6308 666
155 5078
3749 317
4341 6975
2320 9588
2547 6537
7944 5012
4834 9904
7572 3576
3555 638
6180 9046
7065 347
3206 1497
6711 2342
1234 10435
472 4101
9298 3768
2130 8858
1278 1179
7214 9154
9910 1223
1786 5514
641 10015
6573 3208
4971 9432
2536 5873
782 6148
7763 10084
7289 4874
9404 9287
3284 7506
9587 5859
4330 7289
4125 1739
4129 78
852 10216
297 6602
748 3057
2321 3703
10162 2279
10435 1849
1278 2221
4121 2575
326 253
7982 1235
1181 9526
6366 8138
9063 1229
5939 6489
6940 6084
8823 2866
8089 9487
5051 6554
3220 6516
3680 449
1226 1413
1206 9042
7903 2622
9602 156
1191 5180
6393 3404
9193 9633
2351 2493
2430 6314
9243 9189
4128 8990
472 8261
4215 3036
9820 8116
4127 1181
1849 5341
4695 3417
8056 9304
5939 7603
914 1199
1144 2241
1202 3845
8486 1205
9070 7293
8512 9321
3204 1171
6135 4765
1426 3262
9880 4996
5306 892
3201 1198
3193 3387
7601 6490
8056 4571
5477 10429
5396 10426
9127 1172
9998 9043
7373 10294
9782 3529
3329 3336
4709 2276
8991 5375
8849 3715
9120 1175
4926 8861
2240 10334
2429 158
10098 1235
9532 835
7336 7507
8830 7748
5718 1091
8823 10570
1179 4887
1234 6208
1269 1143
10668 9679
8826 1179
4299 5538
6789 7508
5258 6361
1544 9485
10442 7230
637 3335
4842 2319
9972 10162
3147 2013
8203 1449
3848 2459
6119 8955
10356 1176
10328 9579
3124 10063
2493 6264
9026 5929
6891 10717
10717 2882
9577 4324
6895 4108
9866 4052
1231 1369
3581 5021
8283 1219
4183 8426
5093 8823
6082 4125
396 10334
7488 7146
1429 1221
6491 5357
1517 6524
1198 6052
10435 4126
6461 8232
3631 9236
6739 5415
8843 6306
10511 5714
9120 7407
296 638
836 9706
9643 8178
5955 2622
1192 2900
3429 1240
3668 8426
7504 3908
1524 106
8152 8823
9469 464
2961 8635
8928 7022
6286 1050
236 1082
8716 8496
6372 4230
317 2022
5928 8312
7224 10510
472 1631
8409 1925
3396 327
8350 8454
456 9321
5186 4078
6833 9134
1224 9504
6354 9915
8426 5019
1194 2714
8139 2048
7635 2694
6286 8526
6280 4125
6286 7674
5059 836
326 8802
4370 317
1491 6668
1756 1240
682 10428
3441 640
10105 2617
3301 4861
7382 4640
1176 4702
766 9112
1921 3784
7326 7609
3234 1843
6139 8684
3238 10335
6891 2062
892 3205
211 8288
8321 2152
10712 5964
7581 5563
8973 4070
8517 7294
660 5195
5905 7580
6558 3208
8174 2572
6801 395
1169 8311
5422 7421
8377 3781
10630 5559
1544 4573
3263 10334
1241 1236
6340 6923
1176 3783
8037 7447
4620 8472
5740 7289
3138 7506
8368 8200
121 7631
2322 1430
3206 949
1179 9042
6001 3387
8403 8636
906 3414
10170 928
9211 1227
1891 6007
1373 6161
3594 7640
8353 4215
6490 1874
928 9321
6232 7286
311 10060
6178 4600
5908 10681
6490 7057
9592 5459
641 307
2123 5910
9177 5066
10438 4502
1239 5386
5487 2857
1179 2846
2513 4860
716 1227
2226 8093
4332 318
2952 1226
10389 327
4128 6168
7014 10303
2276 7291
4951 364
7248 1233
2319 9014
9467 9070
6073 490
1228 748
4145 3371
7129 1787
3782 5030
6923 7635
9046 1173
3164 7919
10456 3489
97 965
10221 7339
2457 1228
7643 6007
6569 2576
7656 3993
1227 6489
3661 4324
7618 173
6733 2946
8137 584
2120 3491
5719 2691
7135 5487
5719 3193
5091 8750
5424 3491
1334 4069
10181 6035
97 5637
2262 9948
660 318
7423 5968
5929 8030
3508 4954
1772 10717
9881 5472
4331 1445
3780 4781
858 2802
4215 1428
1944 6469
2107 978
667 4183
5948 2647
5701 8440
8413 8572
3439 10649
8516 4067
4567 6714
3938 5912
8406 10712
2713 1221
6148 638
2730 8849
6042 8177
6037 1639
1206 7241
4297 5116
5969 2316
10012 8409
1427 4577
4902 7090
1790 4280
1905 4231
6739 3544
3303 9290
8321 1049
5914 3441
1150 7025
1219 9014
8584 7920
1829 522
2889 3906
4938 1148
671 8486
7622 6272
10249 6906
5772 4753
9542 9200
9019 2126
9904 1364
9877 334
296 4247
8821 2045
8009 638
9908 5257
3848 109
1865 1736
8506 779
6521 2859
4861 8368
5772 10314
7142 4629
3752 1440
4380 8321
7421 3704
402 7280
1156 642
439 4843
2457 7421
5637 3873
7768 3193
1926 4367
6359 7147
1517 1176
3073 7253
7293 7501
1235 8189
10553 7292
569 239
7489 10220
5459 8129
9388 4567
9192 6033
7292 3214
8692 8881
9910 1546
2636 428
10446 4578
2467 2677
5033 4297
7426 6618
8515 7489
2704 3441
3253 621
8139 8514
1215 6108
6148 5824
1222 1466
713 4943
8001 320
7129 300
79 7025
3517 2882
4297 8137
2663 1192
822 5524
6548 2700
7525 1228
3839 2866
9240 5272
10435 3150
5566 9042
4905 3920
9588 4620
8515 337
557 8269
7565 2776
322 6615
1176 4128
8857 3121
1224 2433
9713 10472
1631 5520
8138 232
6031 3715
1215 6119
9546 6190
9194 3544
6145 3043
3042 8825
6360 1909
3375 7702
7182 7603
3703 6037
2326 8117
716 8238
2700 1532
6289 5515
4491 8074
4679 2812
3269 342
9876 2822
1197 1019
1849 2835
6507 6643
4219 1491
8506 5234
9210 8496
8690 4860
5519 8502
7744 2033
10358 2827
10318 7656
9434 8361
2240 1648
4618 5228
6232 9124
8834 5241
6007 1414
8846 7229
8866 5898
1506 1849
9857 8093
8884 1234
5530 1278
2776 1198
4887 3631
893 1787
3206 8135
4913 8502
1214 322
7358 8522
9629 5557
1219 3265
924 1206
1171 7968
7421 5025
2327 6473
1131 4144
5831 1234
1790 79
1772 6721
183 6677
1241 1171
2550 5752
2122 3655
8000 7247
6215 8088
6040 1471
6702 10220
5530 7005
9363 5530
1206 9848
1491 7293
1191 3057
9200 43
10435 7831
10303 8528
6656 5986
4211 1172
1615 5975
10048 7501
641 6369
1229 4130
1172 2617
3310 9401
6322 280
6736 10441
4757 64
5515 8886
10428 3226
307 1171
4952 5562
7508 4215
7253 8127
1172 638
6923 1225
8834 2647
7533 8056
7569 6154
10299 3241
6369 1412
8457 5951
5831 5637
8273 2640
741 8517
8858 3785
8117 1226
4069 4076
1202 5415
5569 8134
6506 1215
8065 6651
1389 5929
2923 7215
7452 1240
7707 9192
8252 7249
3863 5526
347 1511
9642 2498
8764 3267
1202 7601
6335 2841
4504 6489
5386 2126
4126 188
10243 1171
5022 10438
4128 2848
3704 3155
7331 6549
273 6211
3092 5894
8577 7656
321 782
1230 8857
1084 2155
7230 120
6154 1199
5563 4952
3280 2505
9874 9947
5429 5503
8426 1194
10698 5968
8835 6549
8056 325
6489 1037
8320 8361
7278 4247
1240 7294
9840 8179
8733 9193
9182 2724
7587 2788
9044 6490
5029 8426
2492 3489
9215 7850
9753 2573
7286 307
2888 5035
6867 3908
3666 9388
2319 8868
6361 7580
1624 3134
6148 1926
1273 7334
9738 1230
7031 6148
284 2131
5830 1179
1192 1572
7768 7292
2923 3796
10225 7055
5960 9463
5765 10660
1292 8193
445 8406
2585 5276
4123 1463
2512 3898
8426 8189
2802 7232
7731 3432
6747 2134
2802 1426
1198 8894
8350 4129
3859 1240
6152 6364
8620 1175
3185 9128
5341 9871
3765 7441
4013 10544
1224 3576
6696 611
4074 7797
8013 8551
1226 8189
9298 1199
348 9039
4878 10149
9190 3642
3167 8866
7858 7770
326 3541
414 8486
7219 5563
5737 325
5973 811
8609 8448
5750 308
7522 10447
8684 2320
8843 8406
9235 6940
6360 8892
4760 7392
7779 3491
9697 7601
1735 2507
2864 8684
3214 7788
9287 2437
3115 10181
10209 326
4860 723
9796 7529
79 1679
9651 2542
8417 3125
2830 4067
7150 7736
9873 3290
6822 369
7329 9128
10438 1849
7129 1078
5916 4414
3619 1240
4864 7770
9760 3385
2467 6793
575 322
2300 7770
2120 7294
1197 5829
7489 4904
10449 2262
6548 433
9403 3224
3583 9554
325 7065
261 9390
2715 1256
10220 156
8858 9120
9897 5519
4567 5710
3187 2762
9579 10312
995 7290
4918 4523
2071 5752
7546 414
10438 4754
3906 4508
8819 3595
882 6193
4971 9320
2648 1219
6293 8592
3655 6549
8488 3747
660 1430
6661 8517
6494 7291
8626 1926
3438 5051
342 1209
7193 8454
8252 8881
1773 9632
1229 7055
5566 10613
156 1223
782 6145
10429 1175
7083 6987
7353 9546
21 300
6152 5877
172 6793
4161 8262
1198 812
9927 9518
7288 2582
3385 2537
10610 5281
10049 233
6945 4214
1237 5885
7016 5462
4522 6713
6732 4898
7989 1457
5022 8368
6007 3399
4952 1819
8939 8511
1790 8035
2538 6457
656 2920
8431 1334
9992 9526
1905 1221
6962 5338
8174 326
7289 4861
7744 361
7738 5231
9410 8527
4903 3243
1918 527
9347 4331
1235 5950
8827 10243
10247 6538
8453 585
5386 10717
7367 7246
8790 1517
9622 4037
2813 8610
282 10220
1175 4069
5341 7831
1495 1225
10402 7339
1028 5478
1175 9540
2298 5637
369 4446
7488 3280
3319 5213
5951 9357
6360 1198
6905 1426
9237 322
1631 7643
2433 2576
3123 840
7941 2763
9546 8269
7440 8242
3572 5319
835 1790
8075 5894
5831 6228
6696 326
8512 64
4543 8135
3489 2774
4326 433
2326 5024
6169 317
6987 5545
9651 4618
3468 8409
7229 7658
3205 8514
6007 1739
8189 10600
5396 3154
1674 10428
7301 2108
9021 6965
6366 5752
4214 1926
1235 324
7643 8611
6019 8129
4990 9151
4412 6007
8116 1089
5764 8189
1791 3630
8075 10435
1224 8189
10553 1179
10680 10030
7646 9042
9189 8262
6306 315
10189 8528
7804 5562
9650 3765
10611 2421
5221 4640
9697 1179
7739 4125
5592 8988
9040 3671
1916 8138
3116 3018
3765 748
10435 8056
1905 5053
5981 5091
1148 5370
6151 1075
4125 4600
3346 3803
1202 2408
4807 7315
3969 6137
8528 2338
1215 1720
821 1849
1905 4861
1229 3660
2504 2490
3229 4223
8829 5544
3204 2647
2176 3491
7032 2777
638 6456
2363 1196
4179 4697
4078 4125
2147 6080
8426 1224
9259 8089
3535 1228
2279 4076
8849 6681
6182 10712
4243 4620
3533 326
620 3728
3301 8733
307 9245
4903 10148
2340 10086
2503 6491
7286 2828
1200 365
9948 7367
7292 156
9877 8998
9571 6490
6426 9357
3911 8822
9918 7076
7501 9856
1798 5849
3599 3489
7489 7701
1921 427
10552 6410
5514 9189
6039 5437
5093 10318
5777 2292
8390 8881
5929 5052
3491 1227
4089 3738
5052 6520
3693 9650
1491 835
4634 8143
9649 3129
4006 10181
8485 4892
9781 170
6784 6691
5460 4924
5567 7750
2700 9372
7294 5386
3995 4901
641 10571
186 8308
8817 3621
3685 5240
10333 8864
7103 2799
9435 3262
8551 3597
8835 5982
7779 2622
4414 710
1881 3232
3401 7126
4330 10428
7065 2462
1452 4370
10486 2443
334 9513
1222 3310
8991 1215
7557 5519
9991 3372
5566 5554
2029 4183
2653 3781
5081 5386
4458 3027
3704 2251
5545 5359
10684 8857
3417 8892
3474 5880
8843 825
6148 9820
134 5346
1144 4633
1612 8610
5724 8913
2774 9534
3332 3228
2640 7508
6507 8239
3583 2088
7656 9588
1175 9008
4765 7623
4826 1172
7643 845
1491 337
1240 2320
8056 10092
9058 155
1724 4218
8824 233
8486 5276
1628 5058
10169 4943
6286 3521
5536 914
1222 155
6314 337
324 3329
6390 6190
9042 2242
1200 1733
8410 3315
638 6834
7234 2049
8367 3650
3716 3751
2605 7557
617 8508
4358 9590
3432 966
10397 405
1849 8585
1517 324
2647 7656
3414 8139
1756 10118
5014 8390
6360 3193
358 7329
8551 7055
8127 4115
8075 3839
1196 3092
8829 2804
4877 1179
2260 1236
4861 2397
7277 5562
136 326
5244 6014
8426 8959
8409 4471
10221 9913
5447 8943
5341 2964
3439 10428
7428 4128
2319 2066
2533 8273
9696 1227
6109 4670
5265 6369
365 1526
7721 2397
6284 996
10438 7229
2301 6359
8767 8195
2774 4214
1910 1190
1772 748
1775 3630
156 1215
71 5494
3649 5418
3404 10626
7701 1227
4837 6228
5831 1837
6570 4808
5703 7169
3904 6137
7489 4064
9200 4213
4622 10429
748 2640
5022 6696
10398 6945
7658 638
1236 1198
8709 8139
3348 296
10645 4848
9485 10671
1024 3704
7054 4685
8823 9944
4861 426
6298 4718
1491 10462
295 472
9837 9517
7956 7483
348 8137
5281 3508
2568 9726
708 748
4496 8488
6055 8508
8135 5565
3156 2336
10711 3532
747 3193
3165 3631
2367 7457
5768 1624
322 2640
10304 10149
6525 789
5991 6469
5960 2602
9395 7182
6318 3228
4246 8871
2622 7486
8129 8551
8512 7494
6760 4213
7763 8518
6406 1197
3208 5257
9345 9299
1303 5122
2431 9569
8854 1858
5574 3699
7601 8406
10632 6793
8923 5813
2267 6148
7336 8825
2342 1549
9733 2152
1205 10623
6200 5061
7623 8056
6450 6390
6057 2414
7286 7293
6343 2575
5234 4836
6673 1432
8826 4129
336 1476
1240 2226
2240 814
5241 1426
3387 959
2489 9470
836 681
8558 6589
4183 1282
10125 8691
8368 9090
188 8991
7506 8165
1572 1334
2005 4112
10009 7658
2999 1240
8855 3166
1241 10553
7253 3474
10524 6700
6017 8849
1102 2154
4074 3468
8787 6748
2640 6168
8855 1466
1452 6142
3193 10605
8448 2138
1196 4879
6793 1229
10405 527
2663 4213
3815 1875
5458 2044
8486 8835
365 3324
1690 8426
9462 8508
2830 181
8486 5768
1498 4439
10544 7627
9320 4370
5929 7488
8140 4125
8843 5235
365 3738
307 3267
5775 10277
7292 10449
8242 6490
8137 1240
1227 6007
4573 7286
9465 7294
2867 7975
5504 5438
6489 2087
9129 8253
8819 5563
2569 4625
9673 9851
1176 4277
3204 3256
347 7491
4125 9419
2176 7352
8813 3184
2721 1522
10719 5537
6822 3193
1334 4128
3430 6361
6504 2296
9526 3630
8981 6945
6148 3276
97 6506
5690 7656
129 9042
4156 8709
9395 10011
7831 6734
3485 2647
325 3532
10277 6135
3167 4297
10307 3817
2487 638
9735 3124
9599 5514
3151 7893
3263 9018
2307 2320
2628 6698
8989 4667
3156 9089
3231 6145
10599 326
9400 10428
2120 6137
9064 1615
2314 405
1921 1403
4315 4640
2486 79
1662 253
1441 9152
5852 6923
8462 10197
3125 8350
682 7329
10533 9626
3373 2761
2728 7508
9179 7445
2822 10162
2592 1221
2421 233
8189 7398
8903 1225
6119 5012
3282 4067
2846 2206
9815 201
1215 7253
7501 5929
7565 7919
1270 8056
8544 6945
9902 649
1121 148
3438 6152
8620 1181
4330 10303
9024 303
9042 1227
8076 6426
1172 3432
348 8882
9014 2700
6779 7488
8919 7083
1227 7635
5459 3373
1915 91
8621 6594
4983 1099
4861 788
2774 600
4546 8913
6450 10239
9702 1181
5580 6148
9172 594
3208 8138
4132 41
9509 9190
7329 2033
10450 3397
1943 775
1558 6007
9558 7486
8406 6988
6366 2276
185 9532
6615 1219
6928 2120
1235 9554
308 1756
5091 10613
8136 5566
2053 2663
460 1194
2937 325
5927 3808
7336 3046
3851 5468
8584 5281
1257 5859
6366 5995
8821 8189
1344 5812
9877 1238
1235 10427
2795 1896
2924 2209
3072 385
3282 3474
315 6404
9926 7353
8759 8522
9120 7506
8238 1171
10494 3329
1205 5356
9120 760
8735 6739
8819 6489
1270 8587
8871 5396
1772 6289
6826 6361
10213 10635
8252 3392
1222 2299
27 322
3704 2708
2208 1192
6793 7746
2067 6148
7421 10409
5986 10049
2053 10134
4183 10089
5751 8850
9227 7277
6946 8134
3667 7182
7038 3019
4781 3331
8928 8448
7065 3204
2918 4762
7522 6165
6649 2851
5929 315
4128 8844
1176 308
9398 9299
8929 8822
3228 3280
365 5525
3429 5503
9973 348
2798 4122
1191 4905
6505 1156
9361 4370
3138 1572
1434 4335
10442 8432
2153 4126
5515 10335
682 6134
9588 10570
6549 1180
6137 9089
8822 1225
4324 10332
5862 10398
10640 410
1229 7748
41 4125
3827 5240
7021 3441
7658 6361
5563 1271
8178 2364
2217 9234
3645 5459
4510 5494
7362 10281
1933 8598
5986 494
1153 1772
74 9795
2024 5458
5538 2319
8824 7810
10332 5389
2542 9458
5722 10303
8242 10352
9288 3118
10361 7720
144 7293
8804 4123
8518 9401
10699 6430
8854 5637
5708 6491
5859 4908
9450 8368
308 10484
7710 6989
2905 4942
6674 10429
2156 2848
3838 9622
4826 1910
5831 1535
3544 657
7218 4767
3952 10287
789 1072
9698 9852
6711 5539
203 1175
3158 7293
7293 9401
638 3951
1209 2419
257 6822
5365 7656
6154 1215
324 8448
5849 8845
1103 7919
5895 3260
4738 1209
10626 127
9912 6361
1176 4355
7297 10544
8512 3182
1382 7488
6457 1184
7531 8075
2714 318
1025 458
3508 7038
2569 977
5091 2835
8835 5939
9484 4182
6897 4723
2712 9194
8843 1144
2488 9974
1235 3595
8010 10712
3051 6714
1194 7286
4826 10162
9787 8185
3715 2508
8139 7710
308 8755
235 3167
79 8544
2064 5276
5916 8516
1240 3208
5962 5637
156 8431
322 5305
4215 3529
4297 10296
471 1537
300 5407
3441 2213
6670 7941
2442 3908
314 8613
3714 10229
7444 3404
2206 1172
4860 4952
3608 8544
1653 8835
1430 8169
6296 6242
3703 8976
6999 5022
10274 9299
2516 6542
1123 28
9375 470
4434 10245
8849 7914
2307 3138
2043 8845
1202 4126
6802 10289
1235 9173
10472 7801
5514 3963
1181 4037
8953 8831
5812 3703
5169 9920
4523 8406
2978 3269
9950 314
4924 7743
642 7233
2640 7743
2663 595
1235 9782
2120 4368
10217 4573
2549 870
1181 1175
1171 7930
3630 9910
5073 7989
3301 4373
3387 4209
3154 852
1081 638
9002 8844
638 8368
1196 6696
9645 1179
7230 2206
7294 4102
2290 4797
6659 8684
7743 8508
9384 8857
9688 5742
9647 1231
8426 3535
1788 2156
2457 8733
296 8129
318 1144
954 371
2240 6731
3844 2774
4366 1786
5474 1144
8262 6542
10435 4332
3250 10704
1426 5514
1221 5929
8831 1179
3489 5514
7636 5803
8835 3125
365 1222
1234 1176
2502 8502
2047 7009
4102 826
6898 9450
5462 3261
1431 6489
4336 4361
6923 8993
7689 5218
6392 6242
445 10435
5376 5234
2155 1181
1364 8426
3331 2846
9972 2457
3725 7508
941 3044
7743 3031
1181 8449
4214 4776
6739 10624
10641 621
8514 5752
9250 79
8368 9910
1881 1772
6154 3138
2503 8285
8780 9299
1214 4861
2242 928
4861 3121
8835 7472
9299 7065
7246 5986
998 2851
8845 10626
1230 6489
1463 10038
6449 460
8534 1132
4826 86
1229 2592
1615 1176
8316 2596
5769 315
6703 8745
2640 1829
4961 7748
15 4924
6040 6650
4673 9526
4127 5176
6491 5114
1240 8913
8138 8367
4333 2846
7491 9926
1235 8551
5431 8939
6240 10435
2332 9812
8991 638
7129 3250
1935 7289
3181 1359
2504 4952
1537 1459
7421 1921
8844 1209
4264 3313
5757 41
8409 8692
3513 1176
4459 748
2047 10361
8871 6267
808 1428
1148 4884
4933 77
4125 4859
6181 347
5077 8810
8296 1179
9145 6038
10332 4429
7557 8770
1787 3466
9120 9782
6677 4428
5562 6044
9701 5544
8517 2517
6789 4332
1624 3015
641 7743
10333 5852
3332 6314
10670 441
3204 7229
5105 1271
8426 324
5904 9520
3383 1790
1914 5636
4123 2229
5429 9698
2756 3136
1884 307
1194 8767
8522 1090
9954 6940
1226 9654
895 5459
1517 2611
3282 10232
7368 4019
2459 4861
8737 3152
6 5914
717 8889
4776 8350
6349 3023
6677 1428
258 9155
7246 6657
975 6239
10544 261
5355 3955
492 8825
3591 667
1383 6617
9138 271
6489 8893
9838 10717
2815 8845
317 6842
8440 5858
9189 1733
9307 334
7768 6360
1238 8681
3952 329
113 7263
2478 7914
6278 6234
5456 3815
931 7488
7294 641
2332 3318
1175 2021
8189 1197
4978 143
1220 7219
238 8835
3851 9098
3188 6199
1179 1226
8242 318
6542 7022
10148 9190
1491 8312
8242 156
9927 2301
2367 2155
1821 3690
7951 1181
5276 4510
8116 5729
4995 748
766 7727
6219 5520
5544 10084
9820 7610
5920 2293
6542 2252
2276 3280
606 6227
2276 2302
268 6618
9002 4130
7735 8855
4129 1176
9115 4765
6490 9605
1063 1563
5106 7291
9214 3182
3908 970
8189 3360
7752 4026
1224 7441
1265 3836
1849 9017
10587 8056
5831 8113
74 9363
6384 4098
8120 3206
8089 10162
4123 7831
641 2298
8845 5885
3160 8352
3405 5091
121 4900
1192 9521
6739 8505
4069 1915
5462 1172
639 4785
2451 3280
4098 4905
1231 8034
1200 8406
6082 6676
5636 347
7686 9087
8191 4019
2804 3438
2881 7129
4693 6589
3414 945
6490 7772
7746 9867
7842 186
3441 1786
6137 5566
5093 4214
5929 3188
4761 4111
8741 6589
7594 5830
7157 8260
320 7602
2438 8516
9327 3631
2040 6372
4952 5221
4929 2513
1253 9717
6210 3876
6487 7491
2170 4690
10209 8991
5563 2457
1269 204
7804 6549
9850 10278
6366 3706
8620 2488
1171 435
3848 10333
4183 2016
2804 4903
7603 6227
2802 1196
670 5161
6617 139
1340 6982
6406 8826
4127 1491
2802 147
2247 1531
289 8825
2396 2279
5563 7310
748 1615
8552 642
10623 156
6289 8409
6106 4646
1199 7089
638 8858
1205 6940
1199 2871
7506 600
2380 760
2385 8631
7700 7090
264 6658
5233 8056
6683 6735
2842 9650
8263 4076
845 9374
1190 5859
9089 8505
4069 5021
7769 9040
3781 7491
1164 1202
8680 7533
7612 1229
1175 9520
79 3234
8855 7751
9021 7941
5515 6078
2798 10098
1176 2348
4567 835
9506 1435
3584 721
7230 8937
1881 315
7658 1700
255 6683
5745 8189
4259 8242
1071 3703
9707 10115
8542 8496
1223 9061
8056 5637
9636 5093
3883 884
2804 2150
7989 10305
1159 1111
3686 318
8823 1304
4123 3993
7603 322
5406 4399
2126 3189
6152 5717
7656 7253
2510 3417
6086 3837
1720 1239
6646 1223
683 2478
3715 75
4903 255
2465 10239
10698 235
2240 3752
5437 3072
3843 8406
2837 2852
10696 10456
5295 445
253 4297
8242 6360
5459 9184
6616 6384
10623 8817
5966 3234
7301 2226
5059 8515
2999 8169
7277 3206
1181 9526
5059 5831
3441 6489
8407 10162
6450 4183
2799 5251
10716 4125
9002 8299
6946 3206
4435 6812
8514 8508
4246 8871
6896 267
3213 4572
2342 8797
1239 1095
2219 7215
4983 7218
1191 7479
4130 6264
808 3822
2467 3432
4210 3686
8483 40
3528 6227
7277 7565
1205 6117
3667 2812
2432 3206
7603 4714
5012 6548
2881 7589
6683 9299
1202 9338
1901 1143
402 8797
3328 8835
3489 10220
7517 9588
365 10244
3377 8843
6264 752
3864 6623
3267 1259
6501 1986
7612 10049
3631 6854
10100 3608
5445 3429
1491 7569
682 318
527 1198
7608 2337
9069 1282
322 3399
2890 7292
4952 10588
5805 9797
1612 1231
6354 8920
10197 7437
5093 6736
3155 3060
1065 1406
6369 856
4333 2575
5768 10320
1228 334
8029 4652
5710 1176
1561 8406
1440 9418
8129 6007
4918 6903
5515 2299
6007 1537
9944 7903
8528 1170
2516 4130
6963 7089
9684 6924
8692 9676
6409 348
8620 404
1449 5276
1179 1280
6749 3214
303 6744
7205 8426
1447 2131
9120 1874
9526 5515
7809 3441
4578 7743
6151 6739
7897 3123
641 8022
2430 3282
9674 6055
740 4130
8711 334
6117 6016
1078 5475
1192 4067
5561 6241
1172 8075
9996 430
7039 10197
188 2512
3879 1494
10429 5969
641 10268
9185 2889
5144 1176
9128 6224
8522 748
472 6801
98 156
8973 5042
6657 8709
8527 3781
4181 7971
4873 1227
6134 10435
2150 8517
10147 2825
9974 2319
7557 4850
7707 1944
6162 654
5545 3792
9782 10318
1932 5276
4630 2134
7296 4619
10680 334
2538 8835
1102 6040
1200 8012
1205 5390
3619 1428
5951 5976
6883 3631
463 8426
8881 2920
6068 5281
6842 7202
5548 4900
4231 1172
9066 9531
7421 7941
1219 8075
1453 4076
8260 8512
10335 1858
3746 317
4235 1430
6354 660
3616 2147
1446 334
1844 7246
5809 4950
1723 3963
5422 3851
3684 9397
6589 1235
7622 6506
9519 8823
613 318
2457 923
1517 5188
6463 7339
7489 4156
1453 7292
5276 1096
10428 4580
3631 1491
7491 9046
1544 1200
2538 478
8506 751
1223 10143
6918 9895
4100 4697
10429 7623
5636 6361
64 206
1176 3489
3991 77
5562 1172
3635 1225
1176 1491
6359 9189
7531 342
4161 8129
9621 6016
7804 633
1466 7075
931 9489
3329 8823
2150 1181
6782 9882
1171 1825
9646 336
3208 4182
7727 7713
8759 6046
2840 7246
2290 4078
768 2034
6987 1237
8488 10397
9972 8056
1078 470
7635 4347
8999 8426
302 1969
6987 2568
6987 3643
1171 6008
4716 1225
1248 360
929 183
8869 4897
8831 179
10717 7212
8426 4952
5928 6924
2504 150
7623 1179
1231 8684
2320 10456
6785 6570
992 9506
6426 6489
7491 325
8511 8056
8496 1908
10636 4059
10397 6369
4298 7603
320 4006
6603 1219
1653 2279
3716 2319
1772 5393
9120 3134
6725 97
1237 8502
7355 10162
3544 1876
1235 3193
1858 2924
3599 3295
6489 1231
4861 131
3138 641
10435 6137
839 8821
1921 5515
6945 4704
5522 8147
8998 1156
7687 8448
615 9478
1240 7491
8610 6871
3705 6034
8353 8277
6895 721
8517 10148
7583 7445
8937 5339
6242 3636
3583 3576
3778 8242
9992 1554
5544 5236
3206 8835
4754 1198
1235 7283
8426 3538
4617 4565
5012 8901
8225 8822
365 10553
8169 490
6401 1506
8189 1840
2771 8239
3282 1905
6989 9317
6148 5514
6443 1898
2137 7830
7368 1278
3208 1181
8820 5525
1426 3907
5831 3385
10181 2442
6152 9555
8834 2550
10235 7623
664 8609
2298 8522
5012 9053
1233 7807
2895 1081
7961 8845
6016 2154
348 9548
7323 6372
10162 4522
8604 1489
9359 8091
8835 1206
1194 3705
6362 8409
10435 4374
2640 1176
1172 10625
8956 8733
6508 9654
7018 8749
4479 3290
8502 4130
8544 8027
5406 6148
3960 863
1544 1228
8804 10397
2157 7508
7862 3583
1200 7129
4608 1181
1452 172
1171 7016
2918 1205
4332 1420
10243 2577
1785 1019
1739 3631
289 7286
5276 5062
9967 8128
8090 8871
10209 4271
642 1233
10435 5576
3738 5561
4692 1209
8817 8494
5306 9195
8137 5871
2053 10303
1382 9346
9654 8844
9579 4933
2804 9574
6623 7916
8144 5908
645 6336
1176 8505
4333 7065
1901 6940
2575 7129
8496 4618
10698 478
2037 1361
2279 1915
7746 2728
931 8478
7292 9913
5881 5053
8858 7292
1237 3463
5020 6154
1491 4897
3596 3136
1820 7293
2620 10433
5545 2653
9974 6696
10435 1463
4776 8448
8406 1229
3414 4681
6618 6165
1221 7732
2640 1214
8189 2319
1224 2640
1238 6617
2276 6954
2709 8683
2159 6137
3427 3583
8448 1013
3749 4067
1235 8444
9388 1552
9588 1200
10054 4522
4183 6528
8486 3115
6444 7522
2171 8551
4567 2663
1179 75
308 3508
7086 71
7685 2852
4523 8823
456 3387
2840 691
523 667
2397 4781
1926 8042
9120 6277
1206 5742
3847 5237
7255 5593
2267 1982
7020 7292
8518 1236
9860 1790
5545 1228
1241 9518
8857 2958
7623 2298
9620 3654
1223 6190
10428 5986
1739 2569
6444 661
10473 1231
6503 5396
1093 10428
9517 6589
7247 4125
3409 3956
6148 2223
4221 5415
8239 6314
1527 9698
7293 7286
2334 553
2640 8512
3532 8988
5975 9965
4326 7491
6137 1874
4215 8860
8237 6739
5955 6739
6234 1321
1531 2053
2824 6190
8242 2295
748 2544
8304 1109
1172 9591
7393 5951
308 2651
8075 1192
9698 9897
8426 334
1833 8185
1797 4980
6743 7129
9195 7686
2663 2820
7054 10219
9535 5562
2775 10552
293 1045
8409 10333
9018 3599
9893 3375
638 9850
9014 4621
3038 4370
4859 5515
9084 8584
2047 5515
893 10553
7735 8417
2699 9046
4924 7153
10544 3908
9656 4861
1334 1921
9229 4328
3599 1206
4403 8128
10544 7495
9175 8511
6695 8625
8138 5673
1194 1198
10332 3123
1227 5355
2121 8589
4425 390
10362 1786
4399 186
183 3193
7794 4043
10480 6515
8823 9649
127 9569
9173 505
10318 3586
2905 2647
2815 2153
5073 4123
8075 7282
8139 8835
3780 10162
6314 1901
3906 760
1455 6266
1224 1223
2640 5237
10299 5929
7129 7103
1225 5929
5178 3090
9189 2517
3181 1230
9224 2846
3491 6743
8201 8893
1428 3958
6570 7517
6224 5010
9927 6314
6542 2628
8201 3090
1228 245
4837 5788
638 10699
173 1775
6190 77
3315 9871
7293 3544
4124 5276
4703 1197
6695 8138
4130 1215
8134 3911
4573 1917
6289 6430
1175 7720
1230 8683
2023 6819
1739 6952
7329 9348
9299 3206
1491 6219
5986 2121
3849 5830
4599 3750
7249 7375
5911 9250
3205 4898
4578 5329
3986 3532
399 6289
7792 4067
1378 1427
7746 2387
8406 3311
6987 5241
3471 3117
8528 1236
1229 7508
8426 3680
7289 782
6286 8719
334 3782
3441 7225
7743 9643
2648 8368
4297 7293
3399 8849
4247 5286
3844 886
1849 8709
10456 4432
134 342
8035 1091
1235 3928
253 4859
7658 2881
4070 4850
1199 835
4415 642
8881 5868
10389 9657
4981 8410
1240 8544
1063 2350
2823 6753
1176 7336
2822 1202
10103 5561
1364 4297
1084 6148
3851 4331
2401 2154
2276 9506
7768 308
490 3778
908 6946
9538 3602
9526 7352
8446 6016
1002 4018
6489 5831
1171 8864
6979 3588
10332 3507
5091 3839
4166 324
1615 7289
3704 7533
2322 4864
5291 10362
10469 908
1453 404
1081 1353
318 10224
4106 10123
2226 4629
10450 6503
6459 7286
7583 9002
2167 993
3414 1235
6489 63
7522 6208
852 9579
1215 10368
315 9031
4774 1428
7582 1202
1180 3015
2923 9299
2628 7298
3337 9972
2799 6897
1004 525
2005 2907
7055 8486
3355 7919
9588 3654
2279 6525
3474 9283
2648 6154
7707 2715
7088 8431
4898 2849
1206 3310
7022 9670
2691 845
3908 6152
637 7540
4681 9107
864 9401
2802 9701
7209 2774
9655 7971
4155 6366
8036 9532
1384 3576
1145 5016
66 7188
9877 9620
6696 4677
5992 3090
1071 8528
4050 5304
1166 675
3474 8128
5017 3385
8759 10333
300 5544
1221 1181
1225 1198
1191 8140
8347 7720
5566 1235
3516 2612
3489 8129
4918 1849
1926 4148
8866 8855
2813 10087
86 3419
6793 1181
2030 8351
8683 1631
8035 1082
3598 9120
4567 641
5951 1179
8891 7286
3907 10036
5397 2010
9652 5504
64 8823
2989 10625
4939 1857
4567 336
1175 4951
9321 2862
2301 3689
8826 1227
4006 2533
9973 3630
1803 1773
4861 1148
7643 584
6793 8709
7910 10245
2260 10084
1427 3583
9526 2408
4419 9910
2517 7033
1666 5880
6600 9347
3023 6234
6834 8823
661 10087
8692 8056
5396 1227
6148 3509
6350 9433
2279 8392
3193 10377
1776 154
8458 315
9111 5947
5566 10613
2569 1242
7714 2537
2281 4646
6683 1071
5908 6007
1147 1194
2278 297
8406 3491
183 1858
4566 4929
10219 2301
642 5341
3387 1072
7000 9820
8466 1735
9910 5570
3583 5112
9972 1491
5960 4297
8740 8431
1269 3153
7229 2213
7329 6552
326 1205
4405 1219
8678 10435
7557 7656
6361 6427
1223 10432
1436 3205
8928 5061
9647 263
1853 7832
2756 4074
7251 9120
7720 2206
8610 892
7297 1838
10221 5010
8566 9910
10365 8406
1228 10035
8824 2206
7129 2879
5912 3020
5865 7785
4125 1191
4806 10103
9579 5929
9398 2137
4887 1144
8505 1426
3619 1219
4499 3242
4703 8891
4905 5986
5281 6154
1461 4571
8238 2640
1223 6945
1223 7368
4860 3703
1773 3562
8441 8891
7658 5910
5010 5093
432 642
6542 7293
7363 1930
9479 342
6940 1453
9362 5010
3417 3782
7557 2123
8426 9560
9520 1079
3197 638
7447 7603
4327 1191
2830 4884
3496 1221
7230 8861
4127 7246
2804 1226
10696 2466
621 3544
5155 2276
3156 9394
5281 9321
2421 2338
1431 1870
5566 71
5367 2262
1191 9088
4380 10678
3151 2433
2723 1203
1670 6793
638 2449
9743 2608
4434 3606
5306 3752
3128 8075
600 874
1851 6589
7989 1233
592 9212
2303 5636
1097 638
6503 8350
9375 9195
893 5562
8684 7995
6372 1181
4446 1179
6628 2878
2776 10220
623 9778
5355 7347
5398 9395
9804 1558
5599 9111
10049 10588
1926 6617
5956 1364
6925 6154
293 6007
3123 1507
8689 730
4127 9316
4712 1227
3414 5487
1234 2446
4540 654
172 1144
5292 1179
4332 2277
8321 7770
4709 2647
3595 3991
6135 2827
8826 5276
2020 1531
1222 7920
1224 10712
2273 10601
7246 297
4482 1334
7209 1787
1192 6677
1631 2263
7916 2137
6491 1444
6074 1197
1544 7289
7339 7748
1799 6491
10105 890
3371 2360
337 5870
8137 8350
6105 1452
1491 7803
6852 2126
6200 3310
6368 3738
325 5562
8351 8861
9064 157
9807 3509
2332 3249
6783 2137
2299 7229
4063 1491
318 641
7803 6119
4921 4826
5972 10447
9577 8894
184 5164
10409 6278
473 1235
7914 3236
3254 5245
7489 5545
1895 6361
315 10689
4864 6554
6133 5520
10084 10670
1197 895
9714 9571
9727 348
4033 6057
3781 6137
3281 6369
3792 9042
1237 3655
325 8716
8426 2018
1537 1221
1625 320
443 1700
8189 334
3138 207
5305 8849
7765 1642
5073 1239
8844 1009
3755 1149
7004 1202
2592 1202
4703 5494
3193 9125
9848 150
2629 4123
7289 308
8427 4078
320 7773
9129 1240
4472 1209
317 5752
7804 5093
5469 8829
5385 5895
5870 6017
9320 8831
2147 5740
8733 9021
5545 2126
5018 8621
5395 1175
10641 1205
79 2647
9058 2054
4543 9937
5571 9506
8448 5752
5751 3023
3417 8412
7310 1164
6057 9094
6832 7670
6134 1910
1272 9517
9697 6337
324 8212
3047 3588
3329 8185
2493 183
5347 342
1191 2585
9650 10431
5545 3703
9605 10570
4350 599
2866 8189
5929 414
77 2813
10080 2209
10384 2774
5252 8855
5031 7250
6008 1786
8716 4109
7075 6542
5853 3655
9322 9532
2712 1171
7293 9299
9398 7289
6286 5986
5505 1241
655 641
2640 1194
6139 3208
2053 3852
318 9551
4861 3489
2865 2320
7546 5330
8855 858
342 5393
315 7496
6789 5398
5472 6940
5740 4938
2622 3655
4423 8185
1202 5396
5752 10061
9713 9397
6702 1127
5855 2243
8573 5852
2851 9011
407 2759
2124 8890
4113 1263
3414 8368
8907 2137
2708 317
8009 3576
6242 1175
8570 3588
322 3228
64 7286
3535 3878
519 1146
10428 1545
7678 1463
9018 10241
3851 1238
1165 8890
9039 10135
4129 908
6148 8129
8972 1229
9209 7055
4418 1798
4817 3645
5242 893
1172 9873
7293 1171
4903 9124
1822 7336
711 4763
8866 1192
9579 2640
7743 6830
2640 6544
6016 638
8829 500
315 10435
4069 3268
1799 347
7002 7746
9288 1695
2804 10428
1240 1237
7627 8818
1192 356
3716 9645
3882 1926
6037 6623
10162 3489
6154 1849
4204 3150
3469 5494
4234 5595
2053 5566
2229 6145
1206 7604
449 3847
8031 4503
185 1509
10553 3956
6714 3654
1199 4130
7344 8796
1082 678
2929 4176
1825 8517
1202 1197
7289 6208
5742 9917
8826 2900
1582 2470
7291 5276
5280 2919
2684 4120
8528 8412
3438 3781
6379 4839
6160 4098
9659 5290
5514 1093
4900 9118
10725 231
641 7090
9194 1854
5544 8129
308 2640
1226 5276
3358 1191
5573 4125
2300 4129
10544 6701
6759 6137
7489 2804
8448 8410
3434 3360
10334 5859
3791 925
3226 4070
3136 9450
8237 308
4677 1860
4534 6123
2033 1192
7129 7623
5511 342
10428 4952
9532 8683
8991 7047
1179 908
7294 9689
1199 10426
336 58
2477 982
9448 10712
7505 1910
7030 2581
7508 1191
4567 3956
7486 6923
155 726
1555 8368
8431 2577
7944 1491
8749 638
3848 6623
8167 10163
8174 3185
3185 10362
6424 7914
7129 1227
8368 9952
2457 6430
1212 6461
979 8585
9397 10333
7546 1544
1226 678
8060 7569
10131 10373
10699 3967
5774 7489
6278 7354
7594 2813
6164 9941
7743 8654
2609 6793
4668 1799
10626 156
4903 3204
3703 2127
641 7449
3023 2925
6426 8488
1757 6656
2812 3439
6360 1214
4996 7581
7336 6626
7030 5306
2336 864
156 8089
9450 661
1274 2099
4864 8088
6667 3205
9321 1307
2261 8272
7975 4677
1554 2262
8252 8514
5281 9851
2764 8759
7277 8496
6008 1075
8062 1206
1192 4458
2221 7753
2439 8117
7656 3619
8177 9072
1428 6346
3702 8178
5991 6148
4332 7360
6239 1181
10397 2158
3204 1849
8075 6989
5514 525
6543 3154
10456 9039
2053 1200
2430 10243
3371 8127
6448 4557
8182 8826
7643 9215
6492 2276
852 10540
8692 1790
4130 1148
1206 6274
5240 7522
5894 4903
6789 2266
2296 8117
9099 7055
2677 3572
10090 3536
2158 1228
3509 1926
8137 6894
1273 8812
6739 2640
9134 1230
4617 9126
2512 7539
1024 2569
6148 176
9588 221
4129 1196
2640 2003
8432 4215
8239 1610
5637 1229
10123 2833
134 9432
4616 7643
7339 6286
7920 5437
8835 9042
1463 4067
3335 1494
10570 9532
7750 6497
4572 1223
2517 1599
2970 10302
3907 8585
5929 7538
1234 1235
7491 8410
5472 8052
7129 5514
6179 1387
1194 1844
4707 741
8855 7694
7247 8368
2383 748
2465 2917
7661 8846
3149 10209
4861 6154
6825 515
1198 3272
8545 6145
7291 1172
7611 1176
8864 8749
5218 10212
5276 2704
2122 2569
10450 4396
1071 5827
9299 6145
3493 10623
2220 3230
1225 7804
6444 7783
3154 4818
4898 4330
5324 1859
318 7828
4860 6948
3912 3301
9120 5586
1228 3208
8886 3090
9018 7506
3542 6718
9714 7919
638 6487
2504 8201
8515 661
6739 661
3149 2513
8137 6491
2629 1171
1835 199
8508 845
3906 5459
6286 2840
8828 4297
10636 1926
1142 1870
7251 2649
8023 1200
6520 5562
5929 2384
8137 9828
1241 7656
1199 492
7229 9655
7643 4142
5732 8718
9088 2666
10613 1172
8056 858
4952 7044
6491 5515
2771 1787
2771 10040
3716 8177
7488 2154
9526 725
4863 6923
6649 8056
6720 2342
3117 9527
6379 5894
9844 6824
3204 221
2467 8824
8634 3752
293 8991
1491 2166
3280 845
5637 1295
8709 6461
4702 4018
6714 5929
4834 2577
7746 3737
7286 2828
723 6314
478 1231
9758 1176
308 10438
1223 1772
1428 8528
1413 4446
8277 9487
4233 2640
2571 1222
37 9713
1176 3021
8269 4860
7088 3576
1624 2385
3273 6112
7616 1369
10094 156
2410 6842
2261 1223
4260 8923
6670 8743
5472 4737
325 10624
7635 2345
1174 2457
6181 1200
2840 1674
1179 7230
6137 3778
7294 3429
5986 1787
2493 3654
10625 6549
8849 7218
3090 9290
6369 7129
2307 10098
4974 3624
1282 7133
4914 1192
383 7916
1790 2774
8353 2056
1593 3692
3851 6491
8517 1544
1095 8551
5447 7996
4572 1123
5694 9434
552 9526
1199 4281
8129 9696
5976 872
1455 7686
2730 982
2971 2319
4898 8505
6460 334
8120 7747
5802 6568
2329 317
8574 9973
8043 6625
8056 10480
7832 6201
7543 7336
7846 8085
2537 8831
8512 10097
8140 2827
7627 5885
7020 5802
3386 10438
6491 8849
6489 6016
4446 1473
1179 7831
7354 3157
664 1517
1224 2569
479 242
9518 9910
8140 1491
3786 1930
326 4860
5885 4355
1307 7055
8526 255
3631 6015
1176 2063
8486 335
8129 7248
5215 5502
5093 8527
1905 4231
7486 9973
3374 1172
928 9175
5849 2827
9047 2804
10221 2053
2954 748
8189 2276
1910 8426
8252 8690
8246 5397
8454 10149
10276 5389
8477 1172
3465 10428
6504 3583
2531 1454
5867 7735
7968 4465
10435 1901
5252 9882
8542 9127
9151 2770
4954 3447
347 2920
5986 9298
6430 2840
10720 1226
5110 8822
1171 6043
10696 8976
10428 1506
5277 8824
2756 10333
2952 3012
2703 8611
3156 2178
5180 6242
6289 5038
4161 4716
6490 654
1055 86
8514 2276
1233 8891
5305 7169
5607 1228
642 3480
5032 7658
2880 5073
1450 1143
6500 6301
2226 7945
1647 317
8823 1240
1799 10699
1491 7768
3588 6592
7581 434
8719 1221
2227 2831
8866 8590
5545 6946
8496 5941
6728 5709
1822 2496
1201 6930
8709 5759
1662 4905
6793 9125
1653 7293
8409 2260
7259 6154
7291 9355
4905 1172
325 2265
908 6940
6277 7254
2131 3123
1657 7406
8749 8621
5276 79
9955 3447
8002 6222
108 4284
4166 3117
1071 1194
8409 7916
4129 8312
5357 1202
5206 4776
132 4936
5566 3791
2346 8409
516 1849
9018 5748
6490 1349
8406 4636
3906 439
250 1945
1535 8709
5751 7026
10064 2774
1501 6268
8588 2640
1225 8189
2846 3138
2043 8356
8865 2150
8956 8409
4248 9473
6145 760
1559 2018
1825 3134
6225 7352
8619 7920
7298 6163
3963 10426
7919 4792
317 8939
2335 10613
1910 6550
2654 6542
4130 10409
9572 23
8410 4473
5459 432
6007 2775
4728 1756
3892 1188
8511 7413
8350 6529
7261 9363
5774 6372
9647 724
8496 1171
7392 8709
5336 1238
4123 348
6289 7129
7229 6987
7623 4421
7031 1524
301 6909
3042 1781
3905 7106
5251 1225
1428 5751
8846 5252
3077 5281
4069 3193
4287 8610
7354 3848
315 9010
7611 6647
41 2433
1192 8861
8886 6842
2687 41
1735 3414
6306 3157
7508 8823
8823 7658
8514 2033
1179 6153
2298 1196
5859 225
4905 5318
2153 4712
4621 10378
3280 10334
8768 6289
9926 3262
10279 5240
10485 5180
314 6168
3351 2640
5218 9485
9503 1198
325 4078
4183 8232
1632 1416
7336 1171
2776 10668
2537 9299
2319 2902
1205 3182
162 4221
6558 7336
1199 3474
5040 5561
5234 6165
1221 1537
9120 641
5986 7736
9395 2131
1198 5561
10651 361
2155 6472
1234 3667
4683 5563
2757 5281
1615 5021
3630 6793
892 6973
3205 2263
7293 6620
6702 596
7230 1228
3310 7643
8189 4246
8409 9647
9532 4652
2127 7707
4463 7501
3715 4125
185 4674
7352 1221
1873 2433
6154 3474
1310 8518
10575 9871
4938 9240
96 8551
523 1226
9945 6793
7997 3782
7399 10286
3087 8512
9321 1491
9756 7743
8239 5562
9564 7893
6525 7525
2332 782
8703 6507
3482 3329
1232 10163
5276 6746
7289 8056
6589 3193
746 8797
4860 8368
670 8684
1223 2206
6721 10362
7025 1773
6200 7562
7394 4572
7266 7501
3402 9002
7286 10335
9895 607
4396 9120
3699 5392
810 253
9286 989
7218 4761
9070 8454
334 5240
3191 6043
9347 5562
1175 10144
3411 9569
6493 9532
822 2572
9972 2663
2436 5870
3991 9228
5840 4188
1179 5859
856 9526
2319 6793
1173 8519
2576 2583
7286 2276
8238 755
1229 6793
3538 2137
6097 6209
6535 3369
10452 8426
127 2802
3963 8544
5385 8859
1191 3121
8860 6702
4037 9120
8544 357
7129 10435
8454 10335
6135 7916
5929 8001
6619 9209
8486 2640
7743 9286
9024 3851
3154 2533
4939 2920
9996 3601
10678 4125
9040 6959
6152 8496
10098 3410
9652 1912
3908 6619
3297 4370
600 4839
9579 3749
4693 1171
4900 4434
4861 1849
10435 4642
7426 7987
852 2640
2694 8075
4434 1611
3385 1716
8991 8854
6489 8189
308 1179
1223 2648
5924 481
2881 721
8825 2353
6949 77
5959 6037
7522 8861
1829 1562
3705 478
1063 2861
550 322
266 3123
9579 119
836 2904
9814 7533
5338 584
8089 2266
9655 9871
7479 4105
2648 3838
7506 7832
3880 4952
1912 4861
3976 4918
3174 2038
582 9591
8051 8496
6548 10243
8075 155
5276 7537
9532 10032
9299 5736
1861 8861
7259 5472
4129 875
3078 10631
681 5087
7026 4869
7083 8201
1383 9190
4128 4869
9588 10544
7307 3123
8508 9398
8531 8426
8835 7920
318 3282
858 10186
1523 8496
7245 3544
818 9363
8035 7623
6618 860
748 2320
1198 3520
8137 5881
3244 6784
9902 1426
1707 4332
5868 1179
1427 6686
280 1206
10148 3573
7496 9014
10541 4735
9547 6137
9699 3847
7304 463
2127 8948
3534 4777
8991 3597
8388 1455
2537 293
7597 760
3205 3839
9085 5034
6278 5929
7831 7622
7689 4028
8823 1269
5514 1845
9219 2488
6623 8835
1179 10281
2218 6175
6361 143
6007 121
6070 1222
8141 6506
2261 1226
9715 9767
8829 3167
4672 8773
2357 2059
6620 2001
3873 329
5494 730
7212 3781
6075 3045
10452 9972
2609 3544
6620 878
9300 8849
10134 4965
7597 6440
3156 1791
4067 9030
1209 7205
2211 9844
4124 5240
9066 7328
6228 4408
2905 3491
9321 1181
3907 7205
4952 6113
2029 2648
296 7850
3737 1067
5384 10435
1616 8844
1238 6037
8093 7491
1175 4776
6705 6145
9909 7804
2774 7896
1101 641
6789 464
1226 6400
3815 3499
3138 6829
1181 10149
325 7488
731 10585
2899 8451
9621 5885
10438 2433
584 8821
5709 6714
3194 9974
5986 6457
4504 9477
8139 6007
9021 7588
7470 8242
3906 7843
10333 2767
3256 8075
3508 8134
6219 4598
3432 3583
1227 2266
357 10118
2840 1610
3154 4098
6154 5462
2667 9286
10378 5751
5929 1197
280 8278
782 9787
9321 9905
8835 3620
4183 1019
8780 2501
7546 3242
3214 9088
8818 6014
1449 9124
5194 5752
7757 638
990 8903
1428 4213
5116 6542
7971 2714
8717 4963
3167 1788
2807 7897
8127 6119
596 6962
1756 8472
845 8359
8406 402
318 8044
2588 4217
1240 3655
9910 2299
1234 5709
10712 2653
7483 155
10303 5637
9250 7837
3951 318
7129 3572
2827 390
8891 1175
1235 7230
6194 7832
8448 10553
1235 54
4333 2700
8825 5751
8810 3280
8056 3060
2804 2279
7782 2307
2241 4019
8515 8958
3323 5180
6489 10090
9494 10197
10632 3156
1171 2622
4333 4603
77 9090
3737 6050
6923 1558
7323 1787
2534 8871
1517 8410
1227 1429
1194 5341
10181 5986
1428 1173
5566 10483
788 4974
2923 3153
6007 3330
6136 9368
314 8709
6491 3677
10539 2033
5012 8165
9526 2640
2053 2533
6489 7044
1176 2033
5544 2923
5545 7689
1904 3418
1054 1788
10418 2226
85 1202
4349 2881
5752 7030
8186 7838
4903 1833
2759 6490
4260 3329
6597 322
1240 342
4018 77
8644 3631
2158 1663
2921 9240
6007 998
3398 10081
459 8116
7294 7294
9661 1171
5459 1175
2277 7565
1798 7129
1206 7301
478 1615
8350 5059
7288 5637
7770 10335
2840 3396
9338 9021
156 3684
7286 7129
836 6826
4983 1085
2640 3003
10589 5881
4127 6366
4417 5515
8574 10221
9470 4864
9520 1449
121 8427
6119 8829
3474 1772
1226 3355
2538 3209
2172 1455
4509 4247
1192 7557
314 6145
6064 6940
2648 1426
3777 1224
2342 3181
4871 638
3015 2951
3603 5509
5515 8822
5637 5229
1532 6137
8797 1820
4781 10544
9338 5566
430 9209
6572 2647
5849 4461
6152 9670
845 1908
3136 4126
1537 16
6491 9069
2320 638
5831 7968
1257 9643
5929 9982
2572 8810
5476 1073
7507 3205
893 8345
4900 619
3623 2430
8554 4860
10712 3072
1241 4183
7508 8621
10378 8733
4859 2622
3151 8514
1235 3023
6545 6487
273 9927
8826 1735
5390 5234
142 1161
3348 8313
7847 5281
782 8544
5831 6525
5859 4274
4567 324
7421 302
8818 3714
7736 9696
9933 10552
9927 9463
1192 8886
10608 308
8829 10613
3260 9120
4433 1558
6988 8051
318 2629
324 7088
6777 9242
6830 4603
3280 2221
1773 8827
2241 1491
6739 1701
4508 1227
3599 9722
5306 6946
8516 9993
3908 3704
8700 5108
1222 5566
2726 748
10623 8551
1171 8189
3167 7631
1230 5378
7892 1235
1687 8929
7367 6356
3258 1194
9810 10712
2276 3795
8920 5752
5859 1113
2906 8514
3572 6750
3429 3329
120 357
5929 1197
8174 908
2241 1278
9654 5276
8118 3703
1227 10015
1772 2629
8759 8971
6696 4231
6016 1774
5859 709
7601 8054
1223 645
766 2602
7488 864
1202 3489
9721 2570
1624 1969
10001 4965
184 8876
7561 2221
2544 7224
209 435
1491 8871
232 4861
6490 7445
8823 4619
6587 1860
1175 325
7508 8056
1231 1202
10055 710
10318 4123
7241 10431
6372 2307
4657 5545
7295 6783
8406 8539
5494 8642
3374 5022
3282 3282
2379 1197
318 9338
10220 6956
6830 10447
10726 886
1206 4622
2622 9219
4324 9299
1522 6007
6987 9588
5487 3089
4861 359
1197 2533
3595 852
7968 1430
9175 10162
3716 4763
3208 6955
10027 7286
8140 2533
7293 3783
9916 725
969 10091
1238 3152
9854 10131
6705 4076
908 1269
3387 2277
9456 2320
6143 1369
7746 194
3851 4363
999 7665
1608 2335
8782 9377
3725 1803
1191 7738
4860 9378
8829 9719
5472 4900
6136 2152
2305 9627
2551 4776
3991 6286
6563 7919
6264 5292
1176 10464
9404 5561
1227 702
6008 9926
2467 8797
320 1722
6952 7086
1735 6199
4406 3124
3414 8189
5566 9707
4069 9973
3597 7690
8791 8196
8056 2082
5986 10513
6623 2648
6535 307
8321 1520
10359 8580
5146 8440
1200 7677
10442 1787
3138 1528
899 2035
1205 5141
5854 8361
21 4078
9192 9928
2488 2354
296 1232
7556 6686
8514 8522
7266 4938
7453 2776
6987 10330
2276 6351
4121 1624
2010 5515
2292 9102
3156 2628
7656 4905
5020 3571
5912 4520
9040 8373
1202 4645
3117 6534
1225 4783
5233 2429
1074 3654
7561 79
9569 2804
8454 10021
3243 4572
8749 1291
5753 6168
3374 899
2730 5515
4682 5972
405 2708
5062 7724
4898 1172
8709 8826
156 1090
4067 3187
5240 4165
4399 8426
10679 2154
3535 1847
1231 2320
1653 6489
5751 3273
2319 4974
6444 3701
8829 1065
8140 2572
8056 1261
2208 4546
4884 71
10074 2770
2881 7491
4332 6615
3213 4702
1464 59
2701 4231
1178 6007
6154 5339
6490 638
4984 6057
9070 2254
893 1226
2460 600
1550 10416
7682 4079
318 9894
4870 5318
5986 9517
2949 754
7920 596
7735 6391
1238 3705
5831 7294
317 7631
7065 3916
638 1200
9181 6366
4655 2640
9870 1241
4152 3016
5514 1148
4183 4632
10115 1761
4776 9553
7336 7017
6779 1490
348 8132
1202 4297
4945 681
5192 596
8138 6036
8225 428
8757 4067
1196 4297
7467 5870
2754 7422
6801 3576
2920 318
2822 2433
4580 1171
6535 4473
8612 3242
675 4928
8741 3404
4630 929
10717 10169
6793 6491
7603 7770
4498 3441
6689 5520
9186 315
5929 10166
1860 9972
3963 7731
6270 7989
10682 8361
7612 9283
8268 2540
2274 7243
5599 5306
8288 3715
8807 9527
3193 845
7418 3852
7978 2465
5276 3134
90 8189
2035 2592
8569 3091
8564 4130
3205 374
7557 3432
10087 8610
10181 5357
6490 10163
1849 5022
365 8775
8353 2156
1231 3752
2272 3117
3151 3639
5915 4247
3138 348
3023 4332
3119 7395
4026 155
2720 6361
8410 1942
6811 4296
4350 7804
10209 5515
9653 4838
1858 2260
9605 2920
3260 4708
4765 1733
5105 1181
4677 1172
3749 6007
1072 8135
7994 8548
596 334
7426 1172
3154 8056
4950 8409
1198 79
834 10533
3453 1790
9008 9385
3583 4144
7390 5907
6989 8741
7230 661
6558 9986
595 8886
5276 9299
1194 2433
9532 2017
760 8793
1228 6696
7289 8368
3208 4123
9088 815
9046 5868
8749 10416
5542 4083
9200 7452
10717 4900
4964 977
1142 7631
1721 9239
6739 3156
5951 7831
303 6135
7032 3909
2769 5986
3416 1222
5467 6793
3678 2397
1395 6137
7763 3858
4622 2774
2457 2961
10232 8480
4861 5951
9362 6161
9547 1229
9660 10235
8056 4952
1234 6829
6923 7909
630 4629
9877 10570
7894 4446
4657 6135
3233 9579
5849 8488
9820 1241
121 1898
768 7836
8289 5881
9046 155
325 8820
3438 9118
347 9698
8864 5352
9316 7100
5561 6613
6490 7743
4783 9513
5865 2632
3958 1236
8056 257
3259 8528
8140 139
2158 3662
5951 10696
6846 8093
6360 7769
7631 1334
3156 2581
5986 521
10428 8002
2076 5091
5276 9848
2650 7015
5520 4952
7129 2640
1914 342
3716 3037
317 3337
5515 8593
8826 3080
3786 8845
2342 6767
2924 1171
6743 7713
8763 6620
8457 6542
7635 1221
6351 3958
1772 5459
5566 600
3659 2319
9020 8855
34 4567
8508 10299
77 507
2276 3151
3090 8491
7286 5379
7780 6366
4293 347
8117 9866
1491 5112
7608 7329
3019 8913
7061 1919
5753 2755
6542 2047
6642 2127
2512 3667
5541 4956
4437 9895
2647 4214
3193 5824
8409 6219
8845 9474
8835 322
2763 7580
5437 10529
7627 8431
2137 8408
5346 3414
1827 641
4148 9190
8139 468
3778 10104
3542 1863
1449 9601
9214 56
4127 3630
4177 8189
4861 9321
1522 8011
8502 892
8894 516
4062 7919
7594 8881
5062 619
10507 10299
8692 1219
5514 852
4337 8269
253 2641
326 3988
1202 1198
10633 7291
7025 3509
8493 7169
3205 2336
2266 3125
4563 8831
6957 3154
836 1206
1222 10536
8864 5951
4067 3254
2840 7581
10064 2380
4125 1209
326 9972
165 494
7392 2822
641 10628
288 6769
4525 3434
1544 244
2466 1192
3677 8074
3719 7421
9621 2889
7218 1191
9088 1799
1194 10135
9363 6366
6390 2122
8517 3813
7583 6007
6400 5379
10387 7292
1509 6412
660 4754
6636 8577
3764 10449
4246 2804
3778 4776
1930 8733
8389 8225
1798 4916
8169 1616
3518 5063
928 7286
6057 1200
351 4776
103 5446
638 437
6372 3117
5292 6942
5929 7804
9686 1621
10389 4246
3055 4037
2903 9588
1214 1194
6784 1921
8502 4861
894 326
7350 6154
4126 3446
8189 9387
415 3654
8089 4709
4660 8528
1238 4672
5830 928
1199 6792
6090 3489
1200 2920
156 6038
1615 1849
8432 9526
864 8843
2113 7200
6134 507
1179 9011
2802 3371
1215 7635
9043 8169
10395 10097
5749 1206
77 7743
9240 7763
318 2929
5606 8857
10635 3204
8625 829
1722 8129
8056 8861
3348 3544
5988 10480
1782 8941
9236 3224
676 3432
6448 1643
322 2467
1205 2804
7286 5357
8138 3764
10544 1790
3218 3233
2267 3489
7685 1841
6148 1775
8889 10712
1023 2033
2165 8242
5010 6489
5512 7803
8088 6281
10635 8587
5306 1832
10197 2827
8486 9249
6120 875
8174 6215
5459 4937
4248 8587
3489 2592
1716 6946
1229 4760
1671 1205
5897 5031
1209 1198
7770 8502
6363 1921
1494 809
916 10553
9196 8458
8843 1112
77 7546
1237 8551
2543 4098
3703 4303
1239 9873
1788 7643
9728 9520
6469 1426
10040 5868
6739 417
8823 4346
1269 3635
9752 6542
8829 9588
3907 1095
7486 9046
2028 1278
2084 10418
6620 4903
748 10555
8115 5758
1453 348
8409 1230
1235 1194
8517 10361
4001 8496
9532 3054
8864 2616
10435 2804
9459 6714
9451 7906
4559 8410
6489 4123
5951 2761
7686 1100
8117 3075
318 6366
4848 10712
1429 1171
2257 8733
10149 10724
127 1217
8368 2663
8828 7525
5928 4004
1197 8879
620 8263
3956 7129
5090 3414
9397 156
3079 8138
8075 4026
704 1179
314 7612
2319 2640
8849 1494
6014 6490
1926 5545
9263 282
365 318
1226 5929
1222 10378
8855 1171
6112 3908
1071 5932
1226 3151
8426 9499
3646 8512
1171 7807
4633 2517
1179 7296
8002 6277
2150 1200
3996 3957
6783 2904
9193 3953
7686 8092
7658 5351
9468 3074
7677 5859
8432 5326
7488 7789
8551 1202
5437 5370
6953 10221
5073 10402
9956 414
6314 8620
8140 1181
3438 10173
3404 10209
8829 4943
2610 347
222 1365
7508 6736
1707 1282
8876 342
3124 6793
6783 6793
6525 79
3715 5831
3602 9321
1258 2380
2840 4134
10333 9397
7289 4937
8512 2319
10303 6487
3807 9653
760 3924
3414 1181
9358 2591
638 264
7075 2827
3153 7508
4211 2049
9461 4956
9900 3158
9042 1799
7220 2797
10362 3778
6702 8075
8827 9702
3908 9088
3148 5059
8709 10318
4132 1985
8745 1202
6617 5420
7819 8426
10553 5290
8690 2108
21 5972
1179 9008
7619 5561
8515 7722
2923 8024
3951 3301
9231 3956
2580 6677
9002 6037
1200 3260
2157 4523
3672 9963
6168 4809
3669 641
1200 6057
6363 4640
315 2920
5545 727
1129 7444
10696 2335
5599 1165
6652 9459
307 3329
318 1234
8189 417
3631 334
8861 7831
2846 9993
6516 6671
10428 7294
3250 3860
7374 1192
7253 6830
1815 3485
7339 5515
159 6152
2776 6918
3091 9670
2920 8810
4774 507
3908 3329
2342 4716
5561 1359
600 7489
1199 3606
9877 6289
9210 719
1219 77
9559 7983
296 5494
2895 10319
308 5943
4826 6558
5562 5499
1322 2342
1241 3778
4284 4776
10717 5218
575 1214
9851 55
253 2335
5752 9067
10435 10207
7293 10544
1949 7246
10137 2827
6940 5381
156 1198
4647 8706
3266 4293
1091 10009
3441 2126
4128 10409
5545 5437
4342 5306
2648 3907
9636 8137
10147 2804
8466 9093
3138 3490
7709 6359
8710 3655
240 6359
1624 4210
661 5081
7804 1334
3123 6923
10428 10125
9143 7354
2428 5249
5487 7292
2663 9102
8117 6923
10162 1259
9196 8392
79 7129
7611 8189
5091 4531
4861 3151
746 5242
9134 9658
1181 2640
8075 2816
5895 7286
9423 10146
8876 9289
1773 2221
7533 6491
9120 9282
7307 9765
9654 8515
6278 1624
588 10275
6656 4215
314 4010
6793 6709
7657 7289
6306 3193
7421 8245
6369 4127
10303 9231
7129 5073
8858 2360
3576 1228
2165 8426
5562 707
3319 1235
2299 3139
4172 10307
6449 9286
3638 904
1206 7997
315 6670
6903 3204
2538 7339
5503 1228
5242 348
2491 9286
4126 1215
8353 4861
8991 1909
8512 5912
3026 1225
9736 3990
8684 3124
1095 3231
214 9652
3246 2426
275 8864
8590 1167
1238 10655
3529 3193
8426 3801
8264 1227
9782 5520
1711 8502
3597 1143
8351 2766
1443 5446
1722 10626
7294 1110
23 5959
1175 1647
6940 3206
10409 1215
4978 4617
3698 325
2880 7315
5966 7750
2512 3810
1225 7364
9588 8486
5743 10463
4126 3025
7339 4667
3536 6340
999 3157
8621 8448
2909 4183
5881 4864
4975 1773
1191 7595
3124 156
8897 1791
2551 6987
2831 9886
280 4400
2124 7720
1463 8913
1494 8812
2920 1311
2728 7916
10661 4929
1179 8260
3156 1142
10408 1491
8823 2788
1790 4861
1921 9149
7540 9982
10136 7259
7426 3949
79 2512
7222 7352
2266 1537
4078 1202
1226 5751
2120 2246
7336 8454
8431 10397
3374 2730
5544 8511
2980 9433
2244 7291
7043 7601
6834 8511
9532 8565
3385 3777
348 7329
8884 3044
8916 4861
3987 3906
1451 10389
845 127
8189 2240
2342 8759
7585 960
2033 8937
9655 4377
9466 9357
1171 4128
10435 10513
5419 342
7290 3995
6365 5166
1790 6145
10111 10585
8687 9654
6530 6369
2291 3387
7211 1229
7625 8056
2803 9954
8501 3049
336 7044
2298 5183
3280 4959
1037 7247
3205 41
8129 1849
13 3206
303 8409
5710 5929
908 8632
3623 2296
8352 1192
5637 9912
2395 3987
6137 8692
8622 357
4418 3034
337 5518
2164 7402
7333 908
7736 64
247 1975
4930 13
2141 6061
730 8075
8828 7289
5831 6443
4824 8692
9002 524
7339 79
8169 3630
324 2544
6518 908
1175 8143
1915 2839
7860 8368
3783 10702
7489 8811
7658 8709
5073 7768
5276 8862
5412 3920
3489 2285
5041 4076
7336 3746
1223 4860
4647 7923
4123 9425
4834 5514
3310 2465
5370 6489
1491 8843
4777 1772
527 10058
5843 8502
3850 5318
357 961
42 325
1849 8350
784 7229
8916 5283
8382 2835
1171 10420
342 858
6135 1334
9431 6923
2210 9047
3958 4573
2206 7496
8759 1240
949 5800
2607 6822
2068 4860
2813 6051
4046 7292
10174 10624
3242 7881
1202 2924
1446 1202
6368 6559
2756 6747
7977 9298
7603 8426
6209 4882
165 852
3023 8832
10553 7044
4903 1353
9605 5320
7004 8075
1874 7368
5830 5133
1574 8189
7357 5865
4675 9193
6923 10181
2158 1834
7336 3089
7343 855
7105 4883
3922 9395
10712 8496
1463 3665
6157 8628
4860 10435
2802 4860
5709 8607
1452 8916
8056 5986
4918 6015
8619 1219
3205 4674
5203 6870
5515 3206
8998 254
10614 3630
6314 8455
6898 619
2342 3684
3336 4858
9588 748
5812 8886
3599 1815
8551 2467
2120 6384
5887 8812
9910 7293
7362 7423
156 4230
1882 8741
410 2279
7291 74
6232 8610
6366 2827
308 1989
8368 7094
7538 9579
10613 4828
2889 4249
7603 9848
7774 1200
8506 830
97 8864
6793 8137
3660 4850
4129 7560
2279 2577
6444 8953
1554 4889
7920 1225
10371 297
5928 2147
6489 6148
3534 9910
7919 6524
5709 4938
1181 3156
2241 3716
8410 2433
4919 1786
2064 1236
5262 10147
7811 6617
8427 954
1176 1229
3499 6716
3329 7903
3327 5398
10696 6915
8886 1756
3204 10098
6007 7506
1683 4152
10578 2843
8759 7764
1171 8846
2467 2644
9087 1228
9810 1921
10717 1175
1002 9448
1786 889
6784 4647
9704 823
8818 8409
6145 3450
3908 7444
9134 3249
4646 6940
10544 2569
1200 7862
6726 2516
1234 5306
10217 9654
4951 1225
6007 8692
6793 4641
7980 4041
1237 1491
9852 7218
8819 295
938 4772
1241 9972
1455 2621
8564 8620
8561 3193
8002 8709
4686 1151
5736 79
8830 1175
2266 1928
4295 8823
2775 6818
2076 1739
9895 6037
2602 3777
7920 336
5302 5544
8444 4926
257 2033
1898 6620
3032 8247
3907 1836
5437 118
3297 6007
7188 3864
5276 2654
9972 4330
2920 8831
3777 1194
8861 1222
2827 1378
1818 1505
253 2368
8350 1176
7280 253
6199 10409
6739 1575
8426 1932
9532 1681
2349 5306
7748 5073
5700 1194
8035 7746
7293 6154
314 8140
3072 638
845 9650
9091 6137
1176 6106
347 3441
5230 7421
3206 1636
8162 7630
1113 1215
8193 8797
2697 1544
6208 4370
6059 9854
9871 682
5544 1735
9673 7682
4848 8991
991 9287
7069 7769
9634 1537
3123 2445
930 3515
2261 10456
2158 8602
6038 9605
2509 7496
9927 2676
9921 253
7916 7447
8390 4067
4974 8204
7581 5533
6365 4093
5373 5880
9532 2804
8811 1209
969 3028
1902 7680
79 7017
748 2920
5010 8056
5276 6369
7920 1491
1198 9012
5027 2297
9495 6092
322 1192
2924 9432
426 1175
1215 10520
8432 8564
4406 1179
1544 6044
7712 3689
79 6168
10428 156
324 9738
6570 7496
3499 9623
5566 5164
3490 5534
3544 9974
6915 5010
5325 348
1179 10198
4492 967
3670 5869
2131 4424
8368 4628
1233 5515
8189 10418
8056 8502
9120 9193
5034 2756
120 9597
2535 4700
6137 1900
6873 10484
8120 5752
10335 9913
5234 3134
7736 9579
1198 3124
5524 8544
3560 1198
7421 10275
2381 4230
6449 6104
1209 7152
1891 3260
6164 5515
4126 7635
4330 3208
8129 2923
1234 325
6891 6739
6549 3280
7850 8749
4280 186
5073 6961
9286 6289
702 253
7551 8505
2525 215
2730 1222
410 10435
2394 1227
10712 4297
4485 6589
28 5515
1194 2776
1230 4887
4126 9654
1199 9781
5831 9283
1175 4215
1431 6331
8813 8690
1181 8174
4007 1205
3703 1224
10426 2172
9605 5709
1082 74
68 3591
1215 2663
1171 10502
9389 10147
1926 7036
5566 9204
7751 1241
9517 6016
3993 365
3385 8825
4297 181
1567 3329
10362 1221
1063 8075
3654 1236
7083 8136
3142 4330
9655 8825
3877 7533
3121 9622
1227 6689
10624 7444
1219 5121
7720 322
6469 1237
8854 8878
5895 9124
4677 9433
1921 10304
2718 3432
10095 2307
5339 7609
8683 8834
7658 1241
7506 10243
6007 5831
4076 3205
2273 6224
7569 3704
3280 1588
3908 7216
8189 1719
10668 9901
2802 7289
5533 3780
5939 3904
5561 5406
3208 1772
1544 9021
6548 1786
3126 2708
1194 1615
641 8872
5562 8858
5865 7283
7291 6135
10435 638
9462 7835
9200 7347
4702 5041
5895 5636
7189 1867
4634 8733
1707 7644
8427 10397
8796 9360
10668 8496
8819 9059
7289 10560
5947 7218
9054 4076
3778 3491
322 5080
3023 1517
8810 1720
7066 7293
5319 2238
638 79
4076 1194
1235 7679
2380 326
4128 757
9012 6506
10613 10163
3320 8075
5010 3908
7411 8797
2920 9632
1198 445
6256 250
6542 8553
1197 406
9189 3737
3023 5520
1234 9288
2895 8431
3301 1814
6931 4085
7682 6722
3631 8140
3608 7336
10299 8406
10642 9910
1181 4905
1206 4988
1235 2538
927 4640
8463 1215
2898 9579
2152 6392
7731 3193
1982 1228
6379 2538
9636 9222
10485 9102
3985 3194
7293 8642
2612 7488
6490 6487
1260 2086
9098 1109
417 6958
2457 3012
2622 1858
8088 8238
3838 296
755 6145
3381 3995
8624 3421
5515 10298
1172 8846
7367 4851
4272 4110
9789 5929
5515 1786
7735 3964
1176 2342
7538 9900
3436 8352
7592 1064
1229 8508
4644 7242
5561 8866
4864 1113
3301 4826
2622 6306
9974 9809
7854 4861
2279 4070
8720 8864
3090 2653
7292 1428
3705 8907
8633 8252
1517 174
1176 8890
8517 5179
9845 2253
2800 51
2274 86
5250 1544
10668 4926
9437 7627
9647 23
10462 2802
6190 9717
8035 745
2813 4232
2257 6620
4997 7919
5515 7367
3693 3745
9188 681
5926 8577
9547 1198
9335 3908
2279 5218
1142 1558
4861 8427
8392 7367
2457 4202
3782 4819
4983 3778
6037 2149
7421 3216
2336 1926
7293 9238
10480 6162
4204 3702
2319 845
284 5636
4861 7263
7129 322
7746 2963
7658 5673
3398 4719
4898 5868
5698 7375
5545 307
9001 4231
3404 8448
8816 5930
982 3815
8528 9877
7746 5562
6410 5905
1175 6624
1499 1921
10635 6911
1684 5491
3023 3193
332 3282
134 170
21 9180
3447 1753
5244 10428
2053 5023
4900 3512
4379 8225
5545 2920
8448 963
3831 3310
9670 365
8735 10221
5106 5195
5859 729
5025 5581
5487 8802
7065 4436
6489 1240
2018 10303
1430 2165
10218 4418
8519 7548
624 3508
10553 9852
7426 5005
3510 9897
5988 8409
1172 4213
1227 1202
3716 6040
2395 3335
8481 7546
2316 641
9753 1182
10307 1486
8683 9356
9502 8174
5446 7489
7083 3630
10640 5894
6891 7747
1202 5281
8864 139
4544 8056
5928 6152
309 2836
6410 2581
1522 8165
5234 8516
3908 1831
3123 1695
8189 8240
342 6923
960 6542
2962 10435
4931 3491
637 9521
607 5544
7065 6789
3851 1200
10639 620
5459 9789
8619 6389
6784 9429
9621 1053
9992 5012
8890 8448
307 1206
7089 2406
8965 8368
2266 6240
10307 9810
4039 5180
9697 9697
3394 5054
8097 315
3580 3778
5276 7962
3483 2537
6372 7215
9903 9451
8855 4763
318 10029
8889 8831
1238 7916
2537 2537
2572 5570
4357 3705
7683 976
3113 9209
4067 10068
7421 7787
5374 7286
7086 1196
317 9908
7830 8491
6036 8954
8825 3468
1791 2408
9719 4078
8471 5218
1309 5422
1967 9696
6783 6824
2869 835
2812 1175
326 4164
7187 6485
5291 6154
7919 5413
1354 2802
348 8427
9878 1224
1181 2342
9318 8831
8595 478
1439 7635
278 6891
2101 5051
1772 5472
8056 4988
286 1241
8835 1572
1228 1237
7291 264
3794 3234
8516 5561
7557 3263
595 5091
9935 7055
7850 4067
9650 8480
9652 6756
8759 1113
5929 156
2730 7920
1905 7227
8577 1171
929 7920
5775 3262
5604 6490
8056 7563
1813 3437
8921 8135
8448 1849
3716 7367
1231 1206
4358 5437
3418 3851
6154 4693
5197 7603
7535 175
6824 4709
9859 325
8368 9649
5745 3544
5928 3725
8189 10553
763 4332
4860 931
7135 5418
2775 7689
1227 1615
2260 5409
4271 1350
5243 5986
8296 6278
7916 3594
3752 2467
8269 2724
2907 4129
8511 864
1735 4183
2128 10635
1224 9764
8511 4249
7129 6148
9190 1227
325 1849
1171 8409
8406 2276
1494 1191
6490 8812
1227 3091
5939 8823
10223 7129
4573 4345
3149 71
1910 9946
8320 6713
8759 4883
1544 9190
1567 4064
6851 5865
348 6372
306 2342
6258 1240
5912 1238
5398 6240
7141 1234
8406 5870
8426 9026
8514 1202
3765 8117
1183 5708
3321 1181
1191 1470
7550 8939
5514 5940
8991 5271
9211 1197
155 1227
10717 3280
1951 5561
9225 2804
1223 3619
1226 7393
5144 8172
2003 6705
10456 641
7682 3371
1209 10147
999 4297
3542 931
10393 2017
8232 8799
325 342
5929 9192
2827 5544
1234 241
8825 960
5752 10428
4208 10435
9175 5751
524 326
3439 5281
8506 7043
8998 6152
2919 6504
6148 7658
2622 10298
1615 8488
8319 3023
10053 10277
10243 3509
3151 2647
325 2529
1171 7735
7289 2495
2640 5059
7230 8514
3679 3240
3987 5874
3375 2728
8320 7971
8819 7501
4860 5563
3720 1915
7022 8631
642 5566
5188 10707
9058 6989
1175 1926
3438 7292
8127 2902
1453 9460
5053 8527
9828 2206
748 7253
237 3090
1369 5398
2267 1551
7588 10428
1171 7916
9451 5021
3204 334
2207 7842
10429 2846
314 8132
10625 3805
1377 2645
3426 3623
3184 4070
4246 2279
3907 8834
6793 6055
1847 5636
10294 2248
7445 5544
10303 1453
326 1215
8116 9972
1172 3848
4333 651
2755 8588
5281 6945
7280 2011
7801 417
5281 7345
4234 9201
3630 3988
5461 5240
9548 4130
6549 8236
6999 7750
1192 7581
8542 8129
5566 10696
748 4214
6366 10200
1532 1820
9526 7253
7508 4922
5459 3690
7445 8684
4861 8683
9418 10207
10162 4640
10083 120
9416 2206
5545 1462
6139 2498
4183 392
1175 293
7656 720
1429 3781
7746 7803
253 8449
9387 4952
7129 2240
619 1238
6286 2276
4401 9604
6168 1198
1649 10606
10458 1240
6225 5281
8739 5281
8177 6504
9816 8189
8091 5114
8610 156
6617 7538
144 6289
325 2956
9318 1228
2804 4239
5512 3151
8273 3374
10220 10717
4629 3839
2924 7246
5943 6007
5926 4157
10162 2804
334 3644
7223 8117
2571 4214
8056 7367
6989 3911
4575 7129
8351 7601
645 6164
10571 3167
7253 6382
8228 10275
3369 1165
8829 8350
8889 1653
3749 5091
116 9120
3989 3244
8623 1452
10334 5374
2576 8162
9521 7770
6085 2368
3863 2336
8056 318
3583 9299
4479 10204
1237 1223
21 342
4966 1221
7557 8275
8427 8238
4370 6016
4059 8129
6570 10428
7903 4126
1231 3600
6016 10418
6714 348
3494 833
1786 5972
7643 641
1234 2493
5248 315
4621 7289
10588 9395
5399 7686
1241 5939
10544 6085
6785 1172
6940 3690
7716 6042
8733 8534
3204 6492
6168 2466
9468 8823
8999 8587
6485 759
320 4657
6549 6490
5515 4952
3280 8690
4622 1517
9927 7580
4924 1905
2442 10456
7129 3970
1229 7158
2592 6067
1209 3608
1197 428
1147 8607
754 357
211 10635
995 8849
3666 6139
1114 1585
1231 8610
8405 8651
3794 5050
4666 1917
789 2663
8923 8502
3749 2827
1608 5986
5813 7557
6366 10477
1235 2331
8239 7289
1176 9636
2100 3209
8527 2433
8142 127
1229 1211
6508 7028
3396 2465
8288 7656
4926 6701
1897 1427
4984 10533
2730 6266
6656 5986
3204 6505
2438 1191
8564 4249
9346 9088
1235 334
6372 2800
10720 1544
6043 9190
3136 7182
947 4128
3208 7735
2575 2533
10717 3655
4900 8273
8889 1200
1404 9532
1905 3714
3913 4900
5039 6154
7766 252
2266 6007
8781 10232
5346 6145
600 1365
2605 3150
8855 289
10558 3956
4506 762
2574 3906
2010 2592
3908 7396
8117 2775
3206 4776
9973 3206
4382 1234
8056 6401
4645 4065
3179 1089
2698 7675
8871 3630
4433 2207
3775 10520
8755 4126
8406 1222
3777 9923
8090 7489
10049 1205
4687 7147
6273 2164
9142 6219
7968 4905
1223 53
3092 4572
747 1172
7768 2537
6825 1179
9534 3341
3374 8252
8368 7251
7602 360
329 5986
4424 5904
3023 7074
2342 6448
1014 5636
660 253
3078 2925
7329 3385
2827 1786
10221 6491
8544 3015
8828 7293
3599 9696
3491 5281
2640 325
1387 4125
4366 1561
6361 6550
4646 6656
4573 3631
6553 9517
8715 5830
9519 3997
6490 9800
6891 7129
5510 3576
9069 2815
2663 5854
6676 3653
2802 8556
7920 8321
7916 8862
9519 10435
1691 5566
7286 474
6617 2437
326 6456
3815 7533
5217 4077
7246 79
9660 5566
864 335
8826 2923
9063 10362
9484 155
8528 2262
6192 10276
6361 3240
5986 3782
74 6611
8381 3297
77 253
8172 307
203 428
7606 7215
5202 8709
8515 2279
1076 7291
8245 2538
1248 8299
3982 124
1181 3161
8849 8496
6703 5770
303 2815
3908 1722
8129 1222
3331 2929
1206 3116
8827 6278
2674 2540
6150 8368
2127 8609
9869 6676
3907 7186
7293 6802
2760 8174
8544 7129
1991 8585
9042 6507
5199 2674
1067 6461
9320 10197
1171 1384
5986 6490
3260 9916
9875 4643
1727 1224
3650 1240
8641 10254
9655 6491
3465 7567
3154 325
6549 2261
4861 167
253 5505
1202 2260
3181 1244
4065 1517
7920 8625
8843 9433
5844 8035
1191 8116
4358 2451
9096 1491
8944 7980
2688 10647
71 7352
9317 127
8353 6249
6051 6154
4444 1175
2920 2206
4070 8431
4076 9931
8406 8773
3982 8073
8822 3748
10299 1505
10507 8749
2647 7209
5881 10717
9287 10689
1219 4861
10146 1202
6835 8831
4514 2344
6380 4675
9547 5434
858 2265
8704 9046
308 2640
1773 10635
3908 7631
7546 10717
5530 2430
7424 7235
1200 7281
7719 1927
4300 8829
5758 5545
9515 4461
6297 4368
4878 4950
2774 2457
7486 7470
10037 7489
7971 8409
6448 10147
7089 3301
9801 9579
6361 7720
1103 4870
207 8551
9621 4476
3594 3410
317 2847
2617 5093
336 8409
6286 5398
1271 7292
7522 4900
8229 8409
9662 1455
4124 4632
1367 2640
1430 2294
6622 892
7707 3280
8709 293
1428 5012
188 6008
9017 5429
9346 3123
3138 1168
8684 1887
825 9526
6669 3684
845 6589
9621 2156
835 10166
1290 8625
7940 8904
7726 4763
1431 336
6137 1002
2383 6225
3752 2430
4459 10015
5768 2276
5218 7508
6620 4860
4293 3588
1786 4214
8409 324
7286 8849
1071 8855
8868 3621
8516 5859
3374 2178
9517 1181
4370 1071
5831 3282
5054 6975
4924 8886
8137 1172
4871 5335
9249 6369
7923 1799
5561 10484
400 410
97 788
4974 1144
7506 5073
9363 6896
8598 8512
5831 3715
3090 1371
7229 2652
1553 8075
7230 8240
1075 8281
8406 6369
4161 8872
5515 2992
7538 9053
4861 8139
6550 8505
1197 77
10332 4708
7444 5156
1209 8432
5419 8426
9704 1229
5752 2952
5855 322
9591 1351
4355 9530
8886 1143
1002 5916
5073 8692
5989 5928
2920 1226
8204 8073
8620 9299
6656 3263
5928 1197
1718 7601
7502 7603
2127 2768
10365 1926
7975 3374
1206 8075
4249 2738
725 4707
58 8409
6491 1221
8137 4127
9677 307
3631 10196
1191 132
241 3023
8528 8410
1411 10484
7619 7234
2728 7375
789 3387
2342 10221
10553 8844
3974 2267
342 10378
1200 2642
8855 3147
5459 1171
1028 10387
5849 5951
3125 7546
1239 8506
3737 4630
1179 2320
9380 1463
6836 183
6007 3023
8810 7746
3242 3700
729 4085
413 7055
8120 8796
8454 4006
10435 7642
7920 8585
1334 6989
2033 8075
9719 6148
7496 9636
1455 1198
6379 3311
4640 1197
5067 1455
4100 8854
7783 9532
8432 9861
10220 8232
319 3509
1194 1234
8174 1970
6145 2053
1222 8409
6987 6361
1254 5881
10578 7557
8913 7164
9697 3208
4458 3684
5437 3206
4939 9723
10456 7192
7580 10554
7909 6491
6924 3379
1231 79
4596 3703
1240 7247
574 10158
9696 2889
6363 908
6507 5472
9200 10333
6529 6307
2954 929
7292 825
6424 7348
4574 478
7381 6730
2152 9875
2061 2140
1427 8189
5956 2720
6389 198
7129 8392
6490 8390
4183 8871
5566 1205
6624 6007
1194 4573
7339 941
4178 8812
7501 8117
3984 1325
8513 134
10303 10544
8502 2137
3896 449
3055 337
5562 8827
410 7982
1181 1206
1233 10146
8977 1450
1191 8127
8593 406
6139 3599
9782 2692
10428 478
10162 4361
9240 6533
761 4128
6723 748
6182 6761
2640 4573
1544 8864
5348 4839
8624 6923
7129 1909
7045 1777
3271 3167
4846 253
10534 6988
3154 6507
4078 3630
3684 3749
5562 2708
5605 7209
5545 10246
5964 9609
6801 1209
1172 2640
6954 1143
3956 6783
7546 7750
1238 6894
2137 8
5694 2923
7103 1259
568 9502
5091 4798
8511 2206
3090 10333
1221 10657
8409 4297
3549 3583
7339 9002
7945 10426
8991 1053
8232 6967
9540 121
1488 1221
8056 6359
7147 2155
2691 7018
10570 3655
5636 8844
357 637
6619 8845
10668 6802
172 1644
147 6243
9645 403
5497 3576
6782 4421
9991 3703
3371 6238
1194 4622
10361 2305
6923 5056
2273 2276
1198 599
6783 10281
2654 4037
4124 4246
1238 6987
7175 1455
5581 5939
1205 8183
10084 1191
10281 1192
9299 6152
8869 3346
1426 6945
8691 8406
9526 7250
2147 2804
7266 5929
3310 3401
144 7294
9076 2130
293 977
4157 1754
3882 5194
1491 641
7603 5464
7250 1216
6087 8421
1205 5881
9330 1787
6314 5207
4460 2928
1849 6399
10712 1923
3121 10303
5059 8978
5067 5010
8535 7746
6016 9645
1424 5291
3280 9298
1230 4860
1205 8952
7737 8075
8496 7916
10613 7619
5951 4860
5309 6491
2909 6940
1739 3851
10459 8632
1491 8891
7743 3262
2835 1165
2335 5002
1673 17
8279 1721
2342 1215
1504 8577
5148 9973
7804 3532
2526 2647
1236 6490
6148 5240
638 1544
5042 4129
2342 6137
1427 6939
3890 337
9623 7293
8260 1231
2314 8056
1192 7501
4442 6007
836 1075
2276 7339
846 7640
4409 7538
4926 3184
9546 2756
7538 8472
4418 307
8002 9622
1369 2242
8406 1390
5894 2296
8636 6491
1192 2760
347 8568
1221 1226
4149 1144
5861 1181
3699 10245
6366 3631
1772 7508
336 4070
6869 7736
8886 8607
2282 257
5971 1229
9532 5514
1241 7685
253 2368
1491 6000
2294 4299
6400 3247
3404 317
7919 7294
1175 5304
6007 1273
2884 7746
9970 1797
10546 1199
3630 8409
2917 1197
8426 4900
5437 6529
5472 1455
6395 3125
8269 3755
6351 9397
8091 5318
3331 3185
3491 6621
9335 9307
8323 1430
87 1723
1726 8619
10428 1572
7583 4898
4128 2834
3248 1602
5830 8595
1820 6490
843 3703
6946 9299
1171 3778
6640 317
3583 3716
1905 7218
1227 5162
1912 3672
3684 4981
2161 6286
766 678
342 2353
5887 8294
10646 1205
7507 3669
5218 3261
3705 9018
1229 6162
3737 2265
6015 1225
6973 8823
6007 8441
4601 1933
6945 4125
7920 2147
10574 10131
1652 1200
480 1369
1226 8409
1228 389
2545 9554
1599 7489
8514 8609
4147 2176
245 5830
2640 4657
5929 5986
8858 8056
5865 4355
8135 8138
4767 4069
5913 4067
4125 9192
4130 8514
307 5520
7789 1261
781 1693
1901 2846
4014 3197
8823 7230
433 1309
1209 3908
2667 2819
8116 7259
8879 8748
6154 8368
6365 3799
9126 1558
8252 7229
8353 6300
9387 5363
3906 6718
1181 9526
4543 1915
1849 3208
88 7225
3072 8021
2712 3138
5708 1988
7489 5429
8129 4781
1225 5636
6359 10447
1221 4776
3490 3576
10049 8818
836 8637
1231 1736
2802 3280
308 3851
1229 8893
320 3447
1199 6215
1171 7496
1239 10510
8837 414
8426 3262
5502 1455
8177 9622
253 1063
4259 3124
7533 10281
6793 6739
6104 8431
1909 9876
10305 9852
371 8859
3329 1221
6802 2265
6065 10435
3392 6801
6489 8368
10485 4619
1143 10513
5009 3216
3615 2720
6016 4572
1761 5394
7423 6493
320 2408
7129 9195
3001 8502
619 97
326 7311
8733 79
2704 5091
3092 2725
8825 2652
5929 591
8528 8486
8829 4903
3123 6975
6611 9793
9196 3775
8544 2776
3473 7832
348 4783
3863 8684
1903 7656
6429 9520
5276 6830
3282 982
3630 4100
9011 2904
2352 7229
4715 8551
2279 5831
919 1737
7353 1238
7828 7372
3487 3055
4123 5434
6940 3532
2640 3435
2453 7835
1798 10624
8349 2816
8843 3136
5386 6569
1237 4078
5587 1209
832 8038
7658 8404
641 7292
8708 10624
9669 2570
1444 5023
3205 9686
7289 2594
8759 6315
1177 4209
8517 6366
2755 1231
7287 6154
6356 400
1662 5359
7573 1065
748 5370
4344 7489
3467 8177
9846 1612
2122 5010
2597 9833
1219 2320
6384 351
1072 10335
931 6620
267 10435
1235 308
5774 8564
8990 9128
4536 6203
307 8409
5517 8701
10371 3630
5517 6680
9363 5012
9138 7216
2850 7982
292 5024
3115 8611
9433 2150
9560 8174
2080 6903
7763 3842
10333 5596
4780 2049
8551 303
6331 7223
1229 10162
6446 7286
7315 2428
10362 6463
2923 3151
4125 7678
4394 6589
7920 7426
8835 1253
1176 9120
8189 8189
5439 7277
2575 8138
5256 3017
4271 8624
7013 1237
2296 7612
4172 2653
4903 9227
2800 1111
150 8273
9974 4680
3138 6242
8543 3655
3023 9586
1791 1517
6537 9922
212 6505
3749 9435
1177 414
1200 2601
970 1707
6135 5929
3423 6007
6135 8991
1206 7291
10221 8564
1223 7291
10299 3631
6277 3715
8958 3758
1831 8517
3149 7154
2537 4214
8359 3167
1192 7292
188 9548
5022 1484
2542 8817
4026 6008
993 10435
8644 5948
10054 2127
8138 10389
8844 3046
9052 6716
8512 7229
8860 7424
4424 3716
2140 6190
434 4801
9040 4781
3636 5460
6793 6007
7658 9537
527 10435
9848 1199
1172 3792
6516 4098
2241 1238
6148 1863
342 4531
8577 10707
6288 10587
5921 582
8522 8587
9526 322
4546 9697
1191 4129
4393 5881
7294 5093
5908 8427
5831 7090
1491 2329
2538 5753
405 10074
6793 2971
3576 6007
1266 3186
1615 3151
774 3209
3771 7426
7746 1527
4559 10717
6830 7543
8189 7169
1171 7289
8857 5114
8513 1674
10624 1214
6508 2804
8516 4070
9040 9129
4683 10064
292 5831
2990 8709
7920 8444
5865 1926
7707 3703
2713 3387
1453 600
2457 10183
9398 2907
1192 10148
5059 8515
8733 7187
8816 1171
9848 3631
6036 9856
4446 3786
6105 6505
1334 3181
7546 1171
8137 7241
7845 1392
584 3630
1427 719
6491 1515
7955 6372
6935 5868
4871 1172
8404 7438
3766 2336
7735 8991
156 10299
8813 10318
6562 2663
2319 6306
6152 10415
7286 2457
9222 8878
10604 4792
2320 7779
8056 4446
6793 3705
1724 4951
1228 10091
7956 1073
4714 2881
6829 9146
5218 619
85 4123
522 5186
5884 10195
6787 3719
3240 4078
3865 7557
2647 8829
9803 9665
1079 2938
642 1699
1226 4711
131 1428
6268 4881
3222 131
77 2276
4770 144
5169 10281
2053 7294
3417 2693
1199 1926
8255 4666
2889 4739
9210 4933
10409 8816
2907 2320
9549 9192
2730 1614
1665 3906
8941 2827
8242 6286
2046 1209
7496 3124
5695 3781
4088 10318
10607 2516
1224 8491
1334 184
9299 1191
1223 1361
8141 3514
1091 9002
5091 5104
1172 7496
1175 6987
10409 7919
10205 3362
4231 5385
6534 4623
6400 8834
1663 3606
10332 825
6369 7489
2153 1234
8866 1191
10717 8849
7997 17
2012 1233
1896 1427
9477 8637
8577 7336
5396 7421
10409 7216
2276 23
7565 7130
23 9286
322 616
871 1787
9327 8841
6065 3243
156 7230
1202 8514
326 1200
1222 1186
3866 3151
10340 9238
9858 10162
7152 6208
7748 2687
5459 6443
4984 7344
95 2822
465 318
9058 4898
9903 1815
8440 2923
8057 6955
2966 1228
7292 1223
3213 156
6598 1988
9991 4291
6801 5939
1095 5216
1821 1104
1382 156
7635 1215
7294 8035
1508 7168
3193 7831
2488 6147
7770 4380
3092 2120
1926 2640
1222 1436
8810 8519
3684 1787
7636 6314
7075 21
8289 8590
8813 7277
2165 3332
8844 2983
3297 325
983 4633
6390 9876
7304 3489
2342 654
4617 2147
5951 8709
864 9192
1235 1223
8883 6038
661 3838
7770 8260
8350 7623
4125 7352
4324 403
773 7291
1236 400
2457 9418
7753 1660
1143 7263
2261 1451
678 8812
5238 181
3447 478
2467 9087
4128 8823
9098 5386
2904 4214
2895 144
1209 7569
10147 472
7538 403
1221 77
8368 9357
10635 5446
7522 4673
10485 1926
8422 5446
3583 577
7331 10408
7975 10452
5480 3489
6007 7643
1572 4234
1142 8871
8463 8590
1269 9922
5939 2347
8406 1144
7262 4497
7480 9450
3907 4578
6219 4940
7612 4688
9002 5277
1238 6554
623 4516
5566 9044
8454 286
3072 6148
10235 2335
2802 8299
7184 6145
7336 1789
2571 2622
1491 6359
4370 3630
6743 7746
8889 8834
642 7627
1229 3241
4078 4402
1224 7250
302 8955
1849 8823
3907 6726
5718 1544
6427 322
3908 3197
414 1868
7293 661
3655 1369
318 1219
1223 7250
782 8737
1858 7923
3373 2629
1234 9044
1241 1847
4370 5010
7768 71
9531 8496
10197 10162
10588 1181
701 334
3482 9401
4943 9926
6673 7609
3293 6061
6793 4129
8976 1148
10303 3451
315 8090
6542 4688
2127 3621
3629 10149
3129 8879
2535 7218
2537 8096
4352 4960
998 6618
7715 9120
7533 3507
9927 1382
8127 3026
426 7251
1913 6558
3371 4704
7897 5434
7219 1209
5563 1777
2338 7506
4365 2728
3798 7157
8169 7658
2276 6223
2433 3154
4083 6369
8116 7005
8517 5012
731 1197
322 10359
2648 3777
10415 5185
1727 342
2628 7230
3413 9465
8590 4549
2457 7743
9767 159
10697 5928
3655 6369
4392 8368
1334 5459
2221 7445
8812 9716
1196 2176
4435 8749
1799 4157
5520 9552
7002 1191
5515 5514
4953 9457
6923 326
7895 8759
3151 3167
3630 8684
7262 3429
1430 5459
8508 7055
5426 5020
7685 5316
6891 727
1926 8132
3414 1225
520 8511
6262 8516
8371 1786
4285 7849
2272 10166
8577 4521
8733 4550
348 6152
8185 7533
2262 9336
6107 8846
407 7824
5159 7746
8486 4469
8501 1757
8368 6704
681 8177
6943 3015
2147 5819
8721 7657
1428 7893
7129 1234
348 351
9591 2704
4914 7150
9286 1221
2640 7613
7285 8162
5304 6007
3228 6219
3687 10009
8551 1002
2634 6469
6306 7996
2551 7658
5515 3509
1599 1240
4578 8260
8835 2206
5736 3188
2131 7623
2206 10717
2924 5163
4210 10408
2647 5234
8528 1641
1209 4335
4710 2640
6369 5563
10086 8544
4067 120
1171 2467
5487 5481
9439 9064
4488 7779
1787 8426
3244 9394
1202 8030
9894 5922
2640 3297
1095 1769
4678 5043
7786 5929
5566 2271
7134 10712
147 7291
8035 326
8894 2592
4518 6401
1200 9795
10166 1111
4765 6145
9815 4070
7090 4805
1176 6587
4247 3188
5478 6444
2154 156
2112 8989
2571 8691
3630 1735
191 10064
2775 1225
7062 1176
8820 10553
6489 10028
2667 3596
5150 347
4898 1519
8860 10291
129 10570
6549 7294
10170 2990
6489 1624
6016 204
10064 3489
5770 7491
5485 760
1901 6714
10452 914
3755 6461
9926 3664
346 1544
6036 7658
2577 6286
7368 9781
3371 3359
10633 4329
6228 77
1226 7533
6155 582
4450 6529
8537 10538
8825 6220
4861 845
4207 1502
864 5298
3603 6200
6565 10420
293 314
8426 1179
3715 8676
7735 5505
5276 1491
5093 7779
242 4931
10494 4128
6898 10679
9331 1176
6846 6202
66 5276
3749 1235
8866 1240
3418 8756
8350 6366
9768 3329
9870 8312
10335 8426
6469 1241
4918 4045
2893 2943
8821 7371
6372 6934
7904 8974
6276 128
1665 2852
8683 998
2849 3250
3156 6360
3149 7704
522 6702
6703 6399
3301 6225
9317 1064
4716 1785
4861 2383
10435 844
6424 7329
318 859
1820 5913
757 6946
965 892
3040 9698
6965 3987
10063 5520
6745 2537
2253 9910
1194 3489
7627 678
1228 6783
1160 5052
2571 6824
4952 3167
5976 8189
4231 79
293 156
4133 8506
5010 582
7648 8671
7768 2835
8750 8273
679 2827
2216 9652
1233 8528
7055 1185
3908 10135
7978 2268
6399 3280
5463 150
4576 9993
10009 3848
1427 7421
1790 7354
2908 7089
5412 4386
6793 1384
638 5864
1197 2629
1223 1238
852 8225
3123 782
8835 7489
7603 4026
4037 2541
1221 5059
5306 5459
5986 7768
10717 1197
3474 3517
10435 406
3719 4446
10373 10428
8709 1798
5218 1147
7283 1171
626 1544
8120 2827
8345 1491
8515 348
5831 9538
1241 6016
9316 2739
7339 5545
637 10243
3147 10243
2899 4130
5512 10606
3544 5224
8412 8020
8120 4098
5010 4076
3054 4426
7504 6137
7737 2820
7445 3963
2543 8849
2210 7456
6923 6137
160 7886
9974 100
5093 5710
3332 4674
2486 2575
7486 568
4382 8142
995 5520
8759 2647
682 6700
7292 1291
2517 1430
8183 3238
8733 9661
2241 8459
8140 6369
6241 8174
3206 8351
2147 2252
1172 318
3414 8823
7735 6286
1384 3576
1383 9919
7255 156
6232 8544
219 5276
5486 2053
2802 6289
8287 10435
9574 4926
893 7286
2869 2084
8881 5445
10462 9189
7489 330
5093 2010
6601 1179
5951 1196
1758 4810
3414 7658
10123 2523
4365 153
9209 5328
9451 4851
4075 6148
6148 7716
8057 1702
572 7445
8139 8315
325 8426
7916 8843
1238 8129
8350 7215
10613 7055
3418 8683
925 10159
7831 4776
8825 2154
9089 10307
10148 5637
308 5986
4630 4633
5499 9947
188 9294
6119 10624
9397 8056
6988 2622
4394 1426
3280 8541
6048 4075
5016 2211
9401 10655
7769 9893
10544 2013
4666 5429
3786 6055
9532 3262
9211 5053
7129 8892
3138 4580
8426 8189
1775 2513
8823 5276
2573 8116
9694 2319
7482 9677
4926 6554
9704 9630
10362 8542
1222 8308
9189 6038
3619 6081
6466 10456
7481 1531
4223 593
2796 7498
4069 10219
5437 10197
10426 8129
9926 1194
6795 5236
8733 2840
2820 7230
2225 5034
10092 6399
10408 7897
10418 7470
6803 8223
641 2493
10036 741
1790 5817
1227 1229
5750 1172
6306 5341
2319 3280
2489 10624
5976 1179
1536 10333
5005 3142
77 7456
908 9434
3417 1430
8817 5391
3821 6504
3129 7686
1691 8508
2894 4197
2206 1316
2989 2126
5186 4071
10485 4333
7726 8426
2895 4898
1197 5243
2325 5398
6793 9526
6576 7846
3812 7226
673 8544
6559 8496
1190 8409
9099 134
6379 2150
325 5951
6619 7031
1980 8762
1175 10182
7711 1171
7291 318
4407 7533
8534 8008
326 3205
2652 1791
8707 3142
8140 8829
6490 7403
10544 3416
9120 2045
2827 79
7804 9283
8409 6570
1199 6558
814 9972
10029 8590
7670 1205
10162 1191
2501 1175
3297 642
10708 3396
6528 6154
5885 3507
3908 2537
2055 8684
10366 6007
1236 10377
7602 3836
10706 7591
6679 570
1023 1354
10425 711
8353 3138
8449 406
1003 8480
302 1234
2504 6489
2053 7650
5951 1821
3010 2342
1202 9579
1024 9397
1986 8239
6490 1494
188 2812
1200 7286
5127 9363
928 7624
9989 6549
7331 3297
8551 10726
3448 2891
2430 9180
6248 6443
8546 2592
7129 6696
6372 5930
5566 1905
1905 3242
6987 2647
6520 5281
782 8823
7897 7997
4614 1158
5859 10095
5281 8356
6369 8825
417 4952
3269 748
910 2360
9532 1080
3812 1334
3205 6938
8965 8824
3329 583
296 4924
9020 3491
5517 6978
253 2301
1202 8830
1453 2736
7950 2501
1191 183
9002 8489
6152 1772
2802 2737
4903 1175
320 2286
991 10157
10037 8631
8506 8426
6007 7603
1084 6260
8427 1224
5445 1172
466 9390
4924 6148
2537 6802
1358 8861
5051 7920
6314 1215
8585 748
1172 6764
3193 1175
1181 5810
638 7627
3649 1572
6007 6608
2599 6793
5545 8823
8991 4149
2210 8448
2509 4006
1430 7533
1071 6326
1561 4297
8821 5729
9251 1958
1228 9579
9718 1374
7444 6463
9044 7496
8843 139
7643 4040
4069 10533
7489 4903
9526 5964
5986 3778
1028 7460
325 3186
117 6314
748 8817
4939 10221
8751 4156
6311 10260
9249 1814
4668 1172
2078 7352
7766 2538
5217 1241
5091 3631
9120 1622
1237 10328
8054 5769
3434 4722
3124 4076
5830 8486
6055 7657
4125 186
5234 2815
1241 1786
569 6135
10243 2123
4903 8178
3715 10365
8112 7014
435 637
1144 2467
3704 3151
5040 10570
5874 478
7557 8178
6891 10197
5752 4572
2031 5417
460 6219
4069 7583
315 2923
1657 6566
2629 9599
3751 1171
9011 1202
354 4489
2120 2905
1206 8035
7486 6168
1199 315
318 434
2156 2155
2037 3007
6209 5566
4125 5986
1231 1181
8232 5398
8627 1176
2640 7522
6239 6016
782 5849
7746 635
5276 10717
6208 1615
7945 5912
10717 7657
7315 5859
10623 3387
1346 3280
6135 7507
9467 2467
6677 41
8824 4920
8749 677
1491 3242
9588 10009
7595 4662
1240 9065
2640 8219
3417 8178
4601 7491
8849 8409
1199 633
1675 1390
5752 2279
1352 2276
6793 3429
1915 6518
8506 1655
2813 5354
8177 6168
1426 2716
8000 10671
8871 1309
8614 4613
3595 74
1241 1209
10435 1154
9310 1227
6145 619
6224 8683
3113 4125
8088 1197
2010 10001
1315 4403
8273 5257
9064 4765
7055 242
8974 7940
6357 4165
3396 10350
9579 5327
7580 333
1786 2154
3023 9036
1227 6103
8075 1226
2360 4666
694 7292
253 1071
8691 10368
7286 10197
1176 9870
4512 2272
3138 8684
3607 1926
6898 7731
9910 638
4420 317
6491 2248
748 6247
6891 10420
8409 1517
914 6940
8245 5005
6007 5986
1404 253
8892 1924
7855 8406
2380 9526
7088 5854
2342 4247
5636 4076
2920 8242
8174 8426
637 6504
8488 6047
3151 7017
4181 6659
74 3794
8361 3908
8849 9868
9466 8690
8085 4098
6802 3237
8528 8991
3263 836
326 5178
2361 1757
2122 8843
3124 9236
7416 9910
348 8625
8825 3528
8516 8690
7215 1926
9895 10095
3228 2802
5064 4289
4128 9076
4078 8427
8683 2538
7342 4330
1205 10361
150 666
5073 4125
1181 6036
3280 9401
3081 687
6016 4984
6224 9903
1179 852
3346 348
642 7656
6137 7496
4213 10162
2006 7804
3749 7129
4333 4183
7731 3693
3441 6278
4406 9188
10687 79
9876 4968
1901 8620
6137 5481
8551 1192
3714 3491
2123 2157
9357 1223
1257 4125
9240 5859
9527 3597
1215 5389
4860 3149
401 3583
9972 6148
3715 1786
8406 681
6657 4523
4851 998
31 10428
7643 3655
4839 4881
417 1240
10332 8684
8126 7506
8527 347
6739 1219
6007 348
5368 681
3244 6286
2002 3684
7751 10333
6746 6250
6289 1198
2889 3583
4021 4716
8689 2920
6564 79
8691 6746
5566 9624
9682 9339
4702 1787
998 6491
7297 9073
8321 904
8683 4861
401 2498
3260 9070
3645 7770
8225 6503
7779 111
1307 7794
9401 1198
5073 3331
6137 9120
1882 4567
8672 695
308 7372
8835 300
9650 6696
4098 1388
9511 7246
9014 4629
5830 4234
4018 9299
1350 7588
1599 9056
5825 6219
8242 2909
10061 3619
417 960
3091 8711
9397 1456
8140 7497
5514 3167
4873 9588
1485 9515
6168 1199
3418 1172
3362 2343
3478 8551
6137 1209
2592 8803
5460 8132
374 6444
3273 2640
1199 2213
7580 8843
7294 8189
5968 7221
1849 1176
10217 1640
2061 6589
10162 8637
8417 7501
817 2771
6444 3774
12 7919
7919 266
5885 5904
7294 2899
1209 4918
2053 2622
1085 2836
1202 8835
8116 308
3877 4711
5752 3343
7920 293
9111 6533
8129 2756
4130 1171
9334 1229
8527 8975
8174 6152
3090 9619
2161 3414
6737 3182
1172 1443
4534 3908
8881 675
8512 6724
10049 8894
6057 9057
1369 2837
9097 9508
5566 3438
4978 10456
8056 3154
9299 23
2814 1378
2802 1238
6286 8637
600 2848
5450 4642
310 5281
10624 317
5986 1227
8625 1226
3588 1198
8308 10698
2804 9713
3090 1389
4373 9401
1191 1198
3233 5544
5276 8454
1453 3138
2210 5544
9091 2299
8390 2082
4214 8390
9120 7717
3263 5740
3072 6988
5580 6617
2279 7502
9921 6739
2040 4898
10189 1612
1240 2525
6165 989
3329 7588
5929 9649
3151 8855
6940 8894
1196 9653
8432 6739
9605 5181
8838 5276
1239 2534
1804 1993
5873 10318
8129 1219
4473 7804
4238 2961
1231 6369
3657 6016
1069 1223
4929 6137
1194 1191
2550 5702
1427 1926
326 9838
7212 6793
3204 9046
1224 46
8406 9320
4123 156
1179 2224
9116 3244
10623 8931
8823 7643
8140 2040
5312 8056
7851 8368
5082 5951
7801 5859
10162 7440
9127 2593
8587 3786
495 10338
5043 6930
6382 8826
2538 7508
5386 2272
10409 3333
8350 8545
1405 6232
330 3355
4078 3154
4069 10225
8831 8976
3600 183
8592 2227
4668 7643
318 7612
7129 307
4235 9599
8542 9286
3668 3872
9546 9734
5514 1567
3684 5925
2337 6287
8559 8746
1334 1202
4078 4088
155 984
1144 9848
6766 6036
2963 9008
317 7880
4196 322
186 4668
8835 8811
2828 4688
7351 124
1206 1234
3151 8891
1790 8236
6955 7603
1612 3852
2165 6070
3270 8849
2433 1491
7557 914
6266 619
1219 10415
4934 2363
2452 4656
97 7736
7750 6372
3715 7707
8645 7218
9398 3792
2499 4370
8051 3402
6008 10095
3778 6793
3680 9010
314 2361
320 466
7154 789
2804 2705
2284 5353
1754 7615
7411 6525
3356 6725
5073 1685
8301 756
2774 3023
8544 9248
3863 1194
5397 5514
156 4297
1205 94
5281 6152
8001 4826
8008 6826
554 641
519 8280
7557 5939
5446 954
4129 10389
5515 5209
6306 6458
3669 1225
1192 5939
10684 9652
4811 4952
79 2272
2221 3615
3297 3749
3490 7229
1564 5276
7289 9179
8368 3508
4297 2336
6282 4810
4142 1522
1241 1512
7541 9175
8448 314
2817 10097
7689 660
2257 3726
7327 6232
5281 3331
357 3387
1192 4070
9472 2826
6037 6570
7168 4183
8831 1227
10397 6570
6763 8684
9046 8749
10161 5185
336 8871
6793 7752
6698 1181
8514 1172
7147 7293
1401 4860
8829 3591
1824 7919
2640 2602
7023 1144
6489 6390
8826 6997
3602 10162
8557 6759
334 6057
336 8096
4707 8843
1226 641
226 6880
1222 2298
5276 1735
7496 8321
4297 861
9866 9517
4861 7253
2648 10553
3507 10369
10450 7489
8319 7251
8088 5019
3371 3123
1229 232
2918 101
4666 7009
7763 9805
9478 4552
178 10097
71 5898
9014 1430
7550 5324
8502 5708
2508 10240
4703 3294
8129 5946
1172 2679
2647 8287
6784 4069
6289 1224
2663 1145
10428 9321
7025 8973
5281 6528
10149 1219
1175 222
2123 1410
10592 1175
5849 5562
10121 3301
10037 6234
154 8590
5276 1171
10357 1219
5406 3668
3022 5566
10426 1113
7601 2798
2512 3280
1240 9441
6801 1053
3339 3505
7772 4852
8893 7286
4952 10362
8495 1728
6620 4070
4706 4860
5281 8452
6254 3309
836 5437
2920 9803
2700 5073
4950 8770
9299 9551
8620 7627
2531 6463
7763 326
7789 7920
6813 5389
3896 1429
8113 193
8813 7920
914 8871
8410 6491
325 10287
2516 7635
4702 5708
8288 1849
1915 134
9786 75
813 892
8486 414
10492 8528
9897 5894
7336 9915
8861 7251
9470 8391
5859 7291
1223 9852
2319 7643
2466 342
8352 3655
1437 8542
6154 4437
7883 5091
2837 8432
2645 4924
8472 1226
6489 6989
3147 3565
753 9695
9316 8516
4864 2276
8075 8857
3989 6148
6137 1171
2509 3877
4156 1431
2660 6489
2047 10209
1849 7743
3630 365
7292 2265
4485 2279
7676 77
9299 1172
9783 2157
1227 8505
3114 2010
2640 1215
2569 322
4918 1192
1448 10524
156 5276
9397 10277
878 3206
6801 2725
1221 2804
8427 2759
6505 10238
9400 3865
3115 8056
3204 4543
6007 6683
9120 5437
8827 4641
8823 8088
3091 2137
1026 4445
6813 10407
9023 3123
5385 7533
1205 1905
6327 10556
2387 6359
7501 4994
7488 4716
326 4311
3607 9509
879 2286
3630 6154
3715 10284
2302 4734
2802 6493
5636 1192
322 8617
2433 1259
2320 7289
4763 433
10010 8515
3684 6812
3909 2804
5681 9873
9821 9547
8812 7045
1455 8527
5516 348
2688 2862
10435 8119
3597 4077
5793 7843
2957 8127
4457 3726
8075 8189
3576 3124
1172 3336
1238 8359
7615 4215
9972 5915
7309 8426
2757 9532
6838 4030
1231 6160
1429 1219
8264 6016
8129 5081
2380 97
1179 4360
3906 5768
10625 7657
3267 1799
2206 192
10235 3667
8412 6824
2846 6442
2576 348
7795 1226
5481 7612
9972 8717
9927 1429
1202 325
2640 4527
8831 9042
9120 1957
9795 2260
2704 6870
7919 6361
348 1228
4861 7015
10573 8448
2889 1494
4679 1236
3824 2802
10698 1555
9547 2802
3280 4619
8890 6007
6904 9388
1224 9532
2140 7583
2131 1559
8919 5589
3655 2342
7292 2932
315 1519
6589 8719
7750 1447
1172 325
3438 3631
1238 10220
7368 9299
8699 6265
2445 5233
7739 908
9636 3544
2834 8092
3090 9530
4069 6988
2847 1200
4861 7294
405 9469
7129 4930
1202 3894
2123 10507
3147 6504
1698 3993
1624 9176
2013 4460
7736 7919
3883 3151
3597 2123
8454 144
2574 6793
9127 8201
414 7421
3537 4619
5012 2127
2879 10712
10698 3154
5073 7565
10381 10142
2957 2640
9044 3043
1234 2923
1175 9321
1227 342
8619 5487
5561 79
9215 638
8110 5059
466 8690
1008 3432
8092 3089
1172 8506
2216 1926
10303 8831
691 3655
6366 4370
3631 3634
1198 3612
3081 2122
1200 7643
10473 9063
1454 7291
2240 4126
9910 934
8502 5472
9353 5566
1194 4619
1179 6366
3602 6137
4018 1117
7069 2119
9927 8643
8137 860
4280 3901
6724 9910
5306 1226
3132 3072
3372 5939
3432 6255
3764 4331
2342 1225
1989 9540
5073 6148
3093 1901
8127 6016
6287 2100
9262 5694
7063 8746
2828 8707
8002 296
5637 5751
9484 9262
4126 3576
9002 1399
365 2057
9401 6057
2899 9139
6686 10698
8129 9135
9085 5372
10220 156
3091 4666
353 9651
10493 1429
8931 10303
931 6505
5582 7832
1231 8511
7498 7744
134 3138
8293 8928
3778 7768
318 3788
8827 2123
3072 10544
6558 10696
5176 9517
448 6782
4126 8881
1237 2336
2840 8527
5929 10513
10103 3090
5318 8844
2260 7508
1926 5562
2850 5018
9248 1324
5396 5998
6316 8515
1209 1180
2342 267
4214 7599
1231 4657
4699 8818
6369 1200
6209 9434
3803 2837
8866 4761
3123 320
8431 3048
10507 3489
7834 690
7919 3296
2837 8299
5400 2122
5155 10624
8684 7746
8889 10712
8480 6007
5331 5951
10428 1901
342 596
1209 1053
3851 2368
1235 4860
7766 1572
4250 7496
8368 10698
9460 7229
7569 6314
8864 6394
100 8486
3539 6119
6520 6952
4546 7218
8361 10182
1561 10362
9297 1197
4931 3703
5895 7657
5346 7292
695 6825
6427 5544
1206 7496
7644 6146
10166 1224
7496 6818
8709 10378
6508 9716
1966 1791
7504 3630
5275 4578
9418 7504
1268 661
10299 5515
1757 326
3136 7215
7241 5781
9636 1259
4970 1478
183 6226
3154 5580
1222 1791
8427 156
7750 9227
638 2327
5437 8075
1181 3439
8684 4157
1202 8854
9696 9588
5679 8733
4098 4127
781 2033
7688 8502
9526 510
4851 9659
492 9938
3755 1311
9926 2572
7623 4442
5885 2920
6154 9409
5077 1728
5545 7336
8056 986
10296 1561
1544 10389
1494 3151
1227 5545
121 7005
912 2368
8709 5439
8409 7743
9195 8813
8878 9493
10636 6016
2053 5514
1783 10264
2265 9569
7293 9636
4209 2297
3754 1236
41 1949
8881 10221
7234 7506
2728 669
8189 686
934 2105
6777 1990
6923 8426
8917 8390
1303 910
9532 6344
9298 5234
2574 9628
9621 679
8003 2336
1237 4380
8991 1250
1176 2512
3547 6830
1849 1071
7565 10388
7486 9450
3038 491
6154 8426
638 1905
9588 8541
6314 5894
10264 4656
4173 4249
3136 5566
8854 1455
7278 8141
1222 8816
5439 5061
4125 1118
1619 325
8620 810
4188 1219
1228 3720
1175 10625
7340 3208
2504 1582
10187 9058
8189 8092
7533 7353
1205 8691
1165 4903
10181 2242
2140 5259
1236 4418
2158 9193
2224 9298
217 2050
1945 1517
321 9129
1179 4672
6369 2486
9120 144
1219 1631
1701 4864
2226 7707
5772 4123
1175 1561
3374 8817
1441 1209
2018 1226
1799 1737
3374 6519
7286 640
2276 4873
8139 7251
10713 10450
4753 8409
2517 6507
6918 4776
2759 1234
2170 6354
7507 2640
1227 4498
10409 8368
1215 8288
1449 6369
8754 1221
6961 5355
4861 9667
6414 9927
1219 9871
2608 5460
8834 782
1235 2272
3090 3844
9489 433
3151 3193
2582 5806
1791 6931
9667 2017
2465 7286
9363 1612
1416 1175
2760 9521
6448 8637
5389 9659
3151 1240
2258 5519
1226 4446
8116 5939
79 79
6240 10291
6124 1205
2266 6549
325 9597
8857 1606
4830 348
3156 1837
3090 6826
348 5010
2013 1790
9546 10010
8535 9042
10303 8544
6359 4104
9910 6354
6490 1790
2622 7445
6819 9698
1240 1561
8857 8139
3138 2319
5813 2128
6285 3813
1179 3654
3138 2433
1215 1561
9227 1491
6490 1659
1237 3346
1973 1774
7455 9994
8879 2108
3123 3822
8522 3090
6038 5859
5291 7286
8689 3655
3908 2920
2251 4783
5928 10247
3452 8368
5929 1235
1200 10402
9991 3544
6542 8056
2537 5496
7501 8812
1932 8709
4155 3123
10211 7108
2802 9978
7259 8700
5947 1790
2920 8709
7129 8201
1930 3297
3789 9320
3421 196
7012 348
318 7294
3752 9068
8508 8885
8903 8285
8913 1206
6152 9698
1221 7974
2648 8197
8857 7601
3325 265
10440 8844
5831 6016
4041 1674
3725 5939
2592 1773
6137 10197
5446 3791
8409 2846
4093 10044
2478 9836
7292 4780
2337 6076
2147 7807
4530 595
6137 1224
1101 4773
4709 3138
7920 6751
637 3966
6361 4861
8308 8991
8174 1172
5356 6695
3746 7259
9696 6137
5510 7486
7656 3508
1168 8284
7750 4571
10250 8508
8189 8390
945 2448
1670 10409
1537 8816
7294 5012
5831 4067
9546 8508
8511 9210
6359 2165
7501 6891
6216 1225
7152 8990
2640 8426
5356 6619
951 6506
3594 3509
5321 2640
9021 280
5200 6923
6168 1491
6840 1901
1206 1544
8078 4078
5180 6897
7218 7442
6367 2840
1237 8225
10235 1085
9435 2640
10238 4238
8242 5929
2846 7483
5688 8138
1648 1966
1775 4860
8200 6057
7658 1191
5929 584
9527 10456
9316 450
3508 7496
7643 6696
3267 3193
5751 1653
8771 9126
4280 5396
2774 1491
7289 5752
10287 8829
2126 3154
9900 4918
1572 9169
7736 8690
1443 2023
8301 1926
7354 3602
2127 7421
3452 7763
1206 5458
5905 858
3272 6137
9534 6683
2715 10049
1849 2466
7229 1080
319 6923
2055 3716
5925 3129
1842 8171
8881 5928
2137 6016
5092 6240
2341 8813
10121 9448
9134 4716
2316 10162
8855 77
10126 2324
8958 7368
8279 862
8426 1171
2158 4949
7198 6463
9040 7533
2117 705
6119 3715
1224 2543
10503 8861
8835 1226
620 585
8056 2622
4776 1234
7088 1364
342 9395
328 1431
3489 3583
5093 7494
6340 7586
3023 10159
3090 92
2919 1773
6926 10243
10429 3666
1453 1175
9339 5487
1198 5115
6449 3123
6946 7496
1143 5507
258 4933
8483 410
4888 10362
2894 709
2467 6945
1171 6617
1849 9287
308 5002
1237 6923
8051 9718
4903 7129
8796 7089
3774 4123
8263 8481
1557 5114
6802 5563
7503 2776
5250 7656
6137 1544
2804 8652
9957 2578
7488 2534
3228 1773
127 5403
2963 2919
4861 3902
326 8140
3418 496
782 8060
8189 10220
6938 2774
307 6081
6145 2592
9120 311
4754 682
2949 2276
5865 7920
1209 10613
7253 1102
5561 10372
681 1572
8855 5001
1647 9551
8796 3970
5929 3987
1202 2155
8169 6289
7569 10428
7486 8075
7479 1223
326 9639
6461 4776
6782 9088
3072 2759
10216 3021
10216 2622
6369 1787
8426 970
8526 8749
7088 10717
1176 1064
2846 5545
1071 1224
9866 2538
3164 1525
7565 6620
156 7129
1647 1455
4215 8709
1491 6007
3028 2122
4355 8406
4534 4898
10518 1205
1231 2888
6489 1226
54 9974
4067 2266
7715 1084
3577 1471
3438 1219
97 308
948 5929
9111 3680
10173 8759
1326 8448
7915 5795
9120 1901
3719 8709
1240 1172
4759 1238
1491 6016
3151 6475
2053 6076
10545 1322
6047 5514
1222 7286
4182 9591
5361 2865
2157 1219
7129 2252
9668 8406
9910 2837
4709 1791
843 3848
8866 9908
1809 7920
9683 1222
2156 3331
1227 9918
5437 2329
3474 6471
7293 2924
6016 1901
5515 7336
6226 8776
5405 4783
2176 3527
6979 10124
2507 4922
188 1010
8169 4255
5459 9637
6923 3685
6789 1176
1844 8771
1237 8446
127 10364
7538 10544
8683 4213
8380 429
2235 9511
9534 5504
5494 760
7280 8280
8871 1673
5037 1206
4214 1431
10449 144
2572 6585
6331 10245
9284 1234
4934 3531
1225 1237
2572 1624
9203 1179
3563 259
5460 1594
9039 7804
7581 315
10131 835
4129 638
7508 366
7569 365
8864 6402
5465 8386
6016 3604
5043 8521
8535 6017
9897 1221
5019 2645
10149 2664
9841 2433
64 5831
6793 2576
8518 6057
1269 74
6008 9820
1219 7960
8494 5005
172 8519
3908 7717
2279 3591
5514 10203
1235 357
6816 6427
10389 10378
845 9667
7389 1219
3894 4974
691 7623
1071 5784
7546 1228
939 1224
6137 10207
9815 5886
745 7481
9900 9603
4138 619
6587 10545
7748 4242
4332 9915
3329 661
320 8285
2425 7075
8137 1162
6724 9832
8434 5596
6145 2276
7289 2692
2380 8409
2504 641
3993 7129
326 6508
7278 2241
638 4376
7229 9046
156 7221
1224 6981
374 3714
8496 4622
8432 3817
1017 3660
9458 460
6286 4125
3491 5351
7603 9358
1171 1001
9613 7336
259 3418
1014 1226
1826 5385
4393 3908
824 6490
5599 357
9554 7831
10277 8129
6107 1086
7229 9623
6154 906
438 638
5514 2322
3908 490
9321 8817
2108 8610
8177 5257
6226 10357
2360 9698
8528 1624
5093 1205
6975 3821
6657 2065
1780 10303
1772 7508
10717 3956
2149 8471
702 4271
6558 6148
79 326
5545 9579
3852 748
4327 1181
5136 5514
780 2013
7501 6153
707 10469
7501 7886
1151 9211
7055 1949
6548 1209
8116 3654
5881 10428
8955 8432
2068 3749
3665 2042
7804 1773
5079 2365
6617 8761
6529 5091
5494 3489
7916 988
8835 10009
1723 2089
5784 8881
7294 2640
7455 7688
7920 300
3332 8637
2436 8056
4210 7735
638 5073
2495 2755
583 6988
2156 2509
8406 8577
3234 8858
155 6203
9987 1219
10553 3595
8506 1914
6219 5487
9852 3576
4157 1616
10332 4070
461 2899
8406 7089
3491 9757
4918 5929
1179 843
4333 8866
1732 7018
4122 1196
357 6016
3600 500
9625 2246
7744 8483
3432 8368
7897 133
642 2905
3794 1175
8406 4246
5929 8452
6799 6670
5424 9591
1849 4557
5062 8508
7347 2827
2648 4213
5561 1171
8294 8189
57 5112
1414 4871
342 3452
10197 3213
9973 8683
4070 1192
7533 307
7676 5951
8249 5824
1453 4218
3806 7286
4547 3178
8129 9579
8890 6034
2403 7356
4070 183
8849 2266
2358 6488
8886 3088
6655 1926
6525 5006
1234 9876
3038 5234
8621 5563
9760 4572
260 6139
6424 9704
5752 1839
621 8171
1430 4689
6154 3091
1750 9213
8514 3463
6308 1241
1238 4888
7251 4370
1228 7557
3679 10334
7286 748
833 9014
4338 7522
8577 7329
10409 6277
7045 2014
9376 315
2514 3134
551 8928
1205 10716
7292 1615
4278 1825
3430 9401
6359 1113
7743 1874
5276 3777
8201 8591
1799 8522
3631 6057
2266 5956
6829 1192
9484 1176
10556 9120
10435 4903
6316 4123
2711 7650
5460 1786
6360 8409
6452 2902
6152 6351
10653 2122
1931 10197
9636 1238
4131 6793
155 8796
671 2501
4395 8691
1235 7920
8406 3544
5341 8526
6525 1404
10256 664
9021 9998
5534 9645
4046 1411
6822 8426
2854 1874
3403 2018
3444 10428
2122 3281
8813 3507
4148 3123
1942 5216
2042 1199
10275 1181
2383 9651
8281 9972
7920 8426
9262 8791
1228 463
1234 2226
10064 940
5059 7750
7604 1915
5545 7039
71 6793
8885 1320
3564 5929
734 6350
3576 661
1787 10544
8299 3090
304 6059
7029 1505
1172 4380
6038 5008
1157 8692
1567 641
8147 5880
1561 10426
5562 2155
6793 1238
6822 8587
9895 1236
2776 8720
303 9064
7373 7736
5078 1269
4657 986
7336 8502
7292 1613
330 8715
9521 10173
2668 6558
5545 3234
7075 2574
2123 6558
1237 315
1596 8483
5859 864
3556 8849
3351 4125
8822 6278
8932 8201
3178 9656
3187 8544
9828 3290
3891 9972
181 8505
3576 7129
6960 8138
1181 3348
2570 8844
5986 9120
1914 4486
1181 3792
9090 8185
3500 6135
6055 7291
5544 5929
7445 2266
2593 6871
789 6506
4580 8810
7694 4133
1874 6530
8056 8475
6608 7251
5276 8460
7549 5766
7720 1172
8886 156
5396 8018
3151 2654
317 5561
317 10427
5284 8514
4861 3117
3090 7219
97 5286
3631 3544
8913 5506
5849 1175
3774 4938
8056 7923
9571 3262
9064 8440
2647 7164
1142 3778
8821 1383
1369 6908
61 1365
3631 5905
10001 5033
5868 3233
3091 641
10311 127
2663 1241
6987 6007
5909 8823
7339 1113
6152 1888
4932 7496
6793 1106
3714 1231
3282 244
5929 3301
8079 1194
7470 6199
5589 10201
1233 8522
6487 8516
5033 3261
9375 6130
1215 3848
5895 7972
7195 10381
3474 8721
5855 6430
3176 2592
4087 789
2538 7222
3791 1222
3718 3491
2899 2517
5281 1720
6278 8434
2733 2592
8449 637
6842 2423
1221 5708
1430 4202
6698 923
1237 8139
3595 3655
253 1196
2895 7229
10009 2655
1142 4717
5185 10384
6988 7508
9464 4018
1739 1206
6490 1117
5059 8127
5999 10624
1231 8349
10243 3509
1905 3532
3242 6513
760 2827
6739 7501
7847 4129
1228 2804
782 5563
7504 3576
10084 7686
5339 7951
1202 3241
3398 4917
10435 748
307 8651
273 748
1663 3348
3205 2512
438 2550
8855 10640
6998 4113
411 980
7291 10221
9910 1166
9546 3748
8232 3846
3807 638
9707 9927
8893 3877
4520 3381
9343 10707
7707 1197
5786 8321
641 2118
7287 4926
1204 8051
6443 3838
8210 2837
7951 8486
6038 10553
9193 8496
10585 2510
7014 6891
6793 6148
5048 4864
3208 6137
348 1191
6505 7643
1478 4016
1192 1269
7508 7129
5718 6007
1768 9467
4297 10220
5093 632
3908 7187
6891 10162
1224 8442
1113 1317
5718 2323
3630 8828
6619 7014
7686 954
6360 10333
5929 3389
8406 3428
4613 6361
3530 5561
3850 7044
6489 1910
6490 2866
4932 10478
6988 1181
6410 10576
1179 4846
8709 8512
6390 9432
2628 315
810 4937
6490 3518
293 9666
8684 8889
8930 3261
7914 2724
5270 3629
7746 7391
9180 645
9128 9357
320 3138
4776 7731
8759 7294
8368 1495
2147 472
1717 7201
10633 7643
7587 3348
2647 7612
7703 7750
101 7293
10428 53
8527 325
9125 4183
8406 7794
3208 7612
1221 1995
4002 8843
8684 8684
8056 7456
7445 1773
7018 6219
7129 5389
7488 340
4081 9002
2466 315
3583 3545
990 1225
6220 3518
3716 8517
2887 3237
4776 931
8321 8368
218 3631
1175 7090
7546 4248
9743 2538
9848 8953
9914 5397
5928 9534
4393 1181
1202 2127
318 9869
8392 9357
7830 2467
6145 4225
8551 5865
10040 10422
1559 6016
2240 4788
7190 4223
2720 4129
7361 334
1206 2755
6669 4297
2013 4456
6368 10221
1724 2804
3705 5217
6750 2576
5766 6154
6404 1623
8406 2457
4863 4898
8466 5896
4859 6137
2802 1875
1194 118
5281 415
10103 10086
4861 6897
3544 7162
3888 8051
10689 5545
9993 5515
8823 6444
1359 1901
9599 8262
7089 4861
3900 1861
4898 10060
2530 1739
466 6793
7804 6491
7289 10242
5235 3715
6506 2053
3055 4922
403 267
1827 655
9972 2475
6615 6698
2804 390
6115 6360
9323 9852
324 1791
7440 8832
7849 8406
6234 2478
3245 5085
1225 1855
4769 6459
7083 4910
2890 1748
1164 10220
1271 9002
2493 2628
7744 1171
1196 2712
10498 1225
8991 4838
582 3908
7651 4657
7980 1256
3716 314
7670 8129
3090 1175
3541 2704
6174 9676
6917 4508
9382 7353
3666 4776
5765 7293
3138 4067
929 3628
3777 1900
10544 5830
10427 7215
9655 2457
1171 4347
6242 9849
2640 6057
3907 3952
4446 9923
10653 2446
9876 1807
2900 2331
4470 3765
5586 4839
2800 6014
7920 1205
8519 7471
4900 2728
4826 1206
5014 7214
4076 8825
1225 7289
1215 76
10337 9018
8590 4503
7205 680
10716 6282
7089 6240
3654 10717
6228 9591
8636 8528
9910 2457
3018 9605
10104 4646
7707 9641
324 6896
6426 4649
2572 170
3310 318
5715 3696
3204 6134
5859 4090
315 641
7424 7508
9532 7296
1269 3829
6714 2233
1494 5824
21 7832
335 7583
8238 5636
4390 6739
8855 1095
8551 9195
2176 10384
7489 4271
5073 1775
5024 8238
7283 4898
4562 6751
3438 4952
7737 6504
3877 4425
8751 9091
7291 630
1215 7277
7015 3328
1226 5054
6669 6264
8175 9519
3125 3615
1653 7344
10007 8879
6782 9042
7623 1625
5250 8587
5771 1455
8190 10361
1229 6081
1787 2827
4213 5281
3019 5563
843 223
2443 79
9053 8056
5257 6935
9299 7968
8450 4613
3927 6038
1465 9435
7533 1200
3884 3186
4644 1083
8709 8683
3091 7294
9014 79
8991 2802
3015 5803
748 5398
2846 3468
3138 1082
7501 5514
3654 9120
7962 2685
348 8923
1632 10553
7294 3505
5240 1428
9993 10450
4918 2633
1830 9642
2802 3920
1798 4860
3719 1197
9357 8991
638 4130
8849 8348
5515 7345
988 2210
1846 6154
8810 7505
6354 931
6928 4432
5093 5193
2661 4926
6255 8831
4302 6655
3387 7421
10428 9781
4288 4551
10118 4079
1144 9064
2756 8835
4183 7522
6007 10371
1199 5375
1194 2664
5281 10428
1225 1230
4847 2543
1202 9556
3115 3561
5636 3240
1272 8824
1977 7354
8426 1445
1785 3136
5592 3655
2793 6168
6299 2273
2899 4189
6135 6623
1517 4707
6578 2364
9069 8116
6038 3371
1222 1272
9698 3460
1235 858
5702 1334
8905 5016
9070 6235
8056 5946
4272 8361
1226 1940
6923 7596
10389 39
342 2178
7635 8440
789 7129
3205 10357
5281 10462
641 10162
308 3778
8843 4860
5494 810
10148 6075
1291 7218
7491 9190
4068 9973
6285 7129
10116 1170
3662 1237
9073 7643
3770 7291
8091 3599
8517 10435
10544 2846
4834 642
4517 1789
8825 5499
1164 5831
6057 3490
3359 3490
3786 256
1176 8273
5882 5515
2276 8881
2647 7286
3995 3234
9806 253
3752 7291
4357 2170
8812 8991
1228 6360
5134 170
7339 1222
1039 8409
8537 7988
725 6123
2131 1910
2276 2126
600 1662
5276 8887
9704 1234
9432 87
4247 1161
6366 308
4621 1790
4548 2442
5080 4471
3124 8929
3072 2776
127 652
4941 5012
6307 3332
8137 1451
2210 4078
10173 9432
9698 1171
3432 7478
8825 6152
307 8879
6007 7533
809 4860
4216 7090
5040 2802
9526 3191
10432 8426
5251 2925
5329 5561
3206 9046
8684 4883
9532 3205
8486 8822
7557 1718
845 7205
8817 9915
7702 5514
8426 2868
3770 4079
3544 1192
2957 6164
8189 1221
3885 7074
6782 606
6782 1181
8777 3267
10717 7056
8855 2640
8410 6756
6491 5799
1191 2122
2404 3374
7353 8843
6795 2804
9649 1786
9974 7247
257 8139
7656 2904
10008 8088
8120 3576
6148 7508
5709 6369
2578 1063
7293 3705
79 2033
3262 8857
315 3752
9532 2134
8790 8137
8056 172
1566 322
430 8406
79 8075
6372 10435
2802 4543
7289 4160
8692 6219
8368 5806
5637 253
6709 4023
86 10162
1181 1221
5287 8826
1555 1110
3684 860
5968 4845
8849 8817
2899 8515
4434 6339
9239 322
8252 2489
7293 2573
156 4069
8056 1732
10043 8607
9316 1205
9433 5281
1585 7241
10626 5812
5121 6137
8683 10243
4219 7223
7391 1167
4450 3172
2622 3703
6980 3644
4330 7805
4021 5091
2847 4762
2550 3736
5139 7218
3414 8514
9782 253
3395 8537
4858 8349
7289 9579
9697 2323
1849 1977
7713 2640
9459 10552
2346 9850
8749 8289
7247 1428
5736 4126
1237 10717
642 5830
1224 9630
8797 4887
7995 3991
10335 3352
3355 10426
2568 3269
3689 10435
1237 6137
3123 3310
4773 3797
2418 9972
6007 9652
2847 8826
1081 6219
3791 1200
3280 9241
7766 5196
8929 6940
1196 6619
9488 8782
8991 4776
6351 10098
2812 3805
1022 5545
8189 6225
9611 1224
7445 4108
6145 2355
348 6139
6007 6316
5511 6474
2566 5429
7599 1219
3025 2520
4070 410
8388 8932
5887 6117
2863 3205
7557 1258
9974 1231
5429 2640
9265 9655
6947 4029
6528 1255
2647 7286
8486 9018
1171 836
6618 5811
6278 6154
5538 308
5885 8426
5566 3023
6507 7074
2291 3576
8855 1228
6289 3282
9212 8823
6239 8140
2640 7409
4473 7720
8771 3533
4903 2042
2302 1181
7289 5233
4776 1870
9091 6272
7713 1429
6000 6621
1564 8577
6118 2571
9084 3515
8577 3544
4176 9824
893 6644
2663 10585
3204 8923
9993 10006
8843 5545
1176 3928
9299 10708
9025 10106
6371 10570
3465 1228
10624 1226
5382 1849
9973 6940
724 8182
590 4246
5091 8113
6895 3082
7339 2221
3539 6286
3311 7916
4952 1181
707 2854
5010 7491
5277 9822
4758 7025
5009 7506
3752 2582
1240 7445
6988 1437
5093 892
6701 619
963 8288
718 7339
3989 6896
2227 6444
5389 943
1143 7735
1426 5180
4614 4567
3842 2892
9972 8142
1171 3991
10149 5566
9395 8426
1219 1191
9404 7806
9119 1443
1544 5831
6619 2508
2889 8829
74 9403
1439 6152
8431 8075
41 1015
7315 6489
7920 1241
4076 5257
1678 7445
5139 9398
9992 1176
4123 6540
4567 4213
1199 9621
3193 1238
7795 9192
8075 1114
3000 9842
10037 1071
4846 4523
10395 4160
3568 3204
7685 186
8824 9087
3811 7496
3958 3012
8991 3599
10624 1269
6793 9591
1632 3338
2908 10386
41 6506
466 9526
1356 6505
1218 2538
4018 3547
1439 5277
5047 8528
1226 9520
9710 4076
5319 8681
1503 1271
6007 1200
1171 6907
6139 1798
600 2219
2776 4622
10449 6372
5939 7083
6461 7554
6135 1146
6063 9343
6007 3374
4352 1191
97 1566
4861 10699
1142 8817
1915 8254
3509 325
2519 1666
1971 6793
8120 9401
641 8056
348 7292
7748 5302
7686 2123
2708 1378
5697 3851
3908 7848
9707 8515
5474 6549
7329 2131
6219 2149
6143 6045
8797 3211
3332 9209
1257 293
10399 5385
6154 266
5514 4467
4069 1172
6923 8831
2319 9682
488 1227
325 7391
3491 156
9579 6016
326 8512
1222 8486
9390 9579
818 7294
502 5905
2026 4331
7770 4651
5276 4673
457 5394
1179 5446
8857 2261
314 6443
2221 4051
3973 4712
9647 9910
2257 637
8823 5536
2895 8279
3655 8353
1444 3331
1235 2206
3908 6140
3243 7752
8590 7339
6208 9101
8542 3489
4069 2108
10544 3116
8885 9556
4076 6144
2978 619
1176 8129
678 347
7293 931
9526 4026
8639 1221
5895 2828
2279 4916
8516 1227
9233 2241
1235 2465
8129 2713
637 3877
2886 6135
6379 3308
5929 3740
8939 305
7336 519
4272 3228
4156 8189
2262 2206
1791 7292
1205 7103
3894 4249
619 10049
2920 9926
1209 1979
6876 2139
6247 1524
8823 1733
4365 2756
8733 1826
8708 709
5185 3394
5156 7748
5437 5545
2771 10220
2678 1227
308 5566
7329 21
1142 8051
3125 10435
4903 1926
1857 5819
7336 5389
6945 2465
2703 9419
7216 5412
8189 1172
2878 6154
6036 7080
3956 296
2929 10712
5461 6348
4571 3952
10243 8193
7533 5561
1491 1179
522 2774
2662 6055
4485 7916
7454 6950
3655 1756
2240 6007
8733 1692
9609 3730
4187 5563
5234 414
1430 3335
9195 2614
1156 9120
1695 3562
4127 3572
4333 3735
8829 2272
10636 128
3604 324
8140 2919
3386 5390
5305 10435
8516 21
7294 2150
4898 7746
2609 3371
455 10296
4297 1202
2300 9651
6638 7129
3193 2121
4127 2010
6372 1172
4878 8132
1200 307
5545 327
3754 1861
10630 6987
7643 7806
6888 6444
5852 4324
4571 5907
8238 5986
1240 4297
8505 4180
1403 253
10378 8056
8252 106
1165 10472
2383 6923
6190 9070
1202 716
3156 9192
5012 931
326 3926
5986 3792
9393 9398
5515 5751
7187 6487
10335 8913
8392 5830
3755 2314
2646 1599
6460 6491
10015 1453
6793 2210
2622 1171
5986 5520
3704 8817
5751 7919
1234 8320
6505 3792
1849 6542
914 8199
2882 9532
3928 9018
325 2804
7242 4763
2240 8820
318 4622
1915 2840
6490 2924
2227 2622
9192 9400
2758 1657
5012 3991
7456 2690
9526 5021
8857 5982
7220 2804
1615 2056
6104 9451
6226 10435
4214 1197
6549 1179
1197 1045
9696 7562
8991 4446
9521 8838
1905 3187
1237 5564
7967 9606
134 1172
121 507
4281 6562
4291 931
7750 8409
7286 4123
169 4213
4378 1509
3092 8564
914 3205
88 138
3090 10248
1857 8857
3243 10299
6300 440
3073 6489
1224 5929
5545 9972
7758 1822
6620 8047
1142 6803
2836 8637
8821 9840
5545 3429
8829 641
3304 5939
3264 2622
3151 10239
10435 5447
3952 2663
9802 10162
5243 4735
1227 1175
5986 4786
6489 1531
5312 9999
6739 1219
3181 9506
6007 2269
9021 10435
3516 9401
3349 1081
6808 5398
8549 8353
3152 300
8854 4662
4860 2815
1624 9532
8716 3282
7738 1111
1231 3619
7250 8091
1237 410
1084 6467
8835 9022
1529 1199
10513 5831
8822 357
1926 1773
8350 7229
1790 8511
8426 5928
7920 3396
3643 4988
748 1082
8486 155
4436 3438
1175 2152
410 2466
10332 5519
3332 7508
8261 2252
1176 4781
9998 10389
8611 232
3090 10023
7486 1176
9299 2469
8029 5460
6427 9697
342 1234
5414 10408
3385 641
8859 1215
7538 3374
9458 9044
3332 1190
4078 474
5515 3151
3004 6409
2120 2165
596 77
931 2846
335 1224
6491 9451
1241 6873
6548 10435
5561 1773
5929 6145
7580 3631
9139 3250
5386 8459
8259 7260
208 7750
7604 6696
4619 4340
2692 7956
5434 2367
5562 8733
5850 3239
1071 6665
1269 4398
1084 6038
8486 6526
4027 9993
9507 4952
5951 8242
8172 6137
5563 10717
2319 3204
6135 10283
4113 322
155 6228
7636 6976
2172 1351
6678 9308
9287 8952
2424 1228
7916 1231
6930 9348
2538 5767
5276 9698
10606 277
6359 3167
6007 2264
645 10716
908 5062
6444 3280
7067 7294
1798 1205
5545 8129
2919 748
776 10120
6830 9320
893 1074
1218 4709
337 1150
7720 2428
9698 4140
2151 1199
5939 7489
720 6918
1093 3317
9120 5022
1930 3414
1063 6618
562 6490
2411 2776
8515 8117
3138 8113
6159 6450
7565 5990
4181 8392
1116 400
9040 5515
6115 1199
8035 6906
3684 7486
6893 7368
5859 185
10221 9286
1624 1191
507 7581
10481 9115
7167 7129
4567 5446
3371 8516
7919 5831
2238 3092
97 7209
927 2655
9878 7291
3233 6656
2740 3282
5636 2382
1113 4301
365 1954
7620 21
5368 365
6359 4247
6145 1303
6620 642
347 2774
4129 8496
9177 8825
1225 7920
5515 10053
1756 8480
8705 7455
10048 1179
9221 8825
5881 8547
3115 3515
891 1905
1221 8849
4070 2276
7643 2155
1561 2592
4731 6421
5062 1071
8849 8115
8551 3245
2995 8115
1196 2137
1537 7044
10555 10629
8129 290
4246 10415
337 2584
2985 8759
9398 2467
5990 10237
5545 6154
1382 8177
413 9039
1361 4049
7916 9304
8056 6360
186 6365
7158 2301
1824 7746
1077 26
5831 5514
4642 8691
2064 7294
2267 6829
8149 6443
3749 4366
2155 8889
10065 3019
8893 7744
7849 6508
8129 8090
3546 8819
8426 1182
8825 1209
5375 8542
1171 4078
5363 1849
9042 1199
1181 5805
2663 9046
7065 8129
10220 1480
6391 6618
4776 8881
7216 4572
3242 2276
5073 3630
10426 4130
8075 1491
8325 4087
7291 811
1423 4446
4142 1849
5505 10570
6144 2703
5487 6940
9299 5514
4246 6491
1176 2774
1890 5929
2692 6618
1222 5052
8409 79
1143 3204
7746 2465
293 3031
5929 3301
8093 6190
9546 10626
5437 1176
2368 10441
10245 6929
1544 1788
6015 8128
7831 8129
6294 6007
9368 3321
8189 1772
8591 4617
1198 10519
1206 6724
1450 1196
9469 1428
2126 2708
2592 9927
3329 7292
7504 10307
1453 2846
3359 182
8321 6164
3878 8138
9014 3512
2272 8544
4826 6490
4943 3361
8609 6525
2548 8496
1787 4385
2466 10717
554 7294
9613 3205
296 6121
2262 4123
5318 9673
8432 7286
10209 1269
10469 7332
3490 3204
1198 7919
8746 8544
4765 2053
2262 4861
3848 121
7508 6456
5894 8616
2576 678
1539 599
4430 3130
1084 3331
5870 1215
6055 1227
2575 5062
2165 1502
183 642
5752 9562
325 6137
1455 3206
3791 8527
1120 8831
4918 4952
9526 332
9414 2150
2680 8917
10623 8440
10232 2457
5752 3991
1177 6683
8486 5412
2802 9062
10688 8692
8472 6830
1504 347
7421 7061
7748 5986
7689 7281
5028 1426
1219 2137
6940 1990
5446 4732
4125 4903
7707 7645
6275 7496
10279 6007
7809 8189
1028 1199
1191 7897
414 2276
7549 4932
7039 5515
2963 2815
5515 8835
3508 8709
641 6148
9138 8427
410 8290
6534 2902
336 1772
3176 7707
2533 8262
596 734
3572 6008
6676 5830
787 1191
8139 10162
97 1241
5248 5545
2866 2380
9517 8144
10245 1179
2123 6338
7088 6384
307 8406
7315 1790
6135 4613
6227 3588
3756 1790
6590 1215
7216 3507
5636 3631
8610 7478
3669 1364
3156 7292
4112 2645
2700 10287
1231 5939
5567 4860
4130 4495
1291 1202
6289 3583
2582 4776
9305 9548
5904 7280
1727 7900
3439 1198
2663 5831
9645 9304
10553 5864
4230 9655
10693 8831
8834 2276
8273 5916
5604 977
8264 5515
4781 7349
1788 527
6242 7333
8426 2127
4776 5462
2629 7588
5338 1430
5091 2900
3999 5226
8148 6656
8501 3554
3092 9910
3507 7737
5178 8892
5939 1176
5437 952
10698 4776
3890 8056
3333 2573
7294 1668
5714 7603
10696 3704
7584 5857
2211 314
1196 2457
77 2730
1681 6793
6443 8651
8143 7486
6446 4129
7014 8834
1209 7522
9320 3631
9958 2206
2700 10711
6603 3716
2973 322
6007 9679
156 2033
156 7658
1172 10307
7286 3092
5562 666
3624 2336
138 8733
3441 747
371 1172
3023 9636
2663 9526
1517 8610
334 9629
5566 628
4582 1695
3851 9810
7916 1175
1179 7055
1175 2802
2577 1240
9555 7292
2467 9433
10544 10544
3794 7920
8514 1235
2252 8518
1798 10613
5081 8447
3282 1181
6739 6658
1238 10435
6444 5024
6506 5515
6505 5005
7641 3539
3752 664
9779 4714
7862 6701
10196 3920
8574 2149
8433 3176
7746 8117
7971 6223
5709 4622
260 4025
1309 4099
6902 1200
9120 1802
5916 1224
2463 6843
1728 6692
6361 1426
1206 7286
6135 2320
8392 6161
9526 156
9927 1199
1209 3314
8749 5831
7745 2582
5260 1011
9850 6007
10641 4069
2394 2010
3206 4481
5520 5870
253 1200
4130 5951
4887 1472
9992 4126
7998 6427
5545 3310
641 7293
1616 3698
3995 3538
5930 8691
6148 8845
10197 65
2758 10137
5563 1192
3491 7421
1156 7580
5986 9363
3863 8493
7631 8683
1544 4702
2424 6402
10212 8441
3758 6783
8826 2430
6655 1990
7078 8822
4898 2802
6410 5947
4953 9810
3861 6621
6898 2640
2640 1171
9650 1175
1238 10715
5237 5865
7391 1231
2622 8866
2337 4781
9856 7129
3204 7197
893 6359
4130 8625
4098 10544
5201 10299
2866 2123
5792 6542
5989 5561
1849 8368
8822 8350
5415 4103
7746 3444
1241 561
9382 1160
4826 8823
9991 8051
9226 8189
1214 263
8201 3348
2798 6007
7277 8514
6826 10708
8307 4026
10151 2538
6088 4125
1631 9478
5831 3151
2123 6289
183 7285
3242 3398
1192 6144
1238 1222
8189 1113
4331 325
5062 6277
766 6171
6736 3204
6312 8560
7720 2300
3432 2538
9912 8991
2390 3654
10409 8288
9686 3054
2300 7736
8609 8466
4127 1757
1550 1515
1063 1670
2949 6623
9084 9484
183 3435
5396 9636
6542 1172
2298 2219
5951 7772
1197 9002
276 8928
3167 2158
9223 307
4294 10706
263 4976
1569 6154
3205 5374
1896 9286
5904 6491
8098 8637
9225 5460
5563 9991
893 6784
4128 2924
7744 1855
5012 1231
10408 4446
6539 6549
1269 8886
7305 1175
2895 2464
10249 1214
2120 2489
3191 7991
10280 1172
6558 4101
7623 2373
7294 8854
4175 5771
4925 2465
1024 5091
8178 4567
2112 1181
1184 8835
455 2551
3090 6490
3557 2636
6743 6617
5429 4694
9910 836
4898 8116
7055 4756
402 3491
10533 1686
6802 3398
7489 10049
6579 127
5244 7506
308 5529
876 3494
7293 6038
7336 2155
8875 10613
6702 402
1700 4213
3851 5196
8174 3193
2325 6678
3138 2060
1776 1875
3749 637
1558 1773
6523 1238
820 4860
6793 5951
2698 4666
10428 5386
8821 1290
7489 356
5078 326
9214 8528
5545 3429
1179 21
1238 5869
1083 10162
1919 7065
9588 9388
313 293
1197 5276
8075 9926
7241 4887
3262 3959
2457 1798
5986 9812
9526 10389
1228 852
303 661
8506 9941
2501 8544
6683 1427
10164 9014
6033 2357
9553 4215
5914 6923
7129 5636
7218 8426
6611 1542
7338 4909
2793 6137
7289 6508
8928 478
3423 3907
981 3262
1233 5515
6491 10398
6788 6137
3491 3085
7832 7948
5515 8514
3371 600
8409 8201
1832 6361
8325 9387
3991 1855
1798 1838
1719 2342
4998 7676
6208 10435
7580 433
5129 10221
8855 6793
2465 10220
1756 1921
2647 9210
9973 2869
3030 8881
8544 8406
3791 5515
1361 252
1735 831
4338 7918
3583 7743
1517 10203
1721 4705
3156 6302
10418 5810
6623 1808
357 3588
7216 2466
8819 8517
4126 10371
5951 3908
1226 5051
3718 6528
7292 10611
5317 4246
5489 9349
5351 7216
6682 2140
4129 6119
6696 7632
5357 4926
10435 8135
3519 8864
2155 8368
8409 4860
7428 9937
3023 351
1234 1669
10371 8549
10435 7920
347 5741
5544 6696
7831 8073
2958 2162
10570 3280
9128 4042
8932 2428
1261 6602
2253 3414
2158 7772
5386 79
3844 8
9665 4070
870 1156
239 9151
5850 3237
3228 4534
6753 2268
3282 8406
7329 8610
10090 5234
8991 6504
10397 3987
7309 6204
8827 9697
1197 998
1905 1171
8886 6217
5251 5515
3362 2329
1176 760
5093 10389
8426 1215
5152 8280
8185 7253
8846 2498
8886 8149
2551 8273
3778 2774
1231 6696
9697 3156
6239 8741
10072 7019
5868 7292
7020 1612
3091 2380
9530 3123
1434 8773
2575 7485
10701 1599
5845 325
2331 595
1225 132
8508 9215
3282 1234
8512 3417
3631 314
1224 971
2137 5446
4617 1646
8496 4183
8819 432
3703 10221
3329 342
2804 1176
1328 2862
8508 8056
4125 4145
1849 5968
4903 1735
3417 8406
2852 1198
4793 9193
3956 8891
156 8137
1239 8239
2433 7277
1926 9534
3544 4564
9284 7392
3154 4233
314 6208
1773 3489
8516 7663
845 5407
4864 6834
7975 5281
3237 3786
64 2577
6137 4098
342 296
7617 445
1202 6620
3572 2249
9002 6242
7293 10525
2703 6714
1037 3193
6518 3917
3150 6154
253 3204
324 1202
1209 898
864 1849
9212 8573
2703 3156
5029 10201
1369 7736
5850 836
1790 6360
7488 3280
1172 10428
9138 9126
3667 10197
1450 8948
3329 142
7888 1429
6289 7083
6168 2975
4889 6640
1534 9591
112 6619
6016 2336
3205 5544
8506 4128
5562 3229
7862 3035
3244 7748
1175 3588
3630 7277
2511 8835
449 1861
3177 10216
1773 1226
3023 2127
8426 7695
155 1145
4871 8239
8546 1192
1209 3539
1230 8625
6168 8871
6987 9395
6784 5514
8894 3332
7067 150
6036 1192
2537 5518
842 9064
4861 6372
303 4629
7074 1171
2885 3736
10313 8178
6007 2242
6423 9848
9900 4861
633 1464
5929 2630
8638 5525
1849 1984
9650 9195
8409 2221
2407 2714
1544 1172
9331 6549
7081 4269
6016 394
1684 405
1430 7896
6589 7292
2640 9520
2908 4126
6286 10357
4861 7804
3992 6975
4451 8871
1491 10712
4931 23
6234 4032
8834 7253
3362 10594
8448 9848
7919 1491
2302 3228
2127 6952
357 6615
1662 3438
10227 914
3156 1225
1171 7489
8684 3474
9698 1798
1209 3310
7480 144
3581 7294
5062 2272
3994 10415
6315 7129
8610 7242
3895 10435
1224 1563
2568 10485
9200 9909
766 10607
7455 3571
7291 8541
5341 8877
4426 2433
7784 8426
3532 7736
5964 207
9845 4462
1145 9298
6289 4488
9210 2609
5012 7507
5514 6152
6959 682
6996 7506
6134 4674
3205 10015
1234 1223
9204 641
258 5240
9680 8838
1426 963
342 1147
5512 2485
5460 58
7583 2756
5575 156
1240 2298
308 314
2276 10009
3586 2827
6815 10088
8544 3157
8189 6213
4932 8835
5028 6073
9913 1572
8409 916
7494 864
8890 8305
1053 9212
5396 134
1227 1171
10299 3429
10643 10724
1200 5514
5986 3583
7445 9759
3544 9526
10404 1555
4264 5378
3124 2828
958 5001
5149 9526
2602 4776
1491 5566
3023 4130
898 6366
2774 9018
7920 3206
4483 8826
39 8029
4446 4224
5986 4578
8089 9403
9724 1175
10614 2640
1536 4403
2425 231
3151 10543
253 9579
10431 8486
3410 1191
1849 7972
6036 2576
41 8506
5752 10205
8101 1224
10624 1176
10085 2417
5514 4567
1237 6701
6234 2156
1305 3136
8189 9973
9209 690
8263 1675
7329 324
4072 6098
7441 253
4380 1027
2342 7636
5389 342
10220 4301
2503 4543
3316 619
782 357
6137 8449
9316 9451
1189 10556
1926 7685
1175 5751
7445 6168
1910 348
7750 88
4231 3631
3439 3755
2592 9014
9014 4859
1415 3728
9219 7104
1798 979
1231 1219
903 77
318 5431
8624 8252
5318 1230
9370 5831
8408 8140
9517 315
4464 10415
326 4246
10141 4879
8239 3233
7444 7294
293 7390
5233 3146
2704 4098
1798 8733
564 1345
5389 7169
5281 1361
6637 5563
4297 7593
2504 2640
3166 5514
4163 9972
4067 6757
5458 1215
2881 914
1230 1239
8242 401
6507 5276
10098 10607
7804 8350
7517 8075
9192 8325
9475 3333
6593 7849
6948 7489
3491 10116
9449 3908
8886 3987
4463 6620
4834 5251
553 9321
3752 7658
931 7292
7735 6923
1209 8409
7218 1215
1176 8440
6490 1191
2391 2545
74 3244
347 2832
187 368
5283 1197
3704 9127
5281 252
733 4098
7591 8975
5259 3907
3267 10542
10400 2615
6145 8894
7746 3529
5009 1019
5240 9519
10163 3124
7488 1198
6957 660
9475 1787
1219 3261
4249 2122
6842 8957
10415 1517
7187 4072
10416 3654
1235 5540
3419 2010
3755 1943
7991 10420
8840 4271
782 2249
2804 2846
6549 9484
1194 8849
1773 6356
6491 7426
1534 16
7229 9432
5708 3583
1179 5218
6405 315
3166 2342
9120 4861
8134 7438
2917 8242
9655 4765
1175 1240
8891 8829
3375 3206
8835 687
9782 1425
3385 2549
10699 1206
2822 1225
954 3995
5954 7264
8454 6007
300 3630
1051 6366
2320 6529
10389 3489
3844 3135
8796 3777
9450 3044
8901 9063
490 9021
7573 789
585 9299
1205 5306
8137 3990
5637 8353
7506 4667
315 1181
8464 9780
314 2261
6840 4240
1938 6608
324 5473
9087 5569
6400 5544
791 3792
1772 6489
5281 6168
4214 8512
7949 9125
7294 9625
2206 8823
6242 2241
4070 4861
6574 7685
1843 7293
7312 3163
2131 8144
2163 5497
584 1624
2330 3559
414 6007
9345 6940
324 4452
4078 8749
7803 6242
5266 6696
998 1799
9571 1192
3167 4782
271 3124
4249 6007
8177 9115
6542 8417
5854 8137
5484 7916
401 6851
2335 7150
10704 1206
5768 4704
6795 6286
8243 2647
1075 7339
1910 4428
7968 582
6379 1785
748 2033
4162 2640
10216 3637
1394 7421
1686 709
1989 732
6240 10209
326 3243
4654 5010
10263 6723
5091 5929
6154 4231
9023 8056
10162 8639
3371 4067
1265 8577
5437 3230
10428 1241
3051 6240
3206 852
5389 5831
8709 7193
3838 6988
4213 10668
13 7572
1372 1175
6104 2257
748 320
5544 4289
1205 7841
8834 7245
3911 8405
1501 8263
7744 5929
8392 2418
127 9673
1175 5939
8506 1240
1194 6542
6036 6040
6570 1206
3092 8733
5286 6168
1229 3050
9286 10690
5690 4575
7289 3464
3414 664
9534 7973
5752 6148
8541 3719
1849 2060
8266 7735
1267 2030
7292 2793
365 3007
7550 1681
7657 2537
5771 9653
3715 7557
5039 4176
5708 45
8075 7735
1175 3778
2703 8684
8835 244
1921 3374
6007 8002
8088 858
6714 7920
7623 8534
3987 365
10404 9211
6361 4037
4905 9591
2640 3092
2350 9472
4952 4389
5563 7770
413 2679
4619 1241
8029 8137
5445 3204
1934 2276
2730 2649
4531 7022
8823 4643
1311 2442
6426 9189
10574 7205
7779 6830
7483 1435
7277 8929
5859 5073
348 3848
9526 7292
1168 77
3576 5341
5462 1921
1626 3282
3816 303
9473 1384
1757 2923
8368 6528
3792 10419
10584 1237
2827 9060
7862 8369
5545 7746
9434 1561
1723 6278
8201 1117
3906 2270
8823 5276
4067 1240
2163 5494
4129 1181
7897 3906
10435 3336
3907 3599
1156 3280
789 7831
6133 641
1392 3547
852 2253
9210 9547
8860 2276
127 8225
1491 7156
314 3310
3829 7305
8495 8200
8127 2622
7555 6273
9697 7328
8138 8829
9579 1491
7334 1164
7292 8721
5362 5886
5830 1982
2804 2154
334 2368
3003 2917
1082 4026
5904 1926
2920 4335
4289 3009
10626 1222
5306 6219
6152 8831
10698 10717
8056 4434
318 9127
5986 678
6059 5073
989 7032
4056 4860
6037 893
8823 1775
6350 8368
1095 9433
8527 2433
7486 7291
3913 6777
188 208
3138 7218
2986 7768
4621 4911
3166 3179
2072 4691
9400 6587
8506 6528
9134 10668
3509 1231
10299 1093
10103 3439
1772 2305
1653 8692
8488 6360
5329 1426
2320 7996
405 112
5566 5545
8517 2569
10416 293
7129 7811
215 7181
310 672
9233 10435
9481 79
5062 6743
8238 9287
2408 5514
8185 5093
3928 1360
9210 3631
347 8410
6354 1176
8426 3059
10668 5396
1197 2324
3679 8542
2402 8168
8857 2868
2467 8515
6410 2730
6619 931
1330 8631
2147 5521
1214 2131
8587 6424
8117 2550
4183 606
7489 4843
3147 2064
760 2949
2801 2273
1226 2994
1491 253
2901 9489
1632 1197
5529 3965
5073 1798
1192 9873
1914 6286
9509 6802
1800 10555
3970 587
3264 5514
9974 6558
6152 3092
2297 6145
1269 326
1772 1235
3630 4731
1761 10570
4128 911
1196 6361
8088 4900
8283 3151
8044 6016
1667 8517
8786 347
449 3473
1555 8796
1199 1165
8132 9622
10281 2241
8189 4156
1215 6958
10717 5830
9058 1071
3908 8075
8075 4232
4063 416
2137 8489
6616 6157
4479 334
1968 5768
2466 5563
4950 315
3374 8117
1227 4679
8135 4128
3514 7318
3206 6351
6491 3419
9654 5868
478 6618
317 8849
6265 1226
1395 2154
9599 580
3916 1905
8835 4124
5831 8169
3205 7643
10221 9966
3755 9299
760 1194
2804 3358
10264 1781
9993 3805
8713 9056
1762 7768
2064 7489
1379 3337
3910 3643
10162 4090
6265 8392
2158 3703
10420 3808
6055 4477
2730 308
6662 600
2899 5566
9820 8991
2123 4952
1205 4572
8823 10067
1387 1894
6045 6141
2126 3167
4067 2640
5472 7572
7746 2945
3839 5951
928 3747
2642 1544
6148 7456
10660 10162
6467 21
3417 6426
342 2342
326 7689
8886 2279
342 7445
4341 5062
7506 138
6923 5423
8517 6134
8522 4642
6050 127
9286 8427
7381 8508
4688 9286
6490 10446
6277 10553
1160 410
2131 1228
1233 10247
6891 1196
2420 3321
9506 5341
3657 1179
6894 3206
4360 9120
8886 1966
10277 325
77 7294
5859 1926
5062 4076
4125 6830
10245 5023
2804 3121
1426 7229
9735 638
6988 8804
1172 2775
5561 2466
717 7293
1615 8181
173 10544
7686 8157
5636 3749
1237 1313
1616 3468
9432 135
10135 3318
7501 121
7617 7218
4502 1199
9782 2266
5951 3917
7623 10415
942 8512
5281 8135
7017 10570
1179 460
4125 6542
9299 9526
6241 8771
3282 4018
1170 10397
8353 6015
3124 273
305 3631
1113 1463
3654 280
6427 6466
8016 838
5870 10667
3877 7293
7780 2280
10087 8353
8426 287
1194 4868
1787 4854
7139 1637
315 1141
3038 6490
7084 1915
5752 7286
8515 1436
10584 875
6683 6137
5636 8846
7768 9115
8620 4046
2320 10544
5494 315
9291 9657
4086 3089
3375 8991
9927 10694
4099 982
6896 7491
3147 3311
1849 7508
582 296
3331 1880
2920 9175
3911 314
2213 492
3848 10362
5276 7623
4123 10544
4899 7055
10128 7147
10635 3851
1239 8864
2919 10442
6953 8321
1194 9090
7530 4860
1222 7603
10323 1790
4926 2433
8551 2539
2647 6413
9363 2206
3466 2172
706 6993
7038 2538
8309 6994
5341 6620
3758 334
4125 1732
2332 10696
7570 5563
7623 10709
6689 4998
5952 7580
637 748
3631 6427
4446 5855
5593 7367
6135 7704
3355 10435
3280 5715
9534 7685
5589 6154
9511 5081
1427 8090
10118 7892
1670 926
1166 6414
9423 5849
2395 398
8691 8280
3205 7623
5566 1082
4619 3374
6137 1724
8810 1849
8709 3847
10016 1452
10335 691
4137 3571
7025 6601
5276 6229
2804 2850
89 3630
9317 8625
6570 4125
1351 8931
9320 1227
5093 9698
2412 9910
587 6655
7293 5951
5231 3619
9294 1234
5009 10570
5565 1772
77 864
2918 33
3167 5965
7745 8091
4420 997
1491 1442
1901 7365
9532 3119
280 527
253 252
3956 3320
9513 1202
1172 7292
10472 10635
1235 5010
4932 5566
71 10333
7506 3396
253 4348
6714 6962
6351 5859
5870 365
6593 4933
8505 641
6276 8258
5148 4766
6730 7996
2652 4903
644 1181
3443 9697
212 8454
2802 4691
5446 9375
3661 9947
8075 7055
5325 4860
4332 4126
8486 2433
8858 6940
4328 8075
2120 6471
5710 6541
1293 7859
3781 7445
5521 8473
1004 8877
1774 3703
9698 7353
6624 8140
1219 3205
8137 1427
1858 5422
8829 3228
1241 4150
6832 9989
7457 1227
6008 315
4937 1239
4126 10420
10362 4619
7508 8140
6895 8683
681 1206
9061 8139
822 10374
1259 7599
1172 8239
6154 8096
5566 143
8858 4505
3752 6490
2569 8368
963 8890
9652 8321
293 5986
6219 1219
9848 8602
2157 6154
8269 8368
5952 9418
10304 3497
6897 325
6793 4546
2178 9484
3595 8711
7329 7920
2920 7707
1219 9359
3441 2120
9339 1757
6469 6672
478 5017
8426 8129
2538 8855
3785 10586
7543 5390
5178 6503
3211 6038
8759 5565
5637 6924
3243 8594
6154 10221
3669 8528
640 4157
8056 2005
7488 1241
1199 8406
3024 10243
1334 5917
335 7297
1227 678
2877 10435
1206 5494
9451 7242
9848 5341
2962 8134
3999 6057
7074 3332
7281 641
317 780
10450 6114
5527 3897
2845 5831
3233 3206
2802 10631
6226 10431
5025 5240
4077 6851
6286 1914
10162 417
10409 4070
8861 5051
300 3396
6491 5578
2323 10335
2337 4999
7339 7329
6782 1224
6821 1280
10613 9591
3781 2853
6750 4709
8514 1926
9193 8512
9999 6491
5545 5446
4442 1225
2010 6361
335 3329
5276 5786
1915 7447
10712 9284
2120 8844
2504 8321
3509 8973
661 702
8714 2505
9746 1463
1605 6845
10299 5945
7746 5705
6008 1737
619 1038
4861 1199
2628 8886
4781 6814
3490 9069
198 4357
3441 6783
5284 7566
8502 6739
5091 4394
4677 4378
8632 6360
64 4861
8879 6461
5718 7180
8110 7065
1632 2549
1686 8120
1517 5544
6891 291
761 4756
5951 7250
4736 4357
9492 2908
5497 156
357 4271
325 1653
3907 6361
1240 5000
10220 8683
10035 7423
8817 5228
9017 307
1914 1191
2899 5520
619 308
3266 993
1206 660
7421 6007
2153 308
6490 8844
2486 8056
6361 4859
9069 3419
7216 10048
7719 732
3583 8843
8607 1158
10208 7094
7090 7746
9192 5
6007 1350
3374 3715
9236 3965
253 182
4127 8321
6905 280
10484 2923
7259 6148
1447 1231
6859 1853
5514 3387
7445 8619
315 6007
1469 1199
4861 1715
1555 8846
3205 6702
5997 348
8426 5062
760 6466
334 7044
10103 4125
3124 280
3081 6987
6940 3991
8915 2279
5459 5736
9207 782
5472 2466
7489 2342
2131 406
1179 7656
5051 5114
2240 1584
8514 6057
7230 6686
8482 3392
4126 3752
1773 10197
4128 661
325 8892
1972 6034
5362 8818
3136 6716
4905 8827
307 9017
3212 595
10415 3347
10447 4064
2153 3124
1176 1778
3361 3583
3716 843
6168 3998
8127 7508
3329 2430
3943 8393
1181 6356
2373 3261
3576 1045
4633 3778
2108 1491
1465 6549
9820 7955
5849 1146
4860 8542
9120 7055
2321 308
9040 3419
100 1378
9310 9455
8406 1108
3544 4837
10131 10181
2851 9120
1222 156
7435 1223
5986 8709
268 10641
4826 10063
7491 8300
3576 3151
9239 1226
5509 495
7580 9551
3301 10544
7336 8134
7229 3535
2924 9858
7338 852
1926 6446
10450 8310
10221 1494
3193 7412
5059 1506
7770 641
429 2115
7045 2122
5870 6458
10242 347
6891 9401
10340 8881
4952 8879
475 3491
1529 7992
6950 6366
97 2701
324 3329
7506 7368
4485 478
2828 9891
2215 1172
6243 8860
1194 139
5520 3350
10538 325
2157 3167
3156 4546
9910 7293
4078 5025
6599 3519
2653 3369
6134 1636
1791 5062
1772 9363
7506 9918
156 7770
10267 1238
4125 7744
6714 5699
8139 6789
616 1069
4492 4130
308 3074
2840 6040
121 8691
5739 4297
9189 6616
6988 9226
4113 3600
10413 4244
5759 6612
6883 315
10717 2949
1225 10428
3663 3156
5194 3704
600 2576
642 5859
3499 7689
3733 7656
321 8813
4861 5929
1915 4407
7506 1270
748 3244
893 10084
8959 9294
6135 4903
8823 3716
5188 8790
9876 6164
9636 8709
6152 6988
1228 223
5839 6783
5276 4293
74 1142
335 5636
1176 10123
1228 8176
9224 9241
1363 10046
348 3396
5088 10273
9468 4859
326 1231
2498 315
2137 8684
8861 6135
4900 2285
7329 3577
686 4765
307 1259
9518 5504
8915 2122
6891 7336
7641 7291
8858 7293
7286 8788
315 1615
6686 10418
6372 6702
8499 3655
5865 7129
6240 253
7819 8691
8454 1491
4332 9317
5918 4622
5180 3595
7897 1202
2086 4126
5636 9152
1143 7183
297 3630
2629 9433
10105 2776
1558 9597
177 8075
8826 1544
5111 7623
1179 1002
9588 10544
5748 3908
3540 8511
4491 6351
1790 3113
7596 4333
3655 9127
6410 5520
9316 9328
7286 1172
10472 5137
1240 5752
3716 7488
2418 2902
1071 825
7248 9527
1798 1181
5487 1231
3154 2503
478 1230
4942 2213
7533 4981
6277 4617
3660 16
2075 7746
4681 5081
1205 6940
1145 6930
5429 2260
6215 4336
6613 2923
432 4026
4130 2900
1899 1176
1277 1069
8035 7289
8405 8831
9661 8709
4332 1143
2122 2150
7286 8189
8252 1215
7485 2854
7489 6240
5520 5563
7201 5400
908 5341
3331 1191
1225 1222
5830 8528
3414 2035
71 3414
4098 7301
6204 6140
836 2258
1235 6057
6057 9823
1455 131
2380 8120
9536 9833
3134 1199
10508 8406
3091 4515
1205 7293
5460 4183
1227 10333
6513 8514
10318 2923
9040 6489
2804 3150
596 8823
3010 5234
6289 9634
4070 642
10435 8359
326 8860
3329 1238
9229 992
1218 1452
1234 8470
1787 326
1172 1176
3208 3374
6168 113
7297 8036
5041 2573
3749 4355
7423 6372
1921 3075
7743 1191
2147 10646
4183 5408
3784 8846
1199 1659
219 2503
8448 8089
3369 3746
1175 5437
7766 9588
3151 1205
2226 2919
8189 6278
77 1772
6789 3781
1235 637
555 317
4859 7496
4070 7455
8828 9018
8491 5514
1269 2516
4183 9903
507 6940
6570 756
748 9190
7804 3439
7920 2295
6784 2155
3151 4566
5180 4222
7129 3994
7507 8440
1311 1179
8784 2903
10409 5073
1196 4732
6359 6360
8506 4864
2732 6289
893 6562
1886 5408
209 9848
7735 4514
5446 2908
411 3193
4761 9014
8368 3140
6503 8189
2335 2486
1430 5506
6735 3895
3228 6923
4070 5731
9532 4125
6489 1347
9640 8392
460 6314
8812 1175
6570 9536
10044 8452
7289 2152
7301 1206
7486 3544
8548 5908
1427 9064
6486 4861
10607 1700
7486 2775
9388 3072
7581 6443
2419 8496
6119 4064
9214 7246
5514 5191
1192 1191
365 1224
7456 4358
4069 3495
1538 3456
3147 6558
1712 8508
1223 10036
8129 9020
10181 8056
3332 1209
1209 2692
3778 8517
8975 4214
79 3124
1199 9877
7508 9398
1209 8893
1401 3049
4249 1866
2550 10232
2777 1476
10203 1853
7096 5895
5494 2605
619 9991
7218 5813
119 7557
6356 2126
3596 2691
4448 5132
7831 3752
7569 3765
5043 6361
318 4860
7445 1241
6970 2053
5566 6145
1735 7808
8319 996
6141 3439
3328 8189
4881 5366
6718 7421
2027 6335
1225 2802
2756 7294
2592 1334
6228 6286
2647 9352
3749 9436
8754 6362
5514 1226
7244 1376
139 6923
2152 9591
8496 5859
1632 4125
4009 4215
5410 2433
2080 3562
6360 1629
7704 4409
4860 5437
6007 6016
5035 6397
4540 8321
9645 6783
6139 1202
1849 8826
8432 1179
1915 1176
8522 4437
3220 8843
3644 675
587 3243
8075 4069
9344 6135
2209 5824
2622 10217
10304 1491
3481 8577
6354 9954
8844 5446
3414 8886
1021 4078
10435 1172
2349 8831
10529 342
155 1171
8826 410
3631 2640
2959 3138
6106 5929
9838 2720
8991 1205
9846 6489
6739 8845
100 4861
7241 6784
3851 8454
7653 4077
6007 641
523 2849
4183 730
8886 1200
755 8189
6793 7129
1221 4703
954 6168
8835 7689
1269 9820
8846 3491
3282 3156
41 9602
8137 7656
3630 5012
1491 2819
6988 1175
2307 6282
8137 4918
10544 329
4037 2298
8587 8886
1882 7916
10447 5091
10416 1129
1790 8976
1181 7016
8183 9309
10332 5305
5566 6736
3418 922
9214 8823
5276 10397
3435 899
4776 9973
7603 10463
5545 1611
1863 9128
2739 10694
2240 6980
7902 9967
6360 8508
8189 7920
2907 9484
4903 2895
2118 3844
6165 865
9042 822
8409 1192
5239 9972
8056 3091
1175 7612
8496 7743
1632 5911
9321 2906
6461 1915
7251 7591
8834 7603
8389 7791
1150 7391
8056 6119
8139 348
5069 5008
9993 7737
8249 3486
6512 3975
7089 7533
2241 7685
1225 8835
978 1202
246 118
2152 9018
6620 5514
10243 9118
3134 3561
5390 3491
1143 3474
8426 8302
4861 280
8460 1572
8406 3439
6316 4260
4214 6007
7828 5030
8135 1200
1429 6717
9511 1428
6148 7565
8844 10087
2335 4531
2152 4865
3364 1178
8802 9114
5323 8518
4331 1235
1206 8183
8409 1191
1239 1202
77 8456
4357 8846
6372 8140
265 2328
8189 3468
4825 2812
4865 10298
7803 317
3788 2504
1739 303
4666 5831
8512 7743
7486 7658
2802 3123
132 5951
1233 10298
1223 10159
755 7470
2573 6154
7383 2213
6528 9547
2344 3452
580 2090
6040 8692
8232 8409
4952 9665
8486 5437
7557 1171
8991 1191
3229 1755
2241 2881
3041 4289
4271 8056
1200 6369
1229 8829
3193 1176
5437 8238
1234 47
2319 9194
2663 8096
6592 8692
1222 9401
9210 4151
5520 2299
6007 1717
1987 10436
588 8759
2018 5437
432 1830
1238 3206
8930 1464
7601 3208
6361 2359
7486 4905
5563 5350
8147 1066
10456 6989
7352 2724
7517 1171
326 4933
8894 1249
5698 6137
6446 4522
6589 3782
1238 650
3655 9967
2127 3838
1191 3139
2153 9127
2899 1684
3151 2018
308 8825
8784 5412
2640 3023
5868 8940
3156 9321
7862 3121
3714 5933
5515 3374
2218 1223
7596 1449
4716 8528
3267 6085
8733 2221
8825 7682
10685 5561
8075 9248
3655 304
4294 2277
1739 10561
6928 8178
4213 4642
7246 4922
1790 458
7715 1772
2964 7286
1898 6369
606 1093
2570 10626
2537 2123
8142 2433
8132 6359
6489 3280
7215 6007
1235 1269
8929 9388
6529 641
3134 4125
788 1171
342 977
8991 7919
7277 2152
9906 1791
8823 8625
1898 5830
1018 3193
6702 10568
1907 3396
3882 10241
2405 129
5276 4566
9535 2804
7678 9205
1222 1215
8894 1463
9622 5928
8390 2267
8821 6620
7845 1838
1179 9651
10438 960
1194 2628
6314 7246
454 4421
1442 3654
7406 4232
2776 7920
7144 7037
638 1373
8128 136
6354 2574
7574 2147
3620 5382
4898 4850
6765 7344
3252 10220
9014 3233
2739 8189
8285 893
6987 2895
7508 9588
3282 7658
8855 8759
10335 3414
9591 4781
9333 9943
5350 6316
9388 5879
8056 4861
9120 1176
4231 7352
7234 3654
9387 7852
6503 588
3242 7479
188 1798
5199 6234
9717 2689
1227 9042
2799 731
10123 9045
462 4034
8117 1926
155 1926
8113 5029
8551 3417
7809 2640
79 3880
9526 8716
1905 7253
342 959
8353 5752
128 4044
3704 1160
4324 2121
6514 9828
10615 3967
7029 1226
317 4242
1221 247
4230 5446
4263 1205
7169 8655
7579 7291
563 6219
2628 2262
7017 8624
6504 302
38 7501
4214 8810
9913 7549
8178 1181
5025 253
1219 348
1679 2325
7627 9520
760 852
3908 1347
6361 6155
1154 2662
1271 2147
7357 2276
631 8189
2730 6396
1234 6987
10469 10256
9316 2543
6339 8478
7294 5566
9655 3908
6424 5928
1582 2730
1271 3341
5081 9418
6804 870
2120 3454
2948 4951
2926 5515
6366 4125
836 4904
1111 5499
660 10362
2328 155
8000 2115
8426 3280
4043 4485
7506 3134
2736 6366
1253 6923
782 3414
5880 3249
3387 637
1232 322
4861 4938
8228 3822
1622 1219
1199 5583
9955 1666
1199 2206
6257 5093
1192 1181
7015 2512
7496 782
6801 1823
9484 3208
9992 8877
8368 9505
2640 7900
1519 3123
1113 2486
713 4130
8855 3414
8844 7129
6923 10220
6228 2571
3992 9828
3156 4380
3703 9403
8770 6620
2485 10162
7557 320
5929 3301
3355 1455
6007 342
6619 3912
2430 6289
3544 8005
4396 8835
5218 9091
4970 4230
732 7557
3909 7746
678 5398
8512 8811
8426 8826
322 9616
7329 4124
1196 662
1221 5885
10334 3234
918 1517
2522 6489
1200 954
3883 7707
3544 10433
7090 4861
5923 6392
8426 9697
3124 7339
317 2283
9701 4329
1202 4623
6854 6491
8754 7569
10034 5716
2102 8810
10717 6694
3374 7633
8516 4069
5939 4120
6457 8098
744 3310
908 9098
728 3367
4355 8823
5218 7917
2210 641
9540 5091
619 1113
6801 6715
9348 4069
3237 1215
3851 7947
6037 7329
6361 10541
4215 8120
9222 6245
6923 5460
1214 5971
1241 7291
7241 4330
7416 8031
9048 7278
4702 2538
1915 1085
8263 5929
4493 2663
1194 6525
8506 242
2126 6782
4813 221
8954 9710
10555 1206
3090 334
5492 10544
7302 5939
5960 293
2374 8512
1252 5951
5346 1356
599 1054
10040 5871
2433 7229
9418 1790
325 6277
852 8378
8544 5919
1491 8759
9284 1181
1798 5487
3920 10009
5389 1686
2836 6490
7295 5637
320 6491
10285 3816
10428 622
2804 4508
273 8406
322 638
6942 2613
8684 8544
1233 3699
6075 4877
1237 5186
9908 8834
8974 7294
37 7486
7969 8377
671 9299
8929 8749
3360 4434
732 330
1790 4446
1181 1181
4037 4276
7767 2123
3123 1221
3374 9401
1198 4128
3654 85
1192 4128
1063 877
6434 2634
1241 3554
3597 4602
9485 3206
2127 8321
10221 7711
2756 405
3486 8831
3911 8502
4567 4123
4069 8716
9398 1239
641 3509
4367 7780
8406 1447
8716 1452
1165 1334
4861 1053
9151 10221
406 3588
1226 8102
1185 8844
10247 7238
7083 8129
8056 5412
7390 1239
8828 10456
8893 10548
1632 1192
7353 2804
7129 1221
6961 9215
3316 9526
4887 6074
3151 3752
6228 5012
4705 2592
10415 9299
7429 5515
1526 3704
3533 8819
1170 7216
3282 4543
5595 4613
5928 6234
5524 6821
3956 32
5544 8006
7438 5883
6154 8140
3158 1011
6696 307
9435 10147
2278 1921
5350 638
4898 6801
7293 10668
748 2433
1402 4707
8137 7886
9779 1226
3716 2802
263 451
7574 4771
4873 5487
876 8759
5515 6714
7565 10462
6489 896
8027 5986
1191 8561
7089 2594
8812 2506
1215 2773
5019 1833
1179 937
8810 7643
4706 5544
748 7707
10046 216
1905 3993
6822 10378
7129 4077
6036 6489
5566 5724
7506 2648
3509 7538
5894 5927
5824 2149
6549 2756
6549 703
9196 7218
4991 3228
3583 6715
7830 10698
9651 8871
1192 2222
1786 8759
1910 4449
1491 10266
1038 6008
9795 5495
1179 8406
3151 7286
7627 1772
10607 9224
4654 8941
10710 7717
7656 8426
1849 10430
8886 3908
1976 2804
9882 641
8518 3090
6361 5951
2920 852
5054 6088
10712 5105
4939 2336
303 322
171 8573
1435 1181
7483 3009
4332 6055
1616 188
5939 5501
1175 5545
7294 2605
314 296
7713 1215
3806 144
9653 8759
2804 6168
7919 7439
9657 8486
188 6443
10636 2582
6784 7656
6154 4067
2663 957
9926 10164
1224 1219
322 7295
6940 1721
3206 9541
3329 7656
1215 1269
1231 2168
7129 10335
5544 3752
2722 8891
3591 8116
9298 641
10544 1334
5520 6137
2010 6793
2053 2360
5986 6411
322 8502
5463 3752
1276 822
1231 8361
7746 10254
5831 2247
8486 9935
9120 8189
9997 4446
6057 6549
641 3473
9432 3121
10551 9636
6952 2228
4171 6226
445 2320
1192 729
6722 6940
1517 7804
2950 8056
3125 7770
3115 1198
638 1176
9741 10199
6209 8636
9400 1315
1176 1208
1176 3528
6351 1784
1640 2526
4810 1986
1785 2541
3630 3282
8551 8242
4640 3328
1209 8963
4125 1172
1172 5939
3704 6152
10060 3387
8843 1228
7779 6422
8544 5636
1198 7408
10484 1874
8891 4394
8033 641
2165 3667
5793 3246
365 267
3360 6503
7307 7456
1234 77
188 856
5426 1176
5813 1866
6372 2433
2439 2311
3803 6981
718 1429
1851 7603
79 5166
10182 4860
4679 5798
2342 10435
2724 4332
365 5051
3054 5544
1790 6154
8426 3507
4485 2269
3447 7205
4930 2569
41 357
1223 4434
7293 10281
1452 6226
1194 8056
2691 931
6234 10635
1228 9401
10485 4861
1231 1790
7483 5357
2815 1191
5494 10435
6007 2150
8252 10404
9014 6895
4578 7289
3777 4125
6491 4418
3117 6354
10106 6503
5831 9848
8064 8834
5398 7941
2332 3778
9330 4861
1430 1096
9085 318
893 10098
8551 8718
3788 2708
6717 2437
3278 5320
38 7129
1836 3514
2332 2705
5218 3265
321 7603
7336 8097
4213 8129
1209 8610
3205 8831
1844 8043
5398 667
4037 1537
1790 3183
7686 2640
8923 9973
6037 10635
10623 10332
2824 1752
10197 1772
4329 1915
3138 642
8829 3767
1559 9074
7074 5446
9974 9120
9505 2033
9194 5929
811 3655
2428 2226
8796 7167
3037 2569
7055 2592
6714 8818
10315 5673
5831 8748
10336 720
1181 8759
3301 305
7750 4880
7026 4763
782 5948
6455 8574
1235 7508
4600 4900
9670 1222
6923 1237
390 315
3851 6789
1238 4613
1224 10536
710 8861
5460 1517
10449 1426
10683 7501
5561 9797
1176 5283
1171 2397
2775 4297
5929 5435
10335 336
155 6723
3703 8274
1750 7919
9636 2756
7329 3879
1228 1197
6959 3537
5929 1786
9972 2941
5885 9346
348 2279
6503 7770
1986 5818
8858 7594
1786 3138
8140 1772
71 4571
1269 5237
3778 7035
4061 10049
4567 1479
1605 2723
10570 9042
1791 4951
7293 5562
3851 9532
6154 8516
3991 4937
1379 681
1473 1282
8857 6162
7382 1543
3233 3193
1735 9873
3752 2766
10170 3136
6152 1093
2640 1462
2776 6549
5520 8577
4123 10315
2998 1615
1223 9101
4402 4703
6286 6987
5563 6142
10456 3984
2581 8720
2024 2259
5890 1799
4542 8544
4183 822
10435 7289
6227 1198
7768 8426
4347 3784
6016 3631
6443 1401
813 8817
2628 4929
1175 9464
4716 5753
293 5830
3703 2845
1332 10159
6463 674
8835 4997
599 907
1849 10589
9411 8002
2640 7857
7291 4900
3469 9766
5494 2592
348 600
5379 5928
3123 8516
7715 9972
7246 10134
995 1241
641 4974
8526 249
1145 5951
707 6533
8183 213
3736 2279
8092 9910
1142 1157
8139 4332
3907 348
2110 317
9320 2879
3418 7416
4776 6360
3705 7750
4952 5514
6977 4956
1181 8733
7229 1237
10660 9485
9062 7920
9903 8835
9781 5596
427 4903
9435 9880
1015 908
1922 3404
5868 2457
3498 6463
8528 7768
7421 7230
2798 2881
6016 8117
268 1314
4826 8056
10633 3482
4952 1849
3540 1205
1238 3930
9897 8502
4098 3023
6702 8075
2800 4115
186 2211
5804 3907
9873 4127
7447 8349
1237 6209
10166 2517
8149 98
414 8508
74 5507
780 1426
4357 1237
5032 9547
678 5073
4070 3865
6016 7488
1349 3432
591 8952
3387 7286
2465 9934
7907 1729
8970 1901
6793 9556
7336 10334
7129 2319
3280 2478
1233 4709
10553 2652
9548 1772
7291 724
3822 6361
1802 10400
41 3908
10717 4018
1237 3204
4781 3525
8406 585
6802 5487
3666 1788
445 7557
10159 4078
3466 6807
8541 5637
7293 2126
7489 2820
637 2462
1204 5806
1240 172
9867 4213
3927 324
1191 4491
2240 5561
7587 748
1231 6430
1171 2153
3090 5081
3258 8871
7129 9519
2172 1209
3690 6261
2150 1175
4679 3205
864 1221
5734 5544
3866 3507
10302 9823
2332 8796
2240 1517
5396 4432
6227 2866
8749 2223
7603 1271
1238 7886
4907 10611
7922 8516
2165 10364
10360 5855
8486 8514
2824 2537
3749 2846
7214 10415
1798 5520
2035 10613
8351 4773
10208 1235
2154 8187
10626 8709
1194 8350
7193 1772
10303 9112
8392 8835
1215 5545
9231 1572
2568 2240
320 9395
9782 7294
9877 2593
8831 5125
9697 8914
7920 4109
7915 2622
1231 7292
1790 3280
4098 5637
280 5093
5473 3206
1775 10435
6570 6135
10036 3151
7367 2574
2020 7289
1799 9848
1430 5515
8440 2420
6554 7223
3582 8242
6683 9088
8238 3970
357 2241
2226 9040
342 7920
5939 5009
7685 8483
5306 6255
7586 10240
6504 2311
8892 10449
6226 1849
3336 4900
8426 691
1000 9910
3848 2136
5571 1365
6317 2127
1226 816
10162 1219
4271 2668
1441 2286
7731 7808
6136 1070
10148 2900
5249 1235
7177 4331
3070 6366
330 6444
8138 3416
3318 3134
8139 314
6135 9709
7643 41
7186 9371
3783 7888
9390 4765
4918 3725
1205 8075
9514 3496
6932 6491
2475 2299
1612 8737
8378 10428
10389 4861
9690 8508
888 6300
4944 9760
2881 8857
7216 8254
8855 1202
3208 7391
6653 5742
2640 4898
322 8824
2522 8486
1113 7445
6490 9532
1849 472
8574 4457
3654 4076
2648 9968
3600 325
773 8551
3233 9972
6785 3400
8491 414
3432 3124
3597 8496
3280 1846
4156 5831
6657 2080
9991 3771
10361 8834
8711 9517
829 3208
3386 4622
928 3072
4370 185
1926 5071
6037 8448
326 7539
10220 5432
326 9546
2077 3428
6930 7294
308 2648
4864 7956
4881 3371
1240 2827
5187 9397
10278 1674
3154 371
7746 8440
8417 6698
843 353
5073 5894
1363 8295
4249 4534
4861 10162
9393 8448
1179 1224
6683 3655
7488 5502
8032 8788
8685 5545
7291 5520
9298 6369
915 1192
1228 7920
10245 2050
8426 9698
9229 10220
3603 5555
2158 6345
5515 1463
301 3206
991 1192
7259 4381
1559 6525
4213 8506
3020 8829
1517 524
5752 405
7219 3388
9244 5824
8129 2804
2336 4078
5306 1769
9083 6503
5929 6137
5929 1825
3703 3823
4125 1903
4149 2467
7289 1849
9286 9636
8637 9018
9338 3957
10435 5239
9299 7557
1241 5951
5690 9485
6593 6343
1799 5637
7339 9287
6361 1194
593 1179
8185 7957
7517 9546
2451 2622
6225 9357
2827 2904
8824 5841
3827 4127
3091 8991
1278 3600
326 3398
1095 8465
9456 9702
9221 4900
871 1200
5831 10484
2592 5059
7489 8506
8985 3696
5463 10435
2206 2430
10220 10142
1192 8140
1235 600
3329 8505
10287 7750
2501 10409
6152 3115
4781 2035
5934 1910
2218 4003
7129 10009
6603 4210
3907 8690
10435 2693
8242 2428
7026 3138
5188 5126
4914 8262
7920 1086
6226 3477
7743 1790
8610 8886
8454 1219
7643 8577
1253 5752
1102 760
1238 2931
1096 7603
4567 7250
5932 10426
9120 71
4119 4624
8238 8595
1055 10544
1219 6361
2501 1772
1430 5804
954 7488
9084 1403
2577 8252
4402 6137
2544 1176
7557 4125
2663 5939
822 7486
5292 342
7129 4900
3975 10435
5787 2755
1835 322
1192 7537
9652 8448
2457 3642
4219 1750
980 5391
5929 7444
10043 2208
6842 6696
4067 3448
8368 8692
10335 9018
2882 9363
6893 315
6016 9972
2337 1926
2640 5951
3385 10517
3737 155
3878 1198
1225 9326
858 7259
1197 10613
1273 8587
5140 4684
1567 941
1158 2424
5545 8134
5276 4209
5739 1603
8506 9348
10193 6782
9910 6503
6232 1910
8821 1811
9187 9395
175 5358
1219 10330
2492 667
7250 5768
5514 1221
6923 6620
7483 3654
6504 9179
5283 6591
4922 8749
1666 9850
4809 1222
8512 8632
8827 8522
3704 9588
2113 3772
3204 1179
10314 79
9432 5241
3414 1734
337 4248
195 2860
4128 3479
10318 2852
2513 3398
9223 1544
6735 173
8174 8125
10036 3630
1843 6491
7190 8117
9257 7007
7746 9532
2695 8263
185 7566
4297 4436
4129 8691
6491 1225
8239 8142
5018 5276
8078 6351
2804 5913
8390 6286
10162 1148
7292 10544
6549 1429
6360 8489
4545 892
4703 5276
9555 8390
1198 9189
9416 6016
6491 10197
293 7293
6822 719
7701 8528
835 7297
7371 1544
6016 1572
1455 2120
185 9870
5544 1193
8050 4079
3166 4126
2057 4230
5951 5028
1235 3654
10148 9621
6393 4762
7592 6016
6503 10278
100 1257
4952 7686
9190 9044
7569 1199
10384 1227
8302 8486
5327 944
7919 4130
2058 7736
7339 10485
1179 4693
9604 8252
4847 315
9982 8185
3301 1222
5314 5108
4934 2305
5859 1237
997 253
6918 3356
10657 1179
3894 7533
2122 1269
2544 9653
1359 6491
9649 8812
6007 2302
4860 6264
641 8137
997 4098
2516 2384
4377 9717
7288 3178
9992 3234
1660 1236
6824 5314
8201 9320
2318 8517
8390 7750
887 6016
2467 789
8690 3467
5031 2533
1072 9518
4126 6457
7229 3291
6923 3091
6162 10671
8542 3263
4123 2498
3301 9129
1231 5545
2837 1172
5276 3039
7661 9910
2544 3779
3441 9110
8625 8825
7025 348
4852 5751
6570 1205
9636 9028
5968 6352
10696 374
7724 1901
7289 281
351 5824
3906 7897
6683 5849
156 4571
9134 2024
1113 5281
9643 2226
4733 6592
7456 1210
6135 8445
4367 1294
10696 1179
3369 8762
1231 9631
3715 3489
9908 8733
4969 163
120 10398
4952 1068
1205 5272
8486 5010
9434 4363
10426 5316
7779 10306
4491 1179
9299 743
7978 2640
2663 3463
2368 4342
9787 7218
2537 2903
9110 8189
3850 1238
9551 1977
3544 5212
4333 5939
8169 9821
9697 8242
3294 2260
2279 9298
8190 7292
59 6528
9579 5506
7501 629
9431 1197
7537 1209
6529 2326
1615 3782
2493 4728
1241 3989
2061 10418
2703 8823
8796 1222
2648 5009
2273 7739
3649 1200
3315 9854
9991 4076
6145 4861
6671 2078
1082 322
1202 1228
9390 201
6789 315
7703 3654
6638 2121
3151 8544
2542 7825
5831 1147
5494 1522
4125 10053
4214 1881
8139 2640
3515 6277
9508 2821
4856 1915
1192 1222
7831 10197
5751 6793
5385 2904
3254 10197
5849 3563
4918 1990
10624 9434
6570 9851
1219 5429
348 9120
79 3138
8690 1638
9222 1240
5986 10707
1974 3260
4281 6895
3317 6366
1205 1020
402 7949
1238 1237
6361 3134
3654 2538
1878 2412
6840 8835
1404 3489
4898 2653
7482 2061
3907 6410
1732 10284
1790 4143
6118 4187
8825 6360
3687 2412
6922 2310
6491 1849
6016 9828
8066 5514
4128 6289
4982 2551
1176 7009
7083 3953
513 4262
834 8152
4427 13
5986 1197
1198 4249
8690 4127
7737 4241
9018 185
3341 9120
1726 10240
10532 7421
155 1226
7286 1241
8139 9876
8870 620
6589 8377
1144 1205
8174 9526
1223 4187
6015 8448
9450 748
5006 9189
6793 1200
5093 5031
1144 4343
9434 4230
4394 5169
7230 4407
2573 9204
8353 4249
1171 2053
3422 3355
6145 4776
2797 8120
6219 2920
2691 1468
1236 10134
8352 3204
1197 9796
6793 3583
7182 7292
2276 8685
8239 9997
7339 2987
9588 8810
7247 2327
6656 9821
6435 4123
7643 156
7682 6152
6891 4905
6351 6830
2756 8950
5473 595
3120 5929
2157 3490
3774 7682
1369 318
7294 1544
8238 4883
5875 2637
4573 5590
8857 8273
6869 8855
5286 9339
1494 9579
3072 3892
1973 10242
8684 7569
7249 6015
1517 74
858 8821
1269 10415
8917 8825
729 2640
6142 1235
10332 4125
1215 9897
6729 2122
318 5027
1196 1241
8506 7496
963 1240
982 3953
6055 1111
326 10552
282 5545
5041 1616
8113 7862
4199 9697
1686 1224
7426 1544
3842 318
7588 1915
5215 1773
10241 1176
1255 239
6242 1686
3414 7831
1491 1772
5028 7743
1427 2827
5396 7612
2708 8242
1175 6619
4470 6987
4944 8054
893 2776
77 3154
1729 1222
4169 10219
7803 963
3280 9011
7508 5434
1481 8056
6057 7498
7496 10435
1196 1739
1172 3907
2267 10723
3124 10305
3090 8448
8350 257
6314 2576
2177 1206
3452 5405
2835 9669
1085 7286
1253 8502
6589 5010
1364 1227
156 6369
4644 6529
4198 7439
4271 4904
7611 324
600 5787
4297 10123
9696 963
7293 5299
1219 8516
6109 4022
10245 6071
5459 8849
6057 7294
5996 2176
6958 1340
10435 6286
692 324
8606 1202
156 1215
1179 3533
1053 3398
6891 1756
1176 7229
7746 8104
6842 4862
2284 2487
5281 8406
2305 9526
7014 6128
3583 5440
852 434
10544 9297
3210 2517
7339 2421
6016 8820
9649 6508
6036 10299
2577 5968
9120 6416
2127 10277
2301 3130
2221 6264
7277 2147
893 4123
5073 5830
10717 10613
8740 8409
5388 3033
9205 5830
2688 4078
1221 9069
231 2800
2815 8683
4986 8075
2653 1230
3276 3441
1916 9299
1852 1790
8587 7292
7074 10299
7580 3193
4633 6331
9927 3351
5831 10279
8928 156
307 8551
2628 1209
10141 6168
3077 1205
7339 5912
1184 5020
1206 5093
257 8822
2827 6214
6354 10473
8407 8056
9733 4125
7039 979
8178 1191
9454 6289
2430 3489
8796 1205
8527 1939
2240 5357
1406 9070
864 3207
7580 6372
3624 9867
656 3814
9669 2867
3902 1849
4702 2018
2648 6793
4950 6488
9192 4955
2758 6485
10539 1441
1234 8173
5929 6940
5128 4129
3908 3167
3873 8825
5563 10623
1227 448
10219 2640
334 1013
9299 8056
10166 3631
6104 4820
1923 1563
4616 5459
8502 1915
5340 7336
6369 7336
1787 10402
10220 6209
2538 7602
1226 174
6987 5939
9638 7508
8314 5400
1582 1197
1229 7612
2276 1439
10635 7291
5563 347
1841 1172
4124 9194
3326 1427
10362 5270
1179 9192
3716 2320
2108 7485
1084 4548
9518 7537
183 9936
6372 10460
7506 4018
306 1113
2537 2320
4069 5566
6359 2920
1200 2413
8818 4465
1179 9256
8811 7533
5514 8763
9058 10435
3191 9418
9014 8691
10001 9190
1271 8183
3123 8132
1175 7445
4555 3765
3879 7657
7689 6531
3489 750
4861 3544
1732 6360
3023 8073
2237 1573
641 681
919 3879
6924 8786
6489 10191
2627 2514
7846 1222
1226 10409
9532 1428
861 970
436 9697
4898 8855
5740 7969
1491 337
5061 8430
1234 5062
322 1175
348 5740
1719 9203
2206 7743
9591 7253
2213 8115
10568 9557
1241 6340
1191 5196
2037 1239
10635 10174
7488 1835
8322 7508
2257 8350
3576 5466
1231 3260
2648 6209
5895 4440
7497 3489
1269 7129
1192 1224
4268 7246
8506 1791
3486 428
10425 3611
3703 1222
8511 4409
9433 4297
2770 7044
8129 10162
6137 652
2120 1880
4221 5859
488 1215
4379 8718
7763 3323
1304 40
4851 8825
2457 7823
5831 3204
3414 10625
10699 6355
1900 8280
5389 7292
6234 1172
6359 3354
3686 3301
2069 1537
9516 9285
10480 6056
638 10185
10449 3655
5594 8888
6277 357
9848 320
3193 1226
10281 120
3072 1231
8092 9789
9597 1413
2847 1442
7635 9179
1235 8719
6702 928
1197 8577
322 1268
6801 5276
638 9360
2592 4621
8075 527
8709 10699
1234 4642
8120 8244
1282 908
9211 2755
3588 1686
7286 4898
8129 4897
8323 1269
2577 1153
5180 348
8140 4211
1237 9927
7221 664
79 4067
1199 9579
6444 6891
7689 8827
3514 8709
7105 9129
8169 5234
4668 4294
7557 3360
3435 10216
1214 3420
10453 2339
7022 10430
8812 6023
6793 3715
5034 2163
3205 2870
9072 5008
8528 8189
1176 8518
10435 6339
3374 1386
1176 2512
1522 1790
1209 10435
8783 1394
10049 4371
3242 748
7345 6570
576 3093
3234 8508
3982 4657
8894 9512
5953 2774
1179 1175
6542 7603
9632 5748
1616 3206
7293 8886
9579 8823
2035 10147
1632 1430
8823 320
6314 7565
9974 3991
7038 6016
2573 5404
2031 8426
2512 9657
8991 6239
1430 3155
8621 1191
507 5948
3174 10544
2572 6181
7294 3396
7284 1463
3049 8459
7832 1237
4703 2256
9554 8709
2320 8129
5451 10435
6331 5796
4861 2342
1404 6081
1712 8390
1269 351
6225 3802
6717 4681
3834 6352
3240 1843
1199 1463
3685 5217
5752 255
77 6148
6219 8443
7849 3092
9973 7293
7553 596
2774 1230
7291 10668
2611 10200
8249 4297
1197 977
4157 8544
302 1132
3730 1191
8232 1238
1023 6691
10015 852
7339 6145
10544 1789
1427 4515
3239 2368
8603 8134
1237 1102
1355 7580
8385 314
6783 8991
2531 6254
7338 4826
6644 1197
2276 3851
7846 618
8826 1234
5794 8454
2493 9433
5855 4070
3716 9526
3215 6896
1874 9018
8139 2832
3215 1668
8813 7339
2332 8127
4069 1199
3244 8849
10449 3720
3190 3316
8189 7975
3242 4077
8831 3474
6190 2700
7329 8134
2336 9668
41 1180
1143 6135
9673 1849
2126 3072
8825 10463
1176 9526
302 10147
4666 3375
5515 8865
6655 7501
5352 3791
519 9559
1254 1334
20 6619
3655 9040
5714 1197
7501 10533
6082 9790
9637 4861
8545 3432
600 5
2544 2920
2295 9915
7129 4531
7914 3491
9450 9526
314 7182
4732 5544
3241 3838
9698 3328
523 10267
1225 7293
10015 9762
3206 6286
3267 7804
7182 2798
7588 79
5514 10362
4130 3630
5545 6638
6457 4341
2319 7074
3703 1905
5430 1786
1233 9042
1849 1936
8625 3616
5962 7057
8819 3583
2917 7631
3019 2091
1215 8823
4918 1383
6478 8903
1222 3134
8958 612
1181 10660
5195 2116
2283 619
3740 2446
6657 10259
4410 10318
3583 1234
3439 1199
595 1194
2476 7634
8754 4861
4282 1202
3769 8406
10450 1430
2501 6290
5365 2158
3777 9604
10389 1048
7201 9551
5158 5512
10357 8239
2386 7897
7055 2756
7631 1172
1171 7289
1517 3595
71 10625
1181 7636
6490 4826
5831 6549
7800 1428
3778 8189
1618 6148
9526 2854
7289 4900
6345 7537
1237 3234
6209 8831
9224 2512
8134 9239
7566 342
1108 8551
1215 8849
2457 3544
8090 2840
1113 789
9506 4070
9652 7331
3619 9973
3628 954
1108 7352
2120 7343
5257 1840
4033 1209
345 1198
1224 3845
10428 2320
3736 5933
852 700
7026 5515
1225 365
7590 10221
641 1175
10717 8849
2813 8217
8829 8321
8834 9214
4735 3546
1215 2728
1238 1227
10368 1849
3631 7005
4860 7339
3600 5929
5460 2342
308 308
7689 5176
6841 789
5398 7253
1179 6135
1982 8542
7489 1415
6104 1198
8285 10149
8577 4248
7215 8883
393 669
10405 8889
8311 8232
6228 815
8134 827
7942 6154
4864 2488
7779 600
8147 1071
7897 3844
3510 2279
10712 23
8843 1905
6896 4763
3752 172
524 2160
10409 5091
5242 6278
6618 2157
5864 8515
169 5181
7007 64
9900 5002
5425 9790
80 6148
7489 7833
10441 6276
5566 4215
3848 3193
8544 1905
6831 326
3751 4129
9519 2154
4116 3703
1071 310
654 5218
8818 4881
3630 706
3418 4950
1222 79
74 7421
5166 3491
1219 1881
8075 642
5276 365
6154 1888
1238 1537
1124 5482
1384 2899
7189 6922
8189 5239
3703 4757
9579 5911
5009 9189
6137 816
75 9288
7768 3587
9698 1116
764 4076
665 8804
4860 426
1222 1192
5566 7636
9299 4512
5387 10303
6359 8139
858 8811
2976 9021
156 3666
4126 2881
929 2538
8515 3687
8252 6851
1202 1334
3134 3956
4069 3237
8816 4949
6306 8831
3654 79
2457 1237
2640 10147
6696 9413
2430 1227
9286 3429
6683 7473
5233 1890
2305 587
1225 1730
1898 1554
8090 2467
4393 2433
3125 1240
9193 9006
6093 8426
2775 5986
3507 5730
1558 6739
3123 6589
1364 5544
4952 1085
5566 3737
315 1431
2544 4502
5929 4860
3031 8117
3782 8748
2541 496
243 6930
1769 7331
1318 100
10409 3191
1230 5341
1231 2229
1500 7294
7286 6714
8454 7530
472 1225
2358 6938
3889 8056
5816 7766
4834 88
6154 1222
3154 2272
4507 5252
9973 8409
9876 76
2827 10397
641 3566
9091 10456
10149 3507
1388 8823
4215 908
322 10397
8953 7562
7643 1231
10717 1836
7643 2704
6369 6430
7314 10500
8189 5735
9688 1181
6678 661
7496 1000
1453 7832
3737 8747
1241 2147
2728 7631
3843 1176
4905 10114
7090 1221
860 2895
5218 8056
9053 8823
9919 5830
7971 4643
6503 8238
6119 2053
3373 9993
664 7445
4404 845
4827 9520
318 1616
3544 2576
4200 10633
1219 3206
8573 5849
2640 6056
8409 9044
5218 6829
1810 156
4125 4076
2061 1892
5681 7489
8690 2630
2569 7196
1898 8515
8075 637
956 2252
9622 9194
1171 760
8114 6242
4826 8512
1787 8835
8709 8562
3729 8377
3280 1982
10245 3117
1110 8361
10303 7584
5865 8844
7486 7277
1024 5136
6427 6152
4861 6940
1505 9579
5813 3908
6154 1790
1099 8178
1786 10221
5487 9002
9910 8409
3310 8232
6686 2799
2813 8517
6938 1206
6219 1172
3124 8273
10717 1176
8591 7025
6286 3115
2104 4681
4922 3090
2427 7138
1209 1097
1614 3664
2265 7533
7658 2633
7181 6154
781 8931
7746 6571
5514 116
5752 1227
4222 1881
10162 6783
1223 4236
4781 6548
8709 4210
6372 1717
5514 7920
6016 8636
2577 2987
3882 1943
3630 5859
9698 10356
8448 4018
4860 6953
6824 8409
3544 517
9569 4148
1067 6294
914 10224
6988 1194
10084 3439
3655 1491
1192 7205
77 9532
1786 4923
4959 10429
6691 3774
2442 10094
6040 4926
7707 582
6392 2545
1542 3035
5986 3138
6782 8894
4630 5437
2298 748
9773 1234
3794 4860
8242 3583
2319 7794
1099 7294
3872 4246
2839 9582
8846 8264
2802 8406
8810 8135
9655 9063
8092 4069
1194 2161
3273 9974
436 6154
6135 1799
188 10299
3234 620
324 6311
7381 3087
8129 5341
7658 5912
5494 8959
1198 3192
5939 9338
8923 1717
5520 4905
9415 5515
3752 5545
8426 6520
10243 7129
4678 3337
2923 8753
1175 7971
8831 10238
9910 59
2812 7979
3269 1248
1404 1237
4703 5929
8823 3669
7689 7625
4535 664
1225 5939
1428 4950
2206 676
10015 1849
2276 3075
7294 5939
3243 5562
188 5637
3738 6608
2798 8826
4076 8543
5709 3507
318 308
8820 3413
6964 3417
8382 6007
9210 8505
5992 315
7294 8406
7456 7491
4702 1219
7295 5306
1206 2648
2013 3816
3418 2213
7292 8088
2775 4859
3331 2229
6173 6327
3913 3916
7623 864
647 7496
7129 9110
6622 5495
1223 638
2641 10318
1429 5218
960 6793
9020 10447
6137 6036
7286 365
2319 5276
4846 2815
6356 4860
2906 1088
7336 8502
5979 5689
8683 9857
4690 7147
6359 1194
4067 7329
342 6036
6835 8544
5636 10696
9532 3627
4231 5445
619 10149
7489 1240
762 3423
10409 709
2573 7153
1517 10243
314 5157
1891 5397
1221 6491
1239 8409
3952 1455
3619 642
5566 3749
6739 149
3242 9478
8426 410
7251 8117
6036 337
2303 156
8683 8825
10724 5976
5701 2156
2142 1192
402 3418
6335 1702
315 10105
4455 1225
4335 638
9171 62
1202 8426
5514 6306
6528 3091
778 6549
7756 5412
1224 6069
7501 5042
3429 3448
4648 2538
10003 7320
4183 2443
10544 1430
1350 1915
2592 1447
6791 8299
9651 6791
3576 7920
7744 6225
6007 8135
4762 5446
2504 5235
7246 9582
8880 5752
3979 348
9240 3597
8528 1271
8928 2231
1881 6359
6915 88
7805 4642
1224 852
1192 6210
10148 10095
5929 3777
6137 2053
9910 3234
9803 1672
7468 7292
600 9192
9395 325
3053 10334
10544 4968
1231 3123
5500 236
5964 638
8350 6359
5281 1219
4446 8237
8177 7294
9636 1718
7295 8317
5205 4333
4933 6145
2432 1907
3429 9696
7945 2368
8859 1229
9120 1491
2678 1228
334 8709
7643 6683
6785 8321
7533 10539
1233 955
4249 6490
6399 3778
6135 6406
6540 5093
8390 638
7294 8709
7439 3395
3908 1171
6359 2108
6950 1491
1179 51
4900 523
1176 431
9450 1490
7646 10418
307 8203
8361 9434
2510 10449
8406 2634
2438 4464
315 3544
1849 5059
8239 6057
6232 3778
6148 2804
1191 7985
4436 9564
10545 6225
1143 8759
10221 8252
10430 1980
9485 6472
7940 1023
9265 10197
3956 4728
1632 4460
2800 3280
1632 7511
6491 5396
1441 4297
3597 4898
1491 6531
1835 1763
7338 8201
9056 5929
354 7565
6154 640
1972 9074
7229 8843
8503 8775
4776 1426
8897 21
6168 4716
8709 3346
3280 1215
7636 6488
5034 8619
4835 1724
3206 9034
6712 2726
1910 7758
9002 3668
10055 7648
2429 5751
1269 5386
5487 1113
1985 8169
2774 9696
638 2840
4324 418
8742 3154
6240 2812
5429 2488
2823 8117
6702 1156
9723 308
2433 7670
8116 8986
8844 3123
2328 6029
1847 2154
8692 5073
7070 3135
6234 1231
6316 4214
10008 5577
1179 5043
5523 324
7707 10323
6542 7486
452 10123
1949 7489
10162 3583
8299 8189
2699 3028
4344 4914
7920 665
3755 3330
1269 2730
2735 3164
1194 7455
4538 10162
5032 8387
5159 8320
2077 4129
5590 2895
6793 5986
3282 5180
9040 79
3269 8632
6618 7445
5291 10435
5830 6821
6987 6220
1241 1231
864 4385
9475 9058
5938 3984
8826 7681
9044 9914
6897 85
4461 1125
9196 1184
3908 1228
518 1163
3072 10098
4942 6322
6356 1491
2538 330
6491 4952
6139 2608
5356 1235
6644 5110
8620 10435
1391 4283
1238 6228
449 3154
9957 427
1624 7129
1749 6145
1446 10021
10699 8189
3990 1118
9530 9526
8518 512
10084 8239
9456 3314
2827 7802
3013 9298
1234 6148
6491 10504
6517 3753
5942 2845
6154 7623
2276 7659
1540 8353
7658 8440
3290 4864
7854 4063
6787 1235
9063 1229
10221 2267
7537 3970
6549 2257
326 4861
5637 10220
8454 2566
3490 7229
8517 348
8813 8609
9156 2307
9908 852
6137 5395
8700 7735
4176 2837
6225 9930
2706 441
5471 10265
3667 2728
4121 7368
2106 993
10197 320
5464 7129
185 7085
9215 4396
4781 892
2835 3655
2640 7736
1113 9716
2582 7471
3654 2319
8061 7501
6691 4031
5437 6366
9570 10612
9193 7426
7483 9298
599 5440
3166 1517
2706 9636
4571 308
3908 4248
2648 3599
9848 3092
1100 3791
2503 1892
1266 5708
8239 1192
843 1113
7779 1235
6988 9530
7738 10717
2216 322
1229 2869
9663 638
8544 4213
1223 921
8174 8636
5093 2125
7945 2648
10426 3489
2640 1253
1620 6239
6504 10011
6490 10299
7291 1215
2265 2033
8091 197
3734 7488
8823 3419
1226 6057
7156 993
2276 9571
8823 9908
8488 8551
9908 8272
5566 8350
8117 8709
8273 10051
3437 2276
2226 3655
930 314
6824 8508
4384 5051
4128 970
7506 580
2510 7508
4790 9534
2397 5830
8312 3705
8826 10148
1224 5341
1926 8990
9897 8127
7286 7470
6145 4579
2840 3326
4064 442
3121 74
3331 3123
7292 8866
2265 4076
4578 2820
9882 4067
8864 2902
9739 8242
6934 7581
8942 9904
10657 9795
4850 7251
2907 6735
8854 4516
702 6329
2756 7658
8242 314
6444 748
6444 2720
432 6585
3419 213
8478 6815
318 9221
6427 2759
2217 2503
5460 1249
1926 1254
7293 8137
1778 1084
6137 8512
4720 86
9604 8831
527 9129
2573 8849
1233 7296
8123 8861
7425 6369
928 5369
4851 10378
1507 3167
9654 1926
6152 2509
2679 4900
661 1175
3150 1181
3908 1274
8368 5170
1231 4127
8551 3193
1176 9124
4861 8056
10135 253
2178 4290
6264 7295
1229 5234
4125 3604
1615 9786
4387 3489
7804 326
7533 8120
1266 3136
1086 9002
1404 10362
7372 8844
4037 8432
1442 7336
2154 9395
3154 3260
2899 2992
931 8515
7562 4839
6490 9297
7827 3115
732 4280
4952 6623
8516 7129
6656 8189
1231 1176
8517 1181
2397 5211
9322 6366
5487 1223
7291 2824
2457 6636
1915 1176
8427 3843
1295 3392
1223 3444
3489 351
843 3629
10435 8201
9997 6355
9808 3803
232 5830
4691 8620
8610 1309
4447 8454
3167 10435
8990 8508
5752 7263
8861 2227
3798 6923
3777 253
1812 1221
247 5105
9395 1148
2700 342
326 1430
1273 2776
9018 2549
9434 8
108 8849
7292 4776
3089 2822
2053 9024
2066 908
3685 8452
5306 9910
6015 8858
3847 3510
1164 271
5885 636
6542 7188
7491 1175
7065 10097
9462 2898
7501 7744
8886 7455
9793 406
5514 954
8826 6789
8056 8392
4567 357
4765 2340
710 4121
7517 7215
3070 5562
8496 6140
10220 5304
1620 1209
6988 4142
3072 3020
8720 10625
10520 10041
1929 450
2906 2799
8406 5481
641 6219
6135 3181
2543 5523
7581 7250
1926 10147
315 7289
782 6378
2566 8406
10334 325
2213 7754
9192 2457
1391 3282
7603 1735
8448 730
8849 7968
1559 1179
5281 8908
3583 3746
1205 10134
2307 8940
8691 5563
8577 733
369 4271
5281 6359
8817 9193
7263 6351
9357 8902
7506 9901
9236 2126
9014 4578
5888 7229
6505 1227
6824 9453
4250 2703
1864 4703
1223 1226
1012 7643
4446 300
5366 126
6830 6308
2863 454
10062 3092
3665 10103
1224 2691
4250 8831
5915 10148
8835 6400
9539 8879
3123 2505
8849 5276
5521 5752
6783 8831
678 1175
8517 7381
3544 1202
9173 7517
1990 1364
9848 10438
1428 3827
4248 970
3257 4810
4566 7488
8775 8496
1428 342
5986 4183
6656 3375
3167 8538
3877 7075
3191 7259
6490 2640
7489 7368
1855 982
5006 8837
6906 5522
8740 8834
1881 5228
654 10554
6038 2550
7182 7083
334 7471
4974 8834
4241 9877
3414 3845
3791 8506
2538 5355
7501 8709
6936 8185
156 1197
5514 4607
1110 10690
10573 6380
7919 8906
9664 7658
7488 5130
10013 1234
5929 5831
9034 8117
2050 1171
1491 315
1390 8769
10435 8004
156 10395
4898 6256
6739 5929
308 6537
4619 2550
8140 1239
1197 1558
837 3594
41 2802
782 1677
7557 4370
957 2639
6834 3337
2158 7261
7796 2663
5707 641
7291 1176
8733 8515
10426 175
6554 1192
8923 3838
5894 5022
325 6037
1145 9910
8491 3630
5830 8684
3645 1926
8368 8515
8616 8368
10672 2889
7253 5731
8690 6504
2804 3684
5929 1786
8881 8991
2467 6219
1789 3280
1144 4719
8409 7253
9974 8829
8407 893
9120 5885
10570 456
1806 6359
9064 6713
8823 9401
5995 9866
8440 4397
2801 1257
1002 5385
8883 2647
8879 6693
8369 314
5544 8831
9973 6368
4331 1491
320 1914
8512 1451
3346 4945
9040 507
5396 1172
104 8908
315 7757
6007 3432
3822 2257
7438 4098
6137 2126
5521 6713
2320 8075
1205 8386
6918 1440
1241 9040
8514 2547
9698 1229
8089 6015
761 6621
2267 7546
7643 9719
1181 1802
6916 472
10691 5710
10087 6154
8406 9059
3167 8835
1253 8816
7291 2224
2053 10362
8706 10418
3183 10623
297 5463
4508 7215
6549 4945
4276 10040
9974 2501
8448 1402
760 1064
7035 7431
6007 1094
6987 6057
789 3642
6008 253
1905 6488
3292 3509
1455 1241
3044 2840
960 9299
8177 9509
4247 8431
1235 6793
9718 2319
6491 7055
9320 10585
10105 1507
1561 8834
2226 4861
1554 1233
912 3205
664 1219
1841 183
6641 2909
3262 3208
8875 191
9098 2537
1331 5500
2827 4000
1282 325
3424 7501
8353 6507
6490 6589
8818 7250
1647 5871
864 10363
7286 1225
2206 3329
10633 1786
6923 7768
2645 7391
7801 301
3630 6232
4952 3489
5091 4248
7138 6055
3399 4116
1598 5305
3206 7643
6017 8252
1191 5744
4214 6589
8709 9054
7251 2445
1227 6137
7604 1238
1199 2120
10037 2127
4657 1225
6620 6007
9103 2802
7861 5566
9547 7743
7277 334
3916 4147
858 4359
10389 1786
4404 642
2574 5520
449 6314
3824 7914
3090 10568
5948 10428
4129 36
5233 1620
9345 6219
3350 4214
998 10687
7319 295
818 9299
5081 2033
5081 7129
4523 3182
8351 4078
8823 1517
8368 334
9287 5091
2586 1780
10221 1750
10410 9451
342 1209
9697 5045
3188 3243
5561 6956
5357 2324
322 5637
9866 7455
5028 4566
1224 7456
188 10544
893 3166
1269 1175
3704 6518
3080 9194
1215 10513
5566 2466
2976 5010
9869 9959
4974 8138
2570 6038
9053 9450
415 3214
7292 5398
5894 1763
2923 8886
1832 5021
7489 1176
6623 9064
7506 433
5091 5947
9520 8619
7804 4938
1221 8406
8857 5395
5849 3166
9215 1205
8483 3193
5946 2640
5986 1673
6092 8684
5437 2130
4930 4860
1455 3850
436 405
7685 7486
2678 7915
3150 336
8273 7286
4617 3183
2662 2150
7768 1172
2277 9707
5951 8796
4214 8299
4197 3208
5073 6522
5525 3322
3090 748
10523 3385
185 10216
7700 9317
1849 2816
8941 10232
9993 5894
9569 4619
2125 4446
4645 3908
506 365
7015 308
121 3188
3854 6057
9505 2320
5345 14
1238 1241
6530 6154
4861 7920
2909 7342
1235 3059
3280 10441
8075 6871
1198 1075
8816 9506
3705 2337
8116 6898
7245 4448
8190 7407
2036 2640
6137 8472
6842 5499
619 641
3078 9573
3263 10287
2846 7746
1332 595
7214 1214
1860 7182
8590 10209
10428 5894
4691 6718
7264 6119
3181 1226
3011 2154
1874 2054
3683 1227
8480 1296
9317 3688
1427 5951
8816 4370
293 8406
6148 8138
744 1463
401 9298
10162 638
2353 9223
6683 9054
2241 8512
8178 2131
1954 5555
3583 3273
641 3489
3297 365
7677 6015
1171 3242
6372 6726
7085 10303
5093 8544
1199 121
10696 5566
1584 1718
1223 6576
10299 5293
8835 2090
1382 2485
3520 8540
6542 10221
4018 2301
326 7966
8877 4633
3754 3988
7075 2900
79 4936
10419 970
5515 315
2103 3677
308 3090
8824 4437
1215 1642
1222 1790
7804 6937
188 5604
2127 5054
5545 523
10335 3928
5063 2512
37 4926
2640 6463
7736 7893
2919 8074
2053 1735
10717 2802
6137 8169
1227 8140
10148 8825
4280 6734
5928 8410
5252 1206
5053 6878
315 1181
6137 5093
10485 8858
1340 7627
3019 8894
4934 10428
7006 5939
8486 1600
2604 561
9707 3715
1197 10544
8767 3527
4151 5850
71 2299
6692 6812
8797 3541
6152 3324
10569 4974
1537 5365
10162 684
3599 2640
4571 5940
7657 2827
267 2538
9018 3576
2122 41
8720 462
7533 1886
3655 2849
4732 4643
7329 7488
1653 6490
5507 6945
7292 9428
6414 4183
8711 5894
1228 6627
4681 9844
690 10568
1093 8621
3282 5042
4333 5580
9532 5971
5390 5566
2297 4959
1479 8309
10147 10332
10435 7157
10544 1444
6701 2898
7491 2360
4039 3749
4236 4130
8577 10605
6618 7289
2279 1389
5460 9926
10374 9155
3022 1187
5410 3090
4733 4629
7229 336
5244 2918
3208 1179
3126 8544
9058 8252
303 8089
8826 9993
9211 9299
8392 2206
6168 8431
1926 9946
8075 8889
930 8000
7424 3240
6351 2802
729 7292
6410 8353
6642 7657
9814 589
2331 7656
3204 8835
10553 2471
8345 8518
997 7640
4578 5922
4462 1181
2416 6007
5709 6220
6658 1849
8508 2739
8515 10513
1091 335
9579 6528
9624 9074
9913 3848
3193 7905
9317 4069
8263 5319
638 5305
5852 4622
7658 336
8426 5189
5043 4929
740 1921
9949 1225
6762 4634
1552 6683
1202 619
1214 6286
2465 8406
6266 823
5929 8834
10197 8923
3778 4905
3490 5831
931 9287
523 10361
10640 9128
3012 1219
10456 4900
4129 1142
7329 8368
365 6145
2320 8389
8171 10181
1219 2802
10303 1860
8261 864
10428 2537
417 7658
307 5909
8378 10484
6461 3777
1572 8825
7853 7293
4861 6793
8408 7455
7294 638
7897 2260
334 6135
9240 9876
1200 9021
342 6145
9142 8844
3276 10291
2342 7491
1039 1505
4441 7919
2457 2802
7679 1227
10208 2610
77 748
6427 5562
6491 4704
1172 4768
4422 8858
5944 1737
10098 5929
1572 6049
10487 4576
2860 134
5462 9337
4793 7685
10162 6568
2278 1165
7005 315
2919 3856
1206 10062
7129 1860
1064 5363
8273 7245
9910 7368
3576 3777
1224 8409
10243 4031
5515 9304
5951 9087
6152 2550
5538 3091
4666 1144
10712 3851
1791 7289
8486 3851
682 8568
1494 2140
10570 1788
322 5514
1926 914
5356 6822
2804 1199
4331 1233
6140 2206
2320 1226
6056 9992
5183 4297
2320 2814
1360 8392
8502 143
1206 620
10428 1191
9193 982
7292 2640
6616 10131
436 9518
7748 1179
3396 4572
2764 347
8496 4128
8432 8825
2443 852
8449 1426
4573 2122
307 6040
3668 8835
3489 1913
6940 8075
8313 5637
5859 10194
7744 9540
6168 4183
1085 8619
5460 7292
6456 124
3380 5545
8831 1221
3534 5379
1517 1226
2571 6257
5562 1739
8478 10220
3092 4070
7593 10299
150 957
9564 4125
2218 1229
5090 8410
927 9532
9156 761
5506 3791
5396 1814
10086 3019
2793 641
1179 9046
8817 3374
5211 7107
7832 6698
6109 8551
4826 357
6490 1209
3000 1229
4434 5562
6036 3716
2537 4234
8427 4861
1194 2027
10209 1790
6427 3419
315 719
6783 1235
6225 6570
170 8295
10298 7636
7918 4457
7584 8426
765 2886
390 8361
3156 3205
7831 4130
1565 8362
10029 2487
2384 118
8823 5386
7750 1365
7658 6008
2866 4037
2899 9520
5563 1175
7065 1170
3123 7491
3849 2112
320 5033
1233 347
5021 8189
8368 320
8321 2533
7183 1197
6491 8855
478 9298
7292 7129
641 2053
3387 5702
2329 2648
9876 8860
10209 2649
6366 10450
7370 1206
3185 3598
6443 9297
3778 2241
9499 9064
1350 10220
6764 5178
3631 1480
3908 7012
5010 9972
4289 5281
10625 2158
4552 2704
8483 8496
7504 7251
10720 5824
991 8512
7002 10166
1176 6007
3956 347
7812 85
8746 308
2889 4412
10544 9910
9193 2949
8684 3124
6033 1116
5529 8056
2360 3280
2300 8855
2648 8675
6923 6582
8299 4213
5307 999
1733 4125
4297 10367
9490 4567
5248 1176
3600 10195
4207 5859
7189 5494
2279 1199
4895 3606
5995 9014
4763 7292
3952 1491
9699 4163
6446 7445
1787 6542
9098 4124
1926 3189
6897 1753
3429 2276
85 4645
7352 1798
6406 1593
2700 466
6007 3310
4952 144
6707 3193
4459 9939
7862 3905
3138 4078
6087 1209
4709 317
7368 6739
8152 9058
4537 7083
3538 7421
10435 2155
3350 347
6589 4834
780 5434
1430 10469
97 3154
2264 3414
2299 8486
3280 4938
3398 5929
5544 325
8584 1453
8835 1194
2551 2812
4952 1199
9435 5939
1155 1191
2368 8242
8088 9698
8491 1834
3075 8972
1219 10485
1202 2866
9516 5462
2881 908
1426 9881
4645 1172
10667 2320
9451 9387
1225 6072
7246 1179
2903 6491
1199 4681
2155 1517
3822 5859
7643 8516
5563 1199
2003 2889
8931 4898
3654 9532
5870 2880
342 7219
1616 7291
348 1240
2804 1172
8962 4391
3072 8593
7250 1430
2881 8820
991 1857
1172 8684
1237 2996
8544 1629
4067 1258
9574 4129
5709 3276
10244 8486
1172 324
2854 8511
8107 1181
1176 303
1849 3116
3508 2120
478 1166
6219 5952
9739 760
1790 5240
8427 5446
4860 2031
5170 5218
3280 5515
8116 7083
1181 434
2083 6525
365 6048
9991 325
4332 2028
329 9513
2726 1647
9489 5599
1179 1760
7695 318
7336 1075
167 4420
3081 5566
3124 9127
1241 4853
4952 5709
4330 4006
6923 6489
8813 1175
8759 4288
6543 2126
2984 6341
642 7831
2939 6946
2158 8382
3906 6525
1160 4907
3374 1235
2640 6856
8116 7803
4148 865
7831 9286
2260 2804
7339 3802
7210 6615
4702 2123
4129 8091
3692 1206
2211 2765
155 1072
5841 8075
641 6285
5545 2804
9485 1222
3205 5929
8238 6491
9255 965
1651 6135
7912 750
970 7457
10553 1238
6532 2828
6842 1261
2804 2329
678 3243
6359 7294
4676 7336
3827 10438
7987 10574
931 889
8239 7486
2165 7491
8551 7768
6548 2626
3583 6414
1238 245
6891 6658
7294 3767
1293 6923
9532 2903
2257 1241
8440 4826
638 1616
8829 9918
9588 2113
1209 2155
9481 3264
4038 3748
654 1672
6430 8748
8486 584
6135 6168
8075 10362
2550 2802
5929 5831
8392 1257
2157 6506
3156 7583
1122 2380
3123 8827
3355 501
8515 3654
4243 2297
4860 5396
10200 8839
3798 3156
3777 1426
6314 183
3309 4693
4861 4082
6620 5389
3654 1774
6487 3697
1229 7488
4048 9526
2889 5180
6503 4161
9856 8368
2439 5162
8489 5986
1355 7468
6372 326
7293 7748
8030 2680
8239 1788
1082 845
7658 3090
1228 1197
1200 2211
2365 5422
435 6016
8811 5636
1862 5912
8843 21
382 5752
1223 6148
5824 7865
9189 2691
3182 9114
121 7259
2278 9910
7205 1172
748 1525
9517 9194
4952 6491
6167 9287
8134 10435
10303 6359
3544 8075
1226 1197
5317 6589
8013 6570
4331 679
6503 326
3751 3462
9464 931
2699 4819
7568 98
10555 2920
4861 8991
2658 9144
6689 8038
3374 9026
6227 7259
7251 8991
3843 5821
1922 10243
3026 9974
7029 10630
4703 1773
7658 8285
5972 10097
2626 1901
2663 4814
3206 300
10367 3906
4939 5777
4064 5636
3028 8709
2120 342
6154 9484
1147 120
8711 4578
6762 8409
7567 7543
3311 6696
6148 8177
8081 4939
1863 9672
5529 2686
10086 7748
8683 5710
1172 259
3282 8129
5228 4043
7508 2804
5859 4887
4943 4333
1669 5566
7303 9942
8816 6507
485 7291
183 4068
10307 1219
8406 7916
4736 7766
1485 1544
8390 2802
8892 2516
8928 9919
4702 2064
641 8858
6286 156
1198 4622
1199 6058
2537 5341
587 1863
5236 1702
2991 5180
3568 1577
1733 2517
2053 1495
7686 6390
3822 3578
322 10357
9530 7292
8749 4999
1942 322
2640 1231
1272 1719
7293 3509
3908 5986
6443 357
8823 6463
435 5544
8226 2837
4077 5880
6193 9973
4416 9243
1179 6430
7804 5341
8189 7533
10633 641
3627 2774
722 472
8812 2908
2663 7997
625 9363
2443 8189
885 10049
325 2065
3350 2949
641 44
6518 1887
641 8406
687 1196
5341 4117
1192 5494
4938 4089
4397 414
1084 6154
5944 1171
3355 5240
1491 9084
7920 3630
9298 8410
9012 1447
4370 1434
3414 8708
682 1219
10064 9621
8140 357
8519 6893
3092 273
3848 2987
1477 7489
2895 5499
3684 1191
8894 2152
6692 3282
6616 4426
748 8587
4900 7251
3243 1682
1554 9200
10480 8218
3620 6227
2640 2815
6154 5012
3608 5419
6239 2828
8426 5811
590 2064
1171 2447
8320 1171
5740 9286
7286 10221
9696 7718
3151 4660
3631 4885
3965 3247
8866 2504
9500 9223
7215 1113
2802 1514
8421 4861
320 6508
325 9418
3595 188
1980 1197
5544 5520
8119 7617
7230 8844
675 582
7534 3091
3908 4621
3205 8644
7779 3786
9763 1440
1171 9120
156 7107
7975 7129
641 5061
782 269
4076 1205
280 2730
308 1091
6583 8183
8608 6702
7095 8406
10384 7658
3602 641
5093 5636
3476 8245
10570 2266
9481 1216
2171 8824
1453 6366
8835 10277
5024 6882
10435 8288
682 3544
4760 2757
8733 6148
1241 9397
1229 9828
1879 8468
9566 264
1237 5968
7745 156
8709 2649
6067 2846
10168 8138
4904 914
8800 5358
7294 4898
10685 6360
1915 1192
10485 1227
3630 4860
10712 3508
1625 5566
1657 6527
9715 6285
5699 6891
7518 303
869 1926
638 9299
4575 638
7129 10570
7636 9156
7707 8502
303 10625
8189 7636
974 10435
4861 2153
2433 2335
3244 1225
5951 10163
6522 10656
8831 2802
7458 2101
2539 2640
4860 1227
2846 10428
10712 10135
2127 5710
5389 8835
3261 41
1159 2366
3715 3580
3749 9320
3090 6782
6274 6506
4211 3655
8138 6503
8559 9698
1867 5515
6793 52
6448 648
3491 3489
10318 8373
10557 1782
3602 8293
4781 3559
3182 3847
8828 4826
2653 1200
7908 9288
3153 1200
77 4573
7998 905
6937 1229
5494 4556
3767 8835
7186 1234
355 7253
7623 10720
6987 5916
8262 8492
8137 318
10318 2160
1491 1494
8517 2576
1175 4861
1905 1150
8350 5025
6507 3269
8823 3329
6040 2804
8392 6940
4781 1305
1155 315
7291 282
8390 365
7960 4165
7623 7044
3757 8990
5010 625
2279 3178
7557 8129
7159 3280
1839 2322
1491 4822
3781 1181
6324 2923
9361 1561
2663 5391
4602 5093
7344 8636
4782 1145
1191 1831
1142 7584
3187 8075
7291 4790
6616 8426
1364 2691
2983 325
3142 7707
1063 3912
1909 1530
3036 6366
8409 9087
10101 7315
5753 8273
8886 6490
2827 7208
6105 5143
7204 6542
6372 8508
7129 641
3123 9521
9110 8845
3928 7736
3822 6055
7670 759
7214 7328
6616 5271
6789 2047
7065 5850
5452 1430
689 638
9973 3489
6784 4567
3154 8449
8508 3297
582 637
9044 2158
4898 9120
6297 5881
10074 1455
1228 2210
702 4630
7665 6057
3136 10242
5568 576
1624 4776
5437 9696
8305 9434
144 7247
6592 1224
1221 8392
6491 2029
3138 3956
1187 8542
3015 2433
3908 8089
4124 2906
8587 1205
10391 7574
4546 1194
8075 4077
8092 7483
5752 1926
2570 79
1945 5951
2923 8829
6702 7496
8931 5446
6573 9484
1833 5517
4477 6240
1179 6940
8939 8056
10724 4411
4125 321
8551 5043
4982 1428
1702 8564
1926 3958
4546 6361
6154 1176
1269 5234
10697 4282
8508 3657
8690 9397
348 7720
9734 6937
2879 7329
1235 1181
3786 2609
5870 1072
8017 5916
9621 2767
6652 10037
6602 8831
5750 1572
251 224
2252 860
10408 6108
4230 8406
928 1238
8683 636
8835 3716
3645 333
5081 1855
576 1450
8844 6627
9286 4656
2261 7293
8517 1194
587 7601
1521 9012
9196 10540
4689 3375
1328 4076
10496 8511
1215 170
2123 1653
2319 2640
5150 2178
1177 2206
7811 3956
8871 2430
6923 3794
8056 1910
3206 10147
6446 8522
4186 10712
9526 8496
121 1494
7488 4215
6359 4655
7919 8506
5235 4025
7746 2069
1229 317
7286 8828
2904 3936
3151 9955
4023 845
6104 1945
8409 9519
8991 8252
6444 223
3508 8789
6238 2919
1501 7294
9909 7015
8409 10282
4078 5285
7291 2525
2356 6057
2538 2445
7486 8288
9579 3013
1772 5024
8835 2319
7656 7987
8671 4324
1235 9397
9526 2410
1430 4282
6549 2310
2303 2862
7488 1477
9046 9532
5928 7689
963 4829
2416 8514
1967 2057
6988 6793
8489 3906
6057 1526
1873 7830
3602 7587
6366 6427
6620 1686
7139 318
8056 6923
4203 7736
6923 1161
3332 10435
7486 7849
1986 7277
927 2349
8432 1442
5184 6057
183 357
2178 9190
168 5073
1194 1198
619 1407
5787 337
320 3802
2866 6956
233 9698
183 7743
7801 8517
9735 2573
2158 4078
7421 2514
7920 1202
5566 5673
2342 5709
1430 7251
6372 324
6589 193
8426 4929
10197 4008
9020 5349
908 9871
7983 817
10544 21
582 782
8393 8825
4572 1811
1653 10012
1776 1431
6783 7297
8185 5012
2467 7450
8351 2846
9221 7810
9209 4070
5038 2652
3208 4183
2501 9470
8139 6232
3705 6801
8759 3417
8517 6427
2538 4657
463 10303
14 1226
1225 1787
5685 5398
2156 9685
478 5437
9128 8478
9704 2907
6506 1215
6534 7421
1455 2262
144 8780
1176 2713
8824 7277
8368 8352
9299 7237
10441 5824
2284 5951
1491 417
8361 6359
6649 184
3489 1275
7004 8483
97 5831
4394 1615
3151 6366
6783 6585
9807 3273
7107 4183
4076 7471
2273 3156
2127 8818
10210 1259
4830 7488
315 4696
7277 8134
8242 4763
7643 7756
1009 1448
7746 5073
4146 7488
4339 6891
871 323
3072 445
300 4302
6372 335
1849 6491
10626 494
4692 1181
9421 7292
6314 1241
303 3595
3269 6885
4952 4098
4076 8427
7129 4986
3414 8282
4611 6278
348 8855
317 6987
1369 2802
8551 5590
4038 4278
6490 6548
1200 384
8636 1179
1228 5566
2477 970
4729 492
10570 1350
7801 8132
4898 3208
1445 8720
2337 3209
2858 3331
9120 641
2296 508
188 3354
2622 56
9422 8185
7984 9532
6784 2255
10513 4437
858 4712
3154 3206
1216 5389
10428 3703
908 1224
3924 3457
2331 3654
1222 6850
6356 7461
3880 174
8199 8056
1624 310
2033 1174
1255 1787
10428 8991
4533 1179
9520 8448
4289 10435
6277 6103
3644 6239
3387 3882
77 5136
7766 5243
9117 4098
3208 1224
3669 8075
4396 8502
8426 9320
8913 6793
855 4950
852 7022
9014 1272
9820 7230
3991 3704
7205 8169
6945 1240
6542 8445
2486 4661
8511 9936
595 3117
2322 8406
2045 7293
8140 4762
77 7590
641 5673
184 8514
748 10266
2538 7470
7104 5176
3075 6007
8169 4932
5929 4214
9391 3130
336 5636
8516 1433
8231 6794
5566 5771
1893 71
3703 2570
8551 2676
7658 7768
7819 1198
9478 8515
1194 663
7746 8823
4716 3077
155 3386
7636 8486
7325 8075
2920 2533
10170 9972
7623 6154
8350 2035
4956 6504
1000 1544
1632 8189
10216 2053
6289 8409
5200 3167
6461 10717
76 3273
8763 5459
1382 3583
6618 9527
3047 449
9910 892
9042 5752
1926 1240
6154 637
7491 6016
6794 6343
8886 306
1548 2756
6589 9910
5010 4127
1179 7704
1171 1194
7486 2881
3362 7627
4123 1926
4862 8060
8189 1898
1263 4693
6154 9307
4127 4702
308 7656
2846 8375
5831 8225
6336 8232
3544 4999
3752 3848
8409 1175
5093 303
5234 3191
10623 6962
6372 358
3260 395
9449 1828
9434 7289
2570 4458
296 5968
5870 8511
2647 6400
5078 8431
5830 8368
1517 185
9299 9432
3746 7437
6379 3262
2490 7337
1222 5093
4861 2812
4294 3850
3261 5566
2584 1736
5355 9526
2648 5107
8006 4860
8127 3015
3778 10464
9647 3878
1225 322
5360 9910
1841 449
3117 7823
1175 1205
8440 7623
6702 1491
1241 8709
10588 6057
213 5508
2774 4738
8517 1171
8129 1222
1686 4215
5554 5367
4843 3331
3385 295
7494 4183
2336 9467
6361 8854
6369 3392
3990 9485
2919 3221
10220 7581
2677 2276
1229 3474
5811 8253
5092 1194
1181 3190
5196 8835
1197 6714
8517 2663
10162 155
5523 1172
5514 8174
3355 7294
7603 4931
641 7942
7055 6843
7768 8140
10015 2260
6057 1813
5831 334
1431 3041
2920 6891
8926 10435
6173 10128
2866 2793
4677 1874
7129 2827
8502 79
1223 389
3752 8686
3228 10141
7456 1372
6134 2227
5 4247
9702 8610
1548 6305
1491 1002
10409 2433
9652 7688
8142 2887
1065 9526
10332 9674
1227 3630
8488 8242
9816 9075
5951 3282
8252 5391
1602 4900
1228 3371
9532 1491
4333 2123
326 1849
3186 1209
9701 3778
8823 6844
9605 10148
79 7844
320 1680
2263 2534
8683 8831
9591 2049
6108 2272
5010 5500
9910 121
10428 4142
8239 3072
8427 3387
253 3576
77 4735
5304 79
9228 5081
226 1197
9711 9895
5067 8684
10377 8810
2178 10634
7417 9733
8816 10149
6016 1494
5398 7735
3091 6400
1179 3654
1720 1181
4861 4546
2536 2920
1415 8129
1915 3564
5859 3499
9299 3193
2245 5986
6624 8749
3910 7916
9306 8857
5830 2899
10068 3213
8493 8426
9724 8409
3630 4998
3908 1219
6145 6135
4808 5880
7291 884
3117 1196
8886 10712
8834 5785
8488 6423
8409 7329
4231 8512
308 914
8189 5566
2133 711
6379 7015
5054 2433
660 3474
8611 8426
3441 5054
6366 1398
6361 5355
2592 315
2647 4951
253 1235
2039 1147
3193 3240
2640 7293
7315 2726
5498 5091
7289 1124
2478 3727
3998 4206
7538 2360
600 7496
6154 8835
3908 3556
10253 578
3573 7819
853 6360
8709 948
293 2360
2592 6589
7832 6934
7546 1431
3715 2756
9120 1017
4247 8508
5178 5281
9765 1537
4070 6286
1054 5976
183 767
1615 1572
10286 6829
5487 6135
8169 1225
10544 8496
4389 2756
8817 8452
8825 8829
4173 7992
7230 6894
1600 1918
196 3387
5881 3539
6754 6119
1798 9532
5062 1206
9151 10428
8785 5710
3956 2501
4076 1229
7436 8285
4077 3245
8708 8516
8514 6618
7804 5514
446 3079
3600 4125
4035 3234
3010 2420
3491 1849
1787 6589
8529 9042
326 5746
7735 1911
166 8320
10220 9379
398 10409
3396 8690
322 10724
5090 7539
1237 8843
2010 4580
8508 8812
6624 5811
654 478
9434 326
5637 1181
79 10243
8619 10573
6361 1223
7518 5010
3136 7494
2131 2130
1192 2394
6268 7069
1237 1179
348 1531
7658 8299
8867 2652
4049 1849
9155 6873
2488 6528
4909 308
3311 2889
8858 8078
1814 8528
1772 4938
1241 9992
7677 5703
5186 2433
6256 3205
5233 10002
3147 4324
3351 1176
1229 1175
748 5566
3374 5010
8409 3655
8426 5340
3022 74
3263 8844
2576 10588
3595 3719
9392 2424
6410 8683
8409 3509
4403 1192
6421 650
6430 5341
10569 3619
7710 4836
10318 1085
1024 8199
407 8886
3777 5239
7033 6549
4905 3777
1901 3621
324 6750
2395 3496
3374 1175
2900 9718
4070 8427
3631 8035
6462 3588
326 8816
9654 10719
8320 1801
2869 3156
4169 2514
7920 10418
5034 9506
7533 8165
8056 7652
1488 3193
10415 1191
3600 4763
5770 2826
5389 2899
4519 3414
6940 1241
7735 4299
5020 5281
336 1191
6778 4860
3488 9435
8128 5009
7039 8303
8855 10332
5752 4952
7743 4954
1621 5939
6361 9519
5191 10544
1663 3848
3749 5503
9532 2276
9624 6689
3745 3906
4952 3113
9665 1225
7314 10243
815 4194
2296 8823
4707 2335
3179 1181
1686 6007
1191 660
7506 4753
8120 3655
10399 293
641 8699
5728 8843
8189 7571
1229 1227
1150 7222
8991 1502
1209 7643
2700 3755
5089 1445
3878 1082
4216 1224
1233 1179
10220 7581
3599 2757
8834 3490
6037 1463
10717 8834
10447 1426
1571 1877
6058 10103
1144 637
5546 1194
6726 7973
9039 4129
8923 7830
946 3715
4900 3879
3992 1236
8674 10479
2397 2592
2442 2702
1221 3777
8516 2538
10048 1240
8178 303
4333 7371
1241 5514
8447 6589
3791 1175
3273 2828
326 748
9299 1580
1168 1297
2698 308
9877 7055
6392 4689
3280 8060
506 950
5990 2006
1375 1181
7743 2395
10456 5883
1191 7675
3848 7293
5487 1194
1199 3041
6989 342
6491 1535
1269 1198
8389 7291
2457 10698
410 9611
7491 10142
325 6379
129 8796
7508 8544
4890 1661
3419 3752
4069 600
1179 4655
3911 2916
2963 760
5831 5515
1313 7426
7280 2276
5437 1670
7397 3147
1225 1228
7289 9299
5545 7292
6154 4657
1094 5545
4130 6030
2347 2537
8486 1226
2010 6529
1197 3778
1176 6620
3872 8321
8089 10428
1179 8174
3840 348
8506 1386
8116 8823
5986 4810
1250 9316
9571 4219
7537 5494
3928 8138
5589 3752
5370 257
4142 568
5636 2217
2537 7345
5012 7763
2919 9173
1169 4126
3207 336
9018 2714
8029 8527
8797 1357
1235 6366
1375 7229
4967 3491
8823 7065
448 10148
6724 9984
8610 3730
8448 5928
3542 1342
8406 1226
308 2298
2868 7250
4841 818
5433 6145
3484 8825
5398 1791
8796 9945
1148 1726
7068 7912
10426 3205
10207 5446
7501 8088
5258 7088
8139 2010
2137 9320
2963 7920
2648 10335
1063 2149
3193 7496
1196 2279
1171 2297
6789 6987
3418 4147
10679 2499
1428 5752
2493 10606
332 6891
3269 8844
8139 6059
6203 1205
1215 3841
8515 1238
6124 2933
287 4423
2273 326
6154 6256
6269 4330
1786 97
7055 5769
8518 10554
5233 4098
8759 4776
1407 3510
3383 8835
1197 3983
4214 625
9002 1502
8551 4622
5414 8955
7707 6898
993 8528
6007 5091
3572 6154
1639 765
4111 9647
6497 852
3586 2697
7657 6686
434 6646
417 74
4446 1238
4293 186
6016 1905
5636 10456
9526 5752
2802 10623
3509 7506
5240 3845
2849 1229
3747 8323
1205 661
1236 5946
3261 836
2846 8138
9226 7215
6491 3031
3414 2756
9014 1199
7746 6007
5599 8056
6363 9875
1781 9985
4140 1240
5581 1788
10181 4070
4125 7689
8849 7581
5637 6135
8454 3374
8914 6314
7886 77
9136 2917
2336 7339
4458 2149
3092 6548
3387 1219
6394 9908
4126 1462
6379 10289
6938 10624
7230 4736
641 3491
8544 121
8977 7291
9400 3419
3193 6168
9288 8189
2107 7947
3280 8590
4243 2889
4861 6007
8129 8367
7263 8377
347 7424
4861 4546
4508 2360
2539 972
3542 4952
4952 8624
1209 2732
10293 7129
4905 8264
2592 2538
6558 10436
3208 8843
2237 8940
1238 1191
1896 8831
308 3090
1215 1179
3439 4129
2836 8406
10131 3655
9299 2653
8522 4697
8189 6793
10491 1733
8893 3956
9232 10569
10455 7129
6137 2774
4813 789
2018 6542
253 907
1231 2592
9193 2539
3280 4933
6940 7583
1537 337
3374 6242
6372 49
7293 1881
10498 10334
4776 6886
6119 5544
7440 3509
6461 3418
1491 10163
1171 9128
3309 8252
1838 5027
8349 4194
9678 3545
1191 6007
7339 2488
851 1920
1082 892
10074 1214
3090 3490
3630 2152
6075 3269
