# Supplementary material for: Biology-inspired graph neural network encodes reactome and reveals biochemical reactions of disease
Source: Patterns (N Y). 2023 May 22;4(7):100758. doi: 10.1016/j.patter.2023.100758 (PMC10382942; doi:10.1016/j.patter.2023.100758)
Supplement: Data S9. Edge files [file mmc10.zip › Data_File_S9/rewired3_edges.txt]

8382 1615
5566 10469
10162 10485
1023 6228
1181 2501
1199 3777
4676 1790
6007 4370
204 6145
5885 1176
10378 1172
5740 10642
1229 7365
4903 8238
7704 1813
1777 1356
5386 10422
1522 1555
10131 1537
5523 2467
10303 4951
115 9923
9661 5324
3597 2120
4883 3208
7129 3301
7508 3441
9532 1772
1176 318
931 2863
1905 1558
5569 8823
3923 8189
3906 7766
10494 3151
6468 1169
10194 4572
4900 2601
6564 2158
8129 1172
1882 3548
7251 2630
2640 1202
4500 7612
1790 1234
637 1065
1226 5012
4898 7763
789 2501
249 3995
2267 4516
351 1545
8823 5437
1224 4696
414 8496
1202 156
1374 7623
1849 1198
10485 8466
7292 6000
641 10334
3965 6190
9511 7129
8844 4076
9192 5276
3123 4567
2335 3965
1179 10570
2488 1281
74 3809
3666 1206
4128 1226
1226 1826
7025 662
1798 8535
3297 4250
2505 357
7557 4905
8431 9527
641 928
7666 8631
7129 6203
5859 4567
2802 3880
3873 4123
5929 744
6359 8056
641 5446
1172 3619
7457 1399
5487 2050
9239 6332
5830 1222
9390 6987
3685 3003
5544 4246
6154 2504
596 703
5890 1237
858 4898
1215 2920
4049 1970
1559 3778
5346 7750
9200 4952
9190 3318
9204 7694
1517 3965
8116 1200
79 6427
369 322
7280 10587
5327 2569
7496 5197
10429 7905
1209 7292
412 641
4465 9384
1237 2322
8843 10132
9475 846
9058 7233
2153 10435
8866 4333
1921 1197
9363 7336
7447 4642
3964 8409
2929 6528
8091 10118
6286 10478
8823 4234
9209 9579
2929 1427
1038 3151
1926 9002
442 4018
2329 280
7129 3151
1686 10197
10420 318
1191 41
2053 9795
3316 861
2587 748
2149 5928
9636 9787
6491 9021
2919 127
342 2550
5277 6015
908 1176
10162 3535
8508 1910
7748 2517
4331 638
3301 8486
10435 1238
2647 8403
5218 1787
10221 1238
1491 9647
1181 9993
1116 5735
8189 10064
4964 1854
10318 5830
4693 8780
2849 3371
8280 5830
1234 3668
10447 6504
8823 7623
9655 9046
3047 5929
5051 1176
1171 3705
9432 41
5024 1198
3013 7920
6940 1192
3205 4213
4377 2510
3716 9070
3138 6945
1773 5514
8770 8559
5596 2774
7982 50
8174 8458
7995 5514
8056 3417
7831 8891
1233 8683
6619 3115
642 61
7294 10520
1176 10174
1310 5859
3514 6491
6542 3160
6490 300
9321 1214
79 7770
1543 7603
7743 10249
2923 1085
2033 8683
2802 8129
5544 5561
7506 6403
7391 1234
3450 414
7286 5637
4861 6475
2773 6286
6229 7222
5281 641
678 7707
2018 10149
5545 9999
7735 6135
10717 2322
2328 1915
2360 478
5460 10456
8835 1152
3280 496
5514 9871
6372 6081
7291 1225
8511 930
1707 1572
6170 4078
4887 8590
156 5969
4246 8078
5514 6793
660 1227
1926 253
6958 478
8709 9877
8189 6037
6735 308
7129 7897
6137 7229
2155 2648
8172 6549
1241 6611
1227 325
7253 6898
324 1853
6070 8886
9367 1666
10357 3508
10074 7803
10408 7674
7205 869
893 5005
6489 325
6490 10668
6360 6940
2342 5951
4037 6017
2319 7682
3090 6489
3847 7293
3794 8162
1197 9937
9089 3081
325 1181
5281 2331
1237 9437
5487 1181
5752 1225
1176 10162
6037 4952
3572 1292
9871 1597
638 8817
2640 296
7923 320
4974 4214
6703 322
5699 9866
4125 6999
7746 1219
5234 7079
1845 4076
2466 3210
3123 8093
7491 156
515 8871
852 4861
8352 8823
619 6035
10429 3387
7289 1378
1199 3381
8816 2322
6490 3716
3365 4246
7735 307
2889 7021
9390 79
41 10094
317 7259
637 6925
1226 7078
9540 2272
4067 8835
2047 9526
8353 2528
296 5637
6145 7557
9974 6896
5276 864
3411 2360
8812 1507
320 6830
8864 10097
2663 3901
2319 4101
3128 3188
1787 2272
7508 7716
10105 8147
8834 3780
4860 8825
1853 3205
7636 4046
8091 4380
1235 6761
10371 2640
1879 2031
303 9310
1181 10485
4333 7229
3956 4074
455 7627
3630 7707
8709 414
8155 7504
7689 3138
9517 2241
4861 1786
7496 5166
8349 3410
10653 748
10220 1271
303 10090
8858 8866
8446 7916
4657 8508
3204 7919
5515 3851
8169 3205
8406 6154
1237 5306
6056 4621
156 5929
2535 5709
1525 10299
8826 3509
3782 10235
1231 9403
8759 8185
7249 2412
8367 5340
5473 8986
5636 6450
3994 3038
9020 3280
8515 2048
6490 7244
5286 5178
307 1248
2544 7715
156 365
1719 5271
3055 1181
1813 6135
7856 5514
10626 1179
4123 9718
9254 6739
9652 4887
8005 3838
5859 185
8091 1175
2272 4783
7329 8709
4476 3204
8412 1179
1010 2465
5276 2279
5751 2289
9638 7187
326 6570
5281 9316
3952 9432
8320 9320
347 7583
2342 9298
8225 326
4121 1205
6369 3384
7496 6578
1228 10399
3348 2085
7656 6490
8174 8867
79 4950
4213 8368
3865 10488
4860 8151
1197 9546
8849 8238
10219 4333
8232 7334
6940 1429
8831 852
5562 1228
10029 2846
10148 6306
3134 79
9192 9526
5408 8775
1269 6465
8090 3414
995 4127
7491 5223
8263 9928
1234 2663
8092 6191
3697 9120
3749 6987
8035 5437
6619 1240
2881 587
4937 1701
1229 3878
3782 4939
3124 6751
4860 9994
8238 595
929 6348
9231 4368
3329 10435
6154 9519
8733 6873
8075 1259
3526 5390
326 7488
1176 1234
9098 10162
2676 1209
8823 7489
7707 3539
4880 7239
1219 4903
3206 7612
5939 8516
1404 5885
6589 3491
5500 2430
6294 5022
2827 33
1531 4333
8854 1786
9478 638
5043 934
4860 1445
9963 2881
8486 1209
5514 1039
6686 6371
9435 2166
382 1427
7731 3121
6278 9456
1786 5859
852 2640
6219 818
8290 10413
1219 293
723 10149
4291 8427
3448 6135
6277 7537
5446 1849
4335 4679
704 1124
6532 2324
1076 6891
2283 1612
8075 7658
9002 1053
6713 4666
7779 6545
1923 7147
1179 4446
8169 641
441 8409
6135 7038
7982 7099
4492 10544
7748 3485
2647 3794
5561 1172
6505 9621
6152 6151
5341 475
2917 1790
9910 1926
4657 1237
7292 6016
7286 6489
5064 626
4209 661
3023 5544
5545 10009
5515 7075
10244 3956
3588 6016
7599 5980
312 7286
8225 7251
745 7551
365 8392
4123 635
5010 2276
4998 7055
2358 4249
2299 3432
5970 10415
7491 3176
6427 5533
4123 1228
5968 2667
9974 822
4897 5515
8426 5768
6168 4677
4735 6504
6869 1903
6490 6015
4218 1197
1241 203
8857 1786
3205 9298
3516 2592
6014 1082
5711 282
748 4468
2663 8849
2001 1821
7656 8368
3416 2540
8189 3204
8577 7489
2831 1155
4693 7310
9287 6821
9842 6978
6183 5290
1265 2923
5395 2728
1172 1837
7082 7835
6219 3630
1231 9636
5276 2513
8304 8426
5149 7486
4370 4861
3882 768
1237 4495
1494 8956
4918 6286
2793 7421
6589 6923
4632 342
2131 4271
8621 7471
8483 6627
8831 710
6831 8846
1677 4861
7321 8
1200 6619
9416 638
2802 5864
276 7445
7603 815
7831 4545
2921 6137
8238 1198
8820 305
6399 4861
2273 7364
10544 7218
3332 10293
7426 4776
6930 641
8939 2137
1452 3904
5262 963
6871 7353
1974 3314
3267 5398
2457 9200
6487 8404
4122 7919
2350 8518
6620 2804
5868 3714
5562 5470
10085 7290
1093 7603
6619 6759
10449 9485
702 3331
5396 1226
4546 4922
1515 1455
6148 8426
8843 3245
9485 1859
1198 10402
2053 5859
1179 3452
1233 253
4049 4900
4070 4331
2920 9286
8091 4329
4439 6007
8135 1617
8090 9624
2252 7496
8127 4765
6777 6356
10376 7339
9716 9286
6592 7917
553 1059
4657 3768
9397 1881
8527 5986
5494 3124
3755 406
3184 9288
3772 7711
1991 8683
8390 5012
405 6491
10420 2465
7942 8389
1814 8065
5389 4900
10716 1565
10095 4952
319 4534
2899 5724
8253 1430
6145 2652
1978 9532
6135 1238
1786 322
8486 1228
7083 1772
6359 4272
4214 9548
1544 8929
4905 5412
1205 3124
8082 1772
5830 9344
2802 1789
7657 8134
7332 6702
6488 4710
5951 2485
893 280
7291 5811
1209 6473
9210 1208
1199 6007
1234 5986
7344 9992
7291 8709
3976 9465
6007 6360
1365 1175
3778 7498
8516 9070
10332 2756
5446 10492
6007 702
5563 7656
1162 5752
9835 1261
5563 6802
8937 8542
8862 864
1240 9902
3501 1179
5459 6783
8690 6940
1888 5813
1427 5446
471 4458
9021 10456
6137 5813
8254 6802
8684 2383
4843 7804
10607 3206
2513 2640
8882 2680
6286 8320
4177 2827
7089 9910
6369 1175
5341 8759
5590 2018
1849 1192
7546 3510
8361 5028
1229 8169
8709 3780
396 4951
4683 9992
2802 4098
3749 2889
7725 6200
7294 318
2277 6137
4334 6542
295 97
3782 5459
2837 1230
8320 1054
2128 7390
3557 6927
2276 748
3654 10148
2279 8516
8823 765
7253 3583
7286 2150
1491 787
6549 3528
6490 8488
6490 1175
7259 5515
10589 9873
7022 9434
3375 10335
7508 1176
4128 8719
606 322
7217 3642
10623 1355
455 6989
8516 7294
760 21
6512 6686
3117 6615
1235 5240
4332 10217
6224 965
8406 2102
4098 661
7579 9591
8807 1181
10197 1628
1427 1331
5964 7104
286 3273
1257 8893
414 6036
6137 1231
8406 3737
10613 6743
7469 8996
8505 181
77 8516
641 4524
3997 7657
6104 1229
2640 4571
2153 9002
6461 3454
1197 7293
3396 4622
4387 6677
1945 5033
4385 9532
789 1241
9058 1241
7293 4125
9242 8831
3193 3154
7075 9640
9120 8683
9478 760
3538 9599
8147 2346
5750 6369
9997 1455
8290 1181
4127 3090
8818 10405
8468 2266
2242 9120
5348 8454
3920 5329
2280 7293
2703 1212
4938 9175
5041 1901
6154 1724
277 3766
2465 726
472 7489
9579 6135
5965 10207
6372 2979
6507 9294
9919 10148
4613 8135
8866 8273
6289 1379
10625 2849
2974 8889
7081 4128
4472 2538
3965 3447
5357 641
1615 10389
1156 1199
315 326
4427 869
9237 5052
1757 878
79 7865
5463 1071
852 5472
4214 6354
1171 9290
2467 3975
3301 2150
2349 4128
8516 1758
4078 8252
8138 6676
1205 1070
6135 6834
7750 1172
4185 6702
7472 1814
1225 6593
10304 7022
641 1179
5796 717
6880 6427
2949 3928
7623 2117
8886 2253
5520 3705
41 8825
5709 4248
2640 1355
3848 5059
8454 9307
9655 5566
5460 4477
2622 10307
10452 4183
5831 675
8835 5034
10716 7496
8104 5437
6366 1234
9700 1197
342 3001
3394 678
2764 1491
7897 2027
8149 10105
4389 8454
6491 10257
1171 8035
6542 10625
4864 3547
2266 10163
8816 7031
7603 7357
10221 10248
6489 2774
66 670
10544 121
1231 7588
7140 3243
3749 342
4960 170
9547 4067
3317 9569
2296 7768
1145 7187
1172 7133
2298 53
8817 9189
10103 9972
8285 6962
8389 6259
10451 4130
6294 7129
7444 8189
8323 8409
10576 2920
9215 1374
6735 7336
3655 8581
9200 358
10430 5563
1671 2298
1926 4126
9820 9724
6506 8321
2152 1773
6092 9515
6987 4233
6504 2949
5385 7658
71 3362
8426 307
10299 6105
5320 8823
2586 4057
5962 9766
1820 3447
6782 9451
1202 7088
3124 9042
8830 5765
7920 7494
6234 2700
1219 3908
2537 6587
4512 3654
1214 1171
10134 6899
8178 6525
641 322
10380 989
7919 7353
8831 6859
6528 4934
7259 1226
5929 253
3215 7074
264 4776
10246 8426
5257 8562
9042 6506
2156 4485
8074 1200
1896 7129
8544 9397
3848 8888
10544 8410
3044 3650
315 462
551 7289
1219 6743
160 5566
2804 5544
71 4332
322 10623
4134 7507
9155 6589
10162 1192
4931 3186
6943 7389
3705 308
5566 3990
1194 4952
8368 2130
3158 9506
883 1229
7533 1205
755 1233
2512 1790
2703 3597
1221 7599
9120 9947
9223 4213
2647 8368
3164 6707
6953 6793
4127 6384
1240 8147
3542 8770
1241 5768
1537 5228
2342 8823
1175 5053
8841 5396
1949 6286
8830 7810
7721 7351
3044 1063
5420 9597
8117 10219
6679 2543
347 6891
8232 6657
8320 6489
1221 4377
9520 6834
4903 10544
9014 4294
3353 8516
4567 5494
2539 5514
8426 308
2804 4905
143 6490
6714 2065
2155 2543
2311 9972
7508 1772
3171 10568
7488 6160
6507 993
8138 3311
4132 7405
3123 9697
6299 4517
9454 10232
1822 1905
156 3466
5562 4102
417 6264
10043 2467
661 4922
4125 5637
4370 1238
5440 2652
1905 1322
8409 3847
2840 2592
6007 10724
6046 1491
5831 6154
8931 9532
1739 7736
6137 3335
4861 2504
4037 4396
1223 5222
2517 908
9665 4464
1445 8502
8392 7293
3518 3806
3535 8843
921 10429
6410 1238
6447 1209
7524 1198
5091 107
3655 1191
5436 9781
1921 2917
41 600
1179 4945
6793 4459
4662 6840
6674 4045
188 3777
7353 7627
8001 4704
6444 6893
5385 3090
4076 907
4900 6505
8690 160
10040 6038
3690 2943
2776 456
1197 3583
590 365
324 8512
2154 2764
2868 2846
307 3233
641 3778
2306 1172
8519 6425
8771 253
7293 8050
8593 9534
3472 2802
1898 5411
492 5016
5021 4937
2592 10362
5233 10307
7191 8776
8823 8845
10456 3622
7421 4898
2573 4641
8448 2331
843 4127
10604 1111
612 4817
7303 9403
9554 7773
1231 8449
4826 4076
253 8871
6015 2439
638 5286
7428 7501
9609 748
3154 3778
347 2730
3134 3169
8238 8496
6866 7517
3987 858
10574 3117
6369 6843
1191 8622
186 7707
3473 10533
9704 3206
10542 2018
6456 6366
10428 2272
8406 4933
8502 893
6803 931
6714 1222
1181 588
10435 3728
1910 3249
1234 1874
1392 9400
8261 9450
8845 1223
6333 7592
4076 7293
2053 1237
9221 4624
641 2640
7325 6106
7229 325
10668 1269
8821 4078
5162 1197
8817 8843
1269 1186
8392 3121
7229 1548
1223 5986
9229 6589
4076 4070
2622 3193
2276 4794
3072 5093
2349 6619
6239 8527
9299 9316
1909 9591
743 320
7658 7604
3693 308
3720 79
5537 8064
8269 8009
6843 6735
9387 10428
6891 1228
3243 3092
8131 3280
8225 7596
2574 1240
6988 1228
10544 2640
1921 4944
8683 8280
3619 10440
7643 8886
9836 5929
6570 3387
8518 5986
1071 8299
10361 1081
7537 3263
3703 2730
6784 4340
9316 2433
6135 6829
5948 317
3749 6360
2728 8353
4759 748
2804 8528
1431 2010
1463 7804
8406 9429
3346 7603
8276 8502
5460 1898
7533 2267
6135 3958
434 620
1273 4861
7746 10544
6987 10273
6891 6696
7055 1202
5382 1491
127 5849
2019 2261
7250 4677
7508 2501
9782 8185
3684 7352
5880 9526
4998 8759
9286 6286
600 8264
291 2533
3789 4420
6681 2900
7565 7129
1389 3764
1237 7896
1517 9193
3715 2849
1929 10624
7281 7522
6007 2640
1179 929
1221 1588
1785 9527
9212 10064
5865 1491
7736 3115
10232 2840
2509 1237
8684 4861
9374 336
1225 3588
401 2802
3977 2256
8624 4183
1176 6506
5346 3680
9579 10502
2284 2576
1221 9215
3777 10263
1632 1719
1806 5562
97 5281
1799 5284
2150 3906
4243 8846
4776 8426
8904 1724
1154 6549
3156 4642
1723 4860
6286 3736
8056 7367
5386 8426
6549 3660
1175 589
3027 1226
3261 3734
2845 334
4433 4129
8886 10549
2804 2774
3668 3631
6657 1798
2411 908
6007 7592
236 6491
4572 5563
6891 7251
7286 1181
2080 336
892 315
4924 7916
6620 4156
3599 6655
3233 1224
10418 3154
9286 8690
7392 6369
8718 8834
4422 2170
183 6057
6199 7570
6696 3280
8709 1402
9401 39
7715 2566
7293 3158
9655 4130
1624 8178
7340 6234
1739 2178
2120 1808
1452 7920
7658 6457
8377 6031
3703 2909
6359 965
7251 2851
1199 4567
1480 10446
4797 3208
4731 8260
8855 10399
8733 2241
8621 2686
8849 3990
6277 4900
2320 5880
7803 6227
8535 2297
2889 5514
3387 5460
5951 4874
342 2147
9983 2292
4076 6151
720 97
5996 7289
41 4825
9635 6461
8819 5824
8116 3624
1157 970
6152 10333
9241 1748
1085 2652
9926 4126
77 10362
8733 2010
1584 257
3509 5520
660 9992
3749 342
8917 1205
7830 996
1219 4887
6721 3329
8491 3733
7746 2267
7293 4898
2944 10189
4861 7992
6361 4142
3138 1456
8174 1624
1257 3491
6400 3280
1234 2596
6802 5911
4473 8709
5911 7603
8647 8885
9390 434
3138 8473
4578 8691
7842 2336
1730 8607
1227 4873
1176 9588
7920 1340
8452 6208
3572 7339
1234 9114
4370 1144
10279 8811
7381 5191
5544 7752
8506 2543
2206 8733
7635 730
5151 8749
8169 8821
8409 8423
10080 5029
1234 9317
6366 6846
2086 336
638 8135
8823 253
8189 6459
6930 9456
1867 4932
2053 3310
10171 3908
1229 8824
1093 9128
10516 4938
7291 513
1222 5062
2647 7583
1238 2837
3815 8137
7009 8189
7489 3123
8432 4083
9246 8991
8810 6765
5487 6343
8496 307
7656 9451
10306 8897
7294 156
638 5481
3048 2774
10588 6535
5276 4076
10545 1359
2920 9321
2533 8625
9718 9363
7849 8073
9774 8886
8829 6007
2730 1632
3730 1772
8519 4431
10147 9509
1271 642
600 7055
3243 7656
858 9992
9042 6490
8284 600
5081 10162
638 5563
1642 991
10435 6628
2582 8189
8861 188
9871 6702
6608 5939
4914 8013
7415 10687
9400 10625
4211 1179
79 2342
7065 5218
4412 3989
2893 3337
7037 789
7964 3655
9209 10725
1756 6739
1378 7533
2467 1171
7658 8174
8517 3208
4523 8134
2517 9993
1225 478
3154 6314
8844 8991
3441 8925
342 10422
1491 995
2165 288
10103 5823
4370 9816
5526 6007
3491 1095
9401 8998
322 8749
8823 2608
7291 1102
9652 2127
3331 10568
3269 320
7506 10613
7452 7920
1197 348
1198 7501
8185 7301
5566 10667
9927 5056
296 5446
3375 8606
3182 2703
3414 6625
8819 1179
2241 5237
3732 3244
638 8091
7993 3544
2299 7336
2272 821
8822 3805
6899 1175
3239 2066
8002 1240
3309 3600
6628 6589
9519 2279
5112 8751
3414 8800
10037 10628
156 6957
8189 7862
1453 2122
8239 7685
7685 1228
308 1428
3499 4864
1222 2827
7488 6987
9370 10181
9982 10027
8690 7860
2152 3414
118 7779
7089 6015
4702 1197
4918 10420
6506 1241
1798 7557
6154 1274
6549 8512
5487 2592
3705 1369
8590 2646
5865 3781
6573 3908
10544 7320
432 7442
1415 8448
2211 9450
1228 3282
325 10368
9530 8819
7557 1936
638 4183
4905 1191
308 8637
7506 678
2728 8939
9857 9532
5563 8864
2509 6702
1414 9579
9489 4127
9574 7367
3234 3418
9670 2266
1229 3654
5024 9460
2909 10724
6558 2053
2141 2504
7209 8273
1179 4557
548 789
2540 8948
10162 3576
1491 3489
6351 6023
7941 8075
7254 8408
10147 2383
2142 2508
10714 9915
6657 7538
2543 6007
4076 2769
9696 1024
8143 7103
4128 4148
1572 2568
5709 908
6361 6059
6154 10569
8954 3310
811 8844
9058 6789
1448 8512
302 4233
9588 6227
1205 1215
1111 2276
9120 7750
6743 7597
121 2522
1544 7950
5039 3090
5073 7658
2647 1615
2895 2267
7603 6289
336 9823
9653 1624
6016 8759
7088 10221
6988 5604
1522 1179
820 7160
599 9120
6620 3519
478 7026
7967 9298
5479 3778
1179 3699
9120 7552
8829 6491
2329 1176
1229 5766
5494 7707
7445 5939
5398 4679
314 6505
307 8426
5230 4903
9216 8135
6743 3752
1491 1240
8432 4860
9299 1228
325 414
3597 8406
97 7294
4358 2512
1194 6491
23 2737
7445 2147
9263 325
4224 2248
7506 1194
5566 2060
9532 1322
1640 1236
8056 1490
4404 7129
7486 230
6987 1237
9129 6265
1757 2478
6599 3591
7634 2763
1834 5276
8056 5529
3619 3752
10464 9517
6243 8860
2342 8866
3151 10553
2648 1200
6460 7055
8821 2923
1176 664
7259 9288
8075 7896
6844 2510
4826 3595
8526 4223
1161 8483
4446 5831
3263 9085
1637 7344
6037 1168
4675 436
576 9636
1534 4667
8610 4078
1222 9636
1653 1240
6168 10435
8056 2572
1787 9873
2549 660
6016 4810
3719 3527
1427 10318
8886 3208
8169 6764
10328 5515
8177 3157
729 7038
8056 4898
4125 2596
9151 838
1231 3993
6443 1361
1175 1223
5452 1787
8859 1528
7557 893
2903 1585
3583 7832
8819 3851
1148 8609
8624 1227
8684 641
7812 6007
2534 4405
1240 3323
9968 1455
8857 314
1175 8835
8511 1241
1198 2162
6950 2154
4710 3280
2127 2272
2776 3216
10463 8409
9434 4709
9880 6414
3752 6015
1514 2047
2895 3414
4042 257
6903 466
6008 7371
8830 300
1172 3878
6952 3489
8810 7916
5844 8409
2241 8514
193 4129
6822 8502
7093 3911
3650 5709
6891 7744
10199 1531
7940 5059
6784 2866
10509 3134
8517 7508
6016 5990
5991 8189
3396 8448
2870 836
5281 8035
700 2647
2320 4765
1505 3329
2210 8017
7537 6490
9919 4930
4634 7522
6928 4911
5998 4183
4330 9058
1069 3387
4067 6649
2147 6748
1198 5849
3262 1631
3316 1775
7603 2498
6351 8481
6589 9588
9587 10205
9435 7250
4289 7448
9211 8502
5874 8056
9200 8409
10040 8488
6253 2691
4836 5276
9014 3416
10456 2832
9540 8508
8916 4928
2140 9916
3603 5012
8288 10717
1494 1909
6947 5951
3417 6378
3631 4900
7090 2342
5928 8308
8881 7920
10303 594
10570 6900
7804 5429
8991 9451
8709 10148
6018 10001
7291 9023
748 77
6705 7491
4247 990
1206 9894
8528 7209
1663 1212
9943 2512
3844 5038
9433 2347
1228 3468
7803 2647
5276 8409
4104 4237
2154 5545
8818 1222
8454 1558
5346 8903
6739 999
7658 2919
8849 9490
8893 7707
3193 3262
4523 7374
7581 10416
10281 5566
5559 3115
4623 2467
7654 23
322 3737
748 2574
5992 2628
3665 3438
8526 6040
7820 9286
1200 2240
9815 2491
5544 1433
10173 9227
9128 3196
7486 3138
9423 1192
6153 7481
4082 1191
8653 4997
7489 10435
6490 1350
6152 336
7007 8287
1194 6491
3167 2587
8129 1222
5514 5514
2804 5561
6490 9838
8120 320
1206 7547
3956 664
10113 5398
357 2276
8177 6007
12 2150
9913 6134
1791 9616
1653 236
8472 7288
9687 8488
1512 6897
1172 7825
8454 2241
6456 9042
1176 1171
2277 923
7479 320
10037 2640
10239 2276
8377 5245
660 132
5881 4794
3754 1227
10206 1225
1560 6923
4379 8514
1175 1197
74 1787
3348 6444
2730 4900
174 1237
7129 3025
9927 748
3608 4337
9621 3956
9919 257
7292 3280
8517 1926
2362 8843
709 2301
5153 8486
5709 183
6715 2261
8165 6034
5437 8810
175 6057
79 5081
10435 2908
8871 6119
5218 6036
6801 4454
2224 10420
1789 7489
10135 9506
1159 3092
2331 8517
4371 7038
7832 1197
2714 5928
1177 5726
7486 5858
7367 1113
1315 9193
7914 2299
8517 325
6097 4182
8515 1143
6893 9256
6262 1428
10209 2610
8828 2049
2066 1224
186 8810
2384 432
6623 5561
6739 10507
1198 1235
1849 8426
9432 6220
9046 4006
10435 8520
2889 3429
8134 3630
5170 6203
3193 7044
8483 1028
8056 8440
1206 8634
3349 6793
3155 8273
5563 5487
682 4477
1231 9665
8619 3778
8422 1767
5397 2127
3848 4732
4441 4571
5904 314
7129 4070
7339 4966
1190 6734
748 7339
2493 1194
66 6225
9736 10003
5398 5865
7601 10612
347 9040
8855 7957
4521 5030
8831 1197
3329 7724
766 4860
10636 8811
1517 1439
9605 6148
1531 7588
7294 7129
9856 1735
6844 8248
3022 71
2298 9815
874 9002
10477 1113
1240 638
9134 3123
2337 1849
5929 584
8189 7218
9352 9876
1175 3655
8923 5831
6602 7375
3053 8796
1194 2908
10424 1074
8835 10087
7293 8116
1071 2648
2150 307
4691 7018
6608 4934
4719 5637
1198 5866
4776 5859
6260 4601
8901 449
7368 5986
9649 5514
1226 8835
6618 6626
1230 3495
7228 2537
3913 1756
5501 1179
1230 6057
3135 8138
6707 6369
5520 1487
6209 9849
7623 302
5566 3584
3631 10428
6144 1591
5251 6360
3180 9469
1192 8886
5566 3280
5545 7772
4230 8174
2537 8516
7329 1235
10307 143
2302 3908
4126 7230
2380 3429
156 303
3263 5831
8356 6066
8690 7770
9014 1192
4846 8252
6109 2457
3597 852
3970 2816
9521 593
8117 1172
1776 6830
5943 6055
5566 5522
3993 3798
9673 4183
1179 3719
8823 365
6055 982
7129 5398
5928 3715
2240 8835
7619 5566
4850 2774
1225 6037
8090 9299
9189 2756
5563 3203
2122 6359
1172 10679
5481 3444
9621 5830
1722 3782
6016 1165
10286 3906
6943 2531
9642 5538
8973 10197
8075 6351
10435 9677
1205 7294
4066 7533
8844 7253
1179 2286
8488 2663
1429 10452
445 10712
3038 4898
1221 4038
9282 2895
1093 6871
3844 2300
4956 10494
7089 1194
4546 77
2812 8116
1215 4129
6137 9419
1063 2702
1259 347
4338 9679
853 2896
1171 6945
2398 2804
8189 8587
1192 2095
7292 4553
4860 7557
3447 2431
318 4075
6148 10114
2395 8528
621 5545
6154 1221
8892 1240
5292 3491
9519 1176
1197 10371
5060 6361
2157 9958
7984 3489
8273 6190
9046 2035
1179 6037
7291 5986
10243 3124
5276 133
6508 4813
9696 3244
1071 594
8138 1624
7501 328
1229 1766
2273 3896
325 3374
4330 1786
2893 6007
3259 5520
4128 8002
359 8964
4297 6793
9625 5859
322 4264
6372 2804
5545 7735
6215 595
6148 3138
7508 4434
2993 3571
676 4378
7506 6702
5925 9634
8169 1226
8189 4297
1773 3489
5030 6940
3310 5385
1239 8709
7229 9955
1191 1334
1421 3583
3416 2622
10303 4798
8139 3669
1237 2140
2640 3206
9591 2433
1822 6315
1240 2720
7354 8844
554 5939
2257 8561
780 9744
5006 7604
5708 6035
676 2533
1772 8823
8299 5390
1237 3193
1668 1192
3267 6487
478 326
8709 1234
8349 8128
8637 2593
638 527
2797 10717
2033 5514
8056 1648
1233 2662
6955 660
3789 730
8834 2466
1679 5738
1491 6656
7329 1215
1386 478
6506 9461
10430 8826
4070 2921
1219 3991
6278 10641
253 7803
8527 2150
8128 6369
3015 2320
638 9702
1165 999
8544 2885
4959 5012
8692 3630
5512 5445
6616 9195
2279 585
5242 7623
8269 2640
3752 415
9974 892
4333 8517
8426 6007
1874 5968
3166 4344
3348 1215
9877 1898
8129 1768
9348 6154
5091 9192
7677 1868
308 9316
2906 8113
3205 6923
856 8368
10462 6366
7142 908
7627 6371
9311 9377
4925 7286
5986 6801
9436 9195
1234 7286
3680 5929
7533 1200
2053 1229
10624 5545
9251 8409
7804 3301
9852 4160
2013 1150
3396 748
2774 5317
6400 2652
1175 2226
1231 322
1227 188
1198 2534
6390 2758
8544 3404
6360 8434
5305 3205
4905 6369
1240 5093
5012 4232
2010 7230
1463 10680
638 348
7557 1082
2538 2774
1764 4333
1085 6286
10286 9987
1517 10220
3602 1799
2545 1202
8816 357
8528 337
3234 5606
1739 5878
760 6744
6723 8921
2804 3684
1202 7488
2653 77
5229 3435
2837 8991
5009 5636
3990 6491
8829 9287
2544 6644
8295 7753
156 6783
1776 7983
3204 5545
6624 9532
5971 21
5091 3193
9974 690
10418 931
3395 7230
2648 8056
1546 10464
7016 127
2825 7712
7581 1158
2466 1192
6038 3214
1503 1364
7588 7291
8119 7568
852 1221
10717 9440
6696 4945
1192 5904
4908 5292
7291 342
3396 4611
1773 3136
3206 5555
1647 5122
6361 5514
8169 4183
7289 10182
10162 1428
2297 4330
1926 2269
1172 2210
7314 10668
6492 8542
2433 186
1179 2457
3956 9622
6148 1393
7763 2793
8056 8176
8022 4640
3467 1153
3655 3692
8861 9547
2923 7612
5591 3836
1009 6369
8238 3509
6016 4230
10449 41
7278 9459
4864 3562
10613 6426
10015 2364
2057 10264
1364 3189
1194 8527
371 5989
275 2336
478 960
3474 6519
1612 2898
1241 7496
365 1391
3242 9234
4679 1234
1612 3123
5637 7287
1772 1219
395 2730
3489 8706
7772 3332
4839 3167
6914 6782
6987 8551
9527 1383
3329 7491
7322 2800
1222 2640
8642 7065
39 7447
2894 3414
7945 8831
760 8516
4037 5179
3351 8426
3387 1430
8392 2433
4617 6678
6830 8075
5306 4974
2258 8517
88 6525
7445 7896
6288 4938
5566 5305
2832 7033
3228 4613
6669 5226
9574 8116
7795 6162
1188 9193
335 308
2155 2602
1943 9641
6875 8827
1234 6838
7483 6444
9526 1199
3599 4183
4554 2229
366 7828
2010 2210
7623 2545
6240 302
7508 6254
3544 1175
10279 1889
2496 8720
1632 6286
3072 3280
7221 6159
6713 3684
669 5859
3344 6760
5604 8602
5971 1901
3509 5597
4303 79
9304 1172
10724 5520
1197 2832
3588 5776
6366 1334
3381 9018
4069 308
1241 357
9563 3193
3115 8102
6319 6822
4330 1537
7491 645
5972 1786
6363 5514
4076 3778
2852 1558
10358 4572
5951 8075
5281 4157
348 7215
4954 49
6829 8810
4620 6534
8990 3631
2545 4705
10435 2252
334 3260
6366 7147
585 9848
7750 7293
7588 2247
9876 10148
8388 7920
3280 5293
7565 478
204 3544
10428 10469
8871 8120
8017 1181
2975 5512
10435 2176
928 6700
1229 1235
3404 8759
6590 8823
5515 998
2899 3801
5555 1174
6491 3418
5563 7505
3135 7603
5520 10561
8826 5219
9567 8690
641 2242
8709 3156
2045 1595
1091 1572
6208 5793
4221 7247
7603 1235
5636 8368
2457 9562
278 9401
4215 3396
1491 8551
3848 2537
3301 3752
9532 3794
5849 8427
3572 2419
10623 2802
37 9733
9434 4069
6366 7294
2018 6264
3716 1176
9299 8101
8829 1181
320 7329
1227 9645
2699 8843
5459 1226
8834 10167
9299 638
3280 6148
3326 638
8998 1214
5225 5042
3242 10219
492 9698
2813 7627
4531 2696
1171 4861
7581 5487
6491 9621
642 641
9599 748
1491 3773
7919 8683
9733 2705
3204 1773
314 9643
565 3151
8461 5749
7004 858
3684 8857
4692 7657
2592 5939
6209 2157
3396 1404
7297 1235
6234 1222
5514 7809
5341 6366
7489 5276
5276 1980
1427 5986
4918 1015
5093 9138
1788 257
1171 1221
2136 4142
2301 9127
4672 2581
4897 6987
6541 8056
2551 1222
334 8189
5798 5895
3851 7483
9484 7292
9974 6017
3178 1537
9046 3193
10185 9897
10103 4633
1223 3280
8810 8056
3908 6616
4126 5240
10118 2010
9588 10098
5701 1726
5398 7804
1932 2866
4231 8056
8781 3043
5240 5276
1517 3233
2344 1453
6106 1849
928 4762
7488 7460
2920 2923
6589 10428
7485 1221
1172 2797
5276 10304
8860 10356
3906 1223
6361 3242
4213 8517
6057 6945
10206 911
4183 5117
7034 6737
6123 6008
5951 8587
10246 6683
3807 433
877 9636
7264 1426
7782 2837
6570 5930
4567 6366
2495 1181
5093 4630
3204 6137
1179 3705
418 2820
6930 5218
2319 131
2257 337
1072 170
5708 4939
8426 1209
6903 7809
10335 2241
3902 10220
3758 7018
702 10095
314 8816
324 3028
6570 2648
315 4119
6399 4290
6490 1230
1766 8480
5976 6987
8894 1190
318 2272
1854 8020
6241 2342
6987 4781
1221 4851
4359 8368
7616 6379
8178 6225
1452 852
6623 3161
3234 8838
2438 4112
4860 1181
4988 3630
1225 5385
7291 755
5520 5093
8511 2728
6421 8137
1205 9042
1240 3491
2154 7294
10544 8056
4621 5459
5817 5362
8367 2724
8017 3930
2708 3509
5361 619
10640 8522
7941 5514
3151 9200
2226 638
6345 6895
8406 2320
5954 4977
2919 8928
10225 4717
320 7289
3432 9588
10303 5986
342 1914
5147 5028
2647 3138
4826 7677
2827 1229
3150 97
7736 8506
5939 6548
4620 5386
5314 10459
183 1881
2924 3771
5514 1701
1926 5514
8518 9002
337 3329
7206 10037
185 3332
4142 8750
2645 4331
468 4230
6491 10128
2277 1787
2888 5276
9509 1572
8168 9579
5515 5880
3746 3655
8260 1234
8749 7601
2798 10143
3907 6135
2690 6057
7286 4543
10123 5156
4776 8319
1786 5281
7094 7539
326 5276
347 10438
8448 2923
8174 3489
1113 7920
6168 1915
2574 6055
852 304
10657 5928
3623 9520
3668 3576
8263 8816
2802 4297
5109 7352
1543 3716
232 8410
8709 9660
5735 9949
1832 7163
2368 6655
7945 9532
488 860
7147 5398
10483 5831
3908 1194
7445 7643
7147 2929
9460 5637
638 5233
10426 326
7489 4076
8512 4811
782 3491
1261 1205
1209 6390
2648 6975
10245 1762
8817 8409
179 5248
8351 9927
7602 7286
1145 1222
8861 8822
1200 10717
1223 10641
4244 4572
8109 1772
6714 1822
6542 5205
6137 1537
8056 8590
4079 9124
1229 6360
1222 8431
6448 7017
1559 2516
2154 8366
8454 8829
9630 931
10544 7129
8891 8883
4860 5976
8881 3280
10197 5281
5396 511
7158 7744
706 1910
1237 8368
10690 9875
1053 8260
4827 3228
4289 5057
2622 4008
6318 2800
894 6504
6148 4128
10720 4713
4903 3715
5276 1233
232 1653
9820 7920
5012 1152
6401 3208
6040 6007
2866 3548
8504 852
6648 2936
1077 8486
6278 3756
8349 9288
1172 6729
6137 9910
4121 8120
155 6830
3072 77
6007 3662
6517 8846
7223 1229
4776 10276
7055 3294
6427 893
1221 315
3792 2923
9696 1845
3280 8835
9151 2718
5093 258
755 8528
10656 6135
3242 4571
3571 1234
3260 1788
1171 445
1608 3051
5225 6553
3313 1192
10303 325
8440 3677
5929 8173
7663 2126
5414 9993
10166 6624
1237 1426
9286 3387
6424 6876
5287 1224
1772 578
5391 8010
9805 9815
9363 7663
10428 6359
6886 5009
6617 10409
8610 3439
3151 7923
4289 8116
5986 4123
1067 3720
368 3792
8861 6335
460 1829
7291 8142
10304 472
1171 8056
9974 7736
3827 4530
5459 4070
1735 1080
9316 3280
8116 6433
7250 1176
6549 8834
5116 8409
3331 6368
1199 6649
10221 6199
9972 7978
3419 8272
5560 4763
5491 8981
667 1237
3811 1194
3528 1106
7421 1517
204 3573
9532 1890
2895 8117
1234 1820
1428 23
998 10435
5976 8991
8225 1084
6065 5752
3777 7629
3091 8129
2550 10541
7259 6234
7229 3178
1863 1221
757 4302
2568 9070
4112 7498
10051 6058
2663 2846
5303 7286
3267 1354
2158 6824
1920 9286
4367 10105
7345 3715
7294 1905
3124 5520
7750 2582
7757 6135
7648 6361
8242 789
1734 7643
2802 7246
10086 2774
4735 4294
187 4236
5768 5538
3491 5986
8321 9063
4978 6424
1091 6226
8773 1572
8709 2881
2403 6470
7749 4612
2331 1196
9670 7230
8516 1206
2827 1238
635 10062
9895 8426
3619 7289
1445 5509
9967 6007
4330 10570
10625 2259
8692 7713
2342 1727
1179 4082
7291 9126
6923 3699
5566 9698
6154 6008
7920 9548
1219 2465
1200 6137
4485 7229
2667 5885
1219 3583
3447 3519
5121 9465
1491 2648
9870 5514
7586 2714
2571 1237
1102 8426
3496 1823
2127 2416
3418 3987
8512 4763
23 9403
884 10232
1686 7012
2233 8321
1900 5131
1215 1064
3630 6137
7486 6278
6789 3280
1228 6314
642 7246
10047 3851
5515 3655
8591 9195
4123 7138
3193 691
3138 3263
9592 3749
2010 2488
2157 478
7264 8285
5950 8073
8884 7083
1407 4031
8871 7339
8496 10241
9955 3602
1227 1167
3432 2329
7129 1790
303 5831
9485 1798
2219 8486
9696 7323
3124 6165
8551 3138
9020 5270
569 1202
600 2647
4738 3083
4434 7206
8903 6756
3544 5870
308 3517
6842 1426
7266 3456
5564 9521
3151 8448
8577 6289
4255 10544
3508 3732
9739 2904
3532 345
7685 7623
1494 4694
1181 7781
1214 1175
3435 8711
1200 2517
3703 3576
2524 681
1989 1717
1790 1951
7292 1199
2899 6369
8076 2538
10724 5868
2677 3703
21 7720
8433 3704
845 3273
6058 9403
3908 5718
5281 318
9916 5869
5930 7570
8147 10221
3226 1219
4159 4000
5389 5929
865 2324
6315 1235
4633 3284
3553 1228
8409 10359
3186 1509
1228 4697
3091 8129
10360 2652
1378 10362
3115 6114
8953 6316
4403 684
1071 296
74 1849
6057 6656
7018 6676
5824 2280
8120 320
7294 3714
7368 2218
5849 5566
8813 6490
6220 2537
1223 7665
1155 8742
1222 1223
10544 6152
10381 852
1175 7770
6542 893
782 9395
8129 4213
8409 3438
1227 1269
7329 7626
2279 1659
3189 9193
9534 7055
6285 1194
4331 2804
6618 1209
1369 3761
8448 6783
2628 2640
10413 8813
8393 6140
2414 8279
6214 5440
7286 5939
8486 1229
8512 9108
8368 1223
1215 348
3734 6619
6225 1192
4900 3672
6135 5731
6472 7488
6829 6739
6072 582
995 7738
9433 7241
2113 638
1206 4379
6427 10399
348 2813
6651 4861
156 6194
9180 4826
8610 9020
8406 7055
77 6361
2538 3138
1206 6490
8900 9387
3072 7533
10517 8350
9046 2663
9653 5355
6277 5062
6210 7016
7329 5
1108 6534
3075 9679
9232 7994
357 1225
10181 2991
371 8823
6119 7593
5031 7055
1901 3332
10455 8055
1111 1506
2835 4399
4754 2840
8117 8239
1453 10415
7736 10001
10123 1248
9877 3702
8828 7489
3167 2533
9883 7339
6038 6037
4905 9993
4822 8476
3564 10220
334 2504
2319 9698
8735 4531
4125 7674
7919 6490
9621 7462
1192 9450
6667 2084
780 3124
8075 5562
5751 5524
325 1430
5073 2360
5714 7291
1172 5459
8406 3240
2622 3985
2055 4782
315 8544
1205 1227
7074 7391
358 9299
864 1803
10220 37
4075 10389
8512 4125
3509 8448
9910 7251
660 1222
3703 8147
4641 10624
186 325
4187 1722
6491 3865
4125 3507
2126 5831
3667 2921
5515 9802
9076 7080
4207 642
4446 3322
1926 8857
7293 9900
1175 2900
3490 9588
7342 1491
4861 6987
7369 6721
2882 2721
8232 2227
10435 9913
842 9042
7960 2257
2703 3486
8426 6672
4494 9938
4479 4643
2457 732
3958 4777
8308 10103
8759 637
8577 6574
4932 1223
2268 304
5530 5494
1426 6040
3019 8140
3848 9299
1071 1229
8449 5081
6154 8082
4271 6227
9998 6542
336 8803
3595 317
6812 4974
5515 5700
914 10353
2213 1614
8522 3490
2717 8923
5928 3134
2918 8373
3184 7530
7129 7291
9434 10261
7389 1269
9320 5073
4130 5012
1206 7750
324 6456
308 10315
1334 7603
10553 1901
1873 10717
641 8844
8535 4952
7426 7919
3689 3146
8574 7313
1332 4572
6489 8917
9209 1225
6656 2300
7291 8881
5306 8797
7609 7041
7445 4332
3206 4860
748 5240
1104 3679
10217 6264
1772 1826
3921 3280
7643 6793
478 1926
1534 33
3205 8843
3205 3521
1849 1224
8368 5471
5688 1209
1253 5281
1861 3452
7180 4214
4458 3843
7919 3072
5032 6152
5636 8683
6036 1172
8129 6058
322 8933
3848 6414
308 6569
8264 6379
5305 5234
10049 8128
930 8193
8991 8311
3234 3151
10318 8976
7496 1388
8502 5010
8684 9194
7458 2647
3850 829
4898 322
1225 10409
9998 5464
1653 1427
6743 9532
7018 9696
1194 9859
9936 1085
4714 5230
5281 478
374 1241
10043 7489
8797 1199
1852 1112
310 4572
4842 6489
8273 2053
9785 9927
914 6530
9941 2394
7384 8440
9120 9426
127 310
307 1727
2693 9299
4350 8685
1187 3703
2342 7315
3906 4860
6940 1697
280 3715
1629 1085
1881 3269
4765 2569
7707 2340
8691 6359
4716 7129
59 10221
7971 4826
1624 6535
8823 2903
8239 1228
7717 9494
4370 1205
2126 5276
7893 7743
2291 8527
348 1175
7580 9232
322 7569
2033 1200
4871 10245
10435 9597
348 4130
1082 7501
5090 9991
2430 3263
5412 8747
2730 4679
2629 10409
8829 3329
6421 8141
3282 3331
8587 8551
6549 5673
6016 7226
8001 3631
3434 1176
5252 1202
8180 6549
308 815
1431 4678
6150 1202
4214 436
322 7808
4571 325
5928 1615
10221 9698
5231 6092
10250 4473
3309 4129
1233 6591
1898 9652
9532 3816
10428 1215
10435 2131
4850 8894
9321 1480
4213 6736
9401 6219
66 9208
10149 4409
7735 5831
8680 3280
6981 8143
5955 4183
1241 7689
2488 1221
887 8759
7727 175
9954 6793
3134 8773
8684 8829
1608 8891
7603 5831
2279 2294
3703 7250
9131 4210
8182 3786
3060 5283
318 660
6730 4076
6286 9252
7002 112
7348 7737
2870 9739
4123 3280
3204 4206
8279 6240
10065 9968
748 9017
5562 9972
1222 2691
5636 6366
5485 253
7947 5073
8426 2828
691 3244
6008 6137
7336 9722
4124 582
7658 7557
3301 365
1175 6461
3204 5306
6655 4898
6209 1484
8949 5210
6143 1197
5746 6758
2822 3329
6366 7963
9286 1165
2517 4567
7357 6899
4655 3463
7746 4894
7804 10613
4952 10149
7750 5396
4446 4067
7764 2302
2704 1172
10302 7277
2592 7763
9621 2083
6516 268
9973 6148
7795 2162
3583 1227
5751 9866
7804 10561
1206 8496
3092 10571
852 8201
836 1236
8823 7750
3086 9526
8127 6360
9919 4999
317 2538
6154 6490
4183 1219
1429 2467
1517 6714
6797 2465
8518 2906
5859 9735
9222 2846
155 3490
2957 10162
2719 6208
7748 10015
5831 9256
2757 1053
8117 5867
5512 7677
1198 3474
307 43
6007 1849
9084 2640
1113 1223
8049 6491
585 8843
970 3430
6567 7028
5561 1176
9398 6857
8621 7222
2088 9640
185 278
3385 7329
8040 8189
9025 6783
6446 8225
3907 1426
748 250
3655 1881
10235 10544
2342 3654
1194 3631
4485 8177
5169 3450
6283 5543
7744 7550
638 8861
1430 3645
6461 1254
3602 3254
5506 2703
3329 3599
1231 7277
9418 5880
1849 4324
8825 6119
3583 9175
1373 3752
6440 7752
7944 3583
8512 7108
209 3555
9815 1237
8683 5534
931 4861
6801 1537
6987 347
1205 5235
9848 7580
7587 5281
4617 2640
7481 9897
350 6970
5033 4231
2101 6490
2504 1733
4130 6209
5768 9021
3765 1234
9660 1205
1686 3777
2457 8835
10275 5514
8508 638
2640 1171
5434 1209
2846 9299
7861 7339
1790 9535
8508 5636
6719 8091
6148 944
8135 8225
7221 1259
1181 7489
2120 7656
6650 6714
1900 347
5566 3039
7971 7918
654 8625
7450 4810
3987 324
9058 4379
7581 315
2298 9120
4543 3329
3193 8929
6444 1176
4330 8516
1237 9546
8321 3270
5240 5122
6489 9950
8970 5821
3864 3038
6054 8587
4856 7332
855 5599
1756 8393
10449 2627
2801 9288
7076 357
6988 1672
1225 1181
6036 3193
8511 3261
9810 6924
6940 3599
1219 7750
1223 748
1555 4459
3654 7656
8075 3264
2467 10613
1178 8350
9505 7246
3138 2804
8877 259
9957 7444
8129 3091
3534 127
2279 2663
7842 8858
9910 1191
1192 5515
9566 990
8849 3583
9509 4522
3588 1561
6515 10303
318 8463
3877 7686
3073 4970
7650 1259
10426 9723
342 4903
2804 5282
8826 5363
812 334
2903 999
1334 6170
1982 4422
2276 5266
2572 4860
3631 10701
2130 5544
6619 1426
6145 8431
1219 8624
88 4782
1206 2463
4376 9127
8564 3044
582 3726
5544 1836
2920 4485
3851 7488
9636 3631
7293 7426
4064 3879
1494 329
1905 5010
7485 3429
5561 4622
1735 4826
2840 5929
348 6782
2568 5416
4630 10456
9118 1429
2612 5929
2504 3158
1113 4860
8149 4952
5929 4905
1790 2121
4125 8353
9926 8252
6168 2467
4761 2158
9588 3848
5390 3599
931 3151
7522 6093
10710 42
6801 1206
21 3138
5758 7568
10013 1052
5960 1855
57 2570
1425 5325
10332 5636
8713 127
8861 3668
10076 5472
5830 1428
7368 4541
1733 125
5570 2528
7055 6946
6232 9193
4067 1228
3960 5187
7601 1175
10106 638
5410 1334
3631 253
1199 8871
845 144
325 8991
9043 8812
7486 4042
6016 8232
9521 993
8823 2501
326 6268
7760 2258
8138 1192
8890 8849
6490 303
8496 8361
2640 10408
7294 1282
6384 9018
1176 10614
6549 3630
7105 3205
6655 9110
6489 8861
8353 10049
8426 1224
949 970
6549 3481
6007 5515
3398 3908
7067 8353
5515 6542
308 6764
1176 4898
8991 5913
8749 4861
8273 2519
7727 1749
3151 6505
6700 2663
6443 8527
7581 9233
9156 3507
3544 9553
7456 7584
7557 2493
7586 5062
1849 1426
6278 9547
5951 9910
6259 9731
8511 1737
6369 8494
4861 1358
1445 1083
10636 322
71 7486
1192 9058
7215 2517
2016 1491
4327 9569
1145 5951
3193 4130
10435 1198
4078 9093
4263 7655
7138 71
7739 7562
1227 4703
7336 858
4176 4952
1229 108
7674 4567
2154 7294
9718 5459
9733 3020
6683 1726
4078 6577
8516 1257
1623 762
9128 2465
79 960
7482 1179
3754 5114
5700 9652
3115 5012
8426 7104
5249 2123
1429 5880
7489 8056
3031 5830
1228 5234
9991 7627
2640 3149
7456 8392
6696 5178
1199 1905
6037 7656
1227 2332
6795 2647
8409 585
188 6662
9530 3237
6059 9967
7538 748
5093 1089
7916 2284
7831 1752
5752 6460
8817 1219
2640 9782
7293 1229
6360 4834
1364 7129
8189 713
9021 10332
2276 7218
467 7908
1580 2663
930 1494
7129 5437
7658 4708
7707 2903
9126 702
7259 8118
8775 9044
1198 8740
5276 6503
1661 9467
7850 5385
478 10303
5948 2059
2622 1558
4838 6135
8139 3260
1236 9088
7743 3718
9622 8577
1095 7129
5929 5885
5091 1271
5025 5563
4924 307
7565 8932
6055 8593
6988 8191
10428 7508
2802 1554
7608 8002
10449 809
8508 4400
5276 5929
5708 2260
5091 10696
6007 7557
3089 4861
9017 7504
296 9098
7065 5899
8440 4385
9588 8522
296 1191
7152 7994
4501 456
9194 5544
318 4935
5859 1403
5964 10009
7216 6924
10475 8932
3418 564
664 2923
144 2804
6896 7339
7919 7531
3582 8508
4964 4861
3113 445
5515 1919
4243 8116
3906 5752
6333 1175
9530 7743
3669 85
5544 7504
4173 2364
8990 1240
9020 9786
4067 9621
2226 9893
3669 8486
1237 5831
1352 6164
6987 1699
8412 6686
3206 77
5976 4861
6830 1221
2217 5636
1734 8835
1672 836
8075 257
325 1822
1231 460
8858 4863
6219 79
6658 5240
5964 3090
6277 10036
4077 1276
39 5831
1528 74
155 5091
1920 1412
3704 5062
7770 257
2889 8683
7489 7129
7336 637
9656 5951
3795 4231
1235 4655
5145 1666
641 466
5284 8683
1215 4826
4861 2898
3189 3657
3703 1470
7045 5808
21 6593
8426 9551
8120 4918
1170 8861
202 4428
6272 10712
3588 7522
10362 7054
2830 2640
7594 2663
8881 1224
1235 10431
9042 6830
1648 4491
5463 8140
7293 4399
311 3496
1686 4070
314 1181
7633 4069
8858 4410
6351 7456
4681 7291
9320 9910
1022 8502
6518 6500
318 10523
10435 1227
1222 782
7971 4125
325 79
2270 2276
1241 3908
3489 10269
8503 5830
2507 1455
5563 4567
3396 8502
4332 8522
5385 2157
8129 8172
2648 3234
9573 9698
2703 8691
2776 10034
2569 8857
9636 7617
5831 8683
5205 7289
8690 8831
9319 9014
4776 3576
4905 3243
1179 4086
5396 2298
8998 7259
2059 6008
5705 7797
4127 2724
3154 6513
7506 8797
1156 6964
7832 3507
2368 8591
3630 3848
8871 582
3563 2703
7643 7971
9111 5712
9040 6656
1233 7032
94 1874
41 5720
7336 5073
1849 6779
8056 4331
7230 3091
6830 6037
8819 4493
8138 2322
9120 10007
2206 4859
10149 6232
9588 1206
5356 1177
6055 1181
641 4939
7090 8189
8056 6975
642 10307
755 3374
5012 3386
9782 5862
8506 5721
5637 3473
4837 414
9029 8426
8505 9913
8826 8134
7286 342
10159 1229
3908 9779
6219 3822
1671 1389
852 4765
8409 178
8406 9993
6620 1191
822 8692
318 4826
6369 10392
5861 2920
4088 8721
3630 1410
4567 8024
8127 1192
7804 10071
3608 522
7768 7750
121 2018
8048 7636
10065 7538
8389 1192
1571 10163
4250 1491
5043 7215
7656 3852
4859 6007
5555 2700
4504 7285
6504 2580
6503 2006
9588 1176
3189 10694
3486 3847
4332 1171
4496 4391
9499 1224
8519 7508
414 1849
2154 8619
6427 1181
6723 5939
398 10162
10209 2592
5091 1196
8201 7336
4861 3202
9189 5929
8483 8353
1205 258
4123 1229
1175 4555
2235 8138
10280 1334
8349 3778
8056 5478
5459 3576
5811 1787
4898 8817
8684 7445
10640 4126
5847 10481
7689 2665
3419 6135
5986 8843
9421 8409
6930 6059
4763 1453
7631 2013
9922 7353
3432 3414
8238 3703
191 2804
4128 3629
616 2704
9175 1274
7804 4766
1155 7378
7315 8991
10086 4125
3848 2231
8733 9954
7294 2649
8475 9540
1334 1619
10614 1391
2384 8056
2152 3462
8252 10560
7229 7700
3474 6046
8855 4078
10197 8496
6007 9991
4129 4860
1898 6154
10065 1519
7042 4622
1172 6137
1228 3232
9527 8632
7263 6355
8713 7129
1926 9448
8810 4761
7770 1638
8426 9309
8811 3131
9952 2221
6987 4069
9588 1491
9756 7423
1225 588
9793 925
1428 8409
9070 4860
5768 928
7643 8242
1888 3190
2208 10104
641 10299
3055 1194
921 8636
4148 3586
7656 2917
8129 1238
7956 4448
3191 4810
9255 1206
1735 1234
4370 436
317 3035
5881 7722
595 10181
7656 6558
1926 8409
1179 322
7014 6699
1842 5264
4128 2010
2279 731
9649 8244
6154 4370
5714 3352
9579 3991
3508 10173
3748 7916
10398 241
9450 6521
5929 8817
2647 8735
1170 8763
6964 8737
7352 6168
638 4213
1236 8965
5257 7685
3267 1227
8406 1772
10195 6360
4842 6491
6489 7230
10181 3654
4523 7410
7941 8140
6802 428
8140 6987
2331 6784
6137 41
9828 1269
3777 2594
8717 8410
7657 899
4130 7292
1235 10333
837 9090
3154 3280
9286 325
7677 3772
10163 2640
3528 1191
7506 5929
2619 6327
1443 8184
1215 1364
8954 4861
1234 5515
1238 7204
9421 5218
845 10544
7677 1440
9117 7289
129 8129
8860 7421
5381 7421
5104 7022
7507 9102
21 6286
8528 5565
8619 3123
8956 1322
10643 7184
8486 8843
10275 317
1700 4640
1231 41
2319 5487
6932 6150
4952 2262
4333 1172
1197 6289
1227 3507
2296 8891
3439 2433
7496 6238
9849 2250
5389 7167
3491 7486
3206 5073
6007 6457
6359 5437
7339 638
9526 2880
2467 6626
8928 7074
401 6503
755 271
8056 6078
761 5437
3397 1491
1179 155
3715 4929
3684 1222
3417 3878
8195 2570
6490 8791
7641 9673
8978 1849
8823 937
8487 4194
7770 3791
600 1210
7538 1337
6273 292
3332 9460
858 8502
2663 4708
878 8174
6037 5446
931 253
6265 5306
3902 8392
10533 10409
1172 2923
2764 6239
7222 1555
7739 7215
617 1790
4006 3156
1772 5520
6239 507
7501 7292
3193 86
8855 1849
970 1786
6372 4861
6053 9190
156 703
1171 2457
1235 156
6611 5529
8823 6514
9970 3909
7643 1990
9203 5240
5515 1441
4952 10162
8051 732
5437 3992
2919 2846
3355 2592
1773 322
8981 4765
303 3243
10409 8056
4370 5437
3059 3205
478 1428
3416 10303
3781 5430
8200 21
744 7168
6923 5422
6152 7491
4945 3489
6017 8598
7686 1374
1171 5027
9553 8486
8886 8676
8189 507
7292 5207
268 2703
8551 1171
10440 10220
10379 2149
8294 4546
3115 638
9043 8189
10335 1223
1271 314
9128 1197
5583 1476
1231 8508
3542 2860
4552 10628
3474 1175
7882 1229
7218 2920
5533 3664
1256 3147
10435 8189
2879 1228
4215 6711
9902 8971
7685 8300
3433 5561
9064 6930
8189 3821
5514 29
3850 6873
2836 9532
4360 7150
1365 458
9870 4127
127 3282
1164 3655
6812 10274
5812 3880
8490 3716
5986 4148
5812 10037
10571 4705
8931 2700
9001 4836
3908 4101
1225 9659
7862 8886
1197 2260
586 3385
5752 9895
1238 4860
7677 8189
5412 1223
6115 2462
4878 8508
7291 10707
4064 91
231 10294
1261 8075
8317 66
8834 8092
8263 3167
9484 8085
336 6278
10273 7973
7249 10357
6342 8849
6384 2018
10575 1632
1200 5151
8610 2272
638 1209
335 3280
1787 3419
9128 6226
2279 9591
8683 4776
8267 7352
1179 3260
8511 10629
2901 3583
8390 5787
2577 6789
6490 2592
357 79
3737 318
4070 4679
1093 6286
2147 4826
4326 7277
5939 8915
7508 3620
8317 1280
1219 10209
183 2301
7794 53
652 6489
10456 1222
6430 1269
6617 3529
2087 8577
2950 2305
9043 478
1081 9002
394 1199
1926 3373
2357 4547
4683 8487
6081 3781
1491 1455
4148 3250
10712 2714
1215 3838
1231 2457
7743 1989
10544 1466
3716 1215
3716 8431
917 9053
1849 5831
8759 2701
3907 1235
7767 188
2053 8273
5126 7336
4689 4078
7849 8511
6891 1197
1142 6558
9299 4610
9120 5830
9881 365
3234 5574
8515 7437
4076 7501
1573 10367
7996 1172
1227 2663
3737 3439
5929 1517
1450 6340
6345 9521
8056 7289
5180 8120
347 7743
8488 4409
1463 2797
6966 21
5514 4974
4530 3621
7129 1700
2718 2640
9636 8813
6549 5776
4125 1275
2010 5885
335 1191
3136 8991
2851 8886
7631 1229
7289 9463
4929 7218
7767 908
4130 6657
5499 9621
858 8088
1517 1849
366 7763
6669 4370
7568 4064
1449 10299
9730 9621
6168 8291
6812 9654
7353 8406
1181 10361
2899 8713
5991 9579
10008 927
6967 10356
5736 7286
8746 8189
4330 6781
5306 4484
954 6932
5562 2802
3375 1143
3990 4916
432 3719
8968 5281
1116 7286
3474 8285
1175 9650
4221 2815
318 58
2815 1520
3193 1229
5411 252
3238 2592
7291 6145
7685 2247
6145 9841
748 3041
9511 6057
6277 5859
1544 1309
8823 347
6151 3244
6696 1269
8753 3851
8692 6154
8749 2226
4903 5239
6548 7129
3715 1517
4189 4666
3138 4640
2866 9111
6384 1190
1179 1053
9221 6854
207 684
4861 8486
3491 2668
5108 2828
1452 9045
1063 5831
3267 9251
3669 4151
6544 5929
1224 8761
10221 8116
6208 7603
5514 3136
7537 3848
6638 10162
1085 1181
1081 1749
6490 2648
7581 5201
7129 3371
6940 3508
762 9848
220 9995
1225 4861
6542 6656
7508 5242
6348 2640
507 8002
2640 9828
4765 5514
1198 5446
8276 6746
8527 324
6846 4763
342 1494
2640 2279
10415 2606
8684 2428
8577 348
1790 1279
10623 1234
6542 6671
6103 320
5281 3695
3435 5472
3124 9895
7292 688
10462 4185
7489 1206
4128 4069
9745 1428
326 9697
4328 6617
1215 8426
1223 5180
6412 3599
1269 6709
3631 2329
2389 8684
4183 7426
142 2919
8812 3974
7183 638
7491 9018
7486 5562
6360 326
325 6987
10409 7180
7746 3847
1773 4578
7294 8826
8879 619
1196 2774
999 10333
8645 4385
6137 5520
2017 3838
2342 1686
1624 4458
1234 5789
10435 2116
3851 4839
314 6509
10131 9418
748 6351
8201 5939
2654 1200
8056 8894
8684 10356
8991 4506
5515 9478
253 4285
4268 3269
637 9064
4890 8137
1172 1221
3747 6812
3121 9388
5276 8128
7367 7277
1202 4938
3908 845
8177 3054
8991 9173
6802 2775
5520 7686
8749 2044
8140 3782
4446 1196
9529 2804
4836 9680
7339 4811
4278 7181
6708 1811
6534 8178
8431 4735
7329 6168
1191 3310
3205 1181
6705 5293
3654 2538
7658 7230
642 1365
8891 5323
8826 8056
9044 6762
1908 3720
10209 587
449 3282
6923 9893
7259 5445
4667 6918
79 1071
3489 7205
10277 6822
5507 7631
858 5880
3387 8875
8794 1113
6450 9287
2442 7506
8822 3467
2864 3911
10613 6623
348 3445
2030 10129
6450 7912
7421 2908
1179 5429
63 9189
6832 2817
322 9821
4860 8881
1227 9588
8132 3508
5051 128
1146 6853
8515 2889
7549 3404
3904 6782
8881 864
342 1064
5690 8075
9520 3956
5091 8480
8368 322
2616 4418
3282 5991
4390 864
5747 6523
7265 7471
960 8035
10694 1912
5561 4918
3465 5554
9124 6507
2380 3825
8352 10166
9696 7129
4700 4249
6014 7229
2648 9194
5520 1791
4144 7315
2628 1894
1773 3786
322 1080
9848 8619
1831 9196
8625 2277
10435 6314
10556 1473
8858 325
7421 2573
4446 4622
9042 4887
1175 1147
186 1269
6683 9848
1229 325
1698 253
8261 4488
3906 2243
7707 2622
7805 638
4411 1544
1662 2930
1223 4104
3668 3993
7508 4078
8082 10374
8991 4617
3234 1905
1519 7252
9343 7442
8749 9110
318 5988
8892 645
3685 6287
10513 3655
6897 1221
5391 1992
3583 9286
1223 2279
2206 4613
3369 9363
6898 835
4861 3242
845 3426
8940 5059
4761 6016
3669 7812
3092 8346
4077 7973
3013 6057
8690 8857
4330 2824
8958 8512
5845 774
3354 2640
3542 6830
4861 8056
1179 6758
2320 8002
8759 1820
8611 7601
9398 8786
2802 4183
7643 10429
6037 8861
3301 8973
4021 2315
5341 322
1241 642
7752 7250
4918 3267
7022 5907
10698 8845
6937 7603
6489 3193
3864 1114
1241 3482
1347 1615
3020 3716
10613 7682
3822 600
4281 7280
2296 7604
7779 1903
9636 8506
5398 253
8720 5149
2040 3206
10719 4028
8189 6144
365 8056
7043 3429
7389 2804
4069 150
10245 10717
6615 335
1229 1175
3619 1231
6081 8140
3749 6359
1624 9591
325 1227
7445 2640
8096 6490
492 1427
1179 8368
1620 7746
3193 8844
1240 2920
6489 637
1026 7129
2278 5396
1517 3260
6923 3529
3151 88
1915 246
3536 8619
348 3417
7689 2610
8406 2691
4861 3704
1179 629
945 2050
5545 5718
5525 1426
6895 7151
2209 6490
7247 1226
10509 6801
6940 6413
4911 4297
5515 3429
8519 8551
1891 8843
4781 315
7961 7345
8857 6286
1144 1491
2323 2165
616 5563
1238 1559
1219 303
6883 1491
5878 9053
3963 3149
596 10158
2342 41
3873 4900
4861 3781
6945 1253
2920 348
6756 5636
3474 10332
9526 7920
2496 8508
3016 347
6937 1237
3038 1231
7298 8409
4041 1067
9625 4293
10243 6528
10717 8825
7685 674
2711 8528
6570 928
6789 10197
4128 10570
10629 6214
4399 3877
7424 6469
2430 6891
8890 1761
999 8117
5437 3908
1199 10421
348 5062
5981 3848
1273 5010
6489 10147
1241 8092
4078 8625
4578 1434
4580 4567
8684 3883
674 1631
9450 404
2884 9532
9418 524
5562 7696
6891 7603
638 2341
4860 8829
5180 6208
4846 8322
1197 2172
326 9532
3893 2331
1198 6806
3576 3643
8056 8733
5144 8517
8088 6286
6137 8759
9877 4123
8508 10624
8410 8986
1191 8417
9910 1645
2261 1463
3781 7832
1197 1240
4657 9848
8829 4789
8928 10428
600 6963
6489 3684
6923 4059
2592 5562
7897 7291
7658 1206
8448 2319
8350 5010
7129 6549
3049 2005
10435 1261
7522 1735
2721 8390
308 5355
6489 2629
10607 10442
7129 74
4573 430
641 4816
10429 7537
1936 9653
1926 10332
4904 1612
6692 2342
3301 9662
9064 748
3906 6877
10429 2831
741 7004
8956 8514
5831 2430
6619 348
3134 3725
4330 1561
1167 3244
10702 4070
7883 7656
10221 8263
2700 8486
6301 2466
7090 2100
5934 7735
2221 7263
9192 2538
1095 2221
2924 2759
8826 1071
5027 8092
1775 2853
4077 3489
8056 9518
317 426
77 2279
8138 3332
6007 1175
9308 9782
3882 9899
7129 1176
9338 9288
889 9317
8502 7205
4859 5986
2973 8590
6793 3193
365 1849
3190 5494
9913 871
9848 7651
7735 584
325 8691
3841 7623
2319 1223
3398 7771
9397 9434
365 5929
1604 6589
8351 4566
1269 642
5073 10412
3670 4064
3791 7919
5689 10435
981 4950
4709 10384
8827 7391
600 403
7072 4697
8409 10389
1215 6168
1684 1230
8577 326
9698 3154
7803 2640
336 3438
8537 9698
9521 6793
8620 7551
2925 9190
6989 10354
5603 6360
6960 4070
1221 4900
303 8573
6007 1271
8368 4640
3970 3848
4668 4018
1905 4170
5859 2066
1209 3250
5544 4163
6359 2570
1179 10070
6702 3151
1921 2846
71 5269
4762 4124
155 9526
5180 1118
1162 1786
2265 3952
6619 318
638 1191
9194 3113
8834 3453
8683 5398
8890 6360
6286 8178
6549 10625
3765 2240
2699 4926
5831 8177
9135 7329
8759 2592
5948 1225
8991 1500
1544 4464
6278 8844
8611 748
8864 1179
8471 8239
7501 10176
1605 9878
3630 667
7445 1179
1241 8056
2118 1756
7746 3439
10149 9994
10402 2812
1172 3987
8092 6427
8711 6505
4682 6529
5459 7336
280 2704
7491 434
3749 1241
3585 1647
6148 5859
4125 1241
1175 1236
8125 8551
2640 5269
8691 1691
4202 2736
6266 641
10332 4535
6533 7250
9240 3718
2498 10426
2068 638
2648 1241
8605 7316
9286 10605
1215 3337
885 9926
8759 5291
7504 414
3576 6503
9046 1673
3684 5885
4810 1239
5398 5059
1269 7277
4113 2759
1787 5850
3752 5276
1164 708
7996 657
3189 347
2846 747
9125 8135
7622 6038
5107 7389
10456 1238
10404 3468
5425 10303
4776 10422
2164 9926
8426 1391
7129 6714
778 8321
9286 2493
9982 823
9209 5929
8893 8114
1238 7230
2907 10043
2229 3280
8544 5306
6570 1214
1179 185
8692 2307
1200 6489
8431 7489
6190 8709
4123 8448
1200 835
9673 348
4373 8609
8426 3037
9040 7488
1156 3599
3280 931
9665 1197
8835 2137
596 2931
9316 6286
3767 8512
5929 1164
5176 3301
5241 5223
2568 3481
8353 6793
8519 8445
7803 6602
357 2648
6704 303
2663 8544
1844 7910
1176 7658
2775 7746
5339 946
1202 1814
7367 9047
10197 5561
2297 1164
8426 7488
1926 1882
10367 782
1717 5877
2846 4231
3719 8516
307 264
10337 357
3988 9532
4129 74
9248 3794
4101 7025
7129 8567
9532 6789
6489 1891
5009 7074
5514 3908
2826 6204
10475 4124
8508 1191
4952 64
10636 639
7538 5800
2640 7147
4900 10717
1970 2049
8752 184
1616 4983
7216 8056
6522 8859
7759 1224
3606 10395
5240 3544
10197 1205
1228 8564
10203 822
4333 893
8683 7143
1199 6775
3954 10304
1172 280
3208 2846
1165 10544
9532 7743
1384 7470
5017 417
1654 3594
3439 5562
7770 1175
1875 8994
4208 2513
2822 5039
6289 8496
9287 8432
4271 8855
6372 6467
1205 3441
10182 403
6379 8855
4126 6940
10332 1181
1199 3243
8748 8502
5607 7072
9848 7315
3124 2920
9900 7920
2536 3012
4215 2476
4734 4340
2647 6036
6145 6508
8823 9707
7603 5396
5824 7055
6519 5830
8835 10415
2122 4380
2126 6743
6611 2010
7486 1197
8974 1192
2641 5285
10672 4129
10626 1554
8075 94
8232 8894
2768 5929
8824 3782
6277 2538
1229 5073
1199 5986
2653 1179
3850 4950
5859 10276
315 4864
6139 8892
315 5234
8926 8782
1930 1171
1142 6793
7533 9588
2904 3206
1582 5235
2131 6736
4718 8733
1317 3644
2883 4562
2798 2827
6988 2981
1209 4067
977 8
342 76
9214 9042
1172 6234
4964 2720
1182 7623
79 9802
1260 2287
7488 4933
8711 1636
4230 1235
10287 6410
1206 1522
8129 6219
74 5370
5375 4898
5831 6369
4128 7426
3655 8749
3167 5403
3371 2113
6948 7219
1849 6552
836 1176
8762 1615
9194 3666
2213 9189
2447 10533
8802 3688
10024 1239
74 8991
7029 4130
4330 10207
8135 8486
4125 1209
6802 41
3956 4861
1422 415
334 253
1491 1454
3242 5012
3208 7025
7035 762
7546 1228
297 8812
8486 874
5929 1196
2847 10699
10299 9080
1226 27
8829 1359
2902 7216
4357 6384
9927 7581
2210 8886
322 1428
79 5831
9188 3204
357 3162
10162 5009
8486 4125
1142 5529
6834 9571
8505 1240
322 9812
7444 8827
5281 1209
9913 10304
8075 8923
10074 6161
1222 4126
1179 1194
9043 9502
7293 8353
10415 9387
6533 3669
10517 10635
8440 1197
7804 6228
3499 4235
836 3851
6504 2426
2923 9398
3507 1075
348 3784
410 4945
5859 6657
6057 86
4905 828
3297 2276
1361 10717
5459 7707
6040 6713
315 6489
3789 4069
9655 1219
7252 6525
3703 1830
6347 1926
9518 1772
5831 8035
8139 2433
2276 1192
5708 7201
4243 1227
9910 1559
766 727
3783 980
4861 4667
5187 5073
4335 6152
1905 1772
10207 2276
8075 8140
3417 620
3282 3337
10431 4213
3167 740
4861 8811
1209 648
6619 136
7336 3565
3995 7178
3193 638
7496 719
10023 5904
5234 6119
2640 4709
3704 8210
58 3123
7623 5929
3233 9054
1181 8106
10486 10240
308 5012
1236 7283
147 9698
2336 2280
2457 273
8431 6289
7329 10215
10592 5506
631 1224
2320 2315
7758 9588
10094 9089
8684 1147
9532 1340
5868 3091
4297 869
766 1142
2276 8138
9390 2150
9144 5742
8991 6278
9071 8390
8609 318
1409 9190
5503 1491
2058 396
2917 3269
8511 10106
2802 77
2385 8421
3014 7508
4677 9299
1915 7747
9698 10197
8129 1515
2478 1464
2465 2815
8092 1205
5472 2157
8056 2457
5917 1181
9014 5251
5740 1679
2648 472
1798 4730
7920 4949
1199 2627
7743 963
7250 4370
1784 2735
6334 9579
1228 1206
8915 3250
7848 5472
1773 7957
5545 77
4394 3631
5218 6723
1063 1517
1227 5894
5865 8240
10484 3875
1238 8818
7623 1880
10203 5073
5928 9553
6362 3150
4441 2647
8488 8636
10624 1241
186 655
8905 4860
10239 8551
4523 41
3329 6489
4797 1266
5708 4861
2493 7149
472 9910
2714 5332
4842 1219
4910 8928
9229 789
1224 6154
8441 5522
3426 9579
4125 725
9628 6369
8652 5043
310 6649
8406 9128
7294 8112
909 5235
8860 858
5561 1172
449 1237
5852 3331
8981 7580
8577 2122
156 8056
3489 8426
8390 822
4333 3417
3019 2882
8810 10533
2122 8056
407 7623
9697 1554
6372 3250
6167 6277
6164 836
127 1238
1116 1214
3124 3398
8793 9471
8486 638
10103 320
10086 2648
8225 8585
6007 7951
7746 5252
1222 1915
2053 308
814 1220
1413 2152
1624 2853
3554 5951
7731 2538
4622 4140
4521 315
4905 6935
7293 5986
7658 1223
2466 3405
5563 3186
7707 330
8517 7294
3060 1234
9915 6038
2615 8610
8312 1253
2512 4128
1663 1227
6714 9204
3282 5425
9876 912
8294 1632
4034 582
6219 6946
5535 7533
748 1194
10624 8056
6314 6154
8307 1237
7089 9250
8093 931
2380 1790
1675 4009
2770 567
4127 6712
4324 619
10162 8409
2508 9250
4283 8506
4826 4640
3273 1172
5054 2516
1517 3396
9651 7030
6135 9021
5313 6145
6503 5865
6007 3151
342 908
71 8512
10047 1226
8442 4802
6168 10360
8858 930
1225 7489
1173 1786
892 5398
303 2219
7293 9107
10633 4761
3631 2319
4064 960
8514 7292
6489 9696
5027 1257
2696 3015
3635 9919
5028 8683
4018 8232
6152 2573
8406 5992
3905 8683
5035 931
342 5059
3778 5012
330 5831
1209 1254
7746 1092
6457 1429
8027 2703
1224 932
5357 9189
10717 8247
3136 9882
9926 289
4567 8877
9101 3773
4396 5960
5986 8288
2920 127
5752 8142
8406 1772
859 8125
1898 6168
1219 8189
3489 1234
7486 6119
8098 7712
5904 9018
8128 1915
7129 6529
2905 8508
2018 5964
6911 3185
5986 1494
1194 5494
2141 836
4728 10654
4546 4918
606 1171
4765 1910
7293 7291
9895 7580
7847 8711
8189 8901
3130 998
7085 3388
2827 1113
645 4125
7886 7488
8817 7182
720 4331
5561 8977
8818 2033
2478 4581
7719 5281
9171 9286
1194 3754
8129 7354
1440 6791
1791 6324
308 8858
1241 9127
6487 1791
317 6308
4619 6804
6239 10529
4646 7560
8733 4932
5870 9448
9950 8406
1209 9381
9063 5514
7623 9820
2252 6793
1088 9873
8201 6655
10513 6508
7289 2663
8013 4260
9645 5831
6007 6359
1176 7735
6414 9287
3991 6007
1881 3115
322 6094
7565 9621
748 8168
10105 3704
4235 2013
1194 1384
1143 3473
2122 822
10696 1858
7010 5487
7746 1238
8551 2985
8709 2898
1224 7951
5537 9832
308 8823
8587 7491
1037 5865
5459 2029
10221 5494
1200 8683
1235 3970
8051 8859
8922 2279
1209 2316
4075 8409
3234 8054
1238 7491
5986 7659
9547 10011
6253 9468
2337 9521
3044 8846
9098 7215
3631 9317
3070 3777
1233 3958
7574 6059
9387 9138
9015 5321
2739 4829
1364 4302
3154 1070
3544 1572
10335 1753
6343 10613
6154 8592
9485 9244
8637 7625
9044 1084
4076 6490
7768 8741
8468 9384
77 9654
10649 315
8508 5091
3136 761
3374 893
3204 2923
1269 3956
9748 3446
1194 7546
8749 10545
10435 6940
1942 2710
3093 2512
4776 6801
5412 6570
1880 10103
6793 9711
1926 1226
654 3136
9603 9547
6286 5826
4299 1223
8406 9120
3791 8409
2418 9713
1791 478
4217 121
7609 5009
8075 3815
2575 6712
1786 5951
6152 1176
2123 5276
9605 9518
5333 9063
7331 324
3375 1219
7382 7557
4008 9298
5341 7791
3335 1572
3204 6686
1522 5031
4279 2730
3405 1847
6351 4078
7210 5562
6620 8542
8843 5520
4658 3262
6846 5306
8139 1205
3631 1229
8090 9579
4619 2002
2326 3374
2846 3400
2053 2443
3280 5986
4864 10307
138 2021
2206 1647
8433 2152
5180 9526
10556 7280
21 1240
10209 10428
654 7676
4215 1198
9435 3123
4069 406
5856 10149
3414 2640
732 893
6152 1179
4183 2640
8835 6494
5596 3778
8855 1276
10083 1644
5520 753
9194 5434
1915 3544
5545 8637
3765 7735
8817 7496
3374 6658
1225 6570
3280 6142
1556 3520
6638 3967
3519 6360
9094 8683
5156 782
6448 5075
7090 334
5929 856
2498 263
1237 2294
9194 4370
8486 6286
2571 7291
1225 5831
4634 3908
1640 6424
10176 10646
3374 6649
3786 10247
9718 400
845 2087
839 8359
763 1544
5830 9223
4955 4418
4297 9674
3331 7489
6581 8308
10132 40
8301 3418
4833 4860
10635 1926
3851 5831
8871 2260
1194 5881
2724 1860
7129 8844
5710 8819
10280 315
1453 1202
318 9450
1235 2153
6987 9924
3331 156
347 3778
7974 8506
1221 1572
5555 9299
9655 1234
1278 748
318 8527
6946 6306
9042 7489
9021 2383
3631 5752
1914 6491
1219 10397
3621 5986
1427 8056
7251 5346
5703 8140
2388 10409
10335 5709
4879 1144
7279 6923
1383 2823
8824 2176
10206 9704
2446 7743
1171 660
1926 9520
5494 8514
8551 8350
3183 5091
702 1041
1235 1221
7286 4900
9471 10195
4128 10544
1378 7755
6148 7591
1183 3774
928 4523
1544 8406
3597 4214
1241 1822
3280 4335
4783 315
1269 9655
1223 2568
7657 1836
9125 1666
2663 8825
4813 10399
8534 2276
9138 9151
6351 8273
167 6826
4288 8870
21 1569
7824 2433
9388 7247
624 1815
4395 3975
7291 7768
8886 8691
8056 1238
8535 9910
4898 4640
4183 8544
3138 2533
8577 2261
3418 10724
327 6305
12 2695
2537 1735
7289 9046
1353 6228
1787 745
4508 1782
1303 6148
3090 64
9591 3654
7336 814
1156 6414
156 4716
8185 5951
9526 587
1159 8516
8716 8528
5865 6549
5025 7329
5251 1428
5517 1241
4246 8835
2867 1221
7627 8056
7353 4051
2126 7542
3414 320
4578 1185
1250 1192
10397 3375
9993 2331
1235 3213
1463 6851
5240 8812
1205 10571
1756 2517
5986 3175
8242 9299
2457 3090
8522 3228
8834 8826
7945 2459
9903 2392
9129 852
1197 1224
10085 5194
1229 7339
3599 5681
5929 7656
1111 2155
4067 5859
326 6891
7230 2572
9661 6617
3703 3630
6007 1804
2501 527
3374 5991
2272 5561
1206 1582
4046 8441
4543 4567
8849 1544
8426 5831
9588 9848
1463 7200
6491 1199
97 1915
1268 6474
8288 7768
8264 3371
9362 5001
1383 9262
7643 7289
9287 5894
3777 9392
6055 7748
4125 2756
893 9655
5158 1219
8092 6549
6988 8283
6368 10636
10352 1624
4129 1491
8959 9233
9120 138
1914 7367
8514 6904
9110 4070
6057 8542
8174 9782
9805 9742
9042 3728
3134 7076
10428 8350
9534 10277
10053 7601
6676 10241
8056 1758
6379 319
6529 2342
7483 1153
2984 9927
5939 5450
1222 1066
6217 3167
3963 8939
8410 10098
3774 242
10717 6168
85 5180
318 8829
7339 4765
9664 9064
3508 8535
335 4860
7090 7603
1226 1194
5561 9698
6469 10553
9926 3042
5561 1171
307 6055
315 1491
1463 5737
5497 3294
6505 10549
1181 10340
6019 5881
2320 4078
8189 3280
8528 7623
2329 101
6068 4337
1172 8858
9491 4619
325 9317
348 2405
3386 960
8988 4378
6558 9910
1181 4271
1453 4260
5049 3544
7259 143
8075 8508
8843 8075
8857 8116
2140 1772
860 8508
5276 3204
3282 1544
2574 2405
1293 2226
10426 5527
5243 1175
6967 5636
3261 3544
5564 3623
5530 86
4898 5776
1426 1430
7997 5637
6646 9415
2924 1787
2589 8506
6993 4293
4126 325
357 6361
8075 2920
1171 10409
7218 8406
7562 1971
9900 5276
1814 1926
1926 6945
6137 77
2649 5636
1349 7832
7483 2300
2498 2607
8528 273
6340 6620
6491 1132
449 8990
5244 1308
7380 7129
8511 4478
322 2422
1812 2319
6265 1191
3988 8458
3329 6168
1965 7367
9127 7735
7164 1435
982 186
2319 9298
8544 4331
7565 1786
6814 7447
8368 9120
3375 4666
10426 8054
1238 8409
2272 2206
10489 4453
6130 102
1599 7067
1179 4696
4077 8426
1269 1191
1233 10164
7146 1175
1172 156
760 10333
3387 7425
9058 4125
8619 8619
7289 1238
4130 1171
5831 8182
2542 10480
4925 8454
7488 3070
6739 9229
3183 6895
2640 9854
8472 2756
724 2550
3000 10299
9850 1225
2735 10011
295 7286
1194 4125
6123 2319
8110 1721
325 836
8174 600
2274 2451
2533 1775
8426 3147
4952 4125
2640 638
5073 2342
2679 4219
7291 3659
8929 2314
748 7266
6793 5858
7278 8312
5813 1221
8684 3666
3630 8691
6337 5512
8280 1490
6443 8111
8522 9521
1334 893
8709 5437
8407 7504
2272 7292
782 6208
7288 2577
1226 4580
3679 3600
6829 2533
2640 7339
3181 1181
6289 1241
10435 299
928 9604
7980 1188
8709 8957
3583 6540
10009 7976
2827 10625
638 6718
2614 2033
8886 10456
8483 2923
10172 6154
7916 4209
4112 8827
8406 7832
2889 2064
2457 10717
8860 1608
8432 9635
8409 7229
10456 6445
3319 5636
8368 7557
2897 1202
10391 5515
5882 315
8274 4098
2053 7169
1847 1224
928 5895
8148 954
407 6733
4125 782
1923 9871
10624 3908
9555 3703
7743 5830
1833 1269
8549 9726
5909 8516
9673 1179
4791 8551
1229 6839
8544 10717
1820 507
4860 1692
7230 7766
1382 3331
9040 4460
893 1447
2640 8816
9328 8894
7129 1427
9526 9175
5384 1986
3671 8426
3908 320
2270 8881
3243 3600
892 9504
365 6124
5230 3752
6617 1241
7129 4943
2629 2577
10427 5398
8426 8861
3244 5062
2756 1757
3310 2127
5281 8759
6504 1675
928 2342
7421 8558
5512 3993
7421 4103
5808 2688
1430 307
7656 3072
3749 8818
3863 3267
6443 2252
6286 100
6148 256
4567 3206
2029 833
7139 7488
1181 188
8894 9385
5497 2538
342 183
2582 7836
8056 2478
2551 9054
3338 4781
4365 1199
8174 9591
6583 1901
4887 6213
1849 4731
4434 2320
4999 8138
1544 3193
308 3340
6987 7010
8189 3715
8855 6008
6534 3414
303 789
7283 2452
3929 6696
348 7678
4613 3432
5520 1415
8352 7421
1787 3222
2241 8502
4098 1205
8685 5772
1206 9316
9532 7034
1206 8505
3765 10221
682 10569
328 1229
1272 10103
8493 3703
5166 8820
4078 6822
9657 2932
1836 1786
8351 8285
641 554
6041 6351
464 9532
5155 9299
1926 1228
5437 8986
8252 6055
13 1176
6066 6366
4129 6549
9645 980
1196 6463
1849 7445
754 3213
4009 1739
9192 9069
2949 9508
3292 472
2647 1078
8409 3008
782 9397
8881 5637
2307 4183
2319 6399
3447 5703
2156 1772
3908 1227
7015 9433
638 1680
6787 10429
9368 7743
1241 5904
3091 1179
3269 1224
7336 6225
3441 6361
5862 4995
3233 522
637 7916
2298 8138
9247 6306
4126 5545
365 5412
9654 4905
4572 1086
4776 10450
3173 8684
2828 2305
3282 8480
8232 1098
3154 3181
8879 2316
2640 173
1653 4860
1198 8684
10553 6023
7678 3685
1028 3599
2704 7246
1517 6570
4444 7230
317 7286
3023 9151
8138 6250
4937 7390
3156 4903
3240 6242
5520 1179
1179 2628
6812 9398
1226 2272
4753 1785
3544 1233
8468 2537
318 6277
3244 4844
6148 7496
5186 9087
8846 1227
3193 10304
6558 1844
7506 9299
8611 432
3334 10073
4566 10332
5928 1117
1194 1225
5429 8866
6623 3115
5341 3633
1942 3072
3156 5446
523 5728
8528 6092
1144 267
10230 4622
3951 9901
7750 8733
5905 2981
7209 5511
3123 1202
3518 6007
2919 1065
5009 1632
5769 835
2622 9653
1615 2427
6359 1615
6792 8709
2151 7480
3364 7830
7603 8825
7216 4853
8831 999
3136 347
8825 6354
6016 711
7928 8516
8189 9448
1269 3123
4859 7330
3403 1240
1173 2663
9621 5770
1228 2465
2909 1853
478 10206
6739 1426
1222 2756
7581 5118
326 5334
5031 1259
7441 7247
6369 2437
600 9550
1198 7210
3123 1926
10435 9222
4397 365
7804 5520
318 10625
4939 3489
1925 4774
228 9397
8759 10258
7920 7601
5437 6719
2064 8239
6612 7581
1202 2213
4618 10724
10416 10438
6008 303
1202 3374
2320 5338
4037 5859
5581 1164
8973 6306
5459 6379
1206 4861
6384 6240
8406 2640
576 5234
155 3269
5565 7737
4922 2298
1735 255
6658 1095
5276 5494
4952 2653
1926 2592
8749 8759
401 9227
3431 1229
2653 7746
307 4165
6016 4049
892 458
5514 10173
10657 3866
6785 4952
9927 10435
5545 3310
3156 3281
9021 8252
6460 8828
1192 8486
2895 2581
2018 5008
5849 7636
8821 9502
4776 9046
682 4826
5824 6145
5831 2013
8117 6190
652 10009
6219 4937
9579 1235
864 1205
6354 2319
1782 7336
8711 5319
4657 428
2336 760
864 2663
5073 7291
3387 1144
331 5234
6852 8116
9811 9073
1428 9120
2571 8088
9938 8056
5306 1841
6491 2759
9361 10418
6314 3342
2433 6281
7720 9825
8892 1181
10361 5566
6289 8368
2846 9043
1194 10585
2157 1915
2602 4860
1317 4078
6168 3680
6168 8273
2317 1671
1194 8494
2299 9387
7184 5452
5357 9926
4211 3704
8683 2342
5073 5768
4897 8263
1172 6465
6549 1055
663 8610
9120 1416
2936 8495
6489 5059
852 97
8124 8427
1229 3023
2152 8426
2854 3205
9906 6491
4922 303
8189 1223
319 7829
10534 1757
10189 8835
7722 4125
9848 7546
7803 6447
4738 1739
2648 2053
303 9388
7291 2276
9454 2206
7656 10441
3167 3138
7765 7686
4918 8691
5073 4335
8094 2962
9668 3766
121 3987
433 9847
4078 5446
8126 1223
2322 5929
2010 4240
1226 2920
1225 7971
1849 3206
768 8189
9460 3703
6793 2812
8409 121
8864 5105
4098 5091
3244 7412
1176 6255
8486 5152
527 9526
6392 791
8844 1733
4358 9558
6837 1198
7736 466
8441 6152
8201 664
4127 9289
7470 1259
8718 9070
1525 864
10542 5025
9238 6106
3054 8514
748 733
4566 10303
1224 2430
1261 5843
2592 2835
2342 6007
3643 5341
4889 1219
41 5437
293 1455
6016 8090
7580 1181
2032 5091
8939 5141
8682 6152
3600 1522
10717 7971
8432 8129
707 2550
10625 8508
7016 1201
7919 326
9880 682
1857 8056
1799 4900
914 8545
660 5437
5751 2319
10428 1209
280 6448
2640 9127
5406 4667
3023 322
2367 4613
410 4242
4848 7329
4297 10409
1192 2089
2880 3666
1164 2050
2279 449
7643 9652
4070 9709
1724 1269
1585 9873
1235 6620
1205 390
348 1926
1197 6272
5751 3154
1223 6581
2647 4898
8239 318
8143 5034
7230 8849
2824 5831
4642 3310
97 5437
6154 100
6261 10303
6055 4919
8609 1724
8252 6617
10449 5524
8857 9299
8185 10699
7658 8056
2846 5548
4125 6923
6503 1225
3124 4026
9484 8957
7847 9972
2024 9307
4330 1194
5407 1191
6744 2865
10051 1214
10459 2279
3337 8478
165 3054
10438 1205
280 3206
6793 1191
4195 8816
5240 3666
6228 6393
3703 6618
8835 2359
5563 2430
8173 3473
834 172
3516 6491
5093 1176
5916 10084
9120 5415
666 2899
9400 1309
4026 308
5375 5304
5451 682
9702 845
1071 5942
1111 4861
5513 2941
6998 3447
3566 19
6949 3655
8995 3654
7640 1171
8922 2887
7658 8117
8368 8445
9127 10238
8239 2457
8843 641
8930 342
2640 2902
1181 7621
5637 8496
4502 6829
638 6168
10583 3572
8820 981
9194 3376
347 121
7686 1621
8316 8991
3966 6148
336 606
1175 1437
3357 7686
7716 6506
3310 4036
1896 4851
5567 10712
8353 5515
10030 1737
8626 9039
4864 7215
9489 3267
1239 9707
5939 3703
1194 8517
10367 6490
3877 8610
5708 6148
5400 4128
10303 686
3781 1868
5306 1224
4063 5986
7556 1511
8811 5379
8200 7329
3489 1772
3778 9579
6048 2156
1175 5459
9018 3156
10340 5939
8189 10696
6969 6491
8392 7506
6733 7488
7506 257
4970 1206
2617 1346
5929 6918
1562 1149
7368 4623
2280 5637
9186 7565
1236 3267
9574 9652
4806 7456
4123 4111
7292 8321
325 1190
7205 8541
6793 7847
9697 1452
3777 8372
2003 7489
6309 5831
8056 760
4524 6314
1181 8849
3716 7601
8821 7129
1898 1175
1491 5752
2302 1070
2840 7039
7018 10435
10484 1206
2804 5514
3924 3907
3588 5776
7266 303
8991 8129
2640 2324
10232 8826
2955 9650
8409 2280
4922 7055
6491 7880
5849 1572
2035 7750
10221 120
4069 6226
6226 1772
2498 1775
317 155
2135 3883
1199 1225
5472 7215
7444 2305
9935 5929
144 253
8544 1455
6647 2923
4932 8835
4484 308
6698 4662
8598 4564
6489 5751
10332 5412
7219 8242
9344 7949
4898 1944
5503 6872
8609 8812
4526 315
10207 5264
10609 6923
2319 8573
7057 2486
4355 10661
8718 7785
2257 9650
8426 2457
5276 8855
9485 9042
6970 4298
6016 1249
1175 4001
2155 5240
3718 1176
8894 6226
8528 7205
9488 1013
2121 5831
1631 8835
4386 399
7522 8350
2875 7506
6485 4330
1942 8831
5112 351
6278 324
1241 4479
4985 3784
600 8368
67 8056
2537 7763
9357 4542
2127 5520
6542 1798
9156 8527
5841 3911
7811 9230
3310 6154
8551 9783
6117 3154
9627 1147
6501 5417
9954 3917
3822 6891
6427 9286
3839 6055
10181 1222
8551 1926
5497 3273
5386 3900
3374 3690
9115 9394
8822 709
1491 8293
1452 7731
1226 8515
4215 4199
1732 1717
4154 7055
5880 5156
7218 4900
5514 4278
1385 1065
3348 1926
5566 2259
3963 836
10299 8426
318 8077
6638 7294
2625 8232
8826 1237
7780 467
4446 2502
2206 3534
7987 4214
2276 4379
4301 637
878 8409
1222 6525
6007 4029
1171 8822
2237 4123
3012 7162
6830 473
5448 5437
1199 1205
4692 6072
4129 3205
2252 7022
8238 8527
8506 7336
6489 8858
6506 3335
6007 6007
2575 1986
9926 4861
5968 4433
4861 1922
5971 7044
6007 9848
5459 1224
2728 5460
10242 6548
8879 9467
3474 1305
8825 6008
315 5831
6154 2889
6286 8492
1224 3494
8835 3206
318 3208
7657 2866
7517 1198
7289 7330
10544 9579
2840 7735
3576 10635
2677 5062
3489 2592
4007 8426
2266 1213
3653 5636
7129 908
7627 9203
5370 8116
6507 7804
1209 1176
7496 5218
8512 1095
9956 1431
368 1253
3908 318
4297 5405
4044 9114
10545 6289
6154 9194
1653 6361
1849 1176
1389 3301
858 5636
7677 5234
4706 2775
9661 6620
7588 10036
8137 4214
3703 79
6366 10106
878 5849
5929 2793
6007 8288
4394 4231
79 320
318 9098
6490 706
8568 4396
291 8189
4125 9502
4952 5276
7891 6372
1365 8448
4861 5752
6953 7496
8991 10166
1777 8178
3655 6529
5291 9129
7897 9433
4388 7152
4633 852
155 8216
3154 864
8721 7370
8409 3280
7486 2053
7486 587
5572 3755
4261 8819
3705 7508
8733 10640
10149 5034
6043 8811
8826 188
6409 4931
3190 4459
1435 1788
4006 5257
127 637
10158 5391
7572 845
4338 3839
8871 2279
10724 8134
10158 1142
7175 6284
3839 4230
2804 2137
1069 2319
5011 8444
3608 9287
433 1202
2592 4839
3429 2049
7455 5951
6908 2336
7339 7483
4667 325
8748 4342
7801 8201
642 4898
2919 8866
5573 10655
3508 8515
4716 8709
100 4810
3687 3193
3280 2122
7508 365
121 7447
6007 1181
336 7719
1735 2900
8517 6146
2031 9448
6227 5446
315 4816
7643 3152
3339 7491
3280 7565
8321 8709
6168 8903
10428 10208
1454 6152
7289 6739
304 1197
5563 10544
8991 7612
6851 1554
2572 326
4078 8464
1196 4129
7581 5056
8115 4763
9900 2978
8834 3205
7750 6372
9517 3630
9696 9053
6587 5515
7483 1228
6075 2127
8846 2756
9723 10428
1394 5139
462 10209
6953 8626
7904 4709
1739 1902
2467 3218
6528 9651
6410 2134
4603 8127
5385 7229
1427 10707
10635 1406
10318 3746
4709 3297
6782 6155
417 4951
5128 3124
1179 293
6363 5918
2708 7294
7972 5385
295 366
7289 3538
251 2178
1175 3182
10717 4706
7920 7055
7065 9984
9387 2087
6988 8858
6139 4775
7055 9806
6310 749
9492 1369
5281 7421
6709 5515
8709 1222
6036 86
6258 4297
690 9654
8834 8189
527 4331
1228 1191
4498 9048
8544 7623
8299 7291
1791 5108
5768 3479
8797 6491
4090 6232
7834 7156
1228 6390
10441 5928
1221 1171
4297 931
6491 10479
5006 6219
8089 1631
1179 8866
1179 3237
9239 7129
4457 1179
4031 8765
8590 10221
8545 2659
6168 1172
10435 8890
8683 3956
2582 185
9441 1720
10338 1234
7019 7289
6277 1199
8137 3958
1739 7533
1199 8843
1015 2571
6490 10049
1945 7364
4429 7400
9058 71
8412 8252
7508 8174
8127 7811
8845 1172
9335 10436
5062 1071
10307 6529
7557 71
901 8625
9520 7565
1233 5317
8528 10623
2335 8273
9330 9963
789 2622
8557 7830
6570 10147
3385 9600
5472 8512
2176 8288
2569 619
5302 2640
2299 9069
8454 10544
8113 3631
6340 8299
478 2354
4924 5881
8198 4331
5859 6842
4540 2907
7247 1181
3123 3704
2827 7034
6946 121
7570 7259
317 8486
8514 3134
4630 8860
4284 4546
8269 8353
3781 995
6232 6264
4567 7505
3630 6842
10151 1231
1177 7470
1214 6701
1334 10570
3167 6504
5460 5233
4677 5514
7147 8320
4905 8940
6490 156
7234 3010
1240 7129
342 8516
6139 2018
10098 7831
5709 7627
8998 8353
10635 2886
5209 3778
1200 2059
7428 5514
9288 6372
7746 3023
6167 6589
6822 7603
1735 1192
2443 5240
6940 4130
2067 1899
317 1491
3655 8886
6406 8854
3246 3077
9120 10362
3167 120
2504 4619
10389 7486
9214 155
1200 4702
4939 7583
9002 6678
2648 6683
9320 10626
1214 9299
217 235
7635 2923
7543 1221
6379 8991
7747 9448
7489 4396
5176 2804
2796 6505
8860 5870
6988 8516
5560 9382
9919 6507
1172 2342
958 4952
5386 1776
929 6913
669 2804
872 7193
7421 10686
8857 8426
9299 7489
8813 417
3029 10668
2874 9457
1172 4070
3908 4931
6789 9640
96 7286
8517 2800
1179 1227
5437 3151
5074 9650
10626 1171
3668 1209
6057 9967
9018 8750
1945 1179
8516 8426
7941 4297
7302 8886
1739 1192
8242 5082
7768 1231
3360 8246
3630 10625
8952 1517
10395 5859
8749 4797
1223 9623
8239 2516
8683 8878
156 2154
7289 3124
4878 5712
3332 6803
1191 1491
8511 8174
4709 4076
1211 4861
6452 4125
2397 9810
7294 9661
4851 7567
3282 2006
3090 5986
6616 908
7643 1234
1237 3680
1849 446
2301 4900
1734 432
1463 8096
6286 3782
9540 2568
5968 5366
7055 2575
318 7920
960 6616
3593 2584
3607 9519
1855 1526
1171 8890
3311 3204
5497 10362
8426 3206
9002 6489
1219 8294
8834 3998
1175 8138
3091 10449
6466 858
5473 1735
1450 10149
1143 5507
348 641
9248 4719
9257 664
7805 4931
3205 4180
864 582
10063 8171
2327 1165
7743 8116
3644 6007
5517 1171
1316 2178
374 3204
4418 4861
8390 9236
3282 4702
5748 927
9532 8388
8392 9419
10435 2261
852 10371
5237 1427
3015 8496
10172 5908
9018 5830
296 3839
1571 5515
7445 6219
7486 3765
9767 7543
1441 1240
1915 2568
5034 1165
1228 1238
10670 4156
2033 4130
4067 2433
2899 2537
320 2627
1175 9913
7743 6379
2356 997
1787 3995
9287 5859
8051 4938
8120 5194
3228 3414
7648 4839
1502 5964
4900 2799
4127 7074
6702 1084
7055 7537
6021 7444
6154 8620
5962 9040
6490 3282
8835 6702
4067 6356
4127 6813
1206 5419
4681 7718
8990 1171
6793 2700
5868 2663
10131 8783
2640 5302
3906 7215
4522 637
7830 7508
1241 2122
2137 6400
9416 3631
10389 10220
690 8515
3432 5091
8625 3385
1228 3704
4620 9418
2878 782
642 10220
8867 1131
2837 7241
6842 7391
1021 4861
1179 5462
4368 9838
2225 5039
10626 2177
8486 2150
8691 10377
1215 6016
10438 3091
4124 3983
2828 8831
4903 836
166 3631
2053 8515
6040 10435
8350 4922
8448 4131
10162 2800
6055 9002
8864 1849
1238 1223
8508 5929
8555 6427
5515 8189
8527 1164
5132 2465
3487 4738
8005 2342
1199 6277
1739 6286
1365 10241
5385 10678
5881 8955
5865 4006
147 6720
1222 5562
6148 7767
5281 4268
4123 9205
8406 4129
7656 7129
5724 10726
5110 1616
7329 7590
3193 901
6521 5850
273 1227
6360 6232
8517 6504
6369 8239
3209 8486
1176 6714
1636 2573
6174 1025
4689 3263
9018 7496
7811 7489
3636 4918
10116 1198
6506 1750
7018 7489
8733 6949
4572 5545
4932 8991
3023 10473
2813 2538
8185 1199
7039 8512
5573 10426
4861 5140
1921 957
5871 357
2417 1786
3193 8822
5125 2269
6491 6789
6182 1179
7216 1790
8232 9395
10330 2319
7090 9227
1206 7157
10544 8056
4753 6219
2802 8392
8587 8092
618 4998
1450 1179
1202 3758
3595 4702
3301 1774
8517 1977
3995 4581
1750 1229
2804 8277
8746 3488
10277 7315
5339 6570
2640 7187
5787 2273
3715 4850
5929 7055
5849 7957
7392 9973
2576 8238
6508 5246
1215 306
9189 5939
2840 8180
6842 3273
6007 7923
77 8762
3654 8823
2328 8406
124 8584
3491 183
326 8855
1205 3838
8796 7250
3205 276
1115 8692
7218 2465
3576 2550
3780 5463
8826 3124
5385 9684
8449 8891
1086 3564
2802 2547
5514 5986
6616 8893
3958 7557
9485 7055
10097 5544
4951 4026
4328 3398
1772 2335
8426 5240
6508 1735
2819 6153
3716 7294
4127 928
4173 8551
1215 2257
2538 8120
8496 9851
2512 6824
8846 9286
6896 216
9670 8506
6007 6168
10249 3414
836 9087
8799 9361
4248 8511
1194 3465
8551 2493
1215 6847
7422 4105
5222 6268
3775 3987
6277 4125
3817 1453
5409 6784
1234 1215
2795 681
3044 4214
6148 1238
3158 5270
3205 2537
1146 6359
10725 7707
1390 1197
2923 8823
8587 17
1198 1215
5636 2971
8688 928
9298 8440
754 7372
5566 10428
8368 5509
5566 5439
6549 6017
9136 1406
2001 6650
3158 3705
7586 1230
1561 1915
9044 9510
6530 8735
4643 10148
2457 6487
3374 5636
641 6528
4902 5260
7489 5563
2640 1365
8861 8004
1231 7154
2663 9870
3282 1227
1491 10265
6716 9652
8486 4247
880 6489
790 2774
3891 8797
5115 7711
8593 196
7636 2804
5180 10162
9673 7214
208 4861
6289 336
10097 1238
5514 445
4861 8823
1728 9972
706 1364
8116 8849
2622 9901
10555 5951
4561 6793
23 236
6234 7603
914 1356
3908 8544
3576 7277
3576 7591
4942 5034
3563 10304
3237 5562
3956 9910
9189 6286
326 8185
1787 7486
1234 7803
10303 6922
1176 1798
4668 2380
6923 9434
8349 1084
5022 4952
5494 9540
4705 2365
10624 641
8656 5850
9506 4124
931 9657
5823 162
6366 10588
10144 5028
7086 9242
6038 876
8409 5939
8392 2149
300 2157
417 6286
10612 6869
8587 1082
8709 1181
4938 1228
2269 8269
1206 5460
113 8609
1156 2529
7426 4974
2150 9134
6987 3928
6764 8447
2793 8056
8810 8861
5910 722
1914 3432
7044 6319
8056 253
8835 1113
5868 4129
7312 1196
1698 8189
7522 7373
8759 134
9880 5722
5199 5830
8511 4248
1191 7329
4070 10544
9584 4278
1228 10296
8720 1935
5939 9704
7057 2451
4524 4127
6057 8861
7377 4375
136 2802
9904 7501
8849 5865
10435 9195
6152 1145
7743 10274
8587 8289
9527 5929
7920 744
641 5276
4293 748
3329 4347
1790 8201
10027 5061
5093 2131
6756 5292
1735 748
3995 2123
1225 641
2543 5056
2574 1145
5566 8312
7803 7030
1147 2845
3392 5885
1785 7677
7897 5514
8511 10389
1205 6443
4677 4763
1525 7656
5276 315
4617 4861
5024 10142
7640 654
8518 8140
1790 1038
10402 64
4882 325
8810 7294
8823 1171
4865 2443
4763 10200
748 1206
5813 8854
3822 9910
2125 2342
6783 1199
1791 1197
572 1379
1234 8684
1215 8185
393 1209
3600 8350
3547 5026
6721 1615
8829 6793
1200 1235
1485 9048
7831 8881
3090 6085
3791 2460
1154 3208
7496 2538
6354 5929
6315 4572
2471 7779
1228 3892
7033 8834
9910 2247
4378 892
3208 1077
2849 6287
7456 2221
5515 6148
7350 1554
2931 6616
4125 5349
3092 10544
8029 3703
3705 1428
9910 960
134 10456
3803 1198
7802 5257
7716 5929
5525 4932
9787 1200
138 2533
9797 6008
9526 4004
9316 314
10049 9972
3007 6923
9954 1234
1172 9764
1113 3204
8185 1200
8095 8709
6656 2919
9546 1838
4837 326
8432 10435
6891 1227
1291 6562
7735 9654
6942 7827
6263 9807
3782 1491
7989 296
6461 6340
1306 1228
8831 1455
7546 9190
8201 9138
488 6490
6119 8089
1215 2572
6542 5929
9818 1739
1790 3655
4213 10544
1089 9697
10668 7167
8110 9588
9789 5277
4513 6923
1234 2293
5929 8426
8691 2837
10513 5437
10228 6016
5929 5276
1237 7129
7424 7643
4655 3907
4129 348
475 351
8295 9240
6007 2397
8136 8829
3630 3234
6086 3167
162 641
6659 4714
3193 2767
3957 1228
1181 631
2923 2924
9813 1662
766 5637
1151 318
2213 2899
10281 660
1790 1225
7259 8056
8829 5545
5498 8426
5830 5281
6491 6430
7129 10383
10027 2319
3374 2517
3376 2342
8409 984
7305 1206
4660 6302
6380 1082
2538 5010
223 3350
2824 9698
6181 3788
6525 1015
7230 8190
6989 1063
3121 5281
2640 5214
1226 3091
9299 2533
5236 8169
2813 8812
315 3654
318 5769
8684 1790
2147 2510
2802 5636
4533 2385
320 5544
4571 8821
5091 5370
6505 307
4485 6946
5010 2104
8709 8138
4124 9910
9848 342
9903 7592
9716 1408
5562 1231
10449 10063
1194 277
7286 7293
6801 1179
7229 6134
9400 10258
8890 8759
1096 8173
6508 5498
1494 4534
1491 1900
6532 3355
6037 9299
8138 8844
2298 1175
3655 9936
7129 620
9873 2534
1798 10397
6426 6145
7489 7247
7690 8825
3084 5341
6063 3747
6015 2537
6240 267
3204 7763
10318 2094
6016 8129
2504 1444
10141 3908
8864 2122
8590 6843
7968 10367
2897 1799
6168 6793
10393 1686
7129 9362
7768 6503
8426 1525
8759 8508
5599 1171
2244 5515
8620 9398
5515 5752
1235 74
10095 326
4079 1840
3916 6160
3018 6359
6489 121
493 1697
9499 8636
156 2240
822 9846
7617 2273
1167 8169
2368 9471
1808 4009
1895 4952
4763 1428
1240 6137
7065 1314
6021 5783
5392 1230
1179 2574
1430 1006
1198 641
9649 2996
7569 1063
9569 3848
9820 5849
4733 3266
4846 6542
1786 2270
3834 1192
1171 1176
3206 864
10435 4860
320 4756
7496 6137
4230 3414
6152 4231
144 9577
303 8684
7294 6793
1233 147
3310 1901
2544 1200
584 1180
4699 3908
5503 10450
1757 5306
3261 8810
5241 6057
4214 1215
3147 10409
4127 7289
9458 4633
3354 303
4414 1523
1849 6489
3333 3601
8350 41
173 1387
931 1192
1843 9821
7445 3121
7229 10162
1921 1224
9098 7229
6007 8868
1234 326
342 1226
8093 3419
1773 9126
325 6306
3586 817
7129 1918
2238 8564
5830 1179
9910 4133
9923 4020
818 1921
7488 6696
10303 6282
6226 10691
6430 3600
3600 6569
8238 5986
2283 8189
1234 4861
8238 836
5341 4127
7828 5276
1175 10332
1197 6891
3208 3301
2279 5437
5487 3615
7229 5768
308 6007
3600 9316
4130 4450
1700 8506
5105 5515
10221 2860
4903 6055
3572 2116
6558 8350
8831 4475
8857 836
9299 7483
315 1235
3597 7421
6934 1732
1194 836
2433 2019
2457 7805
5596 2704
3984 10243
1849 5461
2494 6164
4982 445
1352 10166
1194 10435
1699 5548
1224 7643
1224 3138
144 10303
6016 2802
6137 3583
6918 4903
5281 1517
3328 46
317 7809
9097 1200
1071 9120
9363 6793
1517 1833
922 4174
8655 5459
3267 1228
1888 3954
5422 7192
5107 6037
9696 4861
1209 5774
7750 9490
7504 731
591 253
8056 310
4067 4860
253 2387
1175 1191
8426 2798
8406 8137
4385 1427
8991 308
7297 1798
7293 1202
2901 8834
9820 8823
4491 5589
1926 9539
9294 1144
7292 6623
6450 8409
347 2263
9682 1241
2210 3167
4289 2344
5389 5276
901 2865
2220 7916
1085 6824
8022 4394
5401 7562
1172 10299
1888 748
7292 8138
8733 4130
3392 7426
3668 2137
2154 1191
7508 5897
9008 9845
6640 7919
5396 8765
1426 2445
1455 7569
7367 1615
2316 336
6696 4781
7748 8454
893 10442
2279 4234
3085 1392
8621 9654
4331 326
1179 6644
8619 6314
4130 5027
336 180
8225 8518
4128 3215
2342 5390
2120 6520
9824 79
681 1173
5093 8392
10693 1192
8351 5233
4064 8242
1176 5986
1849 2053
1209 3303
289 9098
1171 6619
6789 9876
3998 3483
6242 3799
9698 8890
4716 3877
8637 1910
2342 5169
322 3654
7635 7248
8845 1202
3193 9718
9897 9042
1221 877
7920 3655
8502 7900
5515 1982
2569 3441
3267 8834
5053 300
5046 3326
1172 5408
2443 9820
4484 4407
8361 1269
3491 9910
293 4926
5304 2267
641 4126
5958 8844
3206 8952
3977 1191
9209 4860
7865 7254
9192 243
4898 435
3280 5010
5112 2575
8923 8223
406 4404
6782 3140
7250 5566
9709 1045
8630 79
8406 2210
7339 3631
4982 9008
9040 253
2147 2648
8557 1544
5415 1624
3714 8542
9200 4200
7611 6542
2122 2172
9645 2882
2704 7292
9040 4378
76 9179
3280 4890
2493 7658
7508 3234
4645 9063
1231 5062
6528 8056
1205 6125
7236 5699
599 9972
23 9054
7538 7241
365 6504
6467 8776
1078 725
9511 3878
1454 5515
9138 1206
2755 8917
1238 269
5323 6334
9236 7297
10570 1298
9117 8127
174 9187
6099 9486
2271 10717
5865 969
3814 5710
8512 6987
5275 2840
3654 6254
1926 2158
3123 5562
1791 1426
5081 7289
6088 6444
6656 6528
7701 6287
4276 5093
9795 8542
7353 77
5947 2907
1881 1522
2543 9433
2628 7623
2108 1965
3655 5948
1018 622
3662 9120
156 3560
8890 6339
10428 1013
8821 2457
204 287
9782 2122
9456 1237
325 1921
1234 1624
2162 6154
3895 2645
1464 3498
4473 638
10625 6361
5904 5859
1624 5515
9916 6714
2298 4861
6489 6617
3419 3398
1720 1229
744 3847
4126 10712
8810 2387
6369 1824
10238 1722
322 8132
3138 3421
8709 3536
9304 1075
1236 1171
6537 1226
2108 8823
3967 1491
2273 1238
1225 2511
2361 6070
3154 1181
637 2648
7656 5910
6824 7491
8368 2167
4249 2457
8361 5195
3979 641
1240 7657
8831 1224
6548 600
6824 4737
4446 2219
7746 3023
1197 10134
8171 2446
2812 10284
1600 7627
10009 4324
9665 858
4049 8855
6228 1415
6289 1844
8835 3416
4127 6366
209 2262
3329 1632
1171 3668
5881 3991
3332 10389
8762 782
7748 8242
315 8829
3087 1914
8477 1179
1235 1648
237 714
1215 4706
347 6372
8129 2336
6158 4152
4678 317
591 3138
1624 5742
9018 7331
8829 3193
6570 8812
8620 8232
8075 1901
2430 1491
8288 7277
2245 6227
5881 3073
3244 1491
6276 5939
5716 3464
134 8826
2176 7850
8406 406
5138 6683
908 7031
661 8986
3130 3788
2899 7129
4075 5463
2010 1175
9195 7181
7129 229
4126 3755
1930 8755
4127 8030
976 6445
641 9087
8075 6148
10626 1114
4930 3387
5250 9532
6434 8075
6282 1215
8506 1712
6987 2131
1235 58
10435 6943
9299 127
10368 4125
6360 1194
2248 8139
5012 4148
7280 3263
10623 155
5864 7750
5483 3778
1239 2622
5180 1197
6531 3154
2300 1563
2457 6709
4302 3072
4686 1776
10447 7795
6598 10313
2442 5859
3385 3532
8427 9517
2882 5180
1612 8577
584 3499
6369 2537
1491 1122
2226 2583
7129 10149
6358 4873
4657 4861
9462 3576
6289 6059
4761 10268
5020 2804
6778 5566
6337 8351
8948 5867
3956 3908
5514 2804
120 4261
7918 1786
79 6163
9129 9895
296 1775
9972 8030
5422 2837
6007 8090
6491 7293
8139 1234
2123 8619
1428 6489
3147 1723
6914 7391
326 9849
6213 2279
3189 9395
7623 3792
7253 1219
5913 3905
5520 8842
9551 1219
1332 1181
3667 8749
8824 4114
357 7656
1045 2685
10712 7292
2678 5226
1814 2663
979 2320
1401 1221
8225 2296
1219 9532
7735 326
1485 10040
5042 2577
10426 4604
5412 10206
9667 1238
6057 1226
322 8459
2920 6369
2430 8963
2640 7770
9046 6137
8060 2653
3050 3907
325 8545
4508 8491
3134 4075
9934 1197
7065 9489
1612 1231
2342 1144
3887 1200
10106 886
1632 9927
2272 1144
365 1558
5566 1431
3970 2881
1154 6137
719 5785
641 325
8470 9548
7603 2776
5929 7294
3963 2262
8893 9265
6619 10698
3337 6113
5093 6286
10624 512
3156 1071
6227 2899
2127 8472
4974 3374
7251 5081
7445 1636
6225 4776
4129 9211
5396 10202
3491 642
6657 10485
7152 1910
4134 641
10250 8508
2653 5093
8508 8823
4068 3234
1666 852
6169 4905
10148 2537
7047 2319
619 1225
6384 9591
4125 6508
3877 8786
4078 78
41 1231
8928 2276
8426 5412
830 638
1473 8137
5515 8174
1148 3432
2837 5515
4952 3877
6334 2802
1184 1926
6989 600
318 3048
5478 6007
3263 1172
1231 9298
9534 8854
3429 7088
7590 3908
5929 6339
1227 3840
7748 8527
8486 7129
1544 1177
8780 3193
834 8860
3282 3563
365 6945
3387 7623
4018 1205
5637 6489
3263 8117
6239 3608
5370 10275
1615 4776
661 1737
5710 10435
9779 342
1685 2122
9190 257
4098 8855
1596 1848
3563 315
789 342
3752 4900
4079 4890
5259 6979
2157 7182
2733 3256
10606 2339
8261 1234
7612 8590
6504 7920
1535 10362
5093 8309
2147 10570
3266 4630
5456 3015
1197 5515
7183 9591
9569 1809
8991 3355
2433 7496
9228 3667
4776 9119
6040 342
1172 330
7491 10120
1869 9317
7368 10163
10280 9398
1240 156
10573 9448
6923 8183
1334 4078
2114 4130
329 6598
9025 8392
9253 1464
782 2141
7368 2457
3123 437
1291 7455
9946 5299
3908 7685
671 829
9316 7603
9528 5218
8514 6446
2064 3371
2408 9215
1231 5396
308 1904
7234 9404
5012 5894
2320 845
521 3631
9820 7506
8621 5911
8134 7832
1653 10132
8528 2513
3194 8496
6548 3751
6199 3090
322 10365
1181 8138
1428 3256
433 2212
1238 2120
6793 2705
6489 1269
1561 3562
7832 9145
5710 351
9489 2517
927 3532
4765 315
1215 9972
1260 9039
8528 3491
9362 7508
223 3206
7720 1757
8855 2866
5562 5291
8406 8091
4688 6793
5868 8491
4391 8456
7849 3208
10307 7375
6793 10591
7421 458
1205 4078
6870 10628
1926 7293
2654 3964
9526 3263
5329 8514
5830 2629
6264 334
10544 308
6554 324
4403 9434
1303 9657
3015 6756
931 4861
4098 6007
2361 5928
1718 9134
6247 6933
4069 1841
10128 2276
1197 5284
6105 9532
1491 6007
5515 3012
5312 2360
3490 4339
2569 132
5376 8128
6317 1845
2730 2023
6657 2430
9882 9091
2827 1171
3213 8312
6589 9897
6240 4940
3335 8817
6923 5929
1063 760
1727 9814
9433 4129
7996 1448
2329 5281
3908 4142
1549 1103
2798 342
1431 7635
3167 867
3396 7336
9099 7131
9815 7129
3805 2569
4124 1365
7291 1822
2547 4765
8371 444
1179 2802
7293 8189
8797 8502
5234 10696
1506 5904
2873 3138
4974 1021
10356 1756
9918 8056
2227 2840
8539 7291
9508 6278
347 1269
3655 4199
4076 6587
5776 8866
1849 7007
10631 10162
893 1238
5010 8093
5928 8361
5514 9655
8684 8978
10428 9867
1199 5520
5306 8141
1787 5276
2241 3267
5091 7658
2295 4857
8249 1197
2866 3732
8528 9154
4914 3310
314 3700
7291 10358
4038 4341
2920 2518
315 6620
4537 352
10544 8351
314 2258
7224 8152
7129 2466
8516 1171
7471 1430
1861 4126
6366 4683
316 9639
2828 5514
4067 1071
7635 8866
6550 2576
3829 3154
1667 10641
1209 4887
1209 2927
4420 410
8844 4496
2512 6811
8585 7129
4860 7686
8174 1176
307 8392
10480 5485
4183 7569
9507 1735
954 2082
7292 1799
1912 6016
982 9120
6190 6402
10623 9778
1271 5759
8544 4248
6286 365
3237 2869
5389 3817
6491 3254
7491 8610
2571 1071
5022 9972
3123 3385
766 5136
2822 4571
7471 4523
1926 5215
365 8368
1838 2213
5291 5566
2663 1206
1722 6351
3746 2837
1113 9738
1225 1778
3167 8624
6793 8120
2923 8488
10335 5338
852 4762
6957 6314
3586 5502
7321 1803
8692 6366
4576 6166
5116 6157
9520 6716
3655 10570
3631 2357
320 2812
5126 6016
7994 2415
9014 5276
7751 9621
3782 789
9360 1229
8406 324
7354 293
9540 8826
1240 1223
3516 2257
3193 7002
2633 6359
8116 21
6443 5928
8684 8515
2812 1900
8893 5894
8759 8834
4069 3230
3786 10544
7791 6563
1624 313
7501 9992
2430 8861
6286 5539
10332 7335
10250 348
4864 10570
8941 5518
8093 1861
3851 3191
3332 9581
3151 7583
144 1181
8412 2647
1818 2827
1175 8426
8886 9974
7368 2569
4938 5321
3418 8048
414 2653
2840 3154
77 1226
8147 9115
5830 9513
8991 2961
8843 6092
3474 5544
4173 1171
9636 7772
1491 5028
8955 3966
7623 3310
10633 7259
7518 3716
2240 4658
5276 1773
6081 7129
8145 7488
3550 1229
3746 5234
8607 1334
8823 3996
7508 723
10441 8454
1790 8056
719 6677
2210 2279
5389 3435
3234 1223
1428 9623
1219 8452
1194 8138
2550 3906
6897 4282
326 7246
1144 8939
6566 3434
10299 2279
7301 233
10162 1176
9517 8934
307 7334
9789 3205
7129 1980
1213 3633
1202 7017
4864 9012
10544 5306
117 121
6286 8199
8890 1144
6940 5446
1786 8321
7251 3439
6717 2360
449 8189
8551 1206
6492 322
7026 3244
10415 2895
4157 1773
127 9529
2602 9622
7234 1855
1239 929
5636 3781
7291 5460
613 8505
8606 9120
1677 8117
365 1209
3209 9973
8577 9698
731 7304
4396 2634
5959 5515
307 1237
3301 7020
5986 5377
10480 7129
4130 2592
2267 4214
308 1491
3630 1686
10698 4036
7707 8426
7216 5925
315 9621
2242 5514
5187 1179
4633 3280
9992 7229
7129 2331
3246 8522
2755 4765
3313 8527
1941 3684
1063 8390
6602 9263
320 10333
1239 2517
3535 156
2840 7987
6766 1866
3598 8132
3544 10698
8602 6365
1198 8056
8521 9974
9395 8057
1430 1206
10519 3208
4069 3989
4347 6154
3544 1774
7329 1240
4712 5504
3654 4761
8857 7603
6940 3282
3072 2272
1198 10091
7480 2206
10135 1930
836 357
3373 4861
5964 9547
4623 1229
8321 1427
9433 4556
8432 10084
8877 4125
8426 106
6362 7594
89 3156
9240 8834
3176 5341
2585 10544
4142 4550
9972 8689
322 1124
5240 10084
10095 5562
6715 8409
2900 988
8352 7055
7391 4873
8749 315
6433 3280
3580 6937
3438 3174
8254 8518
8008 6793
3474 7533
6007 1682
5894 5200
9435 1926
4458 1826
1735 8812
3527 8496
8709 3435
8189 8242
434 7107
7660 8831
4954 6649
4898 9579
1967 8174
6063 3371
8611 2158
982 8542
5852 2907
3471 8426
5881 5538
7293 3301
5091 7289
10208 7020
4061 3310
5637 4127
4916 3704
10428 322
10095 5006
1171 7339
9881 2919
8849 5929
1236 10277
1544 8361
4951 7631
7289 1573
2802 6869
9588 4225
8820 4997
2302 9120
5318 1176
3749 981
10210 7129
7055 6394
8189 1926
10357 8088
1787 3205
326 7294
4264 8515
4230 9927
1230 4502
4183 5538
8489 6706
321 7507
5052 3375
1735 3576
4393 7489
8426 10247
1430 8426
5073 3282
1223 3126
2320 427
9526 6239
1754 3293
5720 2360
4950 6923
10220 4231
9088 183
6264 7489
320 884
2647 1455
1144 7800
5073 8861
999 10633
79 9531
10713 3156
10668 6007
3228 2756
9647 3906
682 7354
7277 7367
8056 2827
5389 2319
3619 6591
6040 2945
7594 1675
478 10160
7768 1206
365 9526
1206 5911
9549 4070
3576 3374
4421 6277
2533 6379
3792 1544
4580 1229
1165 102
1933 3877
1181 9937
10456 1351
1175 3630
5986 1334
9604 1838
7520 4702
2640 6802
371 5260
9838 4776
7483 10438
6956 9040
8621 4249
1849 10303
6289 6462
7737 4633
2010 6528
1171 5389
2126 1788
6461 678
5081 9713
7421 8797
7506 9532
7746 2126
8903 5469
5515 8517
6762 1176
5240 2447
2240 150
8920 7158
3193 8827
8406 1226
1910 5971
8881 5271
9532 8989
8834 7294
4826 7104
4859 8273
9084 1227
3374 5379
6676 8120
3156 5105
1334 8691
7438 2474
10384 1787
2802 460
3572 5850
7286 7743
8138 6805
2305 908
2622 1491
1172 8326
6395 6461
1273 1176
8518 5386
2640 7315
155 4887
5020 2319
1517 2538
10040 5637
9876 9812
6570 6525
728 8140
357 1368
1001 9488
7456 7694
1176 8926
6228 253
2155 694
4333 315
3329 3375
2335 7763
1221 8854
7068 401
8855 10333
5283 6340
1787 9286
10415 6945
4931 1239
2329 5498
8945 1905
2287 6506
7696 3680
3850 8759
6502 4289
9069 10484
9992 8733
2272 5929
2857 4357
8619 1565
3507 6300
1221 1222
188 4142
10428 6360
4684 3460
5952 7230
3429 1241
10516 8016
9934 5093
10553 6618
5486 9532
4756 1225
1237 8117
9432 10626
10090 3441
1430 5396
8829 1522
6090 417
8835 5062
466 2442
8368 8975
7336 4297
4130 2929
3806 1229
8888 2254
6486 3507
3416 427
333 3138
5429 3023
2905 1430
7016 4933
7736 347
1926 6508
10362 1238
10040 3154
10043 2276
6135 1222
7588 2010
10427 8711
3261 183
6225 6923
16 5012
9519 1453
8837 852
8056 1748
8420 6714
6152 2053
3684 3269
10008 6272
8406 7743
9802 3247
1206 7293
79 914
2985 10045
6504 5203
1693 10435
1014 10428
3260 3951
7129 3704
821 7601
7445 414
1127 8380
5562 8718
3655 9200
6658 355
4268 638
3816 1172
3508 121
6726 2383
1114 8454
3911 10049
4776 8406
4702 3752
9607 4826
6036 4130
1071 7218
2948 41
5561 5787
3135 6891
8409 348
7919 5544
6017 6793
6801 982
406 2519
6570 6082
291 3188
5487 6360
852 8426
6016 10544
8843 4101
9193 2437
7381 8486
7508 6856
214 2963
4126 6400
638 1156
3186 1171
9895 308
10281 3634
9042 3334
6988 8431
5389 1455
6286 4861
2648 5355
5505 3861
7533 6594
1928 7293
5895 4691
2457 156
7920 2759
4674 1206
4692 5053
121 10435
4209 1485
8544 5059
293 1191
6789 507
3090 7282
1215 1202
4230 9460
6515 5544
8090 8350
9526 2923
1934 4214
9339 5986
2512 10447
2774 8193
1215 9711
7375 4250
893 4076
1238 1219
4218 2467
2430 5947
7920 8508
10335 8721
417 2240
6450 3597
1876 7028
8448 1228
1600 1236
6016 8283
5881 8141
8123 1224
2430 10291
79 8683
9434 225
8973 839
10426 6145
155 2279
8823 9848
2329 9058
495 1148
4128 2574
8528 1227
8826 5815
6234 1241
1269 1223
10625 3242
9910 4098
8473 8903
6078 7292
9622 1199
3508 10712
8169 9997
8683 2253
1787 4249
9363 4247
10296 10103
1237 4410
4937 954
7229 156
1233 10435
9526 6234
2218 5702
1544 3583
8551 8835
9567 8486
4059 1200
6142 8392
9539 3491
8178 8514
2266 2850
2493 2704
1874 8129
6202 4688
9554 991
5234 3660
8953 4268
2640 1071
745 8362
3486 9287
5385 7103
6372 8813
7489 5807
7292 2774
1652 3599
3206 3193
8564 1615
1161 9647
485 1229
1905 596
4861 2121
5986 6154
4215 7294
2457 9226
901 6355
3697 8797
4508 1786
5850 600
4380 155
8506 6242
4563 2569
3329 4380
2383 1228
1228 9258
5813 6971
3491 9900
2663 8858
5748 929
6490 7331
2721 184
661 1839
7292 6137
4860 3375
6369 6070
1615 5566
9088 1517
8189 2266
3669 9204
2909 9871
3125 1124
5997 10697
1791 9845
3602 6491
10539 9320
5390 2263
2241 8409
10148 4380
6802 7289
8891 1624
3151 9954
7017 253
5674 4646
1094 10220
4954 1787
1227 8768
6314 302
4142 1169
9652 1205
330 9433
3134 3267
8822 156
8135 7803
5093 1067
1222 3151
6007 6709
1142 1334
4918 1237
5939 9125
6456 2920
430 8834
1109 8382
1175 9331
8390 7296
3544 8426
7753 8432
403 5269
74 965
4130 93
6489 9224
7738 9588
5459 5306
318 1202
2825 7491
454 8846
3716 3769
2352 1558
9636 3637
1527 6457
2265 5061
8709 1179
318 8932
1226 10318
10340 7769
1831 10409
6968 1215
1787 1226
1404 1202
823 1176
9287 1822
9913 3783
4633 7731
2550 5744
2125 4216
9526 3483
7339 3154
932 6424
7292 3908
3429 2485
4900 6228
6392 4685
3960 10541
5818 3588
1179 7286
1176 8170
4067 2576
2663 7713
7293 7230
7897 5157
6981 8368
8759 10044
5849 3539
8683 2221
9387 8835
1263 1172
6548 2443
3309 4860
654 9514
9113 2986
6978 6038
9626 5405
852 6582
6692 5566
5412 2714
1156 874
3704 3146
2158 1455
8834 8544
10031 3913
2756 7601
1100 660
2053 8556
4601 8186
3051 4939
7015 6491
7508 9876
2802 2226
8864 8075
5494 2242
8820 4246
4282 8406
580 7682
1226 1849
1179 4128
5250 7636
3090 5562
3463 357
6366 1969
660 4676
10455 10679
1234 2812
2226 2582
3489 710
3205 10696
1241 9103
8889 8190
2976 3193
7920 10568
5414 348
5515 1735
2068 10149
4214 2208
1874 9910
9290 2123
4776 2755
4861 1901
3193 664
5025 8452
5522 2640
7501 9721
1179 1181
2734 8458
124 8861
4341 1685
1240 5281
4776 1849
3205 5396
8610 4903
1544 8406
2037 6548
8844 8835
6152 3489
8574 7491
8392 9972
4124 10209
2850 10428
1269 6286
7017 3156
2846 5242
5022 8409
4704 2830
3583 7658
6135 8810
845 6490
1219 6739
8845 3773
7971 4952
2714 2299
7448 5307
1846 8886
4214 6975
508 8835
1215 9625
7055 7491
4126 4996
322 1565
9900 5180
9398 4331
909 8613
4069 8616
3794 9287
6617 2063
3976 4058
342 1193
3329 3864
4139 748
8426 3913
10435 4179
8426 6793
8513 8488
1199 8089
8189 8432
8516 3468
1223 9621
3147 10668
3205 1209
7735 7750
10334 6529
3028 6139
1229 9993
10418 326
1222 1191
1365 10036
10362 6289
326 3544
5164 2933
4078 6007
7990 3489
10001 9329
634 1790
8056 1612
183 7920
4126 914
6180 6406
7488 782
6739 307
8177 317
1143 836
1799 2533
9876 7291
2231 1698
6953 2154
2533 1348
9636 2508
1209 10697
6219 128
6784 3752
641 6548
3432 812
9972 7251
1199 1849
8990 3373
2640 4900
10162 3509
3778 6923
405 10428
6256 1226
4113 5830
852 1542
2261 5904
8194 7915
7504 1114
8496 1095
7658 10672
4125 10221
1905 1799
638 748
4345 2342
4905 4183
5968 760
876 4846
6783 4522
8368 160
1921 8134
296 1934
10086 1739
5006 721
1230 1905
7315 1223
10555 2846
2813 3208
8991 7286
8713 2428
3374 244
3398 4861
9815 5050
3851 6783
3124 8810
2404 10724
8562 3704
1198 8263
2241 1200
5281 2642
1199 3489
10442 1037
4126 7289
4148 3865
3205 296
375 4860
7916 7371
9397 3960
822 4860
5257 1197
5494 297
8189 1334
1441 3121
1426 6135
8189 9820
1171 1926
7424 4681
2176 6372
1224 2026
5859 908
5520 9641
3703 8382
4211 4689
3117 433
6360 7717
3205 3746
3399 6257
1773 7250
7262 1445
10605 5636
1874 172
7298 3423
4446 2862
9120 6923
7491 2739
10570 2537
2844 1231
2539 8849
3975 5894
6525 9120
3329 10253
6503 1171
7848 3654
6940 1599
3984 3044
156 5908
253 7317
1690 4125
2761 5009
7367 4025
476 3447
4165 3596
10435 3727
5813 10442
2135 1426
4870 1787
661 9192
4679 1172
10116 9521
10570 9433
4952 3218
2704 5986
2262 3478
7565 1202
8138 5521
5774 660
983 7486
4300 5487
1555 3489
5459 10220
6702 3886
6154 3441
6954 371
1615 2301
6154 3113
8526 3151
2545 3583
1235 3374
2319 2091
6940 8427
8280 320
4243 1411
6053 6918
8987 9910
7065 3737
2137 3786
10016 3908
8292 6007
1099 7003
1519 8185
6361 1431
5481 2663
411 3805
9852 5544
7804 3458
6463 5751
7920 9070
929 10285
1491 3156
2338 4037
3489 8368
8178 6038
9686 448
9233 10430
6923 2647
5515 8515
1858 5500
10408 9910
1615 1236
3851 3020
579 156
8189 5752
1363 8273
3513 6282
3337 7612
5824 349
7489 9200
6104 9642
5368 478
3419 1388
7688 9972
8239 1181
6826 5460
2156 8427
3703 6119
10696 10693
9910 9120
4056 5363
1072 7831
5958 9002
1307 6363
7368 9044
1142 3015
7658 2298
2298 6920
9950 7768
1219 7148
4214 9014
10193 2443
8690 7657
1042 3554
6219 3151
5951 7796
9532 1054
1506 8508
8075 1200
1361 1517
400 1215
5515 6168
9509 9091
6045 8232
8368 7277
2640 182
77 2158
8816 6490
3630 1776
7919 10442
2537 9901
1453 1791
10460 10291
2580 7032
2878 2722
7330 428
7506 4127
1455 2380
1241 2543
1404 4053
3489 8512
10441 120
9084 766
2647 233
3631 4213
858 2986
2774 9758
6326 9034
6589 10435
3477 250
9526 3779
8273 8859
7421 5395
432 4776
1181 3901
3654 4074
5636 1886
8056 357
3374 6996
1915 8140
3661 2120
6137 1453
9156 4109
7750 8465
1191 1171
318 336
8859 8120
9588 9526
5238 4446
1158 3803
1184 2802
7337 8825
760 6640
8103 10335
2827 527
5920 7286
8610 8406
2350 8721
8242 3156
1176 8824
6079 10511
914 5541
7294 9729
10036 7215
6793 1228
5419 1023
4021 7506
1229 8486
4348 1200
1736 1233
7259 9915
9711 7746
8141 1109
9972 2138
1497 5271
2576 5515
62 6463
8892 9519
10531 3301
5929 7055
6589 1517
4776 9345
1572 2581
6154 8129
2827 2716
4098 127
1181 7488
10176 2585
2226 2127
7089 3544
1129 2493
4123 8849
1199 7627
7656 8824
3993 8440
1954 4567
3421 5515
6148 6091
7988 1225
8505 1558
79 8849
10685 7215
1386 4851
317 6855
9320 8955
8264 347
6277 7253
10712 1200
3204 596
5772 1700
10220 1849
2470 1063
3231 7491
5988 10361
3282 1209
5210 9350
7294 9927
6289 1489
2266 2053
7522 8827
4076 10147
10456 5929
4938 10147
3005 8834
5772 8823
9579 5396
10415 1171
2124 10533
10552 1148
337 6782
8075 10544
729 10332
6007 6360
1225 5913
2272 3715
8834 2730
3820 10433
1294 1910
3573 10553
6538 5561
8685 3263
1241 5859
1915 8448
3357 9907
5276 2639
4063 2342
1205 7129
9287 163
7804 7259
8811 10054
3755 1369
10570 2823
7486 3346
8577 400
322 9927
10409 3414
77 2395
5008 10243
3154 5071
1191 9014
4956 8273
3167 1649
4926 733
7289 7830
8147 6390
7047 6314
4475 315
9652 9904
1231 8026
10408 8998
4732 9897
928 4940
183 3280
2516 10256
6485 2827
8828 6490
7421 613
156 1142
6673 10409
8871 8517
903 1229
2176 3508
6067 74
10334 682
7483 1491
2486 8749
1082 4424
7565 7780
7892 1879
4361 10688
2592 8472
5187 120
3332 10429
8496 7294
6923 10435
9310 9099
9814 7491
5357 9972
3257 4076
4094 7746
8186 7580
5013 7129
8514 6152
466 10319
9298 5306
5012 1229
2640 8181
7489 9496
9852 8716
2519 3631
8692 8189
7658 1269
4366 9903
1225 1620
5929 4183
9698 3166
9519 5046
3234 9063
4125 10318
638 9299
1613 9193
4900 1455
8470 8514
1014 5472
7201 8140
8515 315
5407 1209
1351 7375
6802 2538
8515 3844
3240 6299
6736 5472
8174 6427
7569 631
638 8516
7422 4299
10605 6354
979 9877
5205 8822
8016 9682
963 5276
9087 3078
6565 405
3081 9972
5868 5580
1235 7489
1238 9696
7426 2758
9337 1632
8577 4297
8264 3492
8508 3205
1238 7286
7735 10163
6726 1357
8684 1191
6007 1241
3509 8239
1214 4944
3332 3124
2710 5217
5598 9702
8382 4672
7689 3417
9957 6621
503 7711
433 342
1171 1438
1202 6334
7372 325
6135 4776
2057 8128
5236 4183
5093 766
1531 10303
7751 6773
3669 79
7289 9789
1845 8505
3851 2273
6360 7656
6190 3778
6406 2165
4194 7653
3154 2813
4105 8855
280 2075
4033 8263
9520 10717
4329 10147
8754 10555
3848 1849
1047 3375
7804 7750
7978 7743
296 3085
6842 8759
5093 6530
326 2335
5091 8748
8719 721
6372 7426
5673 1463
5234 908
9110 5862
7292 1225
1179 9805
8993 9120
6842 5938
10452 3898
1426 8709
7720 1084
337 6573
1175 1533
5059 748
6327 9815
1171 2712
1926 1215
5306 9448
5434 7920
8091 6615
7259 405
8915 1221
2969 3848
5928 5557
7129 782
7218 6766
726 8390
1191 4573
4580 5391
7129 1464
1227 6424
7055 324
852 4861
8359 733
2005 7565
10012 9696
10428 3509
3237 9200
4152 6285
6340 6783
6137 7657
1113 4974
7338 8595
10378 6895
6148 5398
8132 4834
4938 3908
9654 1241
1209 3851
6359 6358
3778 8709
7354 5341
6589 725
8755 4567
789 4573
3956 5073
10191 6057
1606 5929
9110 2078
10553 4128
7367 3432
6148 1426
10361 8117
1176 5459
7129 1518
1447 2865
1067 4864
9363 7368
2235 1205
2342 5437
2550 878
3781 3489
5912 1353
8999 6234
2987 1982
7292 7968
4503 4072
8871 8315
2076 4679
1790 8257
1081 6902
6721 5973
1846 8410
1712 7920
7017 5234
9638 3234
478 1491
365 6037
1197 5881
307 3204
6159 638
2140 928
9721 7489
3943 1799
9796 317
7764 2176
5515 5347
7289 1517
6145 4762
8134 845
9532 8905
1142 5437
5830 1181
1986 2509
1237 8189
8733 1192
5341 337
6135 7557
1241 9233
2629 6582
8486 4210
10610 9112
507 1334
7376 870
1215 7337
2864 7129
5010 8390
237 4673
2804 9189
7215 2539
858 6346
3329 5093
4077 4061
4036 284
781 1845
5281 3206
8889 3052
7026 9851
10275 619
2210 5912
2206 4571
5986 9487
6589 1191
2018 5933
8350 5997
8390 5767
7736 596
1452 9536
1205 7546
1002 7625
315 7743
3537 9062
2706 10435
1295 9120
7368 6314
1143 893
2640 9910
7327 5530
1209 2061
2078 8879
2421 3583
8889 6789
7182 2320
6219 2241
1517 5190
4130 1787
307 870
8609 8892
892 3414
6587 6384
403 3595
1241 7289
5022 325
8189 8587
1278 10264
2851 3123
9993 1819
8811 760
8379 5499
7286 4215
9071 3468
9357 2581
6490 3778
4123 8147
2882 317
931 3908
127 6504
3343 8955
914 7489
4331 10435
7489 6372
8625 5437
10332 5986
4516 5306
8431 1205
6133 9910
3356 7292
7886 1446
4183 6016
2802 5032
8486 8733
3654 10221
3963 3749
1787 4573
3991 4657
1686 7229
4625 2131
7289 3301
10058 9526
4077 864
1977 5276
5306 3433
8886 10182
4473 7897
9316 5514
315 71
1176 6489
6118 2122
6219 2210
405 2812
7555 1739
4898 3827
9193 4125
9802 3206
2908 4785
4106 9457
5234 9674
4937 1552
6608 1175
3443 6168
6410 4839
2218 8811
7291 5434
10553 2771
1791 3958
334 2827
9689 2846
1223 6503
7445 10318
8823 7329
303 4126
5500 5700
2360 10397
8129 908
5365 2125
9895 843
3136 1418
5460 1296
8426 1200
8991 1361
77 5545
3685 8426
2472 550
4809 1737
9654 8849
7847 9200
136 501
3965 681
342 7189
6007 3580
1773 4903
7581 3418
638 6284
9193 6739
8514 3914
7543 3778
4990 2005
6907 324
9183 7324
3157 1111
6360 7150
7603 5831
3655 3883
7420 3576
7480 8843
660 1234
3167 1431
1229 10428
8822 5474
3631 3166
1303 5499
79 3844
1910 9974
9283 6226
6739 6699
10384 6618
8056 746
4949 7489
2502 4776
5073 295
5927 1272
716 10689
7903 5969
1590 1063
9400 7501
9062 4070
5062 300
2163 1269
7533 2775
5349 7294
8570 2680
9685 8368
7246 4271
3134 4070
1237 7
6683 315
2881 303
3794 5234
7044 9224
1229 4419
3542 6364
3193 5514
7129 8864
8515 8952
8986 6057
3748 1192
8448 4344
1192 7216
1047 5951
9064 10162
4178 7330
10054 5494
3586 977
319 2261
1192 10162
4933 1039
1790 1435
6822 7832
6953 2485
1191 6200
8374 3414
3375 10060
2756 6369
4127 4704
5504 5754
9727 7339
1237 5830
914 5813
2648 2956
6154 5854
8812 3778
6395 3778
2501 2120
2320 8845
6836 9356
5305 8162
6289 5831
8426 5180
8182 314
8350 611
2842 7445
4974 4385
4559 1798
2064 2522
10713 5729
1666 6036
725 8991
8834 9526
2112 748
4401 9042
1430 7686
6620 10334
5093 6367
8551 2704
6937 8366
9321 2230
8047 5514
9532 4289
7555 1214
4781 7289
8690 9696
7582 642
1071 1181
775 9192
1229 4806
6007 156
8269 7353
7284 9287
633 7539
1442 3015
9400 356
9613 9251
8610 5756
4771 6015
1176 2457
641 7223
8954 3604
5858 4887
1192 6964
3508 8684
3576 2640
6608 318
3852 3655
9175 9138
2588 2504
620 2774
8252 4214
5385 4339
7178 4148
10302 3151
5389 8472
3138 9214
4125 4901
852 8368
8512 3660
1228 2774
436 9954
5306 8745
4864 3854
5262 4874
9460 1689
3631 1788
9084 8279
5073 8834
3075 8091
1535 5566
293 2152
10426 320
5986 1234
10435 654
9346 417
9564 1223
1949 10141
5320 6930
45 5091
1430 8812
2640 6119
858 9526
1229 7663
7501 9348
3718 1814
10384 1108
9696 1663
1099 8189
8426 9521
6394 1271
7190 8527
1660 1096
6284 2086
3374 4776
8281 748
118 7615
1756 243
2496 2260
337 6289
9002 1844
2154 2349
4289 6151
1209 6334
2569 5318
296 10409
320 8844
7293 8517
7983 253
1435 9972
6957 6570
4898 1772
8056 2131
8881 7129
9636 6232
1269 9531
2668 6350
1231 4335
3764 1255
3900 307
6529 8368
5520 1787
1175 3839
4042 5544
9190 295
10275 4776
1225 1234
5545 3770
6958 2110
6219 4826
4289 5073
5510 9204
8887 6404
5637 155
5183 3154
13 3414
6748 2284
224 7289
3655 8631
7286 1192
1430 336
2341 8448
2920 3737
253 3419
2684 3752
6491 10435
1240 5091
3748 3629
3188 10318
8512 3657
4445 9297
8561 6505
8516 8522
472 1222
4860 2126
9639 3117
8585 8229
9696 5566
2895 9039
8319 6137
1662 6505
4838 3527
3645 3134
9579 6897
641 10428
4077 4155
2812 9040
2503 6608
3356 2756
7339 9472
1790 1149
8368 852
300 10220
3090 4479
6670 8432
7770 8861
3060 365
158 3791
10668 10612
4128 6581
1912 8677
10002 8528
9910 5637
8835 6128
6503 6013
2439 8177
1403 5929
1108 6489
5859 170
1199 308
8749 2609
642 4898
9621 1205
5218 7746
2221 21
3016 6242
1897 10197
1144 8232
6400 1669
6542 4215
5073 6782
322 2802
7421 71
1235 282
1404 7580
9787 9910
936 3154
8885 9363
9714 6488
5752 3204
9021 326
7583 231
2538 5986
7511 4125
3807 5218
3805 6656
8855 7892
6782 1172
5849 8691
2642 4776
7445 1739
8585 10510
731 3765
3576 6739
7483 5514
3583 3705
7234 188
1196 5073
4093 7253
9713 1219
9927 8010
4123 1191
3429 3215
7354 641
2640 7501
5105 2802
2153 1240
1909 8409
10570 6713
1194 1240
7445 10283
523 8189
3907 3576
6008 5966
5885 8075
1786 2570
637 1628
2149 9205
1198 1227
1754 1427
5437 8426
1369 2767
3907 1970
3332 7506
4982 10428
9297 9110
7670 3654
438 3115
6265 515
3297 2084
7533 77
8709 6549
342 8690
1175 6940
1632 1082
1735 253
616 5555
789 6369
8709 1917
1198 5895
3491 5202
308 10098
9698 473
4230 5181
6745 1192
3544 1221
6152 7293
3630 315
1648 5850
5577 8684
2728 4331
8834 6822
9974 361
6490 1181
7089 1205
9935 4232
3419 347
6139 10724
5947 6228
10081 5951
2358 4995
7016 893
5769 1194
4834 307
4451 1901
5986 315
8823 4696
9357 9448
3544 6106
6152 7626
9532 9517
9136 2903
9432 6088
6087 9900
325 6286
5892 1063
1181 5592
1219 4739
9532 10397
8056 1172
7294 7067
852 2265
892 8733
7445 6793
6490 2229
645 4137
6334 7656
3238 5637
1657 1561
2150 5456
1271 1225
10123 496
5125 1225
1235 1103
8321 9363
4148 10037
5285 6965
1555 4860
1926 1145
7689 1240
7247 8546
10334 2736
361 6427
9120 2158
10334 5306
7897 10456
5277 10717
3907 2488
8135 8137
2126 996
4900 5545
6469 342
3995 8440
278 7055
7971 8137
2822 760
9526 2332
8353 2154
9532 2177
9973 5062
7508 8843
4898 3705
4443 1739
3583 3490
3070 6444
6256 2775
8864 3429
6209 9854
4871 1555
5462 3486
10389 6751
8406 638
8517 1228
1895 77
10426 4123
2804 7489
2533 7882
9018 5812
1120 1209
5215 1206
1198 48
10087 3166
1197 8825
5233 4331
8720 1775
10435 301
4607 5073
10049 3329
5986 8828
1176 4385
5464 9175
691 6698
6623 5252
1171 1194
8406 8823
6382 335
8872 3752
2804 5537
366 5719
266 2267
5830 9547
8426 6903
9173 5446
3414 308
1206 5585
8843 136
2802 5709
8217 3597
5459 327
301 2764
8426 4297
9571 8574
8261 156
8304 6334
1240 3329
5494 919
5842 3576
1082 4860
8894 2640
8637 8454
296 7292
2457 1172
7062 7000
5042 4103
8132 1024
1209 8056
9662 1179
1192 2802
6083 3666
6405 4068
3908 8296
1240 5545
7797 1624
337 10544
2014 5563
6137 6277
6469 748
1197 677
8278 8368
3374 10541
6603 824
1192 6306
3685 9299
2520 1799
7494 1199
1502 1194
2544 2380
3572 4871
3521 8928
1102 2846
1238 9224
1181 7750
3705 726
3595 10131
7251 10657
10011 1491
8709 7408
8075 2126
155 244
4520 2516
5939 2649
1181 3205
2592 642
10402 1914
2733 4933
2414 2323
4860 3123
2342 6957
2538 9046
4910 4702
3127 297
10456 120
1164 2715
314 6137
1172 5576
8242 5700
6286 6359
4214 8544
2730 5028
2337 6226
6314 836
8515 7850
8409 2045
4328 1921
8275 2566
1213 1228
9112 4683
3715 8506
4757 6145
2576 8409
8864 7506
3737 7025
8508 3204
5963 7831
2775 5494
5245 8861
6570 1142
3529 1236
10221 5524
314 1063
2975 300
8894 7286
2920 2216
10712 255
9670 2640
6435 8036
3178 10102
8178 64
1169 7286
2335 2543
4076 8768
7849 5391
3907 512
5726 1849
6286 8313
2828 5429
8514 6702
3091 8749
5487 241
7425 317
641 8409
3906 231
7557 1197
7920 9470
5912 1219
7016 2908
990 2647
10544 3191
8991 118
5233 3539
6793 4162
6623 6360
5338 8817
1209 10533
325 307
1230 9917
1600 7502
1199 7018
2476 9795
1198 638
6240 6891
10220 835
9360 1401
7215 2663
8620 10587
155 3136
5281 322
7779 1729
1144 7508
3204 8427
6430 3580
9588 638
1179 7057
4776 6240
5894 2206
7103 1095
2694 8625
8377 1662
5865 1230
7163 10607
8427 307
10389 5363
2322 8849
3995 9582
4758 1255
1228 5073
318 9909
3848 7045
7920 4860
2298 2709
2276 7251
3369 9224
357 1237
1172 3374
7459 8850
10157 8078
6289 7539
8514 1881
3907 1181
6268 9195
322 1430
7601 1219
8120 6037
9535 1561
2698 4070
851 2775
8353 4926
6137 2267
4042 3435
1227 4247
9299 10428
7421 8096
8075 7293
1162 5515
9848 4075
4083 314
2344 9040
1181 1913
2272 7015
8940 5209
836 2276
410 7399
7583 748
1223 8189
9873 9655
2161 124
322 1166
1108 5637
1080 3930
7657 8273
8544 10696
9238 10685
6148 4861
9397 117
6030 8288
2424 1234
8826 6528
584 61
8239 4860
3735 3705
638 7750
5087 10570
3035 7289
9910 1219
9880 3233
9120 8375
6225 8134
1721 7538
4098 1849
4215 5464
348 10428
2667 2837
5462 4018
7292 365
7249 9820
7377 9652
8621 10368
9210 7230
8169 325
5276 7355
3489 952
5545 1491
641 8527
6525 4933
5514 8180
6037 374
641 5002
7806 10193
2038 7353
4706 2342
6148 8363
2842 3245
1200 9087
8511 1194
6243 3049
4103 5636
4213 7508
9782 7753
7508 8823
3417 4161
4446 6036
7603 3664
3749 322
3514 7445
5487 1700
8390 4123
1849 1425
2266 10131
2934 2964
7501 10006
4781 582
8189 1491
253 8516
7739 5012
10448 7481
6514 1094
4634 6008
3619 7535
5544 9053
1757 8855
7060 852
347 2430
3489 1165
4070 1893
2457 3374
8514 10067
4067 1234
5929 1760
3208 4282
2140 9175
2279 1334
4619 8139
1172 2538
1624 233
7580 7750
3778 8189
4030 8078
2206 8517
5460 6834
10365 1176
4209 3261
8893 5818
8517 5359
4625 2999
9084 600
188 4943
746 7293
9702 4765
1240 9526
2360 6168
10337 1491
6443 79
2605 4289
7344 4828
1718 5540
3314 2366
7482 9236
5407 6162
3208 3703
3956 9432
79 2045
10221 1219
2647 6811
94 7715
6489 6952
7537 2457
109 2884
8939 4324
8772 7746
3301 5939
1194 4657
1181 2694
3518 5429
7744 3147
9288 8075
10726 10166
1237 8409
10668 1176
1238 2207
618 8299
5276 2570
8683 908
5143 9518
7445 5859
3508 366
3398 8260
1693 3280
504 8709
3906 10303
5400 1124
6014 5460
5302 6286
1174 3257
489 71
10173 5831
10166 6427
3289 335
1624 6359
1517 8056
7704 456
2804 5291
5925 5561
4900 6308
5341 8512
3491 2152
3206 4617
7133 2840
8544 8517
5187 3114
6549 7301
1226 6369
3684 2647
6034 4110
6037 2280
8517 10605
6589 10613
300 2987
7689 2800
10162 8491
2342 1231
1926 4178
6036 7230
8238 4518
7494 3654
10103 6473
2467 6106
10435 2774
8869 6050
1240 2211
7955 7656
7538 1487
10235 3331
3749 6168
3054 2164
947 325
6145 8557
7292 3843
8846 6264
118 256
6516 5912
4552 6981
1491 5795
1148 8056
3045 5276
5230 5218
10095 8514
5356 6137
10291 8827
2802 2298
7129 6278
7339 8684
347 2802
1185 9286
3398 3441
8201 5515
6686 8375
1825 8792
9189 1221
3955 5340
1235 5010
365 8390
2272 10221
1221 1908
4900 4333
9927 3044
5562 8091
7455 8844
1858 7157
7768 5929
3154 359
7612 1225
7897 1171
9506 3177
9432 8120
324 318
1197 1224
1224 3206
6223 253
342 1236
1210 1181
5888 463
1240 1241
5527 6549
10456 6161
1176 7743
4861 3441
7738 8825
6047 7919
9193 2106
277 856
9579 10578
10409 2272
2336 8826
8511 10141
6475 7784
1171 4471
642 2261
1228 5752
325 8781
7245 6823
5196 6063
1194 8858
7804 1457
893 8861
8551 582
7307 8683
8245 8035
4926 9671
10435 7682
2608 8137
10409 10698
7421 6851
2464 8881
8855 4918
8609 8361
6278 8189
10264 9363
3671 6278
9294 9588
10428 6008
9434 8427
9704 3778
7737 8321
1615 6
1185 687
642 4573
7906 3434
3908 4514
9098 789
4078 156
1798 1221
8985 2704
10221 3404
79 1883
8515 2176
6619 5859
8816 550
7658 1428
4860 4565
9588 369
746 2433
3908 3592
8056 619
7345 6797
3755 8759
10428 10449
9459 2276
1143 357
1070 10221
9532 1443
2276 4127
3964 1171
9574 10699
10435 4157
5276 3417
7750 4858
6988 3954
4129 1227
1240 5276
10405 6401
4767 1237
2163 4160
1215 1175
7488 7807
307 1625
1202 3778
7348 7506
8392 6224
9926 8496
6490 239
8749 10276
6057 6983
64 3620
10691 139
7574 8306
5316 1227
6264 1226
1142 10216
2279 1057
3280 4540
1926 9782
3151 3783
3767 5986
1224 8117
6923 9731
8908 5899
2640 3151
1235 3644
10015 4967
5752 10608
10456 940
983 812
6544 7129
1106 8844
970 10418
6784 334
3703 2533
236 10613
7677 1151
10397 5904
8132 909
10435 1169
8128 1926
9506 3582
3348 9820
8455 5027
10134 3847
6081 3033
7289 9196
9289 4432
4652 3377
1238 8690
10712 9021
640 3091
2265 7601
10426 6639
3848 6636
6926 3124
5951 5707
10397 466
8886 6361
8189 8528
5831 320
3074 1823
7025 1228
8075 3732
6392 8249
8137 4762
77 5462
9322 10397
8518 8426
1849 1426
1142 9682
8379 8823
3142 1079
2645 3630
6037 6125
10699 268
4829 970
1089 5545
5948 135
8280 5243
1786 79
8811 619
1690 7700
6007 3124
2043 6119
5024 4735
7746 7743
325 4824
10243 4297
8826 6542
5091 1231
6219 7181
188 9673
4732 8135
2920 10484
8855 1223
10147 6618
8189 1562
8610 5233
970 7291
431 5281
8429 1757
2307 5961
1949 8181
1011 1194
3913 10098
5183 2217
10623 2645
7289 308
8854 6159
1148 978
7229 1450
7014 1849
8238 4898
3012 114
8075 7289
6568 6451
2030 1966
7995 2241
9588 8514
1190 1175
8889 8577
4132 2774
3623 8002
8409 5012
1491 7278
1179 8201
7089 1711
6224 10242
5281 6058
8551 1238
9526 10232
10035 2630
1209 587
2549 9204
6739 8846
9698 3598
8609 1772
8826 2433
2271 1205
315 5437
2846 4656
8289 10623
7604 1494
3489 6658
2168 445
8829 8275
5970 1505
1491 6459
5830 4297
3329 2158
10435 6720
3276 1224
325 1840
2003 10429
4214 1723
2121 7286
5180 7055
9579 7452
2157 5545
8137 2010
7483 9098
8239 6783
1382 7636
9993 296
5497 8929
6016 8843
308 4898
156 490
5562 7718
6497 661
5281 5923
4621 1071
10060 7543
10428 8252
2907 8406
638 4571
7919 6674
4644 2126
6424 2240
3484 2698
5437 1673
8056 326
7594 4422
9120 1226
1782 6824
10353 7470
9316 253
590 6007
2640 155
8517 6946
10442 134
10408 6361
8688 6314
1228 4344
7503 4087
3205 8426
318 10001
6372 8078
1455 7919
641 9947
6491 1264
1002 6824
600 7421
9189 1222
621 5995
8845 3297
568 8817
9806 10428
432 3161
9439 3996
7757 682
6448 2060
342 4905
650 7823
337 4248
5599 8644
1790 6361
1631 5515
3389 1222
3894 1205
10435 9288
2292 10409
10016 8564
1915 348
3355 1466
320 6277
654 6570
6530 9209
8620 6145
4069 1205
2827 6104
10276 1171
9395 9967
6793 3715
3138 8528
325 9532
5710 6390
1222 3597
4964 7580
7368 6135
2292 1791
8823 5751
9404 8139
5178 4603
4861 8323
2633 3489
6854 8482
324 8447
9698 5230
1078 2383
1798 5947
8517 3839
5010 2320
5895 3254
2711 6945
1892 9534
6007 406
7735 6036
7603 8189
296 8169
4929 7289
3846 3764
8093 1221
2080 10137
6843 8527
9484 6148
3631 678
9231 2925
8269 10220
3138 8831
9004 7754
6516 1552
388 2664
6747 10683
8409 6706
6784 8377
2972 4297
7277 845
10435 9707
8356 5412
8052 1772
4572 8506
1206 8759
522 7353
1387 7421
4276 9283
4918 2516
6956 3650
6148 6148
3895 3848
6552 7508
9235 8843
2387 8734
8720 2501
7506 6945
1197 9088
2703 6490
2691 9299
6945 7635
4408 7286
7186 2776
2570 3280
9363 7763
1711 7489
3749 8321
1200 5487
4523 4271
6987 8684
10544 9118
8016 5544
2150 6234
3752 7768
4968 9215
2755 10435
7089 3301
9151 8577
10428 3576
8516 1004
9526 5228
4622 2137
9397 9927
9526 2277
1240 2609
1206 8185
3991 2498
664 3863
2465 1194
2046 4765
1209 5464
8860 7293
7686 4079
5305 9006
6801 4123
8134 2846
6461 5859
317 4615
5929 5565
1202 3324
1269 5545
7497 9875
2078 8147
7565 322
8864 7768
7768 3463
5895 322
2102 5831
4898 1194
4268 9193
77 2429
8448 6506
1926 1517
3167 7975
1011 2010
4926 2322
325 8826
5768 8140
9927 5831
1772 5019
8409 1729
5849 3263
5180 8056
6789 4861
8514 5231
5916 7357
8855 1790
2815 5770
3015 7072
3774 1179
9087 7612
908 965
3234 4505
5460 6802
8189 1215
9044 2730
4434 8522
1790 7538
10148 9062
4864 10149
8147 8859
8482 8173
156 1101
314 10147
6987 1426
8299 621
4949 4337
6489 3517
2585 1488
2775 1426
8116 7584
8415 10334
5369 2526
3309 7455
1143 1063
6503 1229
2337 1192
10062 3954
348 3595
3176 5723
433 3668
320 7557
4272 8519
8496 4046
8845 5933
1234 2730
6148 7627
688 5709
1256 8516
3630 2799
3452 5460
8864 4076
3548 620
8828 9714
716 5062
3792 1342
6242 1241
10717 7617
5709 2319
8519 661
9189 7259
5515 1720
9120 4124
823 4918
7423 3348
7746 6952
507 8056
8861 6278
5053 7735
10220 1653
8239 5636
8683 811
9088 4210
1785 7506
6366 4657
2229 1774
8483 6055
8823 125
490 9017
6585 1113
1970 6623
1172 9649
2802 303
2776 2111
10544 4125
6852 10410
3013 10373
8830 326
3371 8819
1488 977
1219 10626
8517 1347
8075 3597
7736 9196
1849 1237
3332 1799
7496 9363
4578 3491
1071 6540
450 10232
9676 8821
8796 2033
2465 1240
7707 5341
918 6119
7695 1707
6108 3034
4861 3374
9752 4887
9098 8361
10399 1926
6691 318
7202 1222
7195 1240
417 10435
10712 6589
3349 7280
1914 1453
10135 10187
654 348
7506 5753
4995 1903
8881 592
3908 1231
10544 1926
681 3746
7090 5207
1230 9886
8308 5951
723 7779
5968 1535
10065 1157
10162 4128
2538 4600
4130 2605
6987 2033
8201 3645
102 4076
6948 1716
2108 1781
5446 5472
6491 2804
6508 3386
2498 8932
6045 4125
9815 9974
9055 3716
6613 4026
4446 4249
5010 3233
8709 587
9432 702
2847 8826
2290 4004
6905 4938
8818 8515
6690 1225
2467 406
2030 2945
3490 324
2262 2457
2643 9686
4933 3375
8844 8754
1200 8843
7421 273
1901 4903
6426 5849
624 3036
8844 600
8871 9546
5146 5472
6346 4776
2846 1615
1071 8095
5398 2514
4123 7229
641 8927
1453 8758
741 3125
4900 3464
8406 3749
7250 8316
3011 7971
7804 7205
8496 9621
2419 893
9400 2640
3374 7604
8592 7129
9433 2249
1172 188
239 9046
1632 4543
1171 3280
2010 5859
6945 3385
2890 3630
10553 6973
1200 761
7065 10162
9700 2268
8889 10435
9569 4971
8690 7329
7016 9698
3373 4826
8543 4076
637 10450
5825 2157
293 7920
9125 1172
6489 5850
3208 6234
10420 6154
3120 3301
7288 2647
1695 1905
6739 6154
7623 10442
3154 1842
7129 10438
6739 326
10578 5073
10435 8773
8486 5986
1171 2122
5520 3121
7643 6945
5752 221
7488 4765
8496 7394
2663 821
4128 9707
9240 5338
322 4125
4691 5830
4534 3705
156 8413
143 7214
6736 9002
4440 8991
3264 4543
1531 5013
3350 8252
8855 7021
1355 231
6139 3090
8426 7106
1176 464
4903 878
2812 1175
7445 4567
238 810
5259 4686
10211 5494
8843 9876
77 9651
4247 1080
2064 10354
2108 10220
8496 1596
38 7010
7250 1206
2538 575
1176 6165
9718 4067
4109 1572
6477 9090
3090 6137
5830 3385
6137 8991
9671 4497
8486 2848
5830 1463
8634 5398
3124 8352
9286 5509
9411 5233
3537 3778
8409 3822
426 8406
9697 661
6774 2907
9532 1108
2033 41
1200 156
234 7204
2691 7055
8577 1081
7643 8409
1198 3991
6987 7396
4187 2711
4414 2550
3532 1175
8636 8551
9657 7919
641 3460
3429 8894
487 7849
5865 7522
8990 6712
4151 8137
8189 9320
7831 8835
4657 3956
5859 5928
1443 478
1463 322
9046 8514
330 6354
7224 8427
2640 6148
1967 1109
4161 2836
9316 7623
10015 2053
4581 2802
6384 660
2122 3705
10415 9112
615 10221
7044 8116
8088 5276
8093 4129
6783 5476
8236 1697
8448 9069
10043 4098
4981 8505
1253 8825
3803 5929
4626 6145
6225 1749
6898 4236
1790 4861
1228 6226
8687 3150
5177 3544
6888 2825
1910 8406
398 6414
9134 1160
5743 2799
2854 8302
7919 9211
10608 4903
8893 324
3715 2268
9555 1215
3125 1224
6796 1225
6961 8577
1524 2112
1440 4582
9871 86
1860 5545
5251 7496
3642 2894
9551 4674
1179 977
6057 9622
1240 5844
5792 8059
240 8312
79 9211
4333 258
2813 6623
7919 2430
4123 7735
9526 9262
9588 6739
7787 1624
1223 1221
3851 6840
5880 1191
7770 9040
9636 1971
1790 3645
7750 2537
4038 314
8004 5940
188 9248
7923 4037
326 1477
2114 8515
302 325
8886 5606
7304 1602
8555 8002
8201 1846
6923 6137
1632 7218
6589 6137
8426 1171
9996 7982
7543 6824
10334 1238
1494 1181
7445 2137
7562 8127
325 1175
6701 247
5040 3778
6487 5502
252 7292
1455 8823
366 8177
8115 5034
8177 156
6239 9233
7686 5745
7916 10719
1240 6225
6165 7763
8489 326
1544 10449
638 9450
8845 6137
3743 8828
1612 7445
2137 4410
9284 10435
1176 10197
5019 5979
9021 6074
1205 1165
7371 4332
8858 1221
8488 9530
7763 1537
10001 4861
1828 5951
2866 1558
3432 645
5885 3827
1544 1199
10162 3838
3747 4126
2276 4161
732 9546
6366 3204
9579 6549
3705 6793
8511 2206
7055 3092
1786 4826
1772 7508
5472 637
302 7135
3205 8516
2154 1181
6344 5855
7635 1231
9128 1181
3092 9330
8426 9571
660 1227
1450 5544
3608 5021
4003 5561
720 4331
4009 3229
6570 4360
2404 2663
10199 1176
1846 3509
79 3012
5060 3280
9193 5859
8749 8075
4441 2123
1282 1529
1176 7488
5971 1517
7832 5236
676 3882
10134 9286
3479 1205
4613 2486
2889 8584
4357 3788
1235 1227
8056 3509
1361 4365
1215 9298
8177 253
5986 6135
8508 9972
1221 3205
4861 5051
7421 10029
6119 326
5120 5276
7286 4329
3657 8177
6016 5928
9195 410
7491 308
9375 3993
1392 1700
5398 5859
192 6702
2793 8448
1181 4018
458 7315
9974 7769
3374 4657
4101 7251
4645 4157
8548 4922
4460 1830
8189 1113
1222 1389
10174 4543
1092 7182
2170 3191
5775 10220
1171 6953
3878 4572
8177 1309
308 8406
4983 5866
280 8189
1238 491
10241 8308
5561 1222
9517 671
4940 10543
7292 9506
7602 1215
1156 9484
8232 9548
9003 2164
8117 5210
3138 1199
5398 3782
1237 8410
9297 10717
1164 5186
1095 7483
4776 5926
6314 3267
10625 678
6732 2551
9520 1546
3916 6137
7658 8056
6037 9306
7916 3544
4578 7315
1894 7292
1427 8129
3352 1227
5972 6750
7923 156
7670 8178
6558 8405
1491 1179
8835 2947
2640 139
10364 4048
1164 314
2879 1294
134 9248
5566 2155
1179 1436
3341 585
7291 3928
6427 7286
9763 2708
308 315
7627 8886
9398 8426
5929 9087
3273 6016
320 8709
7750 3348
527 7277
9286 6154
707 6793
5398 7581
927 2178
7444 8506
10438 8999
6265 8818
7785 4328
9070 5114
2165 7750
3193 3193
7542 308
762 5158
3136 1202
4861 188
1238 5637
2157 9804
6168 5478
6007 7620
8849 10485
909 2765
1194 9530
3844 2064
5566 1199
2397 1451
1236 9347
8749 2804
3474 2512
647 9124
9002 3655
51 5636
748 10327
8353 1202
10633 6366
5252 1215
8854 2278
2158 3138
3134 3474
9870 3671
7746 1446
1240 5953
10569 1172
2180 7744
1176 7580
3684 5281
8633 3583
2640 1439
6980 4078
4776 10049
5305 734
5870 10221
348 1198
7718 5566
8486 2240
4126 7292
8830 7736
7735 6289
5951 908
9605 1915
6203 8699
7277 5853
6242 5524
5986 3752
7023 4123
3619 1227
7486 650
9930 6783
7763 2013
5951 5514
1197 5544
3124 134
8514 1224
8459 156
856 3559
1176 5859
9116 1730
1240 1921
9175 97
5341 9138
8353 9910
3990 6930
8784 760
4215 1181
8767 9040
6648 2756
8784 3371
6576 5372
9435 7643
1921 6442
6945 8280
9189 8511
3908 134
3446 8378
4289 8486
9138 9972
2390 7603
6826 6066
79 7289
6139 4458
9516 3260
2539 5636
7308 2622
7796 1234
6209 183
1428 3205
6887 6618
8266 9040
1194 4640
6766 6225
7488 320
8974 1143
6016 7353
6166 9532
2804 1235
9182 9588
5545 7581
435 1660
10212 1849
2647 411
1214 4215
8189 9451
8796 1365
664 3116
8889 10544
4567 6842
1786 6050
5691 596
9458 7969
3002 9972
8891 9210
1172 7746
2504 7803
1562 9871
1625 7250
6934 709
9010 1321
5398 9554
6621 9107
10428 7910
1323 6277
7627 2663
8350 292
6617 9973
267 7129
1363 7746
9243 6987
7735 892
6528 10636
3091 7832
342 2137
2053 3756
3187 8392
9046 7701
8390 10717
6430 3246
10357 5520
1148 8202
4900 10428
7294 3903
1196 9286
3908 2165
2500 7506
2467 2648
2551 6148
1304 3051
8749 2988
9283 2640
8120 410
3705 8796
5687 2994
8140 1219
7083 1423
9656 6014
450 10221
258 1558
9491 8426
273 2335
2325 4512
5507 5429
8506 8117
4128 4459
600 1214
8390 1241
5799 8432
4370 9283
4260 1491
1250 9450
8512 5396
7562 8551
1215 1297
6528 6209
6507 6148
9624 10699
4250 6504
342 9871
6784 10275
9822 10623
5515 5240
3123 5385
3777 3489
5928 642
1517 1171
5281 5852
1790 1857
10611 1912
280 10163
5191 10220
6950 8345
3489 3075
2578 7727
4646 3518
10147 6686
10398 9079
852 1229
334 871
1702 6987
3544 5563
9546 7182
4122 4129
6793 2640
10712 9397
3028 3695
701 2774
1223 2512
1219 7975
6234 3301
6007 5598
4974 10362
1840 2038
2433 2846
1375 4409
2206 6016
1209 10651
9520 1236
2348 79
5885 5012
8196 10048
8319 1002
4860 8720
6 7073
2119 600
8887 8426
7569 7504
9299 641
10304 2840
4489 1254
10237 3782
8515 6359
8368 8795
4950 5341
5515 5053
10159 1932
8392 318
4898 7841
3666 4629
9058 5803
8253 2049
3666 8825
9844 1181
1238 4929
1239 3631
1228 9299
3716 357
2804 5309
1439 619
253 1926
8120 8409
8349 9819
3328 2653
759 4903
5561 2866
2131 9403
184 1426
3595 4860
7129 9918
5562 7557
3489 3603
638 8577
9518 1085
9854 654
241 8542
417 6829
2775 3877
5545 3816
10584 4863
134 7208
10351 782
10389 9686
3684 5545
7805 5514
8898 10314
10420 3749
2708 5927
582 1231
6007 2154
6372 6359
6987 10544
1915 7794
1601 7216
562 893
5868 9607
2691 1236
8787 1197
1239 9042
6369 318
324 10553
4415 4457
5752 1946
10435 9908
3374 1233
3657 1680
120 5859
9176 5244
3154 5281
10712 5563
3360 8060
1200 9589
3296 4707
4069 10644
4578 7755
7908 10055
6368 9344
436 1832
8140 2433
1192 181
1849 7686
6265 6826
4385 6558
1453 2437
1791 3637
1233 4126
2512 7221
434 8683
3088 9986
307 2342
7506 8512
654 7763
8189 9435
10435 7595
6426 7339
3414 8511
1849 5340
2730 8139
6489 1830
9978 3783
3435 872
3115 7996
3678 5544
1181 5913
1827 248
8823 3993
8120 10709
6366 3490
2276 2247
3151 7538
5307 9597
1224 8684
322 7489
71 3533
5515 6219
638 1786
7294 7546
9040 3500
8864 3165
3507 7720
3420 4860
600 2855
9075 439
7423 8749
1176 416
5276 5545
8823 1156
7252 6372
10162 1238
1181 1179
3441 7294
5234 9060
7920 6317
1197 10220
9915 326
4797 8136
928 10264
5218 10243
10428 10049
10712 8929
8528 4230
8013 8512
6007 2457
8321 8556
2158 5487
9178 5850
1225 9953
8766 1206
8881 9257
1205 807
5361 2507
6506 4069
1544 10243
638 10243
4919 2241
5318 3023
3786 8281
8709 6057
5882 2013
2826 4978
5951 8691
3228 8844
6915 7483
183 1209
266 3576
1675 6093
3752 365
2131 3906
334 4671
6154 2147
8829 2777
3092 5831
5929 1176
6136 2302
3630 5181
232 9299
9912 342
6007 6491
1728 6491
8263 7627
970 9321
2828 7294
2640 7374
4164 3655
3851 6372
1537 2500
7569 3851
4714 8892
8751 9532
5463 3123
4231 8113
6007 6490
390 8128
5951 4952
4215 9696
4701 513
669 4709
8514 4776
1632 5929
6007 7656
2227 9227
5184 4214
8845 2629
1172 3303
9024 6277
8894 9369
8102 320
1588 1417
3121 8364
4067 315
6446 8825
8129 7491
4126 1867
108 4903
2126 7018
9526 2918
4098 1199
6523 1534
4693 1926
8691 3677
8735 325
1184 1453
1071 2279
5515 3044
3346 4677
4410 8226
1773 4640
7770 5081
7501 8264
4716 1197
7656 6489
9416 6302
4703 605
7015 7609
1176 5046
8406 1842
4826 1192
8426 5500
4512 8692
2335 8390
8502 2825
1653 6489
10221 2640
6286 1172
5218 6850
10655 6789
6678 9890
326 1175
6734 7205
6678 273
4183 1145
8844 2242
10147 5929
4473 5545
6135 8262
3452 5276
402 2943
7770 3877
8720 8096
325 198
7804 1172
1616 7293
1238 8862
10399 9599
1192 1426
4937 10243
1510 5429
1241 7329
1228 7685
8517 1206
7352 845
3848 8056
5881 5990
1409 3332
6897 9854
10148 1191
5397 5988
3169 9848
3956 3531
2852 6853
3177 118
2537 4898
4898 8140
8985 8549
10441 7920
4800 2161
7831 9338
5079 9227
7025 931
1197 4567
5276 3640
10085 2332
8449 1428
320 8478
1223 8389
1826 1491
1823 9532
6589 2053
9070 5876
1071 1209
7627 10404
2622 5318
2703 2380
7336 669
5960 5363
6490 2053
9317 3794
6940 3414
2317 8045
4128 7487
4125 1240
7496 3908
126 2154
5468 2301
9215 760
9435 1192
8878 3927
1176 1915
9042 6164
5404 9518
2368 982
5350 8096
2064 3654
7557 5566
3387 9579
7806 9321
9927 3267
7580 6988
682 2640
9459 5561
2300 1175
8860 7736
9178 7280
1966 7483
6137 5830
1379 8994
5563 3208
8409 3745
7612 3882
7743 10355
8861 10248
7506 2608
1980 1240
9521 3042
812 845
2756 7603
4656 8939
3703 21
7305 8891
5062 1334
2538 1238
7021 5514
8913 9287
7920 10441
1113 307
10303 1069
2569 4333
407 5881
10165 1387
6016 3591
9146 9820
899 1181
3414 3280
1892 1071
6427 5976
7196 8515
2652 8427
1181 9705
1393 6081
1901 2206
760 4861
2622 852
6923 7897
7230 6491
9339 334
330 6354
8273 4465
7286 3457
3794 2388
9886 9652
5472 6656
1202 6715
845 9433
5014 1200
10540 2527
2698 8820
4578 1522
5636 7979
2609 7262
8823 2126
6935 1215
5091 1225
4722 8717
3792 2296
1206 9903
4846 2432
6154 2340
8486 5562
273 3591
8426 9262
1942 3595
8782 4385
4069 8587
1681 4860
6239 334
930 5600
97 830
6325 10415
3684 3193
1224 3715
6923 6490
3047 4598
1219 2802
8822 8938
3608 3570
10361 5545
7920 3908
9193 4703
9903 1171
4434 7328
8139 41
9298 8845
8502 8137
79 2135
3531 1224
8127 3166
6081 6696
1572 9343
2704 661
5544 9120
9647 5515
8843 1517
8522 6940
2206 7569
5460 2919
5281 2815
4713 789
5012 7075
1849 1234
7292 6491
5473 1227
2622 8350
5501 9347
318 3490
6615 325
9321 2651
8514 1091
10555 4333
1329 6426
5807 10009
18 1176
59 9228
6840 2978
1478 6050
5709 10040
1791 4644
2130 2537
4924 1226
7404 10588
908 14
2804 1176
1564 4043
9621 3129
6135 2869
8140 4928
6789 6683
995 8035
8610 9397
2216 1144
9064 1241
2176 1790
9512 4324
2316 6037
8846 5956
5473 7286
407 8299
1198 4898
10267 8239
1248 8480
322 5396
3124 10378
2592 1613
3245 7391
7995 5281
3543 8454
7083 3119
3121 4773
9362 1221
8062 4843
2802 3904
6711 10148
8360 314
960 3480
2035 7977
182 1194
6987 3204
4579 8427
862 6137
5753 10243
8886 4952
5514 7289
1171 8091
2573 7294
4861 7129
215 1238
6208 7394
3583 4625
4078 2543
2168 9480
4346 2888
214 7770
308 4763
8169 6810
1197 3190
8690 1772
8799 3140
638 1441
317 706
177 6646
1181 1202
6137 9418
155 5445
10571 5397
2322 3534
3780 6203
10011 10544
1491 10649
5986 1426
1231 5180
8185 5502
6168 901
4330 1233
1196 8139
10432 8820
1732 8749
1230 4567
3280 9298
8239 3414
2147 10384
6168 8610
2981 5250
578 3355
1219 8512
5753 4001
666 2846
4974 4629
9972 2299
308 4127
1225 10162
7557 6015
3167 4861
2640 3208
2122 8699
4370 3956
2276 2920
2152 1455
7264 1739
8352 4912
77 7396
5566 9120
1179 6430
1224 8864
4249 4127
1979 8189
2457 5040
1237 2738
2900 468
10277 9532
2571 5004
7593 1202
247 8875
993 4629
7920 852
2272 1221
2821 9395
10274 6956
7489 3280
6802 1551
325 4933
10034 6461
9696 4860
4694 8406
3223 3953
5091 9803
1222 4662
10049 10409
314 6228
2027 9321
10418 2578
5059 10456
5809 71
10335 6490
5516 4903
3630 2640
10162 8478
5460 1171
8548 3153
9484 3910
7294 10441
5951 8864
10717 3398
4781 3620
7406 3517
2689 9214
7230 7635
3303 9910
2640 5917
276 5849
4209 279
2108 335
5486 3737
1215 6491
4920 2804
6639 389
10220 1404
23 9397
10426 318
1649 7613
1072 1254
4798 7483
10671 356
1787 6656
10628 4076
3858 5938
1175 5305
10172 7636
1491 3419
6491 6306
3810 1901
5870 2851
6923 8350
1855 326
318 9467
8353 3385
3630 9591
7025 3136
1905 7557
4543 8928
2663 7557
851 9466
9432 3360
146 4534
9397 7956
1198 1653
10632 893
3371 8012
8610 10639
10169 3619
131 7658
2021 403
8174 8831
3022 79
4232 6016
6975 3463
2260 682
8440 7748
1236 3704
8409 10086
7294 10243
5040 6443
2416 9219
8526 6489
9210 2728
9972 5413
7251 5073
4776 4781
5562 4619
4781 10097
1091 9099
2267 8849
4803 8864
1143 9461
7940 5105
8167 8973
9073 1192
10712 1222
9526 1587
1642 2898
6945 2987
3902 3839
1432 5751
1782 10529
6359 2716
10384 3379
6559 1517
8426 8426
1234 6152
3383 3282
9401 554
7293 6152
7293 6242
8829 10633
8189 9520
3167 5929
1509 6289
892 1491
1835 10623
1192 6739
5489 7333
6579 2442
5093 1465
5053 9560
10503 2526
3956 3515
5849 2886
8129 9520
8499 5283
4037 9558
7382 5196
4166 1681
3315 5349
6793 7307
6038 5859
5319 6264
8444 10199
6361 183
4861 4214
2241 5939
314 2152
8189 347
8506 3733
1081 9316
9696 1221
9556 2822
1199 10067
1786 9991
3631 2342
2241 4018
10121 1200
9548 1194
2592 7763
8139 2539
1256 158
3943 3907
4952 1221
1921 2120
8832 6135
8692 99
7707 7004
9672 5831
1454 1428
1428 8486
3280 3208
5636 4949
8035 6359
8409 8056
6784 5896
4076 1234
3489 2516
7221 3730
6529 322
7298 7914
2895 6739
1223 4781
5178 4069
2599 155
10216 9910
3631 1631
6700 1237
1199 3576
8889 9683
9808 6040
4599 1176
7218 5226
2804 7246
5170 8816
3867 6135
3631 827
3465 8551
7916 1171
322 1004
2273 9120
5398 2217
6332 8189
4018 2920
995 7849
761 5740
4324 2889
1643 3672
9044 8855
3908 1172
8056 1091
1921 2636
6444 2395
10415 7055
1237 41
5883 2470
318 4296
7030 9973
1430 88
6369 7686
1149 5840
8514 3260
6504 6168
4950 64
962 406
2648 8551
2593 8409
6449 4903
8866 8986
7060 9373
8075 3371
9702 2759
864 10232
3630 2158
7689 8406
7895 10293
4332 7687
2904 1237
414 8890
8496 4801
3418 8528
8826 3151
7486 9919
9433 3987
9916 8891
10197 829
10243 322
3704 3501
315 5951
8242 5929
10361 9210
7918 9011
4459 2269
3989 4078
2827 3849
3631 9529
643 6793
8857 10252
7508 3113
52 5159
7478 8262
8610 630
8392 8517
3396 2360
2895 5305
8089 5824
3310 6842
8242 4010
2730 6698
1181 5391
1382 1241
9649 6542
2307 4700
1197 2706
1630 3091
7277 4395
8829 4183
1171 9012
2585 7581
1223 8892
9042 6154
2261 1558
1199 3701
9434 4230
8683 7501
6824 1237
623 8285
1180 8138
1491 5562
5234 4358
955 9413
10626 1216
2652 8889
10426 3848
4887 10446
464 1517
8177 1382
7623 9520
10304 3743
8894 9697
64 9908
4231 4666
1236 8375
297 10162
1175 5228
9126 4128
1702 6007
8189 2081
6207 4984
8822 7356
8116 6154
2697 5561
10553 3167
2700 10435
6779 4098
5929 7657
5929 7580
1945 6891
7353 6154
6748 7044
1191 553
1175 10280
9046 1143
6400 9697
8825 6338
5385 8276
6783 8261
2137 6351
365 1171
1170 10418
1191 1657
3908 8684
4862 2307
1406 1517
1181 7214
3491 8733
1225 7345
10431 6390
6618 2827
9696 6296
10131 860
1988 9916
2640 7533
8812 6489
9002 1222
9579 7293
6823 8280
6650 5562
4903 6274
7289 3508
3369 1910
3467 3282
10064 1238
4215 7968
4069 2722
5480 6789
5596 1903
2582 2013
3387 3778
4167 1230
9910 1198
253 5446
1685 8544
3048 1091
135 2443
6007 5926
8056 10690
1113 1448
9151 7454
4900 79
8721 10332
1773 10266
8813 3669
8173 7147
3282 9532
2120 8249
8692 2221
4944 2488
10484 641
8889 6830
1653 6490
5500 8914
4685 3081
2728 3956
641 8406
3386 6455
5306 9588
2013 8672
9299 8544
3989 7421
7538 10278
3488 10200
5709 497
1454 1632
8361 2240
10670 6254
1194 1102
4458 6016
2161 8448
5234 2068
1197 326
3953 1909
9088 998
348 3410
1200 10460
77 8864
1238 4127
4826 3631
7658 156
7623 10646
6168 9120
8861 2131
9375 1202
2332 7156
8948 6529
641 149
3877 3590
1739 5520
410 1194
6548 652
217 7055
2053 4826
1872 1471
1787 8759
10240 8147
3262 5929
2033 10708
5495 1076
9945 8855
8976 6923
5590 2128
4487 893
8891 1463
3669 6469
8585 2907
8508 5464
6620 6887
1205 9002
8764 4757
4129 4670
3072 9780
3545 7286
10337 8189
2264 4037
4077 6491
8273 3912
374 10072
5861 2402
1651 4183
3204 8824
8129 322
4156 213
334 1179
8505 1181
1206 2301
5229 6239
6946 8134
303 3023
6148 10415
4706 156
2156 8797
5317 1427
8792 7289
8893 9450
2126 1915
5885 4837
8056 6815
3469 8361
3508 6209
6427 5396
9713 2442
6702 3280
1810 8855
3091 7831
455 8410
1241 5571
8189 1156
619 1164
7352 2609
6057 8260
9927 5561
2726 909
10415 293
494 6619
7253 8610
237 8587
3542 3951
10389 9347
6736 2501
6264 4918
10606 1197
7159 7375
3206 5905
1225 3509
1971 1224
1238 4860
7288 9997
3654 2033
9473 4038
1549 2292
912 2812
4776 7144
342 681
3072 1494
8772 7088
9526 8486
6264 6621
6369 365
7508 9741
322 9085
1202 1192
3750 9506
3630 3509
10712 855
2653 127
10425 1194
1849 9156
3716 5252
1108 2433
2954 1599
1364 7919
7286 6923
1226 9430
2537 4510
9861 10328
1226 6719
7843 6571
2260 1200
4186 5929
6140 7750
6265 8849
3023 3958
4864 5359
8029 6793
4297 678
6278 4898
6789 8886
6036 1176
5252 6392
1739 8410
7055 641
7627 5859
5460 4388
8075 7445
5110 8493
6359 8976
2501 7502
7421 3705
6923 3181
8288 2123
74 8830
1926 5855
5039 4125
4176 71
3280 314
1113 1215
9074 7286
3654 3072
1229 308
3047 10181
2640 2946
1446 9579
9669 6505
4622 9363
7489 2813
1171 8859
6154 5459
5737 4861
8075 273
6031 9018
5859 2240
2663 8116
2467 4498
3631 7491
10698 7739
1198 325
3396 3655
9591 858
2279 4952
6965 1215
2267 1219
4937 3544
8709 7804
7178 3387
8075 4333
9287 4373
342 5067
3544 10428
6372 3621
3439 6928
6456 3996
7025 4688
718 7384
10209 1701
6162 876
5752 10408
1227 1847
8056 2698
6277 79
7995 2581
9873 8894
2803 8551
7506 6998
3208 3233
3778 5870
5091 5939
8990 8684
927 2240
1023 4614
4333 3490
2492 7390
5385 10645
8733 7286
4157 6981
9927 8242
8587 1236
4763 2856
3544 1227
1206 2334
7095 8506
9989 8973
7293 9390
9320 10384
3865 8452
3956 7375
10123 1225
6655 6918
10533 1858
2774 9209
1198 1430
314 7750
1209 8406
2920 4657
232 8097
7768 5928
3631 1238
2838 6165
1915 8057
9120 1849
2842 3786
5930 10131
4861 10389
662 10049
6987 3507
8201 4485
8390 9120
640 119
3906 5698
3778 3735
6923 993
4299 2537
1172 2347
1175 9395
1864 7037
79 7445
6220 8120
8709 4248
9850 9308
6314 5398
7329 8684
5673 9288
77 7995
1811 1072
7538 2428
7087 2121
3355 6504
6491 6293
7746 5080
9296 8409
10490 3988
3936 8238
7643 7689
6152 5233
1772 1082
6242 5073
4071 6384
10097 889
324 2486
4026 1145
4766 7291
7293 1234
8796 10312
7799 5426
3777 656
7631 3167
5563 637
1202 1113
9283 488
8692 3125
2395 5814
315 2301
1539 10074
3725 1361
8855 10243
1172 925
1172 7292
10115 10304
8408 6168
2380 1241
2276 10238
1787 4957
3703 8189
9299 8035
2640 77
7294 4523
460 1849
3260 6293
4250 9546
3752 8594
10121 8141
7770 2210
4259 6007
143 7864
8835 4215
7218 6583
1227 3956
4297 2155
5185 7643
507 10669
5968 2357
2640 6795
6078 5545
156 5059
2430 858
9900 10717
2984 9430
1428 8508
1229 7536
9299 2700
1175 8508
5986 10200
9129 7373
1227 304
2177 2919
2756 7643
6088 1226
8516 8426
5281 1786
155 6542
7229 2137
6793 4776
342 5831
3645 7746
2120 4776
8496 1215
2433 1815
2622 2824
188 9417
10624 6137
1179 3474
892 2735
9318 8914
4754 86
1256 7339
2640 10426
3149 1225
1431 843
9042 3576
3280 1200
954 9287
105 8486
1772 7291
7533 10009
6427 2804
4523 8406
1082 692
3089 3123
8977 6507
8861 9999
4330 6152
10027 9881
5180 6400
5514 79
1831 4277
3156 10498
6289 6134
8290 1491
1170 8431
2319 172
7293 1448
280 1785
807 5545
7129 5512
4861 5252
2730 6289
8368 7129
1430 839
6007 1538
4957 2049
1849 4883
1517 10221
10428 2425
10513 7656
9927 6897
3520 2345
8368 10606
9645 7486
1642 3154
7841 4465
8189 6487
8483 1621
1395 7582
293 8389
6232 5241
1123 10009
8134 2149
1236 9100
1179 4098
2775 334
9553 2588
3190 7135
1081 10335
4987 4334
2899 10221
3908 8514
7294 1334
5093 4148
1198 7190
10435 9897
5129 6369
5067 6505
6619 6506
6746 642
2866 318
3387 3646
1237 79
8149 5831
2924 7329
2889 1219
5322 1495
4922 8846
3171 1942
3262 4123
1926 1529
1479 5226
6923 2253
9643 8299
6409 9520
8844 7806
5831 3778
4861 357
4079 1772
9226 8826
10171 8056
5566 2342
1615 8512
10706 6277
1790 195
79 8690
7574 959
3719 4898
2049 4710
5023 3908
3544 7523
1078 3234
7789 13
8056 9845
333 79
6314 1309
324 1205
6148 7129
7756 6105
4070 3987
10573 8820
10298 334
1624 2516
7129 8818
3151 1225
2260 8138
1221 2895
2594 2642
3588 1075
10289 5986
156 8692
317 1526
3699 7292
6120 2573
1639 9560
7361 2262
731 2970
348 2691
2840 8361
3332 6361
5736 4130
6016 5566
7353 5986
9201 8273
308 1728
9026 5348
595 2130
1231 3489
2226 8514
8428 2622
8075 8500
5306 1084
9973 1224
7353 9129
1756 3362
1202 8392
5322 155
3788 1728
2380 1431
8431 4194
1209 7336
10553 2925
3331 5867
8427 4826
3418 5637
3908 8891
315 6444
3911 6219
10089 4108
5636 7253
8361 9841
9833 1175
1175 2804
5396 6139
10707 5929
3755 1926
5752 3441
300 2640
8749 3031
5472 10135
4446 6549
6490 9926
8516 4622
6621 10717
7281 1164
3331 7336
8035 7522
9459 7421
1842 561
3190 348
1463 6570
8940 3206
642 8812
6489 7089
4026 3576
10450 4980
3869 5519
4861 1537
7654 10159
5281 2728
5515 5281
4222 1517
10008 5257
5000 10435
1228 1860
8913 2581
1143 2301
6137 10103
6359 4231
8252 7743
1091 4571
2257 4521
3537 8749
7438 8201
4215 10428
1199 7078
3448 5912
1559 3907
167 10632
433 3147
1219 2609
2226 9621
1179 3530
3497 2774
6410 2320
10544 4018
9014 318
156 8056
160 1229
8514 7804
1200 1181
1110 1197
5446 10534
1234 186
2252 5555
8636 6366
164 1430
1199 5999
1387 8369
7689 6382
5515 5504
1144 427
10626 3704
1093 9434
6655 333
8177 9200
4174 404
3090 1225
9120 5291
7288 9982
277 3654
9643 6456
1909 250
4426 9484
4183 6313
2416 8861
8138 9651
8857 10162
6152 1221
4069 1736
8849 5016
1853 6007
1228 6212
2501 5515
6618 3136
2206 6793
9387 3193
5912 5813
2466 3639
8139 6208
3263 582
1898 2265
6975 1221
583 8117
4070 9972
1849 2433
661 317
2774 3193
1222 8826
2442 8929
5234 9636
2018 9848
7277 3474
7685 7000
3906 1832
6490 8514
9384 1053
1172 6559
6620 1921
3518 1176
5831 1188
7291 4667
733 3778
507 7536
1164 1206
4188 2319
6142 10398
3090 977
7083 7636
3655 4656
317 6570
8891 2544
1227 1199
8884 10426
1491 8526
7293 8440
7736 5545
3280 1000
959 9579
6905 3583
570 10237
5040 2012
10049 1175
1172 9653
8826 2961
1153 2592
8242 1427
5561 678
6617 3582
2640 5091
3856 8448
4039 2248
9210 2135
9655 5729
8242 2380
6612 9021
3537 4884
10162 9603
9404 1224
6372 9708
942 2539
7750 3655
292 3571
1206 2489
5413 3715
174 9287
1544 9647
1236 8260
6295 8849
8 478
184 8835
308 4843
315 1198
5859 525
5849 2907
4977 9299
1002 2226
3301 4578
10074 1172
77 7291
2839 478
4943 1142
8936 9042
8238 1772
5485 9128
6401 8272
5881 4776
2547 492
4297 8506
3491 2120
8515 5469
7148 4861
5849 4859
4571 3439
10394 9320
6339 9200
9233 2733
6040 264
1090 8273
286 9852
4812 3282
5912 3088
4098 8610
6636 7657
1172 2807
10588 1440
6007 6154
4297 6975
1910 4126
1973 6168
5751 10243
8871 9018
3684 8759
1197 9196
8835 3991
7916 2703
638 7485
4129 7665
10147 5514
3206 3491
326 9240
10162 2349
2155 1181
5852 8821
1222 1426
8542 7608
7090 776
8881 4605
8273 1228
7486 9926
7292 3379
8835 1078
3385 1235
8409 253
10298 3092
1113 7530
351 9588
8620 10144
7750 10307
4123 8624
2775 3123
4881 1773
6793 2550
9927 2968
138 1927
4573 7367
9189 320
10717 1344
5637 190
5198 9084
2155 2114
5821 2276
3432 9517
7011 1240
8426 8440
3124 4672
3419 8508
4781 2775
2350 10232
2569 6054
2538 8953
9127 1400
1370 642
8823 2031
782 2538
9128 1181
291 9212
8544 2131
4029 9660
8610 3956
1229 8621
7710 6918
2577 10029
9786 2430
2570 1165
2357 4168
8486 8637
10314 1194
3297 9317
8720 8368
1491 1172
4572 8508
8090 1910
7580 6001
10159 10717
315 1926
7368 3077
9910 6148
1148 74
4753 6016
5929 2802
4126 8620
5437 5515
4246 3572
2338 3520
2248 5081
5396 315
7569 3876
4789 9294
9848 7216
1772 7506
7294 8406
599 7351
4903 664
2120 2314
4069 5736
1558 8886
10397 8295
9762 389
5092 302
3134 4016
3703 7583
8368 5281
7286 2858
10313 8454
9563 7029
7574 10626
281 8350
7241 97
6109 6618
1205 9918
7506 1772
6354 6036
10696 5290
1209 6491
4839 8496
5398 1171
9316 7491
5929 6055
253 4861
6372 4760
256 3689
1237 7968
2303 4129
638 3631
7304 3510
1199 9347
8796 9910
4209 8778
4055 4693
3323 1229
3599 5539
8978 6489
6240 1205
3206 7914
3953 8169
2010 6351
5336 6646
8056 7251
156 4072
10389 3576
322 4898
7581 7832
7750 6577
1615 3631
8506 4026
7093 3719
7658 5446
1615 5870
7633 8432
10435 6444
9265 10125
3332 1222
2368 4618
1215 5514
5218 2709
7291 5870
3206 5218
10333 3628
3747 8285
10544 80
9956 8426
1427 95
5597 7289
5370 2206
132 9101
1237 2888
10409 1165
7065 2158
1219 3908
7682 596
4712 4297
4250 3666
10623 4069
7832 8242
327 1237
8432 5093
6329 9716
3332 7019
155 6542
3630 974
1239 1180
1923 7292
7491 8426
7375 6589
3331 5216
2467 156
3375 9848
1428 8823
9537 7497
4668 1361
6016 8075
7998 634
1215 1194
523 6379
8818 3208
10312 6087
1225 2430
903 3583
1902 5986
4790 8
8239 1459
4247 9286
8189 7329
3655 8819
6618 4860
3620 5389
2433 10046
8551 8501
4859 9228
4918 2592
2457 3654
8587 2493
582 1825
9321 7193
4432 3491
8830 5910
4070 7849
9432 6817
1093 3072
325 5859
8056 390
10690 928
1240 8406
10218 8593
6232 4508
4533 4837
2640 1509
1064 748
8889 4502
4904 3515
8174 7292
6592 10362
1241 1191
8409 7329
1172 1105
1592 5355
7291 3072
3385 1926
9397 5520
5423 7286
4566 4621
1022 2152
9944 10104
7289 3156
2629 2774
190 9422
7744 2840
4210 9642
1176 2131
1753 10633
163 3573
1427 2430
9704 3018
6456 908
180 8692
7129 7295
5180 1110
8365 8239
5758 4705
10174 7293
2279 1158
1226 3015
6007 1172
7603 7202
914 678
4643 585
6923 1238
7517 2276
8587 1829
4125 5073
6490 2312
307 1824
3321 9509
5975 5514
1240 2759
6793 2277
5398 7562
1064 8834
3019 8735
929 8431
2006 2036
1227 3208
2292 5785
1225 7565
6145 10318
8189 6137
7329 2904
9247 9697
1783 1223
10245 10462
1735 3031
2467 928
782 1491
9532 1231
6589 7498
9910 1181
2628 4192
3822 10200
2320 1378
3301 3189
4861 6137
9196 7090
3077 3182
10362 4782
6873 454
8517 6369
8573 10147
10415 5752
7768 1462
6897 1463
9782 3749
8684 7230
1143 1172
7015 2889
7444 4522
9707 7470
8014 6542
7289 2857
1215 7055
1801 10247
692 3684
300 1926
1223 6491
5951 3786
5885 1237
10134 7803
10185 5562
7395 2663
7707 34
2640 6016
9848 6112
6898 1359
1773 7168
8822 7833
931 931
8551 4926
9713 4289
678 10463
1269 2149
3595 6923
8056 134
6891 8516
8140 7546
2516 1775
8359 8502
10235 8140
5011 1263
9007 5894
7831 4328
8129 5515
1194 9224
4183 3490
8632 7329
205 7353
7685 5468
8829 2802
6533 6793
3147 2889
5414 748
3954 2110
6842 5929
2923 5356
253 1142
4900 7829
5423 7501
3838 167
1234 4125
7218 2592
3385 7103
1637 5254
3013 9499
4360 10446
6529 1200
3877 726
4231 3244
1839 3038
2920 760
2765 2115
3233 9448
8075 1269
10717 6444
8886 1219
8409 1476
6007 9401
8609 2813
8544 1849
3372 5199
10456 2756
77 3244
4629 7635
9375 1223
5366 6686
1081 10429
4619 7920
932 1652
1194 4523
8619 10472
2123 2889
7238 3121
816 1229
3028 1231
6644 3923
3418 9192
8591 5752
4974 1427
2317 7610
5544 8825
448 877
203 1774
6830 7920
1219 1042
5814 10635
7210 3781
5952 6898
2804 4939
7830 2297
7143 7506
6219 5399
3154 1235
4913 6137
3387 3091
7293 1100
6135 3786
255 8544
8534 5504
10037 5395
3821 8085
9877 7661
347 417
5318 74
587 282
858 4474
6887 4596
10221 4904
7066 7603
5710 4261
307 6208
326 7736
1364 5831
273 8454
6007 3749
852 3906
8544 8056
5919 6508
6508 5010
9299 10450
156 1913
2233 1358
6490 6568
6725 336
431 1224
280 9066
8448 6007
7658 7218
6427 410
10529 8990
7292 587
325 9547
7286 9014
10404 1870
6314 8709
1928 4848
4098 5558
2804 7006
2319 3134
5868 10435
3386 1857
7293 4477
4041 6989
6369 760
1240 8671
8511 5030
7636 8138
4887 9871
1192 4007
5986 8406
6491 10336
3684 6289
1176 2576
9910 7291
3152 9432
8128 5138
232 8790
3329 6137
5374 5544
3630 724
3993 6372
6966 6036
6490 6489
10452 1901
315 2211
7743 10397
7293 6589
5816 3346
3852 5494
9484 5954
4458 7315
5357 8855
4128 2902
10520 3597
1205 8831
9704 1682
3230 7603
5818 1168
1070 182
10405 1222
5112 4896
4183 5563
7333 7129
5475 2992
4619 2712
8056 3778
58 10147
9464 3851
5081 1517
1825 10334
7804 1224
9873 5926
5032 403
5291 8577
914 1231
8409 1231
1144 869
600 5185
10031 7229
8826 6651
9640 8689
6289 8426
10434 7506
3280 2663
9245 357
7750 2206
2279 3242
638 836
8273 5515
3999 4127
1915 8542
1881 6350
6135 8426
1800 1141
2165 7783
9140 638
2592 6154
8486 2018
3655 7819
9434 4994
5515 9193
877 6542
7574 3782
170 8595
7945 7291
3310 10104
5052 4219
1491 3484
7809 9688
6793 2802
9910 9910
9207 1240
3838 9974
660 1164
10159 4100
7508 4868
2799 5090
8390 8075
2322 6444
4332 6154
10197 8793
1229 10197
8440 1176
9972 6713
8431 348
1453 5460
7293 760
1235 1858
1191 4473
9298 1197
9775 315
324 3240
3089 8894
4952 562
8140 9120
10243 7941
2265 1685
1198 10493
2388 10544
8584 3167
2260 7744
8426 9636
2909 7016
6463 3123
6340 1171
9481 1165
6079 8448
8189 342
7336 4647
1014 1197
6152 7169
7278 3336
7508 8506
963 5093
2147 10162
4871 7304
6461 1507
5300 8410
6168 10009
10613 6219
5515 7678
7245 5695
2849 1876
7039 10441
6009 9973
7491 3301
7456 1180
9910 2929
5464 5515
8991 1205
5059 4781
1191 7612
3091 6427
5515 8831
348 10442
3123 5276
6565 5857
10389 1849
1227 9636
3438 7962
6154 5398
315 4644
322 3654
3851 4952
4076 8823
1175 7766
252 8934
8496 10717
1194 5965
1192 3193
3595 5981
8928 9503
348 2262
7991 4767
6372 3567
5545 6427
5849 8635
10679 4939
8426 6696
9876 7286
3206 324
8088 5022
8858 3280
7251 7489
6987 3851
7286 308
7914 1176
9492 4897
3441 7996
4477 317
10587 6354
9401 9604
7546 2663
8516 1438
1241 8178
3395 6613
3262 1175
9521 2679
9358 142
638 1171
8361 3237
4394 9120
9299 948
252 5545
5859 5694
8409 1176
4722 1494
5389 1191
1982 6444
3033 3583
3698 4546
3447 2155
5446 8409
1215 9945
7129 8426
7286 3576
7470 8872
153 315
1231 8461
10263 852
2292 4930
9903 8028
8056 1685
4887 4929
965 1426
6988 8127
2567 1517
7685 8409
2663 836
4213 7546
931 156
10299 6466
9653 308
3331 1095
326 661
3997 1311
7857 1772
1791 6618
3714 5986
2798 3187
2613 6015
2020 79
8522 4861
2640 5929
1615 9599
6516 8699
1203 10221
4952 7461
638 8362
6145 1428
2103 682
8284 7834
2537 9299
3185 5276
2919 4986
2827 5929
7352 1196
8620 9526
2775 6826
8406 3631
6558 2024
3380 7636
4714 6923
172 5214
4983 9299
2211 1561
9591 5238
1171 6369
8515 2845
6810 8846
7199 6962
4860 6383
6227 4873
1334 5520
6508 3821
402 8307
6029 727
1181 325
858 7630
4333 490
336 355
8502 4763
3402 3851
10624 6507
8568 4835
3489 1382
7142 8854
314 296
2522 6463
6117 7129
8129 7481
10333 3805
9053 9506
3331 5520
6549 860
9087 10284
5050 1269
300 4944
2467 1223
2486 1225
2906 7475
7250 6137
1600 9504
3329 2640
4446 365
7736 8709
2335 7329
8486 8137
1197 7746
5894 3956
5437 8823
8242 1723
8810 8849
350 463
582 7289
6569 6746
3704 7292
2532 10307
1427 3243
3641 9053
3902 1222
1235 7489
5894 8127
6276 3851
3267 5566
357 134
1494 1219
2033 7557
16 293
2055 1429
2550 7893
5389 2512
9305 3782
5291 682
1227 595
5292 3441
3208 6506
2538 3234
2325 5562
5126 8120
1238 9058
8470 6793
5928 6570
1071 5093
4421 4781
7413 1172
1191 9387
7329 1298
2504 1191
1171 9450
6033 3822
2322 8056
1143 10594
619 3993
8797 4716
2177 8505
8442 4619
9333 8733
9530 334
5850 7336
3544 1230
3844 7295
10699 2346
866 3489
7920 6007
1095 7603
5501 8427
9127 5043
7291 8991
5636 5283
8777 7286
4069 9918
144 2629
7329 1238
8741 1181
8051 1175
7368 5561
156 143
10435 2760
928 941
1197 463
10299 9012
2537 8409
3704 3243
1199 3134
3380 4156
2907 3715
8129 1219
318 6168
4125 977
4887 6823
9910 6105
8409 2028
2158 7435
10712 1825
9134 5341
3401 699
1148 1175
133 5233
4578 6718
506 8577
5915 3234
8572 4294
1772 2276
2140 1225
10435 1175
3595 6154
3782 3544
1197 1882
1171 707
1172 4274
1147 1202
3990 9346
1369 10640
3635 9435
4702 4781
4877 1799
4759 7804
9965 3691
4098 6803
7586 1429
6818 321
66 8232
7291 1239
8886 8821
8056 9024
1238 6219
320 5319
6264 8139
5951 1214
3241 1122
8129 6503
7627 8189
10123 3147
4151 8508
4844 9647
475 6360
10365 7211
6360 5562
5276 4297
1430 10446
3325 1403
1855 6542
5162 5028
10426 3630
637 6503
5081 9401
8169 1309
3602 638
5341 10553
1197 6476
7333 3851
2700 9900
4477 7083
5365 8829
8590 4861
762 5256
10331 8241
8843 2294
253 10227
8759 5398
4248 5276
9992 6334
7585 315
1252 2804
6125 9655
8866 1227
3167 9096
3509 174
326 5276
3666 320
1849 5251
8684 7501
4332 8518
5081 1224
9867 1814
7266 2688
306 10081
4840 1209
890 8496
3778 9759
1003 5538
10049 10428
7609 3669
1861 5302
1225 1209
9085 10407
334 619
8684 10335
6529 297
1000 5520
1910 5533
8516 4098
9401 2206
1933 10044
4695 1389
347 9039
4818 41
7089 1236
3187 7368
1424 4213
5062 6284
8406 8189
3327 1202
8528 9286
1175 9547
6623 8821
8990 7488
1192 2368
6469 10513
74 5265
1695 3466
8138 1914
1777 10543
8088 1229
1445 6793
3282 6007
1235 1176
8056 8928
4431 10012
562 10409
1721 2018
4861 7200
120 9120
1200 2647
7229 7450
1171 297
8232 9743
9908 7065
3193 4578
8518 3228
9844 10477
3925 3280
7506 7603
9125 6226
9200 4247
5737 9299
9042 2813
1376 3952
6430 7229
4634 1653
1194 9042
5393 2905
7538 7618
7250 6265
9714 1197
638 6548
1181 7736
9702 2122
1179 7835
5032 2799
4880 9662
3317 9811
2150 2802
1790 10447
10415 9984
10189 3177
3154 8264
472 10408
7129 9237
5346 296
1082 9053
2486 7014
3417 8002
3282 4069
5894 6521
1165 1852
6714 1172
10303 3125
9299 9299
9505 1238
5487 5904
10307 1901
317 9138
2903 8303
1238 8767
2430 641
79 6314
6988 1304
3416 5073
311 4127
1982 8788
2952 6619
152 7292
7188 2681
9063 1206
7418 1224
4391 1071
3183 10209
5545 5302
7289 1427
8189 4249
6209 8440
472 9782
5144 956
5346 6561
6842 5459
7501 402
4018 7437
9462 7248
7701 728
7658 1235
325 3778
2571 8417
7367 1451
3123 7294
1440 6351
4297 8241
7452 7251
6670 9046
8829 10185
7055 5561
1215 9526
3266 8353
4567 5561
121 6228
8225 8893
4126 3655
9435 7421
9900 590
5740 6007
155 664
4127 9551
5515 1179
9200 9020
4069 7456
5986 10332
1651 7336
2127 5276
2206 3362
8878 9900
3309 326
1241 4930
4246 6112
7783 258
5396 8512
5545 1200
3072 3232
1698 3091
7230 5337
9998 4272
8113 1881
8709 6537
2347 7154
3156 10717
3918 10287
9114 6725
1865 1830
1666 10573
2827 1494
6793 1241
2276 6035
1443 8054
10147 9418
3576 5589
907 1791
8056 6489
7005 2342
6490 7329
10162 2165
9519 6135
3206 325
6809 4667
1175 7259
2430 7148
8129 5365
10221 5514
1282 416
8505 4768
1682 9926
342 348
638 7540
3630 6154
45 3928
7337 8089
7089 5398
4418 253
5520 8242
4777 5460
1240 5140
10304 5462
6695 9991
6723 6576
3438 1926
2467 4125
638 334
9066 315
10069 8923
10335 1859
4882 7546
13 8721
5514 664
1365 9828
208 1180
7032 2206
8713 5028
6814 4895
9853 5951
7263 1225
1225 3544
3715 77
1943 7367
8486 8322
9040 4178
3623 1904
9190 10668
1233 9175
5162 1732
8096 8138
151 8835
9142 9287
1858 7290
6549 2640
6154 156
8003 1449
1219 9338
297 293
7920 2932
334 1004
1686 6226
4088 6830
6923 1737
7678 7501
2320 155
8113 8517
1910 2537
9390 6589
822 9011
183 7102
3147 6549
7455 8129
1191 9044
607 9189
4645 5571
10299 3452
10097 3260
5341 2946
1236 600
320 2923
8137 4567
3167 5947
2846 257
4067 2033
1176 1223
8991 1735
3310 3924
2533 6266
7251 9795
6699 7286
1215 4854
4333 3684
2835 2640
1093 9395
9526 2647
4937 2336
761 6427
2053 2716
1172 5018
7368 10231
6253 6400
3906 1209
1071 7182
2147 7488
6624 4042
9993 3886
4622 4070
2467 1172
5932 1517
3291 4834
7921 5566
892 7755
5405 10090
10435 2137
10148 10631
8810 2651
222 8637
2150 7413
3136 6016
2889 8139
10299 661
3151 7218
1240 3117
2474 10613
2756 10149
952 8129
5185 1227
7259 748
7129 4898
9181 4861
789 348
4849 2080
7426 789
315 9562
1175 9852
8434 5240
3374 449
878 4717
3583 2432
7215 9316
4125 8825
2319 930
8709 4860
1698 7681
7295 5995
1171 296
6714 2123
1662 9821
1240 8835
9653 10010
6152 8273
7260 3022
1735 389
348 3332
9588 7572
9718 8409
8759 253
2756 1214
1226 5338
6572 8137
5164 7707
4230 5520
10624 9618
1838 8043
5136 1172
8269 5505
6946 4125
7021 77
4918 8855
3489 247
6782 4409
2092 1430
336 2802
8138 6739
156 4668
5566 1491
5191 1227
2206 3478
1172 7770
10131 5132
8406 7773
219 4078
4358 9388
9697 3328
8826 10221
4632 6316
2918 2360
5523 4155
5698 9401
6542 5636
6011 10332
1181 1179
1491 6154
6831 9913
6270 172
1844 8508
3092 8810
458 8189
8390 7538
710 9559
289 5437
1233 8759
9647 5864
1237 5919
7488 9450
6490 4952
7538 9395
5636 1172
5398 1202
7310 3242
996 5885
6987 6081
1240 478
6616 3346
6272 7968
1849 253
4446 10148
8645 1154
8512 1181
2537 3576
1237 357
1179 5515
2517 4214
10395 9820
5804 2772
10624 3204
7065 8350
10131 4025
680 10359
2599 7636
5894 4898
4507 3663
990 8001
7034 1176
8129 6145
8671 2640
5020 1175
1240 3438
5515 97
1428 2152
3536 7016
9681 10689
615 4078
8075 9652
6923 8079
8139 10694
4294 7216
10452 10067
3489 2387
2774 2892
3360 5437
10668 1672
1567 2542
10529 8835
6923 4938
9002 427
1231 10009
1223 7247
1228 6017
3532 5073
6743 9807
3090 5192
5831 3371
6713 4215
527 3956
4402 8811
3200 908
7347 6154
600 10239
2433 3864
524 9376
2154 10699
8239 7247
9997 3282
4069 10237
6549 1376
5093 8652
5782 7129
4359 8448
1491 595
9192 4657
410 2253
6437 1334
10303 10717
8385 2276
9120 8683
336 2614
2139 2342
7421 7496
6200 6264
315 9434
8527 6714
6946 7539
7886 9789
478 7583
6017 4293
7746 517
308 8177
8519 3509
3441 10218
308 322
6525 9884
2776 8409
4125 3993
5276 5114
9669 2478
8844 3367
2648 324
4124 6154
8514 4215
10227 1181
8923 841
3908 5885
7421 7089
10664 8834
864 10162
2262 840
6314 10159
10097 2433
144 4792
5319 8502
5515 10238
7329 8859
9111 7746
1667 5386
5530 5437
4420 1226
7083 8035
1191 3336
5365 9697
5148 1827
4077 2631
9728 4705
10435 7363
881 4567
8229 8871
1674 2152
8252 8965
2253 8138
6851 5306
9906 4127
7471 1551
3261 3028
6505 2107
9107 7297
8981 1192
8805 6549
7657 8491
7713 156
176 10334
4284 210
10428 6137
6578 7339
2708 2920
1840 7251
7205 3004
8060 3654
8855 9972
6360 2149
6053 3500
9528 6923
512 7019
10462 5093
5093 188
4572 7230
9910 5242
2574 4129
760 10197
9667 3987
6918 8632
5718 672
7735 6549
10132 6802
9873 6234
7229 6489
6007 6112
10085 2013
8893 7676
4776 600
9660 1857
2147 6272
183 9448
8855 1791
366 1239
52 836
8139 2240
8816 7489
8886 1142
7448 3848
6007 4130
6219 1297
10613 5445
8486 7766
1228 8683
5869 8494
9698 3692
2728 1234
3124 6137
3193 481
1231 7304
8051 6286
2157 4213
9014 6306
10544 2882
2152 7549
8834 9418
6670 9395
2711 4781
10428 3991
9193 1181
5054 5894
8129 6446
4129 2307
2895 8624
3351 3544
7280 2813
5545 638
6040 3777
1191 4826
7322 4702
6368 3049
2466 4128
8590 10717
2642 2647
10449 9820
2776 9805
2923 8322
2206 582
6182 2279
6549 3509
5304 656
6070 8409
4068 2908
1181 7746
6715 1236
2758 9532
8844 3576
9702 8139
2273 5388
6548 3386
4125 10717
9228 2708
5929 121
7035 1269
6135 4675
8140 3072
7259 7744
6989 6949
10182 6286
7291 4640
4575 3988
2247 2457
7801 5078
6071 307
6753 2153
5801 6314
8590 3987
9700 4143
1914 8716
6745 4078
2804 5199
144 7292
6491 5297
5515 447
1223 8350
8958 348
731 5164
7382 4977
1631 4965
4735 670
3720 10717
2242 3242
6104 9117
434 6369
9200 3507
3580 5524
3310 6135
336 1347
4407 3355
1221 1561
10209 9014
5276 9299
8219 3396
2502 908
4969 4079
7966 9552
5307 1222
121 6354
3619 1223
6354 2149
8368 8559
5831 3427
4702 9650
7920 2963
417 8312
2907 9808
2300 183
8551 5515
6822 5397
4776 8993
1426 8595
748 405
1790 3369
6793 6040
6802 7089
8448 1219
8718 6739
8858 2879
10711 6489
1772 10243
1018 9139
8864 1943
9877 2277
1228 4183
2108 3396
150 928
1426 4345
8506 7533
8733 2260
2537 1192
6471 641
7489 3738
2504 3439
9171 10289
6444 4861
9064 7989
6488 2715
478 342
4984 9474
1510 8350
10221 4037
3023 9519
523 4733
8127 1893
3262 6793
4914 1494
6900 2896
5385 7311
3414 5093
253 5986
10221 1175
1093 4776
6048 2898
7635 1094
4231 6033
4018 3737
8646 10378
6568 2498
10428 4470
3691 212
6266 3894
1926 5012
324 4926
892 2512
5929 4175
8816 1226
2488 2158
2728 1202
315 3906
150 5456
5436 6183
2453 342
1200 7289
216 1249
2543 8138
300 8427
3151 4952
9228 3337
77 10303
8512 5252
6366 5824
6871 3630
2723 1171
1769 4974
5769 7517
8991 8835
2548 5718
7832 347
300 3913
2648 4918
6542 8454
8239 8432
5280 7832
7259 10439
2653 6161
8820 916
6063 5357
5257 2919
2433 9913
5283 9120
2802 1558
3458 5929
8825 7743
10304 1413
2700 9970
7292 1234
9579 6345
6106 8409
8944 1192
983 6219
8351 3310
8003 322
4269 4078
6007 1206
5517 2276
3115 5542
7707 41
8720 5381
1309 8368
10053 5951
5251 6589
2158 7253
3072 7736
6075 8128
8171 9120
9291 8733
4352 7689
8198 9084
7055 9233
9214 8857
9992 4903
3489 7406
9526 6620
9656 1736
9532 77
8440 314
6993 3282
7204 9704
8273 5091
2866 641
6137 6238
660 6658
4446 5566
1198 5198
1721 3956
6194 6658
1229 2279
6620 1786
41 8991
5010 6572
3371 3806
9520 1223
7293 7129
6135 9393
641 3385
3157 8135
6075 1921
2221 3123
3576 629
4130 4718
1224 6057
1202 7129
9622 2628
2720 10134
6038 613
1572 1172
6988 3080
6137 3680
7623 729
4393 3228
9128 4324
5514 1202
1874 9580
1209 5939
7277 6154
4703 5005
10428 9954
1616 5831
9192 1433
3839 3864
5305 7016
120 7327
5563 326
5749 842
10462 9927
3304 6135
5012 9647
1071 6616
6193 8310
8825 5951
1914 3006
1175 4098
2802 1234
1755 8544
6575 5827
5831 5459
4628 3970
5964 5563
2904 478
1898 621
2691 1171
7147 2360
5321 318
9418 2337
3616 6842
3206 4210
3228 8037
3397 8620
2210 9210
8528 2977
3151 7354
5578 3193
7230 1561
9088 3429
8577 7286
2252 8636
9200 9621
8512 701
5960 3908
5276 7920
324 1849
8450 7880
6829 4501
4567 8516
5492 225
3491 9591
3124 10570
2053 5034
5830 5996
6813 4769
3568 6987
8889 9046
6512 8017
977 864
8939 5562
8448 1229
10544 5700
8427 8056
1428 8293
6549 1231
5929 2305
7044 5093
1224 10459
9631 1269
314 5353
5281 2513
3655 2544
7750 3646
2538 1176
9781 1517
3491 1234
5459 2905
10662 4219
641 3330
822 4952
1364 8907
1172 6503
4978 6148
432 3491
6489 1653
7735 6359
10435 8881
3667 8269
7491 6330
9111 8577
5386 6525
10136 6113
8409 1171
6843 9591
2904 295
3516 8140
3233 3151
186 4504
3354 6335
6591 10398
2802 1278
9650 5217
2776 3597
9234 1498
5504 347
2150 7020
5863 6367
7603 4076
5415 5545
8406 1722
5545 8823
6491 6950
9120 8807
9588 1428
1215 9287
4293 2120
2582 2537
2575 4617
3499 5512
638 5281
64 1224
8368 6533
1775 7731
6851 134
10544 9532
1251 8641
7689 7658
1231 7292
4324 4234
9635 1814
9485 7919
2327 8587
3788 4018
6980 2525
8733 10318
7277 10063
2277 3748
4988 1567
3432 2739
6542 10409
893 637
2640 3115
5636 3838
7920 1225
5951 8508
8683 7827
5218 1179
5397 2570
4898 7445
8512 335
6298 8002
5929 2335
9120 7345
2062 9485
1192 247
1624 4763
7293 5885
7601 5751
6714 2647
10412 1787
7450 5082
1237 1206
818 2053
4810 3583
5999 5984
7283 2827
1154 7513
8709 8837
260 7291
9058 3791
4538 892
2899 7850
6885 2645
7804 10008
2154 5636
4418 8823
8534 8831
6287 8390
4645 3150
8835 2097
1772 1191
8409 5400
6490 4126
8075 8406
7744 7421
16 3429
8143 315
1179 2058
3908 1231
9196 9292
5821 1624
4127 1430
5460 4425
6145 4926
1458 307
8646 10009
3899 3783
6161 640
8991 10299
6905 1491
2573 8189
8506 1234
8169 9126
9484 8204
8448 10418
2952 1444
7736 6617
7996 10428
6798 8845
8817 7294
7129 4065
1624 1172
4404 10585
3326 5220
4944 7294
10726 6949
1517 8612
6673 7292
8826 4719
6224 8835
3204 2776
6232 8486
315 40
2397 8346
8113 722
324 638
9697 6739
5487 7477
3213 5341
3645 9551
9432 322
1231 3908
3414 3963
7991 5929
1819 4130
8138 914
3703 8201
6443 1226
1209 6645
5563 324
3605 6832
8939 549
7402 5972
5277 9532
7488 4382
7296 1176
4350 3433
1175 8858
10162 4776
1082 71
2827 5021
8711 1567
86 9848
3138 3280
1235 4973
7803 9518
1199 1202
9913 6766
6343 8829
8043 6487
4011 7230
252 2320
2457 1544
334 662
4234 1234
5239 5459
9190 7717
478 7263
1200 9972
6616 3056
1455 2329
2771 2700
4646 4875
703 6589
3331 1082
1171 293
3123 9534
6841 1222
6168 3602
5830 10219
1223 6764
4938 2987
8002 9645
2908 7483
3398 3816
253 6360
2221 5258
6154 5448
9871 10221
8834 1194
7897 2835
4850 1240
7445 5355
6227 4545
1089 5165
478 6016
2730 8093
292 9810
4087 1901
4213 8709
2840 1563
3730 253
6322 931
5093 5091
5843 4069
4981 1214
4903 3123
7129 74
2840 2625
9588 5849
7250 5933
5520 10435
9128 8991
7388 1428
218 4156
2368 7014
5404 4436
9330 8746
8506 782
9948 317
1529 10435
5187 2647
118 7576
10485 5514
2663 8316
3863 8120
10281 2024
1071 5281
1209 8090
6448 1228
2430 1146
1179 183
8823 1200
1863 8711
1735 4702
8426 1171
10219 9480
7293 1398
8056 1229
10423 61
1814 9636
908 641
4420 9696
1860 1142
8812 1905
5262 9470
10646 1237
1405 5078
1455 741
156 9902
6226 4289
5028 3994
103 2708
866 5939
9192 8056
4010 1849
3439 1721
3576 4835
1206 5023
129 3748
10435 8822
405 9900
640 1237
6566 5234
8140 5748
1219 7391
6987 754
9583 7472
10613 5895
3033 9120
8746 4070
1656 2630
6489 9024
6996 1222
8522 2846
1001 10217
3090 6491
5530 61
10147 318
2572 4425
1799 877
7707 2154
5545 7489
8718 8238
642 6369
7435 1227
6656 3851
7353 315
1599 4370
6657 638
571 8182
731 6959
2523 1072
4703 1932
8991 9284
2663 10663
2368 1164
3072 7480
7793 10409
7245 2588
7601 9192
3268 709
1222 705
4076 1143
4861 1226
1176 10717
1176 9190
3181 3204
6044 1171
1206 10380
7421 8625
2816 8690
8835 638
155 638
1427 1175
7229 7251
7804 5385
449 9874
2433 10724
1238 3297
5292 2618
7635 4125
4398 1191
7519 10485
4903 6795
4780 7489
2880 1171
5986 2923
4213 10381
931 1198
3699 6154
3813 2267
188 253
3204 1426
2640 6714
8390 7746
9185 638
9214 6804
4776 10162
449 7648
3417 2433
7588 1231
326 6036
8075 1491
4781 6549
899 1586
1237 1554
4640 5849
2302 2569
7656 2640
5022 10442
8116 46
3544 6528
1926 8610
10220 4064
5637 357
8890 9897
7416 4191
1172 1905
5306 3489
2320 9181
8893 8075
4193 638
3539 334
8512 3346
3778 7920
10199 2846
9002 2131
6289 8759
2776 8621
3630 10429
6288 1194
2342 5093
7154 296
960 9059
308 2158
8522 9418
5561 5062
8534 6649
3191 3262
120 1084
6316 7266
5460 1442
1443 2298
5929 1071
3206 4543
41 330
5281 928
1926 155
7658 273
8139 2319
1612 2576
1209 6518
253 9235
4129 3509
9910 6289
862 5927
7478 641
9474 582
315 1455
8691 9588
8018 10574
2498 7293
2880 7129
1813 8129
4859 4762
8406 3630
7083 3432
9532 9124
5637 2615
7291 10435
9286 7421
1226 79
1219 6528
864 5637
1526 10631
8189 7996
2881 996
4887 2120
4333 8871
5637 6988
7219 4905
3992 2279
2629 5170
3507 9597
782 6401
3591 4402
2629 8825
5718 8350
5708 1555
8368 2571
7286 1905
103 9470
5322 6732
8886 8368
641 6423
8844 35
6731 432
10450 3439
6072 7748
2047 4885
10037 7033
1145 1226
6763 1226
8144 6289
9359 5885
5968 5276
9172 1491
9507 6318
8759 1334
7643 3206
7903 7920
3698 6372
1198 2652
2210 7329
328 4399
10712 4247
7445 1337
7455 9753
584 8844
1192 6457
6507 7550
8692 1113
10332 6247
5410 8691
693 2276
5008 1790
5051 1269
1223 10662
8054 1237
9972 1104
10204 1235
6145 8831
6351 6119
2547 134
6240 2622
4614 8273
5881 9993
4504 7277
8738 5939
8512 8056
887 1617
8406 582
3920 1198
9395 4549
1179 3432
8835 1568
1205 2062
8621 1450
514 7505
4446 1430
156 6739
5929 10173
9893 8361
4866 2538
1084 10242
593 322
8370 7916
8826 4776
1237 4781
1615 8502
9732 4699
2276 6394
4245 2768
7293 3507
7129 2005
5498 8368
7538 8350
2279 2815
8480 1165
1225 3751
7533 430
6842 1797
6835 2874
6507 9919
914 1181
1979 7750
8516 9926
3387 9321
9717 5437
10415 7292
9588 7686
7488 7289
1787 6498
3583 6135
3418 1235
10428 1799
8684 575
4200 10630
21 1569
1179 326
7746 3752
3958 641
4654 5396
7293 2261
1231 1921
3476 5402
3205 1227
6144 4937
6361 9912
4127 9883
9636 6517
6459 8973
8409 1942
8512 706
2010 2854
10553 7292
5914 4552
5514 2154
3572 7293
9040 10544
4070 1462
5176 2126
8486 6257
334 4903
7056 3473
1487 1114
2436 8156
188 80
9673 7619
3280 1702
3262 5831
1905 638
4931 5342
1145 1550
1943 5350
1231 7488
2053 892
6444 8621
7917 8817
6392 3243
10220 2706
9053 5081
625 5751
2457 2457
10243 3224
6359 9655
4644 6038
7129 6987
334 10435
9652 9662
9974 1227
2573 8855
8831 10303
2802 405
8577 6032
10280 10626
8008 6152
8733 4530
8426 2900
4125 293
1404 782
99 9046
8368 8609
5494 1986
527 6773
7286 302
1224 1270
5091 1429
4870 2138
1491 1585
7373 5487
8569 8189
10220 1175
3583 2881
3491 9932
10208 5498
7803 7581
4567 2241
6830 2390
6372 8620
1233 5233
4297 9119
8857 2647
4079 1175
280 6615
6794 7682
10456 3507
8528 3930
7801 8829
6037 3117
6542 6360
9895 4142
8189 1196
6239 5515
8512 9787
4330 1449
2457 5927
9588 3123
4931 7292
2575 8252
2240 748
6055 5281
3331 8861
1505 10635
10118 1905
2049 2698
3438 6306
1197 253
8506 4900
1181 8502
9508 2267
8823 7445
8749 156
5951 6783
7522 7291
10299 4078
6336 5767
2320 7246
7627 4341
3778 7088
1222 1616
828 1202
5561 10134
6139 7779
2617 4887
9002 3347
8619 7242
845 845
10551 10438
2573 10712
314 5224
1439 9880
6923 275
1235 6591
1615 3599
8405 3244
7501 2258
1237 920
9070 5481
5939 5286
1334 5093
8816 3716
5750 6542
10097 8406
89 2115
10090 8368
1223 1235
7923 1181
2222 1197
6558 9803
257 7580
3414 3489
1229 3684
5566 10485
7491 3310
2064 1142
3124 8262
9579 5010
3290 4840
6402 3204
342 1849
8089 458
5740 2648
4965 1215
5859 3089
1226 8508
1469 10036
3208 6702
10182 3374
5396 8350
445 4888
1830 1228
2939 9910
6580 1241
5545 7675
7229 3489
10696 732
5276 2206
10409 2498
8075 6895
2209 4578
8610 8272
156 6946
7557 2888
2305 2029
6529 7372
430 5751
8797 7329
7581 2042
2276 2206
2332 5894
10238 8263
2240 2866
4434 2178
6574 2327
9256 6354
7478 8502
10712 1775
3234 4621
824 5299
120 8821
6369 996
2652 6169
2010 8189
6987 3150
5637 5986
808 5063
7187 4281
8587 7916
5390 3044
6543 3594
6036 3041
7230 8075
2364 6209
6542 2215
9120 2699
3851 3773
8506 9389
8965 2774
4132 2640
7147 3438
6228 9804
2676 6208
322 71
1037 3791
3716 1640
8551 2512
1261 6300
1240 238
1377 9069
9974 6789
4297 8409
2813 6655
253 5545
3394 3468
1215 4262
1241 8237
8990 9724
1235 241
596 8828
6148 6369
9532 4883
6396 3206
1175 5637
2501 7916
2539 3786
7309 5951
1231 5058
6702 9993
10098 1234
1086 3810
5986 8826
9908 5054
1202 852
1908 2827
2904 1350
6314 3220
7491 10416
4183 6232
8056 6150
637 3282
325 9134
10462 2446
8232 4821
8846 9570
888 8404
9448 1269
9433 10335
628 5509
1202 9839
9621 8306
5691 5494
9810 8135
7188 3512
1269 2662
4198 7469
5044 7748
1441 5012
1772 1237
4271 9193
10585 9193
432 6461
5929 1849
3738 2517
1237 7169
2211 4214
1202 8409
6549 1805
8129 4753
8035 8816
3737 7522
9696 8268
6689 1227
2663 587
342 9526
289 9298
10334 7019
8893 3147
6277 1875
7491 434
10389 1881
1002 5929
6515 8140
8886 6822
1179 7746
1835 6361
8733 7353
5951 6007
295 3715
7489 5460
10337 2367
2279 2457
3645 3441
3113 1240
9900 9695
8541 8891
10717 4903
4031 10570
4714 5515
6239 7209
7713 6360
5062 7572
308 1662
8261 156
1940 8480
3242 4040
2704 5166
3124 7424
3475 4005
9622 7286
150 5986
2457 3374
8075 7293
2648 1091
10335 2457
79 4437
7295 775
5710 8677
2640 1229
10469 202
8551 1219
7920 2335
6119 6457
8881 2907
4078 1202
4478 6958
4370 3619
4794 2033
106 1334
641 867
1171 9991
10626 638
8511 8858
8169 10397
5566 1428
348 3187
10438 1414
8426 9245
10384 6669
6307 10029
2655 5147
3579 2804
8928 2433
10460 6936
3310 8617
8843 908
5276 4735
7735 9177
8506 3414
7880 7770
7286 6784
6379 10209
5180 4522
5396 7336
9042 4125
9115 7743
9401 4438
8860 4125
4098 1914
6487 8117
8116 10698
4297 2704
3472 7743
9064 7453
2920 1430
1179 1509
7289 1567
322 9134
322 1990
963 1561
8551 8810
2127 5819
1930 10384
6154 8544
7148 1172
2331 209
3474 3280
7620 8777
8432 7504
2250 8075
8242 5868
9588 2589
713 6277
10544 2368
9532 2802
5283 3783
6430 4397
1593 10572
9782 4214
8308 3551
641 6040
1431 9200
7440 4370
9526 9910
2153 2127
3331 8823
1196 1219
7289 8242
6982 1227
6389 1150
2723 207
134 9375
2895 300
2466 7033
1250 9547
10717 3031
8496 7344
1171 1065
1772 5416
3600 8138
9848 5769
4086 9215
936 5636
1079 2486
2728 2575
2661 9532
1200 10625
7291 2629
9506 1849
5218 8502
6145 3336
5929 7292
3387 843
2140 2759
10553 727
6787 628
1171 3851
5048 4931
8577 10640
3262 6008
4271 600
6987 6498
7251 6489
10172 9040
5365 7491
7841 8886
2123 4942
7576 214
4974 638
9401 2504
1171 8175
4861 8308
6360 3023
9570 8365
3501 6825
2588 2155
4123 8232
3375 1206
6906 10518
1065 7920
4566 326
10544 5218
6288 9404
9532 5357
4781 8183
8797 2361
8624 9418
8990 2688
8117 3908
7581 4702
9435 1181
10435 3263
9621 9180
6148 3882
1228 5091
1179 6474
2257 3491
10314 1069
6618 6505
3301 8238
8448 5637
6940 5839
5515 2592
7637 6785
7245 5514
8137 4204
2442 2361
7565 2622
2042 9418
2108 10610
7445 7849
4172 5588
3262 8517
6097 9194
434 7289
1733 71
2512 5823
4932 5012
5740 7291
1179 6094
7627 6289
8544 3186
7496 1508
9910 2488
4362 7851
3509 4975
1427 1901
8056 5831
5546 1849
2592 6570
2450 5459
5394 5397
4264 985
1351 2246
7261 6739
8849 1430
10135 3273
3572 8350
9597 194
7737 5338
5514 3740
2289 2149
5859 4271
2053 2301
1222 8428
7129 8534
129 6209
10332 5027
3341 7000
6038 1223
2640 10333
7643 3847
642 8129
8866 3205
4861 3204
1234 6359
2996 4903
5398 8035
1175 7817
1428 6726
4978 3164
762 2172
4297 1921
1821 1166
322 8261
8201 7496
7255 3417
8844 5194
7331 7623
4797 2542
118 8720
2723 1181
306 7920
8829 7746
5306 38
1071 6988
5012 2137
3746 6410
9042 3686
4837 1901
4657 2360
6289 8831
7656 1926
8225 7336
8506 3979
330 4297
5459 1088
3091 1365
4797 5948
10435 908
213 2466
1176 156
10462 2261
1123 4355
1222 6479
7807 2889
197 4781
6683 2663
1430 2082
4128 967
1094 5854
1060 6508
9914 348
760 6135
3123 7557
2478 5554
1178 10384
3594 9786
1200 337
6543 2078
7286 2592
7292 1716
6530 8474
8619 6973
2513 4070
3206 7581
652 9018
8829 4370
4214 9900
6952 3193
1787 5427
6713 3544
8291 4943
1446 2609
8835 2537
8117 1426
1196 7054
3585 660
5941 3552
8404 1869
5929 2700
3686 5357
1832 326
7065 2705
6152 5221
8512 8453
3329 2267
5291 6354
9129 1663
8881 5921
3205 218
8823 8238
1206 1234
7292 7685
3125 7286
2380 6007
7293 5537
324 8120
6507 8075
716 2341
6869 3245
3597 1175
3445 1198
1257 5306
7643 6702
661 1179
5887 8075
922 641
8137 7147
9118 3414
9287 1606
2108 3054
6220 7201
1228 1224
8353 6542
9704 1772
10337 9210
8406 3705
7129 7286
1772 8139
1175 3320
1219 4837
1222 3044
6137 8056
3520 7229
3190 4880
1837 1239
941 1171
8105 10435
7888 8075
1175 1828
7456 7348
8825 3369
3402 7345
9339 3619
5929 5538
253 2575
3643 8748
77 8295
1205 4367
4983 9321
9848 1491
8361 6135
876 9900
326 5276
3206 5596
9320 4047
5948 7789
5865 8991
6862 2802
9283 9782
356 4761
348 41
1091 4077
2277 10717
9908 3835
6519 6823
1143 7129
200 3050
6007 8624
3136 9189
6490 3271
8486 9526
9363 3238
4904 2155
1528 478
7362 1142
2905 3882
348 7014
253 4666
7229 7508
5831 7074
8185 8056
7179 681
5091 1849
5753 1202
1175 9851
6968 10480
5005 3667
3654 1230
8091 2640
10601 8796
6372 5566
9400 3703
6135 6504
9653 6137
7384 1209
1646 641
2407 7633
6430 6698
3439 4792
1237 10389
4860 8551
6306 8075
3595 6940
7136 8835
502 5514
4568 9912
3414 2721
3904 8573
3765 3280
8709 8119
7286 6016
2154 266
325 8390
5515 6599
1238 5768
4860 10304
10408 1970
2693 5598
8690 6988
9910 5515
2496 642
9866 5460
9694 10276
8810 10298
1491 9565
1494 4788
74 8825
641 5566
4952 3482
7972 324
10708 1440
4952 156
5357 594
6619 2120
4125 8932
2337 10298
1176 9858
1562 977
891 3751
4841 7683
2137 8406
7609 7715
9395 2540
5831 641
2307 5339
4905 8823
1334 7336
2137 1238
4967 8621
3606 10438
8861 5033
1561 7909
156 7862
9636 10029
9949 6815
1194 2336
9134 4861
5986 1142
9189 1209
10418 3885
4864 1171
9579 5367
8089 7594
1939 7328
9251 1231
836 2158
6891 5914
5515 1165
4438 1364
5499 6940
4716 4805
2459 2430
836 8505
9064 1567
1221 6842
3908 960
7251 10398
6585 10335
4763 7229
10555 435
3446 1205
3151 10436
8940 6135
6360 3262
348 7055
6469 3134
4067 2269
8352 347
3258 675
10053 8616
8816 7445
6525 8520
8483 9767
9451 8843
9115 6265
6620 2836
3410 8280
3553 3655
2647 3703
8075 7658
8855 2503
10303 3208
7294 7624
5636 1772
8683 1200
5419 7794
8141 8194
8585 7454
3908 1334
10426 6203
4843 261
6154 675
9492 3369
4098 7038
5496 1359
4324 6487
6171 7291
3877 1849
3615 8093
10570 5830
7658 9088
3328 4214
7563 2849
4702 7144
1244 5859
10163 1491
98 7479
7577 1718
5348 6119
10624 8828
7277 3463
928 5385
2775 1574
3851 4776
8858 1196
7254 5694
5485 6444
3206 10015
3829 9336
8129 3439
1325 1181
1176 4069
9014 10221
6456 167
2457 9084
1291 6037
8127 7916
1271 8226
4328 8991
4437 8541
6507 5460
1910 2593
858 5545
3256 2124
1915 2342
8029 2837
1859 10428
5514 1181
8321 3620
6794 8392
660 7506
5276 10084
2266 6570
789 1196
8321 2920
1202 7636
505 1481
3471 1382
661 633
1131 3419
336 3654
428 6570
8288 1150
3777 4760
3154 9155
8733 2495
1859 4214
10395 8514
273 7635
5544 6314
8903 836
6801 829
3629 1194
2667 4619
1181 9526
3123 324
8508 8412
1624 3092
7472 5215
9628 10217
2696 4187
1197 6714
5216 2572
10484 4188
4126 10553
1772 2827
1431 914
892 2018
8551 1172
7803 4077
3623 1663
4681 2895
3121 4756
3179 10539
6824 876
8843 2360
2990 6789
2840 6830
7770 3090
6037 982
9064 2622
2257 9547
7246 4652
10441 2150
6235 8128
4735 1181
4078 4924
2576 6277
9915 2802
4610 6970
1181 8831
320 6438
5367 8056
9286 6504
4215 9180
8129 2630
9022 8577
7294 9431
1171 7627
301 682
8904 4643
4149 3660
6777 5445
1227 1222
5912 8075
5939 9909
8189 3870
156 1544
1172 6366
1734 156
9421 4126
6007 6490
1426 1756
143 4067
3229 4411
253 3842
6504 8871
342 7848
7774 8692
813 1181
9546 4765
10197 8511
1085 1159
1206 9008
10305 5947
9738 268
2394 2156
6240 1821
8871 638
7991 762
943 9298
7830 1657
3348 1196
5013 4117
9697 7905
3591 6055
2430 9014
3092 9192
9090 4140
433 9910
3205 2865
10235 9368
8035 6714
8708 1221
4952 10149
8368 7
7557 5068
6527 121
3464 9650
1 5503
1227 9127
6549 8522
8855 2846
8797 7940
2691 4633
8178 10197
6829 5494
2846 1570
8353 1197
8483 6444
5276 1231
7908 5357
5242 3186
10366 5519
86 1790
8587 2828
3193 6148
308 6846
3419 322
3792 8308
1222 1921
637 4230
8169 7968
3630 2299
8683 1849
10031 5281
7916 2126
10043 840
523 293
6686 6913
8537 155
2498 8149
7336 3583
2430 10544
9323 6529
10623 5396
5520 9388
8471 10463
1849 365
1561 1463
8511 6082
1445 4328
2775 9240
3670 661
2063 1228
1786 7770
3031 3851
3705 3148
1619 4286
7129 5636
10449 8473
5897 6896
1064 3654
7768 2663
10711 5725
4900 10587
6137 1240
1234 2592
7216 822
1453 8189
4690 1240
7339 4244
10717 1238
7390 2167
3374 6490
3690 5305
6706 3843
7153 6490
5865 5281
6273 3441
908 7106
7750 935
2332 852
5472 5885
8177 347
6289 7989
4370 5472
6570 4078
5545 3242
9877 3138
384 682
5913 1790
4544 8768
5637 908
3851 1228
2622 6444
8426 8827
931 3023
1231 9239
6264 5545
8542 5016
9676 7292
3655 5518
3781 28
1572 1202
2543 6559
6016 1229
342 1226
9782 7689
8700 3845
8392 782
6538 4575
4243 8075
10044 6228
8733 1915
9152 8514
8825 6461
1185 9432
3193 8589
7732 9401
4963 5859
6426 1491
1198 3660
5563 1179
8134 6549
1170 6007
8519 4098
7543 9500
4933 1269
10447 8797
6895 4905
8502 1234
1452 8129
5276 8089
1228 10162
326 4903
691 1179
2050 760
4076 908
5446 2776
2246 10546
1453 417
8849 7540
5930 2812
2257 7230
6443 7862
8591 5904
7421 10717
3845 9526
5459 5752
6502 7292
2252 7750
7286 7339
8866 9087
4779 2295
789 6753
10197 6808
8709 1199
6945 5850
1199 1172
5180 3151
7825 7975
5563 641
8519 9021
8544 6490
3778 9677
760 77
10287 3197
4067 7508
2415 1636
4898 1615
1234 1172
4762 1572
5566 77
6016 4125
4128 574
10456 5190
1175 7920
641 8194
5089 7916
1905 6384
8605 3468
879 1226
8621 8035
7025 9084
1463 8081
131 2648
2847 2438
4942 1609
8116 2774
7230 8528
8717 6836
3142 7546
4998 4889
8928 79
5951 1752
5162 2311
6739 8273
1663 1789
1351 10447
9134 5562
6118 4675
9014 3213
6085 2713
8138 3639
993 4183
2569 8829
810 7129
7738 8519
3091 7218
6830 4952
2131 1827
7689 2298
2800 2342
2276 3280
4928 7218
2950 6834
9190 7388
7131 9696
346 3139
5545 5752
8843 1063
6410 2053
7215 7286
9069 4860
2257 7491
7055 3792
3877 7075
1178 3703
6208 353
1647 8239
4860 2760
7557 8551
8515 1223
6549 1724
2342 6039
5519 1196
1621 606
322 8353
9579 324
3716 395
3866 6987
1307 6489
8496 7129
1788 3261
1223 3091
7855 1225
4446 7294
2730 5830
5386 619
6042 196
4264 4567
2157 7750
4776 3755
923 10119
4636 3775
315 7294
7229 1024
6782 5091
2647 3908
5319 4405
3429 5951
2537 5195
2802 6384
473 7627
2517 9339
8923 8522
9210 1378
8717 4509
4214 5752
2457 2592
621 326
9227 640
6007 840
625 3092
9002 351
1175 8849
296 9910
2241 2160
9380 1495
6372 8139
4853 6542
10625 6569
8409 6493
3026 7304
10164 2486
3908 4781
4380 8844
8390 7294
4914 3075
8140 10554
4173 2322
3802 5341
3655 10438
7496 5025
3396 3208
7055 7557
2457 2035
7627 1739
326 9871
7002 641
6148 3421
7419 1819
8431 8682
351 253
6359 6154
864 1172
8542 4446
6874 2974
5012 4657
6314 9653
6683 1238
1390 7919
8056 5590
8864 1171
3583 7253
1172 7079
3774 1265
209 3250
1171 1198
830 7251
1241 150
4756 1084
6644 9535
2473 6444
6491 8243
6620 10036
1855 2155
4069 3392
9289 6135
1901 2804
5163 4861
2457 970
1228 9588
6739 2342
3208 2822
303 10409
1441 2569
9707 1547
8491 5178
9282 1403
6239 6466
748 4937
2214 5429
3851 5242
4125 1254
3057 8881
4127 351
1171 7075
5093 6289
7074 7075
7444 5794
336 2506
8296 8871
5389 9299
5304 4046
3452 5437
1491 2815
6168 1977
9127 10600
8406 308
8692 6598
1080 4213
3507 2640
681 9192
3749 7920
7083 7237
3156 3213
3563 6135
9652 8515
6007 6882
10420 8590
3576 8585
3792 2788
3192 6529
7065 1773
1175 10544
2433 348
8854 8349
6533 10097
4804 507
1215 2691
9579 8991
3877 3896
8505 9287
1241 3777
7129 3155
6830 5831
6360 4137
8528 318
5240 2240
2815 3156
3807 5951
3466 1209
2849 6137
6137 3123
9478 6057
5532 5561
3414 2260
814 2756
2802 2241
3529 7658
5558 8621
360 6973
1196 5062
2577 3156
1352 6491
8174 6503
7837 3205
5412 74
3489 3151
1222 1222
8843 6669
9434 5424
8771 6999
9200 318
7751 326
9993 6154
317 7998
2815 5218
10435 1462
5962 4069
551 3388
6036 7336
2537 4130
642 7340
1905 2226
8189 325
6055 3536
4248 3418
4929 7643
8593 3660
1209 6852
1225 2923
1228 9401
9395 782
2131 1156
5636 324
5406 8567
2120 1867
9820 10134
8303 3489
8831 5520
325 1200
3669 1862
10648 1491
10698 8526
5034 4068
9120 4917
4557 4243
8189 3021
5942 5148
128 3583
4382 3794
1198 6615
3906 5166
3684 1194
1226 9484
1219 7421
8914 1206
930 7406
6038 7951
6154 2064
4124 5449
1240 5636
3417 10469
3138 6600
348 3730
3374 1143
10544 9650
4142 6976
8825 7488
3387 9210
6040 3151
3078 4120
6461 9224
1636 3080
1822 2804
5345 6168
4573 4098
5849 1209
6372 8201
7707 5701
9363 5750
5073 1326
4077 6822
169 6896
1787 6265
8426 2569
7423 2504
8522 5544
8174 2917
9511 5091
10623 7292
8242 5545
8486 7656
5566 1175
7445 1905
6686 6709
336 3778
4127 398
9957 10095
4271 5044
5198 1428
2120 9371
5545 8861
7657 10435
1680 7914
6430 1196
1238 8137
3890 3374
9024 5335
90 9427
6491 7289
357 428
470 1382
666 1798
3193 2465
7038 1181
3721 20
1431 6491
2849 9773
1219 3160
7508 4446
3894 10303
8709 10334
4731 1175
8742 10378
4985 3416
1187 1847
4210 2640
8471 1205
1181 3193
5885 3583
3491 2414
1222 9947
5252 3214
5854 8826
5093 6356
725 3414
3975 4861
4434 9947
9534 7037
10599 2920
8981 5022
5831 9044
3129 7317
6007 23
1841 8380
2207 1728
2576 1050
3507 9526
941 10484
4347 9591
3596 317
2840 5506
8444 2501
1241 6042
3439 10435
10334 3690
10015 1787
1198 6084
2225 8382
2730 1144
6972 2691
5515 1198
7581 2769
9518 9767
3220 5563
3193 3077
6705 2329
6352 1242
8844 326
1174 6148
3572 10220
7643 6362
7305 7541
3749 7329
8144 8056
6148 8242
3020 2433
7770 8683
318 10009
10204 707
1197 9949
5558 6529
10162 2385
10080 6200
8409 5702
6314 8991
8508 6705
8 2605
8846 3482
1420 10435
5520 7508
1928 1427
661 1024
322 3124
5529 871
619 8825
8285 6359
678 10435
121 7569
2774 2276
2848 326
7287 5512
10699 2223
1772 10131
8135 6137
1233 1904
7488 4681
1926 2491
4680 3489
1846 6152
1449 3654
6887 10712
7088 1239
1202 10162
8000 4781
4691 8651
10717 1231
3789 8035
6067 2232
2497 9305
6148 12
5234 9120
4941 5545
3151 8137
3749 5091
245 8551
7670 8683
8858 139
6461 8056
4125 6055
641 10084
6793 5218
8407 10087
2774 9085
1194 3624
7229 7565
1491 10399
6160 5982
6542 6636
170 6491
7038 1199
8403 3773
709 6507
8449 4169
3167 8866
3387 6351
5248 7968
933 9763
9126 10720
6491 7065
10456 7619
5939 10614
7804 2276
405 3339
4776 6055
1290 2640
1221 3282
5121 7565
4315 245
9329 2516
5806 7989
2261 8321
6793 6801
1179 7804
9195 3337
4998 1910
10696 1142
3920 7407
5389 6168
3737 336
10148 2122
1362 436
638 2408
7339 3437
2402 9297
954 7973
3481 4332
8543 6696
10361 7293
4037 8973
3206 1176
3778 8426
7601 318
3687 4370
7916 4641
5024 8539
3419 7508
5929 7980
1237 4126
3576 2467
322 4447
7997 1347
2103 4332
835 1206
2592 4076
1849 4903
638 9726
5929 2701
2252 1234
6505 6231
9120 3417
10420 1926
760 1915
10699 1192
6716 9431
600 3261
4567 6561
1309 10555
8137 8868
5753 2846
3882 7636
6469 6463
2152 3749
1427 2708
892 2487
6945 5239
3451 2397
4074 1222
10256 8435
1280 596
4380 8486
10533 7286
1221 637
7336 5341
1420 8135
5357 8225
6109 5281
7763 1222
8908 3409
8544 6701
7286 7988
6234 8746
2800 5019
8990 7486
10625 8823
342 4479
7025 10717
6327 1236
6286 1226
7339 6618
4514 9215
3147 3194
7406 713
914 7129
5637 5398
734 7456
3151 7722
5905 1176
1659 7569
1315 7379
10162 6891
9828 7016
315 5881
4093 8127
3185 7277
6145 7246
8749 4967
2277 10378
326 1215
3134 1787
127 9665
6987 7747
9502 1028
10277 8426
8551 5830
1175 5051
398 9698
10181 8350
4666 4670
1491 8056
4106 2889
836 2756
816 5696
2629 1443
5025 8684
2265 1215
2802 9299
1951 1849
6867 6314
3716 1222
1798 7339
2013 8544
348 9283
3204 6199
7508 8426
9189 8432
7129 3993
8500 460
3090 3815
1240 2804
7193 1517
1612 5286
1171 5005
3838 9559
8997 3572
8285 2206
3310 1892
10428 1517
1230 9057
6148 8515
8228 7291
1717 54
1226 9502
6016 4403
6732 2616
8056 2712
471 7329
5073 9866
2719 8186
1555 7392
7679 1357
7315 1238
1429 8823
3072 97
1255 4952
2433 2537
931 1221
6242 6793
695 9826
7498 7214
8368 2408
5351 3181
9190 10484
6987 3588
5918 3371
5051 7129
5358 619
398 3594
7533 10011
9229 5386
8009 3156
9983 8426
6360 75
4873 6840
3398 5742
9655 8056
4887 6696
1491 5515
5016 4567
5986 7215
5948 7538
5844 5514
2904 2017
2334 5224
3778 5460
1777 1349
3092 1765
7214 1772
6816 7169
5880 10333
2730 9034
9091 9551
7293 9046
8138 8816
194 3882
3329 9120
2800 10299
7251 6618
6289 2628
6235 766
7736 7241
2240 1205
5751 5580
7498 1209
6366 1727
4126 6619
5752 3716
7242 5849
3778 10376
6719 10197
3377 2493
8684 9960
822 1968
1849 5768
1171 2756
3151 1172
3715 74
10264 10427
9229 8542
3193 4900
9554 6148
2895 10098
6504 5563
3782 1413
4105 7588
583 5429
1179 3600
8368 10589
6813 10626
3115 1901
2279 2874
1081 10269
5566 8091
4898 3121
2703 5545
5545 1192
3851 5986
3654 6036
4067 8744
3314 1360
348 307
1451 2147
8426 10374
8454 6359
1230 1318
9209 9852
10307 3430
4620 939
2873 3657
4129 4860
2919 6352
1774 6508
5637 7065
9193 637
6154 6542
10220 3737
1641 4707
5388 5487
677 10036
64 7543
3441 10318
4657 3242
2154 2496
9433 4214
914 641
6331 293
3908 8426
2229 6542
2533 10717
6487 10063
3090 2629
836 1239
8432 7746
9702 3310
4360 6583
2320 10097
8432 8990
6103 1378
1202 4551
2323 2132
3851 3597
6145 1775
5939 8511
8277 8140
9611 1572
3805 3396
6525 365
8637 2465
320 5012
8854 8030
3132 6897
5929 109
9579 3767
3755 3438
4221 7627
4499 1194
6502 6714
8919 7506
7277 3649
5240 8849
1225 7292
2592 7591
5024 7483
3667 1235
3092 10442
2212 1453
1078 871
445 9678
580 2812
2288 8932
7127 9642
5079 8544
2920 5186
9992 1428
3838 3242
2430 2471
7292 3387
6239 1376
8249 1915
6486 8587
7720 9432
4062 4776
1894 2413
9521 6229
2770 5732
7506 4931
5092 9910
5540 3117
6119 5439
9462 5276
434 6701
5520 709
7089 2702
4940 10684
6351 3908
10668 8448
2822 4129
8759 7518
3631 6617
3776 5561
6369 8129
1756 2255
5246 931
3963 3276
2027 3116
1238 10231
6736 1215
1915 6289
7293 1181
10544 7736
8368 6611
2576 1631
1175 8517
811 5515
8813 2828
4294 4832
3385 5765
3555 4126
7289 1426
1787 2305
1278 8653
5885 6696
7253 8849
3684 9926
5982 1176
8620 1544
3729 4699
8127 1462
8496 3269
21 127
1719 7533
3387 10556
7703 10513
2213 1222
10148 6542
908 4143
2800 1790
10162 7750
1392 8825
7426 3577
9021 9418
7250 2898
2336 3019
9195 404
253 8075
10717 1790
5281 2253
1198 2881
156 7104
4971 3321
7743 3386
8835 4214
7292 2622
9548 2445
7014 8426
3464 1172
5398 978
1237 317
3584 3282
2608 3546
1142 6988
6898 8954
1702 7293
1035 7486
3752 4067
5570 9400
7835 4023
1206 3540
6696 1260
6076 6487
2257 8506
10010 1210
7601 10132
2206 2538
335 9135
10247 1774
9927 1202
5868 7315
4753 302
4463 1199
6165 9325
4936 1072
10281 2150
1196 7292
8189 9520
8893 3193
6134 1179
6895 1209
5939 6549
843 2276
7643 1375
1145 3023
1881 1227
3438 5966
10198 8252
9973 5370
2909 9597
1726 10508
6219 8116
6535 7810
747 318
1241 1228
8165 10258
6489 155
1463 717
6124 6260
3414 8056
9363 5561
1915 2539
5390 4877
6080 4970
2126 8137
2756 342
7807 7440
3212 8075
9435 4952
2260 4173
6824 273
5804 1291
5331 1202
3716 2577
3182 6676
8876 5570
5929 7631
6175 9540
7218 7508
2774 1761
2434 5772
3703 1572
7831 314
1165 2163
2457 8751
4282 7089
789 4922
3928 1615
7336 6683
1926 9226
8996 1166
3816 1215
1063 8203
8435 7919
641 5072
1240 365
9401 5159
3883 5276
5267 7483
8075 8360
3370 8454
3944 6135
3630 6829
4952 2497
2923 436
4527 10570
325 3314
2551 6824
2713 8299
6724 7491
8849 641
4841 2640
3719 5686
6007 8917
6379 7770
10333 1231
8517 2082
297 5067
8786 251
7603 782
435 5951
178 348
7293 3263
4802 6801
939 3962
9227 9387
10428 3152
5986 44
6139 9286
8826 683
5504 4155
5951 10197
5868 320
8610 3777
3383 5951
9054 7187
3151 3429
1787 3619
2679 10555
10094 1071
3791 297
8855 8101
184 4497
5752 5093
5241 3630
4408 10110
5952 2827
10220 694
1240 8117
4026 1733
6104 1686
9240 1517
8421 6472
8823 7919
2165 4714
5403 5276
9859 317
4903 2577
1181 5929
1845 3852
3908 1171
1224 8843
1428 6369
2868 1215
5386 10146
9973 7533
3452 9053
4331 2137
8843 8252
1686 293
641 7188
10485 1172
7735 3990
8885 638
1639 1799
1228 1416
10197 3572
4932 8976
6036 10435
5604 6334
8117 893
3087 8097
6769 4773
5812 9532
1361 448
311 2276
490 9876
4720 7339
4183 1202
2730 155
5940 1915
7294 7919
7291 2889
10594 7961
1735 1224
10389 2892
6725 6548
2835 591
6379 8857
7557 4376
6542 6372
8619 3090
9850 335
1219 7381
9184 2581
1179 1491
4834 9298
7177 6821
1196 7246
661 9120
3489 6160
2867 7129
8432 10281
702 8189
1192 8621
8843 7686
6692 121
3499 2802
9663 5993
6977 1200
7968 8505
4123 2504
7862 5230
8865 5936
325 400
8702 3124
5831 8830
7914 3704
3631 1198
9026 10064
3273 3911
1840 1858
1231 8512
7293 9382
10286 401
5010 3167
6686 8837
1772 5870
322 10435
8129 8750
1386 9696
9120 9433
1199 8551
7280 7456
7291 10146
5494 2488
1790 2516
478 3765
3873 8823
3151 9579
6834 8517
3544 8823
660 2122
7752 5505
8812 5530
9866 1147
1239 7286
1172 4123
3371 5455
2956 3167
1238 8813
1228 8315
1898 8351
7391 5042
641 322
9875 10243
4861 3396
2728 6372
8129 3666
7291 4881
10513 127
3908 5830
71 9505
8274 6507
427 1197
1385 10717
5752 6623
1179 3705
3208 8788
7489 3578
3154 5868
4125 4124
719 3329
5830 2150
10362 1849
4147 8189
1491 3952
2351 5397
7636 2868
7686 10225
8426 7755
637 2776
3346 3371
10148 4231
8843 1786
8189 6119
9873 8855
2176 3329
1229 4662
2648 2891
3966 7736
1192 4625
1171 3992
3844 5228
1624 964
2504 6793
1172 9309
5506 318
8368 3789
3655 4856
7079 1200
3792 8976
1165 3928
2509 3414
9149 5028
1171 4763
674 2359
2373 2526
6289 1225
3206 6608
858 5073
2904 10181
9432 1240
326 7294
9286 1399
7489 5031
2640 5928
5012 1023
548 7230
10485 5258
2048 10462
5514 8149
6168 10158
4126 1258
1176 326
7735 9571
7522 8514
1118 10435
8871 8759
3371 2344
1893 6277
7897 3976
3156 4769
6226 8506
1233 8016
3387 7129
3322 4099
7338 2134
9120 5398
1144 6801
1175 5393
8012 4458
1171 9212
9733 405
3030 4394
7483 3696
2210 3138
3375 9897
705 9661
263 3154
8119 5001
7044 7065
322 3916
7342 5073
1198 9636
8486 600
6747 4125
1181 3911
5386 1427
3155 748
4956 2037
3260 1218
2465 8377
2165 1632
10698 6726
2433 1181
4366 3157
3842 7074
4128 10397
8844 6350
7710 3845
7292 8448
3630 8189
10624 4633
3166 7956
1194 1086
1199 9219
8139 7293
8129 6891
2262 8551
6119 4952
9974 1392
2804 2332
4942 2337
4563 2640
6444 2545
1196 5544
3544 3310
8803 5218
9787 4861
3260 5636
4686 9972
6369 1772
7537 1849
8189 6142
2516 1048
3432 8448
3429 6945
71 2582
1171 4640
2123 10484
6078 1172
8380 2279
1544 7971
1209 9014
7207 6164
1787 2033
7714 1849
8709 9947
6504 8771
1209 9698
1071 1439
3297 10586
5281 2342
6152 4215
8651 8129
10275 318
390 9115
9321 3375
5520 7182
8129 342
8890 1786
10613 10362
8644 6623
6359 4070
3138 7074
7623 7132
7294 8201
6801 8858
3156 5091
8496 3374
8810 3443
1171 2226
7196 1561
183 1874
7735 7736
9403 9526
1427 722
6121 3359
3851 206
3544 7968
6384 675
9321 300
10462 7566
3208 10413
6044 1100
2241 7706
641 330
6137 10169
5880 5865
5276 5372
6686 6148
1237 8595
7227 9192
835 8096
1726 10334
2276 523
8522 4898
5544 1237
3808 8620
10220 280
4234 1205
5563 2276
155 468
5228 1582
2424 6658
8056 1537
3091 8410
144 1369
7016 7920
1836 9654
7852 3490
1176 5898
1198 5446
4657 7501
1175 8733
1236 7896
3982 641
1200 6564
3193 4861
307 3704
7455 181
4130 5304
1690 9450
5929 6503
5951 4359
4289 7210
8057 6545
9973 1305
1891 6574
4507 7969
5776 2530
4902 3187
6923 3023
3176 3583
5355 2797
1653 8774
4009 322
9362 7065
2352 10333
7409 729
1229 638
8486 7022
7129 4702
2257 9929
5777 5079
6359 9056
10435 8528
3329 2380
9532 9434
3489 8864
335 3457
414 5463
357 7916
10553 9151
3782 1227
5586 9002
2137 2622
3608 6148
6448 10148
5043 4903
6007 908
595 2167
1666 4037
10181 7506
8511 3164
6335 3242
2486 5636
5389 151
9124 1234
722 342
6137 3508
5484 2285
5929 9960
5986 1215
4357 1429
6558 5325
7141 5305
2498 2409
8512 10404
7365 2793
2827 3157
8514 5764
2592 7840
8431 4951
8939 5830
9972 7251
8178 8352
6987 4328
5912 1172
322 155
914 1221
1699 1229
300 5986
4183 7660
7685 9043
812 7508
8845 8169
9458 3310
1572 5986
7070 9807
650 6274
2840 5446
6145 6057
5431 320
8733 3374
10553 6506
2645 5569
7497 8759
357 8826
6491 322
8189 9955
6007 10239
4952 7291
3715 4183
1798 9098
7927 5951
5839 6213
2503 1926
9120 6739
8486 7489
2342 4952
6016 9115
10083 2640
7504 1544
8915 7580
9238 1841
1491 9759
334 1111
7522 460
7595 2640
10426 3151
7562 3350
1692 6215
5240 5515
4232 3716
1537 1447
1773 9343
9673 1278
3497 3121
9737 9063
3786 6608
10588 2852
2774 7291
184 864
8486 3731
641 5752
4297 8849
7636 2260
6897 1441
8368 892
8002 1084
5690 6035
2920 2054
85 3424
1537 7496
9974 9042
2538 5062
7689 1237
7916 4859
950 2920
5566 1334
5990 8864
2053 1144
3147 10570
1175 8408
7352 5081
7370 3474
3023 10449
3280 1176
3655 6723
6845 5929
1142 9628
8709 97
10574 1910
1227 8527
1772 8126
1159 641
1235 9258
8418 435
9642 3280
4898 1334
6427 7315
5511 8432
1225 6145
9432 8512
6829 7289
2820 6923
9046 10036
1665 4999
196 3684
7488 1152
7329 8089
5940 308
428 3311
5386 5812
4282 6350
3337 8448
3919 7083
9782 1683
1787 5566
1181 7293
8011 2206
9063 8709
1205 10438
10227 3428
5036 2648
8406 9588
7246 8138
451 3208
6987 4860
4823 9918
5460 7623
5918 730
9238 4403
4405 3023
6444 7380
121 2846
8849 7580
9505 7289
1192 374
4333 2206
6200 6951
7266 454
2241 2537
2775 7989
6311 23
2502 8129
317 1181
7129 7770
3746 10201
4215 414
3297 9395
348 7131
7920 8075
6361 2493
8854 10092
4640 1236
10712 4446
1228 4839
3716 2871
8545 5824
3362 3791
1899 8715
156 6503
155 9304
9716 8871
336 4334
8834 8378
8709 8829
186 1430
2514 4467
2299 5487
5802 1148
8684 4404
8189 348
6678 3167
5073 5844
6268 5014
5862 2240
4370 1494
1241 3396
904 8313
2307 3142
1231 751
1071 641
9848 580
4914 1491
2958 172
3529 8139
1905 4130
2637 5907
4898 314
4903 5398
5240 3121
2120 8609
4621 8671
8835 3205
5283 1334
3311 10334
10553 8889
7488 812
5929 1192
5379 305
3092 1172
5403 6017
9521 4861
7627 5437
414 2774
4123 472
2338 8137
1627 1632
326 965
8928 9673
1215 7129
1214 3703
4903 3489
6016 9993
7743 5831
6923 1230
752 8292
8093 5062
10570 5123
5868 1240
4567 7023
838 8239
7634 8855
10137 5877
1235 1395
273 9800
334 1240
10162 3280
864 6617
5473 6057
746 6037
8931 8828
165 8923
1199 4503
9697 6542
5584 3684
6686 8881
4898 6987
1093 10446
8514 2122
1412 6351
9584 4903
1172 3156
10699 10679
2150 9532
308 1892
6802 9287
2298 3849
6222 2994
5178 908
8610 9316
8082 7353
7504 1331
2819 1196
324 6134
2206 9532
1615 2122
8307 1179
4156 8512
7445 5929
10221 3591
760 10570
10135 6946
2774 863
1905 7218
5563 1082
2439 1160
7641 1006
253 2640
9287 2157
1224 1463
3752 733
2544 5218
1231 748
1181 3583
5020 755
1360 317
6360 8749
5251 10553
638 1095
7685 2320
260 4069
8544 3984
4214 2640
7955 1205
2804 8544
6014 6478
8116 8075
8056 7129
8831 9401
9973 6137
9972 1113
5708 4125
1206 1825
456 8871
1173 9877
4861 5
4128 2156
4380 8486
8733 8177
302 7807
7129 6987
1526 9877
5913 9697
7580 9706
3358 8448
6340 414
7488 9433
6923 2320
8719 8649
9882 8709
9597 8410
4246 3418
10149 7748
1921 5734
5514 326
9506 7337
2210 8116
3193 1234
293 6211
7897 8189
5521 6701
3828 6007
3252 3572
10219 7292
9526 2640
1225 1172
8514 3809
9008 8934
8861 6057
6007 8409
365 9190
10712 5188
3758 9070
3908 9046
1909 1419
9973 5859
10333 9591
7569 4623
313 8515
1238 9236
3190 5306
6503 2889
6793 7329
9519 5929
253 410
3851 5831
1093 7831
8427 5566
9107 5580
5504 1197
5951 9820
3643 9534
9546 3489
5034 6306
10588 3193
7992 4826
3237 317
5949 10116
6862 1171
7015 3967
8826 6372
8174 10706
5842 4763
1391 1223
2037 3583
6226 10574
4183 403
79 8139
1179 194
417 8864
2486 641
10626 8288
1165 1453
1171 6135
9877 3215
5418 276
10712 6503
9077 4289
290 4793
6193 3191
8876 325
8120 8491
324 7643
3191 8991
642 5566
5593 9379
5091 8886
6154 3206
3715 6940
6727 5885
3351 5576
4903 978
1194 8056
7533 9068
2218 5012
5859 6782
8609 1175
1214 7504
6152 1452
7736 5397
7810 3754
10402 5016
318 4241
7286 10717
5297 1181
6162 1175
1790 1867
6038 10334
4070 921
3777 7895
7517 3705
8826 1849
8824 7292
1199 5433
852 7237
2013 2060
5520 10279
6426 3987
7031 2034
4898 5515
8835 1167
4076 3631
1384 9335
6213 5562
1163 5271
8505 3761
4515 627
1231 4575
5562 7557
10435 2178
1075 1226
4069 4937
1179 2240
4578 8232
8426 3399
5831 3953
7623 843
8056 8810
5338 4864
1205 6107
1790 5986
6380 5849
1172 1914
2342 2533
8129 4297
1431 4077
1269 7439
8406 8454
5460 1234
3991 1227
7858 3508
6427 4883
2122 5992
1235 7491
10159 4026
8174 1223
619 1488
2147 8314
4952 7289
10335 2208
7962 6549
3124 2622
7656 4682
1096 6873
5562 6824
7746 8421
2802 2419
845 5396
7677 7353
4129 1237
719 574
6007 10252
4271 5114
302 2611
2257 2538
7456 4924
2150 6137
241 8518
1199 116
2265 6562
6007 5374
4289 2150
5062 6136
760 4098
9653 8881
5325 7292
8611 1172
5012 2827
7508 1234
6181 325
1257 185
6057 348
2827 8409
2550 5507
7903 6401
8154 3374
8940 8831
10149 9089
5545 2538
6885 8844
1282 1553
1215 1517
9651 354
1172 8426
8950 1944
7286 2919
2176 4992
1849 4247
10053 3138
8496 9972
1205 6619
8252 6906
4246 426
10507 314
1221 365
3782 6907
4361 7486
8516 1437
7347 2319
6242 9877
1192 9616
982 1949
10635 9317
1198 4952
7293 3635
1012 9631
8843 10716
1237 10245
4127 1924
7643 3490
6523 185
9579 2881
10197 4780
1916 322
1181 5281
323 9698
7486 9939
4491 1222
1066 3166
4183 1214
3488 97
8262 6503
8691 8544
7713 7862
4986 2804
2299 4797
2319 3048
2265 5132
4331 835
5487 5601
5318 8592
9176 4952
4183 4060
6736 5093
8871 4128
6587 6923
638 6529
3477 721
6348 6589
10376 3667
2804 1786
9415 4123
8064 79
7769 7731
3600 7601
1229 6007
986 184
1171 17
8054 7216
8855 9591
10591 9518
3280 2758
9287 6616
8759 3167
4707 3117
3156 10125
3665 2252
5218 174
3667 5561
8941 8544
5545 3703
10209 6764
5021 8132
2438 6793
3126 5252
1517 8692
8060 9517
6314 1206
4260 6351
10626 1544
1849 7689
9433 3123
7501 2180
2899 1521
1756 8090
9574 6152
8353 2033
5536 5396
8177 6081
4627 4922
3332 4018
2150 7643
2648 5880
417 1172
1334 4930
8991 6602
2380 5986
7004 7803
318 1545
9072 9534
5702 1441
1239 2935
2150 8235
3179 3374
6154 6791
2640 8974
6793 3333
3123 7383
4952 4996
6620 8075
9371 6923
2213 9787
1224 1849
8512 10084
8075 1672
2498 6558
1428 930
1221 7039
6559 3262
1172 7444
4567 4119
6372 2691
3280 5390
2157 7658
1727 10548
7251 8544
2335 4214
10074 1223
7293 1790
2812 7072
1413 7292
10299 6137
9495 4077
4333 1425
8066 8866
3630 8959
3411 8184
1144 1175
4885 874
4720 8825
322 1200
914 1473
3362 1802
314 9299
6621 3540
5515 2688
8125 9669
348 7689
2839 1175
9120 2158
413 2147
7748 1877
8991 3404
7623 2216
1226 7488
6949 4917
5545 846
7278 641
6793 10428
1226 7798
6181 9910
892 4297
4380 10221
8654 3156
6543 8542
3851 5433
3749 4415
6135 7467
5135 4400
4925 9577
7736 3359
2382 6139
4646 443
3654 6430
8835 8244
5566 3346
2537 9547
3072 71
8140 8861
1172 6359
3583 6622
414 8000
79 10435
156 8356
1517 3206
3467 2239
9647 751
6209 1615
8056 8857
220 4918
2640 935
1214 1542
7367 1831
7241 4573
6789 1175
8512 8426
7508 9699
10382 8135
9289 8189
5317 1198
9118 7508
6506 1176
1292 10428
10624 873
8932 5437
4015 366
1249 4903
7596 8496
9569 7850
7291 1901
3952 2699
3317 2251
4243 6923
9299 638
8713 6191
8426 5091
3786 8406
1141 6410
1179 273
8754 8886
5394 638
8351 2307
4421 4217
6285 133
7643 9138
6489 2267
8506 1181
3193 7352
1735 5412
9579 522
3716 7286
10630 970
1807 8445
221 3075
10613 782
3767 2534
9021 8991
8201 1202
6696 6658
3134 5579
7886 5873
10303 3371
6695 320
9690 8409
2899 3602
5188 2837
9649 4881
8075 7736
1255 3532
151 6507
2498 1834
4903 4403
1874 2930
7218 7501
4118 1926
7147 2512
6071 325
10307 5696
3599 308
1224 60
4627 79
7082 3209
10513 3201
9876 638
6642 2691
6152 334
134 4926
4078 1229
3943 4330
3280 8247
4617 7129
6491 5544
4127 4974
7421 6735
1194 7508
8189 9042
6359 7501
6036 3123
864 4761
5221 8826
9915 8511
8379 2889
5805 817
2663 290
5831 8368
2307 4418
9285 2576
5401 1686
13 2622
872 5031
6007 4098
7250 5010
6168 9053
2276 3204
7920 675
6164 1832
2804 9698
8406 1228
3576 2276
3491 1790
6530 4861
7919 3355
1199 9062
3012 1197
1905 342
1235 5338
820 6253
9320 9717
155 1426
789 8010
8405 7736
5927 6548
3877 9018
88 8088
8517 3956
9725 5494
4620 1229
5180 3273
1234 6429
5784 1365
1874 4763
1227 8140
4108 8511
334 3027
1444 9820
2536 3233
8845 1160
8169 5792
9690 6058
1611 6973
121 10209
4573 1200
6824 10717
6923 997
7229 8683
8517 8829
1464 2991
7242 8240
5088 9532
10362 1144
6750 3414
5742 1208
8534 1880
2836 1884
5276 1544
6331 8406
3351 6891
9575 10334
8513 3301
4213 638
1172 3417
8516 7630
6487 10613
6712 2279
5532 8502
6469 4861
7088 8496
3193 10397
1165 6340
5563 1225
9299 1901
10544 8897
10642 6372
4566 3209
8117 9973
9125 4918
3190 9304
5710 325
6525 10221
3394 4067
7949 318
4873 1179
4702 5019
6379 8288
6227 2805
5968 4834
8261 1926
1219 1221
2053 2653
641 2571
324 767
10009 2679
8544 8858
7017 10450
9127 8426
8051 4069
908 9321
8506 8907
1241 5986
9286 1205
4322 10633
6489 6154
6490 6615
8908 348
7581 3423
10312 6334
7746 9039
7804 5544
303 1208
8409 3465
582 4622
9098 2657
9877 7289
6503 8368
2920 6549
527 6733
6842 325
14 8140
8495 10429
2721 5180
1915 8325
1172 10507
6789 2923
2814 1143
7075 79
4702 5859
3136 3297
315 8823
1224 6017
88 858
1820 8877
8502 5743
8232 3297
3140 2592
7756 6265
7286 1209
3781 3715
5093 10245
10162 7215
326 2833
7471 7505
1172 7368
1209 139
3922 3092
8117 1985
7289 8527
5700 7881
5091 4076
6148 7902
1834 2018
1802 10369
6489 7552
1231 9422
7750 6558
8239 1769
6246 4691
10717 1191
10148 10611
5072 9546
5022 2826
3188 9100
9299 7291
2262 748
5581 8262
2717 2140
4352 6898
6467 8471
7497 6200
10409 7862
5960 6559
619 7656
1219 2127
9546 2847
10428 9343
845 5939
7486 7291
7291 1225
8835 1241
2706 5545
6404 1653
8828 10098
9859 5563
2812 8426
3544 3703
1205 3234
6891 4123
1590 10409
6923 4623
6891 845
2279 1021
3993 1064
1200 1219
10333 1175
4006 4130
1240 523
4394 7613
1799 4903
3786 10162
3695 5566
7149 8894
2172 7488
1282 5459
7129 1374
3193 8406
9022 9526
8145 6701
9698 5035
10706 6148
10304 10206
7769 7488
7763 4952
7246 8829
10368 308
4426 4006
10624 892
2319 7541
6789 9857
10420 1176
7055 8615
5358 641
7030 2360
10680 7643
713 1194
8177 8432
6973 1205
5236 365
8392 8991
3917 6228
1430 4986
9138 6618
8831 4903
6793 1145
1910 2206
6493 1918
1430 1972
318 5515
1241 10135
8866 6368
2466 10197
6081 223
5281 3123
1334 8861
9300 6135
74 959
8819 8690
6989 10686
8813 2241
8846 1258
1657 6154
8517 7336
6955 1192
8721 6489
3667 10712
6190 8426
4127 523
8093 1662
8169 8886
1514 2156
9905 318
4677 242
5078 5741
3324 1064
2804 5575
6542 7230
9021 3749
7445 8075
1447 864
2592 7245
9972 318
4709 1241
1612 4332
10636 3489
351 1790
1674 10134
3297 8709
242 1179
5865 3583
9299 2010
461 1194
7557 5233
10268 6821
1200 1221
4921 7229
77 8522
2906 2133
4861 156
8831 6569
8138 10264
1624 10626
10220 8390
4633 10696
10635 6427
1176 9952
4776 1235
3304 8140
6135 10717
7289 3385
4098 4820
10717 765
4938 3414
9014 3570
5929 638
6649 1537
8849 5951
1307 357
5566 3090
641 8182
7533 3375
417 9621
7489 1544
1160 4279
7336 5010
6354 6564
642 1228
8797 334
4370 1787
9927 8881
941 3070
6224 8516
4044 159
8796 4125
7489 3974
8515 4979
7438 5880
6793 3491
5849 9669
3268 3684
3745 8894
8147 8710
3395 5885
10131 5929
1434 5218
8252 9151
1455 7863
4620 8139
7533 1198
8129 5091
10715 6007
1200 337
681 8514
7336 472
4847 3973
8029 1269
2209 5986
6117 7944
3023 5396
5037 3718
6234 5945
7291 8242
4126 79
6904 3398
5025 9225
359 1237
1197 4457
8825 9606
4530 7294
4861 8991
7656 1214
1226 8920
8183 2157
3714 6400
8821 7280
5771 2337
8824 4018
852 2798
2297 836
2268 5010
7603 7329
7126 5792
6542 1159
4785 2924
6133 6134
3904 8008
1926 283
1053 10395
1561 7942
6648 2069
5276 8610
7750 1726
7643 7352
6361 4077
1926 6007
6145 3329
10484 308
3151 3414
1912 666
1535 3491
6034 8886
9433 2773
7229 9564
2335 10362
9780 1156
10162 4523
7486 760
1702 4370
889 1632
1181 3897
2428 7294
3355 3244
3568 4763
1227 9848
8129 2383
1905 4125
6359 8321
6154 638
7219 2296
478 7496
6940 970
6057 9910
6151 6726
10408 4213
8558 10333
3791 6620
9062 79
325 3822
1224 8894
7013 4297
1215 3850
8759 9299
1241 10094
10712 10624
1181 1224
908 4716
4865 9786
8014 8140
7278 4715
6691 2222
1333 1229
6727 9258
773 1191
1176 7044
5948 5951
4019 3631
6542 3354
5281 3755
8812 2836
3491 641
9848 2820
5514 8285
9046 4540
4622 7569
2859 6793
346 8849
2134 671
10015 8127
7205 810
8448 7336
326 7156
5533 782
3904 3489
7922 10307
8132 8826
2920 1071
6055 689
7533 1197
3265 8690
2815 637
5073 1175
10387 10439
2802 127
10240 7658
5386 8496
155 2449
6825 7916
8429 7707
8151 1449
1232 9014
5997 9192
8002 7529
1471 293
5515 334
6646 5234
2380 4437
2240 5276
6782 8092
2569 3823
8857 2342
641 619
5305 2047
58 8709
2061 1226
7294 8829
3244 2036
1237 4737
707 6702
15 1225
2836 8135
8683 8690
9848 5256
3373 10435
2655 6589
7658 1229
1215 1221
3439 10207
3719 8511
1200 4125
6987 6487
6476 1221
326 7499
1175 7291
1428 10542
7482 8624
2241 1171
308 5752
1221 4982
6064 2495
8368 565
2307 4289
6739 8515
7486 6491
2640 10182
3421 318
2465 1312
1228 6782
5709 362
9719 6399
8426 8078
1194 6227
220 183
3781 5089
121 2152
3683 2816
2509 4860
9839 5234
2924 322
3387 2905
7229 8139
1787 9478
10362 2493
3090 9254
7293 1225
4903 2240
8892 4913
6757 5281
2033 5506
587 1453
6286 8749
490 5826
6256 6255
3657 9609
7832 116
8775 4370
8864 6946
9532 7235
3926 5968
10318 8409
10449 1255
9883 9018
8406 2763
6107 334
3778 1486
8924 3072
4552 2221
8849 6661
4918 6491
1732 317
3121 3595
2756 4062
5201 1238
1206 185
5940 5010
1194 1491
1260 7511
6007 4474
4123 2176
2804 1149
144 21
5297 6145
8590 5831
3280 4544
3151 1179
4076 9686
2151 6608
8683 5562
7152 8096
1082 1268
9101 2443
5545 6757
1608 9588
1229 6078
3871 2903
1544 9579
7712 3206
8650 908
120 5217
3880 4879
6870 1171
2533 8648
6341 5595
8931 1787
6278 407
3703 1757
8138 188
1176 6783
8406 5038
3992 8115
1205 5886
5489 10625
8846 1926
2804 8834
59 2457
8426 1622
79 10097
1199 2126
6878 9846
6869 4098
478 1053
9698 2266
6939 2428
7294 4125
1241 4148
8321 2105
8138 3843
6370 4249
5326 6219
1222 3654
7617 3863
2674 7074
10704 9192
4999 8238
4123 6549
1849 9053
9214 1194
8392 1225
6366 1234
3204 6619
2335 1798
6615 8189
4964 6989
2276 2320
7367 4836
4861 6349
8280 10135
1978 3149
4213 2496
4293 1179
7129 1445
1191 8189
6808 7055
3971 6056
5831 1176
1238 1528
6055 6219
4413 2227
2043 5346
7658 6007
3123 5019
6989 4930
10400 1181
3489 405
1234 7557
10435 450
79 8835
2652 8944
134 2055
7021 5566
10065 10485
6014 6930
6624 2920
1447 7470
3631 4187
440 325
4297 9670
5705 6987
7533 204
2889 1226
9421 8483
9259 8486
1194 7336
2640 4130
8855 8408
6548 2162
9851 10592
519 4988
5722 7300
9735 6987
3374 6314
5566 1851
7941 6491
8719 10449
8260 347
3418 10725
2904 3185
2865 7488
1427 5081
10190 6168
4670 642
10555 1615
4129 7615
1453 8508
8957 315
1225 7218
7804 3280
7830 5244
4572 6122
6897 9991
318 1227
1717 1786
2208 3138
6923 3438
7153 2237
1235 5894
3576 3329
7055 9018
6525 7496
1234 3737
3843 641
4117 4232
8892 60
5849 308
7750 687
8249 7315
2640 9298
9669 660
2846 3487
5341 5309
748 10613
10037 1266
5752 4667
8514 3597
4129 3803
3428 5446
183 1867
6486 10698
1773 7426
558 10276
5993 5305
10287 1259
1829 326
4322 1491
8542 9655
3889 6296
8953 6362
1544 8232
1529 2592
1616 6081
6007 348
3505 2802
8502 7020
3193 998
3508 870
8239 5079
1750 2283
940 9697
5895 3608
10239 10097
8640 9828
6086 8368
10427 9651
2572 2802
2153 10409
6513 10447
77 6164
7893 7643
1192 5059
1255 780
23 9044
6173 10209
5775 3371
2575 8409
3371 9957
3124 4918
2206 9519
893 1225
2213 9398
8508 1089
1172 7027
8075 5515
9532 5033
1430 1181
8406 1786
6041 490
4481 4925
3848 326
9661 5943
10163 6043
3737 7801
3416 6489
9540 4147
9338 10240
3908 8252
1117 1431
5514 7488
10333 4069
3576 1225
3124 334
1199 1239
1181 2256
315 1307
3432 8505
6793 7554
10365 1209
10613 3301
5605 2776
822 6830
10589 1221
7028 1491
3930 7229
9002 8822
7061 10594
8473 4881
9588 7804
9042 7291
1262 6361
8515 9520
7546 79
348 8404
7147 1223
156 638
2585 7205
10607 10473
7969 4882
6542 7557
1175 2641
1537 5841
1455 7129
2908 2120
8307 6507
5986 7845
4949 10221
2504 10162
7656 1228
4322 3655
4297 3957
9569 7766
10428 3171
852 4022
9091 1479
8831 6962
8104 8975
7129 1670
3594 4464
352 1910
941 2498
9999 4869
3182 314
3848 3115
2241 3038
2692 3387
4367 3737
3583 8278
992 8991
1254 10303
6361 3243
9321 10048
5752 2705
4098 8812
1773 9321
342 478
7748 1756
9588 6491
3837 308
1064 5247
1171 7368
1568 9064
6264 8991
3751 354
6243 2628
320 3842
2153 2577
1791 1517
8506 6057
6016 9418
2241 664
4037 3310
1206 2648
5857 7919
5447 4861
4332 457
9851 6392
1383 2640
1915 1215
300 5091
1624 10544
1949 1219
3151 2814
8511 6618
3544 6885
8854 10404
8823 2846
8406 10613
5951 1235
322 3604
7293 4246
1235 9926
7968 2010
3400 640
931 9654
986 7656
6154 5566
8426 1234
8189 4754
3490 10071
1452 8129
184 1824
10389 6281
3150 4016
6137 9461
3501 3124
9485 641
584 6134
4124 9910
1228 5375
211 2828
1282 4776
4067 155
6148 8174
2108 8075
10232 1053
10415 2136
4842 293
9098 10544
3051 3791
3090 8432
2153 5487
1171 3123
1233 5768
5472 1219
238 5544
5581 3237
5236 1506
3690 8844
8075 1206
7743 1156
9023 4716
2226 2498
9083 1441
7763 6277
5786 4519
8288 3194
348 641
5944 2053
8135 2047
3392 2040
6040 4134
9870 1172
1171 9519
10361 5218
7736 7253
5042 4360
6360 7743
7454 3627
2155 6152
7329 6726
6898 9286
3280 9505
2536 5018
858 5010
5250 1197
8409 1209
4069 4689
2694 9579
6152 2433
3134 2582
835 5563
10283 4652
3297 3439
10205 6467
64 10482
1017 10132
2613 5514
8426 3995
3204 8139
1242 2648
8610 6444
139 2802
954 1359
7609 10318
8238 253
7508 3138
1760 4124
3980 5486
8056 929
3156 6518
4531 2626
8811 1231
9826 6601
2155 3866
8587 8264
8823 10335
3447 2538
7779 5128
5515 4152
1234 8409
6393 2457
9910 1199
320 183
1226 324
5732 3019
7830 3449
3228 8935
1192 7508
5831 7501
4215 6617
580 6272
8368 8811
596 8483
1428 2276
8056 97
1491 5386
7421 6143
7919 8834
4329 10335
6491 1002
6714 1206
10533 9547
2276 1235
6042 9547
5355 5243
1221 3956
8741 9299
10103 2869
8431 2537
3515 7293
8252 6642
7246 8917
7293 1225
1870 3514
1239 6152
7486 3509
9102 654
982 1215
1205 7538
8117 592
6137 4703
3136 2013
2524 4037
2302 1081
1429 9910
4331 1773
8056 7294
681 9214
221 1905
1772 335
5831 3688
3908 1226
5929 8849
6503 1222
7371 318
3600 7245
1509 348
5386 2221
1922 907
9259 9245
8056 10712
7075 7015
7580 1463
5697 1198
9579 2904
7291 3705
4183 1024
8091 8508
8855 641
2035 10435
4129 7508
1175 5922
2337 7508
1438 2433
5250 8361
1385 7294
1446 8828
4765 10636
4129 3600
6154 2918
1427 7426
8406 9910
4134 314
763 7739
858 4459
5111 2827
3121 6446
4903 8830
4393 8478
8846 7044
8517 7603
85 4728
1206 7197
1271 7336
10712 5240
8608 3387
6270 5446
9910 6881
8858 71
1172 2153
5266 5481
8886 8505
3205 7039
523 4078
5412 4903
6988 1241
3204 9520
5951 51
6619 893
186 750
845 3908
171 6270
9320 908
2120 5499
2634 8544
3050 3521
5929 8843
9636 1233
7746 3206
1171 3280
3911 5194
3715 654
183 7501
2153 9477
10397 10544
5276 6793
682 3906
843 3012
2655 3658
4898 8238
6725 5708
9221 9526
8242 8454
2880 6369
7292 1227
1117 4250
6730 7277
10365 6119
5928 2430
10172 1253
8075 1646
5398 3151
5709 1786
3586 2957
2827 7298
1206 8057
6491 4476
4861 1181
7025 4952
4129 10716
3491 3491
9255 1849
7294 5459
4861 1093
8508 6710
7601 4385
3791 7738
4458 6168
6503 5010
7183 9298
10318 4161
3705 7656
10205 876
8189 2266
399 8827
3668 832
1205 10626
9829 9667
5234 1197
655 2299
642 6503
3897 9179
7017 7832
8610 8289
325 3193
6278 641
1915 3532
2538 41
1171 3423
3966 5956
10408 8823
5304 10299
931 2155
7065 10428
5709 3042
3716 1910
10264 8823
1552 5276
5939 9591
8826 1215
4709 3715
4861 326
8831 8528
1966 1452
3282 3015
2622 3282
5394 308
1219 8129
9973 5710
5351 1071
9193 1849
8515 1172
5557 5398
3655 4999
2776 7828
2206 4425
8796 4409
7846 6148
1144 10162
2170 8140
5929 8260
4781 8051
3404 6119
6366 4329
8177 1219
3441 8201
1828 4681
2122 4839
6368 9322
273 2297
308 2336
990 5514
9017 9044
3489 8284
5472 5217
7293 8709
1828 1736
1256 3278
8844 326
10232 2023
3272 8886
6934 678
318 7832
10553 3749
10331 3549
3654 10438
327 6139
5281 6361
4937 1197
8972 8692
2538 2725
1237 5498
1926 10504
4772 8777
9517 79
324 1219
1142 2319
8454 3507
9064 4862
9397 4127
9120 5437
1222 6683
1224 7286
970 2802
6506 1222
336 9042
5355 3117
5250 7680
8138 10436
1824 6239
74 641
7808 6611
2050 6814
6331 6351
748 7736
1495 7486
1222 7522
500 10216
641 326
7289 3136
8406 8706
4776 4248
2548 410
1517 6152
9388 892
8189 8540
7455 9877
4236 1240
2428 8137
7581 3455
7746 253
1750 3486
757 1786
3544 2756
6137 1717
5031 1192
7557 10484
8138 1426
9526 5806
6416 8843
5986 8409
8428 523
144 2252
10533 5972
1915 1836
3740 6137
7720 3228
1777 6361
7402 2307
2478 9910
9120 9322
3462 9321
4026 1172
9631 322
3224 4125
3908 4712
8749 7080
6213 5831
138 6039
9316 9632
6988 2998
320 7038
2550 4409
5460 79
10362 7557
3138 1237
1221 6306
2478 1206
8817 2118
700 3338
5460 342
2812 7384
10303 6007
5114 13
5113 4289
4566 7182
4646 5251
6119 2866
10219 1222
6154 10280
334 6007
5398 10399
1179 1790
8232 4293
2053 4861
7139 6135
8759 1199
10303 6620
6165 10397
2835 8140
1215 3583
1914 6449
6922 4877
5880 7658
3256 6137
5059 1915
1113 6359
8289 319
5264 10001
4127 5912
7261 10002
6897 4259
7748 7157
3438 5020
8502 314
3228 10541
8829 8427
2924 3630
6489 1024
7968 8998
9142 10378
6472 6918
4126 9710
7831 3573
1773 1442
678 600
1905 2822
3296 6489
7137 9190
1215 1205
9513 8903
6549 10182
1226 3023
3123 5740
6506 886
582 4336
2900 2152
2276 579
2802 5741
5581 6489
1208 10572
326 1199
4213 4442
8392 8797
3124 6209
9927 273
5878 3684
10162 1739
1360 2970
748 6227
3690 3840
334 8419
3755 5352
10087 9810
4127 1181
9403 4130
4900 315
9018 1166
1785 3775
8829 7103
5951 2506
10630 8496
6491 1198
3606 315
7737 9061
5859 2314
1171 9190
318 7746
896 1209
7713 8610
5028 1179
1269 5849
3533 3280
642 120
8238 351
2946 1271
2724 666
9387 8129
1906 7506
9320 3581
10148 7831
2802 5267
185 509
2550 10373
5885 7819
8835 5218
8812 318
6055 1491
4077 7995
7743 5939
9874 638
2170 6701
4982 85
7731 10334
6501 9317
838 5939
864 4900
7916 4761
7508 4121
3167 5751
2442 8517
9339 6152
2265 1732
3441 2755
8183 9021
10170 2033
4974 3348
7214 8177
7835 2575
7177 7581
6137 365
5852 6036
5752 3396
10048 1214
1224 5562
297 8431
3864 2018
8829 6152
1990 2360
3588 7278
9134 10420
1943 6869
5397 6020
1224 5929
10335 7009
6525 6838
2845 10097
2615 6064
155 2570
4297 4952
4333 9127
7584 7088
8516 7529
10233 3208
10224 8189
5849 7623
365 5472
1982 7832
3191 2695
7129 748
9625 6152
1725 1191
1200 4150
3660 7506
7803 8178
321 6154
7834 1197
5599 4929
10418 3009
8409 6409
8406 1171
404 1219
8427 10570
1194 7250
5281 8890
7623 2320
706 8129
4716 6554
4126 9221
139 7603
10220 5494
321 1081
10298 5568
6489 3387
1727 641
664 1241
5929 9053
6789 61
5352 2342
6038 8511
253 2168
8544 1615
8893 5786
1225 4125
7652 2550
335 7245
6789 8743
4069 5276
6190 6148
4864 314
7506 7920
2367 456
5432 10428
2813 3282
6884 1192
2360 6007
8527 3156
3908 5067
5514 3022
3078 6789
9532 4708
7730 3802
7566 4657
3690 1335
3963 3801
7331 9517
789 7339
3663 2209
7294 3715
2537 9651
8931 5228
1181 5637
8940 1192
8610 6168
4077 7143
2545 5494
9587 8709
1172 4130
4809 3023
554 10162
2899 5306
6448 916
8426 10438
5042 8551
1176 3404
5563 1179
3154 8502
6008 3154
1273 2408
7584 5812
326 1313
7743 5505
1192 10335
3123 3193
9401 121
7153 2574
4864 4716
7886 3387
156 1227
1176 1206
5233 10544
4127 9657
2466 641
4330 6477
8791 6135
3401 6829
767 3123
3754 5968
324 521
1215 1215
4127 10277
8706 98
1426 2825
8472 683
5694 2329
4170 9433
308 4158
5894 7294
3204 1179
10306 7623
1599 5010
2320 9240
2647 2541
10725 10635
4147 3121
1565 6495
8779 6150
4244 4573
2755 4434
428 641
9320 3265
3595 8733
2424 7374
7486 1228
9697 8542
3023 4903
5752 3556
3536 1233
3027 10162
7804 10625
3769 9532
6007 2830
7339 10053
7583 2640
5939 1657
6359 1798
10539 2866
6369 782
641 9388
1631 1181
6145 7289
8829 5422
9120 326
6016 308
1175 1990
6055 6339
8807 1334
10428 3630
1901 63
3372 10303
2052 1582
7506 7603
10196 1045
5757 1430
4280 5562
1707 7070
2889 6182
79 4216
1096 5830
6359 5544
10220 8406
10435 2276
9018 8441
6851 8426
1256 8129
3142 1208
183 9696
4878 8958
458 6649
4079 1478
2206 5224
3993 3745
5119 7150
1428 4289
4773 9850
4156 4656
325 8189
1181 1241
4580 638
3320 2384
708 5012
2123 1787
761 342
10435 2706
10428 8881
5257 4619
8448 8825
9055 6656
6758 10428
7329 3907
9397 3369
3888 3318
8120 1384
326 3123
2881 2906
3908 8506
80 4781
1791 7293
4365 1176
4271 9151
520 3576
9065 9810
5506 293
10219 3242
748 2266
5951 5521
4248 10103
2592 5077
6443 6930
1235 2118
1221 1831
910 2124
8313 2457
9008 2585
6258 8797
9742 1179
8855 8131
3851 2906
642 1229
3878 3332
5894 2924
8361 7557
9667 5637
8304 5271
8056 3814
5514 7033
1226 10164
5929 3205
1336 7743
221 1171
8406 6521
7743 6461
9547 6702
10224 2443
8528 434
7329 7557
3074 1926
8514 8529
1145 7491
132 1175
5929 97
5968 836
3687 3794
4250 6165
4139 9793
3654 9548
452 10318
304 1175
2756 2033
6089 6219
2902 5827
8823 1200
3233 3328
2626 2869
1191 60
5849 1557
1926 9363
1293 8632
898 8714
1756 1192
4333 9320
8280 3749
10245 5033
1179 8835
3072 201
3764 1241
41 1084
968 4572
7289 3280
1937 3156
3848 7744
10480 3327
8426 2158
5939 6490
3151 3346
8804 7627
2490 9002
6908 259
2640 8288
1179 6240
9626 5040
2574 3042
9579 2899
10226 4165
2923 9419
8519 6286
2123 6542
6943 4282
4446 332
2137 6007
3163 9061
4940 7968
7914 3147
2336 8409
4861 1756
1200 10544
7286 8093
10091 1444
8894 8526
5709 10148
7804 5024
8516 9329
2155 5032
9196 1416
8711 7294
8886 6152
9517 10103
2457 7339
8610 79
6990 9697
7218 9127
7291 3631
8991 7286
4248 2178
5251 3346
6793 6696
5545 5154
3716 8721
6152 3138
1172 6137
417 1494
6134 663
6154 10420
2899 3124
4207 6225
2330 8409
1567 9196
1229 10362
6696 7033
1175 4037
7506 8891
8137 1179
3423 6549
3156 6988
6517 3240
1386 7685
8886 4648
8129 9487
315 4367
4213 6929
1176 8056
7989 3188
1429 1206
1486 8174
10450 3692
9825 599
1532 1510
4332 2802
1543 7804
8618 8169
7657 1910
7290 7297
1185 10266
5544 3092
2322 1349
5437 4181
347 411
7018 8759
4126 8587
41 3772
1238 8406
2642 1198
10169 10064
4787 3452
2533 9338
4161 7735
1763 10544
8614 448
7185 8426
6508 4670
4905 1491
3251 695
2421 9418
7603 2640
9003 8564
10299 1237
10104 7489
5881 3916
5321 2571
1233 1176
8285 6981
7808 9908
5328 2320
7289 3414
8508 2147
9190 9632
6139 3243
3791 7293
8916 2846
2425 3749
3602 1194
10382 8790
1171 1191
5514 1238
2331 5460
10197 642
1196 3390
6226 2640
8319 1504
1234 9126
4333 5341
5951 10425
10553 6057
6242 7336
4215 7656
2827 9871
9926 10194
10306 6137
5385 1010
1192 9362
8675 5073
2053 5277
1511 1237
710 3147
2723 6789
641 4839
2276 4247
5544 3485
8127 5708
7751 315
8585 9621
9152 6656
7897 1426
500 8440
10635 9734
1737 9532
978 7243
10276 10362
1462 6932
3028 755
9299 8426
3138 2837
3916 120
1849 4763
4630 6503
6558 1200
5437 5929
9652 9673
6152 8559
5437 9782
8810 3337
8639 8056
9143 6079
4064 10462
1448 7750
127 1206
908 1772
3362 8237
8075 8514
3715 9064
4754 4776
79 8864
9448 5752
1632 7440
3571 1002
6168 7750
8427 4213
8764 164
2433 9851
4235 2622
8733 188
5281 9016
2924 5252
4361 2127
8368 9591
5777 8406
9493 6989
9120 8978
10482 1218
8056 5561
7643 10362
1860 1886
1506 6801
4765 5010
9073 3591
1365 760
10678 252
8991 1615
1739 8745
1430 127
7744 8829
10555 4860
2827 1790
748 7603
8138 10696
1191 1151
1986 4125
5561 2568
4903 2793
5024 7158
8608 2728
1842 3123
1075 6038
10333 4986
318 1631
6323 7557
8512 6448
7129 1527
8075 7216
8514 6488
6589 9174
10209 9395
6730 8501
1786 10311
406 9559
1228 5710
1354 9251
7657 2756
7862 7763
6891 2305
3148 6360
5830 5526
1191 4332
7491 6620
6909 8285
1176 1790
226 3348
1389 8835
5514 8392
8834 1191
10148 1235
322 4644
6007 64
7445 4546
8094 1448
10630 1205
7496 3419
5012 6372
4567 5412
5929 4566
6702 347
3385 2774
503 5271
2776 2761
1621 3124
5111 5389
6007 2289
6934 8823
6723 3206
3290 1544
8635 6988
5021 1522
302 6148
2544 5395
6489 8265
2928 4259
2640 3734
8489 4333
6033 6007
10166 8000
2157 1455
8512 6134
2629 8835
9588 3419
2591 7233
4439 1015
5127 5033
10554 3415
1720 1772
6473 1235
5290 5986
4890 5520
7557 8844
6289 4966
10246 256
10183 5390
1222 8408
1225 931
1470 1070
2802 1362
1790 5422
8299 6038
3912 6306
9532 8406
3179 1171
134 9521
2273 9696
246 8691
2640 79
8189 10537
7581 315
314 7017
6391 615
8881 8368
4826 4390
2431 10545
3123 524
637 435
1216 2953
2538 1113
7328 829
8406 8140
1365 872
1239 7537
7253 5561
1790 8350
725 8519
1223 960
1219 1369
100 5968
1265 7489
6360 2478
6087 9941
10049 3438
3783 1359
9400 7658
5986 1235
1666 10442
2305 2020
7746 2219
4776 8836
8821 10435
5562 7198
7506 3332
5463 10331
6948 5306
8127 2319
3989 3020
6190 10245
1176 2057
2036 755
416 4782
8691 187
7367 6384
6007 5709
1876 1233
4124 6145
7005 9513
5390 1172
5859 7599
8759 1206
8002 5502
308 1436
3572 10296
4926 9286
641 9210
7916 8406
10303 3072
2537 7263
2640 417
9120 6034
5433 5240
4152 6145
4691 3858
3530 2566
5751 7506
2622 325
2053 1231
7619 809
3822 5830
10409 2126
8406 1798
110 3534
9781 833
3181 2640
8835 8871
5187 3233
5566 3630
322 3372
6712 8826
2824 1309
2989 8681
8713 9752
5751 7522
2827 5025
1715 5885
4069 392
7294 10009
9115 3282
253 4641
7768 9518
9972 1117
3181 496
5908 10625
10712 7183
3489 3778
8843 4125
3786 8544
3850 2279
332 8835
403 5199
2155 2292
4069 2700
9945 10484
1269 5562
5701 9193
7804 3474
9043 2320
2776 7583
435 10100
127 6364
3371 7508
3414 7792
4105 3418
2774 79
5276 10633
6655 3474
2467 4032
5776 280
5859 4125
244 3156
317 8023
3474 3441
1517 7253
5180 9108
4099 2834
336 4069
4214 1206
5010 5281
1849 3355
5240 10362
858 7916
5360 79
9002 9714
3290 10298
87 2997
7841 5568
7266 6369
3228 6145
8466 10148
5446 8823
2676 6490
5922 2622
10164 1761
7183 8185
9754 10544
325 365
8388 5811
1225 342
3418 7508
9908 6366
9893 2714
5281 1171
6570 4953
1198 6427
8831 1143
8707 3530
2550 1491
188 314
2471 6657
3185 7302
9760 9087
2568 8288
10570 5566
2486 3908
7488 2301
8823 5437
5389 3654
156 1236
4370 8518
3437 8978
2467 7229
1773 1442
77 1227
3151 1192
9532 3842
2210 9882
155 217
221 1184
351 6379
5566 1215
1868 9262
1235 4900
2700 8137
4905 3588
1733 7603
8890 9828
9697 5751
5929 2640
4887 10064
1197 1200
3374 10148
8488 7689
6449 1225
7398 342
4231 9974
950 6490
1221 139
4888 9042
1921 8321
6278 309
9948 7442
2620 7766
9547 10625
9378 3485
5178 4890
3260 417
7278 3328
3509 9927
5515 8759
3151 8892
1333 9479
448 4683
1471 8881
4123 2769
325 8239
8368 7336
5080 8893
5200 3996
5046 6826
2342 5909
2550 7501
6206 8689
1910 7971
8710 1196
4234 3491
2538 3335
8426 4213
7129 10435
721 5459
3020 1433
4297 2900
3311 8923
3138 5081
302 1428
2756 2457
8518 6463
6444 2640
1144 705
3188 4332
5391 6793
5566 2825
1231 7292
1305 9526
7074 5929
5939 8002
8962 10410
1448 9415
8573 5566
4172 6219
4125 4276
1231 7489
8893 3843
5865 7244
8198 8406
9120 9521
8683 8690
8056 8692
1221 8443
7536 9716
4422 6366
4974 3089
10371 3166
7421 9451
8709 8879
155 10357
8881 2061
642 740
2149 1881
7218 337
318 1196
3404 1849
2269 8568
6802 4231
1517 7189
4776 10570
10435 1926
1227 1476
9368 4552
414 10263
5306 3193
2774 3716
8255 1206
6334 8057
9102 3092
6168 1148
1181 347
7407 9063
5368 8033
1364 2433
6922 3385
9288 2335
4067 156
1915 8127
10586 1491
2878 7308
10451 7636
2881 7743
2127 5338
6154 1686
9782 5913
9040 8619
3906 10408
1176 3273
5880 5708
8123 5768
3151 5482
9053 9669
3266 9532
965 10015
4918 1209
3233 8514
255 6793
5951 3124
3820 1263
472 9906
10162 1786
1906 3298
3441 3332
2757 4531
1517 6898
7488 3660
1238 2513
7352 1191
8322 8709
843 1828
8427 661
5929 7129
892 1790
6145 1453
7548 206
7580 9850
8835 7919
8273 410
1200 8746
3792 6231
347 4004
2336 10435
5226 3630
4765 10305
5968 5824
6784 3236
4861 1176
5813 3489
3301 1531
1624 5566
4367 1198
281 641
9450 4495
8625 1192
348 1231
8281 357
7218 8512
6314 1369
7297 4698
7930 430
4126 10332
5964 3387
8937 320
79 1813
10635 3147
6444 5545
8551 3576
2302 9848
3123 7396
3444 2260
9636 7862
7997 2700
2847 3509
8140 3265
5885 5772
5760 293
3489 3765
7656 10629
7537 815
3228 2634
906 875
4125 1222
1355 3348
612 6728
7263 760
5865 7294
7491 3023
2302 8942
7090 8051
10724 762
1172 864
3752 10012
9532 2889
4861 7754
4067 2550
747 4900
6548 2216
4925 7746
8512 8684
1192 1234
10571 1915
6154 4652
6266 1361
8118 9654
5304 8140
7291 2298
9590 3387
10544 5563
7832 2604
5566 5986
3975 2534
4629 4152
348 1233
8607 5363
953 8260
2206 6513
429 1226
4567 7920
6366 7486
8954 3630
6147 6300
2629 1238
348 641
2949 6937
9532 5009
4830 8189
8812 2569
1234 6624
1501 7291
2849 167
4900 8930
9722 810
156 2774
8496 1253
1223 2983
6249 7750
2954 2504
10424 5008
3194 8886
6622 10015
4630 8518
7280 8035
1205 1537
6618 4868
3005 8041
9169 5372
1143 7486
3908 2276
6505 1858
4050 7769
1622 6016
2825 5566
5423 7745
2815 2147
1237 660
9304 9895
3151 5929
3124 4757
219 10015
2123 10409
7352 8811
1851 5031
2175 2516
6723 1452
3136 10420
593 8821
10149 2335
2053 7736
8749 1227
8735 9299
6592 79
8881 321
10128 10403
6137 2774
9564 1756
9401 3205
9588 9573
10641 257
6277 7750
314 1176
10469 1171
8448 1225
5266 9923
724 2691
6683 4666
1449 2804
8409 10472
4428 8744
1235 7416
3851 6785
3331 9840
5093 2730
7083 1147
1756 2640
7657 4292
10163 2127
7517 3156
8248 242
1526 7501
4129 6008
3995 4019
2529 4126
6940 963
7354 2589
879 8139
3547 8886
1772 3385
8842 8502
8117 6212
7129 8488
2118 351
3229 1176
326 1653
6230 5251
2166 1200
6033 8444
5430 9534
4288 2712
672 9240
3317 1181
10146 7339
1179 1915
9519 5986
8405 3387
7416 2334
6508 8434
1192 6357
2538 4330
1224 402
6702 4803
5514 9955
3577 1787
4077 8136
4952 8139
3208 8056
1463 7411
4699 447
6826 5036
8140 8763
3654 5440
2336 156
2756 4135
957 3489
9282 1175
8388 2408
1199 10572
8835 7721
6721 4297
184 8302
1240 8844
8855 7100
5316 10532
5071 5986
702 908
6984 7674
3204 7456
1194 2206
1172 1849
9011 9526
2918 595
9546 8635
7506 10097
3908 9226
5928 8797
1171 1177
317 8749
5884 1224
5970 7770
5526 9927
8089 641
4997 2923
4821 3311
5276 8823
6608 1791
2064 6350
7636 1544
3432 3705
10544 10450
1427 8129
6361 5859
8577 6372
9767 6558
2881 10276
3090 3282
2120 3164
7784 3956
7234 7358
4900 4247
7094 1910
7566 7277
5292 10378
3474 8426
1205 1199
6961 15
8823 9355
1081 8823
3039 9481
1209 3489
5968 2410
1616 3249
4246 5233
1773 4508
3973 1431
9099 5018
9171 7860
6057 3021
9937 6987
1271 8843
8089 8449
1563 1898
7535 10318
185 7230
9152 5193
8692 9591
4622 5740
2919 3090
5717 1205
3917 2949
2963 1191
4067 6504
4183 2840
8132 4951
8127 5929
9928 2592
1572 10698
5514 1229
2360 5637
8709 7293
3893 1071
9588 8169
1787 6154
2834 1194
2013 3767
1202 7770
6338 8829
1226 346
8708 8849
348 6366
7294 8834
1204 3544
315 307
3304 1647
7488 9526
8700 4619
4215 8299
7147 3121
1194 1521
2241 1197
8709 5514
3387 357
9517 5431
4076 5398
1194 1113
8552 8486
5010 1411
4223 7090
9849 3351
6504 324
3703 1428
3087 3623
2281 4983
8709 1756
5593 1787
2577 7488
3092 8755
7770 3115
156 3612
2314 595
3477 6016
5563 8826
10681 5244
6975 6989
3764 322
9927 3234
8147 3151
8157 2443
674 8116
1857 5276
5505 1172
618 8175
9284 9621
3909 6702
9532 8822
8749 4826
4210 8733
7439 1235
3015 1735
8212 8409
7293 1228
10166 77
6793 7919
10220 1230
9120 1348
9001 8369
3190 10106
318 4705
2648 9088
1172 6775
3631 2342
5459 1439
8152 1463
8134 6567
8138 3963
6007 6683
4763 7015
5966 2241
2137 1173
322 3124
8075 342
6657 1181
8165 2158
3329 1225
3716 7612
9549 8733
9796 3414
71 7735
4783 1926
8922 9972
2918 8193
882 7637
4843 3156
4630 1198
2680 7707
8056 7489
5770 1502
3911 1399
2228 1773
9602 3591
7489 1181
10491 1926
156 1205
2759 6923
7129 9696
6278 6963
10009 5314
3781 9397
1181 7603
1625 7291
5112 6074
7786 3899
5346 263
5206 2213
8551 7339
1654 9249
4247 156
10220 2788
6948 1228
3280 1615
2876 3991
8239 10169
3249 10558
5137 2648
10131 478
8496 3616
3533 4916
9448 3636
7588 10302
6573 5562
8426 5396
2042 8506
7623 7489
8707 1175
1365 6046
4123 1332
7588 121
9378 10647
1241 2390
1196 516
7286 1222
5135 5566
9431 5637
8225 3387
2261 6644
2152 6955
7289 2467
9014 7565
71 4653
3752 1989
9944 4779
3704 8709
664 1831
4795 8849
6746 887
1206 4851
3193 3204
1726 9338
1171 7241
79 1926
8767 3215
347 864
5073 4862
77 4923
9451 4284
5010 3419
2827 10111
734 1448
6354 1491
7291 8551
5193 6148
7286 4642
10162 1662
5031 5189
8321 6306
2276 5774
10221 7491
7293 3385
2320 1223
1900 5545
2487 9120
7743 8826
1739 2703
582 7685
8054 1214
6489 9069
4969 4148
6975 2368
845 1236
4546 3124
6135 2827
9018 6276
4546 10709
9357 10148
2412 1923
6234 3786
9796 1202
8859 8075
9985 928
8620 6851
6619 4707
9637 9910
3631 5928
9362 8857
5740 8051
6923 8886
1905 7289
1430 10237
435 638
6549 9005
7488 8189
3839 1863
4900 3282
5710 4678
5234 1821
6891 4797
3500 2773
8496 2433
1196 6525
1223 1215
1426 2804
7491 5472
1463 834
6137 1812
2827 6503
1179 8591
7720 3749
8239 10337
3167 668
5561 4067
2840 3343
9203 8819
709 9940
5929 5257
6023 4328
9908 6749
4365 1240
3508 2802
642 9128
4037 8506
8462 10418
7129 6316
10115 7411
7779 1240
6619 5764
1191 6148
1225 7078
7627 1235
8823 6173
5324 1219
490 433
1667 7743
7253 8426
3908 5346
1235 7736
10299 4928
8592 8056
4567 9398
1491 2466
7561 4465
3726 6372
1226 2320
1112 8189
8441 9858
8515 1582
5830 4873
8368 8811
2130 1176
2865 76
9828 1563
9322 3206
2219 8879
7445 7292
1241 6504
1544 1172
5566 2241
4297 10623
2206 7467
223 5972
3851 8409
1427 6016
1653 1615
365 3280
8877 9473
6714 7623
8056 9624
7294 8116
2533 3396
10318 10170
5751 638
1849 8824
3703 124
6909 6135
5398 1271
6803 5385
5929 4993
1167 8957
3807 6015
6245 4703
330 5493
6062 7246
8804 1175
4675 5398
7329 5545
3154 4861
5814 5059
7746 1145
789 5218
1821 1081
3414 4183
3124 3996
3905 8350
1517 3415
9605 1426
4941 9120
5545 4389
5928 138
3226 324
1778 8368
2213 3686
8056 7247
5460 8238
10626 5921
4076 6109
4621 5348
4183 5545
675 5806
3350 406
1225 8075
1361 3603
5830 3631
9179 1428
4195 4795
7286 1739
4196 9258
2662 6057
324 8585
8279 5894
2332 4898
3151 5396
5881 8350
1202 6137
4578 1373
4035 6789
8174 10526
4732 7055
2708 4409
10625 1175
8796 8843
2570 5161
3280 7656
3267 8625
3392 4425
3630 5994
3329 3151
1200 9008
1410 1080
6052 7623
6613 186
8709 2157
8864 186
7354 9717
1557 7586
3866 10274
8139 2629
827 6227
1372 1198
3588 8528
4355 7522
9321 1440
7980 2168
3765 5709
914 7643
3157 1176
8189 5339
2574 5053
8409 1225
10036 3150
1632 1179
2279 2276
5951 8117
216 4399
8120 5951
7338 9287
954 5051
4130 2583
6239 8528
3293 3454
1227 8834
1085 3123
3205 3291
1505 478
6489 1176
7211 2664
253 9190
2335 490
1217 1240
1365 6255
5831 7661
9111 7293
3092 7656
7708 4883
9670 273
6487 8844
1733 10717
4183 7336
1241 6112
8000 7676
1175 10544
2598 9238
8709 2802
2107 3907
7343 3473
3509 153
368 7894
1428 300
4364 10696
666 9823
2840 3534
9536 3447
1181 4912
8528 8283
8422 9064
1452 1234
3602 4332
4878 8232
3995 586
8857 1229
5276 5929
5062 1453
8818 4640
470 7292
6703 6137
4183 7147
5446 10303
5027 6901
6016 8506
7055 8716
1167 8818
4712 3822
10552 1171
325 9240
10712 945
8551 7216
10087 3906
1202 4249
9230 1171
7583 2033
8817 6306
7909 2177
2816 6057
1235 7920
4567 4677
3075 10453
6620 7328
3630 5986
4129 7599
1231 460
3749 1066
3553 8409
10221 4861
5016 10362
6369 4333
4078 10419
41 5544
6219 8239
4088 3561
8892 1191
6589 680
7602 10226
4898 3745
2365 7000
10555 852
4732 6548
9844 1536
998 8022
10549 5051
7623 9088
4950 7533
8823 7292
4527 10245
2467 3539
2153 9822
144 3513
3535 9344
7508 1223
4826 7195
5073 4909
8620 322
1143 9120
212 120
5078 21
9532 5276
2943 3000
8056 1116
4098 5495
7766 74
10544 1790
1206 3224
3237 1237
510 3117
10183 1892
10076 2006
4327 8038
4264 8861
5446 8883
8189 8502
9698 7678
7635 1558
4166 5566
7496 3023
582 6467
5073 1799
4249 1200
3002 245
3267 2738
1164 9655
6694 843
5021 7292
7339 4129
9320 1172
6469 7339
6896 1091
8486 4573
2906 8020
8829 8169
1237 3813
7147 5490
7192 3595
1628 7835
7289 2569
1764 2335
3604 2577
9432 1175
120 4078
5414 5561
6140 10105
2152 10435
1176 1199
8564 492
3237 2241
5968 2108
7022 97
3684 4333
326 2537
8031 7888
5514 7916
2493 2492
2803 6923
7771 1905
667 85
1494 4103
10303 6027
3121 1181
7044 6589
6876 1223
2802 1572
2802 9363
788 207
963 1440
7352 10098
595 6491
10399 8829
2948 7580
1786 4717
6489 1921
2640 5831
3607 8406
1172 170
410 10223
8684 8249
5437 4078
2123 7329
4356 6359
1181 9042
1468 3906
3205 3988
7440 1624
4707 1909
9588 4918
1209 6793
1835 7546
4763 3684
6228 5566
3332 3138
1081 10153
4098 3091
2640 4380
282 7689
1100 2538
9651 8020
6368 9848
7026 10717
1175 8860
2445 4873
1451 8551
8866 1905
9860 5544
4900 322
5929 9526
1427 2725
5852 6145
5986 4417
596 9226
9321 8170
914 638
5858 9098
6232 1224
2827 2150
242 2550
1205 4214
5929 8454
1461 2332
5329 6558
1200 10625
6684 10298
638 914
1234 5894
6655 1719
3355 7491
1202 8637
296 1799
2137 1924
10458 8502
7586 2158
2336 360
2881 8012
7044 9002
5349 2276
7293 2854
9713 5545
9287 8129
3771 2538
1369 1063
2525 2571
7365 6491
3703 3438
5184 1362
1910 6367
2107 2161
5357 7735
4459 3778
4898 10426
5881 7289
6506 2325
1231 1428
10220 2537
2534 2569
7353 7631
6895 2131
9866 5009
5981 8137
5515 10435
8491 3908
1239 6148
9745 1235
8409 5276
1833 9903
10313 3477
8075 3280
1181 8242
156 2538
5514 4861
5950 7178
6575 8542
325 322
7331 8129
8517 2002
8828 323
4891 2119
7103 4861
5752 10418
1196 8816
5830 7496
3591 7229
1192 1799
8621 9418
2249 2830
1192 6277
7441 1171
8517 1860
322 9120
3603 9697
2622 902
6286 6255
6490 3510
3765 2521
8056 7218
318 4600
8440 1791
10418 1443
1426 6729
1181 2033
3898 595
403 2827
1791 5276
6038 1224
1673 347
4147 807
8426 7795
7286 9030
2296 4183
7830 5061
9449 1561
8502 6491
1772 6923
9974 5080
5023 1788
4573 7436
9042 858
2279 9991
8827 1229
348 7750
7494 8427
3309 2170
9641 3280
4931 2891
8879 6783
9395 9120
688 3123
8733 3151
10685 9627
2799 966
2592 8075
9561 6297
3432 5440
682 1926
3356 4922
5748 6137
4324 9548
4903 9778
641 6444
2066 8410
3507 641
2898 10712
6289 4546
4211 401
3851 5078
1561 3824
5276 2900
8829 7722
9794 1085
6314 2538
3576 3123
2622 1215
4211 982
3489 6289
5608 2335
4069 2602
9388 2804
4364 1175
27 7831
10149 5886
9605 641
308 5636
2622 1911
2121 3161
5813 8359
3778 6908
7994 8116
6450 315
4297 8823
1221 5005
4069 7750
9002 2226
9317 5515
3302 7421
1415 8405
4933 7291
8075 1615
10689 5062
9321 1171
9900 7289
6818 4039
7562 5939
4332 7429
4942 4871
1226 330
1668 2478
1143 5062
1519 8517
21 5865
1464 1788
1206 4861
6054 5929
8861 6235
1200 85
1202 9688
3791 8554
8075 3654
9282 5859
8844 2550
4859 4703
1949 7622
6372 9043
3208 2774
3956 5637
8826 1922
1200 1209
8544 5520
3778 4861
6306 4925
326 2676
2923 2813
5019 3402
8075 2576
10080 8861
10185 7689
3559 6970
2640 8426
4898 10332
8185 1624
4250 4668
4571 6007
6264 9496
8610 4756
8824 7291
7971 4324
4231 9450
4458 1176
89 6989
4461 4437
6550 6154
2903 7354
8089 2336
2033 9651
7291 638
1432 8505
8139 8692
7310 4437
3906 4238
3301 1455
4231 4175
3331 9632
2355 908
8506 8709
1969 5948
74 6007
5881 6314
835 6266
1219 4127
7249 9851
2537 1553
3843 2360
5579 9948
9357 1194
9526 10635
1269 3310
6998 4237
4140 9325
748 10213
6463 5437
1179 4213
6518 9972
3882 1226
5473 144
1901 10181
9044 4077
4213 6208
4860 8353
8991 1238
9120 1735
6168 1200
7801 3949
243 2240
7484 3332
1225 8417
7293 701
5087 600
6051 2648
1430 9782
703 348
1891 334
347 9848
308 103
1219 4839
8432 4129
875 6782
10447 2150
337 9947
7311 636
4076 779
4070 1333
4129 1360
3121 2123
4244 8521
2127 5517
1231 2512
4076 5386
8239 1881
2900 4571
9910 295
9304 9434
6119 6542
318 2846
3346 3153
9432 2126
118 1228
5870 8368
2114 4763
6489 8991
3015 4197
3606 864
9659 6316
1787 5085
5510 3308
991 8137
1453 5637
10011 2866
3907 1383
10162 2397
2802 4716
8855 10657
691 1179
6702 6016
10299 7735
1717 301
4130 5824
1319 1172
8826 1160
9698 9897
1444 3374
9210 2428
1240 2158
579 1198
6466 5501
1790 9249
3544 9782
2846 3239
6525 8116
8036 1179
7090 10412
2033 3282
8835 2538
3019 7255
4679 6505
8528 2774
7832 3410
1993 5010
8544 8716
5701 7832
9837 9546
8929 3908
7189 2864
1215 7536
2265 629
7489 6148
9910 6835
6440 3193
2574 6812
5394 1179
1563 8843
3679 1223
3182 4068
2700 124
9973 8486
4520 4214
9502 5341
5831 7686
10318 6361
308 9926
10724 1780
7025 4370
5929 6234
9475 8381
6171 5968
7689 3836
2439 7129
4125 5058
2724 5929
10717 1205
134 2420
1426 6359
8866 7748
1681 7129
1231 3392
3452 1237
10591 9655
3650 8242
9558 1612
6148 10220
6208 126
8763 7488
6940 2899
5365 192
1787 8508
342 2153
1925 2155
8143 721
3351 9299
582 1206
893 199
281 2477
2421 2457
8138 7533
6061 3280
7367 4350
5894 3655
4543 1197
6691 10303
6145 8432
8551 3335
4578 3136
1071 9087
10641 9972
1200 426
6686 681
3622 1200
8713 1192
10416 8319
3705 7250
7486 10135
7336 2544
3280 10623
357 7831
9193 4079
1237 7182
2846 8321
5636 8825
8641 7746
3138 3714
3782 79
4642 1517
6524 6427
9211 4070
6678 904
4873 13
8823 6148
7229 1109
7000 2622
5944 970
8733 3535
4861 6507
4714 5831
8502 4069
3919 97
2586 2279
8502 2165
10586 9653
9737 5571
6739 8829
1773 8654
1171 1224
8773 5106
10103 4235
9484 1282
1175 330
4566 1485
1224 9215
6057 8816
348 4861
9636 4880
157 10533
8746 6826
66 6620
8506 587
8472 10435
2373 8496
8312 167
5514 3716
2622 7546
9299 7435
9435 5510
7292 5752
9459 10704
3072 5637
8129 6314
4843 10293
10163 9910
1625 8866
4661 1197
5277 2757
582 10435
3414 7486
3188 3509
3262 1175
5359 7627
326 4881
5929 1269
9947 1428
7289 9134
6372 2347
4126 7750
8849 7948
4130 2688
296 8895
5563 4861
8709 6883
7381 2152
10606 5868
6219 2501
1224 4045
4580 5305
6248 7895
5561 173
1235 1215
5357 3455
3261 734
9120 6036
4246 2156
7182 6783
2648 3396
8590 1673
5515 2172
5010 10553
8511 7643
3689 7088
6891 1171
8129 7501
8858 1555
7293 5514
5904 9661
445 8505
10552 4617
6659 9993
2226 5446
5234 7920
5437 8812
10435 7230
8377 1039
9040 7508
4342 5545
8517 9046
1202 7246
4467 1244
2292 2337
280 8075
6489 1544
5494 1199
8709 6490
6614 10241
5588 10147
9468 4704
3298 7020
6359 9128
1839 10699
4078 10456
8796 1719
114 3019
7129 9192
150 10209
1221 178
288 6272
4067 6384
5566 9636
1750 3699
293 6162
6696 7496
6152 3208
8035 10698
1441 8486
7746 7848
5520 4070
6923 10464
2380 693
2512 8813
5276 8834
1700 6783
7546 1684
2332 3951
8189 3792
4069 1215
7743 4130
1508 5218
9650 9505
1272 315
1790 1234
2276 2389
5067 6190
308 1228
978 1209
4905 7039
9653 724
8684 2640
1632 10216
5811 417
3963 2297
3281 8285
1199 8977
1227 8835
3156 7289
2637 4186
5865 5567
2497 7018
8866 582
7557 8496
3605 1866
6530 4144
7947 2053
5093 2053
3654 2923
10442 79
7557 6242
3920 7920
5240 1537
1221 2010
6702 156
1198 8692
4502 7612
7580 7977
6938 931
1855 365
7129 7069
6369 1477
8857 8517
1558 6793
4127 8861
3583 9557
1191 10220
6504 1224
7534 8426
8709 1786
2925 3151
10428 8823
1221 1233
10613 156
9665 8508
1214 1194
1202 5032
4165 8140
3155 7250
6570 1175
2467 6360
2360 7569
1112 10333
320 2119
2940 8137
4878 6490
6475 317
2443 1225
7352 7232
5459 3901
3602 1233
6151 8075
8858 1171
8528 1206
5093 7129
647 3123
4098 8134
2889 9546
1175 9395
293 6507
4924 5280
8231 4370
4703 8991
5514 2730
3532 3452
295 969
4531 9908
9519 2122
3414 10307
4984 1152
4850 2776
2123 7650
941 3123
7919 4900
308 433
4430 6716
6119 9852
326 1151
5497 3844
2127 8035
4656 9394
324 10428
766 2276
3261 7546
912 1192
1548 8824
5535 1197
1932 121
4077 8448
1172 9435
3746 2919
10146 5928
8076 1144
5929 8056
6724 10409
2273 7506
10084 6164
9696 1663
5813 1618
6450 7707
9852 2803
5951 4861
155 998
7246 7340
6314 1223
6161 3631
8301 3688
85 3204
7277 7229
1901 6015
10219 3301
2279 10664
1191 1849
5093 4861
182 10217
661 6914
5040 4679
6100 5529
5346 1222
5562 6683
7291 3224
308 2010
4926 7292
7508 8709
9299 1016
4127 4188
1234 2804
4214 9713
4278 6343
8709 4983
3603 1226
3332 5073
4332 7336
5471 6241
8189 2923
9767 732
8514 7854
9651 1181
3668 7293
5494 6366
2154 6361
9018 7769
1175 8056
2178 9839
4690 8871
2276 1565
6932 3778
7294 2443
8321 1491
9526 4559
2663 2433
9652 10232
2653 2368
10197 1194
8820 6007
2457 7368
3982 4834
2804 41
9455 1100
2628 9031
8551 2272
9547 9517
9098 2488
4125 892
7522 1176
5545 928
7702 184
1175 6739
4483 8868
1123 302
1223 7893
1567 9192
3986 10427
7832 8936
1712 4929
789 864
170 7390
1209 2299
1191 6033
74 8810
8831 4905
3535 1023
2592 2537
931 2537
3438 2924
3906 6366
3258 5953
1834 1226
10668 3374
1555 336
9010 642
7569 6360
1238 7293
3703 2260
1820 5248
670 7339
6640 329
334 3845
7147 1491
10142 2802
2123 7533
8239 9517
2442 3693
9636 9143
10496 5514
845 170
1814 1181
7216 6528
236 8496
1231 1773
348 5540
8913 1193
2286 255
10408 10242
2331 7533
2242 5034
9532 3496
7602 1219
8876 3076
5286 1070
852 9002
9517 4918
1509 185
8165 4406
6825 9156
303 8864
6962 9189
6314 6882
8079 10450
3725 8913
9706 3374
306 6945
9115 10544
212 7218
1226 7280
7225 7022
5545 2332
8505 963
7506 585
5768 5370
10435 156
2920 7557
5319 3555
10164 1524
8508 7032
4911 308
1199 2828
8797 1167
8854 2537
641 9002
1176 7106
306 3703
188 2350
9087 2295
7294 8093
50 3631
1491 7580
2648 10162
1491 9859
9649 8844
2301 9775
8305 3090
1580 10435
5751 2705
1442 2870
7506 5636
155 724
2550 10304
1544 4645
2360 596
2702 841
318 8831
6148 6098
8281 2270
914 366
1223 243
1206 6739
8177 6007
7044 9627
1209 3282
3362 156
1577 1356
9195 9395
1223 1197
8189 8928
8407 3861
3630 8406
10149 4380
1533 10671
9194 1228
4128 3848
1790 5494
9316 7766
2258 3090
7516 7629
9065 2739
1662 9299
8179 9916
1226 9669
893 6589
79 766
1926 8426
3778 1364
6154 6219
7028 10298
8691 10303
8189 6959
8390 3310
434 342
7253 7623
1214 1209
7617 1221
227 2279
1915 9299
6289 8197
9418 2572
1732 10556
1854 7286
1192 144
8427 6624
3851 1215
4522 8514
1113 8409
1179 8711
1229 5544
7965 7368
6393 5830
10220 3765
6306 9913
5975 3156
7294 5831
8448 6154
3528 7916
2341 8116
88 1181
1915 1905
77 2059
6548 9931
2368 3693
10132 8426
9210 10428
9565 6656
6354 2763
7286 1019
247 5385
10650 2697
2223 4370
9348 3341
6007 6168
9375 3443
10624 3059
1271 5679
8527 7746
3280 1707
2699 4768
4299 9395
3387 4629
9876 10145
6225 4576
5995 1951
7246 8548
3336 9042
10315 6766
4271 4333
5520 8517
9852 5813
4405 3228
10415 2534
4881 8113
2640 8508
2419 10402
1236 657
1226 8136
8448 3916
2698 3315
214 8824
351 9286
5465 8506
3643 10724
1172 8261
3714 3696
5830 9847
326 822
3916 5968
5515 5868
6007 1194
7191 6869
3908 1231
9287 1181
9548 8716
390 7294
2691 1428
3539 8708
7229 8515
325 4328
8088 2802
3984 8541
3928 4655
335 1757
5033 7229
5839 10699
3206 5520
7186 7293
3414 6988
3269 8748
641 357
6108 5716
6782 7444
8075 9698
6154 4861
155 5561
6288 9631
5292 600
6587 1224
3023 619
2648 3782
3150 10095
121 2126
5514 2457
2431 438
8511 6623
3023 4952
308 4781
7675 8232
1732 8320
417 4622
9670 9717
5881 633
1176 1240
6696 2570
2813 3221
1369 8511
4668 6314
4667 7656
3371 1227
1235 8923
10472 10428
7455 2320
4819 1231
325 5708
1225 7219
2724 928
1494 2815
10033 1224
5091 7218
6736 9909
6955 9357
1309 10660
5859 7293
7899 5515
2846 8990
999 679
2397 7643
7078 8891
638 1179
5951 253
6739 1849
9850 714
4396 4067
1221 334
9018 7715
1175 1113
284 8834
3256 1651
296 1759
10332 9927
6490 8517
2951 7036
6007 7636
4575 10032
3206 326
10220 10456
2577 6783
7506 6037
931 682
1172 2648
7546 1063
1446 7887
9665 7292
7292 3544
9518 4330
8826 3751
7580 4657
9390 1334
3280 8855
9851 5951
9869 7293
1984 10278
6357 7047
3466 6314
2756 4674
3045 5871
3206 5831
8820 7787
8505 4702
7736 2995
8835 9973
9866 4834
6359 6490
2304 9368
74 7222
5986 1233
9988 336
4418 4243
1228 1491
5830 1017
5986 8516
1197 1853
8891 5881
1076 9580
3205 6655
6570 9697
8368 2503
3597 10571
10607 3845
2064 5390
2304 10460
7635 1224
561 6589
6589 5464
8542 2336
6739 1443
3185 4926
7294 10074
3082 7277
4126 6219
638 320
8189 121
9177 8361
1215 9972
3631 1369
5299 9579
3282 173
3696 5009
9294 7746
7065 8117
1905 8564
8444 3379
7025 3716
1353 4898
8387 10357
6107 9250
9061 414
3329 3234
6508 2260
1435 3755
323 9790
7764 9825
6840 8075
6652 8386
1523 2756
7623 1221
8189 4684
6723 1223
2882 1181
995 1234
931 7294
4067 1209
5912 2798
4937 5520
6552 516
3908 6154
8843 5986
3583 2902
7768 1196
1261 10430
10074 1772
8189 587
7055 4572
8812 5714
8075 7779
5306 2508
2724 2652
41 6075
9120 8189
3908 6271
7569 5831
8189 2581
7736 326
5703 8406
4578 6962
8917 2920
6516 1169
5240 8991
8516 3752
6314 7595
1175 8551
7421 3809
5390 3877
1567 8390
10148 5515
7286 1537
4900 3181
6589 10480
3591 3151
1171 2964
6891 2297
5929 8991
5928 6082
1229 10315
10170 5870
3429 3906
8139 8273
2276 7569
1254 5929
2824 1077
7029 7903
8075 1175
5507 7192
8835 1176
77 1834
2240 10525
1990 3655
3684 6360
5398 1199
6148 7766
7015 9286
5566 231
8189 326
782 8811
1179 4760
4333 8096
8263 4753
7023 4148
4209 9287
9357 2647
1350 1200
2265 1799
3124 9046
2149 600
654 4808
3374 914
300 1197
7367 8238
7353 8624
9926 5701
5951 5233
2802 612
4567 7018
892 5515
10216 10123
258 6016
1117 4182
6016 2730
5385 5180
3208 2276
2398 7425
789 6873
7215 6225
9923 5382
2701 4546
5341 6209
296 6739
1886 8717
10435 9084
10640 6676
7488 8350
10038 8168
9542 790
1190 9249
10134 10299
9397 6542
748 2632
5637 8849
1230 746
3508 1227
1430 3154
6938 3385
3165 4629
3091 8683
4703 2065
9992 9485
7445 623
3906 2079
10493 1154
4125 7623
3261 10432
6508 2302
2828 3167
6989 1222
8952 3792
651 5515
1800 7250
3908 6314
4341 8169
7470 7623
1723 9192
5052 184
334 845
7354 9357
1407 9287
8519 4723
9391 1219
6979 9632
336 10624
7627 3863
1176 1224
6645 10362
638 3117
8117 1430
4023 7772
6801 4894
3630 7219
4900 3438
5141 4915
4640 2597
10274 359
3328 8849
1144 8813
4807 1181
8855 1291
1175 245
3310 308
9023 6256
3596 5545
8716 148
9928 2909
7847 4925
4370 4008
1921 8913
7263 3424
6489 6620
8849 1234
4666 6036
1428 5946
5275 7229
8516 8849
4955 2108
5059 5276
4331 2774
4709 8426
4861 9877
2889 9434
3214 9463
9579 2775
9740 2573
5955 9653
6739 7557
10040 6266
5515 4171
8834 2104
172 3719
348 511
3073 7804
3156 10216
1229 3778
5544 6940
1641 3619
8924 1075
1224 2165
7978 4381
2569 8630
6274 4643
8517 3125
1176 8483
4685 9120
7488 4840
8544 1198
8353 7291
4215 8004
3414 4926
4763 10162
9974 4131
5894 7421
10426 71
6700 4183
2517 8811
3499 7044
6008 5462
2754 2266
7223 6168
2338 6007
9070 307
4211 8861
9814 6549
6363 1910
8139 10320
2713 3765
516 2360
944 9913
3608 3963
2939 7830
5515 1610
1181 2762
6906 766
5466 2260
5437 8426
5292 2524
3508 3193
5855 8843
1196 3328
4125 1231
4934 10699
3329 4142
6590 1426
9200 642
7129 1848
1171 641
7805 9287
3683 2206
5511 8455
1491 1175
8261 10276
9696 3242
3554 7286
7643 4662
2320 8709
5250 6354
6689 5929
9895 4682
10635 513
5561 2902
6698 9457
8056 10660
3908 6937
8431 8844
10318 2775
6489 4132
5091 348
2822 7501
661 4067
307 318
3138 5859
5281 7303
2602 5318
5076 2498
6503 2703
8189 4487
2550 8496
8528 2544
8516 1757
8517 9322
9111 8607
1773 8137
2756 9852
5740 1915
5724 10162
6838 9526
8512 8737
5568 8826
8148 10220
5563 1175
7055 4861
8189 9286
9532 8000
6940 4580
3684 110
156 858
9351 1269
10299 1199
8427 6410
8008 6016
4754 10103
6369 403
1561 3371
3293 9009
4926 8117
5561 7401
4531 2802
324 9299
3685 5229
1142 1490
1572 9560
606 9475
7746 4842
9526 3991
5089 1559
5460 6366
5486 6549
1023 843
7277 3489
1209 5229
5720 2774
3591 5636
6956 5715
1624 6569
1257 2700
3907 405
6618 6618
7627 1829
6016 5305
9579 4580
3262 5396
4575 8692
3090 3820
6615 1224
509 1175
7129 4884
1181 8829
5514 7496
2592 2666
1491 6782
2776 8353
7266 8140
7688 7351
3781 3136
1910 1198
10232 9124
463 2706
9723 10418
7018 6506
1241 6804
2503 5561
1179 5355
6137 3269
7647 9011
5114 2629
6520 4098
4446 10223
1491 10060
8551 6491
8169 10409
10462 9891
1179 10061
4956 1866
4067 7088
3070 2852
3113 10428
41 721
2537 8928
3396 1544
3090 9288
5520 1453
6045 1219
1698 8690
9170 1554
7129 1309
3031 2045
4523 9579
5566 1019
5084 7986
2433 4125
1390 1240
10009 2607
7508 8846
7496 3583
4214 1926
1898 10036
638 3261
6406 9435
8201 2837
7743 9815
1668 8512
9519 6148
4861 3842
5437 5446
1722 2678
6037 3913
858 3906
5493 3234
6921 7656
6489 2531
9557 4920
6144 307
3222 317
7623 1240
5545 6007
1773 2924
1498 10015
2694 9017
2465 6705
1206 7557
293 6490
5771 7367
8991 3668
7960 280
3908 8390
2342 8602
7643 8140
7229 3794
7315 6653
6834 2827
9328 6154
430 3606
203 8137
9547 3373
3208 1079
6491 5886
2353 638
5237 1226
6154 5306
3441 4612
1203 3715
3208 2776
5233 8799
7488 5492
1786 9926
2575 8849
6289 8115
10028 3541
5073 9189
2724 3264
2799 4941
6033 9353
6427 3544
2828 5997
2840 8406
1684 1681
1455 9910
9643 8818
9551 1175
10167 3167
9687 1517
1275 6783
13 8488
9910 7236
4522 8843
8406 4166
10029 5544
4900 9871
5356 8368
1781 1841
9416 4287
10428 9432
6148 365
8390 5515
8432 1054
6542 2947
2815 6801
1616 7229
156 3877
7055 789
5429 3387
6923 9286
5520 7603
9058 5021
3280 1915
3167 6489
8831 3204
6928 10112
4530 6548
6903 6789
1224 3205
10415 7489
7129 2154
7421 8486
6611 3995
5881 7746
6987 8515
7291 1494
10613 2496
3829 8511
7658 641
1790 2131
6351 8056
1269 2466
7277 1181
3881 2374
599 324
8991 9129
1209 5824
7248 3993
1237 5354
5859 5849
6047 8174
7483 10149
2700 9579
5355 4403
8818 2899
3778 4006
6412 8252
1226 103
7763 8879
9828 1219
8857 6894
10397 748
318 6369
7352 1179
3353 1046
6785 8239
1049 10181
3076 6529
1870 6239
8189 1205
10162 3520
3208 9972
8426 8486
318 9782
8923 3489
4067 10435
2283 6783
6611 8587
8886 10710
4918 1191
3444 3233
7779 7286
3058 9518
6625 2005
1215 10484
2267 8368
4900 3908
6896 2715
7486 10594
7488 5514
10623 3876
6369 4702
326 4826
3385 8408
5854 7508
1238 8189
8580 7129
1737 2320
8844 4079
2920 1434
3373 4100
9513 10095
7657 8683
5304 1933
6007 3414
293 8360
1063 1910
2299 1221
3123 9579
4510 3970
2660 2640
6725 7989
4811 6904
2756 8189
4123 2640
8170 8056
3124 3767
1221 7005
2923 2135
7833 3336
1215 9042
9796 4739
215 2245
3690 10162
1227 1790
6007 5487
307 5357
79 2160
37 1222
588 4218
9897 6491
3749 4883
977 9418
9120 8991
2069 8140
8480 4398
5276 6490
10287 6264
5859 7501
2827 8406
6617 2315
641 1735
1205 8075
6522 856
9806 6490
64 1797
1843 10544
1472 2338
450 6277
8683 7807
314 8147
7748 3847
7293 3023
8653 8511
6427 4640
7565 3419
7643 4149
1040 5500
253 1176
7293 5091
5048 2268
253 7522
707 2570
1615 6714
8410 748
131 2622
9034 2319
4126 3351
7496 7533
3090 7065
8426 9287
9910 7365
5975 1769
7501 7849
7491 7920
8543 1975
5986 9926
2574 10163
3600 8534
1772 9652
5860 8142
6154 8869
10123 2840
8708 10363
9432 4331
4619 4157
4289 1194
3619 2733
3777 5739
10435 7294
1224 6444
6137 9185
8991 8368
6714 723
8709 10416
1512 3276
7990 206
4974 5460
7657 5354
638 2692
8522 2320
2622 5849
6895 3544
4368 9120
2039 5809
2537 4573
4850 273
5951 357
7220 6036
3765 10298
7720 7765
6410 8846
6923 5131
6696 10420
2588 8515
5386 10247
341 4763
2302 9897
10087 9519
3213 6965
7339 10414
3273 1365
5545 7090
6940 8239
7957 6793
325 77
1199 8817
6600 303
5218 6007
3631 6312
1214 10717
1194 7286
2210 748
5751 10485
1378 2793
7246 303
2265 1918
10336 3329
9547 7281
5505 6487
8092 9085
3123 7945
8528 6923
8585 7489
6490 10568
4573 5936
1638 2210
6266 7169
10626 8075
2091 1234
8891 5875
3509 637
8892 2592
6360 7470
6491 2457
402 10415
9324 7449
6923 9927
8129 6486
10625 3576
6127 8791
9240 3204
3812 1653
9621 8857
307 2899
1222 3418
8831 3894
305 5514
2137 1228
8932 5045
6290 6340
5986 6925
6733 2276
10036 8486
7367 6940
1907 2622
8200 232
1600 8823
630 3591
9403 417
4215 9855
7289 2033
4074 9060
8954 1200
3572 7738
8056 1926
5189 3715
9526 7294
6037 10438
8749 1090
9179 1198
238 1179
7540 8827
3740 3489
9235 5052
2607 2153
10064 1849
7292 6343
308 4067
2504 317
10195 155
3851 9521
1224 308
8129 9526
4572 9380
6359 1800
8892 9579
4026 3083
9655 4543
5710 3796
5566 314
8844 993
7627 5937
1181 3703
1455 4763
5447 5255
6007 8820
2851 2381
4213 1537
4289 2424
864 6945
8278 7103
5051 8515
7129 9388
10523 7218
4660 7743
3583 23
5437 6975
2774 975
9289 4966
8893 7220
5327 6266
3204 1757
1827 3074
2846 4125
6724 5636
1311 2516
3007 2592
3240 6783
5594 8816
4406 4070
9475 8796
455 7750
6449 748
3329 5986
1223 1240
8178 3851
7090 8644
10049 9192
1181 2178
9053 5435
8390 6354
2394 747
2881 4067
4629 1197
8610 9848
5231 7297
764 1429
1915 8683
1215 8511
3489 760
4367 3649
3135 2569
5386 4497
4037 5770
7445 5951
3092 6918
1214 8700
8843 10166
1111 4383
3482 4573
308 3927
2851 8035
8684 1914
8616 7496
7579 9589
7339 8829
4861 4226
9126 2131
4952 5514
77 315
1799 5505
1209 3371
3515 6453
1085 2166
1171 2849
4702 1175
6152 7506
3263 3167
1205 5699
2703 4018
1191 4860
1260 877
7336 410
25 1171
6227 9173
402 10163
1191 7753
2366 4762
5389 1430
1254 8127
449 1241
5968 2852
4905 2889
324 3023
2608 5234
2730 1206
9591 1453
185 7367
7724 7746
7285 4571
1576 6057
9621 1655
1732 3280
2592 8116
6277 10409
6366 8273
6268 9321
1171 1976
9433 4508
6351 9828
2498 8285
9937 4929
1197 1681
1201 568
9637 4492
1309 5530
4368 950
8448 8691
7803 1426
325 1921
322 5318
7920 7251
8189 8296
1229 7804
7587 9376
1205 2342
8863 8496
5218 2921
2053 10570
2865 1621
6489 10126
6700 8471
2244 1200
9991 308
8514 7277
9843 9972
8995 2510
7831 1785
641 1181
463 1773
1175 4982
8544 7069
2755 3491
1158 9120
2501 2919
2538 6956
2720 2775
10148 7289
10397 1143
8690 9526
4952 3244
3703 7642
9718 6940
1235 3090
7489 2705
7490 6549
7037 2920
6589 7501
1237 8128
6611 342
1788 8703
1222 3335
8886 7232
852 1773
1231 5928
7507 2137
364 8242
3054 2836
5751 9908
1445 7707
1695 3387
1175 5073
9651 6148
3298 1261
2053 3841
177 1423
6015 258
9871 580
1695 4952
3920 7854
7903 1786
6928 7886
168 319
10585 1772
5502 3655
6152 10356
2776 10435
2507 8426
3576 8406
2929 4459
8625 1772
5752 9916
7152 1238
3725 342
3174 6057
7919 10672
7253 8139
5752 4460
5544 7808
1145 1230
10472 5152
3441 1430
3715 1106
5514 2137
10430 121
3901 3595
9458 1171
8280 6981
9090 3785
6135 6623
1192 660
6702 2640
6689 722
5281 7352
6137 156
7583 2645
7261 6038
836 6585
10206 6354
8892 7253
757 5752
2802 8718
8828 2261
8880 7289
8137 2033
6277 4852
8818 10118
1231 825
8288 3481
4332 7339
8716 4952
6444 5813
7155 1489
6673 3544
678 7292
4409 3193
1721 1176
1427 9448
7377 3090
4666 10538
4924 4491
4121 1171
1063 7735
2329 10362
4357 10544
7286 3194
2917 4125
7367 8777
3316 2802
7190 5520
4578 6379
5544 318
1892 5501
8136 4035
8741 6733
6541 7294
3156 3020
6016 1369
6399 642
5276 9850
8269 10689
10197 8954
8486 1000
6490 5422
307 6528
6264 5768
6489 1223
224 8368
5545 3740
1194 4072
7920 9966
253 6416
5962 2533
8412 9900
9317 1225
1223 10384
6008 4924
6282 8759
4434 6007
4341 5515
5752 10696
5800 2575
253 9172
8816 3193
326 4125
6007 4525
473 10162
9175 5715
9254 3147
1179 7647
590 253
10627 3282
7643 1235
409 3282
7289 1142
8405 9120
8426 8296
302 1968
3383 4671
9120 5939
6851 2296
8881 79
3090 4155
7005 6657
7250 1164
357 4332
472 9501
5562 1199
10485 8174
4765 7627
2923 8544
2804 1111
844 2703
2501 9317
7732 7533
5341 1480
7486 8368
4271 8289
1898 7212
7914 4926
9287 4861
320 7908
1235 6286
5929 6145
864 5924
1205 7293
6938 5752
3409 7289
8978 443
5581 1219
8239 3872
9966 5831
10284 2804
5563 6463
1241 8825
8426 6361
9874 3123
682 6040
5059 4078
6799 7294
9117 2846
334 1221
1887 1210
1926 2573
2381 9467
4771 1175
6007 1415
8506 5752
8092 8620
8252 2319
1196 1176
1608 1202
342 782
9683 8820
2127 1572
10388 5090
2137 7286
5514 7856
7583 4940
4215 5339
5355 3267
2320 1491
9018 1786
743 326
6620 7057
9636 2568
1225 1175
845 5752
8352 1822
2516 3332
1225 5545
10671 3348
6506 3414
6308 1183
3441 7281
3134 1491
125 300
10095 5685
9698 365
8093 5091
4211 324
2210 10181
7768 3631
7253 101
5544 318
7522 3329
5514 8195
2206 2292
183 8351
3969 8827
2490 1200
4297 3124
4959 8824
4078 2899
8991 704
5939 1505
4860 1237
307 3334
1056 782
5986 1143
2064 1799
8830 92
3242 7714
7746 8998
1231 7501
2421 1916
5831 639
2035 3715
5568 1926
10092 1427
10712 2225
3822 10717
5929 6016
3604 741
9006 3208
7743 10703
2359 9195
8137 4126
637 9632
8174 3382
9910 5831
2507 8056
6323 6982
1095 5731
9327 1882
4859 5033
6289 5075
7294 1179
2408 8422
10435 914
7746 7489
7421 4793
3908 5398
371 5008
2291 1776
9058 1198
96 1426
8759 5966
3316 998
1271 4716
7187 8802
4942 9505
8607 8685
8881 307
10717 7383
2851 2730
1773 5515
4786 8875
7968 10332
7635 8431
326 3184
9908 1225
3952 5590
3655 8719
10435 10418
9299 2728
7485 3154
7916 5093
10220 2127
4861 303
8225 3544
2919 8890
1530 1555
1790 8134
6489 10207
3491 8881
2513 8454
9534 4130
8709 5462
1361 10209
1112 10380
10277 7293
6542 2894
430 8489
10173 1199
2663 7906
7289 10162
6833 7523
1222 7294
2340 4645
1921 3329
2854 3544
4070 2640
1172 5830
5729 322
3654 336
5850 326
9647 8280
2165 278
2822 8511
931 8844
3151 10162
3204 2850
2158 9795
220 3532
8855 6618
6444 9820
1840 9636
7743 7421
3331 8056
6923 3785
1223 7895
2276 8448
1775 3240
3489 6739
296 2573
10337 7804
7928 6707
441 2592
650 1148
8528 2576
8860 3654
8753 3193
9532 10318
3704 4076
641 9591
4571 293
5928 10135
10416 3908
7724 8971
1234 4700
4217 2314
5012 7686
2439 6036
318 8127
4619 7603
1172 9697
808 4571
1480 6215
7674 3331
8406 7289
1365 6490
3499 4657
632 1735
8808 9042
10357 5981
5929 8835
3827 4070
10413 9591
10136 4797
9716 1209
10267 3655
1815 6372
6491 9649
4860 4709
9070 9179
2648 8044
8528 3151
8887 3355
1221 7736
6549 95
6289 9058
4861 9412
4952 10625
7537 7329
2571 5831
3908 5928
7736 1926
2053 3491
7182 10570
1632 3827
7468 8138
4088 4666
3075 2085
3655 3752
4683 4003
1517 8826
7294 10717
4849 2592
253 6330
9044 3310
1849 7603
3595 4567
3908 8587
6148 3374
8759 681
5854 280
1430 2647
2831 10428
3978 937
5391 7496
1430 8625
7201 4736
1926 6471
5447 5859
5257 1671
914 5636
9814 6491
7484 6491
253 6819
4067 1172
1242 2577
1241 8288
1235 5545
1191 1855
5880 8823
5716 1221
7001 2013
8238 7766
9299 1230
265 596
6392 4130
8128 472
5824 6219
2130 393
7746 2399
5962 8527
10307 8823
5238 2123
4533 324
583 9390
1172 342
5561 5514
2050 6208
8350 100
6508 478
9466 1206
10696 6007
1572 2591
2703 637
9120 6489
4571 2533
1095 10064
5986 1435
5733 2640
1361 10047
7533 4797
264 6714
7627 6286
9450 1517
1238 7421
9360 1071
4651 7286
7229 5507
4954 7129
1453 3240
3450 8619
4076 3669
3904 8683
314 5472
10397 5306
1664 3385
9795 1145
8879 9848
7289 4898
7294 3331
577 7247
434 1401
1905 1430
9940 10212
9760 3848
4528 10570
6717 9571
1171 3023
4428 5060
4393 3716
6057 1248
2827 3026
5002 6783
6988 1624
3445 6360
10712 4794
7187 7766
9398 9179
741 8452
959 1772
3715 7289
8454 2276
5767 6178
6007 3225
4714 4472
7134 5386
3243 2538
818 2150
4070 7129
3352 3644
5850 9435
342 1739
8516 3432
342 6137
9189 1453
1222 6014
5002 9484
1172 1192
1544 4548
1234 5257
5052 7567
7067 3247
6017 9697
7744 6646
9741 1790
7277 335
7603 8889
6702 334
4214 2925
8137 3583
7235 9071
4567 1171
3262 9972
2904 8655
5515 10362
1441 474
1849 5520
2319 5865
21 7259
3314 4234
6793 1224
365 7849
3778 585
6007 2760
1148 8189
6154 4127
2147 7623
3684 9991
1599 7409
8709 322
5180 8835
5424 5915
5234 5386
2024 7704
10049 6831
2864 8849
23 5561
245 348
3700 3410
10352 5516
4918 8609
5318 7486
5545 5338
960 79
10149 1905
5437 3030
1239 4215
7583 1199
3955 2113
1237 2755
9923 4909
9555 8528
2923 4123
9605 8855
1490 1082
1181 2730
7142 7314
2430 8426
8426 9286
4782 9434
8835 2323
1209 7804
8923 7294
2035 1408
7147 1019
8692 977
5548 8352
6640 4264
8138 10149
4755 8189
335 9192
5951 637
5562 8709
4922 7074
2399 40
7989 6620
10707 3387
2934 8516
2213 9532
1205 5515
7296 8201
5378 1837
8177 6898
2802 1773
7919 4689
6923 4133
3156 5093
2140 2465
3792 6083
2050 4202
8625 293
7283 1429
6714 678
8137 3991
2218 64
1683 9991
2076 2531
1202 2248
1222 9223
7497 8849
2574 6395
6793 8189
4796 9619
2640 2311
10009 7289
8137 1176
5957 1491
855 1401
8705 8913
2585 8931
1334 7557
5248 6489
4952 1075
1427 2802
10409 8440
1494 5144
1255 9657
7656 8431
2064 1773
9520 947
5545 5217
7757 3352
8855 4156
6570 4081
10362 4861
6016 2678
6434 8849
6140 7685
8542 1787
121 588
280 136
8409 910
5069 8431
9955 8454
7689 317
308 6940
1000 5306
2828 5895
6525 1378
7219 1209
1206 440
9046 1238
1181 4432
8285 6372
7169 6359
6490 641
6490 10181
8321 4274
3666 8088
2320 5929
7292 3715
2534 8542
8218 1231
1874 1491
5530 845
1369 2826
2380 1453
8861 8361
5931 3354
10456 7501
2827 831
10623 1129
8493 5928
8514 6137
5813 6007
9923 6487
9998 1215
2338 1926
324 4401
5544 10364
1019 8011
1215 2311
4240 9546
4543 2270
1757 8352
7768 5561
8929 600
1471 1172
6489 10435
6490 5709
10526 709
8321 1926
348 8577
8091 4834
315 5396
4516 5514
7494 7198
6924 7445
8056 1849
1462 1395
7746 7289
3535 2242
6145 2827
8865 4123
7707 1215
7611 3574
1214 9148
1205 7216
4078 4866
318 5545
3156 1786
1491 864
6782 293
9434 2793
4130 8472
6227 5252
3240 1200
6239 2648
7557 5091
5459 8515
3877 7294
1191 5270
2486 7444
9070 2640
4125 8090
7971 1765
6940 4826
1143 587
2924 8486
6190 9674
1198 4324
8056 8796
4837 5822
454 5815
1175 3191
1799 9532
1149 3745
9064 6351
1241 6400
1615 280
2775 8831
9299 2569
6046 1337
3449 8117
10166 873
2269 8691
1980 3240
1120 1091
1235 782
7018 5881
3193 2846
6896 4504
8551 10220
1661 9518
8849 8406
1916 1235
1237 5047
7251 8619
3182 6152
5430 9298
1250 5736
8441 1200
6722 5312
3489 8826
2011 2647
2241 10421
7129 7378
3602 3765
7229 1227
4343 4124
2108 641
8892 3782
7768 5636
2050 8517
9286 5566
314 10303
1636 1223
6369 8488
4508 5240
6673 1447
5002 3907
7743 2342
6620 8324
1982 8844
6081 1907
6215 8822
1231 4654
1313 2622
1561 4214
2711 4126
3248 3208
9363 3329
1086 3351
8242 8010
4106 8590
3280 1625
5806 1205
1911 7750
183 1053
970 8432
652 8269
2347 3630
8514 2775
9178 1464
6036 7336
1222 4297
1176 2952
4098 4571
337 5885
3280 2827
1238 8134
1168 6987
2537 4457
6923 2840
1200 8825
3125 7748
1202 7293
1202 1567
8445 277
959 6355
3773 1612
2573 5525
2380 10238
5052 8426
10303 10203
6154 6506
1681 3583
1849 315
3988 1192
7971 9770
5849 9649
6973 5880
2126 10162
2774 7280
2137 8889
8797 4129
3842 9897
315 2798
6145 9701
10724 10416
6784 5515
1790 9910
7503 3154
9532 3373
6016 10057
6766 641
6739 1231
1799 6148
9298 9532
759 3599
8407 3630
3385 7292
1199 1202
88 7249
3358 5930
6426 8426
5709 8486
752 9998
9538 10698
4126 1198
2549 4324
2213 7788
6542 2514
4268 5719
3346 9647
10570 9388
8189 1491
8544 4850
9110 5986
7397 8409
1215 1202
6783 6504
600 1624
1121 9877
8624 4939
989 2281
3023 7292
3329 2728
4677 6008
1199 4330
8107 788
1662 1485
6135 342
5327 762
8410 3576
641 10415
9579 1427
491 6891
9184 2208
8886 8392
5929 8137
2660 3667
6774 6016
5276 10435
1602 3668
4572 6243
858 9910
7470 6351
1171 7643
9787 173
5590 7501
2107 2723
5318 2123
7533 6176
8797 8538
9719 4460
3234 4974
8185 9039
563 3631
6115 822
4324 7897
58 3280
1176 9128
10216 1240
4978 4461
8755 3419
3116 315
3138 288
9536 3782
7548 3154
315 7292
585 10104
1957 9653
782 8320
5051 3990
9223 6443
893 782
1176 2465
359 1575
8683 3667
971 2538
3129 10447
6489 4617
4732 10147
1194 6014
6331 7583
4214 2802
5636 3852
7491 2430
1205 10450
2166 4918
1238 3791
3047 1202
1544 4716
2740 5881
5487 9288
2457 8002
5566 8137
1537 1225
1205 493
7292 4924
10354 7804
5887 4861
6573 748
858 9658
908 308
7685 5240
1858 730
9910 3425
5831 3892
10220 8886
4572 9294
3755 1081
6507 3009
5561 1858
1258 9733
8486 6007
6491 6181
3768 1205
318 403
6057 2457
5495 2952
1787 5472
8827 5136
307 9333
8406 8709
8100 2569
3495 7635
1196 8409
1175 258
4326 1240
2291 3346
1786 3448
8633 4215
3588 1172
3439 6836
3748 2430
931 8928
3374 5637
6154 6007
3346 6154
4851 8392
9816 5398
10072 10276
188 8991
6014 2972
4461 4622
1219 4633
3630 2835
8544 1903
10040 2265
5514 9617
10164 1791
9697 3768
4755 5146
6618 6525
10160 9673
342 3474
9786 1632
3517 2297
1179 7423
7801 9579
1175 5045
2329 595
967 9697
4931 8515
4077 1772
7587 6649
5460 9554
10116 8426
3879 7315
3291 7253
2700 7210
3205 600
307 1653
9062 8916
9915 618
8406 9502
1901 1196
10365 2575
9211 3134
669 7459
1214 1571
365 8684
8201 1227
3332 66
7496 6361
1175 9299
3186 5831
10303 2615
1240 2776
7354 6314
10277 1191
4329 64
3544 5544
4183 4711
1428 3015
7250 472
155 4297
8002 5807
365 3235
1021 8861
5306 1202
8715 7743
641 10662
1189 8587
5062 7580
4247 2352
954 997
7920 1236
10712 7241
10513 3991
1544 5371
1392 10166
1229 6490
10169 6139
348 4333
2320 2253
2812 5904
5388 3800
6173 8140
3155 931
5446 6016
5446 4861
8587 8368
7216 1623
5563 2296
5318 3782
5437 185
47 3124
4851 7770
1572 10553
10046 10065
1442 8129
1517 4126
2830 5947
1198 5870
9526 1257
3329 1237
8636 1199
7508 4898
4219 822
8823 7281
3778 3136
8460 3619
2906 1113
5459 2861
1352 4358
1779 1215
3576 748
860 9658
5561 3244
4130 5091
1572 10338
8377 2574
4070 2575
2551 314
1238 6361
1231 1789
3019 2342
9397 6491
1990 5810
5306 9696
8879 7223
9435 4950
4513 9807
5203 5357
348 6314
1558 2647
334 8353
3576 4895
1200 9642
6360 1200
1612 5183
9653 679
6891 3208
1238 10221
5914 3117
6224 4070
3783 5396
9801 4986
641 4989
7853 6624
6148 1019
8410 1199
2149 2004
6683 7770
5515 8834
3908 5286
6137 641
2173 2728
6154 908
4571 9972
9664 4933
8854 2899
413 4709
6219 10221
10397 1334
7424 1773
10085 1235
4222 185
5637 9040
6491 3736
5769 161
7247 3208
8368 788
1164 5010
6506 5460
1181 520
1849 5336
6620 2551
986 3092
4906 1234
2156 3260
3882 3844
3092 3619
2739 637
5281 5859
1200 915
1147 3130
8056 7583
4098 3544
7307 1176
4069 7583
1419 320
478 8409
7501 10420
4473 1722
5515 9988
4102 364
4069 5566
524 5792
7920 7294
2533 6264
8829 2513
6873 5896
10397 5538
1215 10635
2154 2835
6548 7496
1101 5813
6712 3930
10507 3995
9579 7279
1428 4864
7766 490
3461 3055
8746 307
1616 3993
2307 1205
9304 8189
8810 6845
1558 9642
877 5771
3907 1364
8406 2457
5082 2576
2846 8450
6490 79
9630 8410
8409 8488
4063 5913
9556 10397
6489 8091
748 5377
2647 6490
7746 1830
10717 8786
2620 1491
4128 7044
1198 9129
336 447
993 6822
315 596
9908 2802
2324 9473
8584 5054
7916 8431
641 9667
447 9636
5717 7601
4574 7506
4331 5831
1980 5740
2206 7103
2550 8269
6570 9372
326 9321
5 1790
3374 7491
2018 3234
7746 9707
8137 7169
5093 6723
904 8430
2024 2980
5929 3507
4765 4459
6573 7797
1182 134
5346 5545
2835 2064
4079 6267
14 8585
2123 1905
893 7746
325 6314
3636 5276
3654 1238
1786 8189
1720 1202
1610 1171
348 1977
4567 5091
628 8749
8866 1241
6940 7491
3240 9972
1364 5277
1680 6016
1209 9650
4370 415
2261 2648
3282 3121
449 2593
4536 5868
6955 10103
8827 3115
3419 10456
64 5341
8708 8759
10029 3309
7445 4922
8733 2538
9432 6242
1224 2131
6670 5306
1192 4979
7277 619
2276 7223
1179 4851
3505 5859
7743 1055
1191 4380
10405 472
6318 7292
6657 121
4898 8610
555 7831
1719 3749
5566 1385
7246 2240
1579 8817
1324 7537
2905 9570
3862 8486
5398 1156
975 1772
600 457
8831 186
9021 10242
1200 4161
2465 3387
7469 9998
8172 2663
2517 2713
348 2458
4529 9591
9927 342
318 9190
1624 2802
8604 1905
7746 6444
2210 8142
2131 3184
1209 2216
1491 9649
8593 8308
4765 7088
3510 6531
6444 2649
8478 3589
7289 1786
5198 9591
3595 8829
4898 8713
2328 1215
7297 10333
1252 79
417 8502
4861 6987
10330 4861
1200 8368
6891 1181
7292 1181
8858 6200
1245 5233
311 10148
1176 3414
9357 8448
2857 682
4077 8035
9299 3261
2837 5566
2226 7292
9701 357
2647 2736
1221 6042
6940 7746
1215 7578
3243 5941
3151 4776
10147 5831
3751 318
8075 1256
7367 3907
6242 9190
7986 2032
2776 7658
9622 4765
9573 1491
6360 1669
8162 10623
325 8526
9011 10181
5040 9299
8519 1215
2731 1739
1424 3714
10435 3583
4851 5682
10389 5636
9506 8709
8349 8929
466 2923
2322 1790
641 641
6558 3728
6963 7550
7204 9734
2326 2533
1774 10216
1494 7255
3156 3666
9554 3187
6549 10503
4918 10280
10116 10553
7090 1787
6369 271
1788 9532
8119 3778
4485 492
7026 5539
5253 2213
1791 8515
874 5082
908 1219
1975 1227
9588 4324
7129 1199
8691 4123
5929 8551
4463 6007
10303 472
1198 4459
3243 8273
1755 5086
3362 3461
2053 9675
581 3162
8843 9973
7707 410
6314 9828
6137 5561
9422 5515
7743 1179
6683 62
7569 9579
7421 1426
10657 7294
318 9783
9115 1215
7745 5091
4264 9650
6504 4898
782 318
4687 2740
4640 6589
4899 5637
4125 9746
1229 3489
2774 1379
9042 7031
9120 10220
853 4067
9882 7631
3997 9013
5487 7746
6036 7030
2259 8860
6356 1224
8486 2900
6975 1226
4580 1181
8733 4849
5745 7019
10216 7522
4615 2209
1718 8361
1874 1143
4898 347
2473 6548
1810 4130
7636 4900
10243 1205
5281 3978
1221 3630
1199 6360
3332 852
6264 8467
8506 9317
10354 9531
2430 10337
10433 9299
4938 4938
9631 1624
6278 1729
3116 2575
9649 4385
9532 3214
893 308
3847 2907
1428 3995
3963 6989
155 7916
1205 7707
8544 9063
614 7445
3079 6801
10225 2276
3738 3908
333 7910
5545 8835
3533 1544
8823 8134
592 6361
9299 8621
3280 200
7500 8432
1312 8795
6894 1866
1191 928
3463 1827
1881 10570
440 667
2570 7423
593 8274
3084 9317
10166 302
8427 5054
2865 6148
9120 7068
3669 4622
8991 748
1269 8881
8464 1238
8609 8368
502 10307
8204 9526
3371 7507
5514 3668
4952 4702
7919 5962
8189 1429
2661 3151
326 3630
9395 5929
8139 1009
836 8919
7843 5233
3401 134
348 3591
347 7686
460 2550
6603 1227
4489 5885
3916 10442
1091 10306
1191 434
4711 1235
5130 7339
8368 9249
5739 2802
914 3205
1228 9910
1537 9910
1774 8466
8831 1101
9954 9654
1430 360
445 7019
4918 2042
7421 6491
7501 4765
301 8171
1143 7517
9501 7689
5695 859
10415 8829
2057 8834
3244 1269
1181 9418
7336 1452
2923 5053
1807 6460
23 8502
7836 334
7483 4123
3204 330
342 7230
6040 9120
7212 2178
8937 2541
1735 5341
2214 1624
5577 3167
4826 235
6489 8091
7293 3847
1361 1537
5180 641
8991 8368
5929 1427
7230 3975
8528 10220
9175 2336
2155 10298
1249 8232
2158 5276
6689 5398
1394 1197
1194 2458
6534 4424
709 1240
10197 6736
1665 7352
3154 1209
1873 4128
7345 9395
4861 9495
8448 4854
3120 4860
6392 1205
79 7253
6463 7088
6219 4776
5502 2057
673 357
9824 773
2466 5911
3452 5040
2465 5951
3541 9064
1228 1377
8056 9018
9655 5849
3153 8406
342 8352
7508 2837
9120 9002
4898 1229
4434 9513
1179 8447
1108 1223
10544 7286
1228 2053
7750 5708
1202 8426
3023 2889
7089 7491
1202 7546
8313 5526
7580 6491
1926 6145
2693 1081
5545 1179
6491 3794
1670 7367
1240 2648
1653 1215
9649 6008
5868 5116
5951 2802
2064 2316
8620 4482
317 8409
334 7017
2592 1175
1320 7789
357 2053
8823 3642
8864 3280
2734 6289
1082 7065
5041 5537
2929 1823
7995 5673
2592 3331
8770 8506
239 859
7439 5487
6016 3778
7970 3694
1231 9636
252 9604
7919 9416
3815 10275
8871 3261
8519 9120
3631 1179
8318 5016
5727 9998
1219 2802
2827 5115
6490 7537
3417 4070
156 7763
77 4534
9222 9363
10007 7611
7533 10409
7280 1790
4951 6225
3017 5566
7456 8843
1251 3631
1240 3273
10570 3752
1779 9286
3374 8825
583 4125
4246 2726
9554 9869
334 10623
3206 9972
10280 342
5437 9190
8699 3072
2319 4289
10538 6683
3879 4124
10463 2098
7910 4215
5904 5093
79 8169
5447 4938
10633 7955
2158 6713
5091 8861
1650 3187
2029 3476
4952 9716
7294 8829
3956 9397
8834 1849
293 9058
9547 1932
3374 321
4429 2126
5932 1109
2337 6570
2364 4280
4709 4760
1465 6040
8821 3123
10472 2617
5278 9517
4655 9908
2433 9120
1224 1491
3082 6955
6618 7768
1235 10335
3036 463
4984 2433
4037 2802
5515 3404
6895 10418
2276 1836
1241 1323
7489 5750
8152 1273
7004 9309
3491 3452
2812 16
6742 6180
9536 8683
1212 2206
8169 6617
8691 8138
6306 3205
10447 2279
4257 5061
3654 1874
10623 6285
10435 1172
9189 3310
1918 6356
8305 8683
7445 9036
7442 6754
4860 10453
3346 2433
6959 7278
1229 3040
3703 8527
5195 4248
7636 1224
1632 5752
6268 1194
5157 9321
318 2467
2147 3023
7748 3716
7557 1205
449 6589
8813 406
7637 405
7215 4335
8844 2217
6016 3205
5767 4446
2322 9324
8454 1219
7756 1224
1205 6351
10087 5392
5544 5770
7635 8111
9134 2766
2292 4384
7215 5514
3280 8825
9320 2126
7343 2720
5513 297
10717 661
3521 1449
7803 1735
5870 760
9688 638
9124 923
9697 8801
7297 1431
5864 2221
10428 10428
7508 4861
2654 1239
6057 308
6219 5306
10447 6055
6739 6430
8709 730
1890 4952
4125 5929
6936 7581
7746 3150
7251 8749
4577 7247
5487 10106
8139 156
5562 7266
5929 434
2820 6108
2039 8894
3270 8797
3747 10162
6709 8189
2157 7735
5355 4918
498 9909
2846 1790
732 7978
1564 4070
4826 2244
4100 8884
4657 1198
8242 1202
8178 293
2537 4703
506 5855
7832 3331
1231 9536
3371 1209
9933 8835
5114 2640
3737 4466
2679 3786
8829 6104
3907 1217
1238 3441
8931 7055
4328 6637
10181 8991
2812 7339
4476 5242
6793 5950
4298 3815
5106 2976
5723 3731
3327 10146
4214 2457
666 7014
3073 892
6962 3156
10529 3356
2123 8189
6444 5637
2572 9002
9222 1224
5679 315
357 2225
2605 5986
1176 5939
9200 4440
8636 8153
6015 5951
1929 3654
3704 8889
7682 4763
2757 7293
7569 5986
21 4841
8239 6455
1222 6491
5830 1194
3208 4898
809 404
7253 8890
7147 3851
6923 134
4230 57
8431 1224
7422 6117
6457 4458
6940 9053
10428 3414
121 6139
641 8797
836 9727
5419 2815
3631 7494
1926 825
5093 835
1191 7083
6507 2512
4345 7627
7658 4129
9400 9653
1365 7090
9468 10679
7315 1073
4069 8098
5514 1171
2804 5515
1267 1674
2652 6362
4861 2457
6698 9192
3768 1183
3177 1165
1205 7501
3792 8491
5637 1172
3057 3538
1194 5591
4070 9042
8522 7643
3977 10222
2457 6268
348 6940
8142 2774
1143 8410
2276 5702
4617 653
7508 3602
8514 10009
2622 8061
9517 2210
5927 2299
1237 1554
1235 8132
8886 10553
1226 914
7129 7218
1799 9656
6118 970
1198 8116
6278 4248
6548 9233
8544 6589
6573 7496
9210 5859
7536 1226
7601 788
8831 1192
8684 6644
7623 1468
9343 6643
8137 7506
4628 8432
1345 4861
3311 4873
7603 3601
3778 8825
9176 10544
3123 726
5325 55
7291 1546
6289 10624
864 7717
6456 9033
8825 5386
1175 4952
2919 10011
6341 1539
1156 7245
3917 9556
10197 10265
7421 1205
1176 2156
4705 336
8488 1227
3777 10162
4545 6840
7444 172
5561 5437
10209 10570
2517 9058
1892 494
6620 10278
6209 3630
930 7623
1110 4282
6623 10220
5291 8494
2647 5425
6361 9782
642 9189
4851 4487
5338 1096
2260 1235
9400 10428
9949 3755
10197 8823
9821 9636
638 8486
5928 2840
641 8368
3576 335
10504 10635
4335 478
6016 6431
2852 3705
1197 2117
5545 6306
1954 3090
3879 3566
4918 4412
10229 1616
3737 6505
5849 9814
8506 3346
9021 3331
325 5929
465 6891
7830 7253
2033 8225
1763 10186
1144 7486
6513 8796
5039 8881
5023 748
4990 10449
10570 5951
6134 5637
7743 8165
9669 2267
1225 7286
777 8368
5951 7772
7292 3768
8819 2570
10611 10626
318 641
5592 3091
6372 7919
4864 3537
4093 1235
1209 7916
6696 4642
4656 7533
907 8056
8552 6154
348 3715
1905 3907
977 9532
8409 5139
1142 10332
5637 7339
2382 2336
6137 365
5637 5093
563 6589
2640 3023
3404 6458
10011 5863
10350 6137
9193 3798
6657 2499
5498 851
5487 5544
7283 1172
5865 8831
3167 446
2319 2825
3490 324
4090 5391
5908 8976
8941 1554
1442 7743
7623 4998
1179 10220
3920 8886
6335 10626
1567 3850
4156 8502
1995 3419
7129 4446
6017 2321
1915 79
8454 4361
9451 9591
1790 5494
2245 8551
8056 1491
8913 1099
8426 3491
4435 5831
9609 9148
3280 7831
4702 2430
2504 7737
5136 2420
7763 1229
9852 3752
336 143
2843 5341
5545 961
8367 6190
8472 6735
3655 10209
4861 8506
8829 3704
9560 8426
7746 9526
729 2320
8991 4297
8749 1240
7748 3149
6444 7899
6897 1791
4716 1237
2881 1573
5561 6240
7250 1064
6391 1116
8831 4128
3125 4148
6738 7658
3572 3694
10142 5460
10405 4183
6504 9948
4641 10245
1790 787
1196 9926
8499 7583
3447 4331
10244 8120
4861 10397
8844 9052
5691 584
8831 4099
2342 1603
417 3280
3263 791
10148 8544
10149 6714
8189 4227
2592 835
3926 7251
3515 5319
1241 253
4297 661
8515 3983
6152 2457
294 6518
10095 2804
4284 4333
982 8051
5986 287
8573 1116
3615 5930
10356 8174
8056 661
7486 8810
9517 1491
6135 1311
9910 9698
7739 8894
10057 9579
5544 1426
6397 1143
8293 3214
1257 6572
4609 8892
41 8002
10544 7336
10389 9469
9177 8826
2538 902
1248 8913
3499 5062
410 6366
4324 8116
8406 6608
1491 4861
1240 3269
1915 348
5976 8426
2815 4861
1192 6270
88 999
10398 4878
1164 10241
5753 5986
1353 3774
2628 6165
8496 979
1685 293
9193 7508
8139 9770
10098 8428
4823 2815
1206 5398
326 1515
8229 9104
9238 2131
4767 4081
4435 2276
8129 4128
3822 5766
293 588
10232 1772
10123 6444
1711 881
3091 1215
6104 1240
7803 1711
5126 2311
4926 5291
929 7849
2537 10162
6007 2049
1222 4230
6923 7286
1192 1175
315 9240
6209 1544
6240 1238
8448 8843
171 365
461 9234
6714 1241
5975 7780
3244 8825
3984 348
8644 1427
3138 7444
9014 10435
789 2889
3404 10553
10544 1196
1452 619
1372 3725
2336 7319
8252 3091
7979 1239
9019 3841
5545 2428
1239 5840
1451 2262
5563 1165
3208 5710
3631 852
1537 8834
2054 5850
10553 6448
4018 6038
1186 5305
5412 6423
8313 357
3156 10322
156 253
2163 5707
637 9517
9697 1270
5073 4442
325 5196
858 4064
7656 2928
584 6830
9129 8232
4067 3752
3263 5389
6008 2576
7187 10299
6139 6365
3746 8832
5062 1172
7825 1158
3154 784
9120 10303
3211 7995
8478 348
8139 8345
5594 5494
9992 8305
2122 3206
1844 2131
3583 1225
8625 748
1394 7804
10708 4644
167 7840
2835 3025
3123 4183
8267 9192
1171 6336
4952 1849
124 3654
7219 4971
7557 255
6793 6491
1191 8197
8819 10362
4241 4673
6469 9894
4690 1729
4770 5226
6372 8225
4943 1171
9711 2276
9318 2488
3419 2756
711 7491
8893 2292
115 8709
1097 6394
4067 4098
6719 2763
3716 2023
10435 6940
6148 10087
1930 10131
100 1926
9439 8811
8368 9451
4536 2435
7230 5637
9530 7289
10707 3902
3417 1427
3562 1171
6119 9156
929 6923
6007 8759
8849 7102
9209 4572
5437 5578
6443 9701
6137 6793
1192 10166
3620 320
3578 3601
3826 5514
4130 3204
6356 7584
2206 4213
4026 1234
7750 7533
4213 5690
8797 8517
2917 7642
4622 8864
4392 3838
3752 1447
8246 150
1452 4126
4859 6152
886 9021
3508 7916
504 167
1073 3908
1113 10147
7342 9910
3716 5062
9555 2531
4128 7746
5991 1544
8493 1206
8140 6782
8819 7744
5694 10428
3167 6135
1197 2057
1931 8817
5859 6444
9974 3909
6490 5008
9626 5892
7832 7489
9915 3698
1910 9200
5515 2766
3150 1224
10600 6788
8139 8169
10123 7486
324 9725
4640 7336
1435 8409
6554 10333
8496 4125
8137 3845
8350 8361
5446 1519
9895 8464
4860 3654
7381 6897
6503 7565
308 3136
6008 4617
5190 7294
10411 4393
2833 8262
3549 1824
10473 7286
5515 836
8252 186
10123 638
1733 8368
2041 7310
8141 1192
5091 1179
5534 1926
7193 6542
472 8518
1874 3602
8368 5093
8201 6793
9226 7291
2240 2053
8544 6589
1631 315
9227 1240
7643 8823
5859 2488
6962 7292
8089 8140
6137 7518
5929 6036
9098 4128
5357 6458
10220 8409
3369 6007
7997 3443
10098 8637
10428 8367
2010 8740
8140 5242
1326 4123
1202 101
2048 845
8690 1215
10717 1226
6390 9115
1176 3154
127 6182
8075 7129
835 1790
4125 1715
1179 9636
5929 1219
5545 324
9660 7289
6242 6793
8445 641
10449 5831
8456 5437
9299 2894
5276 4426
7588 7099
2276 10435
104 3441
9614 8169
8353 656
3374 3438
4861 3631
8796 3904
1463 4617
1231 7583
7919 5691
3138 480
2296 7214
707 7940
4913 8403
1191 7315
7857 1172
4693 4949
3398 8514
6148 5051
3705 9209
7292 641
815 8587
1238 1372
6457 4016
2889 4617
8592 5784
144 4460
7538 8795
3090 4231
2538 5043
8831 7920
4183 4431
3059 3205
8788 4840
7609 6548
8826 5041
497 6542
5916 258
9520 2018
6897 8857
5562 7747
10209 8368
190 3310
8835 7291
10253 2026
4416 6987
3430 1660
365 4815
7847 8991
4861 6793
5341 569
8893 6016
2213 9058
1224 7291
3335 1094
8373 3536
10478 10613
2270 155
5894 2881
4123 5636
9519 7033
9877 7557
9910 155
6458 7831
9520 8894
7230 1231
6427 7278
6938 3237
3329 5281
1786 91
6490 3023
463 7641
1176 4530
5059 4059
3848 3870
5884 5636
4421 1222
1269 3240
8361 9506
8928 9432
2640 7750
1517 10708
1191 7229
5188 2276
4214 8129
3572 3138
6503 10299
5709 340
7105 3205
3177 7643
417 4929
7216 1773
2858 9982
4943 3489
8857 1735
3794 8864
9069 1206
5831 7661
9519 1378
2318 1194
8564 7522
6276 1205
10435 5929
2846 5739
9802 10196
5179 1176
1271 8288
6241 4123
4469 337
2846 8878
8610 10656
7791 4900
3156 6036
5515 2827
1079 9947
2319 9797
1192 1426
9848 4578
4480 6228
5859 458
3831 1181
337 5305
2404 4703
1491 10720
8285 5218
1237 129
1209 9002
4900 3777
342 1522
4550 2272
8496 308
570 4126
156 8189
826 1071
743 4136
1224 5162
5737 9520
3630 1756
3167 641
3544 1205
9281 3150
706 8139
858 476
4578 9064
1100 8382
8350 1229
8179 2510
2206 2457
3260 8831
2126 997
9215 5234
3908 2887
2147 5356
9604 418
8189 728
8871 5080
4070 8056
1240 10049
8035 1798
9239 642
7562 3888
4776 507
7730 6372
7486 10717
6359 8843
6430 1653
6505 6350
1225 1905
111 1226
1227 7914
5637 10384
9652 2950
8056 9698
8448 582
4703 1239
3204 10465
10456 10197
7768 3206
1256 2307
1205 2762
4898 2774
7286 8495
5740 907
9914 6764
1153 4659
7694 2229
6334 6037
5503 2319
6016 2513
1174 4573
9696 5497
10362 4702
970 4215
9697 679
4324 9636
6406 5460
2334 5561
5831 8854
2430 7843
6750 7253
5081 4126
10162 2847
6691 788
1236 7218
7565 2332
2033 7533
5885 5563
2533 2446
3781 9463
9297 7891
4471 3851
7221 4952
1334 7291
7393 8193
10462 3432
4070 1209
3282 6165
5029 3770
9621 758
2022 4860
9970 8325
1171 7603
6945 9002
2581 4357
1171 4930
600 144
1199 7689
2335 3399
4950 15
1241 1215
1080 6286
7920 10213
2127 8889
5805 8448
3399 4781
4098 7688
8551 4522
3646 1240
8406 1222
2276 8
348 4381
134 9502
2517 346
645 7447
8393 342
1615 342
9462 1172
7478 2276
1463 4523
1219 9741
2013 9677
8178 7163
8242 10625
8201 10274
9856 7746
2640 3124
8138 3398
1892 3908
1132 9857
8621 5188
4567 8174
10409 10409
9657 2336
2064 4246
3781 10708
1058 3023
2776 10334
6360 10084
6017 8177
5830 7780
5380 1192
8892 1223
2279 2574
1581 3272
1223 8056
641 5871
3387 2291
641 8138
1179 5487
3491 2292
1490 1412
4070 2732
7246 2063
1235 1915
1226 2736
3197 7989
3193 2241
1230 1686
6444 638
10456 7997
1786 10671
9889 6587
7916 7290
8835 325
1677 7635
9262 5472
5895 9321
3092 8517
9782 6226
4900 1192
9910 8193
2852 8129
4067 3269
1221 3117
4923 1209
2343 6040
2068 315
10386 6366
32 3194
8075 9299
136 8189
457 10545
3329 2263
1418 156
5582 6222
2224 2924
7129 348
3396 1181
4338 8835
1557 8189
760 683
3124 4716
4929 619
6334 9637
1221 1215
5486 7707
7945 1095
6016 1179
5371 4860
8551 4843
1884 3398
2640 1901
3121 1673
2804 4331
5341 4765
8506 9993
9996 748
10323 10587
334 6289
9910 4832
3654 2131
8169 5194
5467 75
9900 8361
3403 8385
374 4387
9910 3362
1192 731
2533 10717
3205 7181
7029 255
637 4943
5947 5010
3414 8299
7286 6987
4126 4677
1733 75
2151 10212
3470 5544
6549 9287
8823 7055
10240 8409
6007 6570
10303 182
4036 6702
1606 5012
6148 8426
8189 7363
2923 6489
4572 4781
10287 5986
2516 9871
8368 4333
10463 9316
10491 3789
8823 8551
8886 6278
435 3747
6493 8406
1615 10408
8147 4250
8855 5318
3375 3385
2050 3332
1196 9546
2903 3193
3631 1206
6007 7658
194 4213
678 3240
3280 342
5929 1081
4704 132
2266 1491
3823 2827
9698 6696
8117 5566
9056 638
6370 8141
8858 13
2963 7083
2537 7752
5240 1194
5396 7088
3507 3187
6714 7768
2225 1494
2241 8522
869 10624
6956 7291
3913 4921
5599 8716
10388 5544
4898 9322
2206 6372
6148 2320
4077 9069
7032 6593
8368 2775
8171 6508
5241 1191
9063 3669
3692 2824
10554 361
8531 1453
6793 6360
1945 191
9120 6234
357 6705
10533 1202
5494 1241
3795 325
6422 709
3746 5281
7537 8746
4624 1725
8486 9591
371 7289
1874 4864
8092 322
7491 2042
1200 7286
8120 7205
4382 8818
4666 599
1172 8139
2038 9461
864 2961
5566 9200
4013 6325
4085 10299
3431 5577
6491 5929
1171 4922
9321 6137
1196 4915
7071 5831
6307 3139
4193 1197
306 3124
8263 334
3825 637
1096 8818
54 2077
4553 9647
1430 1181
6286 5881
4573 71
7291 1241
7825 5051
5830 3074
2640 7508
2659 3044
4451 3491
6988 8834
1240 6314
7186 7707
3912 2577
8426 4385
664 5753
1772 8620
4130 3984
9028 6918
2397 3630
5866 3155
4293 8743
5428 5750
1075 5545
2347 4918
6960 2799
3576 3432
2433 5939
9518 5927
10426 4182
2837 8169
1199 4952
962 10134
253 5286
8890 7294
10435 303
8684 3544
1148 9993
8638 8382
638 324
4214 1155
10435 8299
4952 314
4067 7286
2496 1231
2047 1721
908 7968
3193 4402
8837 7603
3090 1641
9526 10307
5093 234
2807 1229
8741 19
6447 6446
5389 3906
1760 10201
1926 5196
1572 1369
9719 8551
8184 6988
7312 308
9196 8426
8409 616
8426 957
9921 396
1239 9425
2827 1375
4666 986
10525 5041
3151 8691
8573 2841
10716 7471
6783 4003
5185 1221
7218 4350
8169 1113
5939 7788
7862 1790
2261 1915
4810 10435
8368 4085
231 4125
5708 8819
2797 2900
7534 1175
7627 1799
1739 7167
8075 4887
8991 1164
8454 10333
5461 5291
329 8849
7249 4762
308 3153
10088 8527
2723 5276
1235 2159
3491 3851
357 8889
5012 8825
6541 8864
4370 8406
5460 3687
4910 8183
6853 4634
1219 7643
6007 2904
6988 7134
3374 2898
4221 9657
3231 322
8818 8577
8553 92
2774 788
4975 6136
654 8749
2210 1238
3847 2958
10624 10553
8508 5515
3156 8189
8056 2425
7421 7293
8254 4007
2032 1231
9588 9299
10318 8134
6068 6784
3193 342
8537 4838
8294 1174
3715 3205
4776 2822
8074 8886
4123 8820
5673 4657
9927 661
5946 5986
3193 4098
4943 1175
5091 6517
2123 1234
4064 1241
4123 8056
315 4067
619 8515
1181 1560
9606 347
6491 2342
3432 4861
8027 3539
661 5107
5939 7920
5396 9546
9611 8321
4765 8317
1209 6007
8183 7439
8745 582
4930 2804
3151 9591
8454 9697
5810 9518
2131 8886
1200 2696
6289 1233
172 9942
3092 4860
4115 2409
3495 2728
7230 1240
9020 7286
1319 4776
9579 2433
8991 195
5771 5039
5971 6875
10209 9621
1227 8129
6766 4826
3570 1191
9579 3991
9717 7643
4763 325
1455 7574
8871 3414
4700 4776
7352 7230
8749 4860
1352 8831
5636 5105
8691 222
1104 8426
4370 4523
7368 5520
5813 5904
2830 4215
2064 1227
1269 3282
2393 6361
1202 8823
1444 2828
1772 1202
3276 3486
3175 7032
6619 1615
2512 186
10712 4077
8189 1847
8577 3958
9850 4215
3019 3280
2467 8448
2018 3129
3542 8190
5341 1181
348 6142
2628 8637
7539 8252
4294 308
6869 8288
7603 9058
5637 7712
6693 3987
7656 1191
156 1172
8285 6649
4860 775
2804 861
3279 9601
2033 2268
2570 9526
10166 8568
1787 6154
10008 3151
6384 4864
9210 1495
1791 1226
3507 3138
3387 6903
1221 351
1227 6883
2018 8564
8496 6589
8139 8486
5915 1849
4214 2279
1172 211
2206 7247
7594 8759
1427 6719
1269 7986
2600 9069
8177 9866
8129 1334
1786 3631
8347 315
9419 1450
7286 9916
3639 8733
5189 10544
6055 8352
8953 9570
3845 2861
9895 1200
1921 6104
6702 7506
4739 5563
837 9129
3963 7645
1181 1829
678 5218
9193 7489
7036 4666
1222 836
3374 2211
9284 7292
1171 9972
1168 330
3003 4149
1238 1544
3583 1227
1981 8826
9435 7996
6137 3576
5281 2355
4860 1199
9196 3599
9002 8821
5501 8073
1843 318
64 6359
1526 4409
1772 1533
5605 9085
1215 2475
6379 4703
7750 10472
9011 9991
7916 4130
8844 8075
6620 8741
2319 6793
892 3736
7342 3872
5276 1086
1554 100
1624 640
3348 4912
10241 2549
4634 3908
6891 5137
3447 9076
7735 8823
5276 5811
2663 7075
7571 1240
3335 4147
6467 2433
4493 4183
8859 4213
10649 5825
3432 6533
9192 3781
5587 8514
525 1930
9284 6289
2312 2352
4434 9528
336 9882
9519 8449
5545 348
9190 4776
2804 6372
1233 816
8494 7229
7336 8736
2383 5895
4155 1531
682 9910
5281 8879
3310 8891
10670 6491
8805 4370
10235 1142
6514 7849
3188 1736
5281 2652
4926 5091
2367 3583
8928 9844
9040 1223
4938 8264
10147 5180
9093 2397
7020 3514
337 1833
2292 641
4905 1915
6278 9456
3193 7329
315 6137
1223 8844
7339 6542
1849 5752
9120 5563
9194 7457
4534 3725
1240 6288
6226 2622
5520 357
10463 8301
2852 3778
7230 10435
10569 253
3193 1194
77 642
3432 9043
2081 1915
5093 2276
1334 4859
2848 4067
9532 4822
8551 642
1491 5234
2080 5093
7737 10447
6168 2457
4533 3907
998 3752
843 3418
9400 1202
2926 1181
6788 5238
5751 3245
1363 7569
4642 8813
255 10717
7371 1417
1219 79
7789 2703
629 325
2262 908
4078 9401
4078 10696
3255 3189
1172 4297
4505 8502
7286 1202
3491 5321
1544 9851
322 7360
2879 9397
3973 1258
2433 8257
7581 8406
8356 476
334 6923
4903 1897
2846 6360
8129 8886
2730 6443
6739 7699
4230 1172
8092 2320
203 725
10334 7920
8858 991
9508 1198
8494 5012
4578 4679
5391 4127
6154 334
5023 709
3242 638
2575 8860
8018 8844
6722 314
495 619
4069 2537
10318 8225
9297 8138
1369 1239
4446 7583
5216 8816
8684 6489
5188 4615
6783 3474
5566 3753
3704 2350
4126 6145
7445 2240
6310 869
9849 3452
2859 2265
6558 7745
1695 852
7735 620
7221 1171
2123 2541
10681 6242
2719 4939
5544 1231
2241 4703
4629 6154
7486 1775
3630 1226
6548 4864
5465 4984
4824 317
8515 9295
3072 9716
1240 7539
7055 308
8243 1198
9698 4123
7488 3716
342 3156
9755 5898
5398 8137
1202 8120
5853 5951
7292 7750
7553 9591
8426 2866
2640 8826
6007 10532
6718 8891
7736 5813
150 6507
5234 9189
2012 7265
6619 6057
1205 1200
1171 1717
8858 7739
10435 1241
3768 7135
4799 8427
166 7636
6365 6154
7336 3911
7689 1428
860 322
2703 8588
7764 416
8409 3987
8829 2120
3091 9291
5051 5830
595 2852
6489 9321
8931 2640
282 7055
322 2840
4303 5939
8245 4934
10513 1235
36 8242
8886 7779
9765 7218
3374 9915
7633 2265
2804 9532
2647 8184
3193 7193
3782 8242
8138 7423
682 4246
2648 1205
1181 10613
7783 7770
6219 6696
1773 6936
9432 4298
8120 8684
2120 1901
1202 8189
9574 7289
8262 2593
9526 3423
71 3748
4006 10325
7301 1228
7447 8551
1175 1269
9621 7435
8252 9236
8252 7339
1926 10720
9630 3848
7617 8609
1491 8797
1236 7283
3191 3655
5514 781
10717 10623
523 4090
8454 4861
1869 6372
5351 5459
941 6893
9532 7105
1020 963
4573 4860
2108 9697
1235 1463
929 8185
4861 2101
5397 7293
7425 7587
6148 5514
4271 472
5242 1926
1788 42
8914 8238
2272 4230
9526 4951
4078 3816
7735 2592
5411 1267
2498 1913
7483 357
8595 7356
8236 10480
1176 1240
790 6989
7294 5378
6842 9195
4127 5929
183 8804
7745 8939
1214 701
2293 201
3792 9439
3151 8137
1235 1491
5557 7736
253 5956
7779 1798
5831 2296
1820 825
4374 3593
3418 9046
10036 2467
8478 10337
654 6359
6057 7293
3529 3541
7546 1202
879 7339
1863 326
8827 8709
3249 9517
1151 4662
7232 2804
1179 4679
10362 3208
6055 2645
5276 5831
9046 8514
1842 7291
3491 6449
10048 4363
2909 7294
1156 7496
1926 948
7744 1226
77 9526
6427 10479
5193 4148
7581 3509
3209 3321
3150 4130
1125 1171
7345 7294
6154 4937
5458 2154
3749 1146
3600 2849
1269 3251
2139 3990
3280 6784
637 911
5983 5599
8875 7533
8502 1230
3778 9082
1698 4951
1194 406
1101 6383
7479 6400
1241 8835
6352 6314
5318 3778
5510 10435
8168 6366
4672 6215
6491 6372
3560 1155
1691 7353
6822 4124
6141 3510
1334 6793
3280 1653
5566 1532
10544 365
1537 8886
41 7277
8361 6135
6219 2489
2157 8183
6040 5831
10426 127
943 10203
6490 5973
8459 7686
901 356
5302 8889
3151 557
6908 2537
1219 2523
10660 9816
7594 3045
8825 7501
5604 5346
654 9040
4127 6360
2108 8117
2213 6717
9485 5303
7226 5412
1198 2817
1344 9570
5120 10425
1192 7489
4783 10335
6277 5859
9918 2486
7292 4246
1237 8460
1148 4703
6289 2897
8201 2621
7486 8212
1865 1572
4918 1494
6286 1954
5276 6505
75 9588
314 7658
964 9
6356 5176
1431 7506
3848 7293
2099 6623
9023 2640
351 7656
845 6366
9871 6007
8857 2605
8845 5566
2628 2503
6137 10428
7601 3301
4776 10544
1156 2849
2165 4156
5010 1179
7339 6443
8127 7982
1081 5487
4905 10485
7294 6369
4922 1223
5487 1191
5165 10449
4903 4943
2804 3561
6548 5091
9040 5140
7295 6154
6219 7129
1147 9039
5881 1615
9450 1481
6135 10720
9993 1429
4125 9519
6395 7289
7496 5519
9214 2774
3615 1522
1224 1238
10449 1095
7517 2298
748 1191
9298 2740
3348 5487
6137 8844
6522 5251
7748 4238
5701 10624
2178 618
6278 2290
2140 4644
9654 3374
8264 8350
3746 4124
4076 8844
3539 263
8527 1698
5201 8954
7293 8577
8849 4008
1227 6682
36 6923
638 2647
6154 2206
7246 3535
2035 4067
1672 8238
6366 1231
449 5460
205 4645
8242 4643
2433 4860
243 9912
6659 8406
3136 8763
10027 8496
10134 10643
5009 6190
8820 8821
845 3491
3441 7557
1205 8953
4776 2836
8541 1334
8717 970
3565 6395
2276 1985
3658 7588
4907 10712
2262 8516
6956 10228
660 1179
5437 8431
4311 237
6168 5690
1561 5081
10162 1780
4098 1721
8174 5859
2846 4514
9569 6314
9972 342
5562 2038
2645 6400
2828 2053
2127 10723
325 2668
10332 2035
10435 8493
1310 7486
9317 8132
7337 2663
4393 10560
7656 8406
4419 8426
8189 1171
6451 4426
2609 1423
7289 8845
3699 836
7744 5
1197 1369
3908 9591
2651 1823
6240 4900
1234 7588
2006 3719
1839 2258
4215 3597
3513 8115
2949 1175
2466 2663
6735 6979
8886 6793
2157 7367
10238 1610
2276 1404
4125 8035
156 9870
7349 1196
20 5366
9877 1295
5966 8321
7567 5218
5051 8088
4952 2320
336 3984
9081 2152
2238 1733
10456 1720
7286 576
9204 1095
6145 1726
9702 10162
9034 9508
9299 3432
105 8544
7245 6491
2418 2276
6007 322
2628 8056
1426 2122
8417 3373
6456 6506
7491 1069
8032 7089
7025 1430
8293 4201
3780 2900
7594 4952
4617 9694
6201 638
334 9129
1544 6016
6137 9433
7229 4606
3350 4427
5052 1428
6490 8564
9044 1896
6490 2033
9632 1063
4213 6782
641 1194
6239 7101
7744 1228
9040 1175
10015 7438
1798 6776
7352 1790
588 9675
3187 1238
4446 1228
2621 1175
1880 5765
8764 9991
308 2316
1786 9208
993 9828
3752 5041
8392 8613
2513 7216
390 6369
8756 3166
6007 7336
4898 10480
1176 8797
336 6224
4073 1445
8553 7782
8139 7746
2305 348
8776 600
6359 8875
8232 1926
6624 9210
8551 665
3894 3630
2023 74
5462 5924
1221 8684
6020 1198
8288 2279
2592 8843
638 5276
4407 1726
1099 303
9363 4952
3166 7329
5515 9546
3151 2486
3719 2999
760 8511
8117 2319
3331 6232
8885 8587
1478 4971
4142 1238
492 9993
7250 9117
7897 3250
6479 4069
9435 8735
5514 3206
6924 4297
2650 6061
7422 1615
587 1781
1522 365
1849 3838
9451 5545
8056 8778
1226 3272
4101 4214
5580 8502
7623 8891
7422 9997
6793 6490
7209 852
3533 8823
4250 8406
7230 2804
3792 1239
1089 10544
10205 2412
4264 8820
1235 9636
10623 6119
1179 3746
9434 2815
2078 8350
4359 8913
3205 8544
7496 2127
5964 5185
7803 3315
10333 5328
3752 3657
3630 454
10362 4606
8502 183
8939 5855
9910 6212
1179 4098
3090 8506
4666 23
6716 4394
1250 2649
1172 960
2034 6528
6589 4070
6824 7253
2442 9014
1191 118
6981 3991
8886 6697
5240 8990
7277 8189
134 2226
1720 8829
7286 5768
6619 6925
7251 3156
727 7581
4860 7286
87 1224
1255 919
8232 4729
5518 5929
4128 1269
748 9521
7229 9090
4777 4629
8238 8430
1426 1179
156 6162
5281 8365
2691 7557
3752 2280
4213 6469
8628 7658
8426 6234
10435 6410
1405 8846
2065 8496
9450 6491
5514 2127
1327 1194
7253 5545
4127 9521
2276 9009
5909 3576
1311 3072
9039 5575
7982 3631
10049 3280
10259 8138
10625 1334
3362 2333
1179 5176
326 4350
9518 3628
1198 1861
596 1067
8692 8392
660 8377
8823 3778
4246 129
3267 4125
5437 1522
10685 7548
8551 7472
6210 879
6895 8225
325 10554
9042 1494
8127 7989
8559 5218
5018 5430
5566 10456
4732 748
1198 4268
7445 6350
3507 6162
5588 7834
7920 1199
4952 9579
1234 4215
5566 5849
8845 8075
7685 3152
7806 1241
1772 5916
8683 7489
9878 3385
2827 1455
4293 2262
10717 7283
4705 8828
8917 5831
6007 10162
5073 6493
10209 4580
7831 1008
9093 3706
10456 1610
4567 1231
4905 7819
3269 315
4861 404
302 1156
4089 10631
4128 1222
3699 8823
8849 2276
10480 7230
5908 6490
1115 2691
5276 7229
3599 6549
1987 6923
7194 5544
873 2492
7246 1491
3433 5905
638 10552
6874 5497
8749 5062
2430 9042
4139 9439
1723 9579
8846 9451
6152 8361
3777 8406
8426 9062
4018 1226
8720 9609
1369 3848
7294 9698
6793 2802
1211 5637
7489 4078
5073 10041
10281 10162
8834 7347
9959 814
1624 5940
1494 9506
3208 8825
1093 8528
564 760
5944 93
4826 4396
8238 7253
5245 7508
320 1171
348 641
2538 1849
9120 1224
620 6490
5986 6403
9194 6896
6168 4919
8825 322
8075 3441
78 120
8855 3151
3416 10435
3233 8132
4807 789
8056 8382
691 144
9526 8892
1209 8472
1143 4067
8823 6782
10135 9014
9286 334
8886 1202
2799 2276
834 2703
10221 7042
1311 4776
6040 5387
10245 9991
4952 2637
8350 494
3539 28
1186 1231
1209 7623
2170 1641
3123 7292
9662 6135
4128 10435
3995 1772
6793 258
9848 9493
1071 5565
8710 10207
7292 5515
5341 6784
1093 8913
3204 71
6036 1849
8302 5831
7719 7504
8506 2137
3786 7919
8831 9298
3208 7557
4067 2266
8239 2702
6360 3778
716 3491
3789 4034
5514 7293
3154 8252
4098 8410
6940 3602
1673 8508
2740 6950
8252 9910
325 3138
3737 9908
10456 8345
1082 1179
9998 2278
4861 1172
7065 6076
10163 7315
10068 2033
10635 7301
2708 1237
9231 9972
8692 10299
8577 3293
1144 1334
4373 4647
252 4861
4169 7644
9129 9398
9829 8902
6277 4571
3591 4137
6782 6307
5684 1229
3437 7372
7033 127
1198 2215
1269 7496
8035 325
8585 3374
6923 9375
1202 7537
9472 4903
4781 1226
638 2206
10333 984
9316 5514
4556 4776
8120 8812
2877 2467
584 8088
7444 4026
3154 6359
4522 10418
5774 10475
10569 6489
6804 3414
6537 4567
8835 1208
4437 4230
1192 2840
1234 7077
1117 3441
3418 1226
10335 1615
5636 10428
10449 5824
6038 8528
1653 1347
1453 10389
4271 8955
9120 7501
5351 410
2802 2730
8501 8189
10102 6057
9518 662
2730 8512
5491 6162
748 1014
3624 3908
3765 7580
401 5045
2645 1799
2127 9697
6791 7471
5530 982
2756 3044
3304 8890
1181 9151
6526 184
10357 3263
8592 2179
4935 726
8651 836
2296 9469
3794 330
10232 7286
8454 9018
8891 1874
9021 5385
79 79
1176 1572
6289 8129
8116 3785
6829 7225
2433 3583
3507 8816
3907 188
1083 6616
6959 4376
6145 760
6227 825
995 1849
8129 4953
1282 8350
3012 9526
8135 6057
10209 623
5520 2241
4905 10054
9395 9246
5881 3602
4611 10545
6145 5429
1849 365
1776 5519
6504 4981
4073 4652
9623 1176
8857 1463
1624 5574
1653 8991
8113 3333
7253 204
2647 7421
7919 314
9510 8238
3242 3375
2648 3156
5515 6180
3023 5427
10320 8822
8269 8849
1176 317
3151 7919
6789 660
272 6008
6148 6423
633 7901
255 5824
7369 1225
7055 2640
7658 2320
1194 9532
5989 9526
7229 6943
4677 3752
1175 9511
7129 9763
3642 7026
8448 2612
7283 9926
10057 1200
3418 1788
7968 2802
1947 1858
8137 3228
1309 7034
8551 6507
928 7507
9665 1002
1772 3667
8359 2292
808 9089
1271 8502
6508 5281
2254 2537
79 2319
4887 2576
7329 3208
527 320
8811 8426
1722 6525
2227 8496
271 3786
8811 3703
6038 8090
7055 1202
5563 3665
2299 2107
3822 1053
1191 10588
8486 9698
2827 5929
2689 5500
7456 3605
1269 9111
5545 9697
2802 8508
3208 1799
10426 3499
3778 3248
6695 4898
9697 7339
7488 8514
5473 1179
3778 3586
7975 7456
2820 4231
7294 8709
1554 322
4333 3193
5276 4900
8588 9517
9171 4067
4370 7587
1199 9195
8486 2881
348 10038
1198 3447
8886 998
4333 1311
1228 3598
1209 1181
1798 237
789 5561
8797 1791
1375 10395
347 1172
9936 2774
5276 7294
7768 2549
1809 1221
7293 416
7640 1233
3280 185
7727 4834
5776 260
9540 2640
2436 4626
8056 308
3282 3166
8273 3204
3490 4731
6056 9316
4076 4078
2298 4699
5546 3023
2141 5929
1544 5487
8056 1053
1910 3777
6698 764
4950 6589
1532 3765
2221 8390
3046 4130
4399 523
4095 9363
641 7789
4446 519
9974 1199
2057 2224
7945 5515
7508 6369
4861 7241
3020 9242
7975 10331
675 3185
6043 5386
7246 7292
3190 754
6123 4905
403 7743
1790 2663
1226 3737
9294 4679
1197 710
9450 8496
4198 2269
2963 8117
8813 7627
10707 79
1172 2279
2756 9090
356 1559
347 6988
1425 1209
1572 4573
9357 8824
8894 5714
6038 3715
5986 2603
4548 9743
8733 3124
4732 8834
870 1702
879 9298
6055 10043
748 4070
7421 4819
1544 3537
661 5831
446 10278
317 7259
1685 1430
6240 1350
4069 8891
1194 660
4003 1733
1081 2065
10498 7375
1176 5870
1426 1790
3136 62
3387 4259
4952 5281
6538 1224
7218 1452
10720 7339
8974 1229
5986 7832
2622 4123
1174 4462
155 3782
3282 1624
1499 1727
9119 97
678 7643
1772 2467
4711 3260
10220 9128
4026 432
10137 2900
906 1350
7968 7580
9434 5589
3136 6057
4406 1653
3079 9398
1082 1559
8034 5216
3255 7804
2297 5885
6778 4720
4573 10147
8239 3746
8889 1757
4183 8448
3749 6623
98 3848
8185 6040
10544 5830
3908 1616
3516 8129
5157 2210
9915 1150
8351 8189
2906 295
5472 1363
3907 97
8453 2395
9348 8508
6429 1223
1237 7823
6491 3703
4130 3544
1180 4128
4703 3746
1390 3576
2488 2429
2546 5259
5503 1238
1073 2846
1874 9450
445 1175
9322 8825
1223 1406
6923 5092
4271 1231
8486 8183
7830 3493
4918 1241
2538 4040
1801 5429
748 1206
8368 8810
2937 2774
1523 8441
3090 6903
7508 6714
7804 7489
7550 2268
1205 2286
3390 4436
9845 7286
1221 2866
5555 2798
3156 17
6809 5959
253 7055
1176 9316
3282 6504
1241 1181
9702 1221
472 7043
5073 4130
3890 7216
9221 4629
5202 3429
71 6007
321 1171
3280 3765
2584 9064
7374 1192
7838 10064
7055 6148
7517 7435
4763 6446
10335 1426
5429 5951
1229 5636
3072 5244
3208 10683
7291 3348
4503 10435
8682 2775
2720 5544
8845 519
10726 1175
4951 4900
348 427
4024 449
1215 325
3684 2457
7090 4069
1198 5316
2640 8051
8739 3882
4393 8544
1219 1369
8886 9713
2260 2396
3072 8859
4765 410
7005 5520
4869 322
8551 2150
4027 7903
8444 2640
1181 7212
7612 307
3619 8189
4067 9307
2968 3587
1829 8486
8611 3684
2692 8389
10294 8486
9877 1235
7768 10703
2224 1472
3982 7293
6145 6446
1231 9473
1199 3519
5951 686
3851 7083
6168 9070
2777 4498
10428 9395
2827 4127
6923 3438
3499 8780
2320 9287
127 5991
9345 293
716 3387
4230 6802
7722 691
833 9124
7292 4210
10334 79
77 5091
1175 5520
2622 7736
5487 7682
9229 5561
10418 2319
9063 2485
10588 9588
8486 357
8991 9227
3204 7508
2799 8140
2776 2592
6008 4644
7293 6505
383 5951
8813 4799
1113 3301
3436 8827
2016 10513
3607 4418
1926 9321
1334 1544
79 4763
2063 1430
9910 2165
4473 1926
8746 1820
4949 9401
8849 6891
1229 6783
1428 10428
390 5908
1563 8859
1223 4839
7592 3372
6372 6071
3182 6057
4926 9298
5192 3576
5885 3630
68 3489
1112 8515
7245 2169
3206 8143
1176 2801
5895 8844
1113 6529
2804 2282
3259 4899
7643 1194
1229 2049
7129 263
1205 2504
6489 4151
433 9852
1235 9209
7577 8822
3262 4374
4969 8849
5514 7855
8811 4332
2245 1291
3418 8431
5589 892
843 4621
9286 5281
9101 2320
7709 3704
3166 6661
6137 5768
5545 8409
2899 2756
6382 6987
4952 10015
9120 9207
638 6016
6756 5895
9401 417
9611 6181
6696 9868
6805 4126
2108 1194
7234 3715
9021 4130
5216 1430
4436 5039
4736 5545
4860 4938
2120 342
9313 908
4125 4125
5928 3839
8889 1238
10428 5291
3703 2494
3509 7241
4781 8651
3767 10428
9521 3134
1230 2726
6384 8201
3138 8090
10321 1171
9241 7230
2926 9917
8056 1223
2881 7230
6554 10184
3907 2150
2394 6871
307 8624
10098 3990
3205 6134
235 719
9395 4234
1236 6783
1684 8299
3113 10290
322 8514
6490 5956
8362 5830
7504 8850
315 1197
3124 10415
10318 7611
2360 9109
6646 1227
4918 3156
41 8088
1453 337
1175 1222
6016 4008
1857 6145
8239 6542
8717 10097
6314 8440
5245 1993
9992 2774
2989 1179
8280 6896
4599 1881
8508 9991
10161 188
1898 365
1785 4230
2266 7565
1116 9397
8409 4940
6504 5408
9031 4155
173 8816
2277 6904
1657 7849
1172 7549
8819 4500
7743 7277
4575 1386
3704 3035
1084 9629
6209 6793
4788 1181
8860 308
1222 2695
8542 6739
9124 361
4173 3414
7715 5870
10449 9474
2846 6361
1181 2517
619 596
1605 524
2428 6469
5709 1269
7501 8797
1176 1791
1231 1191
9697 3280
4433 7916
9120 365
7089 3489
1631 8849
1071 2904
9861 7252
10435 5307
10508 2804
7329 3413
1202 8236
1536 8426
4861 3906
5397 7546
3749 3090
4781 1213
3630 6038
6528 9120
8502 8991
9499 6793
2273 1202
3645 7292
1186 6011
1735 6199
5389 3044
5588 6361
5700 3441
6007 308
9686 6467
2863 2342
3282 814
993 8861
9974 1179
1221 7504
10162 4275
8189 10208
1257 587
4702 8139
8381 65
8821 9989
1533 7044
1515 5190
8769 1849
6348 8835
8368 4076
1517 7263
9317 8486
584 2933
8528 2879
10318 4272
7489 6698
3749 2122
6824 1334
2493 8368
1228 6579
1915 4571
2147 6360
2332 8991
581 3121
6657 3547
5544 2266
87 2127
1223 2967
428 8485
1099 6656
3222 9782
1926 2640
348 8526
7612 9321
6784 8991
1222 4842
3156 1218
10569 6803
2728 1718
1188 3375
8995 8519
642 2368
8844 1431
297 7293
6148 9652
6359 8834
10415 3749
3181 8389
3757 1178
10129 6286
3121 2640
1191 8238
5292 7491
3642 2622
9414 2123
5499 410
1737 1670
10717 7291
8894 8186
3542 1517
8506 1209
1790 10354
6659 5164
6940 3386
6351 1775
633 9723
9478 5939
4125 326
5040 1426
4482 5514
8822 1252
1718 1205
9620 8486
253 7381
5562 6152
5958 6286
6739 4121
7766 9938
719 1227
7831 1191
6137 8238
4231 7085
1221 1194
6049 864
6306 1455
2276 2010
638 4887
9910 1234
2920 9451
2576 4796
1236 4810
5460 1230
9526 6548
7329 74
3954 5023
1954 3490
9200 5566
2438 4634
4248 4297
2812 8835
2092 6443
939 727
144 8232
3908 3703
3869 359
3845 449
5009 7506
1536 9179
1919 7321
2694 1631
4716 1901
1894 1364
6894 3092
1361 9645
5473 2013
843 280
5472 5752
1176 8353
3489 2999
2642 10243
3048 4931
4932 10095
5281 6314
6286 1206
8010 1194
1235 6396
1878 2429
9920 220
3204 7055
7920 8135
8139 5306
1192 3421
4148 6166
9526 1750
4684 1455
8829 6137
6430 4078
7643 1554
8825 10409
9120 7768
6637 1818
5059 8189
5514 8325
9622 9840
8406 8519
1311 4241
4130 1181
6314 3329
9101 6443
7496 4125
3822 10152
8056 9674
8518 5292
8752 8835
8426 5911
7289 1477
9910 6457
8818 8986
7506 5772
8252 2864
3372 9551
10104 5752
4511 4908
4959 5951
8448 5880
6549 2501
8849 3329
3630 318
5831 1463
7294 6997
7746 8449
2108 6702
6923 2845
1196 2335
909 2467
1010 320
843 5563
10435 3419
1773 5683
9579 895
3784 3172
5589 3699
6690 4176
6043 9621
2775 1223
8178 7831
4566 4434
6938 6224
760 6229
9054 280
3655 2999
10224 4125
6641 2152
2538 10227
3684 3466
9357 4850
3491 7636
4980 7445
5425 2588
4753 3631
6975 7289
4301 9867
8825 2467
3778 9286
10495 6940
7215 10305
3151 8426
959 1259
120 9203
5341 9091
8688 5000
8770 7560
1314 10428
5073 400
3019 8489
6940 3185
10368 4910
5494 2335
515 5413
9781 8810
9876 7283
3746 2241
6219 8189
2666 2866
7089 6059
2866 570
4355 7488
6036 9842
5481 10335
8426 1849
8514 8155
5503 9287
4903 4613
8277 7331
1728 699
8129 2206
4098 21
7496 3241
5515 9972
479 3877
10550 10671
2213 1832
8506 1309
6038 8822
600 1142
10415 6137
2457 7735
10001 8296
1222 6015
172 8208
8866 1181
1790 2420
156 2775
7045 5909
8857 2607
413 1191
7886 318
7826 3930
5248 5855
615 3719
5792 391
23 9651
10635 9363
4297 1227
406 1192
1153 1268
10435 8713
4578 1791
5012 6673
8929 3419
2276 6834
7658 1005
8881 4183
7291 5458
1278 1153
1179 2325
2573 5814
1427 5927
5986 4247
10220 8831
317 9288
6162 3318
3746 9701
1085 7611
1222 1587
8835 2726
1221 9526
3125 2592
1616 8044
8829 3822
3489 6200
8738 2537
725 315
10426 1670
7508 8991
5250 6923
3291 318
7186 6508
6620 1558
5740 1238
8480 3451
41 4065
1198 1176
10456 4018
10294 4116
10334 7748
787 4934
1142 8563
8189 8035
1479 3491
6793 1171
6930 2459
3295 8544
3824 6359
8427 7623
8288 4643
3136 3777
1910 1350
8129 2683
652 9622
8116 844
1232 1442
10162 4898
9927 6749
3715 244
9467 4952
2919 7651
2131 507
7849 5929
1727 127
3996 10264
10724 4045
8684 1833
642 6617
2903 5854
9046 7417
858 10608
7804 9357
619 651
2413 7715
6289 1825
6007 2812
3418 8890
10438 6227
9763 9880
4215 10624
6040 1221
5494 873
253 6718
5029 3438
6487 3007
10173 6999
6702 8483
9790 357
3752 8823
6923 8184
2208 1206
2090 10064
7241 1166
342 10162
7623 1074
1453 8931
8625 5031
3262 3654
5566 1235
292 10698
2836 1228
4396 4924
4370 10315
5447 6154
5 10699
296 9156
1198 8174
4859 8056
75 417
3755 9526
3737 6898
1229 5019
1226 9222
8827 1787
2802 713
10086 318
2666 2319
9854 8006
2258 4619
3720 3905
5752 7355
7710 9910
4249 7129
1237 7301
7660 8056
3414 10062
6490 257
3092 6830
4162 9677
641 6369
9602 5986
845 2276
3229 8839
8889 6528
6761 3466
6134 809
10147 7501
928 5417
8368 4714
325 8636
1215 5868
2149 5929
3738 1191
1421 9828
2178 444
3151 8185
6784 4018
1599 6361
10195 1739
8056 8825
3908 5860
4213 3600
9451 7491
6051 8196
1199 4567
1215 4861
10653 6807
1773 2088
6154 1093
1502 8409
8871 5566
10221 9926
5520 4070
2053 9098
8132 5951
2629 4861
5555 8854
9546 1313
3906 1179
8540 1197
3271 1226
3600 236
1240 6359
5473 2757
1238 7106
3703 5133
8417 319
9506 1772
6487 3015
5588 7920
3953 6891
10149 2900
1176 8858
8182 3624
8542 8406
334 7294
1227 10626
8135 7445
5183 4230
2123 6784
7920 4232
3114 2140
9950 4909
1191 446
1196 10544
5865 7318
2798 9468
3072 668
2803 4657
8684 9710
4765 8392
3631 2923
6145 1223
1206 7014
2127 2397
7533 2529
7517 7147
10613 6219
4459 8759
8140 10699
2998 7588
4231 1221
8178 835
10318 7496
2320 1197
1260 9519
949 3508
307 3749
1175 10384
7723 2804
8939 7916
2572 4213
3638 8174
2154 9718
8120 1874
9321 8824
7030 2847
7501 97
7305 3124
3703 3714
5373 2064
4070 79
8140 1202
2917 10398
2902 365
7916 3387
8890 5215
2647 3167
5881 7329
8409 1887
7489 6711
3600 4231
3684 1016
5505 4850
8829 1223
1172 3699
6773 941
9451 6528
4499 2774
5010 8913
4896 1226
2774 1555
7089 1700
7770 6152
5594 8928
6923 4962
9299 7849
7715 7218
1491 4203
977 1444
10544 4359
1209 2899
2648 8810
6219 8392
1735 1202
9010 8709
8409 5514
1196 5824
6660 8746
5912 3717
10717 3576
6056 8117
5545 4121
3594 8625
8426 1430
3631 10613
3205 4125
2640 3746
6190 8835
8090 1615
8140 1544
1226 4776
10696 10486
10304 8733
3595 1199
8831 5602
4952 9482
3385 7569
5305 10333
3156 4860
5563 1257
2457 170
2592 7384
303 10335
997 4621
10725 7214
1945 9194
4861 3882
891 1348
10334 718
1171 3439
3206 4600
3703 1228
4926 10409
6694 2505
405 4331
5459 1222
3391 1089
3907 7338
7214 845
5385 4918
9546 8829
282 965
156 6007
8189 3387
7892 5398
1724 9471
1002 7686
1505 1219
8172 6016
6585 10635
8506 5929
9298 3619
6926 3737
112 8908
927 4534
3716 9935
7832 2544
2261 3908
1002 5425
1223 5056
4295 322
6686 1522
8709 2394
3156 1756
9299 4128
10510 1910
9120 459
494 7589
3576 6793
8285 5929
3419 4903
2475 4682
7531 1222
322 3765
4128 3595
4297 1230
2337 6361
3269 1209
4925 6400
1175 8035
10507 10299
6542 1224
4248 1181
7246 5805
2504 7291
6360 2337
3844 6168
607 4515
1206 4249
5811 3521
2851 6793
661 5544
8892 3331
434 7247
5573 6435
5312 8458
1422 7501
3428 183
3792 6278
638 6727
885 3165
6242 9974
7329 2355
4974 1228
1053 8149
8088 5396
8189 8821
5733 8116
3452 1202
8849 2640
5929 5281
7756 1219
3659 1238
1364 4681
1200 6444
2924 3046
6617 8683
5865 2156
2468 6587
1202 10712
6503 357
1144 7531
5012 1786
10116 7833
1786 6627
2516 5951
3233 4578
4861 6505
6360 1221
7846 6135
4952 8823
7900 306
5865 998
5160 2775
9088 8625
10132 6742
1926 10243
348 4250
7686 7795
3684 8459
1452 7832
2585 10141
156 998
2645 9675
4300 9666
7431 9046
1989 7720
8861 8169
1222 2517
7735 6314
4128 4703
706 3827
3630 8813
9876 1202
4230 3280
4952 1857
7916 8138
1849 8692
1179 7025
7561 5722
5946 3583
3333 2861
8056 4763
2279 3454
6528 863
9320 3125
6384 3812
7449 6339
6137 10318
5870 1849
8189 2120
7129 8483
3040 5533
7491 4129
1194 8684
7277 7746
7421 8845
2628 8252
9288 8835
8991 3507
5962 5545
6611 1625
9363 9327
2569 300
1442 6783
64 5811
7247 10221
9014 8620
8368 4069
1921 1506
8368 3703
3510 1197
1175 9526
10450 4210
2775 8514
3204 3214
2206 8410
5008 6795
7083 6782
4366 1618
7522 845
8577 6154
1241 6491
8252 330
10397 9351
1094 9870
4282 2207
1199 10574
10507 10587
8100 1616
4215 9190
1176 10428
1234 8178
1505 10260
6164 1932
5281 3282
7546 2152
3802 9995
8409 138
3879 6923
681 3117
8835 307
9032 7023
460 10435
1505 10387
5929 2353
1455 1912
5033 1179
5929 277
88 2549
1224 3387
1144 4567
1930 8826
4688 5934
2053 7188
6046 4937
8169 6553
908 7945
3970 5925
3134 3777
1849 10192
8486 1172
1194 4052
5849 7005
3441 8075
6940 7293
1206 1215
2260 3387
9151 3163
9622 8861
2592 7129
9416 8056
2433 5508
7339 1775
1865 3316
3237 1192
8287 2278
4027 5541
3777 4861
9526 3474
3389 3736
6619 7506
6219 10552
7686 5929
5545 4172
2644 9066
3655 6007
2178 992
815 7501
7488 8834
10469 2053
8139 2279
6918 7897
303 1176
6232 10362
4129 7259
8683 4121
10147 661
638 2776
7291 8432
5697 1209
1845 4402
8075 10712
10362 5515
7491 7294
7707 6339
8825 2831
9467 417
1926 8189
8584 6400
5520 7689
10435 8654
3491 7015
10195 2827
2386 4922
8142 9504
4566 8138
1238 8522
6360 2935
2622 5939
7643 9651
1735 6592
1479 4375
8990 1142
7218 8544
7501 9530
4076 7904
8056 8515
8991 8454
6359 156
8942 3844
4860 908
4124 1224
3956 9432
2127 3489
4861 10015
599 79
8116 10232
1075 7289
9668 1572
1221 8709
7489 2806
9056 1179
6354 10696
3306 641
3131 5515
10281 8189
4297 9538
267 3205
347 3387
3665 757
6617 4332
4649 2647
7289 1224
1175 5306
4140 2651
2550 149
5437 253
8496 9397
293 843
3636 2126
302 3880
8151 8684
3057 6472
9012 9519
5233 3667
5545 9698
7055 8587
4156 8811
6069 9802
4271 1181
7294 4459
7065 2065
914 4297
6145 10724
963 2117
7758 5016
2543 348
6491 2622
4459 1451
2320 5194
9064 7294
6480 1572
8514 7339
7213 9400
884 6491
6361 6016
1862 8426
1049 7242
3151 9893
1197 5063
8796 4332
2621 5030
10699 5959
5386 6507
6897 8823
1991 5742
9398 2406
6137 2695
5413 7107
8590 7504
329 7187
9211 9112
9196 6038
4124 1445
3331 3583
10588 10303
2685 9655
2920 3851
4127 8390
9063 3490
1226 10432
8299 6103
8733 9414
374 2120
1640 8228
2381 7242
9241 3895
3489 6937
8426 3419
1258 1176
10452 504
4172 1233
5276 6269
8551 1334
3359 1847
8843 3051
2108 9236
7421 1590
9515 845
6525 5412
2538 7368
10245 3090
3151 2846
8861 6491
3672 8322
5988 3023
9293 6542
619 4078
7504 8031
1229 998
8628 10303
417 5849
1663 3995
3547 2120
322 3290
4899 6644
10697 7707
9532 459
7475 6134
9401 9134
3422 5509
1226 1205
71 2899
1163 5927
7229 3505
4078 10250
3398 7533
1198 641
8496 3798
3530 7501
10197 6286
4039 3023
3851 165
2736 2107
2130 326
3155 9179
4861 2698
7744 3225
2640 3963
2776 9189
3151 278
1224 1227
8542 1167
2462 2271
9320 10105
1179 3599
3987 3730
1839 6269
3072 5774
2307 1972
10162 3544
9434 3505
177 10232
7767 8926
1364 3204
3075 6280
8691 8720
10242 307
6057 4865
5907 9633
9223 8551
1234 8551
9232 6603
8426 1175
10404 8828
1200 5562
1266 1237
9795 6286
8796 7294
1234 1774
9265 2920
9698 8127
5009 6421
9059 2061
7277 1068
8716 6697
174 5027
1791 7756
7127 4952
1626 8486
5582 2551
5544 3072
3076 2120
5199 3399
3991 3260
5759 8855
10335 4019
8879 9215
8709 6813
4989 4330
2396 97
7107 1227
5281 6735
4194 9973
3851 5339
10681 1219
9661 5831
5951 5752
8139 7329
1561 2320
5047 9527
5555 10647
5787 1778
7849 6670
10166 7773
5556 6390
348 8409
2276 2899
1172 8733
7971 10668
8448 7407
335 1550
3134 7968
9825 186
4898 3877
4020 1926
4424 1228
5476 6016
1222 2657
1632 5355
4951 4781
1150 8637
3233 6410
8547 6489
5485 1199
6533 3631
4680 4349
7495 582
6923 1192
8831 5036
5005 5459
10323 10147
2276 6831
1750 6037
6154 2229
8843 7205
6475 3046
9972 8641
5562 1664
390 3907
8459 8406
8733 6057
1235 4826
2641 8283
8623 1103
2815 10123
8585 4959
5515 8382
2127 4700
5753 1221
4847 3878
3754 9518
10149 3952
1240 10446
2285 6410
914 7748
2158 6923
7830 4630
8189 4330
1235 315
1229 2123
317 8440
3115 296
8603 7354
8182 7215
6223 4446
369 3413
1555 1234
1364 8834
7679 41
8825 7253
3621 620
8831 3900
434 8440
6154 5939
4125 6210
2708 3178
5304 2363
9468 3082
325 3123
6368 1171
7955 2299
10074 6696
8733 1517
2640 9515
5883 2462
9588 1095
7750 2840
5831 1142
8172 9707
4329 1862
4864 8178
6359 183
7670 3752
4646 2502
3528 9651
6372 6621
6182 10014
9673 3561
10428 1213
3250 2640
1200 1143
7803 1234
10552 1849
5986 5093
2572 5515
8849 8858
10447 1914
3402 5986
1787 2730
8587 3630
155 342
266 5093
2273 8871
10043 1862
6148 7735
1 3907
6589 9658
322 9224
8056 2331
8872 7069
9622 10418
10243 322
2123 4491
8279 303
3163 2368
3630 5868
2517 9689
3716 2682
10021 173
9464 2113
3730 9782
8481 7294
1238 8855
6784 7351
1228 3468
2257 3716
7447 3778
4182 10030
7243 9192
307 6962
5989 10696
9579 2489
5385 9044
1629 1037
7744 236
10553 1179
7292 724
3204 5523
355 7348
2241 4506
6257 3126
8240 3329
3374 1071
3301 9046
2240 6599
8406 10656
5949 6253
7955 2756
3916 10085
5602 1191
3529 4064
6264 5181
6379 5218
4801 6660
8433 7897
9299 263
7336 2489
300 363
10613 8812
2227 6490
9972 7722
967 3205
7916 4214
6961 8169
8120 8488
3878 10409
7709 7522
9572 573
9238 574
41 417
2131 10628
6119 7920
9874 7445
478 10539
6542 4805
4861 325
4942 1092
2920 2374
308 7763
7483 4900
449 7488
2802 3262
3715 2663
9286 3023
633 4370
2227 236
7243 2134
9697 3749
1272 8496
8577 8855
2443 3999
466 892
1271 5059
348 4693
1226 8351
7286 9697
1181 4528
1291 4210
318 9286
7907 326
7707 3907
308 1616
9144 3309
9299 4455
2067 3556
4523 507
2262 2260
2771 3301
1644 8117
8683 2647
6490 7522
1053 6902
8991 3090
6782 1082
10428 1171
253 9193
3695 6589
9320 6826
7489 10544
4924 1732
8319 4847
9549 3747
8862 1929
4602 7486
3310 3208
3090 3151
3936 9227
2436 307
4215 4223
1426 8819
2161 7942
1226 3267
748 7658
963 1194
1388 8288
357 8177
3597 6008
2499 9815
7750 1534
308 3117
10544 1176
7743 3788
436 10298
7919 4640
2241 4452
1239 8011
6714 5855
5942 7486
6164 3403
8812 1383
7251 1491
3489 2488
4861 7636
9040 702
7735 4776
1926 6751
3125 1197
4214 1537
1205 884
10545 4898
3703 3206
7286 6227
9410 2301
9433 1105
661 10362
6354 5412
3438 3498
6360 8089
9823 782
9120 2640
10428 6577
7014 2346
7218 2067
6240 6491
348 5952
4126 4078
8892 3781
8857 4272
8242 1384
5601 2882
307 6698
5487 7291
5012 8574
3984 5742
1237 3768
8834 3397
1143 8502
9735 7285
149 8577
9567 8189
10243 8162
1395 1905
638 3374
7230 7646
1449 7345
3166 641
5398 5291
8488 148
1864 574
7920 1196
2903 8406
2140 9532
2584 2033
6619 1939
8129 9151
1233 4381
5909 2331
1238 429
9045 4952
8486 3908
6619 3669
8353 3226
3737 3848
6007 6620
8056 3153
1199 3998
4630 2272
2499 3755
4067 5459
3654 3228
642 10624
8514 5437
9848 2834
6410 8749
3633 8690
5091 9517
729 9398
3225 4988
7848 8861
8843 6490
7743 5450
4123 5566
8797 8515
4076 8553
1228 8858
8056 1228
6832 5396
1176 2538
8278 8518
4890 1826
1905 6489
3124 9973
638 3422
3767 10428
10362 8923
8406 10415
317 6286
4900 1905
7289 5752
3595 447
8528 1653
9432 766
357 9765
6137 8740
2640 1225
10378 3684
3748 8991
3852 4078
8299 8441
4546 5545
10435 1264
8516 2150
9526 7251
7044 7670
2268 10068
4127 183
6475 1790
6148 8135
5473 1572
6897 4068
4671 3567
6081 1011
8528 4782
3611 10623
1225 2385
9812 7606
8239 1191
1491 1915
8392 8593
1524 6242
8817 5870
1235 3382
7750 1205
8716 10302
5545 8831
6061 3520
2137 9345
3156 3473
3583 3010
2965 4019
893 6155
2139 4446
3631 7289
8056 10243
3134 6057
1237 1209
2840 8759
10510 4889
3193 8431
7627 2827
2077 3243
6940 2918
310 2392
7581 5349
150 318
3630 8857
2452 10135
1922 8426
6615 6240
7044 2622
4176 10435
2368 1837
3693 7656
1099 5494
1235 8823
6278 9621
3654 5256
9346 1159
1988 1228
4573 3260
4706 7292
4333 332
5158 6746
5868 10724
1599 1235
3703 2640
7443 9588
7682 10162
9120 10296
3729 8129
3587 2357
4100 8141
6761 1728
8889 3544
3716 1687
9790 3329
5603 6037
2568 315
100 1799
1881 858
2802 5494
6016 348
8120 324
7496 6542
2899 3234
188 1084
9299 6148
297 6550
1179 5561
1221 5010
5389 7656
9672 3738
638 8189
5180 4621
9299 5346
6571 600
347 9388
3956 2488
2176 5218
280 5019
3192 6038
6354 3439
8406 8189
7367 1192
8056 9064
2279 8201
9534 6152
2493 8368
8075 5143
1226 188
9551 8631
296 582
1444 5023
7456 3783
5718 6489
6940 3156
5391 6750
7919 8435
9211 3777
1773 7291
702 325
4763 2544
9526 10462
1222 7851
3752 2957
2407 3684
6289 1202
6366 3655
8021 6162
7294 8822
1175 7735
4860 6239
4861 4961
1219 2252
1209 8426
9225 3716
9828 7755
1612 308
10418 4633
4864 5036
2919 8759
641 1198
128 8817
5029 9192
10362 9195
4248 10123
8821 9387
3123 10268
9926 139
3577 730
9298 2618
6940 5986
7919 318
342 7636
130 6826
8749 8630
3164 2299
3822 7557
7294 8413
8129 8882
324 7421
4077 5014
5880 6008
8544 5702
3329 9992
1206 307
4643 1176
4617 303
9088 8426
1171 7533
2647 4904
2451 1612
7542 4956
1202 1071
7229 8134
6017 3876
4952 8821
8709 8299
6366 8859
10206 10174
5091 9704
3072 1238
8137 8392
10725 1020
3417 8352
1662 8843
3294 3081
1194 6811
8177 1494
6494 6135
6739 2478
3234 8829
5888 8426
414 3123
4385 1176
7746 10126
3373 3995
6942 1099
619 7656
3172 6145
6988 1240
4458 9955
8692 5010
5305 2966
9848 5306
135 7293
3332 3460
8377 317
2646 10334
1442 5434
1227 1118
3038 10569
7033 3720
1230 2253
4130 8828
1206 1544
8388 7543
1240 5196
2652 4861
8517 8273
1176 1232
8834 4128
9042 10243
1194 7291
8410 3244
2027 4732
3149 4124
3276 4758
10001 2804
41 9017
5830 5950
1176 3995
4423 5028
4647 6834
3705 3059
6759 790
5191 9299
8845 8349
5235 253
789 5398
6343 181
3530 753
914 5988
4183 5005
2010 10414
9685 8861
2538 2804
6457 5895
1269 6037
7494 4955
1614 9974
3123 79
5389 6608
9926 3209
252 5722
4010 1494
3367 6078
5446 1334
1235 326
5022 8056
7129 7345
7289 1144
702 10611
6316 7643
3151 9064
326 6239
7623 2053
8056 6372
3147 6940
3654 4123
7079 4704
7368 10238
3643 4918
293 9588
1593 4846
8502 2700
2157 3891
9540 6937
2677 893
3154 5636
10372 7830
4165 8542
2010 7323
6007 9492
963 9910
6620 1051
718 3928
1787 5324
1561 9120
4277 4130
6400 8517
4976 269
6768 9064
5276 8480
4000 9398
8981 6549
5239 2795
7508 3090
9873 3260
9526 9927
9616 3544
836 2090
6372 4702
2412 1172
223 3576
2028 156
3282 3719
7304 10015
5859 7440
6139 5868
8817 10333
1798 2493
1258 651
5498 10333
7294 1228
8835 8587
8835 3797
4289 8056
8544 8088
5362 8502
3242 10459
6360 1110
1222 8855
928 3872
6360 9298
10435 1202
318 1227
4714 7736
5916 1790
2279 2654
2815 10438
1786 3848
6119 8239
1905 2215
4703 10141
2802 324
4127 7606
702 641
4641 1799
6098 2815
10254 7968
10409 2065
6268 6589
4037 1098
3583 3975
757 8189
8129 7916
8854 324
8886 1936
5306 1205
10195 9526
9317 7830
7720 1426
5368 4130
7292 5752
7768 5566
5566 155
3965 3543
9816 1612
1874 6894
2319 8275
5051 6801
8811 2571
347 7543
3113 10717
8169 9658
3970 2512
5318 198
9667 3262
9876 7491
7478 1206
5033 2042
5929 4789
6366 55
2658 3542
3156 2593
8598 7568
8410 1735
8820 875
1102 1757
10365 1171
3154 4860
9042 6923
8511 193
1491 8169
6366 7507
4573 8113
5434 10085
9345 4820
5865 2840
1237 1223
1179 8185
7994 8683
1237 8558
9848 8252
1241 1176
6987 1221
6057 6038
5437 8855
8844 4208
4406 9999
3749 8089
7259 2305
1172 3778
2329 7643
7573 2802
7508 8834
8791 1914
9485 9432
2158 6993
8812 7246
5881 10245
6549 2081
10009 1229
155 8078
9053 4125
8940 979
1995 1629
6923 5752
705 7506
3551 7368
6533 2213
2320 3509
8877 7218
347 7646
9870 1214
253 1724
2391 1500
2053 6152
3540 3873
4671 7720
2634 9020
5080 3263
5024 7501
2550 8690
3206 5453
2963 61
3544 156
10409 308
4762 5437
6490 5545
3417 6361
8368 3490
2140 9586
8506 410
10613 2795
3771 1994
4531 1191
2637 7391
1194 7658
8958 10332
5521 8560
1990 10038
3514 7223
10456 5093
6489 9419
1222 7259
2226 778
8129 6007
6139 3491
8075 8088
6286 10366
2276 2648
10303 374
3243 3090
7623 2691
9733 3987
638 4783
9913 7658
1199 1185
852 4130
8101 6115
9701 7289
1334 2433
6617 9520
9696 10428
4817 8879
5010 7289
7210 308
5281 6137
5515 10435
293 316
5593 4937
4981 8785
7587 226
2631 8496
303 9508
8273 2813
6372 1229
8201 10162
9231 5499
6016 1491
6491 8426
8797 4861
1196 6154
351 2720
10717 7473
6225 1269
9014 6489
10513 1223
1221 5768
1240 4649
3808 9871
3715 6619
9546 2938
8769 8349
6758 79
2819 7978
8825 5394
4183 8551
1240 8849
8737 6126
1839 1215
8082 2122
1228 1235
4810 4504
7581 4469
4703 1194
1624 7491
9992 6525
3491 9530
3023 4485
9178 7644
3076 1786
8843 1209
6359 4826
10420 2917
4641 4330
7533 23
5458 9021
8640 1228
7289 10399
6055 8733
9910 5389
1442 3530
6962 8179
1219 4930
3329 7971
3666 8137
1227 1923
5607 7471
6507 9435
9357 10626
1202 4213
10069 5306
6168 4231
8325 3417
5928 3850
3631 7496
1684 8432
6712 8090
3423 6542
1179 9588
1453 4215
6366 10389
8508 10362
8610 1964
1223 8392
3124 10384
5637 7501
318 7951
9317 8883
5034 3584
3215 8129
4241 7548
8823 6744
9128 5545
6148 3631
3208 1194
10435 3547
10435 3237
2423 6105
7488 6959
6542 2723
5929 1234
3417 661
348 3542
7336 4069
463 8511
7338 7496
8426 7286
7204 6145
1567 1910
4642 6008
10087 3908
10635 9659
897 5545
927 1235
8116 1171
6548 5093
7801 10196
9696 1209
3273 5562
2724 10702
4900 5824
9909 842
1179 9848
6018 2919
6624 2320
6314 5234
998 4425
2319 8961
2319 3512
1230 5929
6975 1175
5544 10009
3906 9450
6935 9910
5325 7061
10699 5239
1531 7603
5177 898
6286 4706
1290 7658
10634 3041
5885 1453
3956 8448
852 822
348 1491
7828 3019
79 6558
6930 10207
2541 3119
3469 8810
1638 6165
8426 1839
10696 2418
2827 10623
7360 5306
638 9910
2714 155
3121 3448
5460 2592
2541 8517
5831 1241
10356 5073
8826 2770
9951 8894
6608 6719
4508 2152
8709 9210
3329 2379
1085 8953
6154 8824
5396 4076
3136 7501
8542 1198
6702 10220
1222 607
8881 3752
9604 1236
2899 7129
7038 4861
49 10712
2322 4156
8949 5130
3181 8185
9760 6987
10147 1826
8810 7445
317 329
1501 9196
4461 3240
6593 3206
1259 5881
6154 1240
3630 9926
1791 4900
8236 5947
8820 638
1178 3197
7294 10405
8407 8116
7744 8811
2592 6489
9316 9450
2538 7294
2152 1427
6489 10426
3956 4103
1461 7496
5091 4124
682 8177
2731 1875
10624 6290
5514 7623
2944 1068
8359 9698
10084 3234
5794 10435
4892 572
10633 1838
1169 342
6940 9947
2243 4330
445 2920
175 1114
1160 7480
694 4148
9002 2663
9320 156
7685 9320
8129 7486
8685 8988
1890 638
4271 2542
2835 7429
7916 1199
1915 463
5929 9815
1775 3193
7804 2053
308 10163
2467 8409
4425 3374
5459 6487
4776 5234
1428 1227
6154 8508
9992 3655
2319 1821
5120 3630
1020 582
7247 7488
10166 10220
6696 8564
2297 743
6549 10449
4128 6947
6007 8421
6280 1222
6278 5033
1175 9597
6118 2540
4860 7966
6975 307
6354 3803
5214 9659
4903 1790
852 3493
4575 6134
1849 2903
2033 307
5001 6923
9320 6045
121 6148
2813 2822
3445 3243
6356 3234
8266 695
2239 4826
10098 10435
183 1356
3714 7291
3583 7107
3185 4861
7187 74
5939 10118
10544 2916
2010 1183
7232 8516
5986 2120
7083 8737
10607 641
8823 4629
3848 4994
7329 2640
1889 9698
3908 5281
1219 7508
6733 314
10241 8818
2640 1234
2660 6908
7496 5928
4566 523
7445 8515
8252 1733
2537 5514
3600 2153
7656 6007
7707 2424
3489 237
1446 3282
2923 6939
8300 2815
8822 2457
9590 6967
2881 10162
10635 3371
6155 2959
7746 5831
6016 6539
1991 7291
10006 7341
8692 1554
299 7426
1544 773
5515 8690
808 5566
3090 10149
2509 1191
8361 8839
2310 8075
1498 3124
7658 1197
4763 9807
262 4922
5025 40
8137 4786
291 2298
10696 5520
3951 1531
3441 6490
314 3166
9588 3301
9195 10147
8127 4130
7282 4437
1200 10250
8709 7989
1494 596
5534 194
3746 5520
4076 2457
8812 8409
8138 6277
6842 4826
1612 7743
6714 9532
9991 1184
7247 2827
9554 9228
836 1426
6761 3262
7482 8000
527 3908
5460 9944
4009 7504
10442 1448
1512 6306
3878 7129
5939 3262
3963 6491
10240 8123
1171 325
6490 6909
8129 9230
1241 3911
10362 5545
7532 9955
1191 6362
2542 3999
618 8587
9686 3958
10449 7129
314 6208
9765 3329
3204 5752
1238 3071
2628 3385
1728 1237
5868 1624
10312 9921
8177 6503
8585 1625
1197 10299
322 3138
1885 10544
1215 10435
10177 2957
251 5305
4409 10629
1142 1176
10197 7291
3845 1181
7330 1389
9002 6940
2804 478
7769 7804
926 1434
8619 10247
3791 3786
1990 3715
4883 2206
7722 3430
348 8409
10428 1226
8201 3749
1517 5771
1171 5081
6489 641
5073 1749
8859 7489
8671 3529
5437 10147
10189 7065
5723 8426
8225 2756
8426 5234
5359 1402
1175 10009
5698 4861
6989 5951
3282 6043
6783 8406
2640 6929
6723 630
4567 8891
8804 6372
1205 8831
1554 7229
678 1117
6686 9520
7292 9432
6318 3237
6457 6444
10181 1491
5515 7992
5062 8610
7768 4800
2570 5939
4765 8813
10497 231
7329 10142
232 5011
8388 4328
8075 1431
587 10149
4297 1230
1940 10717
4861 315
526 6702
1192 4332
1921 6735
9492 9927
8610 6940
3494 6745
854 5345
4437 9002
1849 3649
7293 9317
9214 6683
6152 1239
8309 3193
6930 9579
1977 3908
8871 3441
3417 3193
8619 8446
760 9326
7508 4874
2804 1234
999 1175
8506 2889
4128 10124
188 8591
7426 960
3978 2822
1192 702
4827 2467
7482 7292
1085 8835
782 5203
5949 2724
10197 1914
9209 7768
1514 4109
3329 7251
7530 7169
7291 9517
5052 9002
4404 6898
3605 7903
7636 1083
6057 4078
1194 5319
1205 7421
9676 6489
3229 6405
4861 7533
1180 5637
9189 2905
2467 1171
1453 104
4900 4215
7292 1233
4300 5142
637 3602
5562 2047
3629 2544
9114 3501
8426 3090
10230 8056
7286 4149
1235 7289
280 1849
9715 2570
1199 1175
9918 10544
2688 2813
7974 2640
1429 6152
9624 1349
325 1219
4355 1309
6381 1427
3677 79
8835 9500
7603 1071
3489 6829
3267 8844
1278 8551
9973 7129
5318 2715
4281 414
3314 10121
7658 3204
3282 314
3311 6489
9943 2788
7336 3432
8941 6286
7251 5080
4070 127
3374 8282
9652 1225
1940 1234
5250 8177
8991 4443
8260 7398
3784 3622
1113 8426
5073 6793
3578 1209
6044 2276
2337 1191
7215 1888
9645 2569
1205 10318
4130 7501
3172 4974
4697 10507
7859 10717
41 4571
1202 6059
3414 6266
1882 4952
1240 7009
8280 8321
7289 1236
3689 8406
10435 9298
2509 9287
9579 2147
9240 9011
4084 8392
1910 3205
5180 6589
9331 1849
3262 8129
5218 3261
1517 1849
6148 6765
2276 6161
348 6818
7456 9546
8056 1176
3754 2407
166 6396
3999 2104
8506 1787
5054 2699
3908 4018
336 1441
3562 314
6264 6369
4214 1259
4860 3193
6192 1176
6491 7286
8631 2653
5831 318
1350 7253
1507 10149
524 9014
10570 1241
7773 8273
417 2628
1219 6159
5881 7832
9974 2919
1093 6469
9636 765
10384 1084
6016 6542
2814 1006
10181 7241
5562 642
3908 1549
7175 1175
4648 8858
6154 4861
9588 896
6145 8929
6007 2501
8855 9229
8528 10221
6331 116
1951 3512
2155 8894
4861 2827
5418 143
4238 889
8835 8242
4616 5240
266 8091
6137 9395
3594 8189
3117 1219
4904 6038
3151 6137
4126 5566
1930 1535
1321 9397
2840 9434
8486 5515
3964 619
596 3034
3329 10149
3059 6148
8826 3991
2301 6678
6491 8866
330 79
8620 9993
6491 1200
8991 6739
6264 3282
3266 5010
6648 7205
156 6225
5327 1234
8691 1023
1171 1259
5091 7631
4861 1209
7738 8858
342 2155
3156 1221
9856 2276
2056 641
9957 6623
5010 1910
8409 6677
4066 2573
7291 10049
7862 2279
6945 6701
1460 6714
7737 3208
9395 709
2131 1235
6152 8890
8823 3655
1225 7289
3608 7744
2904 9570
7035 7375
5499 5446
1862 9375
9021 4076
10037 3310
8117 5894
8797 7292
3460 8823
8409 1240
5298 5566
7803 3242
9046 1171
9120 6040
8864 3441
3528 10447
4667 3631
7294 7055
6361 1739
1173 8831
26 9946
5487 2320
97 6525
9109 1957
4861 1439
4656 8767
3517 8810
4331 7746
8390 9643
6064 5520
5536 4173
10258 1233
2846 2827
1455 10303
1108 6940
320 8517
8542 2155
4483 10655
4370 1172
10281 2516
10084 8238
7485 9120
3770 1223
3938 9526
4332 9647
3254 8891
8514 5250
7969 6587
1770 1233
7421 1559
6988 9991
1902 1075
1231 4078
8391 678
2890 7750
8261 10544
1915 9908
6987 2127
4622 7286
2033 2018
951 7750
9993 5514
9042 10283
5212 1505
5179 6793
3320 3510
193 4380
8426 3280
6448 5514
2708 4070
9400 1239
1181 6016
10356 4707
325 7920
3654 1236
8846 4464
4810 9047
2966 2551
1200 6589
4860 4534
8189 8518
9532 6007
6145 4703
3655 8261
8409 516
4572 1787
1200 9763
6240 4324
7658 10033
10420 3532
2512 1228
4800 2551
7012 2549
3898 4324
8609 9579
5368 2991
5916 6668
9192 5091
3023 1234
6549 6714
8755 156
10398 2137
8030 2761
716 706
9682 10162
4332 4379
6549 6219
10148 2648
8797 7501
2835 6490
1191 1221
1172 310
6209 3315
5043 6895
77 10500
4485 4938
3241 1175
9927 7597
8893 7216
4728 5041
8252 10147
337 4668
59 8502
3072 4230
2575 5545
4227 1799
1632 8821
342 7617
9851 2647
2298 5951
5555 10148
1272 3572
8821 8453
3014 1427
1065 6016
5566 7686
3365 334
2393 6306
406 314
5572 9540
10712 6940
8534 7129
4294 895
10336 1221
619 2881
3015 4953
4332 6506
3256 273
3547 3301
3092 2508
10162 8075
6894 8273
3385 3208
5604 5824
1145 4490
3911 5507
3684 6137
9321 8590
2521 7291
1537 2467
10162 9588
3075 5150
5986 5546
7973 7251
2061 4937
6490 8819
8409 4073
5749 9699
6037 4621
253 4049
6521 4426
1191 1219
1975 3205
2305 1453
8857 9974
10208 2034
1891 1338
5415 3404
1915 2301
7425 9960
3331 5515
8517 415
4076 7533
2292 2091
3667 4128
9451 7831
3136 8709
9409 5859
638 5186
8516 4578
9591 4918
3280 6137
6057 7536
4781 430
5514 6158
596 8350
9215 8517
1813 4965
8166 1423
4702 3903
9978 6169
10697 10451
8929 6228
2302 7897
4069 7129
1241 2226
4498 6361
6016 237
64 954
7291 10587
2656 8812
7343 8610
3036 8871
4790 8821
2942 3280
4333 8409
2177 6209
10435 9572
10591 3154
2056 10162
6491 2827
3764 7030
3705 3329
6548 1674
3329 10119
71 7479
2814 7831
9913 9403
9196 10205
2123 10435
9503 908
2065 1625
10389 6148
1223 5346
7245 5986
6490 3491
2648 6917
3156 5312
7014 4861
8684 7421
59 1169
8287 7055
1849 5386
6240 10221
3182 6491
7286 23
2663 4849
1910 2158
6620 9571
9381 2828
7094 8823
9344 7656
6823 7720
4815 8929
6954 5445
5530 5562
4332 8178
74 9120
1561 9089
4181 7494
4370 4864
7247 8835
6458 9192
2804 4535
317 10277
9910 10123
7643 7726
8691 4473
7731 1253
6290 3963
2152 4924
6696 4125
1491 7291
7657 3193
4936 4952
1202 6016
2536 8409
8506 789
9526 8426
3946 85
5293 2408
8406 1544
7506 7643
9326 5939
5355 3638
7500 3387
6061 7916
281 9286
9713 4129
6600 7601
8409 9996
2445 10197
7663 8825
845 1621
8844 1564
9120 1228
10625 2920
8140 3313
9435 8454
3387 5986
8644 3768
314 3685
1199 5894
2137 725
4481 8508
6040 3716
2133 8526
5566 5009
741 10307
5328 3010
7768 9588
4393 5293
1235 9588
315 5500
10657 972
7445 10053
2122 242
8496 2849
2898 4924
4667 5042
10162 2525
4083 6486
2319 2131
9181 2708
6834 2850
2320 318
9821 2303
9650 9999
1235 1192
6369 1240
2154 8849
4126 10625
6570 2920
5522 4332
10334 2621
8056 9930
2503 4100
7506 5066
9927 7291
1354 2700
1786 5850
3216 8610
8849 3576
9143 8823
2437 181
8189 315
8746 7184
2037 7658
5341 8304
2433 6467
9557 1172
9517 7216
818 1198
7992 9193
9588 6050
1113 6224
2261 6589
9042 9591
5884 8886
8541 7920
2155 307
1926 9488
7831 6829
9588 6007
4122 641
1088 7522
4008 4446
642 6491
449 6733
7083 206
4033 8189
2923 5751
5989 2017
1949 8480
10613 6987
6057 9239
5897 9825
3965 4446
5515 9002
1787 2640
4280 7
5929 9435
3123 6491
6617 2448
638 2840
2208 7331
8585 5986
5561 8894
1219 8237
4952 1191
691 8350
7255 1079
7797 2342
3023 2206
4248 4826
4716 7329
3700 317
1121 760
5091 1446
8117 8991
7508 7592
8959 1228
6137 9209
6448 1227
1833 7291
3788 6154
3778 1176
10303 10098
6918 2210
5604 975
8056 7623
8367 7831
2543 960
6014 9286
9910 1663
5180 1215
4127 10389
2446 7623
2276 1236
5276 729
5929 6389
1233 6088
2311 8876
9432 8844
10449 641
3474 8542
6743 6016
10193 2805
6200 5234
1175 3210
6366 5544
1233 10435
1544 8923
6906 9651
6923 10544
8189 1229
1179 7062
1092 732
4089 4709
41 8886
7293 2544
8426 8252
1511 10624
3214 8528
2905 1826
9207 7842
10428 6829
8142 4214
9787 2493
2592 9453
7569 3213
8088 7768
1296 6570
10217 1198
4340 638
1739 10660
10200 1224
4090 1269
8554 7025
5986 1172
7083 10001
5251 1241
1198 10333
9450 813
2320 182
8127 9472
9908 6414
1503 3509
335 7727
3926 3021
1427 1198
1364 3467
8483 8406
5463 4761
2538 1453
522 1455
6996 7823
9002 5916
5929 7065
5545 6029
3924 1224
1024 7384
6565 9187
3630 1491
1176 336
7329 9018
9636 7635
7251 7032
9763 8321
5514 10350
8426 8089
3360 3583
7186 8830
1199 1202
8889 8733
8440 2429
1558 6517
5951 4843
2122 4129
3092 7247
5512 1091
8262 10624
4275 1369
8056 10556
3167 6224
10368 4135
8409 417
6057 7315
8542 7506
7496 1915
3958 5406
9927 10701
7188 3978
1235 1231
5939 7645
10585 8940
10335 2804
1910 7293
8881 9653
48 5904
977 3629
6793 7489
5010 5480
8857 6549
357 9828
10185 10094
8353 7368
8625 7044
3655 3038
6286 5920
7504 10168
7214 2149
10633 2276
3049 6314
10447 10243
1225 1226
1976 6570
3529 2895
2827 5240
2206 2276
3842 5219
8129 1181
1843 7735
1206 10544
10299 10220
1196 6943
5867 8056
8113 7772
2261 8299
2640 6363
2692 1378
6957 3602
2802 474
985 6506
1626 1200
7627 7584
9055 3730
2772 1454
5563 3908
322 392
2775 642
6989 6562
2866 6444
1241 1588
6289 3789
4123 8189
7580 8636
7426 2120
1269 4076
4070 6448
5073 977
6364 2568
8075 1205
8886 5377
642 7129
1844 155
3072 4870
6891 4098
5824 97
314 5398
6014 1798
342 10624
2457 7014
7557 5829
6988 2652
1874 8846
1053 3866
10378 2846
8178 1022
2119 2573
8692 5752
7354 1787
637 6137
9043 9368
8819 6677
4396 4126
2804 1311
5514 7421
5859 1075
325 1659
5731 3156
955 4889
7090 4289
6152 8844
1191 1431
7287 2123
8426 3967
8409 5929
4642 1558
706 10188
3115 6469
641 1611
3865 9704
3783 5751
466 8187
1260 5240
3282 845
1849 6037
7253 6007
6059 2172
8113 8684
2457 10170
1786 7517
3242 1666
3839 7916
7315 10553
86 7065
2771 6624
348 10162
6490 3515
318 7488
6489 5849
732 4449
7507 4884
6232 3489
8691 10243
8138 6505
9346 8707
6208 6691
10240 5209
2800 6007
7291 236
3991 4230
7015 748
7491 10362
9955 580
1179 6537
8512 5859
6783 760
9866 8116
3089 7746
8088 299
9120 4466
4578 595
432 1233
7129 5562
458 6619
1334 4633
4943 1426
3655 3193
3371 5466
10626 9320
998 1589
2123 8440
1075 2767
4299 192
4465 8129
3522 4736
9789 7750
8264 6331
2937 7593
1775 1874
10626 10062
1015 6671
8138 8823
6789 2622
9756 6106
7971 6135
2224 7501
2665 3991
9799 7329
9620 4070
8406 2689
5515 2920
3328 6038
4070 5518
7286 1957
23 9195
5831 6724
4519 6286
8451 2277
5346 9317
8506 4070
9426 6988
5590 9039
2572 8410
9124 58
10624 8835
10070 4330
3138 1219
1238 2737
166 6696
5803 4196
451 8282
9046 3151
2648 8738
9032 7801
7517 4760
10162 1181
471 9605
8643 7630
10435 3444
1717 6945
7291 10363
8507 9299
1200 9127
5562 4903
1241 2179
7588 7704
10435 6552
8189 79
8681 8177
10428 5986
6204 10237
10084 1226
8759 8174
2800 4526
8846 3694
9696 10409
10162 8835
10203 348
8035 325
1241 3956
8127 888
1849 10698
6463 5462
60 2320
8546 7601
7548 178
8526 1020
3508 8991
6489 177
6007 1219
6007 9418
3015 4877
7533 3654
9188 288
3023 1223
79 8929
7287 4249
1426 9195
326 2251
7768 7505
1849 488
9927 8883
5043 2708
8096 1238
8225 6649
2881 3205
4903 7809
3993 3838
6426 317
1181 2079
8516 9766
4720 7783
7100 3456
7580 2571
1142 449
6830 1616
5012 10357
6150 1230
7421 9705
2804 2061
3151 3375
8619 748
10221 7339
7686 1224
10205 5067
1309 1831
1890 10029
2775 3234
3348 8515
4067 1798
9621 6316
9973 413
8288 7129
8577 1453
1224 4883
2457 9579
8861 156
4026 2663
273 7289
10570 247
6683 2873
6719 7286
1179 8467
2340 2923
1113 10098
5213 4703
3572 3331
5396 928
5268 2918
8831 2538
1197 6461
6340 3576
6372 4834
7940 458
8129 2161
2279 5520
1926 7835
3703 9828
2774 9999
1241 6694
2380 9511
2178 10212
10635 6618
4754 4067
6314 5356
9115 7288
2056 8844
2942 1197
8835 6289
3374 8518
3346 999
9569 8795
2812 954
6349 5927
5020 8088
2433 1544
259 5544
315 10397
2127 10435
3209 9974
5024 8991
7432 6834
1469 1171
2337 7656
5091 692
3004 9299
9873 232
5345 1647
4125 6055
10206 8834
1552 9014
4070 3619
1085 8835
6511 8350
6802 2150
4024 1789
4124 4355
938 9526
9120 8368
8075 8426
10544 3123
6314 2319
3439 6549
7779 5830
10243 1225
2374 4063
1604 5937
6746 5955
1223 345
1844 8496
2433 6785
2827 150
9711 3123
1205 318
5583 8137
10389 4602
9897 2126
8690 7291
1231 5690
3615 8506
8691 314
3752 1430
942 9262
2298 5538
6234 8835
9686 10544
2053 4860
10181 10064
7354 6782
3817 7695
7277 10372
10162 4271
4903 6891
1171 8321
8825 7331
1224 1429
3489 1264
334 64
5093 8127
3151 3700
4125 4128
1492 4905
5234 3371
8486 2273
8189 6497
97 3788
9958 6314
10219 2652
8273 2465
8892 4449
8280 4107
4077 4991
2908 9120
156 10533
7757 307
4125 9902
4702 5939
9200 6162
7920 1181
6219 3745
6137 8551
2537 2171
3844 2771
4265 3121
5091 7744
8991 8168
1199 638
3791 724
4776 732
10435 1214
1632 6793
6282 1817
3822 8351
3154 2856
7831 3703
3877 3908
600 9017
7807 4183
8975 2802
1198 7746
7506 6686
223 931
1650 5268
1198 5514
8201 5248
9034 5251
1231 5502
7674 10636
1093 5460
641 5986
641 7861
832 6491
10236 3871
1695 317
6152 3261
2531 822
8528 1238
9069 3374
10207 10606
3827 3447
8930 7643
3186 2917
7487 9006
1544 6784
3037 6784
9397 7743
5460 5199
2331 9069
9316 1181
8321 9151
782 3208
348 5437
8258 3398
1241 9733
7583 5415
4339 4125
1171 1191
10371 9532
7491 9697
6209 4147
5276 4077
6361 5913
9042 5498
7997 1181
8892 7770
5527 1095
10170 3182
10660 3371
5009 9418
8508 5544
3749 7643
320 7004
365 9139
4499 3309
8075 410
7528 1171
10058 7277
4239 8692
4128 9532
7635 1176
7182 2278
2172 1179
8506 637
8528 3794
864 195
5545 3121
10036 1786
1787 2771
1923 121
8140 5951
3091 6134
8551 5081
4021 1219
8431 5503
5795 8262
7768 7344
619 8782
3387 10625
8831 3583
4330 8829
8169 2849
2035 6136
6678 7193
3554 6601
7489 1791
5495 9448
277 4641
9435 318
10435 6276
7318 334
4866 335
5276 6718
4380 2299
10450 5073
10298 1142
9876 5566
2131 5926
2396 1541
1228 5515
7291 2467
5379 1798
7294 1176
9196 4070
632 1491
8989 4644
9398 1622
5477 9474
4984 6056
8796 9622
3778 155
5233 293
3945 1739
6045 1231
6226 2156
3023 303
10570 8371
314 8767
7293 10447
1780 4863
6641 1359
5305 402
7920 1227
2802 3331
2815 3908
864 722
1179 7336
814 3864
30 7296
961 4294
5514 4703
1191 5515
3207 1442
3055 1926
1653 6916
2888 7768
845 5024
7074 10625
4578 8502
5830 9913
2513 2899
7911 6696
852 2342
8426 4903
6891 1921
1199 8242
2890 8551
4860 8137
1197 2509
9815 8528
144 3826
1237 1378
6320 6151
1487 3310
1735 3894
654 8849
7743 4709
6016 1198
2033 1070
8506 1225
7496 10197
4619 10426
3489 3956
7033 7623
7920 6655
3542 3421
2108 7294
8512 2301
8799 1192
10696 4859
2946 144
10544 5299
17 8116
5189 931
6793 1790
2708 8189
1427 1223
4370 8823
1371 8496
8864 79
4515 8835
4293 5218
8835 8129
7075 5831
6354 1192
449 280
1200 6716
8449 9510
1196 3546
8321 587
4363 4449
1194 1239
8432 1144
9133 6081
9967 7574
7129 3908
3631 5520
4756 8775
1802 3396
8472 127
6209 4909
7315 7625
5181 7358
10187 9320
224 9926
1951 7557
3537 2544
638 5399
6589 8566
8831 9569
6137 2149
1345 3907
1209 4826
8075 8826
5520 5786
8496 4826
8189 8690
8361 4297
3280 8431
7746 1065
2706 7688
10364 7501
3166 1176
8898 4907
10379 1926
6148 10613
682 5249
10438 3441
8602 8252
5276 5710
5904 2538
8855 3822
2866 9401
7070 5012
2804 5951
3677 1772
8189 7129
3608 1680
3387 10203
2547 7292
2971 9299
3987 9649
2324 7989
2165 9214
9173 5929
8858 6289
2692 2647
9556 4370
1181 4036
596 3781
8136 7289
8624 5425
1194 1835
6208 9998
267 10435
9974 2362
2833 1238
323 6987
2708 5515
6456 7631
1681 6923
357 4069
7533 915
2219 4076
4613 315
8619 6891
5562 2270
4828 1095
9251 9248
1202 5460
1937 864
4037 5464
5636 1197
6137 1231
6070 320
1616 6314
8514 5679
4069 8508
8621 1192
2828 207
1662 7347
2319 2428
5398 9526
327 8684
3329 6812
8426 5752
1544 1737
5939 9304
8849 3655
5752 5242
4918 3608
6461 9757
1724 3630
5831 6534
8189 592
8713 6016
8784 8502
7660 9933
1237 7919
1541 6589
9451 5823
8090 5242
1171 1206
1582 10243
7622 1455
4372 5561
9151 7656
2940 8812
4816 1273
7919 3331
9532 2854
4838 7445
8914 3205
4924 64
3990 7096
5946 41
4709 10485
1233 3282
2550 9697
3752 6148
1926 8631
5229 9134
5745 8943
4268 1351
9910 7546
2165 4697
3778 8406
1463 2919
1172 6074
8367 3811
999 2846
3378 2827
6227 7456
5545 9649
8002 8784
9532 1192
988 8426
8810 3566
3261 325
3269 9401
4070 8183
2868 156
2537 6115
6368 10431
7023 1537
2276 10049
1369 10366
8861 9124
1179 5487
1222 9697
4860 789
5077 79
3423 6372
7371 5514
3620 1235
710 8518
1143 4578
2880 6389
3877 5731
9236 7508
7746 5744
4076 1653
8709 4941
5235 9877
5330 8299
7635 8551
7656 6658
5385 1226
8544 6159
5124 8508
3360 9128
661 7763
6491 4418
7195 10416
1430 172
2617 7835
10321 9120
8864 5234
6055 7292
5218 7657
6703 588
8517 4944
9654 3113
9418 748
688 97
300 1084
7766 7744
4939 3489
1014 8486
10569 10281
1176 8923
1229 4566
10243 2551
3361 5396
6350 7533
4952 517
5112 3375
7546 870
9849 9400
8692 4761
8457 4647
7507 6016
5929 8913
5912 3121
1179 7336
2457 2648
7844 7289
8830 10250
5012 8551
7218 3908
5951 8733
9650 6063
7920 3839
97 6940
3489 1439
10594 1495
914 3732
2627 10015
3755 989
8759 1884
7560 1231
186 9890
6265 9838
1215 2050
6165 335
2798 1787
1653 4181
5300 1357
8119 1315
6485 5231
7975 334
4215 9531
8843 8278
9320 8285
8544 5831
5389 2488
8866 1226
293 8817
7033 8448
2207 6667
10275 5281
2276 4617
9284 6466
8183 2457
10306 4857
8056 9526
9401 4952
6410 5191
7103 9518
326 9566
1786 8740
4732 1172
2018 2290
3752 1612
10217 7496
5050 8797
8861 8514
10456 326
9252 318
9948 4148
8496 10698
8551 5520
315 2360
5507 5929
10162 5563
5849 5114
9338 2137
5929 10699
8448 2149
3250 185
4943 9609
5514 6652
10389 3782
7447 1241
1241 6208
2774 1311
702 9623
7339 1506
6940 6695
1196 9809
816 2652
8825 7489
1179 638
4510 1453
2227 5545
1051 3595
4776 5515
9321 1860
6434 6489
8506 8512
8242 2963
917 3963
2224 6234
79 10573
1172 3509
3123 8147
3189 3359
8117 79
1612 21
5545 8886
1269 7108
3794 8056
9151 652
982 1192
9895 2285
8056 8522
2837 8178
4486 3147
7658 1517
2544 9909
2640 3752
3387 3167
2342 4215
2533 7205
103 4656
6923 8975
10332 5545
9070 6493
4076 619
3280 3489
1269 7289
1647 2832
1143 6570
6242 6234
9151 10291
1643 9411
8489 7338
4333 4305
2516 6945
8129 2802
980 4608
3453 2550
10426 1171
9316 5916
5929 10299
6321 6289
2336 4657
6598 6228
7975 326
3703 1172
3630 6524
5473 9860
10712 8797
2572 7811
6107 1891
1855 4502
21 1361
9299 8409
3262 2648
2176 3576
645 8849
4984 348
3280 7501
6145 10001
1670 5562
1231 6327
3591 5056
3599 4684
10362 9973
2221 4076
744 6007
3794 8056
5032 5506
6677 3417
3417 9698
2266 4932
1191 7393
596 6582
5012 4221
325 3414
5859 4446
1886 10584
3206 748
7294 1351
1330 3602
2846 1235
1559 9368
9569 2213
875 2064
1192 2694
2848 1224
1430 6040
3385 4125
143 4443
5390 1452
4499 3582
8854 7588
6589 641
8843 8409
3296 9098
3138 2827
7230 8886
4127 3576
3684 9526
8139 908
9652 9335
1786 1646
5341 1328
4498 1695
7033 5276
365 7643
1028 1812
1224 4076
5885 638
1908 7253
5975 322
7501 4078
6152 10000
2120 8189
3371 1718
5033 8825
1340 1184
6793 1171
7713 6466
2730 7486
1240 8431
4157 2210
1223 3747
324 5721
318 808
9189 10409
4688 314
3749 322
1113 7229
8711 9088
406 4258
499 2577
9104 243
8074 1181
2277 3781
325 6410
4125 8242
524 188
10571 6687
7746 1800
1893 1517
8835 4129
3474 1624
9540 6998
4732 1728
2502 638
1501 5830
5880 5192
10544 4145
9193 6897
7129 4129
8030 6007
1240 10552
9793 8361
8817 8684
6529 119
1209 843
582 10689
7716 8350
7707 2176
3778 619
1558 8617
1450 9532
9858 6507
10724 8861
4864 318
10696 1572
7246 1228
8812 756
3909 9895
3355 300
10376 4070
6173 8201
6854 2538
4142 8516
2712 825
7603 2408
1192 8280
5752 1849
308 7750
7253 4067
8392 930
4936 2336
591 1219
5939 7298
3777 1171
6490 4018
4079 6038
8432 4848
2276 6842
1197 10162
5508 10556
1175 308
1219 8447
7504 8189
8929 8409
7489 4734
5047 1735
8361 6917
4444 3031
1823 8823
1348 3653
4861 235
3438 10238
1079 3398
641 5746
128 9803
835 5709
1491 8970
8738 5389
8894 864
5250 6783
1176 9972
1199 1206
154 2640
1442 9116
10266 9532
8432 10685
308 6489
349 6242
8406 6793
9915 8280
4926 8431
1384 1175
1357 892
7291 9117
4070 4038
9645 6208
9557 3091
9735 7303
1231 315
1194 1149
2301 8861
5467 353
4077 4357
3490 175
6422 2795
2725 6152
1447 9782
3443 4950
449 4129
8189 4446
4785 1079
5218 863
2647 10726
5544 185
8485 8759
7508 10435
5912 2157
8518 9005
3669 71
7331 8812
2137 8486
6923 8075
9258 10428
5986 1790
6489 815
4900 5281
5561 322
2822 6891
10303 5895
10147 1857
1082 8816
1157 6016
5769 9647
9334 8846
10628 3648
585 3704
9535 5637
2152 1224
9954 8273
71 8542
2813 10416
9539 9973
4917 10707
8542 7979
1174 5259
1544 6240
1199 314
10332 2267
9128 9285
1730 7326
3509 6768
1452 4736
7250 7026
8751 9387
8502 9128
1455 9299
2895 5768
334 4070
5240 9513
4333 10626
4644 8117
1175 5929
6504 3985
852 230
5563 1534
5126 748
1958 3204
6154 1427
8409 8140
7597 1176
2575 8691
6963 9472
207 6822
1181 3208
322 9923
1150 5514
637 2640
7501 2667
3439 8129
7288 10367
4232 2908
8528 1537
7491 8835
1517 6208
8709 6489
2158 10635
8823 5093
9128 6938
645 2864
7294 1843
1235 2155
638 342
8881 8142
1172 4527
8759 1896
6240 1168
9782 1866
6468 1561
6871 6037
7682 1171
4903 4525
14 7129
5862 3848
10724 5961
8426 10092
2276 6779
7546 1172
2486 9146
5870 2903
7277 3432
782 5951
7294 9094
1194 5022
9120 3921
10293 3414
3091 1480
3241 970
64 7895
6923 10220
1463 3599
5514 2836
3848 8834
8172 8140
8239 9021
3777 5951
4798 855
6747 9894
9537 5292
6366 3500
2281 3387
414 7779
5220 297
410 8189
3423 582
5348 6466
5566 10332
7329 7286
7182 4076
8835 9828
6372 8749
6719 2271
886 727
6657 7557
6230 8096
3538 7956
3782 6480
3115 2091
5434 1065
7292 4078
3151 3668
6016 1722
10413 6314
2544 6040
9852 8733
5563 2663
2640 5559
9115 6789
10574 3398
8816 3041
5856 3513
4145 7533
8486 322
3958 3134
1084 7623
5276 1215
8866 9091
8529 10712
5636 2640
325 2147
1657 5566
6908 8463
2157 9972
5776 8843
10408 3777
9320 3748
4263 1192
5186 348
4078 7314
7689 293
8838 8406
6724 6038
7289 414
43 1205
3672 3620
2708 1237
1226 5563
4218 6374
6589 5995
8470 1453
1237 7533
1236 8426
3254 6314
3073 9785
3072 6007
8129 8683
1240 3816
1197 1209
8709 8820
2941 1874
783 7920
1227 4209
3777 7760
2310 1678
10435 7339
2995 8690
10636 8061
2017 9943
1169 385
2815 2846
7631 8368
1171 347
6423 6898
780 6592
1732 4125
9927 2737
5951 4616
172 7312
8894 322
10148 9922
5233 1205
2647 8392
1228 713
8701 5951
6466 232
6988 2923
6007 5020
1455 4332
5474 5386
4673 8056
7580 9186
4129 5460
5916 8621
8749 4861
810 1982
654 6389
1494 837
6242 5515
4333 1068
646 5380
8843 3987
3752 315
7982 1874
1164 262
9526 1599
2450 1229
1491 1786
315 3213
858 3851
4924 8368
10428 4213
4887 1524
2156 1172
1787 1219
3474 1269
1171 10334
5939 6987
2730 5563
347 1465
10247 6444
1063 5459
6081 8139
10049 5584
2502 6522
3387 9540
4183 10435
7329 1175
9304 3089
10428 3204
638 3490
8051 4125
1455 7815
7736 789
9547 4021
1227 1219
1003 1670
7210 7746
691 2846
2889 6411
2902 5831
4723 3752
347 1926
8866 6558
1843 3372
3907 1241
8502 10536
3117 2813
3670 9639
8844 7686
10456 3508
1186 7444
2765 9923
3597 5859
9128 1222
8506 1233
3835 2601
782 9008
10305 2150
9485 6987
4146 5637
638 6702
3370 7129
6135 9591
5690 527
10303 1550
8684 4859
7491 4567
7746 4289
7580 90
1111 3752
1172 9021
3597 2812
8406 10625
1232 79
5768 7881
7444 10287
691 5233
8835 4938
6489 5937
1399 2305
6490 8821
10613 1910
8353 306
23 8508
10303 10484
2716 6683
5459 2571
1241 8502
7294 324
1073 2276
7831 5025
9395 8797
3490 6278
7411 1790
882 4887
2206 77
6154 1085
4707 9257
10472 1179
2546 4124
9579 10361
414 3425
1328 5561
8182 1233
8893 7339
10221 8321
2320 7919
4678 3282
6767 2213
1686 6164
6945 6050
6994 2817
4861 2629
7129 7920
5587 5929
822 6491
1198 1191
1194 4508
2663 1221
3261 10362
7090 5043
6112 1777
9299 8825
7291 2640
1191 7979
4078 302
8843 357
6676 8750
4974 3208
4046 8112
3185 6490
7599 2730
7685 852
4213 7566
6923 138
1901 1238
7533 4433
8866 2774
730 1543
5432 3705
7686 7486
317 9997
7100 5794
6073 6940
348 3154
6535 8793
9210 3817
8551 3383
661 1199
1235 3138
3643 7247
9189 7491
7831 2152
8426 3655
1228 3187
7971 288
999 9992
9435 2053
9649 1791
9838 1191
6366 1176
3280 6525
1702 3842
1269 682
9395 8409
4355 10428
9636 1194
2691 8749
718 7533
954 1181
4966 1234
417 1756
1728 437
2963 9899
1938 1491
1223 3055
3074 10326
5813 8886
7447 5459
3297 5566
2033 326
324 9202
1923 5081
7289 5306
6491 5859
7283 170
5653 3193
1338 8056
7916 8810
661 8486
7803 3486
3138 9518
74 8908
6120 5512
5910 2708
642 2815
5459 10534
4834 6366
334 8056
5708 241
1225 4214
2274 6784
6783 1636
2594 3460
997 2728
8843 302
7489 8522
3072 1798
8096 1181
4882 6369
8127 5881
6829 1671
7486 5259
7311 2895
4322 858
244 5487
10181 10601
330 7293
1053 789
308 10118
10252 8075
3331 7294
6623 5062
7294 7444
9120 4860
6489 3124
6254 8178
1024 7643
3186 6620
8917 6589
2305 1241
4952 5857
8238 2156
2488 1798
9910 6234
3696 7830
5199 8860
2273 10335
2013 9926
5831 2846
4113 7636
2818 9042
3085 3156
1921 226
4361 3009
1776 4360
2776 4861
3321 6154
8614 2640
21 308
1915 4002
5566 6168
10570 1455
8831 2802
4860 2604
6924 1430
10435 10206
2331 9172
8843 9957
1451 5228
10447 7482
4452 7995
2320 8002
2804 4448
1917 9574
2126 6016
5341 7129
2988 8789
8750 2701
998 365
1026 1214
4067 9807
9832 253
10456 8719
1616 10121
5472 5831
6057 2899
6286 1572
8857 1227
3783 5844
7339 3387
934 3595
1791 1197
748 5020
3236 8835
949 7339
1224 9265
3446 10335
7920 9299
9798 8075
9193 6940
7352 8489
8551 8386
8092 6822
7026 4156
3956 2571
3884 6357
9297 8252
6007 7253
8826 8506
7828 10116
4939 1199
9299 8653
10335 322
7959 8621
3417 3036
10415 1445
2827 638
6154 1229
3738 858
2228 1179
2799 2147
6141 3193
8174 1226
4239 8889
10147 10303
1228 4037
2591 1224
2064 8835
8285 3508
5929 7987
3908 7770
6103 4222
8193 1781
2662 4504
2320 315
2127 8168
6618 7169
5885 5429
2802 9039
5093 2906
1231 8890
4619 5888
3280 1491
1198 4763
31 9124
6549 6589
523 308
6007 3513
1205 4617
1631 8496
7443 1191
3995 8368
641 7354
1226 6653
1236 702
6278 4067
9552 737
5831 8511
6033 1200
9670 3990
3981 633
9307 1197
2804 79
1181 3133
1206 5010
9910 7942
9062 9650
10435 6255
2836 1075
1249 836
7225 664
4183 6664
9579 7657
5781 625
8672 2622
10544 1239
1165 10624
9550 1192
4485 10286
8091 9547
7770 3812
2846 8709
6970 3206
10553 6366
9951 3371
5880 7182
3211 777
6354 3432
6541 2296
4861 6778
4860 1790
5091 1238
9877 820
8448 3527
2622 8866
8232 4716
7259 3090
2446 1161
10162 1200
8299 8129
9430 1550
2010 9014
3240 4942
9298 7657
325 6427
3987 6152
5929 3193
3374 5401
5396 458
7286 7277
3031 7129
1172 8140
6592 4924
4332 1090
4509 4370
1198 2622
8642 2147
9401 1108
4654 7063
7286 5438
2899 8426
4179 8821
4294 9521
4861 748
41 2264
8598 7922
6164 315
1788 1177
7260 3434
4696 2995
10220 6815
8036 10166
9214 9621
268 7850
1561 1226
5514 3992
5515 7253
7353 2609
8866 1172
8452 7635
2828 6589
8892 8819
6180 9582
1223 6007
9588 1371
9655 10450
336 655
1227 7289
1176 348
6363 3508
442 8262
2636 7538
10197 7768
642 1176
5350 6148
156 2126
1191 5939
4069 8368
1804 3725
5281 2421
3282 2100
2813 5438
2909 4839
155 4937
6267 7294
240 6167
908 8859
4214 7022
8140 6980
7508 8060
2570 87
3894 9718
7550 6793
4125 6145
6278 7559
746 1277
131 6940
730 5720
308 4140
16 7490
9358 5024
9213 8157
2538 10538
10613 8834
5396 875
1176 8311
8056 9127
4516 322
7445 5236
2533 1240
2884 4864
1908 6529
523 8409
7289 9927
4952 8448
10442 1222
8252 5951
4098 5561
8305 6168
1427 6983
10668 7689
10415 3545
5385 5751
3751 7340
1739 10220
856 664
5429 8595
6275 8577
1923 324
10717 4841
3576 1505
1172 6793
1616 4435
6057 7241
4873 1537
8683 8893
2176 642
702 6802
1214 10426
8368 10299
663 10239
4893 6834
9145 8427
2908 7791
3621 7808
3124 1065
10720 6152
6289 5545
3525 191
6013 318
582 5813
4247 1427
1926 1455
1372 3193
77 2306
5063 1365
1901 2517
6489 1221
8502 3295
8137 4617
7745 5753
6322 8191
748 2423
6686 8274
1334 7916
156 3639
2257 5473
5395 2533
4767 8350
466 1171
1209 325
1915 303
2430 9457
652 8290
6476 444
8242 8915
4488 2099
1113 8858
2227 10357
3822 2314
10456 308
8812 9470
10677 717
3578 10438
2206 8075
5708 9974
672 7157
2640 8564
1234 79
3792 3371
4297 8409
9175 6352
4860 7336
4900 6781
3602 1790
9262 5752
8295 1165
1171 6264
7658 9923
4149 2651
10518 351
4691 1361
1156 1798
7702 10389
7293 337
7437 3957
1558 1222
1223 1231
4924 4123
8991 4124
6942 4905
9982 9506
2307 4054
3375 7445
7293 1181
3490 5276
5695 683
6601 120
8757 10569
2804 8831
2261 8551
4225 10197
6656 5062
1160 2588
5561 7431
8417 1200
6007 2918
8823 1568
4509 2537
2253 8239
8609 8826
7599 5951
9900 6430
259 1230
4657 4567
3182 5514
2328 5379
708 6007
1537 8857
5234 6037
6368 9193
9070 1915
350 7633
9053 10074
1440 9873
300 2020
3156 9993
2802 8409
3156 3928
8280 3331
5514 1235
315 760
7329 8914
1415 1239
8826 4426
8829 3269
6896 3578
8825 2123
8471 9478
3387 1072
3332 10717
5885 1093
10425 8139
6106 600
7075 2827
4572 6736
4330 1171
5276 9299
9200 4860
6489 56
4619 3043
8406 1227
2486 1926
6503 1234
3383 10541
3528 9020
3432 5830
9456 1200
317 6044
8757 9258
1594 4029
858 127
6168 7392
5929 7289
2957 7436
3569 1863
414 7486
9763 357
6069 3752
2640 8091
5009 2469
1002 2433
10137 4762
4069 2272
1728 9072
8406 3206
2826 8273
6057 8350
10097 8893
6469 2111
825 1240
7063 1085
5040 3193
2980 1181
2869 7014
8139 7588
873 7489
5281 5062
6148 1901
5062 1064
5410 7263
1775 2171
2467 8828
7209 8075
5566 6331
4574 2178
156 8759
2730 4898
8073 8249
4130 1612
1151 5351
7293 1491
3907 748
6842 3755
336 3602
2107 2770
5010 1241
9401 6669
6489 8193
3054 7804
9837 7486
3135 184
7250 641
1222 8861
3992 3705
222 79
5929 1198
4332 9046
318 2899
2545 6242
2368 782
7229 3414
8232 5460
4622 9880
3417 1334
4032 9189
5589 10449
3704 1205
2319 1895
4861 3756
7451 3538
3843 10623
2823 1238
9257 10084
7598 2845
5385 3602
6317 3090
1214 1561
9481 9747
1231 7250
6137 6656
10553 4756
730 6972
2775 5563
156 8824
10435 8409
10442 9517
3147 8577
7129 1774
5830 7707
3516 7457
5091 7230
2920 6360
322 3628
4078 7656
1616 6494
10708 1205
7045 1205
2129 3583
4241 8831
8892 2576
3351 584
10207 3530
1455 4280
5276 308
7292 5502
8690 1237
4346 6436
1182 5523
1428 2854
2846 3533
5022 8406
6057 2532
3023 4468
1200 214
320 2152
9128 8813
10570 3023
8831 8113
6617 5515
9129 3630
10435 10428
2609 1451
6490 1237
7581 5515
2053 9200
3704 10097
4043 6783
9782 6587
1494 3630
8986 7803
1013 9717
1773 9669
2282 1787
3298 214
5710 1073
1216 7753
1870 1198
121 3703
4400 1718
8843 1572
5515 6987
2535 1930
3280 6361
3906 1339
1206 2870
5566 826
2899 822
559 1176
3600 7089
2112 6730
2594 8280
5515 5218
1914 5504
7445 5404
3508 3204
4396 3576
3631 5028
7291 5525
2622 1239
5176 9698
4905 681
4722 5562
6314 1176
871 2592
315 1798
2152 3474
9317 4102
9820 5437
9918 9058
4860 10245
7947 2147
2700 8350
2640 6869
4903 1222
10318 4125
4286 6460
657 4125
345 1558
5291 8861
3957 6153
6106 4826
10279 6620
2640 3374
4076 8607
1181 2895
7746 4380
5351 8796
5382 8448
3571 4954
5821 8864
5561 8797
4153 3604
3332 1172
7132 3439
1235 3151
7479 4115
1291 2240
41 1171
1194 3060
5459 10220
7445 6830
1932 2147
6033 7504
460 2225
10374 9868
6104 7603
5004 1194
3414 1176
10606 1081
8577 2273
4622 3890
8882 2297
4129 9120
2730 8353
519 7980
1175 2003
10462 6491
3597 308
4952 1231
6145 3124
1905 347
1798 7489
9676 4866
74 7234
2705 2467
1229 1241
2122 8572
6214 7036
1653 1198
1172 10571
9439 6819
10174 2430
1987 928
2131 3778
4101 4763
5276 5303
10415 10015
5731 7129
3177 1111
3655 7293
3020 10333
3404 2704
1205 1144
3164 3378
7017 9910
2531 4630
10216 3348
9069 3123
8406 9506
3848 3156
342 3851
9321 5374
4041 2774
3138 8116
1205 1446
9111 6123
9397 1172
6359 7229
9372 8890
1911 859
10149 1905
5426 3280
6137 4900
4078 3715
348 1177
2692 3116
3576 8845
382 3987
4289 2516
1175 9248
10615 10181
155 4978
10712 1720
929 2519
4633 3908
7998 5369
7421 6314
8810 3489
336 638
3908 3437
731 6417
325 8065
1757 5039
10691 7065
1179 8878
8855 1206
1202 10420
10624 5446
9985 1774
8754 3645
8835 2241
2326 173
6958 3227
10568 4668
8861 8737
7583 6677
1554 10435
315 6918
10245 10190
4861 5986
9825 7444
2920 9194
6253 4843
5793 6491
8451 1653
1196 2322
10435 1229
3414 1624
4645 636
5019 2433
2127 6777
8088 7640
3534 1849
10687 8427
10418 1334
9215 1938
8409 641
1215 10435
2949 8512
92 7565
3491 8690
8074 7522
5014 1674
7129 3678
9219 6154
6139 2699
2973 7643
2269 2802
2276 10635
9836 1930
10717 2367
8257 9559
7445 2513
3402 3892
8796 7180
3679 231
8139 1192
3092 2466
315 1205
2416 7643
9843 5061
1517 9058
1238 8922
9432 3913
6716 9299
3749 8953
9532 8091
9214 2324
1172 6225
6830 3544
3807 7612
1231 297
6369 8824
1171 9571
1214 7074
4845 1097
9634 7897
8719 9056
10397 5720
7086 6891
8389 8263
2894 864
7844 2645
594 10717
5091 8495
6506 7447
6277 8835
6368 5065
2234 3060
1836 2622
4926 1480
908 8169
3089 1575
7746 8390
1228 3181
9926 8116
10046 3048
9451 113
5951 9910
9519 6793
3715 5751
8517 2665
7508 9947
8831 9120
1268 3439
8140 10319
2543 8299
322 10625
8823 8412
10150 8834
8699 7897
641 5025
6884 3234
3092 9058
4142 8620
9997 7827
2013 4776
4173 79
9526 6430
7245 1228
7862 2368
3138 2010
721 654
1181 9908
3204 7339
1517 4504
7293 6361
1171 4690
10571 10429
3491 6824
8139 3090
10281 2873
1199 8409
8542 1449
4567 401
2923 10149
8975 2663
3987 7538
3452 7478
8056 10602
3090 9008
6656 1835
2221 9585
6265 3421
8056 600
5716 3123
7658 320
8139 8189
9115 6448
1175 3297
1896 1178
9423 760
7074 3475
7748 1222
3315 1198
3072 6472
2658 1791
2902 1427
7735 4155
5145 2451
1383 1176
1227 1239
3206 6801
4418 3624
7517 7129
10243 7292
10635 7623
1736 1086
4943 4161
7563 9181
1199 1229
2466 7612
2923 6297
7336 506
9120 1274
4776 5736
2836 8515
8691 1172
317 9313
8201 7743
9661 3489
4847 776
3124 1849
1687 1923
1206 1176
2157 678
7533 8089
9320 2920
4571 10303
3262 6827
2776 5857
9388 8849
8890 4230
3297 7504
8682 10472
9736 2493
9955 2292
7352 10245
2647 1171
7055 6956
7711 4332
7292 9212
8056 4214
5797 9075
7736 7700
337 2756
999 8709
3519 3090
3250 8177
3706 433
3580 507
4076 3509
6822 4103
3233 4394
4826 8813
8823 7378
156 2830
10717 7746
155 5519
5355 9696
4125 1223
6620 4129
10162 1225
7744 1552
10717 9779
3280 10048
10447 7199
1226 1209
4291 2149
1237 3031
1144 7014
3273 9321
1171 2383
8543 2899
6726 4098
7218 348
2992 6726
8690 9091
951 1824
5986 4085
8377 3704
2302 3208
326 3908
3474 8551
7306 7919
6822 7360
3703 9229
9401 9014
2433 5788
5494 10435
2869 8496
2640 1226
916 9517
2577 641
720 7736
1915 9493
7746 5386
1915 2591
8991 9357
1954 507
2992 188
120 3726
6528 3749
4918 2622
4357 1066
4578 2053
3956 3134
523 811
8795 1724
712 1064
1517 5561
702 6989
8265 1113
5544 1093
5037 641
857 1205
4079 2640
4709 6716
336 8502
7496 6168
7229 889
356 9286
7768 7293
1787 8823
5033 1537
8081 3847
2517 8350
2886 6457
3310 320
4181 6145
322 4900
6073 3631
566 3429
10034 8592
2380 7830
2804 2267
3282 322
307 9899
7750 2804
8609 3908
10377 4230
1790 3091
4861 8426
526 7186
1225 4135
710 4408
348 318
3588 1187
6782 1175
6038 8056
3655 10678
6298 1919
3429 10435
846 2210
1191 4446
1171 1466
8189 6314
8823 3786
4926 326
9537 5104
301 6168
6625 1175
729 4297
1176 3151
9647 3627
10450 8502
2457 4282
7707 709
6152 2347
1798 3209
3115 9781
347 6542
9018 1223
4618 4522
2544 5515
8245 2886
5563 7569
1566 5324
2299 10630
2466 4138
8890 9772
905 1798
1387 1229
2090 3336
7508 4546
1231 1757
7157 1205
1241 5545
6270 6548
111 9044
8826 10134
9298 8035
7989 929
8823 1901
2663 8858
10415 10574
8893 2514
8139 10166
2267 8844
3622 9621
3182 3243
3536 3205
6390 4018
5515 297
8193 10455
4331 2131
4760 3889
4037 10232
1404 3072
7387 6321
3491 405
4074 2157
5562 5186
7929 6782
132 1228
5078 3280
6360 7596
6490 1194
10333 10174
2154 6490
1225 2276
8813 4640
1235 5585
9395 264
5305 1240
7083 6361
255 2262
6558 1237
641 6851
347 9753
334 2288
8380 10452
4604 5517
144 8822
4861 2253
10544 814
1973 8812
3404 2804
9997 154
4934 5872
8426 6039
8427 7229
5010 2014
8817 1179
8768 5073
3371 7557
10084 6040
2493 1261
348 682
857 6853
5054 4449
5951 1233
1517 3666
9797 4332
3705 2774
8701 9511
9129 5472
2472 5929
6148 8849
4783 5338
5831 7129
10334 2465
8350 721
5389 641
1361 1071
3988 7294
1241 10245
2640 6016
3866 7291
709 2828
4861 3544
5292 3908
5376 3203
5752 8749
6017 2383
619 4517
7658 8849
8802 6824
1835 7329
7918 5276
435 6891
1227 6620
1491 9120
4929 2504
2692 1223
2776 9650
4297 7594
6506 1192
1179 1197
6154 5091
1191 7919
1222 8491
9400 6366
8201 2157
9118 6830
7090 4214
2206 9120
1224 1225
1206 3991
7533 183
579 8843
8759 6657
2758 9020
3153 1096
4850 8255
1790 10513
6549 3509
2924 1200
1726 5933
8826 2653
1214 1215
3261 3655
6044 8427
4861 4814
6955 7603
6617 5156
3387 5895
3329 5514
10712 8522
8117 9021
10219 7033
6589 8684
4456 2835
5384 6504
5542 3151
9733 10435
1426 2240
10235 2086
2157 71
4619 7496
5073 7193
3361 360
3322 6016
2903 270
8093 8811
2131 8178
3217 10601
7504 8829
3668 4116
6057 2131
1905 1799
1225 7533
4861 1602
1240 278
2866 4183
7546 1172
3655 4918
6488 3839
8139 159
10553 3755
3387 3910
7779 6456
9306 8975
9800 4180
4898 7292
3032 4974
1428 1224
7486 2356
7229 3193
8812 8886
9348 892
1491 4884
2501 8709
5356 3666
4877 2010
7854 1382
4861 4289
3507 6372
762 8560
169 7187
7294 6739
1196 3595
2517 1171
7517 9120
3051 8135
3015 3329
9856 10629
8410 1171
4003 7220
2466 1175
6038 4126
1365 2906
4887 5504
5398 3781
3778 2273
1653 7292
2276 77
1231 9927
1038 8407
4000 315
7746 414
638 9002
2342 3848
4791 2053
9175 10524
10446 7635
2640 9768
8834 9211
7338 4900
1022 8269
518 8320
8135 8508
2397 1197
3090 231
3151 722
6424 6286
560 4446
1002 8137
2267 4646
5545 1209
9221 10377
6807 2457
4098 2537
5281 4067
4079 7720
9349 667
6619 6589
2331 2833
7291 4206
5986 782
9588 2320
3244 970
1171 1943
4622 5868
9518 9534
5281 1653
9348 2493
5752 8849
638 6723
9040 7055
4089 8178
10098 2577
9502 2577
3752 830
2319 7481
315 7623
6278 8002
7736 1620
5211 3702
7580 2242
9973 342
6171 8447
10170 5831
10307 8939
1191 3583
7205 954
9002 8201
2178 4709
2629 10501
1949 2147
2487 6525
1225 5710
929 8368
1362 652
79 414
472 3588
9058 8861
6265 8709
7352 5870
7190 5813
5389 4123
4070 5566
335 1915
1849 8542
9492 1526
8014 3234
3124 2905
9448 3385
41 10694
8684 2210
3619 6793
2430 7504
9856 5386
5462 8892
6165 8426
8313 748
6049 8496
1215 237
2900 1675
3024 7489
2919 3416
4765 1175
10547 7022
10626 371
3872 4633
10663 6602
2128 6558
4126 7336
7508 5710
10307 2840
143 7612
188 315
410 9333
10313 8352
2640 7292
1222 3994
3125 9973
7287 7508
4123 3838
7491 3499
2775 5923
325 8409
2976 2276
7028 8508
8929 3295
3193 5929
6923 637
394 930
8741 342
7557 6761
7289 8353
6361 7533
8392 6268
8511 10626
5570 3746
1491 2018
4076 7779
9511 1197
1334 8574
8834 3848
6987 905
4067 9622
6314 879
3125 638
7720 8834
527 3089
6608 5239
156 1544
1206 2830
6918 2873
5255 5813
5481 3204
7292 1236
6764 1201
5073 9243
8609 10667
4125 3148
175 5458
8189 6007
5929 9873
6975 10162
8486 3601
5020 4069
1473 2226
9636 1172
1181 4214
4617 6119
326 8238
342 9645
7642 8712
4129 2960
318 7569
2213 6739
8754 10667
1228 5505
7914 7533
1789 1223
8735 6895
927 9937
10398 9526
9787 10409
6896 5049
1915 10287
1063 1849
8132 2395
7786 619
2510 2881
1016 6427
8717 1143
6008 9490
5637 5235
1453 890
6542 6379
6696 3909
10162 1172
2902 2840
3155 7055
347 4903
914 1028
7502 7083
3851 1234
8834 1388
8855 1221
9531 2653
3447 6085
8759 10303
2509 7456
326 4859
6007 5305
6154 4546
8431 2815
58 6579
10299 1191
2240 7643
3138 7488
4903 9873
9068 7421
4810 4810
2224 136
5462 2421
10081 2053
8232 3583
2647 1567
121 4370
7656 5515
6444 4633
6619 2240
325 10043
325 2663
7286 7445
10570 337
5831 1199
9018 10641
3491 8406
365 1194
8855 2688
7612 1240
10449 6427
8823 718
4776 10464
1776 1526
4633 6007
2538 3346
8448 1859
6145 4643
6594 2433
8991 8231
4426 7486
6935 1209
7746 4067
1484 79
10065 1116
5561 325
4459 1480
9286 10571
9401 8140
1237 3631
3851 8426
3489 8075
1798 10049
3491 8684
2163 4668
6717 1181
7250 944
4459 4127
2846 1238
8056 3655
1233 10166
7088 5986
2293 9850
3263 1718
3953 10435
2610 8299
2329 5561
9577 3992
3115 7291
8709 7483
7971 5710
8902 5522
1817 5391
318 6656
10623 8864
2466 10243
8517 10435
7845 9820
173 7743
5929 4101
1701 3297
8828 2650
10554 5514
8716 6154
4523 28
1935 2754
5010 3375
4662 1408
9044 10191
638 9526
7353 4580
4826 8835
4113 330
1846 3715
7914 8522
9636 252
8129 6240
3188 8604
136 3644
10149 2330
10435 7897
2206 7656
1750 3805
9363 1235
2640 7735
4214 3579
1772 588
1148 8115
3206 2158
4194 9782
4641 4210
79 7779
1435 1227
4037 6228
7940 3959
4115 4082
357 7215
10106 7948
4383 6638
2626 8621
1739 4127
9698 3649
7768 1901
6168 6057
7557 9484
3385 3164
6692 4127
5494 4110
2694 1237
3429 322
7833 6056
44 7304
7031 1176
4069 7336
3260 3417
899 6462
449 1555
2061 2600
4702 4064
8534 6490
1624 7726
1437 2082
1095 5437
7809 3151
7656 2571
10304 7658
322 7916
7292 6369
4157 1202
3703 2724
3533 5831
1172 4151
3654 1223
8286 10303
9336 3205
9530 3904
8029 6915
9484 411
2137 1165
1881 7793
3635 912
10118 8886
8352 342
7602 5929
6461 7017
8406 1172
7916 9895
3414 8137
4879 8392
570 8427
5973 644
760 6369
6142 5636
8564 1168
5487 2178
10397 1235
1671 4974
5024 1237
8835 1491
1238 5929
908 8128
4573 8242
406 8285
1194 5636
8128 9337
992 3496
781 2862
7501 491
637 1849
1202 7021
1200 8685
2920 1573
5515 2640
3282 1910
9588 9047
3920 8291
7423 5292
4775 6520
5831 748
357 8132
316 5460
1229 8168
4804 638
3622 5562
6366 7666
3055 4018
7525 4735
2756 7804
1898 474
325 924
6691 4903
7735 8486
9042 4566
9696 10209
978 7739
10220 5865
7037 3851
9541 6783
7286 4196
708 9534
5563 8906
4836 5794
4578 1237
120 1170
6554 5998
8624 1093
8741 2457
8826 8514
5125 10147
5929 10536
2622 1148
845 1445
4353 8830
315 3544
103 1206
1000 9129
2478 7636
254 2465
9622 1517
1224 8426
1145 9546
2929 9518
1198 692
4619 3267
9833 1727
8454 3167
6503 7656
4546 6739
5637 7214
9040 10473
10415 7201
10428 8493
8129 3716
2542 9875
6200 6433
642 2367
10148 6714
10217 4120
6793 3138
6118 5306
9987 3156
5361 9040
9972 1194
4458 3374
1230 6549
1761 8519
3666 155
4776 6520
8391 4903
7522 336
8993 1076
8683 1429
7603 4150
5673 696
8486 5093
6489 1226
314 7253
4129 6059
5544 9451
1171 10221
7495 3902
366 7486
1369 2253
8486 6780
4523 6143
2338 6692
5276 1240
4537 10240
4103 177
3992 1768
9192 5276
2952 6366
9839 6783
7283 963
2307 2776
8959 2846
5531 3026
2640 6615
2648 7421
7533 5276
7636 7920
8515 10209
8502 9974
8517 9069
7438 326
8441 6875
2252 253
5752 1507
7686 2640
7623 4640
5281 4332
2272 7339
77 1183
6619 7642
1544 3576
1209 2406
5069 10448
3369 10435
348 9222
9115 6368
3755 4922
9287 1158
10426 2687
4538 5459
4183 1233
8029 243
9696 1491
9672 6350
1312 8128
4249 3879
8864 8178
9485 4332
3206 6148
8810 348
347 4949
979 1229
6542 8890
2292 6199
5916 9785
4250 156
6826 2802
908 7289
8857 7808
3154 334
6570 293
1544 745
3490 2584
8129 7309
1238 7251
8238 5040
1270 8818
2569 7914
6242 8859
6190 6503
8502 9236
9636 6137
2977 4157
1172 5544
253 4149
3414 2069
8323 2828
1202 1719
8891 2123
8827 8834
1716 4285
5062 282
5566 1215
6617 5929
9689 5711
3490 2257
6366 1198
7293 6154
2010 3667
2229 6361
2213 6842
347 9605
9532 1199
3956 3047
4128 8177
1241 1197
822 7506
7770 4341
7537 10243
3509 1206
6145 2178
7678 5939
9659 2948
5563 741
6490 1382
9190 10449
8409 3046
9299 6954
7537 1837
1235 9866
2609 1491
4125 2647
2686 6256
9957 6007
7197 4098
6548 4324
4078 9021
2226 4883
10717 10085
1624 8813
3092 5514
1233 6589
3536 8137
3894 6490
7845 9579
10456 2575
6333 8076
7584 410
8406 6392
1910 3470
5520 3267
10197 4458
7677 1176
1898 8254
390 5939
7444 2647
5939 8570
1735 1907
6915 4342
10636 3631
8823 7289
8818 1223
3566 2242
1144 1206
4900 10378
6461 1653
6225 8321
928 6055
1271 3747
675 3330
1790 3218
6448 1175
5939 9926
1605 2827
1697 1171
1655 8138
3205 9613
7897 3423
6571 8056
7331 8950
5801 4503
7293 7743
8830 2433
2843 3597
4406 1219
8829 1624
1145 7080
3489 2949
1273 1526
10723 4864
8139 2158
5928 2533
317 9210
10717 8709
8075 2923
7756 8530
8831 2127
7293 5042
641 5446
5736 4883
188 5031
315 9649
1427 2804
1082 5595
9138 3491
336 3780
2018 9011
1077 3282
8368 8431
1429 4046
9551 5563
8991 9211
335 5986
1231 8454
8197 573
8262 5317
8759 7183
9673 4271
3806 7897
3043 748
6987 1179
2568 3491
3792 3115
8093 4370
2457 10220
9236 267
2533 7738
9655 1798
6842 7998
9219 9120
8273 6697
5243 5288
1525 4214
7831 7289
3119 9298
9064 3044
8892 1192
1148 10499
9424 1748
2326 326
8147 4247
300 766
3501 9174
1192 2075
1000 5951
10712 9320
745 914
9194 7806
9521 9947
9519 2453
6620 6491
1215 2383
7065 5514
6154 10162
8858 4210
6685 2126
2645 8864
7088 5637
6225 3669
107 10243
8090 10055
9926 1171
5545 3090
7290 4210
7129 8361
10362 4684
6274 4781
3572 1175
4826 2045
7439 10419
3156 3310
7746 3132
1429 7920
7339 7612
7508 9954
3206 8089
5887 5907
9120 3559
6549 5176
3015 2653
6491 3839
6361 10696
7351 8134
6784 2879
3465 4841
2467 8624
2292 2550
994 2640
9656 8548
2648 1192
6211 3827
9070 3998
1926 2153
1226 2804
4578 8831
4765 8443
9058 4156
3780 9913
10232 1624
7289 1171
7129 5010
9621 1565
308 4420
7351 347
5911 5929
3404 4248
8718 8991
7603 3755
21 813
1445 9320
6670 860
1334 317
6148 1798
8797 2663
3310 1175
4268 7098
2604 9190
1230 9021
1171 1504
10181 753
4996 6148
3090 2072
1527 6368
910 7525
7656 7658
6157 519
8871 4860
3197 9877
9014 2728
268 1926
5637 7146
3280 7291
10146 8426
10438 10280
8954 7249
8901 8836
1453 8528
2840 155
10712 9866
4187 1223
9425 3155
3115 315
2221 10314
9527 7770
1863 4830
1191 8406
1199 1229
3409 8006
3908 2674
2592 1222
6512 5514
2358 4566
2648 4249
2276 3260
7908 7367
4566 8882
10105 2609
4514 8142
8496 1197
4128 4125
2049 8857
7919 289
8496 1636
7293 4951
5148 2335
3532 348
10428 6280
10623 6215
347 7229
7742 1770
638 2264
3882 6235
5566 5948
7344 1168
8677 5276
6274 8496
8846 3785
8893 3654
479 8705
1202 9063
9877 10362
7717 7043
7681 4942
8587 3963
10418 2176
6756 318
9463 6361
6756 1221
7061 4903
5544 10149
6658 8138
6351 10389
1110 4818
3189 2837
931 3685
5318 4674
8390 4129
6351 2270
6190 3070
7214 3439
8512 6938
2122 10630
2006 9401
402 8056
3088 3269
1219 6226
5566 7916
7246 1379
1699 6209
6491 8990
1202 641
4100 5119
10197 1229
4067 10717
8823 1572
2938 5033
318 2774
7488 8771
7286 1584
79 1926
6698 7294
1181 4571
253 8866
23 6007
5589 1237
6104 7340
7251 7686
7489 9943
6548 1199
4069 5155
1799 4246
2927 10318
8038 9993
8279 781
7062 7129
931 2349
7508 5042
8587 273
357 357
9090 5599
5929 7643
342 9175
1221 1543
3782 6232
7533 2533
3123 4219
9697 3355
977 7731
9185 10641
3654 7670
8515 8139
3429 2640
9175 8508
8093 2698
5001 2640
6397 1179
156 6934
5951 8088
1271 8137
1181 4289
10303 4248
2410 7508
2108 691
2568 4123
2319 6989
6461 9803
2013 3630
6492 6410
9760 7920
6044 8955
4571 1917
1653 6359
3576 2916
5336 9464
6343 6427
960 5514
3167 3273
8075 4858
2467 6366
1556 1491
9063 8426
9526 8486
8709 2775
9215 8528
5592 3863
3091 4458
611 7540
10282 1945
9299 6016
2815 1024
10435 9042
5010 6444
7960 638
1226 10699
8515 8857
1171 79
7489 5398
2013 4974
10698 7096
8832 1231
4937 2730
64 7610
8624 8574
1175 3491
8140 3705
8551 5059
8813 4446
1834 7725
5013 7216
8090 8448
155 9063
2550 2611
9018 7770
6228 6347
3304 1367
5589 8502
9582 1235
1197 1491
5318 7685
8431 8812
1219 8604
7129 4129
3424 1921
7481 303
7259 5281
7718 8823
2663 2804
8056 5879
2467 8527
595 3596
2802 3851
7743 2363
3332 6289
1194 6549
4076 8527
838 9382
2629 7591
908 1194
3024 2137
782 4969
5505 1555
1202 10335
1199 342
10435 2047
5831 4925
9579 3156
2537 8361
6647 716
7499 5514
10484 4297
7623 9214
8551 7288
2918 3310
2712 308
1236 1179
5515 9986
8409 6898
1221 9104
7025 6702
7735 3764
8893 1221
7292 4732
930 7678
3879 3778
8818 8923
8879 10532
10245 3156
6533 9629
1572 8486
6793 4926
2034 10176
478 638
8502 6539
8820 7700
7294 5514
410 1566
9531 6987
4994 9115
1624 10197
8508 638
2663 2176
2538 8771
4861 1450
1773 9579
9668 10447
9667 6478
8486 8093
1926 1000
1229 4231
5276 1199
4596 2240
8939 10162
10435 1226
3662 8871
9196 1735
10435 587
2537 9548
414 9972
2457 6655
439 2131
4898 7055
5929 6683
2920 3576
1982 7581
6522 8835
6940 10631
4765 5281
6709 1572
185 682
4127 2902
7229 3139
7720 1849
9973 365
7088 10613
2221 1237
1384 5563
7534 2858
2647 2663
4130 10558
10362 2877
6570 1182
7496 9195
8514 1463
10307 4028
2813 5706
620 1221
6646 5569
9179 7565
1233 9972
1219 1227
2267 2640
9401 1222
6364 7229
8088 8565
10303 662
8823 5865
5986 2997
2604 6290
6286 3489
6619 3267
4076 6148
1202 8313
8426 10264
1226 2543
1175 927
2804 8716
10541 10197
5929 9588
2035 3423
1164 6549
3079 5636
10402 4156
7508 4128
2640 2313
6656 10334
1453 8889
2798 1209
2840 8864
8178 6548
3156 9974
9299 5515
10428 7336
8232 6714
3747 2776
2319 6952
303 6361
718 1206
10367 6623
7221 7658
2961 2775
3319 864
8759 8792
4335 3864
3193 2813
6148 8858
5276 4120
2640 3279
5768 3754
2276 7658
10303 864
8189 661
8835 3631
3123 3147
7017 9138
1926 7837
4619 893
6071 5295
1012 2210
2298 5813
7631 8891
1234 8858
7897 9395
5830 8406
4494 3387
7291 318
868 2298
926 2510
8929 6923
326 3690
8367 4810
9488 4657
5169 5522
1452 10626
5515 1179
6496 4450
6090 10021
2042 8939
8129 5831
6548 9919
8896 8683
3784 6037
4128 8878
3124 2257
6758 3003
2368 4214
5986 1491
2257 4249
6491 2266
3154 7218
2622 1882
7750 9546
3656 8137
9650 9451
9450 2250
7496 8406
3252 5313
9660 7414
9014 3738
3134 5562
1173 5601
4297 1078
1194 8392
1231 5880
6372 9321
5586 1179
3374 6801
5562 5346
2866 6504
8506 7635
6359 1183
10485 2573
17 6971
7763 10450
2342 4197
4143 9005
5566 1225
4231 7221
7980 97
1278 7502
8861 7656
1228 134
10260 661
742 6055
8056 247
4280 4264
3419 3783
7339 6542
3866 1491
317 5022
7920 918
1548 7259
9957 6286
822 3851
1753 519
3071 8991
5093 5831
2276 2301
9087 2206
5830 9643
8820 1524
3727 1191
4126 755
1898 3715
10166 852
2591 8374
2804 8075
1120 9954
2465 1181
3375 1572
10245 8512
6542 6945
10419 3124
3851 6620
9120 8200
9926 6000
7627 9760
4195 9599
8431 4905
9175 10235
3124 7090
6774 2064
3015 9085
1223 8104
10389 2537
1205 1231
2899 7739
8684 7832
365 2814
8820 5968
2206 5895
8827 7129
3280 8178
4608 667
2224 2663
4214 5281
3311 6793
1493 1240
8817 7074
638 3715
1176 7979
2774 1233
1491 4898
1901 8140
8225 6361
748 5337
8446 6793
2252 1269
2410 1172
2837 1215
7293 8267
637 10415
1612 10660
2457 10162
188 6945
3764 8877
3583 6366
6726 1914
3398 9039
2084 79
9299 9014
261 7129
307 2846
3186 2490
3396 4968
9518 2368
4324 3231
1198 8368
6814 6480
8864 3023
3360 4776
1209 2882
3282 6549
2856 61
4214 5951
9652 1501
6751 5073
10660 5073
2211 1786
1181 2467
1228 3086
5385 1491
729 2299
9910 5566
5824 1926
5040 4895
4934 9649
4044 7293
2342 7218
7746 2240
8474 9478
3117 4233
9375 766
1772 1219
8177 5396
2221 8709
3489 8514
3701 8519
1202 9401
1175 3599
10232 9547
4699 6603
7329 9877
9000 2157
6014 1113
4640 10683
1926 1234
5965 8410
6265 2648
5515 10623
6225 1430
10051 155
4280 147
4657 1330
619 3704
7736 8551
928 6668
5240 3437
10335 1172
3654 1926
3208 1329
982 4459
836 1206
6943 9359
8138 2619
10332 3419
931 6923
3156 9546
4447 3599
3630 6286
5346 10197
2158 4130
6643 5520
2708 8825
8139 77
3093 5563
40 2667
2301 2467
2158 4952
6591 1561
3438 5200
4703 3178
7920 10134
8542 8361
2542 9973
1225 9210
10195 5599
5545 4781
10209 5819
2982 8674
1851 4812
8544 1231
6523 8854
1200 3663
6115 5562
2572 845
6747 3544
253 8380
9240 7075
3151 10177
4781 1113
5545 8417
2880 6689
5929 8320
4183 4347
637 6139
2814 9388
4333 4355
3029 3854
2457 4078
4078 3956
5240 1255
1107 2147
4572 6148
433 637
10298 9100
964 1691
8733 8148
1161 5360
1225 5494
5472 8353
348 10570
326 10519
10303 3993
1197 9540
4214 4128
6208 8143
7045 8903
4324 3023
6620 1192
2267 8825
342 4619
9209 3439
10540 1393
347 308
9152 1230
1915 3851
5929 7149
3389 7832
8714 6789
1491 7736
1192 5281
7234 10247
449 1238
4642 4861
8684 1227
8796 8409
6623 6677
315 6923
7720 7859
2656 9286
156 2647
8528 8056
2836 1316
2925 375
1214 10037
4578 155
6137 5515
3151 5566
5951 4773
8684 4435
1205 1254
9046 8056
8893 9910
8840 5073
2983 10435
4767 9908
1215 8239
10456 10435
4123 10435
1206 5817
1226 963
10250 1515
8770 8526
8155 9339
760 3336
1491 9193
6686 7658
8835 8825
1925 7289
6789 1240
1444 6225
1108 1355
4692 9974
4258 10415
2155 9017
7720 2368
7736 1200
10169 5976
370 3508
1176 7627
9401 8925
9064 10281
4125 954
1176 1238
6506 8587
4393 3193
7737 1225
2433 5073
3839 4462
6616 8056
8526 8001
318 6570
2775 5472
1280 10447
6515 1160
7029 4102
3282 2505
9719 8496
1161 10162
3576 1491
8140 4864
9897 4436
1221 8517
2457 7469
5559 6450
10361 8610
10724 734
10544 4327
2766 6618
5968 5262
4370 8587
7623 2206
2252 7972
7486 9224
2017 3417
8189 7770
8761 347
1199 1491
1898 2835
5012 1229
4674 1234
2716 1723
156 4945
7651 2815
8348 5929
1537 6802
253 6177
6278 8592
1455 6930
79 6624
1757 4874
9395 10544
3205 8260
3768 3621
8445 641
8101 3474
1156 10420
10197 8426
5394 4617
10449 7731
2210 4495
10450 6281
10409 3204
9669 1172
326 3237
23 3230
4403 8406
3079 4125
2336 6359
7920 1171
6140 5272
155 8114
5951 325
4826 982
8139 7486
7506 5276
5211 5276
1179 8692
1205 7058
7336 5494
1775 1197
9002 3908
2815 326
3193 1179
334 1631
8486 6575
9434 8734
8678 3164
9807 8825
2551 7832
4298 5566
9823 2226
242 1583
9521 10221
3432 213
2802 9259
1096 1773
470 6891
6549 41
9239 7329
1234 7635
6620 893
6964 4069
9200 5929
1782 8866
8410 10273
6528 79
417 8409
831 10431
2648 21
7707 9656
2609 8454
631 6065
8854 1926
5563 253
1197 4851
3667 6619
1209 1238
2865 4067
6305 8574
7517 6361
10303 1491
7292 8528
4862 10402
6289 7540
8709 10197
8683 1238
4982 4164
505 318
10011 3507
9110 6057
1828 9469
3438 7525
8736 8889
2756 6289
8486 1205
4619 638
3090 7601
5515 7491
8551 1334
4456 9636
445 4765
8378 5396
2394 449
10181 8767
2142 7804
5515 7286
7336 3157
5971 6962
3956 322
1702 6152
1240 3193
1921 982
9765 860
2242 5748
8795 9751
1921 9397
8515 7743
5636 6987
1196 6683
4458 10121
9527 2899
2537 4183
10026 6190
4250 7249
8189 8913
7580 1192
3544 8448
682 2713
7289 3414
9511 156
3786 1018
324 2771
6154 415
5005 7635
3631 77
5787 6172
1324 9466
6512 9317
4905 4988
2529 2572
8002 10357
2903 10386
1214 1230
6488 6822
6733 9910
3730 1175
3123 6491
5563 7246
4688 9511
7831 552
239 9022
8502 7919
8242 8093
642 5776
1191 9869
3429 7581
9449 383
2321 5963
6689 5894
1191 10572
308 1440
1215 7307
6217 5042
852 2207
648 1225
4124 748
9868 6228
8797 5964
8178 9698
4151 8609
5234 317
9287 10684
9506 6232
1980 1839
6015 3138
3716 9718
4163 10513
9904 10462
2645 3206
156 9046
5702 365
893 10298
6277 2899
5929 3749
3598 5868
6430 3418
616 1798
9053 654
9997 4125
10398 10322
6278 4860
5438 1222
2640 1234
3206 3608
10570 3151
1224 6490
6234 9233
6015 494
7573 5240
6133 6361
2010 8823
5595 1276
2652 1175
8506 3703
7336 10378
8855 4076
10435 2774
2133 8835
4434 6365
5408 3147
9892 1241
9190 4213
4902 835
8844 6789
77 2575
2904 7218
3269 4022
6825 8449
892 1355
3151 7656
1525 8410
1179 9972
7920 2267
8835 8409
1774 7030
6869 4213
9847 7289
4370 10221
8001 8075
1172 2302
2846 649
8828 9057
10060 10220
10085 9357
3260 3362
8353 7533
342 7972
7292 2365
9625 1914
9316 1226
8551 7291
2802 3838
183 9298
8834 5353
3583 9137
1517 9316
8719 7834
7486 892
5785 325
6372 9505
8511 6931
465 2281
8855 8835
6148 3788
2033 4026
7354 3115
10276 10303
9632 7164
8871 10099
5005 7249
10415 10698
7339 1072
9200 1995
709 1182
4934 1175
6424 4634
3435 1679
1224 2815
7838 568
1225 2006
1901 5059
10318 9253
3157 7129
8811 253
7009 3529
5434 10504
8528 8991
1227 3631
7218 5305
7218 3282
10148 8051
136 7068
6052 7186
1773 1235
585 2467
2126 1881
3703 7549
2576 7168
2150 3136
10162 9345
1851 1157
2276 7916
7292 5126
150 7557
2524 9775
8089 433
8459 8991
9011 347
1198 928
5637 5341
1506 8816
9120 1382
7259 8431
4914 3990
1199 3850
1221 3012
1215 8511
7445 6016
9858 6154
9433 4454
4852 1677
3778 843
6793 2279
5561 1238
7083 2382
6225 1197
10063 7566
10105 5566
619 6148
8175 3166
6036 1238
342 10147
8746 4124
8359 8056
86 6746
5133 1175
852 8903
172 852
1451 3607
9955 8611
4125 995
3225 6783
1670 6487
3510 2823
2279 2276
1202 5566
10220 5517
9873 3581
1660 10162
7658 5863
3591 8050
8855 1630
3208 8457
6007 6369
7216 8913
10197 3118
1362 7278
9192 7293
2302 6228
3422 10435
3684 6529
2221 9650
5487 6490
6007 8860
1787 9397
3770 678
1002 9397
6008 1799
5459 7187
10717 8140
2889 1166
9193 1175
4776 7293
9697 9655
1491 1698
5281 8864
4871 1013
5929 7444
5396 8516
8178 748
6923 7659
641 3579
226 315
8835 641
8239 7973
1143 1786
1223 9021
6793 16
6168 9846
8120 1202
1491 1093
3138 5545
8406 3987
2176 318
8810 6987
3070 8132
8823 6360
4215 7738
9636 5897
155 1099
4643 6119
1063 8515
9253 8890
5386 8515
1491 1175
1238 5318
5520 9926
514 7968
2728 1191
3571 6829
7707 967
4929 4126
8890 6489
405 9588
6686 8620
2274 9863
7603 7471
836 7508
156 5949
6152 2165
7086 7215
9115 6898
3329 3433
2640 8823
9508 1176
3815 7735
2442 2353
4905 1517
10191 5536
10435 9654
4918 5514
6007 6793
4644 2923
434 6270
1198 4898
3267 5093
3597 6525
7750 6549
8355 6360
9418 4370
7339 1172
2434 2154
8075 3752
8572 4340
2141 7423
1176 7403
8056 2654
4324 2535
6145 5768
5710 7541
1027 3043
7922 7658
6783 2038
2959 1198
4446 8508
10408 6793
7289 7656
7445 9599
4355 6344
7365 9185
320 6597
5329 3310
753 1230
8316 6444
7421 9848
10570 2845
1899 3783
3138 7242
10371 1905
2131 3280
2592 6507
4329 3894
8574 10104
3778 7743
8745 5281
3794 1261
6456 7278
8551 2640
1093 3156
1364 3704
2276 303
7190 206
4249 7251
4123 3661
463 127
1785 8225
1494 8274
6314 1680
4709 4937
938 8857
2990 1200
4271 180
8426 4130
1608 3908
4076 4731
4928 3946
2155 6007
6975 77
4214 1523
8879 2648
3848 1873
4826 1176
236 320
882 2016
9713 4070
7055 1165
1172 300
2401 9063
3392 854
3907 6148
10035 1772
161 2593
6168 5276
2430 8881
3792 182
7997 4861
7506 3602
2386 9526
9783 1091
7289 5127
6131 1198
6055 2137
3447 3757
5510 7617
7229 4938
929 619
5929 1172
4765 5459
10389 6135
641 3798
956 6793
8139 7488
4129 456
7623 4123
1616 74
5024 1099
8496 8631
6739 9129
10389 2298
6923 7340
1719 7806
4470 5035
10607 1773
7286 1175
2052 10469
7743 2466
2206 1197
1563 161
2147 3418
9346 374
2607 5957
8239 9294
7489 1142
9367 1181
7744 852
8512 4338
7588 2537
3751 7703
2962 9992
1222 1176
4546 5986
2273 5073
8826 8619
3794 1943
6683 6081
2812 7496
9358 2081
4295 9189
5208 6696
9972 7525
600 176
7912 4868
4037 7601
7286 1926
7603 7218
4129 5408
317 9151
4126 2547
8975 4952
1790 1440
2154 4404
1499 6696
6954 893
8686 1240
4204 6872
6823 3222
9532 2487
6782 417
2813 8827
7940 1905
6365 1199
357 408
8225 7088
2427 3241
2648 6007
342 1175
1175 252
1495 2155
9697 6226
1221 1179
1176 5988
9400 1903
325 5933
5507 2571
1452 7230
478 4067
9026 8861
7205 8273
8392 7686
1202 401
7384 3091
5830 315
7627 3495
1225 5389
2802 2259
8232 1206
4249 6923
1209 6137
4446 7365
5389 1241
3404 7915
6359 6655
10086 1172
10409 2159
3237 3534
4214 6683
8858 308
2574 8090
5002 1430
8406 8189
7230 3263
10307 9793
6891 638
6306 2467
7584 2265
7248 9067
10484 3576
2895 4396
1199 2319
2888 5389
2048 711
10682 8454
4455 6366
1815 2360
1200 1426
8517 8684
1148 8797
1221 10428
10613 7368
1773 865
1221 6785
2677 10431
6360 5506
7277 6357
9991 2503
5769 8302
2040 10668
1700 9558
551 6940
1226 8412
7286 4861
1227 1615
2687 3749
9120 6017
1211 7893
6621 681
9807 2771
8828 7496
5240 1199
4026 7533
7746 3243
1892 5562
4127 1491
9062 7441
2822 1206
1849 5545
9841 3481
3491 2900
5563 9299
8325 4333
6490 9299
2611 10544
5081 1564
8144 10147
5057 3023
5929 1426
2276 8427
4707 8075
10435 10553
7044 4567
4657 7768
6589 10278
5562 321
4770 6286
265 8392
5545 10149
3385 3282
2704 6402
10165 4067
10098 860
7770 6154
10335 1334
4668 6587
9477 6975
5276 6166
5011 2053
550 4128
1428 5859
4502 7095
1615 1491
4183 10720
8451 302
4814 8835
2332 7804
144 5304
8508 748
2549 2895
6361 6366
3794 9710
7486 9599
5951 8913
1369 2571
391 5423
326 1444
8636 10197
284 2898
5437 7015
1229 6166
10435 9910
1964 6922
661 7456
2433 5197
9120 10635
4861 7083
6036 74
7288 5534
4681 2493
7044 8636
7090 10684
8952 300
3441 8881
3441 6920
9128 2771
2457 8929
1002 4228
4861 3715
3729 2822
4076 9338
3684 7055
5012 7018
10553 1206
1291 5414
5894 9064
2509 4230
5112 4546
8502 5708
3138 1196
8269 10513
8825 10450
1251 2853
2537 8486
7508 3117
4965 325
7601 8825
6489 1224
1197 641
9064 8797
3240 3845
3387 7709
6793 2804
1197 1786
2217 600
7746 7129
5929 7291
10181 2155
1799 3928
3703 641
1113 8835
8515 5601
7955 7975
756 3944
3167 928
3956 5945
874 5912
7643 6490
188 2804
79 3205
6361 7566
9072 7627
3474 9387
3466 8908
3151 8855
748 1436
8820 8238
1228 319
3669 8835
6920 1625
7189 10671
6359 2574
8481 5017
1811 8350
3090 2155
6359 7623
6793 7250
8448 10220
7603 6145
7065 6542
5829 7344
6145 8406
5951 2154
1159 3860
5520 1809
9464 5446
7157 10416
1223 2654
638 7794
3576 3258
8590 7920
9997 1215
5969 8406
9536 1234
5106 8843
1175 2569
2740 9532
6152 8627
638 1237
10573 3323
6461 3167
2169 5936
4693 8749
5894 2351
8496 1757
1972 2815
4912 4861
5395 2278
171 6883
8991 3205
1428 6717
8508 5281
5281 8138
1231 1334
6535 4069
1166 9652
1886 8574
348 9363
7488 7129
7339 1224
8709 6449
7295 10389
6450 2533
8409 77
7904 2628
7578 2466
2028 2457
3879 7770
2300 3209
10333 6219
7744 1257
6646 1544
5752 9193
8448 9395
4490 2663
8849 2628
5023 4772
6620 4330
3619 6696
9120 1019
2335 748
6015 8426
4294 8108
1972 2534
2628 6063
314 4860
1624 7315
7376 320
8426 334
4774 7983
2653 1198
8991 5802
6036 3599
8528 860
2517 2053
10397 1237
8491 4964
6289 7357
7604 6064
1143 7294
6152 6169
8857 1187
2732 7129
6628 4442
10275 6873
5544 5090
7804 7893
8857 6712
2137 642
127 1457
5951 9284
6756 3779
6945 9972
6923 8161
1230 1204
584 7583
7229 750
259 637
8056 7770
5420 5012
4361 4330
1910 10698
308 3028
7069 2759
4898 315
3308 410
7329 7246
2447 9605
8508 979
2127 7612
5709 8051
3538 748
7735 7743
10546 7339
253 3125
1176 7189
1719 2872
6040 6824
4152 7988
2756 7129
6277 1084
564 3655
1791 1427
789 4656
6488 3654
7250 1990
1228 1214
308 4897
1219 2118
7488 10456
2005 2640
889 3715
1199 5939
1196 4215
6945 3631
6708 1227
8502 427
2802 1906
681 8406
3645 1202
3188 3012
10611 9347
2512 5904
10712 3055
6871 4864
1179 10015
6554 6361
1237 1219
3838 8652
1176 9588
4293 7215
324 233
2815 1233
6372 638
709 642
348 322
2208 8368
3204 4974
1926 6135
5306 6369
982 3678
325 10524
6570 8811
8577 6830
280 7339
5091 8843
10087 6987
5213 7738
3508 1436
7603 7489
1239 10045
1656 1318
5830 9395
2493 3544
3574 8448
1176 8879
8074 6680
2305 142
1509 5894
9657 7584
15 3151
2071 1176
365 4072
1542 4846
1215 4860
8738 9375
6567 7129
8486 2433
1235 9194
6361 1221
3704 2862
5389 5904
5062 1223
10487 6507
357 10221
3951 921
1230 1225
641 4826
6390 5040
1199 10254
5815 3090
5065 307
870 10148
6356 1171
1111 4324
9579 204
6154 9973
3508 3310
6135 2533
9944 5276
1561 2678
5752 3152
9554 8858
9895 8829
6999 3156
8709 3686
1072 1458
4432 5012
2147 2407
1431 7290
5494 8075
9089 9526
5681 3206
74 1110
6369 4860
1226 6457
3301 8831
8512 1253
929 638
908 1234
10438 7182
6589 3261
77 1074
1334 8042
2147 6940
9546 10428
6145 5216
4213 7489
2487 5514
7129 641
6891 1452
3129 4546
9755 7835
4937 1198
7287 9074
10409 1199
1113 2433
5281 9963
325 1181
5059 5602
9654 811
9240 5972
9431 4014
1179 515
2720 1522
3206 2320
9215 9993
10317 5067
1200 1702
4578 9927
8426 8545
8844 7565
9012 1926
2616 8881
1786 4183
7293 1387
5566 9591
156 5916
6489 8813
5873 7147
1110 1229
1224 5544
3928 273
3432 7713
5281 8746
8056 3703
4861 4758
2663 1544
3041 2221
6923 1037
6162 8709
5545 5276
7629 10221
8639 332
4860 97
6007 3838
5894 7368
3290 2680
5929 7496
7083 410
1221 10409
1000 4343
6278 666
6987 4903
2592 9972
1837 7844
4449 3474
4215 4230
9008 3905
5872 6449
8199 908
330 641
4333 1838
1910 8516
406 835
3154 1340
1145 4765
8610 10301
638 2412
6209 351
8819 3329
1227 3907
4492 7296
1175 4064
6240 3138
8991 7169
7832 1235
2262 3138
8097 71
858 8426
2325 595
2714 6731
1568 3491
10435 9390
9393 894
8958 2122
7770 3092
9138 3280
9304 2648
2820 5494
6145 4693
1171 7903
1469 4288
3290 7612
9670 7819
2266 1526
9058 5636
642 2303
3310 9474
6801 7083
5237 5830
322 5566
5093 9357
3234 782
7885 8749
10485 8426
3859 10135
5895 3489
10462 1214
3206 600
5514 1615
4617 3371
7219 893
6145 3441
3875 6491
4435 4952
10220 9972
1921 7473
6001 3956
9571 8350
9042 3070
320 5127
4071 4128
2395 3885
4765 4129
7745 3970
3138 5718
2908 3243
7129 7640
9299 10162
1241 6592
8274 144
9401 7230
4776 5320
8926 1065
4940 1235
1228 5093
3600 10435
14 9972
617 308
6163 6448
4871 1369
2467 8859
6989 4613
3414 3984
5709 10303
1112 1227
7084 8759
638 8075
1557 8972
5059 6657
7169 9069
375 1179
7292 4082
2221 4692
2909 4173
2108 357
3438 1239
8516 7241
8835 3873
1235 3374
7286 4797
953 4754
8838 5525
2034 3798
3716 1076
641 8301
10214 7229
10435 6008
8128 9516
10049 8704
9647 5088
8448 324
8183 4037
3844 8832
9042 6270
6489 9363
2279 4629
7496 6573
4709 7336
6491 9299
6220 7920
5010 8759
1849 2324
1891 8137
9715 4098
7423 1240
6016 1841
10239 4332
3544 7339
3193 6168
1226 3608
638 3080
9017 7853
347 6400
1849 2862
2840 7336
8117 9224
3125 9435
8512 1531
2053 4328
6549 8515
1723 10373
2319 3267
4622 10696
7456 2272
2543 8216
9569 2827
9074 3852
5708 10494
3136 1463
1427 7065
6361 2047
2298 8232
1786 1241
9893 6702
2899 79
1172 4126
3090 318
7533 7748
3977 1223
2127 1229
6713 220
836 3761
4887 1172
6007 8129
9401 2802
6842 2033
1224 7286
7229 348
7849 6306
5501 7631
10409 2467
322 8790
6489 8458
8409 10450
9210 5514
64 4557
8189 3781
74 7289
3434 6314
6342 1257
6570 326
1165 8892
1231 2846
9060 1171
2247 9513
6289 1914
8512 1452
2569 5752
10544 4918
3684 334
7292 8527
4043 5460
1191 3491
3205 638
1176 1932
7488 10719
5895 2443
5463 4095
8062 5536
7842 9796
8466 9390
1176 2949
6179 5636
8829 470
10389 5719
6148 1787
5515 5589
1144 2907
2457 6165
8169 10494
9190 9526
4860 8350
10524 1202
5341 8829
3385 1200
9900 1171
1459 4157
305 8178
1686 8116
8148 7289
3631 5391
428 3434
8671 6709
5150 7438
8486 199
3630 3237
2252 1224
4210 9844
8245 5460
3358 2126
7804 4231
2466 1463
6489 926
7294 10696
3746 1206
2827 1420
3269 2987
6457 5487
3219 1179
1236 9937
8169 4860
7218 5093
8252 315
7014 10162
1620 1890
1227 9120
1430 1198
5036 5500
8491 8877
1334 10384
4810 2331
9120 4445
320 3509
9485 3253
10709 6406
307 4860
7411 2167
971 7565
2319 1179
2320 8091
4714 20
2627 8132
2537 3602
599 3072
6372 10626
4423 7205
8137 405
8203 5459
3791 223
4070 8440
10433 1735
3023 8285
5406 314
780 8189
1926 9299
2776 6369
2433 7229
5881 6924
242 4213
7968 8886
7920 2156
320 8880
3374 3668
6038 9579
1686 1171
724 315
5031 5031
567 10623
9722 3474
3280 4953
991 156
4933 7129
1196 3851
8242 2865
9654 97
5874 5973
5215 8426
1053 7291
8823 2504
2592 6940
1915 3208
3154 1455
8147 6289
5235 10435
10097 9176
8590 2776
5562 6109
1990 641
8749 2582
7595 2538
2900 7727
5091 4763
3227 8928
8454 4125
390 9074
1235 1896
1309 9630
7214 144
5271 2465
7581 4122
1443 8426
6014 3365
7360 7643
7289 4995
3072 6529
4328 655
5561 3908
1683 3280
6154 702
5680 1598
7229 472
7489 2803
587 6940
561 6490
5939 8845
4702 4622
10712 505
989 1223
6491 2425
5538 8812
1413 9910
2632 10533
6744 7805
3371 7353
4950 4897
1926 8824
8580 7770
79 1544
8516 4952
549 8610
5545 1176
2021 8117
3544 5019
1365 9897
5730 927
9215 2511
4326 1175
8741 3297
1181 5947
9845 6515
8990 7130
7055 5544
8824 10633
4078 7229
6931 2126
9189 9526
7292 10430
8260 5561
869 8605
10483 10203
6168 9428
3280 1798
7533 9909
1192 3569
7763 10435
1491 4831
9571 8972
58 1542
5460 7914
2319 6683
6665 3280
6311 945
4757 10337
638 2348
3519 1383
9595 7278
3152 4125
1910 2156
434 4776
6277 7362
5680 2457
4436 1222
1872 6016
10544 973
8143 1491
9636 7727
5951 9658
9932 7536
1631 1206
2430 7920
4336 1181
7296 2120
3439 3778
8117 4790
9866 3538
6216 1527
8508 1231
2537 10362
8735 10101
4926 4128
2251 6507
8926 4704
4207 316
2522 6589
9021 4791
910 2225
308 2724
10277 1234
103 6359
8991 6287
500 4938
3206 1786
6276 1491
600 3646
8199 1108
1772 9697
8990 1413
317 3474
9816 6444
7336 1225
222 9211
8544 748
6361 7410
2272 3899
454 2360
1272 8035
1502 4900
5831 6681
9042 9815
9320 3749
8289 1443
10556 748
1221 6278
1221 1537
4860 6874
1798 10453
1191 641
3375 6314
4280 303
253 1176
6489 6739
6782 3469
7504 85
7289 4480
1179 7483
3679 9124
5460 6148
8810 1176
7039 7517
5021 8790
4331 6366
6683 3844
10435 5501
4879 8406
7491 2899
7506 6554
1910 3149
9521 10555
6222 6542
8833 3235
6830 8709
133 5040
4825 1181
4284 3150
7658 5555
5959 15
9553 336
1624 1172
9874 4575
7704 9488
3280 5059
2866 3028
2147 4225
6655 5396
10283 8350
1915 704
4678 4728
8169 1814
8709 6057
3908 914
5515 315
3414 5342
2342 7603
8355 7501
8508 9636
5905 5062
1909 1716
8564 1455
8426 8823
10510 7656
1102 7368
9138 3702
10307 2736
5439 6401
1749 8301
2713 9697
10356 9223
1735 1170
6526 8692
2043 8825
6623 8137
5859 1348
2353 4059
4691 5028
1537 9126
3387 2589
6784 5338
1632 8816
1241 928
184 7470
2994 2961
4129 1106
7719 8568
3301 4129
4546 2031
9992 2430
8551 5067
4596 3151
8843 3828
6007 1915
357 5169
6242 8823
8189 2218
5272 7831
8817 7501
8264 9659
3433 9190
9646 7339
8857 8719
1625 1827
5362 3178
892 726
1199 1219
3815 4826
4123 8516
8459 2047
2354 9955
10009 1860
8810 7435
10696 4333
1179 1429
326 4297
3208 6016
2467 1788
8621 6152
2276 4576
8479 10303
2919 8129
5831 2273
6290 8092
8014 4571
8035 1429
4861 582
2804 5305
1176 9973
1440 9605
5032 940
2033 5703
2602 6834
213 8406
6404 7846
1200 3151
3078 8720
8834 8137
4914 3419
10395 318
10249 7352
5870 8632
2206 7832
8390 3201
10125 9090
10189 2504
5908 1191
9432 184
1179 8189
5951 8427
2574 10624
6139 10389
8849 6232
5446 317
5562 8549
3417 314
1921 1171
8996 1431
5959 7678
3193 3121
845 7602
10611 4967
2647 10162
2319 9650
4297 4358
1179 2802
8690 9194
645 1772
3489 875
6372 2645
1226 5180
2542 9120
7635 9297
6140 2903
8991 7488
4811 3906
893 6988
5859 5341
2760 1773
8835 988
435 1200
977 8610
4905 3716
6289 9369
1143 6973
9014 941
4394 4240
4572 10552
5514 7501
4288 7488
5276 2976
3878 2846
3304 2126
1234 9398
3387 9519
2774 10281
8471 5929
5942 8802
307 8759
3745 9299
8036 4926
9120 2799
10389 4127
2329 584
7291 9388
2297 8216
1942 7285
4214 8039
9432 883
9684 8481
9517 10435
7246 9129
6457 6702
8134 7569
7819 1530
4246 8635
7468 2147
9418 9299
3445 7632
7557 320
9923 9210
4952 7293
4098 339
8610 3998
4116 7508
7457 9190
293 1382
4263 6017
2327 1875
2904 7743
5358 7354
3881 7259
3371 9138
4129 3157
642 8871
638 4242
10418 7291
315 2597
5169 5515
8835 9254
1181 8412
9972 10303
6618 6232
444 2640
7486 4931
2486 6016
2573 9286
2153 1466
6656 2035
9782 3778
6007 970
3655 4552
7766 308
10428 2276
3994 6145
6155 4808
1227 325
1186 4111
782 1557
829 8427
2153 342
4613 10220
7715 2421
1176 4715
9200 3509
8178 2267
5012 5968
8409 6793
2310 7543
4255 6589
1712 7421
3638 2982
571 1176
3747 7746
8138 9532
4070 7674
1537 6505
7147 6784
296 7494
176 318
5073 5929
5982 1206
10369 1849
9014 3544
10435 134
9468 8810
5581 3686
6366 2320
1237 7074
1491 6137
7858 428
5929 4247
1427 963
348 9733
4573 188
3234 9689
9991 3167
5051 1224
5276 10264
326 10539
2704 8185
6087 47
1429 3386
6190 5566
8835 8238
3802 4673
6372 4918
1435 1926
4511 4703
2299 10283
8691 2477
972 7441
9021 9513
9118 3490
10532 9974
4834 77
7289 5127
8137 5968
5360 9189
3852 5326
3778 3920
7292 5244
8134 337
1226 7295
9702 6017
1202 5062
2708 5514
8733 5031
167 6224
8409 6340
4760 10220
1142 10114
366 4233
9451 8780
7920 2006
2640 10712
6007 760
3630 8512
5341 7291
5114 2757
2427 2720
3233 1229
1227 3752
4860 8392
6589 8138
3597 7635
9588 7293
9563 1172
4157 10544
5545 6366
641 8861
10588 9518
5355 6490
3162 6549
2583 9517
4891 2149
7746 3262
3301 2802
8913 6693
7065 2439
10629 7476
6443 8829
6792 665
7489 2993
2120 1172
637 9637
8564 649
8551 6173
2015 4234
10485 6289
1228 8821
5504 5830
732 6151
1517 9196
8201 7657
8849 2122
1191 1334
687 3987
619 1222
10216 1229
638 5831
490 3991
10356 4127
7774 1084
8113 577
324 5473
6519 7194
1172 8748
5539 2640
5318 4230
7846 2172
337 10513
10061 2320
326 2433
1192 6424
6340 8432
9298 3151
4866 6667
9251 1491
6351 6137
8189 295
3544 1570
6007 7294
4442 8056
9189 308
7635 206
1364 5208
8991 656
1686 2920
3280 7294
8125 2171
8915 1181
8886 5010
2053 1200
3240 6549
10036 2123
1071 3507
8511 1219
10635 4930
657 4126
10197 9415
8273 10162
9219 5974
8844 1225
1175 5544
3091 4528
8899 9910
8285 2149
1179 6701
6586 2156
7529 1071
1790 8860
1416 5341
3489 8259
1269 1494
2420 2530
2720 8173
1270 5831
3755 9793
8368 8050
4125 2647
159 10696
5431 6542
4129 8192
1762 8252
6441 3151
8891 1269
8189 6709
365 115
1221 7243
4363 6830
6328 1172
7627 6508
1240 1901
6036 1219
6190 9014
8834 7186
3263 1782
5022 9850
5040 5522
6940 10446
8864 638
6219 9320
2226 3179
5557 5451
3844 3785
1677 8973
2033 4645
3047 1222
3992 1198
7348 5178
5134 3297
8134 2053
6154 1426
7508 6615
1379 2152
5566 5315
8691 6895
6896 2319
9229 2266
6266 4884
6238 6361
8321 9155
989 2424
10201 6955
2276 7769
10498 197
10162 3778
7643 4573
6548 1208
6989 3329
4123 9655
6696 5561
7686 9698
6007 10409
1241 8490
1849 9433
6007 7992
5487 6838
4714 9605
5701 5361
9519 2774
8075 2602
909 9949
8506 6801
5422 10633
3269 6278
5544 77
10208 556
4861 10588
7352 2728
1237 1540
9622 8002
637 8046
7297 6286
1454 4460
8551 8073
4561 8515
7205 5281
5515 954
8843 7486
4260 5986
3655 3655
6793 5276
3687 3090
5752 1171
1227 9822
9762 8861
9040 2431
8952 3207
9650 315
9064 9433
10570 6168
56 5022
5041 5544
6148 6360
1608 1455
9877 314
10355 10407
6239 5242
318 3908
3193 86
7190 4718
8692 6343
6525 925
2322 10426
3332 6056
671 6793
4333 3306
4297 10555
5806 7336
9919 8454
4900 2622
2387 3134
300 8056
8078 7915
4861 4366
5362 3527
6289 1241
6137 5636
9695 3438
3600 9891
293 2653
1221 10544
2018 6427
6369 9139
1209 5009
6014 4681
1156 348
3187 8831
10307 5881
3572 1892
5341 8189
41 2134
6181 1237
3704 8846
308 1614
1772 10557
8512 7291
347 10717
3212 10400
8632 6520
1228 1219
7689 6356
3193 820
6356 3705
1334 2804
8259 2282
10328 8238
8189 1915
8889 2605
1209 4924
4210 5566
6269 823
5460 7286
4128 8368
1202 2538
4040 1756
954 892
3848 8417
1691 5929
1883 8483
3791 1179
8252 8056
1191 8861
8406 10427
728 2433
4860 7748
1182 8000
3387 7985
10520 3588
4650 4826
3417 4518
1730 1226
1455 4183
9526 1101
7496 8239
156 6683
9310 9913
