# Supplementary material for: Biology-inspired graph neural network encodes reactome and reveals biochemical reactions of disease
Source: Patterns (N Y). 2023 May 22;4(7):100758. doi: 10.1016/j.patter.2023.100758 (PMC10382942; doi:10.1016/j.patter.2023.100758)
Supplement: Data S9. Edge files [file mmc10.zip › Data_File_S9/rewired10_edges.txt]

1221 5418
8116 1199
822 9287
7501 2246
5010 8590
5928 4355
8081 1219
9866 5570
10074 7713
664 789
8843 23
4215 3151
3528 3908
1448 8861
2319 1116
1205 9461
9291 1469
79 2380
10544 3416
10641 7916
4248 8365
7707 8478
8177 9287
5271 6148
9432 308
3792 7181
9795 10381
908 519
3490 9505
2497 4347
8056 7916
9530 8991
4157 1233
2923 8075
3208 2266
10420 5390
7015 9620
3917 3374
253 8932
8075 1213
9021 8834
4861 962
2691 8826
8137 6456
3740 7291
9401 2035
8844 7722
7832 7
3424 8091
8885 781
4473 7980
4551 10123
9807 2920
5545 8733
8587 8090
5929 9669
6255 6152
9588 2108
8325 1624
5515 3505
1172 4606
1773 10362
8508 1642
3949 3359
5752 10247
7744 1219
5929 8140
2756 588
6801 8189
3193 8262
8409 9698
4930 7016
6691 9120
8294 6178
1075 5503
1624 308
7139 638
8981 4123
8505 2147
4654 155
2981 4861
2226 79
2592 9636
348 6724
2879 1612
8075 638
2131 9297
8144 3409
10438 7738
2274 253
6069 6148
3007 3782
2297 641
8823 10408
1735 908
1192 155
322 1434
6265 8189
9684 9432
7292 1234
7292 3905
8056 858
6923 4211
6379 6940
8685 10212
5284 2165
2538 242
6900 5545
10573 1535
1849 8573
4853 6286
5515 1146
4125 10333
77 731
1181 3414
1517 4051
1255 8406
9401 8056
7298 1982
1260 2241
2298 1431
8827 1517
7916 3737
9577 8249
1228 4997
893 8178
1148 2827
1206 3823
9642 5180
9627 1192
7329 2763
7508 9492
2619 4918
9210 7253
7809 2176
1517 1172
1507 5768
8508 7259
2260 10418
6314 10447
8472 8426
2640 1898
3778 678
6224 8551
9520 3230
8835 9546
3781 7496
4078 406
314 3205
8708 7175
1382 1234
8733 9018
1181 2828
8138 6372
3460 898
1624 10220
8843 176
8056 9488
7546 7218
8684 10404
3418 7862
5534 3373
9579 1224
8201 3620
2688 5472
6334 8991
96 3156
1470 4357
4657 10573
6940 3385
3263 1914
7968 3087
6657 8231
2432 1733
6356 3987
9395 7065
1114 3135
10294 2533
1790 3622
7804 1206
6243 892
7916 2647
8587 5637
1775 8688
4098 71
10613 9650
2465 8585
8090 5448
6148 2578
7779 580
1428 7507
5515 280
6234 3049
7280 8819
10197 8516
10148 3752
5859 2640
10162 2877
5459 1202
7055 810
1179 4715
1058 1271
9910 2276
6455 2923
8239 4037
8199 8307
3965 8547
5951 9207
2640 9875
6819 2572
4499 2728
2086 1202
4297 200
9900 3958
7831 5081
9321 931
4713 6361
6619 1113
472 2802
4465 1428
1837 3244
3208 6923
1171 1172
4178 6240
4076 5881
2457 2549
6506 8178
10420 10097
2076 4847
8903 623
5545 6137
2467 6573
156 2863
3842 638
8797 3877
8829 9221
7537 8496
5561 9120
2813 1221
334 8172
10148 10243
6360 8834
9395 8350
121 3669
3527 9802
1383 8831
1624 4834
8829 2615
318 606
6226 9689
1176 7491
3822 3044
1158 1595
8486 7770
79 5509
4629 8140
5555 8516
2894 6145
8311 6686
2272 864
9910 1172
3282 5013
8858 3429
9526 2485
1175 8392
9375 5515
6369 7205
5938 6656
7917 3090
1718 1175
1782 7028
833 9554
1262 8409
8827 6618
6469 3124
7746 9547
8179 303
10220 2433
3638 6135
2903 253
10220 7506
8496 1774
4622 8259
3081 9400
1183 6241
4810 782
4792 7746
9607 10237
8746 1226
5859 6152
2058 4566
8551 6286
6230 7294
3301 10036
6739 1613
10415 2839
5933 8486
9652 874
2827 5905
7230 8570
4183 8127
7365 6013
8452 215
3866 6712
2538 74
3630 5821
1113 2496
7489 7456
9989 3619
1427 2154
1616 2276
79 3023
2740 85
3449 4332
2504 3602
1226 3250
1003 6368
6055 7501
1237 8844
9630 3206
2137 1558
3163 4861
8483 6782
293 7543
8644 634
4079 6016
2533 3990
3669 7329
1214 1906
1739 6278
9321 9495
1605 4078
3124 8928
3329 5456
2501 9388
8177 6793
1228 5276
10192 348
6530 9569
2277 1191
8488 9200
4827 4903
10435 1491
10717 5010
1901 5306
98 9532
10473 10657
6764 2688
6802 3310
8448 10148
8350 348
10031 745
3654 9286
9299 6989
4834 9923
2466 8945
3270 1235
5545 7017
8459 3904
1787 3089
1269 1219
7445 3244
23 6308
7336 10409
3371 1230
7219 9697
4026 924
2599 9435
9588 5194
1225 8512
2957 6168
7190 1787
2260 8368
314 5281
3013 9128
5459 7353
7486 2774
4006 4952
963 3240
9044 4633
6137 4067
445 5561
9782 8260
8917 5026
1179 4293
8089 7297
3877 2776
10635 1196
293 6508
7980 5637
3576 3751
2458 836
8174 5951
6137 2949
4939 4041
8528 8075
334 928
1181 8349
9222 9288
9387 1543
10435 5321
835 1231
2918 7623
1238 7994
4064 4214
8426 2320
9623 8797
5340 2889
8587 5487
8551 9829
10256 6289
693 2575
9851 5917
748 9877
4776 7304
6038 5078
9621 9044
3720 1194
2756 414
9517 322
5929 8182
1206 8894
4127 7330
293 7215
318 7352
1238 6299
3792 661
1572 1455
4446 8906
1878 7680
2108 9636
10280 10400
6987 8810
5859 4385
2691 1200
4765 6542
6154 1234
8368 1053
447 3908
3387 1282
6234 7557
7685 8409
1558 2272
6383 1169
1199 1206
6506 5561
8625 1312
7557 8096
6036 6657
10148 4781
2699 7656
1222 5514
7994 1218
7336 3930
3387 7010
6180 7815
5852 10064
5148 10435
9046 2457
2846 7038
8607 2622
567 2313
1209 893
1561 9694
5286 190
5237 4903
6719 4473
4776 322
4937 1833
3092 1206
6081 6793
4426 4931
8811 1866
5970 322
3237 8269
682 4364
8508 3660
8137 1845
3243 3908
1273 3329
322 1614
9603 1426
4129 5929
4860 5498
8914 8751
1413 7017
6414 6500
280 2493
3418 10365
9046 1274
4756 742
18 8368
5093 2137
9573 1417
1428 3329
5437 1179
8795 4056
5386 1236
1179 8452
6940 120
10220 1222
296 7294
4758 5305
5025 8835
2803 1386
6489 6286
317 10335
6716 1855
10162 584
4018 337
870 9697
1176 6731
8268 5894
10298 2108
4247 2640
7658 3715
2877 2123
3576 3908
5545 414
2332 325
10428 342
2831 8368
8733 342
10485 2653
6007 2486
2804 7562
9526 7018
8075 6795
322 1735
1238 4062
3193 6379
253 3481
5844 317
7451 2293
9193 7251
7685 7157
9518 10237
641 4344
7849 7508
449 843
8849 7955
4407 172
3454 2733
3331 1831
6135 5510
5868 638
3447 6272
5394 6208
8641 7293
87 9713
2923 6658
5145 3432
8452 5365
7522 8232
7533 7603
8272 4405
10221 8797
3677 1240
1352 8496
2574 1182
2730 3090
8089 8410
970 2570
3802 6424
1647 782
4128 8577
6467 678
9972 1387
1194 334
7289 4578
8855 2024
7016 7565
8177 7682
1353 5520
6791 8709
8879 6491
180 8528
4294 7619
1554 641
1209 4699
121 7496
77 8767
2126 9526
1581 9017
7538 6359
185 3153
10141 2265
1700 481
3136 5673
1238 3051
4938 1430
5986 8611
9814 5709
2533 9201
7289 3654
7129 1641
1334 10571
9451 5437
1171 7065
2465 760
1223 314
3630 4324
10426 6717
1615 6615
1002 2276
5351 10710
79 1206
6932 6135
4246 1728
2828 205
5865 4099
1223 3167
5386 6278
4289 7968
9006 1015
6282 3825
432 6793
6506 300
9571 3131
10707 2122
554 1680
6360 3150
9145 9212
3256 1198
6239 1175
5276 71
9526 336
6804 7019
7770 10664
4067 7506
2155 6542
3970 9565
10049 3404
5986 10304
1237 8823
5178 9743
5813 2503
1537 929
1171 3802
2840 9650
9517 5079
1757 6152
6430 8837
5433 703
4018 6773
5813 4598
8368 8392
8075 3124
1214 1905
8149 21
3619 4332
7294 8843
6549 7727
9060 1923
1926 3746
1179 2681
4227 678
7129 7557
4130 3612
2316 9733
121 2342
5244 5040
7210 10303
10331 3513
5338 10485
6152 1181
1165 1914
10163 4952
4360 5925
4689 1907
1828 1237
638 7291
334 4147
6489 3576
638 2849
9040 8684
1196 8409
1238 5929
8690 5536
2224 8625
8771 7537
1404 10428
9347 7352
5937 3272
8861 6491
7704 3916
748 6347
1722 2923
1426 1517
371 2731
9063 8759
8169 9299
4984 931
3301 4357
4127 10223
7090 6582
1615 1820
8410 255
4297 1912
10416 9064
8368 4215
8075 7685
7750 3630
7065 1240
10149 5637
3151 6050
8260 10187
2206 2688
174 6935
1281 5153
522 8139
3016 1209
9529 5073
1838 7251
4329 8177
2932 8129
599 8709
8824 4887
10220 5864
1844 1237
5545 7971
2647 8496
507 1176
642 7289
3944 3441
5460 2361
2267 1237
640 5520
6161 4365
6585 8075
7923 8820
9968 1241
3121 5544
2526 1426
1181 10555
8826 3090
1859 4981
10504 4350
7588 2142
1925 1194
893 5929
5276 2360
1191 10484
2276 2592
8822 6839
8289 2683
6598 9838
6242 3204
2846 8075
2048 7034
8117 9978
10121 9139
2206 2740
6784 2512
7445 9936
6532 10623
5276 5766
320 1544
9460 8718
2592 2676
7804 8845
9654 1908
2430 8261
6145 10094
2692 9845
4523 664
2804 3631
6923 9622
348 308
8692 10298
405 3491
2257 10402
3329 3280
2131 4403
8846 7735
7723 8516
3954 5986
1197 5868
9289 7503
10294 5882
5257 1849
8522 1726
1221 3684
1544 8138
6145 3654
7627 9658
7293 7447
1181 322
2640 1799
1750 1175
8144 1240
7951 4127
3374 5929
6739 7746
5329 6020
9074 3851
4903 9009
5636 748
4077 7339
3562 780
155 5307
4217 7169
6016 2337
6517 7425
873 4446
8093 7319
3038 9532
8432 3536
619 2647
4135 2266
10640 8445
9390 7045
1181 8683
8709 1233
1223 2924
365 4129
10389 7083
2538 7286
2360 2918
1149 9316
6528 10492
2154 3090
6712 8089
1053 2712
4128 1200
375 1194
8514 382
1227 5498
395 144
8189 3703
9972 5010
1361 8526
10435 6558
9298 4330
8935 8189
8147 3603
8899 6203
10181 8010
9506 334
5504 10464
5976 6619
210 1786
10276 9397
6314 8511
2178 1632
1206 7491
2923 2815
1192 6789
1225 2828
4634 8116
2357 8426
6657 4045
6514 359
315 1544
2592 7738
6649 980
7083 3091
8409 3121
9401 8239
4125 7491
7832 5051
8426 4332
8183 2123
3414 2645
3121 8993
8834 60
993 8486
10015 3542
4333 8308
6891 1206
9910 747
6225 6898
6758 5849
5022 8426
7265 4213
8382 5764
2368 1910
7014 1175
10164 466
10698 1192
3576 4776
6851 8512
4900 2848
1921 1544
1237 6461
3870 4578
8829 7489
10544 4446
6793 2178
9698 8426
8544 71
1231 1209
10624 6616
1222 6989
156 5091
9913 8709
7830 8748
5545 10029
5636 7250
3591 8239
3182 7779
1445 131
3530 7218
6367 1209
6354 242
4918 5360
1091 8577
6611 5131
3142 1348
1491 1197
10484 1340
326 2517
6152 5911
1024 3749
5281 10469
1228 1334
7914 3880
2505 5744
4567 2291
4624 7103
2906 6619
1082 5561
7470 2983
5892 2622
9042 10242
191 582
7491 3597
5561 5276
1278 66
8810 7399
9820 8721
1863 9474
4717 3148
2108 1175
2573 8812
679 6793
4826 1789
4523 2622
6491 3564
3070 4861
5494 713
6695 3688
7074 2336
322 3360
6782 2150
4903 1219
1567 642
324 23
5000 2018
5545 5028
8835 6242
178 3694
9090 9782
1234 2267
3310 6784
7289 9298
3115 7301
8615 2264
3746 2207
4704 729
322 4221
4391 3123
5566 9915
935 4176
9236 852
2288 1608
4215 8818
8056 9526
7445 1472
1070 3314
46 296
6518 9579
2577 8716
7979 10073
3091 5505
6714 5276
8892 4575
1756 5514
887 8345
252 7506
6542 3123
7770 5520
1691 6943
4890 6655
1228 1677
8426 5522
7214 3785
4543 4765
7489 4720
7533 3123
9298 2947
6058 2467
7507 5852
2834 8519
5544 9713
9882 8864
10690 3015
1682 303
3637 6017
7656 5073
6190 1234
1865 7215
336 641
1172 8350
9566 1723
6035 4672
7779 4952
1192 6433
5093 1227
1205 4918
1915 10208
2640 9973
5885 314
5566 9398
7731 6362
8759 10277
7508 5201
8494 9110
8508 9670
3715 1491
6134 6406
9124 1224
9211 10570
1172 4887
1179 1223
8796 5912
4362 6529
908 2252
1517 7075
10632 9069
5093 4578
8791 5530
58 7750
3509 10570
1799 998
4759 10426
10148 4123
7643 4438
9697 10635
3226 6784
2648 8534
5750 8835
307 9554
8916 8905
317 8684
9087 8810
4692 3374
2241 1238
4393 1225
9526 7286
8253 3424
2276 9286
4125 6996
6655 4826
7586 9709
6412 4008
7057 4213
7444 1234
10197 310
4572 8577
8949 3280
6656 5831
9999 2642
7766 4952
5250 6508
1106 1491
761 10015
10623 85
8617 2549
1226 10409
2902 9127
10170 9753
6154 2442
320 10544
4250 1631
6134 4939
7218 8486
1219 4572
7293 7969
9681 8749
9957 9439
4332 1748
7715 3303
4530 8716
1172 307
9972 4900
5709 2137
4952 6164
10337 5276
6286 3193
2533 7920
10230 8056
460 5027
3016 9546
1175 8854
743 3777
8252 4617
642 76
1176 3329
188 8051
5327 7736
299 3375
2360 326
7861 3297
8368 5499
4895 7959
6168 2276
6137 6673
7281 41
1171 8075
845 1622
3474 7920
4078 346
1200 1224
9371 156
9772 7044
9144 1442
7229 7945
2242 4337
6016 6953
6306 6945
1108 43
6733 3778
3704 10544
10410 8939
7249 6746
7179 5859
6227 9510
575 8843
5446 6360
4578 7488
5503 3151
1537 8440
1237 1296
836 9358
2906 585
9299 3225
8517 10544
1230 875
1686 2998
10049 8709
8168 1181
1093 463
318 6450
7043 2576
10542 4446
7444 4870
9652 6570
4399 2699
3233 5276
9649 4666
7522 2933
6366 7055
4970 1222
5831 5831
4067 1786
3244 9221
5563 5293
4490 5480
3234 7832
2020 2640
1671 1653
5514 3788
5412 4070
1334 330
2726 10021
2380 6361
8826 4716
1787 8321
7686 3993
1215 1699
2298 8406
7736 2889
7922 1559
6289 6503
5708 389
9298 5515
6154 638
8128 66
366 449
308 905
6268 5929
4324 5636
3925 10172
8408 6789
2055 7731
3396 9848
3262 3414
8871 4915
10334 7129
7294 6793
7129 4765
1219 4297
5073 7489
1176 6118
3003 317
1227 1561
1452 10428
2387 5908
7491 7182
4180 9847
7089 6312
2049 852
293 4098
5751 7294
6490 9996
6895 8102
7496 2010
6570 7188
4982 9696
1926 4330
10398 7421
977 10147
3807 1491
4124 4128
8973 8345
5093 6461
1237 3185
1468 1378
4069 6718
7656 2029
8515 1198
10166 5218
7828 10243
4126 7746
3537 3301
3172 8056
1524 5566
4716 2114
1219 10216
3156 5636
3225 9042
1192 5233
3154 8426
2149 2629
2758 1098
1237 8502
8823 3908
5093 10335
6563 8709
7491 9552
5446 1197
6945 8426
6932 5069
10657 1215
426 6161
77 7339
3304 3435
3752 5929
5817 8116
9650 8804
8812 2154
8225 1915
1915 6427
6425 3193
3280 6045
5566 5073
7533 2999
4861 788
10043 7739
6940 8903
6896 1240
2641 139
6124 8208
2443 10103
664 10574
2168 4113
3123 302
1808 2846
7750 124
2018 3597
3240 2648
9069 6444
8178 2640
4081 7506
5928 3583
325 7250
2713 3650
6276 1215
7129 366
6548 1101
1175 4861
74 5849
10097 5050
7657 315
1450 2107
5348 9320
322 9910
5447 9333
5346 2775
3781 1225
6007 2047
4280 1636
1113 1786
6190 1224
4130 2693
10416 6620
2773 7033
7293 3445
8720 874
7743 638
6038 1023
7486 10623
143 3908
3138 892
6016 1798
10125 2368
8075 4129
3418 5473
2828 5162
2812 6945
5824 9134
636 9190
8431 6783
8517 4116
6099 7486
121 8565
1427 3871
1348 3848
4303 1200
1197 2851
5996 8312
4672 8034
2528 10415
3630 10553
7382 4716
1221 641
9992 1735
2804 1210
3242 3136
7830 1240
8871 1429
4939 1191
7489 3398
8817 9018
2640 10171
1169 10103
3728 3280
2703 2292
1190 1271
4952 9820
9338 1537
5281 2282
3703 411
10626 8891
1214 8189
1077 2086
4458 1165
6589 6372
8361 6154
1269 3124
8825 3664
1685 10671
8797 1677
5895 5515
9066 8825
1361 10312
3150 10320
6225 1179
1197 3667
8888 3911
8426 9955
3822 4860
6461 5336
467 8889
10252 10553
10696 8448
7592 8857
687 9432
9112 5894
231 7540
326 1487
4123 8857
4900 1181
6154 1250
7352 4523
2267 8410
3781 10085
6807 2493
3463 7387
1175 1171
8448 6827
318 8189
7768 5927
203 10717
5487 6504
416 3272
2320 2815
1175 10549
1227 3906
5859 8741
661 9570
2667 5514
10120 8822
6331 2422
641 156
5536 5513
6916 7506
9532 10037
4142 3992
1206 4996
9697 7713
8587 4546
6612 9090
1227 4126
6989 7294
330 4765
342 1191
1172 6119
10289 1562
6208 2467
8879 9696
322 5091
7766 7294
7601 1194
1615 1214
7557 4629
8637 6983
6016 4185
8169 3206
6068 666
5036 10485
2169 8189
5091 403
1378 7565
3124 3631
10554 8871
7920 10435
7196 7291
4918 1559
3490 891
6618 2004
3310 9741
3777 9621
7646 1238
5929 8515
2837 4435
1858 8496
6581 6519
6615 3432
6286 8242
10452 9675
8352 2437
5709 8252
3749 2776
2550 1206
7229 9923
2655 1264
5234 5389
1849 1849
5709 5579
8551 2574
8056 1926
120 588
4614 190
1504 1234
3438 1172
1919 6490
7286 1901
3576 2261
2776 4903
7623 6007
7129 9317
7291 6589
6778 8692
4125 5991
5986 2804
8894 4681
7210 7291
1544 507
6242 8141
845 3544
2776 7488
1841 8823
9120 8353
2571 308
1209 638
8828 8409
1222 1225
6351 171
2846 6795
8879 8035
7445 9912
41 2575
9548 1558
9209 9588
1172 10544
1662 348
7294 4127
9759 1404
6493 4173
1790 2815
5437 10717
9262 4249
5911 5812
4067 7750
6457 7825
6323 5506
8501 8285
6489 6142
9868 6137
9120 2640
1346 6137
8528 9910
8587 10148
322 7291
121 3507
2319 7289
5234 2802
1171 3768
8894 4699
4077 6067
10415 6154
288 6923
1196 10544
2053 5297
2529 9211
336 1229
8811 235
5929 2259
9192 10456
7351 1228
3267 4216
7707 9058
8940 7522
9513 3998
1223 6793
2137 9984
8684 2960
4128 3089
10701 5927
706 4406
1192 7808
4905 5389
3430 1420
2760 6940
1164 8780
8076 6525
1915 2943
1199 8892
8135 7848
5406 6543
1081 1980
6057 9519
8835 9765
1070 8700
1239 6339
7014 3866
8426 9002
619 681
6152 3385
263 5166
1386 9926
6954 2252
8844 4297
2647 6266
7737 7294
1544 1506
1733 1206
10625 10044
8410 5234
3815 3803
2314 5772
1225 3668
1164 2802
1197 2305
3234 10408
1197 7184
5862 5228
5986 1737
3631 1176
9304 315
2949 10197
6660 8303
9811 9194
7689 6490
7748 3896
334 6040
10332 4925
1273 9787
7743 4873
9357 1149
6137 3945
6219 3544
10226 4952
1209 6209
7546 9120
8831 2927
9605 156
4705 1181
6504 7302
1219 724
1215 7715
7811 2486
2840 8954
8619 2538
9591 1225
9233 390
6853 7920
10712 3704
3214 3767
3154 1491
8890 8273
8129 969
8577 8514
7557 318
428 313
10378 194
2997 7920
1790 3696
9897 2276
8105 1176
4619 2223
7603 3167
1231 7246
9521 9972
5831 7190
7961 9599
1334 899
7264 8427
9363 2155
6619 5566
9927 1094
9316 4652
9621 5462
3155 8835
10441 4648
4359 5752
5276 4127
1172 8056
702 7533
6549 6542
5355 3060
449 3491
1224 3782
9993 1180
1845 5346
5281 8172
8826 6354
2899 956
10298 193
4130 1230
1191 3337
6182 6549
4817 1181
1684 8857
10397 5868
7686 6972
5696 7565
1192 8564
4907 1727
3687 1264
1508 619
4247 6268
4214 3124
9461 3992
2804 3507
3781 8914
5260 6923
2206 7501
1851 667
6369 8422
2517 4900
1064 3072
4949 5215
2408 2647
6721 2576
9200 822
1175 874
2108 1054
10220 1174
10162 79
8483 2241
1179 9084
6427 3023
3280 127
253 2730
1648 6148
79 3737
1198 1494
5 5207
7488 3132
1068 6137
8092 8636
9418 3355
7233 6154
1926 4113
7246 3171
8861 3123
4297 7354
8709 9240
642 334
2798 5561
3752 7246
2711 8835
174 1517
308 322
4214 4069
2361 10333
9432 7759
8749 8749
3794 10438
1226 1241
1544 6285
7806 8527
3904 6489
9313 6835
10623 748
7368 3154
2888 3175
5830 8426
8512 10001
6008 8514
7426 3117
5398 2155
8238 6696
4938 9802
5242 718
3011 657
9763 7286
3737 2802
21 9120
8299 8953
8941 4774
10361 600
7686 4702
6670 9112
9637 10435
8169 4899
3252 8128
6380 8129
1653 5291
1926 1226
3920 6234
1330 8129
7529 1491
1081 1775
8855 8991
3205 6891
7253 1093
4393 8750
3138 7292
4666 7787
1254 7656
10306 4302
5012 2052
1228 1225
8088 253
2573 8281
8406 3298
71 3921
478 3576
1191 1334
10571 5305
2334 8886
9972 4674
8802 5637
8502 1229
4810 10544
4485 3974
4763 6168
2280 1537
9950 4581
1142 3369
3117 1202
7779 5081
10435 7205
2018 8831
7129 7295
4446 348
6522 325
5929 175
5250 8232
6646 10712
2730 9347
1491 335
3794 3205
4900 2403
6940 8985
7031 7491
5460 7289
2269 8958
8829 2941
6503 4087
7294 1798
9491 8709
7292 1921
1148 702
6219 6830
2428 8816
1142 4926
6057 7735
1455 8409
6104 9901
3780 1236
1938 2537
6228 5986
7336 7496
1362 3446
1202 3434
1624 1179
8826 8881
6830 1175
258 1237
8189 1197
8858 5515
4101 7294
8683 5512
3430 2774
2640 3848
2033 3975
3851 10568
6154 5514
6623 2155
1227 3351
5951 7731
836 4938
3827 8264
7578 8829
1915 9135
5498 8032
5195 650
7294 3489
9400 7581
4983 7704
4125 1199
1227 3715
3072 4424
10264 3705
4183 1219
6702 5028
5563 3280
9787 10303
9108 3716
8514 6489
2131 8140
10435 10485
8406 3465
4370 2126
5062 8544
977 1363
7277 1176
1537 9179
2266 7489
1202 1237
5356 4434
4339 8733
9605 8350
5440 7919
2252 620
10698 1867
8889 9200
4183 8849
303 2226
633 7391
7334 324
2127 2900
3403 8692
4903 8189
8115 8035
7732 7470
6625 1236
5520 9973
1776 8486
607 6369
2804 276
8512 7601
1265 1179
320 6392
7458 325
3772 1772
190 1537
7292 9972
9985 6641
1198 5356
7486 9950
8528 1224
4954 5865
8823 5437
7421 6871
6135 1179
8014 5850
1225 318
8139 2920
3491 7229
3134 1958
6926 1772
2017 9493
8312 3484
6348 5234
7920 4998
7353 1309
2550 2880
946 10045
10570 3952
4781 674
8831 3778
3960 10337
1491 2433
3206 8819
2355 8709
3544 2840
4952 9624
1237 188
8746 209
6793 4214
10713 852
9844 3528
9418 7293
8812 633
6449 3189
8426 1226
6286 1113
9120 4446
10426 8496
9448 3576
9425 2642
4074 1225
3414 7731
1325 914
10699 3908
8486 132
3176 7294
6277 7289
1175 8368
6608 2053
780 2147
8835 9190
4629 7849
8611 4613
9895 79
2576 10248
9782 4903
3583 8517
3907 5324
1430 1229
2304 7486
5939 6867
3666 682
3907 1849
1813 8517
5904 2245
4983 5290
638 8846
8093 1225
1228 5385
4214 836
843 6811
342 3156
8506 8621
8908 1451
6137 858
1165 1267
2501 8151
10409 3138
7746 1791
1449 4952
9973 4641
9559 9357
7791 86
9591 10221
3401 1200
308 5459
6503 1237
9673 6501
2064 445
5391 702
5502 2465
928 10623
8252 638
6190 9622
6267 273
1227 355
8260 8406
9927 9045
836 3374
2045 1234
8426 326
1239 1176
1717 79
4070 7832
10504 8859
3156 9841
2208 5460
7623 4838
5374 1205
1219 7852
1181 6011
5960 172
2010 3851
3848 2337
6490 9652
1071 8132
347 6289
10426 5494
9186 7028
1791 3784
7982 8610
688 3602
2298 8819
10054 5742
2067 4128
3134 2775
1191 10245
7486 324
1229 1075
2501 1241
9949 5566
10605 4931
10028 7656
5842 3636
7503 9532
6765 1773
864 4861
6988 3263
1757 2840
9474 8684
10162 2033
405 10513
7129 6395
6270 4078
5951 154
638 87
6625 3982
365 6491
10435 6489
3473 9820
8506 9403
10485 7486
1053 9069
334 5904
9450 7336
782 3213
1384 1849
8749 1615
1227 6119
1197 8493
10418 7286
322 4148
7807 10703
3519 10626
8587 1561
1096 10624
9629 10085
6232 1209
9848 6057
1166 9621
2756 4241
10570 10190
10134 9676
8390 4898
8035 310
1364 403
7357 2126
7455 10217
9538 3419
9636 3165
3490 6949
1452 4633
8454 4864
8840 6232
8886 2802
5824 9683
1221 4218
1181 4130
3075 2331
1172 3544
2336 1234
1455 641
2120 2647
1615 156
8406 647
3228 1542
10712 767
6891 3434
4068 7603
10278 4781
10717 7804
5597 1224
7129 9411
8432 6148
4859 5010
1833 120
9063 5091
317 2206
3913 6359
3786 10095
10698 2640
8189 10135
10389 1491
7445 1910
8830 3280
7478 6487
1365 6152
9235 3304
7636 7242
4932 35
8891 5356
351 9085
1790 10166
1185 3282
5018 9379
3715 8835
7489 8189
9998 6713
7832 1221
10447 4128
2153 6447
8377 10257
7636 6057
3151 9636
10513 6014
1537 8864
4479 8132
1181 3374
8184 7083
7291 7846
8835 4898
3654 8511
5802 1198
908 5276
4382 1563
6702 1200
8140 8823
4572 1511
7032 858
6457 10197
8709 7832
914 1790
1868 8683
9650 8520
6739 4826
5752 6489
1228 3179
296 418
1480 357
845 2648
10418 5939
7353 3848
8392 641
2108 7065
86 2380
1240 1223
7538 5904
1426 1772
8056 6351
6137 9192
6104 8796
9914 10456
4937 8403
7187 1491
3578 1235
10064 8454
7636 1452
9886 8314
4929 1930
8165 9919
2341 326
1224 4026
1537 5951
5210 10318
5995 3716
5024 5957
4496 10081
1237 3746
4736 3749
7292 4559
7972 2878
1235 6007
1455 1178
8522 1663
2640 8171
79 322
3193 5251
10671 7417
5306 5572
325 8075
8793 1702
5736 10299
7078 9209
2517 7152
10556 7283
1200 4424
9223 8831
4332 3167
6354 5181
7496 4394
4918 5093
10014 6136
7083 1172
4712 5859
8844 641
5673 2663
6923 10191
2053 8508
4433 5831
8551 6112
1053 10029
10232 8831
6618 7743
1865 4441
1023 7916
1621 8263
1198 8713
2640 6289
6460 641
1926 3987
8975 3374
324 1923
3398 4627
1921 6016
589 10205
10219 1199
3220 8119
3193 10449
2640 7779
9120 2218
8512 9663
8486 1908
8125 2776
7289 3792
7229 9526
4693 2120
9849 9779
8888 4315
9014 4711
6239 1064
3878 1580
5226 144
4703 1349
4939 4105
5968 8140
2310 10328
2648 8749
6987 3576
8526 1235
984 8709
7291 7285
1814 260
3385 6286
9698 1172
9400 4147
5356 2895
8886 2592
9387 6372
7996 4115
4850 9654
7491 5091
4657 8486
307 5580
7055 2738
6154 8502
1891 8254
7022 2278
1205 10389
5545 2049
1507 8893
2498 10268
4502 6925
5830 7580
6134 1480
7444 4952
3432 5581
4271 6491
8825 5752
9040 1858
8216 8127
912 9826
1172 2250
6490 1401
7658 5929
4715 170
5429 1427
6286 4078
4765 4905
9265 9850
9873 2920
7565 458
9519 1522
836 1395
3597 9456
3200 6489
4183 1502
4010 1194
7683 1517
3489 7627
10250 9282
7595 10166
5434 8496
3269 7569
8409 1517
10098 1378
1849 10277
5804 2137
1944 6923
7293 3633
2895 8353
9112 7968
4613 1224
2037 1113
10699 1215
4444 4765
1237 9526
7294 5357
9288 9360
1148 815
6739 2647
9974 989
10544 4578
637 9040
5566 1442
5986 4098
2653 1455
2467 347
7102 524
5562 9993
607 9848
10147 7129
3704 1253
6490 3152
2798 4621
6515 7737
3117 10426
5012 1172
156 6016
10303 1233
6289 4349
727 8823
1219 3507
7249 6450
7294 3263
7603 3072
2430 1427
6219 6793
9225 10698
8189 2363
4544 1269
6209 3752
410 245
3245 1233
2720 319
4436 8056
6145 9928
9532 8931
3346 5396
10708 2734
8811 6655
10449 6512
5497 2131
2714 707
10340 1205
9735 6793
1205 2299
3481 8823
7533 2934
3044 2445
7345 8440
5545 2241
4126 2172
9785 1096
1221 2582
10243 3547
1165 1223
2160 2435
10415 2262
3489 8440
3356 7229
9591 4861
600 10146
6923 5081
4926 9972
3781 2766
8825 9138
9652 1369
3798 1176
755 7951
1426 2010
1430 8849
7489 573
8440 1235
3764 1494
5636 1517
2504 7074
8454 7421
8409 838
1237 5636
10712 3394
8527 5276
8368 2629
8035 5252
9192 8894
7832 6840
7623 3642
23 10221
1179 315
3807 1494
585 7127
5089 9605
3042 3415
3213 3666
8508 6981
4735 3822
3262 4142
1228 417
325 6148
8834 1892
1233 1079
2433 2906
4567 5562
7009 1192
406 1679
494 4860
1181 641
348 4280
302 6208
9317 641
2924 214
4343 335
7294 6016
8519 9047
5545 7230
2150 9910
852 4214
6172 1772
6309 6945
5951 876
10303 1197
9229 7992
3123 458
7367 8350
10197 2319
161 3679
4529 5871
7251 7442
10553 7736
1181 2734
3301 5514
3387 9288
763 253
9250 5831
3491 374
3766 1199
3123 3630
7658 2404
7169 1226
1695 10717
6057 1275
7496 10544
2899 4173
2924 1197
7345 3794
4617 7065
9908 1295
6270 1271
818 7743
9120 5437
3378 684
3385 9426
2577 2043
7250 3153
6015 582
2703 6362
8382 10221
6351 2846
2221 1430
3509 5749
7525 10187
8812 1763
6529 8137
342 3591
156 3136
5093 6007
6813 7136
1209 9310
6372 4070
1689 7421
7472 10435
8143 1365
1225 4710
1899 1228
2866 9765
337 6232
8002 326
2210 184
3262 3281
1572 7538
6448 3123
1234 6507
8409 3532
3280 3851
7266 7129
2640 931
4090 10084
6505 5487
342 407
1943 7129
748 590
729 3291
3070 8810
8890 1227
1425 8406
641 4288
8860 7150
5545 6940
3746 6238
1279 4755
8426 223
3705 4026
8406 5433
8089 5939
5544 8140
105 1777
2279 1926
1559 1181
9110 1200
4332 702
8833 6007
8981 2165
10428 8823
1234 3204
10333 7129
8406 5751
2276 8427
3261 1221
1479 2568
6045 5566
162 8169
4903 1653
2035 6000
1491 5473
5740 5010
6505 4898
8056 5169
4183 3310
8135 727
346 7364
4297 6491
1849 3280
6199 4658
1233 303
2920 1194
1552 10456
4898 1224
8138 7596
4213 3755
10205 120
7807 1179
1172 8406
5257 6782
4645 2103
1843 5276
297 8512
8183 1237
3930 9915
1858 7604
5240 8527
9728 716
5814 9398
1291 682
1172 4129
9120 2640
642 8189
235 7083
64 8544
4293 8419
928 3346
8811 9910
1526 369
7039 3369
5545 1202
3280 4903
2394 325
4129 2312
7291 10204
3206 9024
1149 1205
1148 7920
7603 4861
5894 9546
2265 3282
167 9653
6135 4111
6505 10717
1615 5127
5190 7506
3273 7560
7965 8878
10397 6735
120 3645
4974 6505
1849 2235
1620 8090
8939 2381
4857 1089
9579 1229
10625 8178
6549 8242
9518 5105
7682 5563
8261 1920
6921 10623
7750 7336
4934 7501
1194 6137
183 71
9211 7317
9647 6016
2229 691
5230 5191
762 365
5566 2648
8294 6714
8548 3595
4834 3331
1200 5113
6520 3737
8508 2467
324 8127
3193 5366
1239 8389
7832 6620
308 7636
303 1226
1472 8183
10626 2573
9684 1600
7230 1194
2732 4123
10426 6958
8239 8816
7033 2147
10435 5347
10240 1735
621 3877
6792 6988
7505 6469
9519 2465
2920 417
2053 8313
1448 7988
3261 1849
6491 2209
2602 2775
7768 10428
8061 336
3553 1517
320 7311
5544 8508
9190 9619
1881 9439
9189 7150
5823 2754
950 6359
1172 587
10397 6007
5514 9124
6896 2812
6314 4367
1219 3995
8518 7592
7314 3698
2320 1322
7289 10220
9120 8875
6469 3301
3703 7656
9698 9632
8093 1113
1181 3138
9450 3515
4331 5752
4149 5566
9994 1237
7508 5881
7147 3398
3507 5437
4196 3655
7294 1524
1176 6136
3374 6793
1450 5472
1240 1071
582 1221
616 3263
8443 4394
2846 5234
7584 2157
6328 9248
7367 2466
8692 2663
301 5929
4861 4977
2544 473
641 2053
5795 9299
4215 8120
308 1240
2368 5865
10148 7291
1202 342
21 876
6366 10296
10362 6057
3531 3324
7294 8429
1235 7129
872 7533
4944 1079
6154 10147
9535 4716
9876 8944
6686 6558
7089 782
7748 10220
9565 1226
5545 10625
748 4990
718 1198
971 2846
8406 5526
8855 9090
2975 3781
977 6920
638 9546
6242 3778
10626 2627
472 4697
318 1179
1198 9428
4838 9547
10643 8075
5090 599
2952 8403
8577 7218
8830 8820
3375 8854
4788 8881
8426 6548
9024 3956
7779 7491
321 8413
2766 7220
127 9115
8238 4074
2153 10484
6266 6535
1221 1228
1179 3911
7293 10197
10717 4925
3591 7480
52 1199
9972 3297
10359 10197
2660 4811
7229 1225
7280 2178
6619 1786
2242 7506
4123 7491
4630 2788
7508 1921
7318 4067
1657 10694
10232 9532
2172 5280
10208 8137
2152 8825
3019 897
8301 5306
4214 2504
1675 1469
1857 9040
6948 4534
9434 1426
1774 730
5276 1230
6549 2165
748 8096
1053 41
8812 5855
2813 9763
2433 1181
3695 7373
9299 8835
9120 2397
5524 5487
1165 892
10624 7707
62 155
7202 8849
7975 3090
2494 7996
10289 2433
1390 930
3908 4903
10542 6589
6366 10556
9502 10318
147 2240
10166 38
6628 1019
9021 9878
4732 1619
186 3583
8512 1362
7336 318
1145 1561
619 1537
6447 661
6057 7445
4130 2150
8849 5939
2815 7903
8242 1172
6400 3438
4599 2804
2538 6783
1231 6016
1221 2161
7583 6057
7259 1427
2538 6491
8483 7538
10303 1313
10428 986
1238 224
7431 9506
7675 845
3091 363
1949 1148
4952 1205
6658 6829
8515 914
8002 927
7329 1071
7897 4944
6277 7485
10163 1270
10433 9518
9532 10438
3193 3877
5566 2663
6533 7218
9873 4860
6417 2923
3908 7704
1229 428
4859 8551
8426 8129
115 1724
4165 1269
7768 3544
858 8506
4767 9194
1826 6617
9014 9526
6528 7442
852 8991
8056 8889
2538 4922
9338 1239
7062 3719
1221 6317
5765 7002
4409 1171
3661 4572
2712 1901
2533 864
8551 1171
6628 3375
6139 9248
2332 9190
522 8843
297 1429
1200 3789
8542 5234
8486 5957
5008 173
3630 1921
1191 1881
6725 8544
657 5888
4659 3767
9605 6154
1364 1226
7830 2010
2551 4078
9910 4657
7093 7496
960 4484
8409 5044
8610 7294
7760 8346
9677 1425
6394 1901
2858 2446
4019 8991
9320 3164
7251 7293
1205 7294
4506 212
10190 6366
2538 10418
661 8368
748 2804
8709 2302
3861 7768
7588 4434
350 2493
1215 5234
10306 10118
79 1171
3749 8820
5894 10716
3520 6461
10420 9316
7998 6734
3375 5183
4246 7765
7506 8139
6369 7129
1234 1142
4098 9526
1455 2267
7998 4567
1022 4101
4425 7068
7994 1615
2813 6297
1739 3262
6696 6152
1379 3490
1662 2292
1226 7770
7214 5024
9828 3414
2486 6307
4234 4078
3416 8926
6033 9713
8189 1240
1789 3537
5939 909
6906 8050
10332 3392
2457 2149
5703 4810
1616 5073
2640 8825
2880 8526
1198 1231
7750 3123
7291 5136
4979 2919
4657 1517
908 2879
9015 6519
6784 3332
1172 8486
6490 852
8306 1197
7390 9115
8483 8405
8120 7352
7445 679
7505 1181
3654 2568
6686 2433
6248 6038
963 9040
10384 8988
7259 7378
334 2640
4088 8881
8568 6014
8829 2846
6830 6242
8506 2150
6938 6459
7103 347
1910 5986
10462 3282
6402 7603
2140 8393
7686 4861
3737 6168
2703 2261
4067 5012
8406 2335
6657 2822
6940 7232
2667 4865
6702 6036
1179 8612
4129 7743
4234 7340
3639 9532
5813 722
4944 2812
6152 938
9605 6008
9450 4037
9588 4125
4249 3930
745 3491
7533 2648
9588 6869
6487 6988
5515 1172
8350 5276
8056 5916
6008 66
1510 6593
1221 9287
3970 6988
6525 6190
845 5396
174 3332
8512 7129
8242 1202
9790 7689
4284 1526
3332 8515
2060 3871
6277 3716
7609 3848
1849 5904
5862 3321
10307 4703
9298 2210
6007 6410
1926 5942
8115 4903
472 1427
5514 79
2216 986
2817 5460
2257 1176
8759 7804
5939 4125
5768 7247
1790 3521
9195 6508
8864 2700
4522 4681
318 3684
2802 4657
5429 144
3490 999
2487 3863
3208 1544
2268 5948
8610 7666
1049 3012
1721 3402
1172 308
8823 8426
1426 3778
6535 723
433 10490
4732 3348
9470 8406
5521 7286
9297 6346
9652 7489
9782 3157
4681 3204
6351 8991
7186 1430
7042 3600
522 6426
7222 8849
8823 7530
5680 4125
8137 8823
8368 1334
8093 9134
4573 732
7971 6691
1223 8835
1199 8035
4776 9433
6366 5915
456 1772
5460 6190
2899 2276
2775 949
1779 303
4776 3791
9127 2804
7072 9661
506 1772
2241 8826
4210 1976
9910 1197
6145 4333
5885 3970
8713 3282
6366 4336
5908 7658
5886 5787
1491 1197
1234 1085
8901 1720
3361 6158
9782 691
1445 2299
150 10245
10221 3521
4859 9972
7074 1849
3090 1351
3956 2622
9321 3851
4128 1226
3234 7920
3491 63
858 10517
7289 7293
347 1181
4148 4301
8426 10712
1894 7508
8733 1172
1224 10587
2728 5855
1196 5514
4076 6226
10435 8392
8075 1737
1680 10009
6506 6007
4567 1192
5545 7489
8577 4129
6037 5434
1192 8891
7506 9294
2478 6702
8392 7286
9021 7489
10533 2584
4861 4717
7169 7129
2760 10243
6842 3778
41 79
7594 10092
5637 8831
4797 1071
1237 766
600 4333
1209 1837
1426 1171
4622 8426
6971 5146
7338 8427
1426 3481
1219 3878
992 4603
1409 9661
79 10456
3166 3029
838 10290
10683 9248
4132 8991
6830 8426
6494 9046
587 8890
307 10299
9636 3262
3117 4860
6503 1901
5500 4803
3044 1231
3906 5362
10696 9652
1786 8890
5868 9737
1181 9326
6055 1756
1921 1762
10337 10449
7445 463
8876 1900
4936 3234
7588 3131
8177 6505
4728 8140
5217 2534
2380 3076
1192 8174
8835 4380
7183 6277
7794 2569
3151 2010
3646 348
2736 3160
2774 348
4067 5093
8877 1447
1813 4578
3191 1198
1777 8406
8855 143
5412 1192
6274 9613
6122 709
8466 1176
21 9702
10076 6314
8821 6798
9120 4069
5450 317
6891 5140
4026 7014
7331 5322
1181 243
6989 1675
401 1430
7178 4078
1849 8254
755 6270
10100 3471
156 2756
1849 5752
1332 1179
638 318
5929 156
582 7014
3437 638
3749 4900
8050 3631
2424 5494
7062 8709
4933 1838
9588 4862
1209 8075
638 6007
2002 8201
4297 5566
1378 10371
6943 4666
5398 9002
1181 3072
7186 2240
9642 228
2131 7768
9363 1215
7481 2420
2226 3031
760 7808
7292 3994
8551 9400
2013 2311
1544 2622
8818 9850
1229 2346
3331 10303
79 10650
2261 8486
10629 2827
3583 10245
9531 6390
4607 1175
2756 1228
7508 9579
5397 8368
7289 959
41 6805
4124 8513
3474 3789
1171 5986
620 5912
455 5306
8590 6897
1049 5446
1494 8823
3267 1624
6542 1172
5365 10378
6801 6379
9454 2647
6489 7286
2210 3572
1186 2050
2152 5878
3529 6361
6686 1411
6204 3547
10365 4070
5690 1241
8823 3768
638 6491
1113 9934
9503 10636
8517 7129
8141 8472
9014 318
2064 114
8835 3924
4125 6016
8718 1219
8991 3803
10123 4672
7804 999
9229 4938
1181 9120
7508 8797
3072 8441
3356 1219
2053 4089
10421 1226
2433 7293
8683 6834
3156 4408
10511 2226
6573 10435
2206 4937
5039 308
8551 5856
8232 9742
6410 1171
6203 1048
4098 1594
4213 8544
1214 5389
8684 1849
5565 1926
548 1653
4130 8140
8285 9129
7253 3443
7603 645
7219 1926
6554 9579
2091 2320
292 3123
8189 2080
10513 8759
8866 3608
7263 8296
893 1836
4702 336
1143 6366
5397 315
4069 9574
7292 9669
10415 560
7368 4981
450 9397
2640 5432
949 752
9043 111
221 3989
5986 2837
836 1114
8551 9915
9677 1191
10203 10245
8245 2219
2797 3740
7485 4864
2538 8407
2724 3176
2010 8991
4874 8609
845 5515
852 2574
1202 7919
642 9321
5598 6219
7245 2130
1181 959
4072 5281
893 9944
6007 315
2837 1426
6525 8350
403 3491
5091 1517
6491 253
8120 8225
2311 4337
1200 8991
9796 10332
8864 6286
3985 8684
9002 4918
8494 8820
6148 5562
8502 4244
7820 41
931 10232
2323 7584
473 1205
7331 2899
8508 2802
9286 9222
7129 1600
1241 4183
9316 6286
1426 2828
7229 8002
6219 8352
6152 7744
1194 5831
5446 8184
5911 1197
2930 7234
2417 8242
4921 3576
1223 2433
2267 431
5968 3795
6940 6473
7144 10623
10435 7090
10232 3514
2462 6226
5493 3654
10128 7548
8561 2824
2412 5093
4924 9636
2299 5709
3228 8113
1216 9871
5009 9120
8908 5939
4861 600
3432 5472
1176 5082
9655 1491
1248 2155
4763 6830
1452 6896
860 1278
892 2653
326 8056
2653 1229
972 2390
6057 8822
5245 6152
8505 4931
8998 7296
2486 7090
4826 4196
3671 7682
2224 97
7342 8432
3043 6266
1200 9433
5731 9856
2226 4260
3716 4887
3375 6168
5073 6448
2137 3599
1067 637
6987 2107
6592 661
3154 4781
2663 4069
6783 954
782 1200
3604 1455
6938 3730
8137 6475
10197 1986
7783 7037
3178 8843
6200 6940
7329 8288
5474 7061
8432 516
2622 9972
1905 1231
342 1515
6007 1790
6491 6504
4776 9755
5714 326
2804 2211
5989 445
8038 1239
4498 290
1172 3166
5393 300
3814 4299
6372 4702
7992 5318
7557 6286
10486 8991
4898 3956
10394 6548
7613 6361
8406 5916
6177 8879
4121 3705
7643 661
2297 6430
1624 1198
4567 5414
7014 1669
8189 9286
3282 6449
6522 10150
3151 5752
6549 10696
6463 1222
5035 2550
8746 1199
1441 9021
3508 231
284 5276
3322 5019
9636 3371
8855 3193
7608 1431
3193 4709
9193 970
7623 2888
6446 760
8835 8517
6842 5276
4572 315
9042 931
7035 748
7229 3329
2846 2465
2775 10209
1926 6480
365 478
7292 8936
2804 4508
864 5234
3791 908
5276 10212
8409 2517
1068 9579
4952 8823
4159 1241
1209 8709
3147 2995
7573 6286
4033 641
10588 8182
8823 5637
1608 1560
1240 6163
317 2033
1092 5566
5544 4703
2622 6372
5091 10299
5459 255
8502 3397
2123 9696
5637 3154
9918 10484
2240 8881
9120 5785
4622 325
6616 10428
3432 10333
4900 3844
7704 324
1910 681
4861 2724
6461 5831
3655 3737
5385 5904
9517 3204
7250 3655
10038 1443
307 8165
6057 3135
7421 1954
1849 8185
5437 4842
1838 9070
4090 5281
253 8890
7847 612
1480 1202
374 2827
4713 6923
2572 4571
1682 8426
1842 4333
6137 8390
4076 637
6117 1191
2411 6739
8056 4331
3605 2130
9110 5477
1241 150
1117 2923
2571 660
4630 9957
7996 247
7332 9070
3777 143
6016 3848
10102 13
6286 4215
334 4884
8709 10613
8797 6016
10636 492
1164 9621
3154 355
9579 6714
8035 4076
1250 1505
6789 965
6225 7627
6565 8831
638 7804
326 8881
6057 9602
8382 4127
1200 3879
4861 3369
2253 1365
2700 8762
10166 6057
9972 2519
10635 6624
9064 8264
3257 10662
8709 9910
334 2846
10378 8426
1223 6053
1235 3489
3212 10037
9906 5478
2774 1224
7539 8189
1191 8120
929 8113
307 1786
3309 10717
3398 7287
7569 325
6360 8928
4213 8192
2622 7736
326 6591
7770 10205
3655 10095
641 5178
4127 4527
3631 8410
8931 5093
8855 1763
10625 9768
5723 7916
5233 7656
7735 7557
4135 3489
8117 638
6899 4952
3851 7
4924 6152
7746 4282
1215 3516
8273 472
1416 8151
7246 2776
1072 5929
5767 7282
8943 5338
3167 325
1200 1209
8592 8406
9696 2881
1176 2507
5027 4861
3746 3374
1926 2647
1178 3509
6148 813
1208 2108
4393 7623
9287 9192
4860 4629
8692 74
1732 9588
9434 1427
10147 10429
6119 2035
8138 4883
7353 322
1142 8741
4988 3577
3205 5989
818 1756
1241 3273
3329 2652
184 2433
8811 9120
8426 6801
7289 7367
3432 1428
2127 638
2899 3963
4459 3684
2985 5544
1719 10450
9852 2156
177 9240
8113 342
6884 3267
357 9519
2297 8502
1238 5012
10409 3125
7513 8426
329 5859
322 5520
10428 9588
5159 852
5929 10149
6788 8056
7766 1200
9433 3045
2368 7919
6135 10116
6535 8406
836 7148
3704 9204
449 9345
1172 136
5514 10587
3414 6487
6589 9209
8137 6384
5250 5567
782 2533
4861 7329
8637 9579
3963 209
1228 10623
5821 10409
5976 8137
5591 7689
4214 6706
1915 10712
864 5736
5395 8515
358 914
1404 9954
1455 6055
1221 5928
41 6219
3439 9042
6743 1215
2433 7440
8759 5514
10162 5062
3749 2206
293 9902
4125 1191
7920 3850
1144 6014
317 8273
1337 1901
6490 1603
1235 8030
6219 6581
2127 6343
3987 1191
2550 9682
4458 4332
6015 1176
5710 3619
5276 280
8878 8843
4861 9189
4859 1205
8877 6550
1788 6203
901 253
9102 3631
7129 5563
963 656
6057 4070
852 1234
3411 2572
10498 9910
1169 8683
1104 3650
2813 5566
4344 2260
1200 6489
6369 5859
4330 4578
1198 1624
4148 3208
4129 2165
2776 6489
8174 8448
2549 8907
4379 7789
8138 9822
4215 9674
1259 3417
1172 4546
4903 4657
4670 10435
3517 10143
3869 1429
3791 5389
7447 10613
1876 4215
8409 3655
8741 5701
296 7630
2640 4486
8178 8819
1463 5885
5951 2127
1234 10243
6361 8350
6473 348
619 3655
3631 2465
5722 3375
1534 5570
2010 2846
2457 4709
3993 6137
931 8991
2006 8184
9540 5770
2776 1269
1202 325
8994 1257
1734 9020
9908 10660
8683 9081
2569 9726
907 619
8036 321
1197 5569
7920 7336
7131 3323
9066 8120
1782 7971
1774 1192
2815 3416
2812 2337
172 8075
3785 5908
4329 7533
6891 852
2889 845
7215 5231
10278 1354
9972 2306
4863 432
4706 5831
705 6542
8508 2640
5515 10085
1915 9298
2332 4781
5830 6542
308 5514
8514 3903
7604 5023
3197 8733
6491 8185
2592 7572
1400 1223
5831 9910
348 1229
5494 4414
3608 4776
6946 3048
4268 5951
7919 4333
8272 8844
2575 410
7508 2267
4076 413
8502 4666
6448 7562
1455 5081
7289 2645
3967 8835
6489 7129
8431 9861
7707 302
8557 10337
8846 1200
7292 3121
3517 7768
8448 6444
7743 960
2577 2989
318 10544
9825 10442
4119 7315
2433 2433
7229 9299
2492 5681
7591 8502
6989 8517
7328 233
1849 8516
3715 2846
5035 4151
1202 156
10545 10197
5853 5412
4763 5336
5929 9087
4720 9916
9215 4499
10389 7517
6489 1894
3534 7537
3571 7259
2776 2319
8496 845
9320 8526
1501 702
1849 4578
4130 4122
3193 8353
2725 1554
8406 10456
1653 3505
1197 9908
8225 6491
1307 6368
5563 9521
8516 3548
4127 4128
10668 3025
5487 6354
2276 1196
1487 8959
1192 4929
641 17
4619 2267
1491 3841
5530 3261
5929 2879
3244 9194
860 5149
7065 307
5850 5929
6918 3332
6611 2716
3414 7297
7538 4183
4859 2962
5213 582
4952 8486
6356 10447
9069 478
6144 8508
186 4389
1429 9506
8686 4860
9146 2648
2827 5386
8834 2279
2815 5281
3394 8486
1200 322
7291 5185
1506 1449
7055 527
8075 3786
4129 4078
6148 1224
9322 7291
9972 3908
3991 1787
1206 7392
1241 744
5093 7249
1175 6489
7779 10263
9547 1845
6137 8829
7770 9517
348 843
4459 4934
3908 8932
6475 7488
8427 2804
2648 1196
6558 2276
10452 10241
9532 3513
2155 5939
637 2226
5397 6963
2640 4123
10197 6504
8502 6361
7353 308
74 410
1096 10544
1172 9778
7766 2260
5831 7496
417 1240
4964 7496
1229 9068
1231 3788
9363 8739
10193 9651
5544 596
7033 1176
259 4272
4897 5561
3836 7945
7491 5240
317 396
8140 2708
1233 834
7508 6037
2537 1097
1452 5429
7541 9063
2550 6037
2496 5437
10435 1095
4214 8452
6842 4781
3778 5093
8035 10241
8684 8574
8406 5032
2155 5276
1449 2120
718 5507
7222 8127
7557 1427
3786 2992
6923 315
441 2285
8361 8844
7569 8060
10232 6638
324 4928
3282 10377
3301 5515
6522 3396
4864 10303
1375 8893
8986 7719
7908 8843
2512 7973
9209 3687
893 6789
1191 7658
10717 1786
4903 6137
8849 10711
2457 1211
10243 314
5928 7806
3894 9900
3136 8636
4641 9395
8361 8447
2157 3093
3630 1241
2840 2593
2995 3331
9952 748
5377 10503
1223 8542
7103 5566
4861 638
5929 7294
325 7949
3260 3489
5929 2536
8295 4324
5752 5292
8189 8545
3414 10435
2640 3261
1228 77
6490 2622
6587 5708
2513 5520
8448 2900
6369 3167
2241 8409
1075 8315
7689 8861
8409 5198
6644 5005
10010 2640
143 10644
8075 9828
5494 5939
10148 8092
8147 5460
3908 5756
8189 9120
5885 5346
6281 182
5831 6278
10193 1206
6350 1632
10197 8691
1197 6007
4100 402
8288 10555
8862 7289
3936 2428
8893 5024
5723 6224
3177 8360
2512 7289
9655 4214
1860 1632
1901 10221
8913 8535
7489 8392
766 3301
5939 8091
5243 9697
1225 1464
6154 10062
2272 2276
320 4101
10371 6140
244 4679
1428 600
4567 8514
661 6940
7129 6023
6623 9933
3273 1810
3908 9316
118 1176
3419 5637
5045 1340
8864 1226
2904 3337
2509 3703
6427 4246
8515 3694
5515 7920
6897 6782
3328 8692
2277 144
6154 2018
982 7205
748 85
127 3331
5012 9591
5566 1849
7623 6513
8137 8683
917 3153
10657 7819
1175 7090
5164 7718
4426 5515
5824 3432
4330 852
6714 7617
9488 9129
2276 5390
1064 1388
8409 61
7658 7189
10450 3780
5358 7746
3714 1219
6325 5008
3293 9251
2905 2840
7339 6119
10555 3418
4861 1237
3631 10220
7133 3987
5530 1785
5562 9215
3419 2383
2899 1181
9647 999
10613 2533
6489 10460
9317 5476
2276 5538
77 2549
10335 1199
1822 5720
8514 5429
326 4934
10238 7033
8634 8089
393 1219
7348 8619
10162 6655
2241 2622
4903 3187
5752 8075
6170 4645
6234 8717
8502 8864
1544 6490
7284 6487
10615 2457
1202 1383
6145 8029
8117 4016
2970 4792
6232 7034
4446 7065
1837 1890
6891 7809
6033 8075
314 7289
5008 2577
348 1440
1219 5529
8991 7504
3755 8551
1698 1849
7352 2899
5708 8720
2260 7588
1202 8486
2576 4933
2493 3280
8119 3821
1198 7538
233 9059
654 435
10036 326
6503 8773
982 2298
3261 2005
1615 7533
4633 7506
1697 8514
7707 4125
3859 9194
6152 6074
3620 7532
7919 6359
7441 321
6255 2581
315 10246
6545 1192
9473 2322
4720 4708
1187 9532
7129 8426
7292 2656
7743 5969
1358 2154
587 3655
4964 585
3963 6726
1148 5341
496 5386
1082 10040
1227 2923
1171 8508
10121 295
1196 1491
9659 1361
3262 991
3758 1114
2296 1463
10258 5436
20 1945
8368 449
2138 1209
7770 5276
6183 1269
1241 325
9465 6461
8754 8426
307 5276
2900 3729
782 5515
10429 1145
8486 3554
9062 9897
6782 1240
8991 6825
4446 5398
8791 2804
1176 10313
3023 10624
6480 3560
406 5093
184 1226
4965 7804
10149 4691
6651 324
5932 3075
8319 876
2053 1495
1772 3998
5514 3615
6278 6732
5180 1200
1219 478
4998 6247
2835 1191
3720 7712
8973 5865
9331 8823
5241 8426
7219 7804
8506 5434
8252 8269
5114 8319
3630 10429
9877 6306
8799 8749
9547 3798
8551 4761
3123 5195
10090 8541
6092 6228
5342 2064
8201 4128
5568 748
6934 6154
8544 7445
1215 5940
1176 7658
1278 9677
8305 9790
156 8353
1429 8029
3907 61
5811 8057
9450 8174
8494 5968
10508 3824
8819 2466
7623 10712
454 716
282 2150
1772 10181
4425 3806
8864 3987
6793 325
1172 1756
6733 2582
9064 9450
7193 4127
1858 2648
2840 10433
8831 5508
317 6038
864 8825
4678 5911
7956 1491
3851 3902
10570 4078
3276 3851
10147 8959
9519 6219
4776 843
7486 7971
6016 5807
3510 8506
10447 10485
7744 23
1230 1454
9588 9526
3156 5751
6440 3190
3262 1369
4130 2607
8137 8407
7647 3015
7229 5544
8278 10725
4931 1853
6254 1225
5545 5823
4032 1148
9294 7491
1237 1915
8913 9002
7501 7294
3072 8148
8129 7411
8759 9737
325 6067
1202 10103
5544 1082
9696 1191
8056 5068
6826 6379
383 7506
2107 4950
4355 1143
5563 4667
10544 889
3639 8432
2513 8065
1269 8260
5011 10569
9179 5562
3799 233
5912 1175
2457 7736
8056 6366
8735 3602
892 5472
1179 4754
8486 4931
1015 5264
3631 3348
7345 8939
3467 9954
10299 2977
5093 7088
8182 8716
8835 2712
3908 7508
8890 7636
10084 3956
6492 8486
1686 8740
7488 2866
7565 9192
8483 10219
8486 41
3385 664
8201 1527
6891 314
4152 5986
9991 118
7339 5392
3156 2537
3205 9773
10318 6230
3684 4275
10456 3190
5831 8824
7329 1236
8075 9352
9506 4522
5040 5378
2457 4753
3525 5876
127 7489
1874 2150
5577 6658
3208 10203
9395 280
8406 7339
9458 8637
7643 4567
5396 6512
5276 10560
318 1531
4130 79
7835 2828
4643 9346
4332 10533
3181 1198
3206 6685
3234 4693
1235 1849
8517 9069
1109 1970
7507 3147
2034 2866
7659 10428
4361 893
1206 948
6154 6589
8201 9343
155 246
1235 8825
9192 6649
6306 9200
1175 3689
7482 8368
2141 2827
5062 8654
8135 4679
4332 8350
5562 6040
2122 6050
1241 10462
1797 9014
3218 6508
8056 7501
8239 4394
9848 6152
342 8845
6549 7770
3715 9579
10717 8512
5293 317
1191 8093
4714 8353
7886 7294
7494 8810
3844 8486
77 1846
7047 5849
7696 3953
347 582
7339 5236
4776 5605
2252 8322
908 8587
4106 3631
7437 361
1206 4458
9085 3280
4567 1787
9151 8954
1641 5459
970 1494
6135 4900
8368 5831
8076 2592
8390 7807
2775 8368
8812 5093
8991 5365
8803 4567
2279 6430
1240 3432
1776 7717
1728 2045
833 1361
6507 6150
8406 6489
1185 4485
1573 2038
6895 2491
5831 10624
6990 1143
336 1442
6506 1683
3715 8131
8051 10303
8056 335
10239 8368
8555 9011
3330 9179
8177 3023
7656 650
641 10435
3684 2572
6007 4128
7685 1229
6571 9910
7501 9547
7029 1977
9636 1894
10357 10135
8817 1202
9534 2704
2899 435
7083 2640
985 2663
5939 6653
7586 1491
7957 6354
2510 8454
263 2663
10389 3928
1898 3404
3987 10307
10299 10435
2846 1209
8117 2622
3703 3078
5391 6525
9120 2539
10456 9463
4125 4640
2292 7643
4069 7315
8056 3243
10607 1234
2436 10699
5357 10606
5386 7832
1197 5986
8822 2995
4069 8502
156 6359
3321 809
1221 7352
5986 8386
6592 3282
7832 5793
1239 9873
1237 16
2569 330
2359 2242
4067 1202
4931 6228
928 8183
2178 8406
8540 6696
6134 9120
1491 4900
8472 5313
257 1179
7920 6035
5187 9820
1787 8189
5312 6624
203 9088
650 5389
1435 1191
1111 3737
6517 6055
5218 1582
3114 2899
8759 7595
2602 7292
8759 9401
4676 2122
7750 5544
5472 6277
8056 4176
6057 9288
6570 21
7351 7455
9096 1197
3385 7329
335 8998
5986 719
5437 9432
2658 5389
10057 10560
4067 8056
4860 7354
5389 2650
6369 9339
6334 3205
8709 7572
1491 3167
1085 6677
5545 6392
8090 5515
7736 967
2298 7251
8528 1205
1543 10408
9725 3716
6226 5929
2868 10063
6400 3152
5637 4299
2640 10636
7229 1800
5822 2802
7581 1225
7489 8684
2383 7643
4873 1171
4643 8759
4322 6200
8496 4357
6491 10544
3156 4128
931 6887
9262 6528
6736 10520
51 74
6490 10510
5499 4230
587 10456
10447 3668
8239 2342
4861 7023
7603 7750
4333 1143
9288 9574
5514 5850
1735 3193
253 2122
845 6491
6369 1172
6987 2708
3704 10074
789 10484
6570 5561
347 6264
1549 6821
9348 1221
8135 6364
5824 10197
9433 1836
3333 1452
9432 306
6154 356
10456 2827
5351 893
1181 6801
3346 1309
5091 220
9156 9515
4498 9697
156 4572
6423 1223
6750 4230
5081 8178
2640 4952
8410 8889
782 7506
2918 4918
3631 4271
2257 5561
1191 1905
4692 5305
9910 4765
5566 1502
8406 1236
1221 10712
7094 6242
5266 6987
336 9254
9194 1522
2360 5445
2804 7322
4861 9046
1221 702
8238 944
1229 6322
7336 319
5563 6306
1181 4461
7752 7286
5341 4040
1491 7597
8189 6582
4151 5939
8494 2678
232 8823
8866 7246
6115 5180
5563 5250
7424 2824
9672 9866
10573 4861
1786 1235
1215 6278
1198 4716
4018 5999
9540 4571
1442 3563
10487 463
1199 9046
1488 8819
2466 9767
5514 8691
10168 1176
1440 638
5563 1759
638 8090
5715 2663
9910 2837
2543 5291
1596 3156
1926 7232
2147 4702
41 3746
5865 9214
6219 638
7339 2155
730 1544
2592 2899
4625 3848
5355 7055
3156 9551
2849 6055
4223 9852
1209 2813
4567 1494
10307 660
4375 1223
3204 5020
1449 7289
7854 9571
3904 7297
661 88
293 5242
7293 1239
8551 7339
5566 1892
1309 8422
3773 9696
600 7224
6168 5537
337 6372
9652 9673
1463 9702
506 7445
6618 9179
7302 5437
1590 1702
928 3602
4436 600
3599 9317
1982 2082
9070 6044
8359 1192
1181 7506
10626 7292
7768 8426
595 1194
348 9973
342 2320
6526 1181
2899 10717
10435 8368
7005 1237
5708 1835
1172 8709
6443 1238
7546 2126
748 3655
4761 10543
6923 1228
3882 3820
8887 4129
4861 6334
10162 3539
1230 9040
3085 21
5039 5181
6354 156
5278 325
4760 7685
1839 5118
5740 9200
9151 1428
9697 3441
2078 8562
4765 9579
1205 4297
2296 414
8056 10412
2628 1226
1444 681
1227 6319
6310 4860
1254 2699
2126 5292
6928 7542
4215 6853
7230 9432
5515 334
4128 3916
8603 4924
6399 1228
3752 9190
1172 1116
1181 8138
1112 8527
6354 6885
2457 6891
6240 5191
5281 7021
2795 156
318 9284
10624 347
3053 3293
1465 3261
10157 3340
7880 1206
293 10544
9063 1199
5880 6119
2147 8846
4160 1109
1615 1442
9547 4912
2147 10408
2163 5199
92 5237
1230 6135
1664 6618
10428 1206
2640 8406
7294 596
3629 7216
8138 4234
8567 1197
7506 996
6490 315
2848 1444
5515 4765
1993 8610
1786 4564
9847 6286
7661 9903
5573 5812
8905 1357
5469 10219
7353 6773
5637 5986
7278 4432
5929 6152
4215 134
1200 9927
10698 7914
3036 10015
295 5240
6443 6923
2804 1175
7421 3280
9236 1175
4248 4018
1787 2342
7736 430
2206 1428
1835 3987
1238 7743
10422 6967
10418 1202
3421 6098
3993 7491
7218 9713
4943 127
9053 5462
3851 3603
8823 6162
10613 5562
4208 1624
1172 273
8871 9058
8313 2158
7292 6351
9985 10533
2465 10720
7044 2550
591 2819
2618 6148
6261 3245
8913 6829
9435 6397
4677 5281
2320 2305
4959 150
5859 9304
10426 3544
307 7682
8463 9112
1238 5341
3631 4937
404 587
1728 7182
342 3414
1226 3928
6875 5437
1114 7294
6785 1331
8816 2667
1928 4559
1413 1855
1217 8242
7629 8252
4380 6826
5512 7289
10553 9923
6490 1786
7023 9064
3781 4850
7488 2307
8260 8511
4491 6503
4937 5859
4230 7439
4232 307
8180 6553
9093 3884
2758 247
5276 3371
5033 4125
638 7062
3654 7506
6372 7557
7486 1886
9193 6154
8406 10696
2319 1228
168 6430
8544 2162
10149 789
6286 1200
8928 5499
10091 8528
3600 8225
8238 5408
10103 5520
4688 8319
5398 336
5948 7746
4370 4230
10332 7129
3588 9398
3328 9299
5729 2157
98 4804
1909 1096
1172 8633
6702 8189
6145 5304
171 6923
3655 1145
188 2836
6209 8350
1790 4066
2121 7028
8409 6007
1414 6314
9363 6366
9657 5752
5382 10552
7090 2156
588 10303
3282 79
6566 8640
5830 7779
1382 322
2123 1537
4125 4602
320 2467
6007 3387
10435 4130
463 4361
7055 5566
6945 7215
6222 6783
7557 8829
7804 2866
10170 1224
1175 8454
7188 6134
183 6981
7022 1825
7506 10428
1205 1466
4076 8426
2771 5179
6490 7612
9363 4920
3491 317
1829 4826
3432 4756
9087 2120
6549 9287
1226 2423
9908 6592
2631 1191
8577 8692
4222 9783
5012 1231
3474 3205
2626 9014
8368 8879
6488 7291
6384 5487
172 1069
1209 3736
1415 8056
3704 9506
10520 6440
9485 2640
7506 7685
1376 8126
10435 1562
8709 156
1563 10541
9317 1509
3963 3385
3786 3737
3576 9526
6542 3621
4861 2924
6754 8299
3817 4458
342 6709
4125 8844
8432 8617
3451 3684
3206 4754
9400 4069
8881 6372
3204 2488
1009 4576
2866 325
8690 8937
2659 1512
2662 5636
320 1615
7603 1778
10090 1257
5831 10608
314 1853
908 642
836 41
7489 7489
9573 5948
782 5281
5487 7352
7486 1234
8097 8544
188 8409
3387 8321
8519 3794
1454 1700
2661 9088
7152 6490
7553 9597
6360 1881
6802 5951
638 6826
5992 303
1171 1686
3488 1653
3205 6587
1882 9657
1227 10499
2551 1153
9519 4790
10613 10162
5237 7441
7969 4641
308 1199
9897 3597
10726 6843
6973 9526
2307 6227
5053 1790
660 4826
2336 4924
6993 156
8802 9780
1172 1239
8116 8139
9484 327
8978 5786
7249 1229
2900 9046
3249 2640
7044 9298
6570 6137
2699 9820
5830 5425
273 191
705 7214
7643 1019
9591 6528
7656 10399
9922 7200
3570 1197
357 10009
10428 10712
5024 10332
1224 2804
6591 4640
1172 5986
5748 3060
3355 8835
7278 638
9287 5520
5709 2761
7746 2545
318 7211
2864 1693
4956 7292
7489 3608
403 6315
7486 9874
8171 10699
3509 6013
134 641
1356 6521
303 1572
348 7447
325 7623
2662 9532
322 3576
8406 8368
8683 6007
8828 3576
1653 6145
1237 864
3544 10220
7915 8515
6657 8431
7593 6343
1849 2382
5545 10725
297 8708
6430 920
1364 9717
7916 8361
1546 3473
6162 1753
314 8182
6724 1722
9718 7286
10040 8129
3624 9622
3154 2895
2457 315
3269 7609
4900 1192
10196 1849
9637 664
5566 8834
1179 3864
2845 2217
10215 314
3576 1241
2663 3193
1238 1076
2466 1184
2501 449
10435 821
5112 7658
6350 858
4123 1206
8448 4954
1179 1202
5498 9521
5929 1430
1241 1553
8991 8285
3331 5031
1175 9461
8248 4333
7735 6587
5397 8368
2176 641
1228 1181
9527 5968
1179 6503
5281 2804
6696 2622
9532 6823
9591 1102
9188 6137
1205 4078
6976 4125
336 1238
4483 8849
2212 3419
10232 2512
2706 2719
9286 3474
6923 8406
5259 5939
313 454
2969 183
4098 4812
6702 8232
7599 8811
5563 3117
10428 10418
10135 4026
320 5831
9588 955
4924 6806
3138 4534
8574 6959
1197 9974
1954 1231
3572 10098
2802 8288
748 2153
2663 10698
8522 4098
4667 8797
1199 4070
3749 4776
326 9134
10435 8299
8514 9647
4359 9493
5143 10121
302 3248
10555 4098
1045 4918
8517 5877
322 9517
8494 1298
4130 1870
156 8604
10625 9553
9243 3580
6046 9234
5929 3907
7245 7082
9046 1181
6209 10724
5514 1236
1230 8529
186 8138
337 5472
318 1227
2467 4859
8835 2840
1787 1760
5390 3154
8735 6131
2010 7129
8834 4148
1537 7229
5929 2800
4861 9098
5823 342
1378 253
4703 2488
3205 8056
7294 7538
7907 1226
8709 1165
10679 10408
10123 3908
8496 7083
1197 8139
3413 782
6007 7488
9098 10553
259 5574
8514 2120
3092 7293
1205 5231
843 9526
6014 928
6413 2812
324 2974
5404 3595
4861 928
10630 9972
9180 3600
1241 960
926 10148
6168 8426
6016 10435
8826 1615
10049 1202
8577 2857
7456 1205
3782 6359
2206 8878
345 6368
2261 1235
6135 8749
8923 845
6608 7215
7636 5912
3206 9434
1980 6277
3703 348
1905 10303
1215 5939
3770 7486
280 931
2869 5073
1198 4357
8920 1272
315 318
7750 10405
3928 4971
3049 1191
2775 329
1071 7246
7298 1773
2154 7707
8860 5306
2774 7216
6168 8043
153 7508
6137 7533
3193 4140
6834 2065
5813 2392
1269 2137
4918 318
1176 8834
4808 4782
2033 6529
2331 1424
1209 5561
6372 10415
7129 8285
2895 4129
1100 4861
6543 10631
1209 6038
6793 464
1886 638
41 1712
8177 4078
7292 1224
642 8454
1491 1773
330 4128
7486 9632
3631 8577
6007 2798
9487 2053
648 3124
6148 7746
6793 4578
9002 5390
3757 2267
4839 2825
2457 5709
1175 8514
4149 2262
9508 6306
5086 324
1172 3703
2577 1153
8544 1772
10628 1179
1901 8056
10362 1205
7997 6037
10095 4126
6372 1089
5331 1071
6040 4878
5226 6946
3898 3544
8508 1389
5437 5968
9871 6716
5515 8763
4776 10206
1223 1214
9066 1063
9654 3920
1192 5637
10084 9322
3963 2021
2867 6655
5073 7955
6278 6764
8486 9730
8493 7576
3987 2776
4497 9716
10408 1023
8427 2868
466 4126
280 782
5389 5093
7831 8426
1491 10544
4125 3193
10409 3631
8823 2793
8827 9707
5281 2827
8551 1235
2496 8713
8991 8527
10436 1171
1520 5460
9433 864
8709 3429
3630 348
2057 7658
2155 1167
3282 6988
638 5951
5389 2471
4895 4977
2176 156
638 2627
10668 2280
3649 8368
1700 1235
320 6620
1543 6830
8683 9418
8511 1225
1517 2301
9394 10080
9298 1612
6747 8056
3765 1447
1172 9972
4179 7750
9058 9175
333 1453
7543 2147
7763 5709
8189 8410
732 8371
2292 2802
5636 6007
5291 1610
2622 8426
3073 2544
1389 1224
8861 9968
3438 7178
7910 4890
6007 8823
8056 6007
1951 1855
1191 6918
10085 6137
2640 2153
6987 3048
638 10435
7989 3509
4864 308
8609 1198
1143 8508
3509 1915
1215 4038
5792 9210
7486 3371
3385 5358
1177 23
1772 5288
8129 4982
1102 7707
1687 1222
10399 8610
1559 9815
7746 8831
1171 7444
6851 1719
2592 4126
318 9982
1369 3375
9129 9714
9972 6842
6046 660
8714 5718
1219 357
365 4107
638 7129
8824 3208
1197 7129
8002 390
1915 5545
1205 8825
6961 6549
4675 858
7286 6528
8134 1142
6768 5494
8973 2320
1445 390
3134 2368
1910 2279
304 9538
2213 2227
655 10712
6374 8174
10691 4534
8178 8620
3117 326
6618 8846
1271 2042
9046 6646
3385 1224
8835 307
2467 1160
1176 10438
8273 937
8797 8767
1171 3701
10544 10588
296 1901
3684 7750
156 7489
5283 2159
6587 1229
6659 2122
278 4402
3908 4013
1240 1092
348 3583
4728 8129
1102 676
8444 10571
1677 1221
3583 7517
9651 2631
2640 7421
8427 4874
638 1446
4142 5824
1804 107
3206 5881
1228 2213
1790 201
314 3781
2708 8137
5968 10426
7129 2640
1647 10185
8390 6618
6007 8860
2241 10221
3438 9671
1238 2319
4688 8810
2150 5859
2301 2592
6683 2129
10681 7339
5224 3907
6987 7486
6057 1222
9502 2551
892 3654
3781 4098
7421 8568
4735 4418
6361 8461
3835 6135
7658 10242
9505 6329
5880 5494
1442 6904
1625 5081
7533 7353
7746 9526
975 3167
3162 5813
1191 9622
8996 8577
4069 2176
334 10208
9698 5562
8595 3778
3848 4441
77 5218
3509 8440
172 2292
1491 2533
1269 1123
5928 3684
1964 2572
8129 1196
2292 1219
6148 6016
2537 6017
5786 8826
2690 8137
3332 1200
1926 619
1719 1181
468 6542
8280 638
9382 4720
7491 4546
8285 10389
4408 8189
5968 8849
1209 641
5514 5768
8406 568
9823 7506
2654 2234
3151 5350
433 2228
1728 7353
5236 8056
1491 1188
5594 6549
3193 6137
3583 7293
3781 2663
5896 2571
1024 2501
3121 6541
2889 4781
5059 1930
8273 5033
8708 8775
2756 9043
8708 7656
6059 9530
6620 2538
8089 1167
7370 6306
7803 502
8835 6209
3331 6308
7746 7291
3774 4332
8426 3595
8955 3908
2451 2150
10043 3090
9579 9880
1718 7229
6722 594
1723 2050
3781 1749
1430 1773
8434 4903
1142 1787
2147 2407
6366 5276
202 5291
5929 8406
6264 1200
2299 1786
8090 3138
23 1431
1790 23
7030 5276
8 3282
7207 3189
1071 1230
7770 10601
4178 1921
6981 5929
8350 8845
6381 8690
9398 4293
2013 4125
5170 10656
5975 2920
1914 10181
1926 7746
6403 8683
852 1113
6118 8913
1426 2307
8866 3749
7916 1229
1919 7772
7660 6730
2229 3037
8426 8506
1081 6007
5487 1390
79 6007
3193 318
3235 5218
3994 6113
7536 3630
3282 4861
3571 326
303 4860
6618 2272
2001 8415
1253 766
9485 582
759 4566
8189 1491
183 8768
7750 6140
1901 1926
1615 10134
10545 2319
8759 5338
5233 7251
7150 6055
7079 10219
6845 8193
1930 4546
7657 1209
9789 1671
3907 315
3374 10450
1529 931
8189 7717
1205 1201
74 7215
6542 3882
2632 1427
7601 8825
9670 4861
9756 10011
10583 4622
4580 8219
7656 156
1692 1773
7517 5737
2926 8486
7565 1223
10148 6506
9877 3719
10420 4826
1171 5415
8948 6891
8738 6145
2520 4645
7473 8426
8954 10240
417 9930
5191 9129
6148 5031
3205 8719
664 6686
7831 8091
6226 2010
4432 8088
10544 1206
1199 3747
9097 4215
5505 4950
6255 4791
2724 296
5460 3167
3479 9120
5545 325
6016 5105
183 3586
3704 4810
1241 6616
6316 3911
5012 7278
3350 4553
4860 1442
1814 2713
7445 8232
748 4704
3737 9972
6057 1199
6469 8361
3371 4459
6456 9547
2545 10513
4781 6154
9873 3851
9520 1558
7811 2516
8613 1786
7546 9400
2342 253
2571 7470
733 466
8406 7423
1726 4213
390 9569
5456 3329
2336 2276
8426 1234
5021 3416
5818 9838
10330 4183
5576 3352
7286 7700
6940 8262
6923 8690
10148 1334
2433 872
5753 7129
5391 325
7129 1215
1191 6549
10513 5768
1495 7229
980 4123
1915 6135
1842 6952
9840 4333
6016 41
2048 9597
4078 4143
1334 6091
2131 1011
1238 1361
7720 2550
1915 2695
8056 10482
9992 6008
5941 3124
2597 7588
9058 5240
4264 6617
2504 8817
8512 3872
7129 2050
3911 6444
1428 5157
7674 4446
6702 10426
9098 2539
3328 10717
9254 342
4074 6987
5341 1491
1501 10277
2279 1926
7897 1054
6646 8406
3374 5843
165 4573
6873 891
325 7280
5724 8864
6240 183
8288 8635
3297 8831
2802 3418
5033 4294
4904 10435
9910 8265
1231 8132
5024 9650
1215 1175
9180 7497
4847 8817
8619 2091
8585 8116
5512 4433
136 4864
5986 2033
8502 6530
10287 1910
6525 10163
5604 4905
8197 8572
9910 9530
2467 7916
4152 5636
5515 6145
2569 4299
6016 8075
8881 8022
2720 8585
6151 9577
308 9400
5885 5514
5912 8506
1071 641
3473 9089
1773 1181
1172 2724
7557 3996
2061 1544
7720 1241
6495 3529
1209 7022
6593 1545
4126 8845
7026 2498
9401 6891
10206 2849
780 8409
10015 1176
8139 3012
7750 6801
6783 3900
7911 4069
7962 6286
9629 10428
6152 7501
1926 1145
8553 3635
6239 908
4248 5509
3136 2889
5964 8134
3908 5201
9530 5463
1241 7076
7919 9343
7583 7658
4070 1200
5907 7537
1491 1191
3783 10426
342 3156
1224 155
417 7506
9042 6240
3649 1091
1176 1732
9002 6336
8178 2430
317 3908
4780 7289
2457 9321
50 1179
2122 1235
8929 892
8406 7735
5532 1219
7623 8409
7230 3021
2176 1926
2704 9973
1340 1194
5306 7744
9997 366
8894 322
4873 4297
5502 10624
3599 8894
318 109
8035 3262
5486 3923
5907 2380
5813 317
3124 4546
6696 6317
2640 7546
127 1237
7533 385
4215 8797
670 1354
2069 8353
7738 10428
14 6056
9554 5276
7286 8409
1142 4280
8408 3501
1164 9927
9299 2158
1202 3900
100 6490
8671 8823
8185 8427
6145 2627
2695 637
6548 1209
1231 3657
1085 9395
7483 1228
8392 9140
2501 3138
8822 10095
4781 5928
2630 1402
3752 1799
4714 8140
7294 7744
8625 7615
1015 2272
9659 8829
445 2802
6987 1202
10544 6059
4776 1612
1572 1215
4117 7746
10221 8368
9387 9392
9046 417
1234 6155
9200 6904
3716 306
348 1181
2923 7689
3271 10405
2705 8056
10318 3332
7289 2279
678 8855
10428 5951
3060 1020
2626 6490
3839 1624
5962 2248
2640 183
5862 1172
8929 7229
8522 6952
9432 4950
719 10097
1905 8502
3906 1206
5379 1240
6036 3576
8574 79
9287 9221
9805 4681
1013 7914
9397 584
1197 9305
7129 2544
8759 7803
9286 8522
1790 5986
8178 7603
998 8716
2157 2568
4580 5986
6103 1799
9120 6372
253 8409
7216 8454
914 3703
7682 637
5522 2349
2569 6137
2849 7802
7280 5281
8431 1171
315 5752
5868 7504
4962 5257
9983 6360
3414 8653
1208 3450
5028 7804
2226 2156
7390 725
3514 757
9020 3258
1176 2622
3015 4391
5566 7920
3371 6360
1453 7460
10435 1799
8826 10162
7215 8056
9953 4456
1191 3485
8236 931
4458 9194
7312 8894
3606 766
4129 1260
6962 9192
3262 2342
822 1144
7329 6676
5257 348
5208 173
8116 2776
8636 1221
6923 2583
6366 6137
3782 10381
3643 2023
4070 8406
5751 5582
3599 3486
6987 3908
6515 4657
843 1915
4861 6224
2340 8242
5233 5292
8864 8886
4183 2342
8849 86
4084 8812
41 170
1199 1686
8075 3489
2296 1176
2504 1064
5929 9992
2622 2830
9014 1464
3643 5770
3805 315
8266 3576
1172 2466
7724 9107
8861 460
1926 10424
8818 9848
342 6168
10409 10137
6289 8861
8831 7897
7352 5544
7489 5679
7000 9579
3637 8749
8225 8373
4926 10409
2544 3578
6050 4342
3667 3482
8859 316
10008 1668
2774 10450
8709 2581
7633 1558
5532 10613
2140 79
1231 10398
1142 6589
2273 1776
5527 522
3908 2650
5881 3536
5831 8965
6491 4324
8103 7294
3012 1849
7020 9848
10717 8406
7766 405
4877 9825
6490 5276
4286 7286
8056 858
2033 6037
4085 7293
3151 4918
6008 4619
2276 8587
6471 3234
6289 8611
6007 7193
1599 5276
317 2316
2147 790
3583 2923
3566 643
7916 9910
6620 4722
1172 315
1226 7653
9505 3133
7603 326
9828 4396
2537 6227
1171 5986
23 7736
8035 1787
3716 7445
8448 9098
3323 6007
3190 9286
10448 1020
6016 6372
7129 8573
478 10132
7486 7322
10207 3736
9506 4776
6457 4140
683 3684
3533 1194
8759 10162
5737 1222
9179 5507
79 169
3136 1563
3496 8844
8178 929
6644 6314
3282 6486
4123 9539
8816 8610
8129 1227
10712 3908
8406 3597
669 7426
6987 4297
7289 910
9665 10553
2846 3703
10250 7750
4127 6346
2335 5811
4898 6016
3907 8745
5588 6137
7293 3631
6223 1191
2538 8594
4952 1545
5091 8426
1198 3208
5281 2691
1790 7218
8232 8242
1616 6152
1160 4230
2929 10717
3605 7488
9002 4478
6896 1200
2861 5566
7748 3331
4067 6240
5468 10456
1448 10012
8834 8544
8564 3123
1666 8074
1238 2888
5438 8427
8886 2700
6015 6810
1191 10717
8238 1194
7189 8826
3031 10584
5563 8277
9704 10318
134 2221
3396 6749
6240 1749
8120 3489
8914 6444
10592 4861
5398 4951
9972 6289
5090 9011
7283 6055
253 3800
6007 9673
322 9021
694 7496
5989 1898
3280 7204
5948 3622
9397 1334
3848 1855
8138 9283
1072 323
2723 4666
9579 8829
3474 2572
9715 6135
2740 6173
2543 5271
3649 7707
8709 2493
6325 3747
7746 3908
7447 9453
8849 9526
8591 10384
7104 9993
6904 3375
4070 4007
6314 2342
2647 7373
10607 8392
6490 1235
3778 2647
6365 7525
2881 2241
347 8781
5503 8137
6600 5234
9974 3725
10435 1426
97 8861
7643 3433
6832 8954
1739 6007
1757 1481
10699 6718
6314 8078
1227 9044
6427 837
5318 1171
6016 8426
1624 2265
1197 3847
10449 7636
864 4846
1909 9151
5391 6066
8551 5515
1517 8849
1624 907
8690 1861
1202 5636
9910 5699
2457 2342
4909 859
7992 9541
7743 1269
1567 7565
5473 8178
3668 3581
5986 10423
1224 6076
1194 156
6369 5581
7329 1444
9389 6716
3355 4887
4573 8551
7129 2640
183 4116
3124 2736
1142 1206
7186 7944
3124 3282
1150 5514
8810 9511
10435 3991
2421 1468
908 975
5993 6314
6489 5395
5385 5929
10636 10221
2825 322
2774 2804
3123 7336
9927 7218
5960 5240
1202 1241
7658 998
8849 3908
5240 165
4898 2762
8733 6686
1234 9559
1237 3749
1455 5787
307 4456
1233 1176
5951 7735
6165 1206
836 9752
7425 8508
1385 5831
3023 8508
3262 9111
4248 1194
5545 3992
1237 7246
2593 2131
9128 1790
2153 641
5557 3474
9926 2519
7339 1238
9548 5566
6036 8972
1067 6227
8075 6148
1567 180
2262 6148
5050 8829
9636 8426
6569 3415
2917 1459
1176 2895
8879 9812
901 4641
1239 3777
10626 9713
7504 5240
1230 185
1222 8890
1361 3282
1785 7018
4862 2648
6569 302
8116 5717
865 1702
3864 8406
6618 3654
5830 6748
9993 6277
8426 10219
5355 1774
9228 6148
1205 2049
9128 1234
5566 3489
4215 5752
8855 1224
6616 5234
8590 8138
1176 9120
4974 7635
417 5929
3413 3752
8541 10053
1073 9085
4898 3611
2240 748
2279 1001
8764 3306
6228 2716
2840 9064
2108 7746
3690 10197
432 7750
7656 2496
1228 7389
10252 8129
9044 4215
5968 9588
7089 6626
6369 3375
5972 6208
5951 5012
5460 9
8486 5499
7968 3705
7355 2846
2363 4333
4861 3704
8405 10098
1491 1206
9287 1222
5281 982
7294 88
2606 10334
4571 2897
1175 1678
3916 1223
3628 6620
8818 470
2330 3452
6803 1429
6410 4572
2575 6372
1544 6950
9040 9972
4125 2573
5562 1176
8452 6300
1790 9947
9731 8516
9654 1199
8392 6815
1118 4333
7801 1063
4465 2294
7715 3315
8544 4213
4209 3655
7637 3894
1231 4509
1977 7508
7229 7489
6491 3782
348 5078
8890 401
6229 2271
5020 8517
6655 1235
4380 308
9120 3417
6234 8544
3115 4643
243 8795
1209 3845
1638 8931
1181 9688
9520 8817
6366 7444
3489 9781
9882 9286
8587 8690
5386 5005
3343 10435
1686 10209
5389 4329
1215 334
3669 7983
3704 7343
6135 8174
7546 876
10717 8427
3385 3704
1225 325
9655 10442
406 8961
5514 594
9288 7438
3777 2577
9287 741
2898 5806
9699 4019
10364 8796
8684 2846
6016 3715
3544 4233
10442 6542
8056 8406
3395 1926
4763 307
3852 3975
9927 5812
3419 7246
7743 6673
9877 760
3489 9942
9418 9599
1221 8692
4067 7624
3282 6155
9992 4863
6361 1838
9503 9344
139 1234
4898 682
2457 638
1269 6490
10281 3399
5361 9606
4370 6696
7129 5870
2538 3977
7481 5839
1915 6007
1736 9848
869 9316
48 3151
3193 1172
6164 8816
6898 318
3323 9599
4070 8410
7569 322
6448 7169
4703 1096
3966 4248
3670 676
8074 2756
6918 315
748 858
5078 3015
3778 7735
1798 4826
10334 4953
3441 7533
6823 2501
4450 166
2788 6703
1225 9298
8835 740
10149 77
8835 8857
1989 2846
8138 6619
8392 6627
5219 6007
342 5515
7631 8361
3698 3205
3204 1905
5859 307
638 4077
4571 9388
673 2285
6923 4124
6340 8801
1926 2852
10244 2156
2537 3730
7569 3447
4861 8519
4667 9098
7823 8797
8690 2864
4861 10362
5389 2804
3850 4026
308 5088
8610 2123
1528 7286
5752 1205
9972 144
1231 6240
9053 892
3432 637
6070 5460
766 1198
5252 7038
471 8353
6903 6289
1980 4035
6683 1266
10697 641
3844 1648
1249 1362
8426 4231
7488 4813
829 8201
236 8834
7494 4810
641 6152
183 2982
4078 1176
1234 4640
1219 8240
7689 1926
6145 2585
7807 3121
8517 4918
8381 2297
3629 5870
1176 5010
7643 318
6836 766
8515 8496
8859 7353
318 6615
9088 357
10197 6016
641 592
8854 9569
8991 10717
3655 6118
1660 595
307 1261
8866 6561
702 9845
10384 1002
5281 6730
4246 760
293 7188
7916 3572
10655 641
8624 8417
9228 10712
10635 1192
417 4129
1236 9926
4573 9299
9156 9661
9358 3414
6321 5862
3608 10625
5281 6739
1171 7656
9351 2802
2775 1069
71 8409
7344 989
1144 1240
3237 3619
2827 9040
5307 2439
2537 2573
9696 7580
3877 308
1199 2609
5093 5718
6658 3181
9582 1624
10399 3508
10435 4952
1237 4183
1064 4999
5849 1737
4214 1085
2732 7744
9249 8892
1453 1248
5637 1081
2147 1271
5515 3414
2457 7603
9650 5306
5604 3486
3234 7277
10334 3193
5831 6152
1773 1465
1673 1156
9520 2538
6081 5608
322 9927
348 4836
64 357
8323 6106
1583 6802
7500 6105
4567 6554
2089 4826
478 4568
7343 638
1855 7562
8505 7895
5125 1222
6895 6008
10712 5964
6542 5228
4442 6824
410 7635
2319 6989
121 7670
2950 7612
7056 9927
8409 10097
2459 5529
4125 10357
7436 2504
6208 492
71 10420
6036 9532
23 6542
762 10446
6360 2840
7508 5010
3877 8577
8683 1522
1192 1175
1873 5218
2033 6044
9042 10613
3399 641
7835 2720
318 2705
7859 1554
4164 6314
3619 2804
10243 6589
9056 7286
1215 308
2498 9345
6056 5053
7246 8544
7278 293
6503 9537
641 2269
3166 7294
6589 682
6973 5230
4861 5460
727 10162
7997 10398
1241 8991
1209 6925
7296 1786
1517 6037
1063 7289
325 7737
9913 3346
3908 1976
5240 433
2296 1197
8717 8991
8123 4524
7746 2704
2802 1431
3337 8860
5565 1776
7686 3824
2704 9195
1598 6542
5437 930
3418 3907
10049 1790
8780 3117
9062 1028
472 1175
4815 8392
8140 1228
5917 8637
5710 9704
1311 748
8149 1221
1702 8830
7287 3883
2546 2149
4952 3038
2820 3715
6493 2261
8141 3156
1051 2726
5234 6491
2383 7550
1227 5073
8137 5545
9040 8442
4418 10049
8054 77
4123 1974
9120 3586
2592 8810
3756 7353
8879 6818
6384 4127
10043 979
2154 3438
7339 4861
348 5752
2828 71
10606 10216
2572 4918
8189 13
1572 8619
641 456
5522 8138
9069 3387
1394 97
10544 8201
982 3090
1238 8823
669 2336
5929 3888
8692 325
638 6540
8908 5012
5881 6016
1178 7405
1312 5245
7162 5523
641 859
8542 2059
7031 10206
7569 1150
9866 7611
8892 4860
3280 3666
7994 1149
3890 156
5345 3125
9040 3619
5538 6490
2320 2152
7251 1191
7288 8195
1786 5396
1214 9973
5515 8636
3379 1194
1206 8073
1864 204
10303 8440
7644 1923
8577 4333
1233 10613
596 9756
4278 2075
5514 10084
2575 10613
1582 8886
6366 8527
5473 6851
10447 4049
3703 6152
10570 6036
3752 8506
5114 5690
7289 1572
8621 8264
7601 2930
2653 7768
4691 4018
3414 2273
1860 3631
6007 5562
5740 4370
7483 2775
5218 7294
3439 5545
1082 8823
933 7083
9546 8359
7522 2574
2776 6702
2006 4950
8486 9435
2213 3468
6416 79
6112 1192
8089 2328
2826 9682
2953 1754
9588 8075
9070 1233
10335 1231
6044 79
9320 6057
3649 7067
6135 8491
1994 3205
4187 5504
1269 1076
6266 3387
5721 4897
5854 10480
348 10318
1240 3155
8818 6350
10318 3237
1172 9640
8826 7140
6 7445
7701 3138
4468 4619
1786 7735
5423 1809
6372 2622
8816 3205
2039 721
1772 6923
2399 6293
3509 6491
3374 308
8864 2730
836 5700
7421 1234
7129 1787
322 6444
9023 1226
3262 3544
1225 6489
324 8252
7336 2342
3520 7623
2010 8537
9723 1426
5514 4622
1849 300
2066 6227
1198 3602
4796 6289
3239 8132
8953 5951
748 5487
6568 2493
2316 4861
2827 7550
9484 9910
3154 1056
1224 1733
2320 306
5389 332
3213 7245
4573 6190
8508 4691
10304 3280
3928 10337
2622 1368
852 5389
1240 9910
2031 2802
8506 6490
4343 9238
4085 9297
4115 3851
6716 4887
5544 3174
878 155
8893 3559
8749 3907
8189 1215
410 3771
1205 3906
2485 6145
2881 7293
4370 2336
357 5859
10544 5826
1774 9192
2467 5849
10118 3091
3660 2920
2139 4070
4898 7568
5566 1215
5446 3356
1410 3151
10656 7289
2276 3167
5299 10588
325 7421
2835 6359
7421 7088
7735 5317
1426 4861
2815 8606
9155 1523
280 5885
3263 8685
7806 1064
6162 6139
6264 8854
318 748
359 4215
5913 10280
8075 10498
1176 2219
2279 9018
8239 4088
9299 1236
6073 6154
9972 1757
2302 8426
1172 1749
9287 638
6812 1600
1681 6288
8976 6145
6135 6018
7241 10426
3495 3429
2299 993
9058 8849
307 8534
10027 2273
9697 1239
10441 5769
8717 9181
1050 8835
1206 7294
5506 3597
1222 6950
7247 6359
10717 3054
1491 2240
3396 8279
6152 8893
6618 5240
6137 10131
10726 5465
7623 8823
4861 7262
1077 6793
2873 3154
2724 1517
8610 7707
3364 5218
106 6460
7834 2262
118 7293
8577 8502
1215 3374
9120 1159
2492 4403
8368 4758
2227 2538
7808 4693
3752 5202
8454 8688
591 722
8759 5497
5636 8406
8232 5023
8169 7557
2122 6674
3764 449
8056 10435
4156 5309
2640 3166
10084 6895
5545 5636
8692 908
1075 3704
1453 6542
7641 1229
9137 10402
3843 5545
4215 814
8858 9343
9760 2539
4929 2517
5271 6016
8621 7831
9697 2229
2730 6591
357 1054
1271 315
7623 9582
1198 4898
3752 9042
2929 7015
365 5125
9179 1914
6357 335
3374 10318
7291 8440
8127 5868
1364 6589
7756 8426
2504 1245
5242 6656
1860 121
885 8389
1003 2812
5412 579
3995 10216
4918 6038
8454 959
1197 9435
9338 7768
3730 6137
6508 2569
10397 4125
10435 9852
4379 6747
3205 5563
7533 9636
7292 9653
2846 2063
1849 488
6444 2569
5514 6570
5241 1158
8496 5515
1228 1932
2708 10435
1227 2827
8129 5904
7291 7656
3123 5439
6785 7830
1926 1078
9699 7291
5062 3485
4130 9124
308 8426
3489 7384
7242 434
6215 4571
253 3847
3310 1910
2443 2585
10420 10608
1430 682
1447 6953
9298 7294
3346 6896
641 4183
5487 8699
4871 4189
4215 3785
6459 4824
1175 6571
2252 10222
1171 3866
1234 10357
7750 4297
5073 6014
2301 4426
41 3648
1739 2893
5868 1865
7750 1231
5777 2827
2320 2163
4937 3157
4070 3375
6842 3348
5012 4077
1197 326
3909 952
1206 5830
3432 3846
562 2412
3851 1653
7580 1086
342 293
325 6570
8128 3127
1235 7654
8849 9475
1561 7259
1075 8177
10377 10334
314 7643
4971 318
6043 7310
5537 809
8682 4124
5830 3418
3374 4702
74 2666
9908 3848
3780 7546
4776 7643
4860 315
2640 4839
2433 8486
1171 4499
8991 9873
8185 3994
5264 2714
9190 2507
2110 1523
6007 7522
4952 8835
2797 6988
5062 3215
1790 1240
5514 8368
7368 3751
7919 3704
1791 1735
8496 1071
1447 2815
641 10435
57 3280
2110 5093
9298 642
8747 1235
2036 6683
1179 3387
8392 8816
5462 6135
6548 7601
8823 3138
8056 4070
10169 1186
4230 10462
3951 5206
3890 9698
6117 2442
2211 10544
6739 1426
6552 4098
4124 7635
3908 167
5859 1462
10173 7491
8236 9972
8127 9433
3477 788
9432 10337
8776 7557
6015 6497
1415 5545
417 7221
1172 9926
3184 8517
1172 4148
10245 3073
7293 4826
7508 10284
120 1214
10035 1491
2488 1860
3703 8135
314 8834
1103 5138
9044 2298
1181 4123
8201 8516
3423 9320
3090 4069
5529 3607
4662 315
3990 8393
707 6723
8891 342
9488 2292
315 417
2013 3439
1175 10459
2010 5793
10536 7507
8551 314
3645 6851
9825 5885
1154 10600
1230 4525
3237 9757
8640 8140
10533 5995
265 5061
1075 10135
1227 3055
6503 6617
9175 1551
5636 4411
2429 8678
6811 9814
3254 3215
5014 3092
3234 7865
2640 3043
1200 2804
5958 301
9362 8835
2206 5830
2360 3665
430 8514
7481 6040
5883 322
4861 3715
7569 429
4487 6007
1428 6489
3269 2127
7070 6489
10544 7229
9120 2006
3629 1219
5276 3457
6490 9972
1231 8242
6278 7218
9193 2852
8824 2652
6366 5235
7229 4069
5231 10275
3594 5942
1200 3193
1786 10220
8828 5545
3417 3529
1202 8508
7542 6055
342 5563
10209 4330
5024 1613
6272 1181
4128 6081
4289 4037
400 5939
8515 9636
3297 3124
1836 10432
2864 336
2696 8409
1209 8677
6152 10230
2920 4298
7294 1094
3704 2320
7044 1229
3124 6842
417 1429
1241 5881
3851 6139
6148 5412
1525 9897
2368 2804
450 5413
836 9468
654 9224
1084 1773
3416 8409
5514 9434
8871 5414
3809 4288
600 7631
4900 7627
1554 9952
6289 7920
6400 1272
1175 1199
2048 5180
3030 4322
1428 9880
4125 7039
9972 10624
10319 8849
7557 3423
8892 7129
2851 8382
607 2816
1222 9557
9820 7421
7297 8203
2853 2956
1921 1892
1814 877
3812 1075
485 6489
10623 8426
3429 10209
360 617
10712 3631
1171 1427
9064 6154
8486 9518
8511 7987
5530 4211
10061 4231
4767 8116
2033 6008
1111 2828
3237 4505
16 8637
6504 6314
1142 10220
7088 9927
8978 5492
4929 6491
572 3628
8140 8859
1156 7129
3662 638
1791 6011
5885 4297
4522 1585
1191 2150
7286 7230
3654 6137
1064 10275
348 8056
3588 9129
6137 8308
3749 5121
7588 6364
5951 8844
1926 9175
1849 4000
302 1257
8854 5440
8619 1392
9531 8406
6544 5589
7038 8426
4098 2467
7020 1091
1491 8189
6361 10131
314 7768
9530 3151
5928 10717
5870 4355
4077 7339
9716 1200
7808 8958
8683 7289
760 7096
300 2335
1429 8709
2474 8834
8135 3631
2317 9043
9815 5385
8828 8890
8183 6017
4076 5894
3851 9390
2276 2802
6088 6135
3193 6722
8720 5459
5248 9070
1874 1198
8480 8797
10303 1389
10362 7825
8829 998
9532 6937
8449 1179
641 908
10635 3126
10399 1203
3841 9127
7336 619
9448 1181
3630 8797
1175 3134
10373 707
7338 5306
10572 1171
3204 8683
1491 23
1239 4619
3138 6154
5514 8514
4406 1224
10699 2840
7489 1199
8409 4426
5566 9481
1179 2260
8496 6115
5929 9547
1512 8844
5929 1450
1826 10441
1926 7277
7736 4826
156 3519
8506 8823
3151 4378
8189 2147
1035 892
1225 6998
8743 4294
5114 4324
7960 347
8488 4846
326 2581
600 4249
8139 6513
9126 1147
4128 2920
8828 6444
3046 10221
9343 5276
8138 8506
5177 8454
7065 8054
1225 8812
9120 9910
3606 995
1205 9298
1000 4689
3369 1491
5276 6200
9519 7470
134 6716
7246 10706
1205 6350
6135 1071
4003 2724
7506 1430
6272 6369
8824 3705
1926 2258
1683 8075
9397 5751
755 3355
2140 10243
1171 3851
1849 6154
1241 5515
3423 3576
5562 8129
8201 4755
7533 6148
10147 6514
10447 5534
5951 337
9636 5066
10197 10314
4898 5831
7444 3748
3218 5637
7746 318
4250 2648
7971 4452
3519 1491
1237 1726
4333 3134
2342 8285
4281 7735
10531 10570
3205 5753
5218 2645
7710 6490
5545 7971
322 8631
8742 9993
6137 8169
8140 2889
1840 3151
10298 5451
8610 3631
6656 155
7292 8496
7456 5963
10428 3529
8891 8684
4128 4682
641 5460
5042 3491
7508 1206
10402 995
4337 3482
2498 3242
3374 4123
7979 1224
3091 4556
3414 6191
4246 9527
6139 5487
8892 1235
8409 8577
6542 1295
954 6007
1395 5076
1240 6199
1653 8592
1383 2972
5986 5355
6891 6055
8746 1095
4151 1226
3261 1469
2320 8440
1451 10699
7804 5087
1522 8866
6029 1849
10275 8812
3204 5771
4103 1522
5150 3074
8075 8149
5390 9236
2846 5530
2537 10570
9432 1235
3033 8871
748 2919
8486 10209
8129 7291
8075 2276
3585 10627
9636 6923
10571 10469
127 7694
5073 1144
8486 5566
3092 1269
10405 8544
5340 6611
2438 4803
2996 1223
4156 3417
6314 2758
9520 8551
1206 7015
2282 2524
5911 5021
295 6504
8238 1171
6286 3329
1206 9916
6945 2265
10049 10221
3188 3350
3433 1781
8392 1890
1448 1926
7293 8496
3551 3783
8517 5830
1914 10303
10162 307
4412 1143
3990 4470
1359 1181
5636 1157
322 3838
2775 9591
4515 6467
6716 8506
8823 10160
9967 9560
9055 6326
9200 2879
4126 4905
8392 1240
5831 1775
3631 4422
10389 8427
9908 7447
1915 7989
9376 1224
334 5929
5059 2122
1428 6491
3119 7941
1914 963
6574 2380
3655 6686
5415 5751
10029 9910
9299 2575
8191 7253
5494 5299
954 8886
2640 8075
3280 637
2122 8610
2036 4299
10334 7486
4003 6502
8692 10233
7920 7289
348 4894
1200 5071
1175 10015
10429 8044
1219 1949
1640 1229
7627 4930
5986 7129
6016 297
2098 324
4067 1171
5558 10541
4950 6784
1491 2804
1205 4129
7289 8624
3851 8885
2571 7804
7016 10001
1226 8894
160 6390
6493 7344
3310 7886
7700 4370
4648 3352
307 5566
9909 8955
8075 334
1171 1180
1146 8585
10456 8457
8308 7617
7085 638
1615 5225
2300 641
7748 822
6336 1206
1171 10405
4952 7129
5515 8239
3151 5831
10456 4864
8299 1202
2329 1428
1231 4903
1543 5022
1206 3576
9127 8426
2828 660
6891 3076
2575 8169
317 8821
1914 1148
8865 4155
8774 1530
1431 3310
2164 3778
704 7014
3767 7292
8877 1357
9400 4620
6750 1453
8893 9997
9926 10534
9289 2018
6897 3121
5052 1171
1006 10460
1171 8515
3362 8861
5966 6714
3432 303
1564 9253
9641 8239
2538 236
6278 2241
342 10533
3954 315
1082 8605
403 1191
6168 9655
1798 254
7676 337
7093 2881
10626 9200
3015 8620
7065 3703
1200 7571
4289 10197
1229 3690
1148 8991
293 1822
9151 9649
6955 9553
2331 5306
8493 9046
1228 9778
8519 710
1233 4826
6128 1227
4900 8824
4984 8577
691 2077
3908 7643
7517 9532
2802 9013
3356 1226
8355 8359
1237 6838
2283 85
3597 1512
1202 3237
930 7216
10462 4156
8189 9401
5246 7445
8261 3508
2981 2640
9134 9702
2298 6891
7506 1156
6065 2775
3631 10353
10699 2276
1175 9652
4714 9306
7251 1849
3521 2126
1238 1735
8002 4826
10048 9555
1219 3684
6384 6987
2314 8201
4804 2064
7643 527
1561 1199
7294 5398
1517 3031
7374 8826
10303 6016
7441 2895
6516 4849
5939 1444
2150 4244
2815 3115
4714 5566
4795 7800
1722 5709
8352 308
1181 10601
2882 8709
6356 3956
9241 7806
9787 6923
1227 678
6638 641
1225 7303
4031 2984
889 6801
7294 965
77 6168
4206 4861
3655 2568
3644 5515
3124 1560
4837 9910
10366 7090
5989 10007
6145 2582
8551 2158
7831 6639
2329 6366
8432 9927
7743 8408
7395 8435
8264 9927
6164 4572
1191 702
2894 782
3630 4070
990 9910
8544 8444
2621 8844
8293 1238
188 746
8409 7291
5939 8417
5370 7293
10606 8528
7905 2640
4861 823
5515 8871
8516 5752
7491 5276
1757 1988
5929 156
5514 5544
2919 9451
1181 10489
4567 1590
9021 728
5870 4900
5544 3092
6683 97
6366 8273
6940 9913
1221 5349
1269 600
5585 6503
2537 8539
9459 1491
7488 7312
3280 5188
8577 9395
156 6461
325 927
8117 8128
2827 2882
2491 5939
4155 2852
6448 10712
9910 8426
10507 4898
9044 3778
6264 1225
8991 8056
8955 9546
8460 10298
3445 1255
8876 6656
3405 410
9877 8709
8770 10456
1194 5939
9338 5426
3495 7218
7090 2226
3913 10264
2569 5180
7623 4550
8564 8486
79 1772
6715 8116
6007 6851
3329 1219
6694 7015
5881 9782
273 3260
3280 4877
8232 8683
8843 963
3486 5545
6548 3176
8748 1623
9974 2906
1179 9363
8871 999
8428 1228
6516 2647
1225 321
3280 336
7293 6987
1491 10249
1222 6936
1194 7345
9532 3668
5892 1330
7580 1192
10717 7294
10589 5136
971 1809
1544 3906
1179 7221
8502 2020
5218 3234
3716 3041
6137 4128
478 10525
1226 5673
203 8825
8426 1227
2224 745
5338 8859
9571 1241
9895 4781
4271 8361
762 184
2679 8426
9310 6314
745 359
9116 5863
3965 7291
9808 8684
1914 3336
6721 1224
442 10049
10131 1229
1572 8759
8280 9613
9040 8591
2870 2430
9897 8132
10303 1786
2038 1260
6891 7744
1814 6489
6931 9018
671 4217
6360 722
10587 2903
9532 3115
7707 8913
1453 3280
9643 238
6354 1199
3902 10717
10441 10273
7291 10508
1815 1905
2534 6594
3193 2276
6486 6356
7368 1724
871 9649
7339 4834
1171 6360
1091 3357
9832 8179
7979 2537
2383 1171
1171 6160
1143 7491
7006 730
8846 2126
10097 4913
911 7919
6616 7018
7277 2267
6265 8079
3228 7134
766 9782
1559 9820
2101 9061
9801 8683
188 2512
342 9655
7886 1230
4271 9120
9283 7129
2156 1219
9192 5218
641 3920
8454 989
4552 6620
8427 7025
124 1517
3374 1494
9457 3023
5637 4130
3672 4826
2584 7569
7470 9910
10513 7423
8129 7603
5515 10533
1065 9588
2154 4441
9661 1199
4020 5515
10405 6908
1237 134
6831 6286
6784 756
641 3020
8952 4264
6739 10379
1800 6782
7055 1215
10207 4070
4955 7018
7156 2153
4642 4783
1921 4491
6973 8197
3666 1197
10237 2908
2657 916
4679 8699
8409 8844
1238 365
4523 1237
5986 4859
8486 302
8301 1144
184 6988
7445 1202
6756 7531
8117 4330
2802 1926
8821 9899
4667 4130
3593 3671
3630 5192
337 4862
5794 3660
2516 3151
1179 7289
121 7548
3273 308
3209 5928
10084 7198
2830 7832
4127 9115
6766 9915
4371 1544
6782 8174
6872 5533
4129 7773
8120 1772
308 999
1219 6227
5487 2239
6719 858
1331 132
348 3749
1712 6619
6204 10541
5563 3140
3232 5029
430 4214
9296 10095
2820 6474
3164 6253
7598 6987
1757 5396
7004 682
342 8719
1926 5013
326 9120
5337 8864
7580 5545
3751 4918
138 7881
4230 5460
1223 8426
6948 4418
7903 1118
9448 3990
834 1081
9065 8390
6851 9828
8506 1194
322 4231
1233 3897
1192 4763
1491 7129
1830 1171
852 3491
3534 5304
1491 1787
6940 2240
1926 8464
835 3123
9697 4851
1707 9128
8092 1227
1223 816
3310 326
8056 2512
1454 8502
7254 10449
2730 9064
8178 1221
9102 3206
6987 5276
3747 10513
6570 7206
3387 7746
2042 2486
6360 9526
3055 2424
9435 1756
5389 9554
4938 1223
342 2640
7565 4213
134 5419
3028 9433
1172 931
5180 326
6372 7836
2443 4076
7735 10409
308 9395
1257 1226
1224 10148
79 9927
8189 2517
9666 3782
8630 5986
4439 5514
2543 2019
5230 10015
2319 1722
4130 7803
6384 3262
4906 2899
5081 1282
875 10217
4716 8426
9526 638
74 9848
710 3542
3157 7720
1086 9125
10181 10534
5059 7754
7292 9781
317 6726
4123 1297
1171 2992
9460 5136
3576 8881
8431 6135
1946 1191
4860 8140
7787 2663
3188 7218
6549 8590
1176 3703
10725 10416
8958 7658
638 5515
5514 1834
9848 293
620 4142
1206 2488
5915 6289
9210 8201
6449 705
3134 8819
6504 4982
6148 6135
4903 8239
6855 3489
2640 915
9820 914
433 6342
3314 6107
2047 2831
3490 3261
556 6016
2127 7895
3970 7289
9002 156
449 6078
843 7083
1171 1200
3387 335
8515 8008
8239 3805
5535 337
1229 3631
1228 3398
1684 4420
5884 3839
7250 2569
8406 5472
10299 6589
131 4130
9299 9287
6427 7352
5830 9910
29 9505
315 6016
4557 7223
893 600
7445 3419
1544 7581
5636 9087
4895 3512
1934 7329
3594 8776
9449 8474
9947 3087
6893 2342
4057 2137
1229 4037
10232 6145
4837 7914
3908 6360
4271 8132
10397 1102
7996 320
2430 8262
1224 1228
348 6135
493 3544
2127 307
3630 10707
2157 1219
7445 3646
342 1379
4130 7069
295 6055
8517 4109
2537 3501
1455 1224
7842 9398
2457 4629
1194 1085
347 8901
5544 8516
1236 8441
10197 3513
6646 3023
7658 8813
3023 3514
4333 9286
7557 7679
109 8189
7230 8406
3265 6728
5951 10221
8392 7656
2033 7920
6016 2865
2698 9845
7809 4657
1202 8075
8288 1391
5515 6390
3156 595
3032 6904
3491 9718
1833 2827
9120 6396
5830 394
1735 5358
2408 1206
2080 7941
9128 2728
3684 8432
8129 8406
852 6007
10181 8368
6883 3583
8135 3329
3379 2319
6525 8119
4898 9021
2577 9651
318 3243
1209 3351
4930 4860
638 600
631 6750
3569 320
1672 9468
9120 4732
6989 8140
5396 9322
1209 902
3193 8514
3396 7329
7294 2279
8826 1757
7191 5964
348 2730
8528 3372
300 1657
2709 1179
5562 6154
2457 7291
6461 2053
8508 2538
7489 4102
3151 155
8264 5427
74 1618
4156 6782
1505 8432
8988 3448
6918 3655
7083 1849
1222 748
1567 2640
9900 6444
1082 2016
9002 8826
1494 10428
2726 3250
3571 6736
6154 10118
7229 1238
9117 5849
8349 2341
325 1910
5116 10435
4420 2457
8090 7506
10303 318
1206 1179
5831 10717
7677 3414
2585 6615
7766 1229
3909 5460
2770 1814
3556 9588
2648 6290
3691 8534
3258 402
4864 1949
5033 7750
1206 5520
6278 2923
9698 7831
4861 342
9536 2150
5545 5555
4018 6646
2276 5928
1171 8522
10570 4297
8350 6686
10011 6034
1384 6036
3491 10612
10162 5637
9008 9448
8684 3205
5023 1202
8519 6466
8500 1175
507 790
336 1558
1172 3070
6617 4433
4449 1215
2644 1227
4370 3327
1615 8871
5701 1223
6822 7251
1215 1775
1215 7390
347 3261
4861 6372
9017 1904
7388 1491
247 2591
8624 7445
5890 1224
2404 5401
3124 8516
2622 6119
9899 4526
9084 731
6508 8690
6891 54
744 1215
3599 1921
2899 8844
6289 7755
478 1237
2387 2852
1179 1825
8512 3491
7336 6057
184 4738
6443 5509
4155 4331
4763 2434
638 8522
4765 7099
8486 1175
9120 6891
5238 939
3414 2703
1612 7347
284 9569
6057 3777
7920 10717
582 7948
1082 97
1394 9519
1197 414
136 3301
7298 2854
1199 9697
8362 10510
9660 2570
9316 3090
3373 9057
350 1936
7352 2862
10435 1239
1456 1614
6883 7286
7353 8138
9107 4818
315 3850
8922 10303
2263 2802
7997 1176
1224 4447
4385 1171
4943 10544
9109 6270
9215 8691
297 6057
4887 5221
8830 7201
9562 1227
9485 1269
9053 1227
2457 6081
10162 5929
7444 4889
9991 10435
7263 4826
1165 6897
10469 5602
1691 2621
357 2647
1350 9669
2533 6962
6843 4860
3807 6913
9591 2804
10232 3516
10696 8426
2825 9871
2523 1209
6489 1631
4633 1179
1717 2442
1750 5494
711 100
582 8971
8056 8551
2388 7581
8527 2064
1915 9299
3154 5896
10147 1876
7289 5520
6265 10116
1752 3943
3928 10174
3684 6079
315 4900
7421 7751
6854 4707
9828 3138
5859 236
1221 1568
2276 5081
4905 4850
8508 6987
7286 6599
4776 10357
6739 3684
2622 10103
7736 466
5740 639
1205 10332
2577 9248
7260 8361
3577 2298
8409 8857
4128 5865
1199 6840
7831 1230
9697 6148
10336 1197
7147 10428
5540 2457
2206 8720
7283 8881
1686 8928
9409 10162
6369 7700
6372 7752
336 6038
6736 7579
1019 6834
303 3631
2550 8361
235 10245
7187 2137
9760 1181
3958 5034
1615 9227
7804 1171
4333 4335
6523 10626
10221 308
2534 6240
7522 9299
7897 8892
1223 3263
74 1205
5359 3666
8410 2533
7635 10571
7291 2706
6686 7055
7074 9209
2241 8886
8426 1214
3465 7245
5341 5929
10091 7557
2888 2347
105 2210
2775 10357
7623 6987
2663 5012
8495 10286
616 10435
6622 7286
4655 6133
8915 8448
4069 8174
10166 6784
6702 8352
8514 5894
9655 5566
6036 5353
8189 6446
6507 308
3123 4918
5951 4912
6074 7746
7075 4437
1222 7218
10247 1624
1426 8453
7635 6016
10625 3908
8512 10623
7580 1402
4370 2900
8353 1199
5831 1156
719 654
3826 5868
7215 1225
10698 6529
1517 6669
8643 3822
1181 1735
4183 8959
3906 6106
2518 7259
4485 5951
8508 10569
1582 5570
4426 3072
869 10428
8288 2217
8515 1647
8091 10456
9782 1197
8749 6152
4469 5951
2342 3583
8368 1455
7992 142
8845 860
8691 5768
2160 1175
414 930
6489 2903
5242 2053
9732 3205
7722 5281
4640 8519
6444 1561
7069 365
1057 6277
1175 2057
10206 5590
9288 2478
5868 4662
10221 5209
4169 5929
3193 7657
7246 7305
444 1851
6491 1240
6589 4271
1017 10389
6219 2087
3781 2127
3091 1945
844 6306
3375 4428
9316 3075
2467 1616
584 9631
357 3588
8886 1197
6549 4943
3086 1209
7636 6667
9854 3072
2276 8299
9124 4776
6987 2158
8834 10428
6007 9556
185 6119
5281 6589
322 8056
7539 6361
9706 6154
1686 8991
2703 2837
351 8075
4952 4572
1235 4776
3224 5561
978 3234
5929 9751
1205 4147
3850 6137
1382 6448
7897 960
6278 6713
4194 6017
10221 5545
1228 5514
8273 1071
2221 8491
3369 8090
10555 1681
10115 7014
8985 4765
3205 8515
10693 3768
8779 5563
3594 6620
4903 5281
4536 8890
1387 347
4684 8239
1624 1517
1986 434
1198 4067
7292 3346
8826 5830
3151 8990
348 7830
6923 595
695 2335
6041 8445
1194 10586
9880 357
8692 10413
7489 2348
1966 2615
1053 3332
1427 1221
5531 1176
4466 6804
3429 7533
1221 6225
8093 3091
7354 6423
9665 5709
1561 10680
1114 1221
641 5566
3928 4076
8406 1202
8174 3965
4297 5830
7491 3156
4271 5563
8823 3359
2428 8189
4183 3208
8835 2826
7421 7293
9650 9363
7065 6450
5281 1215
9063 3123
7919 1881
2449 9210
10435 9655
1408 1194
337 10189
3907 5870
1196 3292
6940 4446
4926 6870
2592 4666
3386 6219
6739 1219
10281 8645
8169 7367
3280 1234
3297 1428
4640 3852
9716 1537
6361 8702
6448 7891
4026 9250
324 2968
8826 3419
6489 1200
707 3240
2924 778
5505 8116
2904 2178
7294 7292
1215 7294
5412 1617
7489 9767
2842 2307
3164 5302
2342 1219
5412 10484
6898 641
7266 5233
8496 1172
9288 6372
2276 4125
874 2647
1071 8831
10428 342
8101 8140
9003 2292
2327 4930
10239 207
6489 9713
8056 1849
4557 4214
6782 4760
3777 3642
733 852
830 5281
7289 4126
8861 156
6589 1222
5826 8858
1686 7896
6180 7508
8514 9021
8274 6243
8991 8448
10149 6008
3572 6784
5810 1237
10553 3509
757 3843
4127 6618
1739 2027
3023 2256
2078 7129
2373 9696
2591 4903
9526 9048
1544 3951
1417 931
4992 8393
2301 1799
2018 5514
10426 9812
6488 4248
9876 7353
8141 1228
2276 1192
2010 307
5091 4911
8889 7292
365 7303
7625 8406
1202 9932
8486 6007
10011 660
1235 8285
3630 5545
10428 1198
6142 1756
7289 1175
5864 8075
8823 1198
6619 5986
6361 988
7025 6648
3906 1356
2053 2210
4883 4575
670 3447
7447 4956
4922 1615
3280 8008
8827 1269
9623 2929
9548 879
4698 6490
7021 7292
5256 8116
3953 6958
2457 7491
9916 3690
8113 1842
2840 9484
8201 6491
8296 6145
9997 1181
7491 6016
7078 1901
6651 10240
1291 7222
1175 7421
64 10716
1790 5093
1849 4831
5898 10633
2126 6324
1929 9506
8406 6137
4555 8590
9418 6509
7055 3216
4977 7550
1847 1160
7266 10043
1225 4482
8913 3138
1241 9397
773 324
1011 8528
1214 2920
10480 1238
10428 9002
3387 8875
1458 2258
6549 3755
5012 5205
7789 10036
1849 2615
4446 6352
2647 1758
9477 3882
5751 4236
6498 6975
7920 2647
5091 1698
9287 3418
2516 6617
134 3719
253 4332
5487 1200
7504 2837
6789 1074
6137 5929
5396 10450
417 8454
6046 9579
8426 5077
1881 4294
9176 10544
9575 2651
4123 600
1082 8488
3703 10266
9960 5276
9876 1225
6277 5075
6490 1175
6703 8683
7230 9875
1197 1863
1909 4918
5752 901
4940 4370
1179 8857
2593 307
9430 4024
10304 6007
7294 2053
6278 8273
6793 2774
6639 6450
641 10481
5446 6190
3441 253
5517 3054
9927 2572
8431 6987
7533 1790
1176 3576
1673 4811
3124 8991
8861 9702
7472 10413
41 7770
8861 4905
357 4754
7108 9895
8829 2804
4905 2861
6078 3816
3489 5867
2628 7294
10225 10611
2005 6036
4797 1004
1235 2140
3076 6379
7501 3280
587 1463
5389 3344
3452 8506
9320 4918
1199 8137
3341 7090
10283 1228
7033 1554
5459 4909
3786 2512
6190 5929
7831 1225
4703 2604
1222 6758
7533 9918
6505 3346
6115 7916
10220 8890
638 9851
8684 641
10162 9299
7328 1799
6057 6489
478 9782
100 979
1171 288
1013 6999
3700 3671
7129 9118
7214 2272
9459 3880
6503 8406
7508 5487
8129 6490
4761 8691
1452 6696
5868 2640
8818 7489
10513 2918
1774 9189
6269 1888
1095 3193
8844 8595
4103 757
5831 4900
4765 6902
1192 8610
8186 9998
8307 9042
3906 3090
3205 8861
3645 3074
10588 524
2276 3630
9532 8881
1255 2663
4716 706
8990 9200
6958 10287
9526 5928
7129 2629
4873 2327
4176 3556
5520 3387
8971 4214
3692 315
8116 7293
317 10395
8551 6120
7129 5514
9991 9400
1636 9916
1615 3301
3156 7745
726 3331
5973 1179
3422 1200
8409 523
9120 6361
1179 10442
1231 7398
2866 1787
10335 9120
3749 894
1219 1355
5736 1179
10397 1914
4776 4112
1667 3608
3040 5398
7643 873
8189 9652
7714 10570
315 3151
8078 8010
5093 3329
5292 6528
2442 9434
6008 1071
5012 9151
9714 8819
7089 6696
1756 74
1200 3684
2849 1228
1085 2213
10334 6354
10404 6789
1117 6430
595 8459
8885 2648
5691 2663
10469 8473
7293 7736
6168 8861
4697 3491
5637 1202
6913 1624
2053 6928
4076 3206
21 2297
846 6225
4078 3748
1224 9481
914 1234
2172 6340
7973 1896
3375 9567
5515 4338
9192 1632
10372 3332
1415 365
8154 6617
9852 4473
1225 4657
326 7086
7294 7250
9546 9014
4099 1376
10432 9536
6427 9023
6619 7533
6112 8135
3150 3167
1729 2522
1223 642
7368 6508
8825 7293
8749 6542
6154 318
7522 6549
8426 315
6104 1179
3544 10303
5599 6007
638 2498
1229 1169
5785 7055
1113 4938
638 6490
3193 9040
5561 6154
8823 1181
7014 7278
9363 6152
822 3654
7032 8127
1225 9553
5581 3595
8735 4922
6504 4861
3777 1773
4125 8132
308 7987
9724 6907
41 1231
2538 3125
8508 315
5515 5318
8373 5401
8162 7763
3860 9120
322 7329
8183 8799
2273 5566
10402 1431
2892 10199
5951 4908
9974 1562
1393 5218
6525 5926
6429 5514
1252 8075
7557 1085
1926 2648
233 8410
3151 3600
1382 5093
3301 6788
8075 893
10071 4329
2541 9196
6063 10238
7422 6390
5868 3387
523 7765
5244 1928
8449 2276
1176 10043
3630 3209
3778 4134
6384 9986
6270 8309
6092 7041
4900 2647
6564 3387
8368 3489
5971 7029
1241 4952
2226 748
7289 10299
4206 3703
3447 9910
5133 10220
2288 6369
1849 8075
7688 3956
7243 4622
10717 8825
2904 6368
4959 3791
10623 1176
1421 9852
323 2061
3482 2126
6619 1544
9866 5437
365 10193
8442 748
4955 1071
6793 8406
5201 318
4761 6448
7188 340
2020 9120
5929 3374
6923 5545
5566 10402
3086 435
2131 6081
7580 6987
7803 10384
7806 10428
1430 7352
6042 9207
863 10411
9384 317
5514 9696
1202 2538
3240 8388
5021 7293
2127 252
6104 990
7603 448
10551 4649
3704 9021
8928 2360
1615 6264
1858 6909
5563 1798
1191 8825
908 278
5472 2628
3123 120
2053 6340
7129 3377
600 1215
2457 6266
5281 10009
4575 7206
3764 10703
7619 10220
6714 5281
5302 79
7435 54
1257 251
2637 8802
1733 1790
8368 3654
334 5306
6137 3346
2703 2206
5281 4054
6698 3385
7486 3396
3454 2663
4988 1236
5389 3554
4155 1224
8825 2640
2459 8356
10435 4139
5503 4326
5034 3048
1228 8379
9401 2663
10635 417
10712 4942
9910 9810
2629 1491
1206 1179
3838 8426
79 2774
10238 1883
7508 2298
2923 6908
1224 3396
1234 6940
8504 3500
8595 6542
1386 8518
4860 2412
10163 8884
10276 10181
3234 8551
10181 3031
10221 5112
3600 4126
1199 854
102 2457
8709 4128
864 8361
4757 8821
7107 1254
6287 8448
5581 9062
3894 2329
1659 10162
2269 1197
10204 325
1233 1698
1208 6623
3156 3908
1172 5968
4942 9927
1631 7230
3544 5578
5824 3684
10243 8886
1179 220
2648 7329
5183 2835
8855 9196
8440 8849
8506 3452
2127 8379
1834 7919
7557 927
6945 8441
4834 10087
10495 1172
8279 6356
3386 1241
4079 2153
10469 6503
4010 10318
7721 2355
8692 726
1653 1420
5233 9894
9903 881
1353 156
2529 5690
5951 9212
3489 753
2775 1849
8780 3369
8981 7348
8392 8238
6846 5636
6589 2577
6286 7445
322 4151
1572 10334
1426 3167
3022 4473
8178 1227
8405 8426
3390 5052
748 6945
318 8117
8406 3373
2575 64
682 2334
8129 3602
7536 5494
3851 1558
4619 512
9702 3690
1172 2860
3124 1797
3121 79
8189 3417
2221 4679
1868 2592
6793 3509
6286 2628
9587 2881
7246 3155
4679 1225
8418 2852
9251 2660
4380 777
8056 6572
5929 1209
9636 9014
8871 5718
6092 7632
4429 3414
5197 5398
2645 7506
6446 6135
7242 3654
8515 3489
1237 9698
1556 10217
726 3482
9984 1430
6056 8886
10418 6016
6351 8189
584 1735
1206 10435
7480 3689
4078 8039
253 641
1234 2640
315 2123
6896 8117
2320 2053
7539 3976
8117 4046
2647 9815
1445 8835
156 334
6278 3630
3280 7491
6127 3474
8478 4776
1463 6226
6719 3266
9910 9647
8991 7204
7229 413
7533 2836
8551 1490
1847 3329
7229 9372
10229 4705
10624 4535
7065 8177
7603 8831
1790 9511
9532 9046
9492 2053
4861 10135
6463 8444
4128 3072
1224 7916
1181 9850
6491 8252
4248 6057
1198 10209
1164 1182
5338 710
9591 5988
4399 8528
1253 366
347 1224
2576 8486
3781 5753
2909 1250
8823 5073
8883 2544
9510 6725
7367 4866
1192 934
8609 2541
8260 9299
5370 3051
1364 8225
2442 1066
6686 751
7293 3684
8834 5813
8846 9866
1269 858
1214 6137
7586 2902
396 6825
335 415
1206 8171
1527 1215
8811 2131
6683 3310
1222 1144
7039 3474
2774 365
3667 1202
9210 727
2360 8189
1171 4975
6226 836
3906 1858
371 2126
2241 8140
10553 4065
1774 3747
8512 3777
9482 1491
1226 6137
3602 8448
10162 7075
1453 4617
8849 6318
8877 1234
6450 357
4250 10362
3491 1798
661 7129
10462 3373
1234 9828
7178 1926
7920 8825
10435 5091
660 8811
5028 7860
1086 1522
7289 6558
6489 2327
7369 3527
6979 347
5485 8448
8056 2899
6037 9299
5487 1171
8691 3507
587 4657
1491 120
2886 4043
6460 2266
7537 3730
9856 8129
8827 10438
551 6392
1223 3474
1206 8691
8883 2206
9928 8189
7292 4076
1672 8786
8855 1223
8517 6678
3272 993
8538 6083
3260 2854
4263 8426
3838 4943
5341 10626
2820 1223
6670 188
8522 77
6940 1179
3956 7497
348 1227
357 4128
6159 3895
2338 8861
21 5437
1233 1110
1175 748
1172 2723
4974 1222
1171 3576
1257 2708
2150 6057
64 3229
3432 7336
2268 3441
1198 3117
7506 1453
2018 4332
7636 8866
4426 6384
8075 6361
2846 2060
5752 6007
7610 2576
7421 3827
6007 150
1517 4241
1233 3341
3243 3310
1071 5005
3660 10685
6016 3124
6449 1441
2319 8517
8035 7689
2717 2537
5388 2881
5235 2466
7540 5217
1230 6698
1179 6164
1223 6505
9298 2265
6154 2529
5868 253
931 3125
740 2685
405 1199
1234 4324
3038 2654
9419 7768
9579 6489
3204 2268
3583 6154
7215 1212
8351 6092
3441 1142
8512 1071
5771 6277
4765 1233
3387 4903
4932 2640
7182 3621
1309 5515
1199 8684
2804 3405
7083 10276
641 8273
4951 324
1926 5149
2544 1446
10162 666
2772 845
216 342
2576 139
7658 8189
7289 1175
9591 5986
8361 3668
5091 325
9215 5894
322 9481
6152 6059
642 5929
7566 3154
638 4644
1555 4613
1235 1192
8284 8709
8831 361
7286 9127
3282 2574
3534 1198
7293 9143
2270 320
8543 10653
103 2813
6340 5137
1214 1227
5501 1915
7831 6354
5868 8893
5637 7950
222 8850
5424 8786
1209 9848
5214 4284
7294 3038
10123 2357
5959 10134
828 6199
1194 10585
10571 2296
9895 2720
4714 1219
7033 6829
1208 9793
6421 74
8481 3441
10409 9316
7281 1772
1799 2206
4300 7642
9193 1846
7294 6570
5701 2276
8634 2010
1176 8090
7294 1829
1497 4487
7295 10362
8849 1234
1108 9710
2928 3597
7581 10148
7329 2823
6489 6007
4219 3904
9193 5520
2466 7372
10712 2342
1430 5636
326 8140
8177 1632
3092 4959
8636 5224
6341 8189
2296 1181
8288 10712
1453 9664
8881 3039
3655 4329
5281 5768
5339 303
6456 4382
9579 8735
1915 2827
852 8609
3414 8831
10131 2386
307 3151
1674 3134
8129 5849
348 7079
8754 638
8088 2973
4295 7804
1646 9467
1610 9089
8129 8014
7508 4231
824 6145
3129 5196
7421 1445
914 1095
7643 6359
1105 3813
308 677
3848 9471
9972 10141
2350 8585
7254 4130
7627 3619
1910 1229
1365 2935
9697 5321
9653 4370
748 9972
1632 4069
1915 1915
5947 1078
4063 2517
1181 237
2774 9895
7288 1184
632 1225
645 9697
3572 6359
3091 4183
8831 2402
2812 7506
7916 8490
5497 3491
6264 5516
7183 8821
1182 3580
7339 2663
1798 8587
8515 4633
5545 6430
1798 6145
1733 5159
3631 307
5972 10277
4019 1225
7635 1954
9321 789
10625 7187
7381 10274
2147 3655
1164 10250
6542 5916
2302 9998
270 1144
7736 2010
2730 1624
1223 8112
1222 1378
2622 5952
6145 10544
3134 10162
6793 8823
3373 3023
6086 5894
9363 2905
1219 8515
1428 1557
9716 8690
4428 3075
9532 8138
5211 4126
1940 2816
5431 2364
79 6542
9517 10332
10438 7506
5515 8127
8412 8827
2536 4458
4888 10717
2265 8564
7242 8514
3399 7995
3371 7804
5236 1891
951 596
8827 8844
7489 8132
4124 1223
4767 2931
10624 3424
5815 5234
9923 5566
2120 8822
1194 7292
10103 595
5592 7770
2693 7486
317 10334
590 7183
1222 6898
414 1225
6154 2920
1337 3193
9378 7488
3279 365
2478 4883
10352 6489
7533 718
4370 8898
8249 8891
428 1240
6739 4655
8824 3873
641 3630
1205 4905
9651 2408
4633 8642
7294 9460
7200 10678
7277 1814
9005 7689
9214 293
746 144
9910 4390
3134 4210
1835 619
347 2273
8585 2521
5520 7636
5929 7065
3208 641
7486 8321
7581 7293
2928 4157
9299 4368
2286 5234
1430 896
9151 893
8843 10166
5874 5091
1666 5043
1849 8544
2899 7920
1198 2541
8409 64
864 2206
4194 6570
71 2295
9820 8506
7246 5091
7329 8551
9091 600
3629 5933
7737 5514
5859 1172
3150 7277
4123 8515
1777 1624
2302 4214
6382 4394
3228 5276
5091 7580
3510 3301
3092 638
7266 5156
6908 10558
5831 1191
7074 4297
5928 5250
3208 9062
6489 4861
8990 5951
8351 4700
2180 7293
3208 1892
5262 766
3666 478
1544 8127
5859 7129
7557 9708
7339 9957
8894 10435
1196 8406
3138 7076
4038 2257
4692 9502
4903 5885
8734 8522
8831 10484
575 8975
2860 1166
871 1240
523 9877
638 2061
9806 10696
3725 8295
9115 8886
300 2257
3848 9189
3262 8322
101 9002
9733 1448
7772 1239
10553 3329
183 2331
9569 7746
1199 3423
6361 10103
7214 1231
5881 10389
975 3115
2533 4999
4155 9058
4129 1172
2929 7897
1080 4732
3501 8831
2265 4098
4945 5093
6764 3905
5437 8811
5860 10513
6505 3429
7079 3967
7743 4479
8242 1224
7307 374
829 5286
8684 8285
2053 7804
4844 10084
728 10724
365 5859
6793 4485
8855 2279
9401 8736
4763 4297
9727 2166
9200 702
8709 3129
625 3251
1202 3752
9611 2665
1240 87
5554 1237
2802 6330
3660 1199
600 314
5360 8823
79 1585
7129 2652
6137 2276
10717 8890
9895 1866
4753 342
351 1240
5865 1333
5831 6923
4613 348
2545 5010
4873 8273
7763 6649
7234 8280
5544 1666
1942 638
10363 6589
6369 4123
2178 8515
3206 8811
9432 7229
185 1165
5776 1786
6589 4716
1179 8716
1171 10623
184 1221
3218 7635
7956 977
9912 2812
3124 3654
6516 4931
10195 1200
8029 1432
1111 4070
9224 1192
10570 8511
8757 2856
8138 2241
8174 8056
9120 5929
8075 9945
5240 9624
1191 8750
3187 7210
10228 8622
760 7291
6427 1754
1656 716
65 357
2362 318
4077 4183
835 5561
336 3549
6278 5022
2320 6702
347 5046
8088 7736
7770 3908
7129 3885
2776 10413
3280 6369
6152 10428
8440 6043
1364 6015
8871 3703
3508 744
5830 1142
6220 4943
1073 1790
1221 2538
7533 3136
6525 3812
3332 7483
6366 3746
7294 8813
1827 1172
8958 9120
9526 8691
1749 9214
8610 8819
619 2880
6148 4952
1790 6343
1209 8517
10181 7750
8914 10668
342 9910
9526 2500
5081 5002
7599 845
1175 4900
8257 79
1724 1787
6570 2537
1234 1209
6715 2033
7658 1228
6209 9668
10055 5929
6988 2955
3417 7032
3489 10428
3310 6225
8377 7293
7129 7291
9655 1215
10485 322
2628 5234
5831 315
1163 6793
3908 5988
2904 4504
6472 4127
6578 8506
6076 1517
8531 7623
6918 8217
10036 3194
9973 6726
3073 8544
7892 315
2653 5276
7294 1926
1430 5091
6549 8610
2260 2475
1428 6345
7635 8447
8683 9210
5372 1837
4926 638
2081 1196
5735 4454
2622 2276
8939 5152
10163 2840
4860 7853
5951 2800
950 8368
8406 5986
7286 1223
197 2055
3422 10334
10552 2430
6059 7199
9317 9580
2771 8168
8512 9677
1790 1026
2298 3667
9089 8528
10231 3460
315 4702
5078 7635
7289 4905
2501 8733
9591 8350
9579 38
10712 6987
2612 2252
10633 9802
7636 1181
8949 8623
2837 3703
6240 10203
6533 8496
3126 8824
638 3752
1194 3435
4572 9871
1238 5929
10450 7627
2457 1544
8239 9058
4478 334
2226 2798
5951 4215
5429 9285
5471 1616
5852 2723
4621 374
2733 314
7022 10708
2123 8515
586 2828
3374 1215
1202 6444
8858 10611
2622 10449
9299 2943
3282 5752
6180 5939
8516 8135
6056 4039
2127 5520
3072 3544
7471 1192
2241 155
8148 722
8613 1533
4540 9973
3877 7247
3539 253
9435 1192
3360 10435
8843 748
1240 7164
8763 2301
5180 1176
1561 5430
8759 4709
9098 8253
1171 1229
2266 342
1636 1181
7289 7219
3124 2688
4510 7746
8140 8178
9098 641
6016 8410
7204 1910
4617 7421
9299 8056
9919 3209
1559 2149
3630 6793
7594 4230
1223 1942
3445 1849
3138 2593
7658 8431
599 2889
5897 7481
10719 3047
970 8709
5975 1194
1181 1428
6589 4460
7251 2240
6168 390
2804 3851
4974 3991
9295 8406
5710 3528
1200 6161
9957 6491
6618 7177
1311 9521
8128 5604
6739 9526
6145 3371
6369 7897
6055 1239
8733 3205
1237 2277
675 7230
1915 8861
10435 1176
963 3113
7920 471
3631 7715
2445 1172
6542 1223
960 1192
8410 97
1172 8709
893 4777
4905 3991
9744 5417
10491 1365
3630 8829
3522 9017
2503 5520
1840 3603
7292 2320
1219 2949
2068 1234
8709 5480
6746 4644
7489 8426
4243 5929
2804 3602
8737 5405
7192 6038
1229 7489
1363 779
4437 4797
9299 9669
9288 3134
9528 8846
10570 760
8488 3908
5051 3908
6782 3817
314 10570
7218 136
9910 1215
10086 2325
3775 3913
5042 5225
410 5913
638 4657
10435 170
5187 6822
9697 845
9287 5396
640 4404
3792 1261
3123 7250
6152 2262
1156 6145
3059 7569
253 6316
3816 1532
8350 7292
7920 194
8835 1065
1495 230
1926 7496
77 9954
3204 1181
8621 303
7685 1198
641 7906
8471 2803
613 5034
1237 4330
3282 3794
5226 9584
3301 2815
7142 6789
1063 10587
877 2320
1626 3908
2452 4843
8506 4756
6624 10403
7044 6542
4397 8514
10624 8514
42 3821
5515 6289
9667 6793
9288 5010
4709 10164
10553 3847
4491 8431
1905 2154
8513 6193
7489 9944
8302 1491
4331 1143
253 4582
6834 6369
1875 8881
4029 1223
7234 1206
2064 10456
2120 2981
1226 4826
8088 1238
8784 4467
8427 8056
8810 8849
6059 2149
357 2929
9124 1193
3703 10685
7633 7625
1790 8147
9947 2115
318 1194
4924 8844
1176 8953
2916 2677
4566 7707
6989 4900
1989 1176
8091 8991
8486 10362
4333 7603
1176 4209
6368 638
7352 7910
3654 5971
10453 1037
929 6314
4629 4126
7278 6137
10240 8353
5806 3023
8492 6723
2899 929
6647 6744
5396 8844
61 8056
3329 6219
8056 2550
10587 6036
8454 2501
7517 10354
836 1200
10625 8929
257 5849
7291 121
8137 8347
7489 4280
5276 3187
3778 660
3772 10573
1880 9621
8709 9299
7623 8129
8825 56
9211 1236
1200 9014
1144 4868
4183 8426
6456 1194
4889 2609
5281 6243
642 4763
6548 660
9927 1219
1144 7339
3669 2336
7219 852
6154 1269
6489 7736
8426 3630
9299 348
3136 8654
9877 8189
1569 7129
3746 4776
1494 9299
2640 1316
9286 6142
9387 3280
195 7986
4169 8245
33 5968
6488 4860
348 144
1215 5830
1240 2920
5562 1221
4860 10169
10256 6154
10415 1616
8409 7292
3501 4655
3654 9014
8721 6359
5437 1324
3586 7421
9520 4709
5515 4678
23 1145
6793 1385
6924 7557
4125 1219
1226 2433
6359 10135
3253 1010
908 7550
1227 8822
177 8426
1175 931
1426 6165
9960 7157
9738 748
5473 7641
3706 3595
6007 10544
3280 1834
4126 5708
7293 2471
4861 1917
314 724
3156 356
1217 3046
5968 4124
7195 3562
9866 3844
317 1171
6490 7855
2592 7746
6488 5506
2804 6135
5968 9853
6503 1427
9229 8844
9915 9148
342 6007
2272 7656
1179 6168
5637 3051
7507 4732
6492 10366
1471 6548
9063 1435
9540 7496
1932 5529
4632 3685
5512 4125
8593 7832
5830 7292
5831 1191
7297 2609
10199 10118
3810 325
1241 4271
638 4754
7557 6646
6793 1786
3851 8426
2629 7247
9696 5515
7489 1544
8655 8511
8889 4859
5240 5494
7565 8733
4956 1234
6148 6908
1801 5698
7315 436
2457 3151
428 2467
4943 9299
6016 790
7266 4219
699 8511
369 4903
8587 6168
6360 10303
3121 3418
732 7580
3988 10399
5566 1234
10544 864
4333 3507
9643 8050
8374 4702
1428 4234
9128 6489
3177 1175
1215 5566
7565 8893
7488 2404
7336 832
7569 7292
6152 7971
2053 1191
10428 10482
8117 2537
852 2065
2319 2078
3432 8312
3844 6016
7756 9696
714 7580
3205 3727
7218 5772
3847 2245
1825 8692
3282 6148
9697 1162
9195 7215
3182 8273
8238 3461
322 3326
6650 1846
5114 5437
1923 748
1834 4737
3630 1143
1735 5489
6427 8672
1949 336
5986 6314
3310 2648
2895 5510
1544 4622
4910 4166
94 8056
5514 77
9339 6935
5176 6783
4126 7768
5010 871
5180 3510
8867 5132
8849 4246
10167 3224
7920 156
7831 8056
1739 517
2314 1180
2730 1198
2757 7281
10221 5538
1215 4860
2226 7365
10456 7163
8288 3705
6537 886
127 2517
3259 5702
5460 5460
9974 8266
465 7075
342 5262
2206 5916
3654 5306
8610 4994
7750 5885
9927 3213
2272 8409
2122 9040
9169 2276
7633 7674
1616 1114
8056 9281
5735 8811
1294 10698
9084 8177
6628 2756
5939 4951
7352 3092
6148 1427
8056 2938
4436 457
9734 2663
3882 1234
170 7286
2640 9434
6784 8448
5357 3269
2151 6989
10318 2640
5868 5006
3398 784
4544 509
9021 3205
4330 3786
2851 9828
2873 7727
7707 6624
5412 10626
2147 1577
8843 315
3588 7508
3282 9418
4446 2387
3851 3703
4333 3091
7656 4760
2708 7034
3154 97
5507 4643
3654 10098
1155 8759
2648 5637
9526 3490
4129 9210
641 4331
5700 4508
2299 1194
1735 3117
8182 9926
314 6808
2282 307
8056 4898
10087 2457
10162 5059
3023 7286
1901 1181
7588 8711
8056 596
3474 2292
5831 4793
7253 10182
10544 2902
5940 5858
4183 9485
9870 642
9532 7251
5895 6636
61 3204
4173 1239
789 678
3544 1757
10717 3310
1196 7850
8390 4214
7429 2534
2206 741
3147 2430
1773 2986
3631 4409
2895 1116
995 4666
5515 6033
8502 6491
478 4116
8104 6955
6542 3725
67 3654
5034 4657
1209 3908
9588 10519
9698 1171
118 3311
6490 1663
1790 909
1172 183
878 8832
10389 10071
7623 3156
2920 365
268 1226
9357 3715
9325 186
3901 4573
7147 2804
1227 8486
2158 7658
8433 2279
10697 1175
6987 1209
7129 7707
5251 2247
7710 7229
9540 6575
410 7616
4328 1229
3335 8706
9622 638
10613 9670
3231 1238
9665 9403
1224 1171
9909 8545
186 1839
6987 5916
5499 6224
320 5154
10409 7336
6618 2730
5389 7581
6444 3773
318 8551
664 5276
4762 1269
6148 3491
5093 3562
2827 2804
5446 10494
4807 9397
3151 2800
4793 6590
3417 9262
6824 7289
782 754
8409 2592
2331 6302
5515 6355
5275 1799
6119 8129
3154 1565
1241 4176
3555 3396
5291 1199
1202 9073
2990 9236
8823 2652
5062 1081
2640 4861
2120 1081
6037 2899
2053 456
1369 5276
631 7726
6372 4644
7291 8505
8002 5562
6793 9702
2517 2708
9926 6570
9518 4776
688 10435
9589 1167
5126 7017
127 3597
1188 8684
3851 5216
996 2640
3908 6160
7916 6264
5904 7654
6227 2028
1537 2210
6874 8502
908 5571
8807 7569
2923 637
1823 8720
2827 5857
2825 6007
7862 9299
6289 8823
3023 10205
5855 6487
4877 9910
7100 1228
2704 2226
1215 4673
10687 4161
6625 8137
8118 8821
612 1238
1517 3539
1176 2342
9532 5859
1672 7129
9588 4070
5850 6540
7746 9018
6620 5880
6352 3970
6154 9848
3052 5541
2442 5472
3704 1231
7234 8749
327 8075
4340 4731
5233 4006
2703 236
2537 1918
10335 1684
9993 1209
1491 5014
8917 8877
1221 10426
7033 3928
8183 6869
3310 2691
8242 8448
292 1176
8608 2225
9599 2648
8075 611
8917 7293
8893 4171
7583 5214
1223 4735
5562 1579
3645 9009
7289 1175
8759 1199
6696 6940
1200 3313
155 5298
1234 2273
1241 9972
10409 5515
10724 8212
5 4738
9256 8881
3583 8843
5859 7336
156 167
3489 8361
9359 6007
10268 6058
4652 9221
7488 9782
5929 10544
5811 6581
9017 10450
2260 1219
7486 3019
1226 9697
8857 4861
4125 10063
3755 4076
2704 774
9451 8866
8514 8903
3631 3329
9866 8285
8849 8056
8143 325
4249 3544
1491 2551
1181 403
7334 7746
1229 6038
121 2704
8835 2739
4454 8321
7920 8313
3301 9231
1234 6945
718 6081
3474 9400
10240 1219
5947 9857
9998 336
7310 4040
7294 8894
3595 1348
1720 6903
1221 9362
9363 326
8795 5904
4776 6724
9838 2774
4125 8426
4634 1172
914 4897
3496 2576
1219 10668
7147 2622
8844 9338
4333 10036
6842 3269
4127 10277
8239 3387
9787 2802
3123 7491
1238 8245
2700 6655
3383 3134
9532 5986
4292 5561
449 9042
3491 2774
9653 9973
7580 3489
1179 5178
3894 10613
7595 3376
9204 6334
1241 5515
3956 4763
3630 1172
8883 4860
5831 214
8350 6318
318 6844
7782 2924
8186 929
7294 8895
6491 7291
5281 5218
7286 1562
5235 1349
940 1849
8831 6276
5285 7164
1699 291
9155 2538
5710 5870
1812 6491
4126 3544
8426 1423
8239 2799
9586 748
6154 2154
1424 6924
3848 7292
2819 3597
8894 2414
959 1219
5224 931
325 9189
8496 1249
6351 10065
1236 1786
9974 2380
8075 7423
316 1269
6822 5831
1084 10162
3260 2367
223 5566
661 9579
6789 10428
7508 8835
7289 3072
1237 4249
236 7968
10533 5562
8849 8844
2018 5752
2018 10303
1230 5929
3417 4249
6007 1565
2465 9881
5538 4130
10544 1772
300 2858
5157 8734
6940 4128
10181 6340
3167 8627
6489 3489
5673 125
4674 5507
1053 1898
9781 678
5396 600
5195 3190
5305 6316
6714 1406
6361 6891
5341 3006
6756 8269
3215 1192
472 2774
5563 9647
3965 1727
8010 1926
10441 4123
8299 3716
7294 7377
8835 322
3964 4893
1226 8825
1227 5514
1214 7339
10418 1194
2602 6923
5740 3280
2822 9375
3441 2680
5951 6611
3991 6988
5636 1531
931 7286
6134 7623
3090 280
2514 4794
4765 8816
8818 3882
1494 5
10712 5545
5637 7748
6548 2903
7423 3852
322 244
3702 8515
5859 4861
8717 4271
4060 7467
8426 1429
2700 4067
7220 8232
4861 7805
7862 8147
1455 8602
2919 1772
8866 6016
8542 3975
4076 8544
10407 7486
9659 8826
8860 3474
198 1192
1179 5544
2272 3249
1226 3187
5396 6842
1175 8480
7088 8353
5996 8812
3535 9654
3826 9435
5019 8321
7294 307
6154 2299
4756 641
5473 7533
4961 6528
3905 6966
6007 9526
4297 1194
1221 6212
8001 1822
1849 314
7295 4125
6355 1526
2426 3031
6443 10688
4898 6059
1491 6414
1455 3439
5830 1631
3778 9432
7168 4776
2534 1426
931 7501
4342 8288
2322 7658
5281 3908
9673 458
5866 8139
490 1586
348 7213
4694 5091
5514 681
10425 8835
8409 8812
1042 315
3491 9299
2730 5849
6504 4967
9866 9120
1192 8674
7508 4129
8854 9650
305 1176
8511 1652
822 3117
3206 8938
5986 1219
7489 2640
6793 10484
6793 8621
1849 7129
351 5420
690 1090
8313 2640
9363 7286
10227 7315
3872 273
2307 6369
409 5398
8812 10569
71 1192
5710 8516
6331 2909
9368 5073
10045 10428
3956 4634
5637 1554
2756 5428
638 3334
6369 2827
5481 2629
3591 8486
8129 1430
8262 571
5928 2516
9689 641
6414 1179
5948 6891
4183 74
351 6490
5566 1532
4763 5504
4125 3767
3301 4175
2946 8516
8709 6701
789 9972
7807 8113
6322 8147
1229 6751
1790 4070
322 10628
9926 10280
6410 3777
1206 8844
1205 7612
1453 9698
7636 6071
4645 2645
6366 9499
10611 1684
7129 8717
1231 8138
2380 8512
2510 3361
9673 1241
5234 4677
2501 6891
9989 2485
675 2383
6489 1360
10287 8189
9257 6987
7743 5950
8392 4078
6962 9120
322 748
4490 2123
5928 6145
4836 4837
295 1821
730 7277
8189 2118
3209 8229
7445 2158
9088 9294
10426 3597
9842 8516
7844 1558
7506 10136
303 8811
8472 2919
3348 729
10094 2647
5986 335
1209 2122
2840 322
6736 2802
3858 1788
1572 4552
342 3113
1453 6016
8784 9369
8351 9696
5866 6490
9654 686
5514 365
9825 7382
1198 9850
7686 326
3538 9418
2592 8432
2057 1849
166 7293
8390 5813
841 1241
5291 1229
9129 1172
7339 7674
2629 9046
842 815
5573 7707
1455 1269
5801 553
8254 2728
5502 4966
7658 4095
8528 8735
7920 4861
4151 9707
2057 2609
3282 5841
3186 5036
4531 4128
3848 6286
7494 10198
5561 8796
5485 348
7491 726
5544 4482
7689 1908
6911 1506
8749 3491
334 8472
928 6360
7103 10162
6967 315
8823 8886
1235 8683
3208 9569
6993 7241
2256 7732
860 9649
1181 8826
10335 3508
10221 9192
4521 755
3767 1223
2176 10163
5234 8137
6154 10478
10060 3778
9897 1081
3680 1923
1203 629
963 8368
5929 8155
10613 8996
324 10029
10276 225
4914 8749
2492 2730
8056 3051
8406 7830
1428 760
1259 2298
10362 10544
1276 1361
8766 8754
5986 3583
2241 1172
3908 1171
10532 9929
3423 1845
6208 8511
7147 10161
8777 10435
6897 9661
1494 3138
7294 5093
2095 4236
8514 7502
6147 6424
8871 9909
7486 10303
1293 9434
5460 9579
10717 6137
10409 8448
6589 9918
8276 8741
5073 4805
8835 3206
23 7293
2319 3314
2815 10442
9120 9039
7685 1278
1787 9622
4069 8759
8511 7329
8610 3124
2899 1145
7533 5881
8512 8472
7658 1430
1206 9064
7780 10431
7229 6490
8374 3180
5951 6489
1176 6972
9926 3134
4580 1230
156 8308
6007 2084
2605 8796
8127 8534
7682 5037
3995 6508
8515 7557
1624 8542
1172 8515
10225 5636
641 4297
4235 2640
3166 7603
585 4691
314 7971
1670 4776
1632 6987
3583 5929
4183 8564
10518 5694
748 437
8811 9326
7746 1334
7055 6360
7218 10013
9299 642
5517 1171
3269 4900
2582 6208
1200 10162
10060 5284
5944 3669
5768 1915
4980 2898
9044 1237
7916 6822
6490 1171
2755 4966
1105 9513
3020 5305
8351 3124
1104 8820
7225 2225
5009 2335
7447 5939
6016 7957
1900 1148
2804 8132
59 5959
3736 4373
6137 7259
334 2730
5536 8174
3697 6219
7352 4679
5036 1911
5949 8544
155 6314
10264 7303
3907 8861
9222 4860
3208 3548
6414 3765
4130 8737
7920 8835
3124 8797
7293 4076
7835 4338
3583 6930
7750 6491
1179 1113
266 2150
10245 831
9937 6742
2648 9263
3630 4067
1205 7134
8585 3387
8528 4026
9807 4125
4898 3530
8891 5849
5986 6040
9705 1199
1229 4213
4183 7557
1225 5981
8406 4241
5249 6987
2289 5914
1471 4860
1237 2210
2241 6504
4868 1225
9382 6030
9227 4798
4385 788
7291 10037
7750 6036
1773 8189
6071 156
4626 6702
6739 7367
9949 4129
10299 8096
10333 3185
8691 4641
8409 5315
8426 6793
7557 1172
678 8821
4125 6918
8625 326
1224 2799
2416 2603
9316 4926
1227 9014
147 2755
8280 1666
2213 1677
2113 1787
3669 1175
10435 10208
2846 8944
6549 8431
5562 748
730 6895
3703 7187
4071 10197
3986 1843
5494 1205
9574 3404
1307 4434
7568 8246
9527 970
7486 7805
8511 8886
1179 5459
1223 3280
5929 6620
4249 2332
8449 8692
3432 7089
3978 357
8189 781
2047 8709
591 3491
9526 8116
4703 6582
407 9532
6923 7679
9151 9489
1200 4293
8138 1639
1227 3280
7735 2703
9813 6620
7218 9331
9534 266
7129 1845
1453 8789
745 155
997 1351
1214 9805
8681 7294
2517 1206
1176 8684
5986 2537
8527 9042
6490 6016
6277 4620
4098 2462
1234 3542
9910 1181
10023 4069
6549 1221
7919 9927
1221 8585
8369 4930
9240 1234
3441 7686
1240 9450
675 5393
4397 8137
1910 510
131 2793
3191 8881
3901 8590
4183 6154
6158 5062
2450 348
9877 10358
3414 204
1191 8506
9820 3507
4683 9547
1756 8426
8844 2353
8778 4692
9717 3411
3156 3282
7920 263
3115 1224
7770 7289
1418 258
9190 1517
3090 613
6491 3849
3583 6119
4887 10428
2895 4934
4485 1226
5012 9912
7229 8368
928 9127
9395 9363
5281 1427
6137 4765
7280 8990
7291 2131
4952 1309
3280 8056
8598 3381
5929 3908
10513 3375
2820 9470
7486 5514
149 3991
619 8056
2525 1075
4684 8368
9540 8826
9555 1228
5043 185
5857 8320
10397 8128
4078 8091
3906 6137
2766 3419
10494 3602
1237 3911
8135 3877
2840 8812
4340 6137
8733 6148
3090 8812
6570 3988
1215 8431
1905 2510
8406 5983
3374 1197
1235 5511
4861 6427
1237 6781
7656 1205
864 7229
2172 2920
3508 1921
2172 10625
8999 2301
5093 2252
7292 5991
8505 6784
8986 1728
3872 2802
9508 1172
273 6826
1224 5497
5523 8537
8544 7581
2178 9432
2349 706
6835 4151
1892 1790
2923 4239
302 3956
1943 2831
960 3301
3206 4367
5951 6918
1023 8138
7766 5929
6007 6278
9289 9539
4952 2812
3417 1238
6055 335
7588 1181
596 3329
1615 3595
478 127
2802 8691
3748 1241
1202 8351
5986 8508
10428 5607
8426 3257
2015 308
1616 2878
8427 6368
4918 4214
1171 8431
6361 6404
10197 1192
1235 10335
4195 6797
2730 1756
6946 10442
8587 3237
3154 1427
8514 3205
8231 3124
1235 5046
2233 3193
6145 3489
7488 2259
9987 1599
1882 5426
9098 4127
7289 2804
9910 2207
10626 7338
8117 8134
5831 3576
3280 519
8517 3156
4077 5951
7546 3786
6656 6289
6487 317
9519 8426
4884 6274
1234 5363
6490 9799
2921 7603
4826 1231
6562 1238
3173 6467
5824 4021
7294 10456
8116 6054
2241 9820
6743 2478
5929 445
8502 3266
1227 8496
8857 1102
5951 3655
10149 10131
4291 7612
6793 3242
641 8440
7706 10365
1231 5563
7557 5986
8560 8273
4264 2640
412 1198
2836 8012
1226 10389
3044 257
7248 342
8625 7970
8527 3749
582 4986
7508 1225
4722 1200
10668 843
155 2731
2360 7522
4814 5797
5000 1572
8621 9040
1199 577
10318 3028
478 4098
3115 9435
6891 2647
7296 80
2280 7147
8392 336
10418 3193
7452 1921
8454 134
2131 7627
9233 8454
3215 5062
6410 7603
3851 1219
1849 4031
7014 4392
9345 335
4076 2269
1851 3387
7557 5218
3280 1910
1454 7508
9869 3023
2640 7129
2501 8056
6975 1172
9031 4479
7230 7478
1215 9636
1445 1291
7280 1549
1772 6280
1356 8843
2840 1089
1222 3250
1947 7337
6701 2906
9284 1926
1913 2433
8823 8132
8516 10144
3260 3301
1787 5739
8691 10569
1196 8496
230 9151
9046 5458
3090 2653
7830 2881
5982 1523
5218 3567
7489 5039
3560 7089
9640 5859
4098 9456
1194 731
185 4900
1198 10237
347 3082
8861 2150
4850 10409
3282 4472
3193 7339
6434 2216
9546 4779
156 458
5059 5545
2827 4998
5250 8986
3490 1229
9554 3336
4703 7991
8035 7603
3373 858
1222 7496
3432 8444
10298 9973
6081 1175
2730 5460
8823 10432
2155 3798
314 5091
4916 5520
4861 138
8923 7636
10435 1002
2999 9554
1229 1930
9913 3244
5563 8834
3260 1773
5088 5460
8514 257
10162 2453
6145 1238
2907 6369
6339 347
79 9617
1209 3599
7218 5525
4860 3752
6619 9120
638 5276
5435 8861
4703 8082
8545 303
3705 3781
1240 6238
2755 2149
1531 4125
44 3268
3205 1221
7013 8140
2516 74
9591 8861
7037 1561
8302 2667
1222 5233
4199 88
342 410
1234 9852
5751 10480
5831 3329
1206 5925
9926 10173
4679 3250
3615 4148
700 5563
1176 8542
7342 660
1716 7713
5774 3233
5357 3161
6208 1334
324 3479
6085 5951
1223 7215
2013 8542
6137 789
1194 7129
2298 1240
5813 9239
1176 4703
320 1237
10362 7067
3233 6766
3752 515
5313 6354
6652 5880
4656 5043
1557 8299
150 6988
4640 1179
5446 8864
7995 5769
3414 8540
2152 1071
3515 1935
2774 3297
6793 3441
5073 10635
10409 6359
4903 1215
4281 3090
1179 928
2136 2902
1735 1169
2647 6490
7745 10568
4272 8368
5276 2694
682 2537
9526 7103
8409 8238
2220 7920
2659 1179
2882 2241
1799 8624
5091 2898
6678 156
2533 9536
10624 7636
3151 9876
3222 5093
3280 6314
7496 9908
6226 10147
3403 1697
1175 893
3782 7914
476 4164
1455 9139
7129 8711
893 8871
1229 8426
6151 1150
7923 8169
8056 3311
8493 7960
1144 9696
7291 1632
7297 1937
2756 172
5865 2027
5712 3458
2253 4883
6783 1194
3474 8423
5338 4078
6007 2120
2156 877
4931 2283
3778 1444
9046 782
8279 8426
8940 8138
8138 3508
2640 7656
638 8189
8409 1209
2640 10428
4610 9526
2053 2208
5709 5515
4761 7297
9704 1910
8092 2840
6151 1194
10456 1109
10724 5533
1202 5561
1517 775
410 3326
5209 7489
336 4900
8515 1430
300 5916
7440 4067
7730 6469
1756 3899
4861 3499
1640 311
1558 2279
1790 10631
3138 4903
9923 5473
10538 8854
2276 1234
4507 2065
8406 7657
4918 4991
3749 8835
1106 7750
3233 347
10724 8312
8544 8512
1223 9397
3508 9018
2319 8129
5514 134
41 4622
7488 293
8893 7686
8843 9398
6289 6369
1229 4129
3193 9532
4860 5081
7603 2802
3622 1857
4324 5276
5720 9815
6364 9972
5124 1197
365 3719
3242 6548
3201 2653
6361 9316
637 336
2349 1215
10162 8690
6360 5056
622 9762
5881 1215
7501 3121
2276 2730
1648 345
2533 7147
7201 3417
127 4974
1235 3918
2122 1788
8614 616
642 741
9128 3749
1179 8135
10668 7089
7286 7138
4069 7080
4297 638
3193 7489
10083 8505
4333 6926
144 8587
9058 8516
320 7329
3752 9622
782 1378
8759 2108
7766 10415
8127 6583
2571 318
7029 2840
9404 4836
8392 7488
8426 7129
1404 7289
8090 5081
1176 8174
6587 3630
8709 10660
8855 4230
1179 9292
6549 5437
3452 8637
8542 1369
8834 9210
5787 2812
1822 3654
3188 6570
6489 9397
10717 9625
2576 357
6098 8056
9313 1383
2122 8824
2064 9321
4216 8516
1926 8406
645 2537
435 7543
2156 2341
585 9546
8644 307
669 1799
7230 8845
6365 1231
6739 843
7055 6975
6619 1192
7533 342
5752 4918
9622 2338
1215 6055
2241 9018
10361 4937
4710 8692
1082 8750
6578 6137
10462 2974
9215 8257
4848 8861
1181 1239
6489 8823
3156 9698
5514 8368
433 6277
3438 1222
9011 4915
1559 6589
6940 5859
4098 5544
8549 3601
5422 2276
8528 94
9519 1237
6528 7522
1176 2701
4978 3331
2336 2920
10544 5203
7294 661
5947 10299
4861 4100
1415 8269
9286 836
8829 4364
8189 8759
2305 4761
9696 414
8886 6620
9682 2823
3205 9321
7187 10485
4230 1186
2213 6733
5898 10542
6427 7245
1235 5514
3630 426
1237 278
6253 7216
4148 1093
3156 6783
5459 7707
6359 8138
7623 1179
2033 1430
5437 5830
4815 155
9874 8709
3508 5352
6361 6587
455 450
3208 615
8963 9786
3542 99
7061 4983
7251 7088
1223 8991
4213 8828
6071 6361
2846 7292
1915 6228
10626 7746
6649 134
4067 619
7686 6286
1490 4987
7920 3703
10378 1909
7236 8065
9506 7130
8544 336
6074 4898
3334 6152
7054 2889
6955 8377
3267 1726
6572 9913
1843 7835
10460 1364
8092 2157
302 5859
9063 5341
8817 7278
856 9579
5062 2226
3704 4952
10717 10635
1192 7739
8486 5034
10258 8238
3698 9309
9605 3595
3844 7508
5164 1198
7753 4567
1196 8129
2691 7286
6137 3311
4604 8514
1791 9982
3814 945
1463 3631
1625 5028
479 3715
1799 8137
2392 10588
7169 9997
10149 1657
9297 1757
8784 9231
10103 7766
315 6899
5016 1239
3597 3136
8189 7919
330 6490
1750 7253
4131 4518
1171 5198
3135 5257
5009 2260
5112 512
5813 10450
9247 4183
660 8448
3669 6232
1175 6154
5317 9796
4123 3022
5276 5951
1282 3716
1179 6618
7557 8088
1685 7278
3332 155
5929 347
4679 8518
7580 5506
9900 348
4826 1464
6057 9176
663 8517
9991 7429
3544 3118
6548 8849
9622 524
5028 7286
7353 5398
6363 1240
3374 7368
7622 6923
5850 318
9927 1175
675 5588
5561 8030
8564 6016
8819 9485
5359 7617
10275 4102
1240 5502
4523 4571
2416 1363
8117 7803
2663 4076
1222 2281
322 8142
5986 721
1517 7055
7743 3138
3643 8056
9240 305
1002 6620
6542 1315
2477 296
8826 6689
9039 1653
3782 4215
8189 8691
929 8138
7717 641
6782 1191
9738 4891
1179 315
8759 6040
8797 9716
10513 8620
8426 6930
4329 6161
5231 2217
7694 1572
3916 8505
5010 4124
4128 4864
4246 5396
7720 7656
6140 1914
4214 6712
8426 1445
10415 4123
2173 3358
9283 7229
7144 9044
6460 2694
3630 10553
3204 6983
3329 3508
2314 7897
8684 5001
5389 9328
3749 6154
8835 2033
4411 1949
5520 1375
3491 2013
8496 1176
9904 10626
9299 8056
8823 1455
5304 6154
6989 4800
6256 1272
8894 2907
10415 7631
2325 5708
4900 3583
3842 6209
5259 1233
7361 2889
8116 3332
1164 5001
6793 6168
8843 2238
2140 1179
5009 5257
1427 10717
6016 9765
1926 7286
4037 2122
931 5281
4578 7686
1428 6242
5127 2329
5 3913
10106 6372
4944 2775
1072 414
638 1790
10220 2998
9478 8035
2652 3630
1874 8267
10438 8189
3121 8496
3301 7554
6894 5503
9227 1194
9384 6240
9645 2298
10097 7129
1898 5028
7292 3782
1172 2592
9903 10318
1517 2320
8056 1428
5986 1254
5701 3882
882 9297
709 3331
10162 9993
7289 7300
3401 1559
1718 6589
4069 9717
5073 3121
3509 1711
6427 147
3956 2537
5575 2804
9240 1163
9005 723
9877 6007
7580 5752
9434 4126
2421 7045
8406 5956
1898 7496
2335 3242
10447 7533
2149 3489
10081 3208
930 64
6891 6503
5093 7469
1166 2840
9215 1506
8285 4707
1175 6357
1557 7832
3848 1235
10307 6278
1614 2756
347 2622
3851 1332
8409 10548
1194 7286
9802 1172
5881 10435
5398 3719
6277 8489
3619 1091
4098 10475
4567 6927
2276 4173
4249 889
1984 7657
1238 1231
992 562
10106 555
914 9880
9688 4645
1219 8527
1670 6504
2433 6847
7803 5346
1227 2153
1548 6507
4931 8817
10435 3125
6145 5545
7368 7011
2177 4112
6229 8096
1152 4633
5849 7788
8390 2418
1855 8527
9422 835
6456 8486
5281 5338
962 1236
8941 1228
6209 10011
1181 2663
5885 5029
7129 5929
9997 7055
5566 3838
6650 4123
6487 2771
7372 2720
3635 9579
3705 1926
7850 1772
7026 641
1707 8273
10105 3355
79 6906
8392 8620
1428 4021
1849 8409
8808 1089
3791 2569
1200 982
6359 4941
10717 9189
9592 3510
5381 5089
1517 5061
2319 10395
6007 2157
1194 1905
348 6957
4903 6168
6007 600
1179 2447
8915 3599
2647 1561
7804 317
10362 931
7292 1206
3374 2841
7767 6137
417 1237
348 760
8740 7290
4860 7771
3489 278
314 4285
9526 8239
3500 1544
3574 7055
2437 7919
8683 3908
3491 1986
7779 7218
2929 3778
6620 9508
5234 8409
4125 6689
10428 4234
9316 3576
4900 348
4716 10712
8813 5740
3956 4898
8929 908
6793 10672
7289 3489
6696 9193
7919 3995
3917 1225
7746 6487
3154 342
9416 7435
6492 5566
8890 1072
834 8823
4020 7291
8143 6457
1094 7919
1838 4128
8976 8368
2276 1544
6491 1023
436 1142
4067 9759
6691 4070
3157 8573
6987 2206
1198 8137
1449 2149
9299 9910
930 7293
6372 4763
3050 5251
3571 8426
1990 1711
8516 8619
8690 5637
4069 8812
3544 3147
5881 5596
2923 5939
1430 3234
1223 4330
7291 6707
9357 8431
10029 3699
1806 10456
4971 8624
2757 10428
3565 7021
1248 2648
1860 3460
6618 5561
7020 1222
3879 3441
9895 1221
6874 2287
7506 7218
1194 2002
1199 5807
7658 3410
1450 5078
6314 6623
1505 10307
3191 6154
8137 6615
2648 8075
6223 8749
8846 9843
9650 10469
9120 8860
7277 9401
7229 10063
4069 5299
8073 6142
6239 5544
2622 3620
7722 8820
3395 6232
7643 8871
8843 6224
6659 814
1219 5859
3988 4967
3332 1225
3583 1223
8409 7766
6801 3491
2647 342
5750 7292
6897 347
5114 2209
5566 7253
5862 6516
7557 4900
1242 1192
4861 6507
7491 10357
6842 1491
7333 8091
5590 8546
9636 6140
8843 6441
2213 10456
717 2540
9120 3567
526 4183
2645 1172
3151 1225
8820 4126
5556 8027
6071 1506
8635 8075
10367 10635
2431 3447
4142 2033
2272 4123
5884 1175
9532 4183
3374 6327
1849 3973
8769 5520
2802 4332
6959 8406
4621 5492
3851 8691
3738 8844
641 8749
8929 3734
4368 4932
2802 2322
5870 2504
9215 416
5636 4503
6813 2902
4838 2122
9120 8075
3521 3655
7215 6300
7486 9034
4861 7488
1172 943
8426 8829
9621 2257
7286 2296
2640 8136
6050 3355
8835 748
324 1198
4974 8834
348 183
9042 9698
186 3746
9069 7633
7612 1192
6363 7414
941 1455
3848 3151
3023 2508
7599 1619
9433 3630
6491 9782
3041 6620
4126 1205
3416 2427
3123 3280
4128 8683
1225 23
1227 7750
4861 6366
7720 1491
2622 3375
7065 4297
760 1219
5750 1624
10118 7021
121 1255
7294 1223
9388 8426
3328 822
8409 1241
3778 4765
3692 9520
7135 8932
1222 7244
8611 6700
2127 1213
497 7988
5515 5555
1791 1787
3321 2172
7253 7656
10362 3529
6354 4381
5520 4861
8917 1926
2210 2033
5341 4130
5460 7612
3188 4763
5141 9528
4952 10243
6624 7290
318 4067
7365 7384
2064 10260
3075 1235
7613 1910
2828 629
7496 3588
4123 4231
8514 131
3138 8692
10428 8551
4917 5972
9852 4129
2923 6739
10526 5276
7294 8478
2949 2360
1172 967
2240 7580
7481 878
4126 9504
7920 1224
9012 5248
1226 1171
1573 2894
8528 7021
58 1711
3414 5929
2592 2206
8137 133
7601 8517
4861 77
6490 8610
5928 1202
1233 8548
3680 8441
2574 3582
3242 2299
6764 100
4869 318
8056 296
7606 3398
7225 6589
3490 884
3822 5800
8843 4025
2342 1181
1231 1772
2908 6803
6351 6529
1199 7603
217 8263
2640 876
637 2640
7718 10435
5446 9530
7596 1209
1491 5514
4776 2799
7368 8965
9293 2335
348 1874
8858 10555
6154 5933
2551 8412
8449 6898
8075 8353
7289 2342
4124 2574
10415 4079
8129 914
4982 1352
8426 5830
308 5091
637 253
7743 4330
5041 7483
314 2152
9782 6725
1200 5859
6945 2123
7920 1440
9181 4619
203 1229
10087 9176
1889 6034
1206 6709
10409 6491
8820 188
3138 10438
8075 4297
3620 2820
7044 10435
10166 6444
6489 9127
7496 8823
3301 5408
280 6306
9120 1191
2278 7735
10097 1463
10147 2130
7401 334
1826 8426
6424 8147
78 5010
30 5563
1537 6168
2154 1455
6686 6121
7286 4425
2569 3532
1202 5566
7635 4887
6783 6057
10428 4269
654 4109
8554 1786
1143 5954
9645 10384
7106 5824
1452 2617
5281 1233
353 10126
10148 5715
3906 1197
7331 3136
1225 1739
1072 6148
3489 282
3204 1240
7501 5544
4861 8140
1191 1228
1179 6139
4534 144
6289 7298
6489 97
5986 8223
1228 9910
3595 9696
7944 1554
8177 79
6306 1861
3346 8952
75 417
7504 1750
7249 6437
8189 3680
159 8189
9870 2158
8843 1458
7219 1237
2164 8175
4485 4952
4076 2017
3204 7968
1172 6953
748 1181
2178 5514
4903 7329
8709 8823
1365 4147
8777 5563
5472 204
5370 10435
2804 1624
5158 7055
8991 2457
7075 221
5251 3308
8882 3435
4130 5053
6511 7496
2543 6160
41 1192
8512 1860
6107 1849
139 3991
2342 2541
8835 2775
7677 308
4797 7444
4952 5566
325 7445
3090 1902
4117 3489
3429 7707
9820 8554
2240 679
8375 703
6832 8733
6203 491
6393 5929
3123 8514
2610 9193
3092 3432
3561 414
8551 7489
4926 8584
2537 1430
3540 6217
7289 3792
1224 6038
6794 1181
138 6793
7152 357
5711 134
858 10085
10334 9484
2842 8252
4409 8238
5004 5998
6751 4111
4213 9363
4881 1576
1237 7247
2465 6733
9526 1849
1161 10162
3735 3335
6075 9517
1517 8534
3785 4123
7371 5093
2457 7919
10185 3716
835 4042
2342 1615
3185 10397
6718 6289
8350 9526
3243 2663
2804 1334
4197 4709
6905 1791
2867 8486
3906 5188
6567 6379
2869 6814
5318 9316
7336 5234
8683 8632
9547 2899
8587 8517
4951 322
5830 7552
3911 10513
2640 10162
9251 2245
1821 7292
4903 4370
5636 8855
1181 4766
3745 8508
1222 7193
1171 10435
1527 10449
7291 8855
1872 7422
7296 4942
7280 3817
3031 10438
7536 9320
4037 6139
6574 914
5389 1194
3643 8075
280 3509
3204 300
4124 1228
5849 2127
2802 9605
3314 9571
21 922
173 2241
1313 9673
4123 2831
445 2467
126 10276
10399 1436
1171 8625
4905 3908
5537 478
2827 4370
748 4613
9397 6698
682 8056
4860 1202
4330 8844
6007 6314
1453 7623
133 7489
7129 8349
1222 3946
9782 3329
1053 2700
1428 1773
5001 1172
2774 1239
10613 8252
1787 10556
789 6793
2538 1882
5894 725
3489 4046
449 4647
8448 3206
978 7803
8797 10418
2640 8511
295 7291
5545 3778
1181 6598
5196 6589
5425 3919
3754 5306
3349 1780
417 3124
2775 4903
8818 8512
10162 10630
127 221
8124 5148
1171 8051
3041 3280
4069 8720
6135 5025
8238 296
7292 433
1235 2813
8389 747
2728 3042
6461 993
8928 1921
8433 7250
4545 6549
1226 8273
1175 1231
4140 6366
5523 3494
7044 3208
3205 6137
5010 10636
1791 5391
5859 4446
7158 9847
3387 7253
4718 4069
3315 1223
9532 10449
10072 3204
4834 10415
2027 6930
8810 6490
674 4903
7501 4836
10623 326
7421 7329
1334 7584
8449 8796
5242 8835
3190 8431
6783 10141
5093 181
1307 8409
6619 3654
3191 2538
359 434
8845 4918
6891 6611
1491 3530
5798 7539
2486 9622
8129 8844
9927 10279
4969 10174
5045 8928
8609 1124
7657 766
9632 4861
3726 9064
3282 9012
6165 8003
6037 4172
1291 4781
8684 3591
3489 3752
4418 7485
10435 3166
3667 8975
3074 1205
5986 6463
7251 2895
760 8238
3705 9335
10456 9400
8232 954
8528 5186
2126 1238
9200 724
5122 8390
10456 8886
3491 7025
8861 1214
6369 7294
1874 365
2921 6175
893 1786
9655 8527
3282 3043
4078 6007
5986 4125
4244 2466
2724 552
1108 8535
9636 1206
8587 6620
342 108
7486 4248
10337 7623
6366 2320
8368 5859
3755 9464
8811 302
3117 3090
6410 5849
5353 10553
7916 121
7658 6676
10435 7840
6490 6466
1233 8831
5406 4403
7689 6549
10497 8864
8514 4210
7031 1718
9502 1063
4762 4898
1455 4898
7551 6507
1830 3908
1426 9621
3544 2949
10314 77
8239 5861
3179 4148
1773 7277
7293 3990
8817 7580
2206 10299
4070 9290
6589 2538
3041 893
748 3317
8915 1181
1494 9647
6693 5948
8132 6731
6491 8625
10635 5514
7623 1894
4359 1202
2609 4909
3091 7157
318 1223
2336 10087
10220 2702
7421 2457
8496 2408
6785 10361
403 1176
2502 637
7280 6007
7367 10623
9972 4125
5302 3489
2806 1206
7504 325
944 8893
4928 1221
2120 7421
1673 3151
7037 7919
296 1226
1757 8137
2640 74
2053 7809
8577 2010
4144 2176
3187 1165
3206 573
5752 4860
7486 1172
5323 8616
7736 1849
8831 1230
5048 7557
6314 1440
641 8825
3881 3993
304 7106
9289 2157
10435 2640
3204 3490
5266 6987
314 3536
3491 3247
9973 3642
374 7496
6923 2161
335 3426
4952 8189
1440 8522
506 7709
10513 2550
5022 3205
2846 2033
6918 6456
4974 2700
1175 845
155 7286
5636 3167
2033 8189
8056 10592
8829 5059
5736 3250
5218 10420
8825 7347
8892 1238
1657 1237
2640 3529
365 5062
3755 7831
9520 5025
7496 6739
852 2795
1257 6793
3400 1772
6038 9014
7250 5411
8169 1526
7315 2320
7181 1422
6050 8671
3672 10336
7488 2042
315 7293
8857 7129
1905 5306
10299 7750
2457 41
5270 9601
7329 641
5467 2221
5939 3019
1209 7032
2667 3177
8353 2359
4520 3715
3329 3262
2994 4129
3243 3689
1334 8120
8517 7421
3000 4900
5446 3387
1369 8826
2714 7920
8016 1179
1093 8185
4446 954
3655 3214
9120 6379
3668 9846
563 9018
6135 892
3435 2478
8861 3478
10533 5253
1334 1524
7277 3979
8391 315
1241 6088
8994 4809
8239 156
5561 5202
7129 8883
1639 7277
5162 4332
7506 156
7336 3075
919 4093
1172 2795
3489 9456
4125 728
5636 8502
10334 8427
3328 7550
8114 217
4129 7438
1234 10338
10123 10447
302 9518
1237 6285
326 5493
1608 6448
6239 5276
7216 7557
8844 8872
4183 1491
2537 8825
1120 6145
6851 3704
4976 10415
3240 7308
8361 9698
7658 8140
2154 318
5073 6714
1227 3746
1249 3509
5464 9287
6895 2640
637 7083
1209 1236
7246 1238
5181 1657
7005 4903
253 3124
5280 3755
3665 3193
5192 7129
7470 5562
6704 6401
8517 7489
3316 6901
1117 6589
8522 6525
9194 2374
3654 6168
1241 8508
7289 7090
1186 8564
1455 4960
2319 2206
6490 3489
6684 6669
7643 8574
6369 1240
3328 8506
525 58
965 9357
3329 4331
1517 4979
1334 4758
1345 3242
7291 7329
5929 7677
9517 6014
4009 7612
10628 7003
5929 297
10258 7966
1117 5517
6277 9547
7746 8759
5264 3181
706 144
10435 1225
1237 2457
5473 893
10409 6194
7331 8621
7384 858
3269 4370
7580 8528
6533 1176
5006 8241
861 1241
118 6670
7849 2846
8259 1199
1258 2663
5538 2771
6732 6940
10552 6649
9175 2640
2319 6016
1491 3228
2210 7968
8719 1989
9974 2353
2137 3631
5240 8857
648 3371
10304 7536
3904 10541
10426 8691
8823 7293
10303 8252
1698 1197
5090 6940
4861 9926
1556 4428
1166 993
829 1175
10321 3491
4232 1886
2466 6294
4952 5244
322 6008
4076 4662
9304 5520
2918 4974
8202 7832
10712 6697
3206 3370
8390 9636
6042 1798
2322 10698
10374 6435
1198 2242
4656 8137
4078 1209
7833 5986
6923 1228
334 10197
6988 1235
10335 3907
7903 365
8056 97
10185 5868
6701 5312
2512 3473
2157 7292
4952 6620
7841 5514
2862 6988
721 6162
4026 4579
1194 1171
1829 7533
1446 318
243 6179
8861 8295
9520 4917
10332 3124
8264 582
5939 2918
2033 761
1179 8843
5637 5520
10395 7594
2425 3280
8390 10350
8242 6360
2756 8368
7293 6490
3851 5019
3752 6007
9518 1171
3815 2019
7699 2846
365 5398
9317 1563
999 1227
5986 7896
790 2576
2457 8117
8431 638
8759 6533
10628 2517
2537 6485
6403 2815
1171 7501
4183 10197
7930 8088
7640 8169
8834 1172
1612 503
9926 7244
2053 4571
7221 2804
3975 3193
4125 4140
7107 10438
4123 10724
7149 9327
426 7443
5850 10243
1772 1192
1171 2547
5396 8822
7488 1735
8169 2224
3906 8886
5700 4238
5566 1053
4268 4861
9190 10557
2147 6895
4843 9550
10195 7390
236 2881
7506 1805
5850 6151
9999 7286
1799 308
3764 9467
8842 9433
4861 1359
79 4070
6457 1544
1739 1171
9298 3417
9697 10104
3851 7488
8321 10132
8239 2253
9460 5927
3745 2592
9421 3204
8544 3703
5939 7572
308 6489
3561 7720
10064 3193
4210 10207
2847 4703
1229 7968
5562 1209
7294 5687
9215 2629
6117 2961
3730 1206
7287 253
6696 7919
6062 1199
1199 9532
7277 2827
2368 8923
5239 8558
3851 4126
5831 4046
8410 9042
2908 1197
9972 7307
8232 4903
6824 7456
3748 8168
1647 4078
2592 1215
3908 3269
10427 8849
8813 8356
7026 9002
10182 2126
4502 4952
6987 8361
8558 1822
8056 5984
6014 8088
3956 3491
641 1229
155 1572
6947 9670
6007 267
315 5024
7540 3783
1477 10335
1176 1176
4938 3023
3602 293
665 3439
1016 2419
4331 2242
4368 10428
9972 7491
8999 9317
6506 7920
6923 748
5519 6469
77 21
1392 10428
6802 5341
2802 6489
1240 3371
4678 5937
4250 5072
9540 9249
4580 8093
1728 1238
9046 8624
5318 1113
9468 5514
9018 348
8174 5250
1517 4860
8829 9804
5395 4653
1181 6137
2570 5562
8508 466
1491 9926
3092 1775
814 10208
5306 1901
748 4130
2702 8060
5276 3715
2272 5813
5218 6794
6145 3791
4738 2570
3204 7277
1463 9569
10409 8939
1221 5446
10163 2895
8638 8493
5242 3906
4863 2154
7283 5986
1228 3151
3181 9820
8881 4393
3655 2152
5776 5318
9433 4994
8134 5895
6278 6410
10147 3576
8930 7738
1179 9518
4707 7833
6813 5037
1196 8009
8454 10162
317 8480
1200 6644
1791 9265
1175 7491
3462 8522
5515 3167
9660 1202
1786 1555
2493 638
4489 3234
77 6570
7897 3472
1200 10247
1171 6264
1549 5968
1236 4003
1214 2509
4808 1200
1175 2298
7335 10409
5233 8088
7491 7065
5091 2262
3495 8857
9062 9621
2465 1798
2017 7955
418 8174
5073 7293
3398 5319
857 8129
10623 1550
9782 8609
1712 8056
1175 4624
3848 2522
8831 9129
1227 762
315 296
8981 7580
7486 9897
5067 2902
3807 7831
1273 5438
9532 7862
1491 7339
3294 2837
3374 3193
3193 860
2030 8923
709 4214
8368 7253
5929 8844
10242 6037
5051 10624
6234 9874
3703 8929
637 7129
9696 4036
10552 6833
10544 5988
4037 10368
1091 973
2157 4634
8238 2886
5545 655
729 1221
7292 8782
10624 8829
10361 7744
4683 2512
9363 5460
9848 892
8427 3583
748 4709
4861 2134
1235 1491
9008 3908
10384 1219
6837 1701
6145 1230
654 1209
3794 6529
8276 7993
9828 88
8116 320
8860 2575
6053 9974
231 8320
9967 6154
1194 432
10544 6793
2950 708
5277 8558
5515 6619
8406 8834
2298 7635
2853 1176
6360 5515
7586 8185
523 9046
1191 4898
2150 1624
6834 5637
2208 1196
4129 596
7686 3703
6746 8691
1303 5939
8843 8844
1000 9848
8136 8075
8522 10553
5276 1517
6073 3858
7789 5472
1176 8507
4297 3908
1787 8858
7247 5459
9192 3908
5073 2628
5948 127
8635 9508
8849 6888
6360 8835
7488 3768
2866 6842
3072 4069
4952 2799
2582 1874
5696 9873
8349 10340
1240 995
6037 1097
1787 1238
7279 904
1229 1215
2542 3453
6739 7259
2700 1164
9451 9210
1544 6444
8075 9192
5515 8526
9047 6549
9551 1799
8352 7074
7738 5500
9532 2851
9496 1233
1144 317
3576 2538
6277 2267
8448 7246
1237 1945
7735 4249
3280 1440
3203 3752
4127 1171
9927 5473
7421 4571
2276 2830
1334 7293
908 5339
9006 918
9194 4514
7250 5590
8185 637
2920 10303
6897 2254
4247 10428
7912 10570
6057 519
8916 5429
4666 10220
4248 7573
5459 4330
2299 1790
8506 8829
8125 1179
9770 4861
4243 9526
2299 2923
1972 1179
2221 2158
9063 6644
7486 8502
3074 1533
1849 6148
958 8134
3765 1192
6173 7496
10409 2718
6343 8029
2279 5515
1428 5927
6037 7566
5563 7289
6444 7736
10428 325
4898 8488
9021 3301
8810 6038
3984 10589
8097 9120
5082 8753
1235 2730
7245 317
7286 5561
8203 7763
3576 1787
929 5016
9948 10442
8075 2026
2733 8350
6242 303
1240 10275
7044 7850
1389 9848
7210 2538
184 7324
231 10162
4037 8767
7501 4128
2276 5965
5520 4836
308 3576
782 9104
2835 6617
6359 6242
348 5637
9200 8120
79 303
8514 2774
7286 6764
6940 1205
1670 1732
1222 10449
6490 3138
6789 1788
4126 5386
7129 7919
4523 8866
6542 5502
3489 6830
8137 3124
4974 1197
1772 7055
5520 2550
3630 6923
314 1223
4123 1926
1181 7253
1830 1070
7245 8866
1202 9816
8427 1015
4129 3452
7336 7251
8128 454
9224 7289
8432 6164
1094 9257
6119 8326
1209 6135
322 3595
188 6392
4125 3310
1229 1256
637 503
726 7291
9109 7864
8831 2537
2450 6469
1113 7686
563 1916
9233 4929
1949 7603
347 7803
1236 7055
8138 253
635 3206
9317 3530
5012 1191
8830 4848
7849 1222
4864 2276
6490 10162
7546 1849
10011 892
4079 455
10660 6931
1179 6008
7230 2629
10656 4761
1440 6702
6506 1719
3172 3301
9634 4124
1214 8377
5514 6314
8242 8325
7456 7982
8323 1205
7210 9707
4552 7277
3113 10147
3908 4709
9042 8671
6051 4842
1439 6491
4018 3124
7689 1612
8516 9910
8834 5922
7389 3518
9669 9588
10608 3387
3205 1403
1200 6234
748 1093
1430 472
9042 5561
8816 5495
2846 8325
5114 3996
8843 4070
9424 6975
2797 4761
3282 77
8406 1537
2319 5830
5277 4370
10062 2705
6894 5545
8431 7304
3123 9196
326 2648
5091 1235
7293 6368
4129 8140
7542 6507
9025 9636
8056 3374
3369 4900
3047 8506
8528 8823
8480 4520
10185 1491
1973 10681
3386 1181
9540 4130
2663 1181
8129 5281
859 9181
5188 118
3311 2728
1227 6057
2663 7293
10241 898
9215 7779
6396 155
1227 3214
10544 8528
8568 8858
3705 3314
3245 6360
10196 5922
892 7603
1200 4124
5808 9683
8056 1652
10149 4581
9129 5865
3136 2963
8868 9748
1357 10074
1791 258
4622 6444
6137 9322
6956 4042
10717 1772
4068 9299
7351 5515
9287 244
2467 1352
10147 4461
8239 7557
7250 2593
5555 3261
6702 5814
472 6379
7757 7603
3705 8252
641 9175
120 10720
2884 5215
2326 5093
6526 1161
7897 8075
1775 10660
10439 2509
7230 1198
1235 3385
4677 8390
1224 8280
8683 9021
2176 8587
10069 760
5144 9906
5341 1039
1084 5859
3508 6746
4912 10299
8101 6361
690 7288
2846 4683
6549 9657
2320 7218
6940 5799
1232 7129
7229 9321
1836 1206
4929 8539
2538 97
238 127
401 5699
5929 10277
1224 2840
8252 652
1854 1455
2629 1221
4341 1172
1197 2345
5562 524
5472 2467
2258 9591
6351 8232
2214 3774
3243 7277
1670 9521
4707 5830
4123 7488
4115 5757
1198 8472
2917 3072
7289 492
6542 8143
3576 5291
7656 1225
7656 3204
325 1241
3716 10303
1910 6249
55 5948
2262 6541
2221 9869
1221 8928
2865 1866
2117 8577
9591 6491
8512 9974
6225 7501
8849 4358
7486 3489
5939 1234
6491 1775
8511 2608
451 8488
6040 10641
852 1854
2987 3441
1233 3167
8496 5385
2924 1905
8355 7967
10435 5042
3916 7897
3491 4464
6289 2537
8035 3491
4776 9564
7834 4129
7329 2018
1951 2993
7483 5916
9193 8426
1192 8822
1253 3545
1215 8426
293 8527
9011 10435
2925 8512
1227 1228
4776 1233
1209 9993
7293 3091
3655 1198
10623 879
8625 9537
4566 6070
3260 253
7205 4008
1547 8185
1224 1198
3588 1240
3721 5218
6586 4657
8514 7391
1154 516
322 6443
10216 912
7246 1471
10076 1849
8129 4612
7596 7770
1734 5566
10197 2430
222 3167
4326 2899
4297 8166
253 6656
8426 1786
8174 1750
893 7293
7504 6433
7745 324
1539 7280
3576 9548
7456 185
660 3911
6016 4617
10332 258
8630 5881
748 7658
7129 6922
2907 3638
4431 293
3851 8921
2840 8448
6202 3414
3967 3576
8823 4078
3301 5831
1175 3123
8426 1361
637 4214
3684 6211
6369 2804
3848 8767
7291 1221
8406 2170
6783 5844
4776 314
4861 9072
2247 8843
276 2276
638 7304
10253 3987
5942 6785
3166 4333
3038 2889
10435 8262
7656 6829
6940 4157
3781 5831
4766 2730
77 7677
9988 322
858 10626
1750 77
637 1798
7025 5636
582 9127
6361 5895
1610 1219
456 8426
9413 1202
8849 1298
5009 641
6228 8190
8316 2018
8861 448
5346 7426
8515 1491
2895 4333
2028 7753
10544 8831
2904 3282
5333 1791
7294 10553
20 5562
10668 9868
2622 345
10549 10024
8316 4459
6549 3092
10106 6490
2640 1230
5341 7106
10570 8239
322 1165
2804 1334
6148 3749
2176 1256
2320 3329
5276 10340
4215 6923
7286 638
3792 1334
10162 2802
8929 6491
4453 7760
3847 2640
1229 8117
7962 4289
3667 8886
2122 3332
5825 305
2592 3023
4022 1209
5122 998
4232 7631
5515 3901
1229 8517
4361 3608
5005 1773
9878 6145
4129 1238
3282 9652
3044 10250
4070 5911
325 4619
7294 10275
5895 6489
3594 10337
6165 6231
3619 9225
7927 4124
9204 6148
3746 9075
1921 10166
6505 8242
8193 6908
1269 3654
4580 748
6569 737
1926 8140
6299 10162
4333 248
7538 9972
6366 776
1145 7250
10450 1476
8715 77
5031 1196
2219 8824
6008 2550
6618 2824
5859 5491
7725 8861
4070 3404
2827 2258
1179 3767
3783 4380
3092 1724
4124 2149
1848 782
4535 5710
1241 5578
9321 2036
6444 6473
6898 7289
7367 6305
4929 4061
3956 8129
3091 8468
6365 7688
1572 8835
4826 32
2940 9815
2342 8541
3310 449
1229 6097
6222 3539
5349 10162
8528 5929
928 4826
365 1786
321 3282
10544 8838
4621 4268
4067 156
7293 10303
327 8991
6945 8426
3280 8075
9848 5580
6265 8551
4341 1517
1990 3755
5515 349
1228 595
6053 3372
7583 621
1176 8075
5520 2297
8127 2266
77 8604
1336 7339
6239 2150
1455 6135
1176 6615
9251 6369
711 10080
8813 5545
7491 1653
9698 3653
5341 3329
7253 10147
5928 10539
1227 9916
7055 1915
4643 8585
8866 3792
3270 10332
10240 1334
3513 1680
3250 2634
9014 10712
1964 10245
9046 4069
6507 326
3813 3655
8406 6278
3386 1175
5951 9189
7294 9134
6491 10649
7365 4502
1455 9138
584 1786
1202 2168
3191 4683
1921 7583
1685 2703
997 1093
7074 342
9551 9653
6923 2714
8496 5385
315 1453
4436 1460
6354 9591
322 3167
8886 8177
10376 6289
858 6773
4157 8426
8811 1735
325 8089
7627 8861
3984 8491
1480 6007
6360 2336
5515 458
1256 9532
366 8406
7738 6702
4830 8321
8811 9209
641 1756
1837 5910
9401 7543
2952 9526
10149 9763
822 10708
2472 2634
2265 458
7920 5060
9927 5929
3023 3684
8129 9401
7804 9053
308 4063
2044 1428
2213 9433
4567 7289
10064 2010
3474 357
4580 4130
1192 1970
1849 813
8264 6461
945 6789
5459 1222
8908 6007
7594 6135
5753 2276
1181 4335
7286 3230
1491 4714
8923 1219
6390 10553
8005 8471
1002 3908
6935 6739
1430 1621
417 2241
6007 3792
8242 527
945 5500
7488 10323
308 156
276 9377
7772 9404
1257 10084
2227 1361
3746 10383
1206 1365
1222 2240
5936 839
8120 5544
6617 3290
758 462
893 156
348 1491
10361 4133
5487 8216
10623 4006
7292 3991
9532 5212
8285 3429
1237 9588
8683 6007
1175 4045
7835 7920
4293 186
2941 9002
1411 5929
3156 6937
4916 6917
6641 1084
5427 5939
325 6040
5595 4783
9039 4297
9196 8974
1176 6029
2602 2354
1221 10429
1234 10197
7831 4125
6698 7336
10367 9926
120 7656
4765 6824
8426 1175
6507 10428
1624 3234
7205 8505
365 5545
10009 9221
1906 7635
4885 7546
8831 10220
8486 460
9546 1202
1215 7746
3669 4997
1237 2545
3576 8619
4561 8515
6923 2213
6923 1772
1215 760
10279 3491
6589 1463
7407 7292
4459 5915
1427 3908
8488 1425
1791 21
9704 9307
654 2517
3402 600
4378 6164
1799 8056
6137 7919
1176 8350
3703 1442
1544 5885
2513 2570
5460 8138
7336 4193
9588 1235
10588 7339
9588 296
7916 8123
6549 1858
5133 5291
5562 3124
10147 10717
2207 4918
2430 6812
1790 6918
8931 1569
5726 3848
2131 6037
3956 3255
1191 4230
6219 7748
4230 7727
3414 6148
8991 3329
8193 4098
6277 4078
5831 6914
6450 5544
7253 2736
6852 2847
4271 1427
133 3866
6549 9662
8448 2120
8426 6087
3205 6549
1259 1206
8137 6300
1171 8709
2279 7215
9098 9526
3158 127
3862 928
492 348
8849 5752
9723 478
3907 6570
1831 8278
1441 4008
4739 6119
1241 4769
1538 2486
3151 852
1502 638
1226 7229
7491 1772
4905 2905
4826 7186
8709 5082
3123 8746
1436 877
314 5425
7587 3470
8829 1225
9579 1200
2691 1240
1206 7849
5951 7265
5752 908
1198 4455
7612 9120
6758 8816
3544 8892
6533 720
4332 1171
1491 8671
7129 1234
3600 5419
1224 1450
6739 8426
7278 9189
7557 5372
5792 7849
6589 8174
475 1113
3783 5243
2031 3418
7488 2663
7026 3544
5545 156
8749 1227
9134 4446
10412 2907
8551 10416
3827 1701
1517 908
2290 2543
4082 8958
6544 7424
2320 10667
9101 4956
928 5460
3090 3193
9222 8140
3290 41
4079 1546
7786 7288
3847 5830
9532 6235
8709 914
9908 1101
1227 133
303 1181
2421 3267
5446 3576
3561 6451
9299 1093
5855 8843
6007 5128
2577 864
5859 8991
6366 10162
2210 6948
1791 5059
2513 10181
3808 4903
3902 5868
1214 6055
5830 3205
9786 9020
8740 3138
3765 3261
7153 5831
7862 8651
9456 10517
3631 2549
3527 4782
8075 3908
5752 7508
3498 2516
1428 576
3281 1722
4716 5563
7445 3839
347 3188
1791 2433
3778 8823
6314 6007
2276 8506
8792 4641
9434 3138
3765 3374
4849 5282
3439 9651
5429 1604
3117 6714
3630 156
6619 822
135 1200
8056 3679
8593 8577
8135 8189
5031 6968
5562 8831
1359 9321
4209 1172
3002 7643
2920 1926
1602 5544
3244 1222
1235 6007
8448 6273
3301 9908
2949 5341
5218 5030
79 10717
5933 7710
7768 5951
5240 2697
3259 2319
5472 7298
3580 1234
6880 4860
9652 8127
2084 3371
6503 6133
7218 2418
1226 2698
348 2297
5430 8368
4330 2698
10142 6361
4566 6760
7278 8189
8830 196
9044 3544
3404 1618
10315 5389
6565 7496
3204 5341
8751 7336
6830 9064
876 4098
2980 6443
357 8409
3115 5831
410 5355
6219 8093
9915 5464
10422 7012
8142 4382
7230 7643
1415 4214
43 1235
1653 4127
220 6873
8854 9423
9534 4232
3054 6520
5555 2297
7557 7292
1823 4543
7770 1926
308 2276
7277 5899
3630 7831
8446 10015
1225 7750
6589 3385
1235 6256
1791 4069
414 4924
10245 5576
3505 8483
10106 7055
6356 325
4952 6359
4148 638
9500 5021
9475 9621
2430 8777
6148 21
8517 4076
4493 1898
8843 4070
1798 1194
9997 5506
3752 10450
2802 652
1837 4370
1786 7090
8864 6123
10283 1228
91 5306
9514 6853
1145 1205
1574 10221
9172 6165
1172 348
7565 7835
5429 8517
10633 5093
5047 101
3630 1237
2728 3489
6534 6541
1194 10097
2756 9299
3204 9287
2592 6234
10435 8684
1175 8431
8892 1172
3136 6265
8056 2065
6713 365
638 71
2177 2120
3208 5121
5252 1228
9287 6923
9657 588
6363 6987
1229 6542
5681 2516
10435 7339
1673 1229
9320 185
7538 1227
8409 4800
3414 8542
5306 6219
9190 5338
6489 156
7643 8997
5186 8813
9810 2476
8823 4861
5636 3241
6476 6943
10149 6327
8410 4909
3121 8117
9506 4238
5728 8038
4864 807
8703 5281
8825 1209
6154 8748
347 879
6366 322
4918 1537
7713 1229
3050 6007
1144 2900
6569 5859
6476 9473
5939 1253
318 2866
1194 7055
851 1491
10195 3619
5813 1237
183 347
10333 2571
8201 3655
7757 2457
8129 1229
155 6569
357 3466
6361 1898
6215 10485
6900 5929
5494 8609
10420 4078
2708 3490
3956 7247
27 2260
6219 7291
7447 6372
2241 3782
1334 3387
6793 2332
7707 4125
8991 2276
982 4714
5398 4069
2647 2342
2248 1171
2457 2319
7658 6708
2801 7336
3908 7743
7831 3631
7588 3429
6923 9076
638 5018
8528 8093
1194 2737
1235 7601
846 3903
8075 908
493 9418
7088 6135
10148 7601
3147 1191
4247 6721
271 10626
6504 1221
5233 10335
5561 406
1434 6361
8849 7489
8440 3092
6503 5200
7491 5166
9195 1172
1175 6040
9044 6997
2120 2214
8551 8091
4677 307
9661 6154
1200 5710
6220 6508
3072 4126
9521 4571
2802 8886
3816 7293
2793 5511
8409 7735
1200 2221
3243 6987
7603 9521
3908 3282
9725 2107
1715 129
1258 10612
3608 1739
266 8834
858 8406
4606 6987
9321 1735
7329 1235
9908 1739
4214 9042
5459 5565
893 1292
2537 2827
890 6517
4125 836
1071 2496
8544 10123
8849 9945
7293 3823
3486 582
6504 8056
6542 3387
5830 8514
9966 2122
1675 7354
6159 1491
2628 8116
3643 113
310 3273
1435 10430
7259 3205
351 8733
8823 6016
6359 7421
3749 2824
3416 6727
8136 3331
8135 1179
678 8771
1563 6797
3414 7246
8036 8189
8709 6369
9418 288
3780 2433
8276 7770
6410 4904
5520 1215
3991 5319
6507 1443
5986 3489
9432 5355
9040 10570
10613 706
1018 8892
1221 435
2926 6702
3630 5637
2137 9044
3233 1211
8496 3193
2276 41
8620 9190
2509 6894
4129 5396
2299 1509
4081 7737
293 231
6007 4044
4370 3509
3022 6135
9535 2703
789 308
8512 6554
8129 5566
1215 9024
5276 9655
3234 4846
3297 9204
1225 8913
4861 5169
7489 8409
8875 6427
6467 1144
4076 9609
584 9972
9451 1234
6152 1238
4950 7489
9060 1095
4508 3654
2222 6742
5398 5286
1206 4410
8496 4473
6664 3330
7034 1092
3528 757
8861 2516
1095 2550
8675 8864
6100 8857
2756 6145
7763 5267
6590 8522
2082 6655
8409 2698
10206 5929
8894 3072
8998 852
852 8590
5389 637
1224 8759
1168 9707
8390 1455
3697 1226
7004 7218
3337 10389
8609 3752
7291 1233
1455 3597
3747 1910
2290 2215
6668 3243
2457 3600
5422 4294
1194 1636
7292 7253
5494 4078
1176 7289
2395 1191
5481 8517
1221 7501
8405 4037
186 5032
5256 1766
1239 1181
1070 8826
4231 1222
214 2919
10613 1573
237 3024
7229 2636
6683 4076
41 3906
9388 7229
5542 8189
2895 436
8238 2127
257 2799
1233 5276
9462 1898
9151 2320
7916 8486
3780 6209
5679 3908
2221 1517
2342 2213
2266 2640
347 3249
3297 7975
4289 4567
1883 6824
448 2457
2150 9902
2433 2537
7804 7289
5091 8587
2395 6763
3540 3125
5636 1491
8432 9621
5831 3123
2802 4576
681 1625
10063 8352
10286 7716
6038 9215
6891 1455
3576 4918
2573 9119
5091 642
8737 1191
3602 852
1905 1566
7289 1176
7016 1089
295 3138
2433 4249
4230 3019
3181 3667
5165 9974
1227 7439
6145 7277
288 3335
7002 6047
475 6038
8978 1192
7565 1164
1206 6506
1732 5459
3237 1824
905 5399
4861 9536
2538 5062
1384 121
8759 7811
5024 10636
6655 8117
8855 1214
1172 10717
8685 7537
6154 2730
8685 1209
1014 3387
3167 365
2768 5966
6505 931
1232 6525
1221 8609
7656 5178
754 5012
2550 7707
8577 6401
8855 463
1387 4833
1223 3957
872 3866
1624 2533
8796 3761
3963 5494
1175 9926
3387 1786
5242 8706
2645 5986
2221 576
1494 633
7569 3599
10299 782
7010 1215
1071 10332
2657 7333
6923 5859
1171 8821
989 7975
10716 6489
1228 7336
5813 9563
8129 1225
1898 8426
3233 6239
253 9043
1772 10098
645 8551
6491 9519
351 2212
3387 4152
10216 7354
8671 4860
8502 1605
3331 856
10386 4129
3533 8881
1609 3267
6154 6505
324 4952
8426 5514
6753 9532
6306 3023
7042 406
8844 6125
8426 5515
8551 3414
9286 6366
410 334
353 7055
3619 2010
8454 1022
7743 4098
6463 9336
9021 681
6686 1718
5733 9258
5325 5929
7186 2570
6240 836
10221 3474
5561 401
1144 1194
5859 1205
7735 4953
2827 6228
2149 6379
10726 5385
4819 5973
4944 3970
5566 5545
10220 4924
1148 2320
4000 5473
7147 7289
5881 6360
8137 8973
7858 7658
9472 9248
1772 1181
5091 3991
7055 6137
3778 4246
5180 7531
1223 3792
4937 5566
2068 9526
6988 4435
8828 977
8431 8000
10435 4393
10558 5751
303 6152
3090 5881
4406 5119
5561 6145
1882 1350
5636 6057
7230 2904
8771 7592
7496 9320
8871 9521
3121 2804
7618 10428
2728 10037
7289 7336
6369 10362
6538 6351
6945 7724
1791 10717
6154 5010
320 334
9472 9002
6490 6491
4861 10103
6469 2154
4723 1175
4938 5751
6680 242
1781 310
3124 9241
8861 5749
5346 6055
3115 2723
1536 3136
993 668
5031 4145
8002 1832
9519 10002
1901 6656
8624 1198
4860 7506
2258 3414
1717 996
3574 641
6289 8232
9120 7557
1192 1231
8448 1226
8511 10435
7444 2211
6988 6168
8517 8846
3715 6351
1890 9649
6914 9127
7862 2279
3205 641
9196 7557
8013 8865
1849 9789
1849 8733
1171 417
5319 8858
6677 1426
7263 3952
1240 9668
5752 2505
3432 1491
8607 10049
3806 8426
7892 8796
1650 710
9873 8489
322 10376
307 1968
6057 10613
7254 7190
207 1172
5126 702
1911 2260
1192 9410
5566 10188
587 2756
348 9588
4575 4445
4861 4154
7979 1224
5445 3716
7496 405
8516 4781
4802 4843
5240 1273
1233 1836
8406 8426
7507 6298
4037 1219
1236 5306
1081 3282
9287 7440
965 5831
1192 9008
6168 4129
8843 4702
7354 3755
9226 273
5272 314
9398 2898
1429 9450
2708 10334
3138 3778
641 7019
303 1492
2933 308
8835 10428
1179 5511
3156 2218
6219 10382
9338 9991
9688 9418
4183 4214
3116 7905
2645 8056
2360 317
7974 7496
9113 2493
7560 2253
8514 6263
1580 3891
222 5234
4898 6075
1156 1491
10097 10449
9069 1785
7626 660
8117 3778
4127 6199
8986 8778
7075 10095
1526 3752
3755 1172
5929 9579
9239 5469
6234 1224
4807 2115
293 1772
10015 4702
7292 6963
4869 325
1181 10480
5986 1873
2086 2131
5508 9588
3778 6762
10435 6987
6234 5566
1205 1228
6739 10111
2640 6513
1355 3038
5010 10164
1192 6543
4952 6037
1176 6370
1179 1111
7916 2140
416 4686
1227 1971
7920 6361
1849 4231
1977 7033
1884 1226
1113 5538
2581 6895
3630 1227
1646 7286
9917 1735
6278 1874
1209 4018
1071 3209
2425 999
5637 9418
207 3263
10046 6286
1143 8516
10350 2946
3778 6777
927 5233
8426 1679
6945 7601
5230 748
334 1192
5544 9195
4280 1334
1334 3156
324 8189
9183 3124
8486 4861
979 7277
8589 6055
4487 1176
1567 3508
8137 6359
5317 5587
4523 8486
4851 10015
3386 7496
6351 7329
2165 10303
5355 9388
5951 3186
10331 1241
7601 1142
4078 709
1825 7768
2332 4911
5561 1809
173 5276
3829 3014
1170 7292
870 7292
1445 2467
8822 75
5093 8056
6549 638
2466 6943
6896 10435
4542 10238
6427 7329
3266 9701
3752 7293
3138 2774
10384 4943
2342 9973
6761 8056
1223 3081
1224 2373
7353 3311
6234 8706
6550 1442
10332 5370
296 7658
10103 6479
6152 8288
1546 6208
3491 415
2032 3908
3232 5515
5028 7277
3085 6548
7969 5093
1798 4148
1431 8035
9002 1773
8288 1309
7129 677
6897 638
5637 523
6570 7250
748 4271
8515 5276
5446 10303
5831 1231
6461 1231
9299 1849
5852 3869
2827 1241
3956 1334
2804 1799
1219 9070
6007 2498
4248 9696
2647 5398
1174 2573
324 10281
4406 4887
2033 6542
8690 8455
5929 2273
1661 3835
2976 4765
817 1229
8516 10691
5030 7920
3630 2209
5520 1544
8619 5276
10606 4861
8849 9316
1225 6998
1145 3018
1849 2533
5515 3600
291 10464
4298 8353
2384 7218
6801 5868
7129 2694
3491 925
8075 10162
8864 4250
9432 7801
8350 8692
4370 1223
1735 4215
3782 8426
3566 9871
3280 1491
2924 8115
5058 9120
315 8719
7439 4067
10611 5813
7971 8304
9372 6491
4446 463
10552 8183
7506 2253
8432 79
5459 3138
4860 8759
3452 9877
1239 8242
8777 9478
9463 6824
3280 9972
10537 2272
2799 748
6145 6698
2147 3630
6915 1202
7445 9526
6490 6369
1228 4791
4716 86
3078 1027
5019 4001
1615 7286
5875 6286
3752 3705
683 9652
983 8831
706 5034
6135 5281
3573 1165
3747 2756
2802 79
335 5929
8448 7893
9287 5830
9485 296
6361 4861
3358 1172
8881 3375
3187 1663
97 9259
4289 23
1772 4282
5194 8056
9825 223
3908 5351
8454 8632
4439 5073
8829 4409
3090 10624
8091 1238
277 79
8137 7537
1175 7506
7594 2805
2206 3414
8823 9857
5180 303
1441 8551
7569 98
4765 5035
8812 2533
7506 1175
2335 9650
8180 2103
10105 2684
365 6242
1427 8054
7456 3234
5073 8519
1784 1200
2298 1786
2433 10238
7083 4065
4145 1811
247 10415
7229 71
3557 5637
6895 1887
7286 320
931 6503
9464 6154
9871 5281
6706 7735
8749 641
1194 3958
8144 1231
8392 2006
3155 322
2920 2802
5751 1898
3878 6036
1176 7214
7746 1176
596 6137
1199 1765
3030 5033
1378 10473
5961 7955
2034 9320
4353 6542
1221 325
3149 748
2140 8445
1849 8823
6657 183
9835 1181
1209 433
5506 1881
4078 642
8517 7085
9913 4383
725 2077
7945 2533
8517 9974
6379 8684
2802 1224
6399 10570
9819 10040
3134 1880
7339 6148
1522 3013
5865 2840
7291 2429
4500 9111
8139 8409
1446 3246
1787 7253
9299 9021
2516 4926
9299 2728
1627 1111
275 892
5067 5318
791 10362
1197 307
8913 6987
3204 1228
9894 7627
7804 7835
9621 4826
335 568
7286 638
7241 8426
5215 7289
8261 10419
3243 2571
1985 10453
434 942
4765 5884
5760 1238
6506 6503
1231 10335
5241 8471
3908 10048
7307 5494
2648 8506
4215 1426
4123 79
3992 9711
615 1450
661 10623
7279 6549
3375 9010
1453 5091
6987 9193
10422 642
7218 1223
6714 9117
326 970
315 2335
10250 8117
7293 324
5180 8262
4578 822
1225 8741
773 2433
5018 10428
414 6695
6784 6014
8273 4905
8431 6923
2304 4129
3532 6842
79 8321
3490 185
5637 9588
3329 9048
10162 4464
734 1192
812 1829
1171 6713
8684 306
6918 642
9558 1231
2259 5544
1430 10624
7789 3280
10043 1831
7483 6743
2346 883
8843 6616
7717 4075
7403 1517
7832 8129
9321 1452
4264 1224
3474 2448
7577 10080
5325 2227
5986 2576
1111 1766
1428 7580
6549 6114
8889 3995
8157 6525
1209 6487
970 1428
6434 79
3398 2237
4861 7768
7920 1229
10447 8881
1180 6361
8506 6007
252 4699
8477 4861
9660 4078
2774 5155
1222 9973
4078 2344
8321 9339
5484 10613
8692 7580
8635 4183
8788 9521
2907 351
9344 326
8392 947
8855 2963
8518 3695
1206 7406
9014 1179
9484 641
4129 7856
8588 704
7251 1522
5561 1011
1772 2334
4642 3599
6136 6219
3205 7294
4668 2305
4776 7694
1229 7026
8506 5562
8733 4076
8797 9083
2206 7750
7294 1228
365 3186
6277 7445
3562 2206
6830 5318
10462 10225
5971 4469
6040 318
8368 8709
2303 7055
1446 1085
5179 5041
2298 7909
8835 915
7103 1183
9520 10533
7746 5545
7491 641
3206 2642
1476 1790
4519 5929
7602 7212
10544 8470
8839 10671
5563 782
4903 8169
3397 1191
6778 4207
1231 9775
3509 2920
8445 1392
1231 9908
10624 3331
7617 661
1554 10149
10426 156
8825 10420
8891 893
4431 1205
4218 2298
670 5385
4078 10409
10303 8304
6758 7246
10298 7770
760 729
6409 9698
1786 5673
5563 593
2495 1202
4475 835
8189 10016
2965 8252
1849 5997
6154 7016
1231 5544
9397 3920
1176 8448
3896 6507
4861 6784
317 5412
6766 6504
1176 6043
4345 5514
3205 3578
10362 3155
7746 4387
3166 1202
5515 748
342 1228
3655 4247
4418 1915
7707 2311
6277 4705
7849 8519
4076 7277
9298 9195
1234 6528
296 4929
9825 7291
7486 9046
6691 6655
9910 6617
1113 6962
9698 638
4619 8717
5515 4128
6154 1787
1241 8134
496 4219
4442 2260
7851 1822
4073 4202
8768 2543
9866 6736
6154 9450
2569 3876
2267 2276
7129 8514
7916 10717
9588 2663
6444 10569
661 9448
6489 1241
3906 6118
2210 9877
7294 1227
4933 3419
9418 315
6078 3167
5752 7126
9532 7603
4129 1069
3387 7971
5189 1199
2324 8350
4297 9287
6549 300
8508 1845
7454 2799
6171 5831
2957 417
8472 8849
7329 3236
8022 3392
7339 10418
9532 7635
10626 7829
1565 10220
5991 8189
5849 1786
9210 4125
9011 6369
2126 5563
6394 7707
4230 6444
1542 8893
1334 10712
638 6340
5494 1735
7329 478
3535 7565
2328 8926
6793 1334
6298 6826
1164 1228
8823 2640
10098 314
6761 1258
79 2616
1544 8810
10357 1147
2503 315
1269 1926
8185 8849
902 5708
9087 8649
3374 6015
1179 7920
8759 3092
4897 7246
3668 10299
4076 1179
4231 3600
6491 1209
8832 1198
9084 6733
1237 1898
1206 4716
1430 7736
9782 1632
1798 5859
8140 7658
5459 4507
1615 5127
1194 2813
440 3630
1231 638
1269 3963
1171 8610
3773 71
641 4444
9837 8820
1231 8242
5302 7918
760 10397
6676 320
10435 1364
3906 7604
2307 4861
3667 1427
8588 7916
5939 4163
8299 1428
2053 4980
1663 3151
4760 7635
7291 308
5859 515
3154 10717
7229 2759
2598 3205
4859 6714
4435 7743
8490 2467
6940 9175
2909 2653
2840 8345
1787 8035
6503 8876
6525 8518
8496 1866
1799 1186
1222 6874
2693 8239
3803 5483
7293 8352
4290 8107
10544 5968
8056 2978
9457 1787
6040 155
4214 2846
478 417
9532 3467
852 8823
7250 1272
1197 3690
904 3993
2964 4543
318 8407
6372 10162
4938 7508
1225 1926
6083 4859
59 6135
325 6477
5929 7743
4127 1428
3484 3776
641 8826
6302 6115
9120 6167
3178 1915
8584 7336
3078 404
3747 6154
4414 2895
8823 5545
1223 911
4067 4776
1181 4410
8117 619
186 5514
3777 9316
3418 3310
7259 8488
2641 8406
8711 8116
5986 8890
289 3452
2640 1227
7678 8810
10591 2572
4900 9437
7312 5912
5306 6825
146 3848
1723 7522
1989 1202
6988 5218
2247 4950
7731 3373
10267 4903
4785 10047
5385 641
444 6363
307 7804
6522 6219
8527 6739
4076 8189
6826 9574
1198 2488
217 348
6782 8075
1863 434
3138 4834
2827 8140
5520 8699
691 9915
7519 9085
10197 4861
6489 5390
4861 9287
8290 6016
7253 4126
5865 1334
6793 4093
2279 4218
1369 10149
4995 8139
1788 8056
7186 10428
3600 3351
8201 1531
7292 7075
7920 10633
3193 1261
1237 326
5912 1172
9321 10483
4355 6739
10001 2135
1238 9090
10384 4394
8173 6107
889 8511
7602 1427
5398 1179
2152 8823
3544 315
4998 6490
4148 6119
1936 3123
330 10162
895 8225
9871 10164
7743 9803
2592 342
5972 5718
7627 8496
8519 4357
8892 3794
4691 8189
1448 10717
1842 5062
1491 5766
2443 8392
4268 9910
7421 729
9069 7804
1223 9848
836 2225
8177 4898
6784 2540
8368 3374
4177 1240
7251 3234
10064 9018
4797 1192
4860 4898
5240 4705
8189 638
3654 6673
296 1098
2663 8879
1788 7229
5749 2885
7488 1786
3990 4332
1063 247
1241 9891
5305 7286
2721 351
8562 10201
4170 8859
5514 1206
8937 642
4130 1179
7015 6359
10698 3225
1224 2126
1548 7574
10435 3223
8 2408
3115 8458
3136 3208
10635 4567
7656 6226
166 1205
8299 10009
8368 10221
5751 1171
300 3154
7055 7292
10158 8831
10362 5010
7315 317
10384 3851
4620 1224
10485 3794
2206 1240
6163 9017
9114 9317
9046 8056
7557 6525
2837 3620
6793 6793
5929 1199
10529 3838
1849 1711
9134 7751
10428 2802
1237 9579
9997 4126
8514 7914
8825 8189
2923 6891
7229 6007
5986 7044
7832 427
3182 2158
8016 2147
9848 8866
6072 4297
5414 8129
8305 10177
6340 1491
6286 852
10149 10147
4249 1811
8825 8551
4124 1843
15 3777
9851 5179
4967 4268
7543 1464
3816 2342
293 9451
8313 2735
1192 1785
4567 5545
188 7853
1319 4409
1926 7942
1271 10273
2138 6943
2882 7597
8542 9432
5929 3329
1211 1926
4986 10318
2622 3138
6162 2645
5775 1108
826 9129
2828 5708
8075 5276
7352 6235
4898 3234
9200 993
664 9298
8610 9072
5563 8759
1729 3677
6490 8141
2299 10435
6145 10027
4142 8075
1364 2010
7501 7329
7501 1787
6937 10428
4213 1921
10449 9551
4078 3166
1206 8845
6619 1227
9972 982
8889 6316
1238 9647
2770 8973
6462 1943
3754 1240
308 762
325 8831
6782 10337
3317 1194
6361 3619
10221 1199
9321 8759
8056 5636
1334 8861
3765 6503
5144 9193
6620 8476
8892 1269
1369 10425
9849 6152
5306 7501
964 6949
5093 1849
1875 8542
5566 53
7088 6320
5919 10430
5865 1099
8075 4678
4918 4128
3678 10465
2342 4214
2826 7426
3778 2052
4126 2920
5067 1644
6575 5570
10456 9325
4837 7261
2504 6154
7555 1892
6007 309
330 5530
391 2157
5494 2756
9982 7485
4105 6845
6334 1181
10128 8965
9064 2150
3461 8244
371 10235
9569 3115
1772 5357
10220 2276
9343 2277
308 5398
1226 1200
4123 2035
1223 5033
136 7623
6793 2846
3091 1144
7810 1171
652 9286
2342 620
9682 1429
6946 1311
6705 211
3752 10670
4034 8321
3151 9111
6007 3387
8717 315
2320 322
3880 4826
8193 1543
7736 7739
5460 40
7442 2904
7018 2538
10484 702
10544 7055
1473 5012
7552 7292
6940 1624
307 325
8368 2120
4120 1790
5751 6109
10034 7713
9546 7455
4328 8361
8942 9532
2066 5281
4064 997
8448 5216
6506 2802
4126 6783
77 7277
7292 10040
3497 519
4634 7286
7746 6491
10472 4396
2124 5283
6568 2226
7922 1491
2717 8825
1113 156
163 6016
8139 1857
6354 6361
6037 8749
6286 2815
9189 6548
3644 64
7243 9193
7250 892
8057 2365
8082 8057
3930 2575
3166 8759
7715 5346
7339 3775
8285 1199
2663 5287
7920 3952
1171 7263
1176 3040
10699 1172
1225 8528
7241 1926
390 3754
5566 2030
7251 7278
7772 8990
1226 3576
5859 2367
1541 730
1932 1172
8260 4093
7189 7292
2329 1491
5965 5093
5135 5197
1624 10148
3777 7380
1200 1147
1426 1910
2802 4865
10570 253
1945 8127
3879 9890
9043 1206
8991 350
9625 4250
7483 8448
9506 7920
6952 3590
7294 1671
5515 2279
7643 6683
5894 4278
4161 3891
858 5346
5913 4213
3079 10356
2802 7143
6224 7533
6486 6559
5460 8864
10235 2662
10200 9091
3993 1426
5563 1360
9434 3431
6007 1219
9698 10389
8056 6784
4221 3156
1662 9145
7289 8834
6490 6240
7286 5262
2064 3151
10299 5196
2640 5341
5731 8861
729 733
7259 318
4219 8684
7792 318
1236 8835
3151 5446
3125 1227
825 515
6922 334
10570 2804
2152 2151
4861 8116
3666 7506
7735 9184
3715 7658
8783 1176
6286 10132
3205 1893
6743 2574
10484 8242
2594 3387
5929 1142
1237 4289
1278 4123
6782 6055
4127 7629
1382 9114
6489 4870
7920 4823
7712 9395
1238 892
6739 322
2574 7508
9809 5956
1491 10074
9018 836
3703 3507
7281 1517
8361 3208
8861 138
7377 5816
4405 638
1575 2648
10176 1199
2509 8406
10197 7371
6549 5446
5447 1206
2756 808
6793 6017
1175 3204
1849 3121
8823 8390
87 7973
8704 9972
8825 9527
9517 9652
3907 5824
4914 1426
232 3262
3206 5520
4933 6007
10159 2127
8138 2920
8832 7750
2534 9282
4706 2835
443 2827
9014 1612
2091 1231
4883 4781
433 5986
4896 1198
8129 7291
6446 3262
10438 4840
1116 5708
2153 8092
3677 6692
10409 3398
3893 10074
3269 3803
1452 10435
5276 4128
3244 1176
2319 6469
1526 1181
2626 10463
478 4889
324 728
1037 28
1082 2755
4327 4076
5709 2728
7247 1769
6587 478
1215 6489
8749 1199
2802 3438
5396 3704
6980 1491
1172 390
5710 7443
1165 9702
7803 2628
1241 388
8846 8577
2430 9236
1172 2903
1194 6469
5544 5341
2706 2336
433 8527
8735 5926
4769 3329
4702 9653
185 1403
400 5544
3851 3917
8733 4293
6228 4887
2537 3229
7022 8797
5010 7218
1199 10036
7581 7713
5563 4613
5073 3705
8448 9526
6137 357
448 8590
4763 6281
7525 5736
6784 1175
2322 8388
964 3714
8409 5966
6999 6702
6717 2765
8855 3532
8238 297
596 8506
5584 2512
9579 8849
6621 3090
1657 3720
9924 1172
9882 2355
4924 6766
8409 3863
8120 7920
7230 1530
1225 103
2276 5257
5817 1426
2651 5830
5740 5180
3512 10280
1367 8409
3516 3544
1141 6227
6366 9091
1199 3414
579 2276
1237 9517
3908 3703
8822 4543
4297 8514
8129 6361
7146 2320
2970 4465
3387 1486
2488 9718
10493 155
6765 8056
3777 293
5464 6945
7229 10696
5951 1191
6033 320
4821 300
10103 8406
706 4619
7289 7743
9299 7627
9587 7055
4076 6489
7291 1862
252 7830
6037 2467
2360 2640
1192 206
2276 8173
1238 3716
3206 9521
2206 256
5276 5437
8426 10162
8551 8128
7353 638
114 9043
2360 1205
1191 3187
1910 6489
10516 10641
6366 2546
348 2991
5346 3754
1491 6160
8369 7294
4297 9531
7293 1229
2640 10036
4900 1491
325 2359
6137 10435
1175 1226
1772 181
1179 10307
10051 5515
3583 8775
10435 3282
9178 1240
365 1223
8690 8590
6789 4964
10146 9927
6360 9588
1176 2153
8849 2862
7214 8681
7803 5291
4018 1641
10625 1824
1905 9433
642 9991
77 3204
10435 8169
914 3280
6940 8096
5831 10456
9588 7331
8074 1307
3332 5831
2840 8409
2244 8889
7583 3209
10166 9209
9318 3430
6923 9652
7947 322
5091 1194
1910 1178
4860 1507
7294 4689
4722 8551
5829 4974
273 3206
9348 4861
8861 417
6618 2488
4078 1117
4213 2839
8692 6822
79 8891
6677 8682
7788 7360
10058 6369
8959 1355
1849 1221
2920 1228
1181 2241
8915 10683
3076 9286
781 9219
2240 4148
5533 1122
5538 3378
1171 4204
1717 2114
5239 1194
9298 8248
7230 8795
931 4708
5562 10428
10293 1544
1926 2924
7720 1893
4250 641
6459 5636
2533 8138
4178 3491
4898 8189
8653 10435
10165 1561
9716 2269
7321 4077
9115 7489
8882 2804
10162 2150
4877 3544
6354 9877
3963 9735
3152 9155
6525 7182
8508 7508
4130 7748
2640 10338
3310 9926
5281 156
9397 1219
4075 5515
3303 393
3375 5052
1176 5813
7501 6456
4990 4328
1175 155
7848 5905
1695 2498
852 5928
7756 6372
1196 10570
1231 986
6424 10544
4832 9152
7501 3187
6154 4922
10335 1798
8519 21
5093 9621
9534 5012
10162 7153
3731 2775
5986 6542
5359 8991
8245 8817
1566 2882
3716 227
1781 6784
1881 6007
3176 7277
2351 4619
8502 307
4776 7504
8145 8132
2776 10158
5752 6589
295 1209
7750 6506
6225 6659
318 5031
2342 7291
5357 1206
2433 1428
5091 4797
10426 10696
8823 3489
5400 8123
1171 5514
3692 1790
8409 3705
3123 9782
4523 5022
6372 641
5912 9696
1238 4617
4914 1727
6940 10717
2486 8692
8511 5894
3630 1229
9128 347
155 6803
3533 8021
3507 1153
10064 9532
1328 2368
4443 7286
1428 492
9014 2739
9185 8652
1185 6289
2320 9789
7137 2125
3263 8914
3848 9665
4937 4627
8871 1144
1176 641
491 6988
3280 7916
3386 6335
6745 2827
1849 3782
8749 8844
8849 3267
2430 5537
7286 7736
8201 8243
7581 8505
6007 7583
2210 3265
8481 5752
4693 8409
9526 4379
7088 1172
1179 1724
5459 2703
3132 10724
1175 365
7488 5904
10415 2720
6842 5880
5056 10717
7336 7735
6489 3591
3036 1171
1229 869
4358 3737
4918 836
9179 10623
9919 6573
3908 3252
2487 2365
9796 641
1179 7286
7245 1240
7486 5459
1071 4932
5009 8527
10624 2343
9401 8843
2759 5514
7489 9397
3090 5515
1192 7804
7292 4567
4776 838
6789 7004
10435 3047
3684 1831
970 342
3586 1334
10303 3332
4125 10446
3416 10408
10709 5073
808 1224
4907 8991
1427 1431
8823 1205
4036 2828
8889 4922
3577 5184
7339 4071
2585 3332
9848 3241
8486 1226
10426 2100
434 10452
9532 10067
9110 4879
324 4861
4860 619
3273 347
6962 3778
10147 8035
8486 6119
5029 1201
618 6565
2837 3206
1179 10116
2241 7289
3816 8406
998 6515
600 7731
3204 7736
116 90
8238 5010
3348 3631
7623 2827
1166 6940
1143 5016
1624 10523
6714 5341
9046 5064
6898 7501
7650 2276
6940 10720
10313 3791
8177 3715
7920 8776
326 5545
6987 1558
10605 1921
7129 318
1215 7250
8991 253
7584 9974
1241 10428
3193 4402
10570 4279
3414 6360
5260 405
1240 3423
630 10397
725 7456
3595 7623
4231 1171
592 7129
4662 894
3619 6070
1110 5929
10181 10209
3205 10571
3439 7293
4069 8820
1181 1443
3995 3965
1234 9636
3301 121
1491 8897
5093 1227
3987 4098
6372 6152
732 831
5522 7367
9882 8541
7543 827
7770 9316
2802 4125
2774 4213
1451 6007
1494 9120
8137 8488
10036 8684
7293 5776
8515 3583
5748 326
3379 1786
10442 845
1224 8512
258 4924
4370 9175
8483 406
8877 9910
4129 6593
2640 8859
6242 4533
6372 5314
5555 8829
2593 9698
322 1176
1238 7486
9299 405
7588 9992
6491 8091
6523 6351
7129 1632
7658 3716
10097 1194
8875 3310
7028 4446
8506 7685
5357 9927
3952 3012
4878 8861
5596 9689
9669 5813
1192 4649
2864 8486
1181 7975
3243 1186
6268 1194
2947 3490
7627 4418
6842 8878
587 10209
8822 7995
7897 1222
3206 3786
3154 5545
1113 9120
79 7486
4861 1179
10009 1176
8835 2917
8690 415
3583 1739
1238 5988
8056 4330
2927 4420
3474 4193
8508 8849
9154 638
322 6360
7533 8491
10484 1215
8515 4619
1773 5073
7951 7743
5636 4247
6987 183
5768 8528
7286 8174
3489 2126
2240 5708
6426 8117
3022 638
7722 6240
7218 3789
4986 6314
9059 6145
3072 5859
3233 2151
495 2584
6366 3845
1828 8709
8518 9120
5929 9810
8189 6789
721 7230
10232 2571
928 3189
8517 5859
5768 10462
7677 7301
2490 5073
8684 1490
9569 7565
1555 7215
9696 9579
5637 4452
7707 1175
8189 4076
8894 7014
9320 2640
9063 2720
8551 6135
3428 293
7294 3802
941 299
7643 2957
10221 1226
6708 10243
4905 4076
3887 8720
8864 6469
2814 9175
4376 9588
2042 7291
8448 10243
3206 2802
5951 322
8252 6168
4861 7072
5809 6903
4832 79
4459 2920
4521 10724
6674 6648
64 1142
1233 5455
3630 1772
1859 2024
9258 9044
9803 6922
317 588
10166 3186
2968 7770
6139 641
9020 1314
2156 1085
4125 8709
2730 155
1317 253
1227 1608
9606 7362
5928 1172
317 7739
2265 6225
587 1177
3499 4690
7543 4128
10060 5504
1752 3027
3429 3135
8189 9058
9546 1849
9959 7362
7030 4861
4761 8029
4129 5244
9910 6782
7643 9448
8506 3515
318 1165
8544 9008
10641 6766
7658 7920
7603 8089
8577 3193
6094 10630
8178 6137
5637 183
5061 414
6793 3316
6491 9786
7533 7603
439 89
5636 1427
1352 6656
7581 1338
1431 9621
9588 903
2663 8861
4125 6987
4274 8714
4286 9670
9839 4686
5312 3153
1174 433
9631 4523
7574 86
3404 8368
3491 9286
10529 10485
1238 357
8193 4905
5912 9401
257 4059
5974 1181
7623 8849
2498 3151
6623 1215
3360 1971
879 6314
9974 7025
9622 9534
2466 5561
1222 6830
347 3705
4125 8461
3516 6491
8249 8486
1484 9883
6242 7396
822 1233
4122 1215
8090 6404
5281 4501
2342 8390
2570 1046
3124 1175
8816 2272
4297 3387
702 315
8826 6055
3788 2322
1234 314
1954 4126
8843 4261
3654 322
7643 7293
1554 3332
8542 8508
5186 8135
253 1209
3026 9564
3595 1234
1192 6372
10202 10435
6538 5520
3737 8528
4128 2336
9517 3491
1179 8075
2568 5729
2122 9893
7247 9993
7920 8232
7149 1235
2301 3267
1905 9316
3705 5968
325 5526
3778 661
6801 3151
3822 4546
2152 8242
5830 5397
6182 7623
3409 9926
4918 8137
8093 2759
3439 9208
2823 1446
10361 325
3704 1453
8139 5180
8506 1222
9432 5986
5929 156
1205 6007
6783 2457
874 8804
2640 1199
322 5292
5751 637
6585 2213
9058 5252
8759 4851
10148 2158
2337 8409
7016 7491
5515 2920
4860 325
8709 7277
5248 3203
3654 20
4249 4231
3023 1143
1395 5283
156 8903
7983 2206
7627 3091
342 9649
2585 4887
2270 7259
4903 3905
1237 273
1219 9662
3023 4710
6372 2342
8426 8835
3619 1427
8825 4952
4861 9025
637 7835
8512 7990
641 4078
7708 3250
1717 437
5349 1229
8683 10207
7293 6036
9042 3719
226 6739
5844 8495
8426 458
9021 1229
1197 7750
5986 6830
1099 8811
8831 2158
5525 8388
4407 1452
4514 4860
6657 8426
8937 6793
7518 8820
5062 2368
7496 8939
1205 4209
2493 1231
10415 4696
8648 6225
358 6137
7562 9710
8527 6491
5545 2640
8506 5636
3329 449
9675 1184
6372 5525
357 5234
4070 188
3783 8129
8849 6137
8367 3580
1176 674
7623 7685
9579 8631
1491 9986
5545 1196
251 8683
5787 9652
4330 3156
3162 1012
335 6242
5446 1175
10283 6140
8977 2430
9120 5947
6227 9558
10197 4394
4702 3124
9401 7894
5751 2337
3154 5281
26 8261
1181 1238
2966 5505
527 1700
10696 8427
1661 9591
7339 3705
4167 3595
5276 9807
5545 7286
2154 5928
1151 1078
9203 9388
1353 8426
9022 5001
4070 9209
2569 9138
6016 3669
10524 6942
5637 8683
1431 9128
2050 6589
100 9654
10094 6486
8406 391
2774 8514
1202 7292
330 5527
1225 6368
8526 1021
7251 4702
3684 4294
7253 1787
7844 3544
993 8834
8309 5519
8094 10148
5831 6490
7129 1172
8813 1219
7832 8618
7714 507
1241 1222
4446 10655
1228 4776
5742 1369
1215 7533
10118 7131
6015 5637
2802 8005
3023 8432
9588 9513
2588 7329
6286 1665
6426 9087
3151 9947
6834 1171
8759 8183
2396 5694
4763 9357
10304 7940
1224 7367
4629 6621
7315 3764
4464 6656
2900 1521
7982 1790
689 7832
4525 9286
1171 2846
2296 1225
4278 7770
1124 156
9451 8846
4571 1663
4231 5436
473 337
1612 10264
8446 8075
9018 4995
2168 10435
1168 3386
8991 713
365 3817
2123 5514
1176 4951
8137 9532
8273 97
1198 2279
1494 1624
6168 4731
8426 9401
9397 2216
7498 10105
2276 4931
8522 5189
1926 8519
8239 1202
4846 1142
5022 1844
3419 8169
10624 7501
6152 2342
1371 7743
6686 6987
8140 1559
2802 3778
5514 7678
3878 2827
931 253
6608 2757
9713 9018
7454 7329
9955 2279
4709 3331
6700 9873
10450 5059
1213 326
9099 1091
2736 1171
8544 8147
3181 2337
2433 10570
1786 10717
1227 2292
6645 7531
5514 8111
6542 6057
10438 3204
1206 5191
9913 9014
8502 1844
1179 71
1173 265
8138 5091
8426 7131
6254 9189
4571 1224
1226 8508
2592 1219
5507 9947
619 8518
783 4776
10333 3690
4861 1177
2043 2010
2240 9526
4127 9299
6232 2715
8928 6623
4861 6135
10221 3138
8886 6254
2916 7588
8857 4918
5991 9636
1175 619
10409 661
6286 892
6094 5912
2320 2640
9697 5277
6007 1172
8110 6949
9432 3280
8475 2121
1798 3206
5391 326
1926 9039
8440 5056
8892 4735
1071 322
2663 3206
5059 3352
1453 615
4834 8810
2367 1160
6698 4289
6698 1405
7045 3716
5446 2900
4930 5312
5012 10303
6137 9548
3571 6168
6739 6277
5541 10162
3421 8139
324 9351
6148 6372
7287 7508
6589 9913
5580 10148
7522 5306
7044 405
5008 7253
2158 7971
1238 8432
6369 9517
5514 4633
4333 1790
1935 4491
6152 7496
7057 273
3301 2881
1226 6887
10232 2126
6040 1228
1226 2208
4128 7982
7623 9286
2543 8426
1175 4642
4844 2728
5545 1194
7507 3507
9321 2276
7678 2305
6366 8709
1197 9020
5500 3582
4860 8691
10044 6463
7508 4300
8169 252
5951 267
4783 8620
999 2457
8139 10090
869 6007
6007 2994
7055 9871
135 9299
1241 4459
1314 2622
5437 864
6793 79
10333 1176
3991 6366
3631 1235
1915 1799
7506 1426
9046 9591
1132 6558
1908 4925
9055 3332
5067 10544
2155 5437
1179 9324
9519 6007
9194 2467
2239 7808
6570 1235
4896 5487
2262 5561
6719 5429
2551 3669
320 6366
9230 9070
638 5366
6372 10418
347 618
2706 4332
4617 3583
3280 2053
1799 6259
10555 5824
8849 1209
5452 5093
3193 8010
6360 1122
4581 357
7670 3304
9696 6359
6988 8849
7689 4922
5281 6723
3381 273
1758 9124
1849 2724
3309 1192
2764 1884
2513 10623
1949 3491
8453 3269
1221 8511
8733 1205
2640 2652
1236 2848
10098 5585
8368 4919
1215 7504
5010 6531
1608 8709
1226 5464
7482 6873
7055 7651
292 3631
2756 893
334 7803
6613 3414
6137 9908
6829 8991
6490 7489
2123 183
8406 1063
3208 7626
1199 9151
7075 10243
8421 3805
4122 8488
8810 3335
4086 7289
7768 3657
3993 2622
10428 2577
1531 3205
9239 8174
1668 1240
1176 7486
7259 4974
3297 782
4183 8171
157 7470
2918 3280
7767 6351
8970 8845
6135 921
4129 1096
1992 3387
7810 1194
1239 906
6930 6265
1832 5180
3627 1021
3301 6802
5022 171
1681 4566
8568 3208
5830 1733
1922 2824
2054 10712
5025 3844
5281 1172
3151 3460
4250 9839
7055 5812
1829 1632
8139 1081
7336 10414
4861 5305
4070 3714
226 8380
8716 3749
2061 3705
10472 5021
1768 6424
10162 3273
6148 4237
7336 10418
8514 3023
6783 7508
1085 7657
3027 1311
7623 8427
8544 1269
1171 8389
1426 1261
7221 7291
398 6016
1238 1197
7375 3786
6923 1238
3595 6842
7508 4578
8056 6007
2653 8922
3704 5824
5021 4127
2961 8770
3026 5494
4773 7445
4898 5446
7214 7452
28 3463
6152 8610
8517 411
6497 6445
10428 10629
2547 1645
8091 8824
8056 8409
10544 9069
342 10008
9505 2457
6145 1231
7067 6359
6525 4599
8551 7338
2756 9320
9286 2178
3666 9134
1921 9950
2276 6007
41 9698
8189 3019
3410 3332
957 10053
1790 7253
9642 2206
9042 9134
6490 1191
8542 10291
8716 6232
3362 2013
1629 5412
5137 4078
5811 3151
9910 10162
4619 8855
8075 4126
1175 3138
3995 2578
7996 6168
8990 2276
1234 3193
281 8189
7353 1756
5218 1181
6137 8834
8518 7329
6360 6007
637 4952
1179 4129
1171 1086
4497 1901
10397 969
4078 1517
3414 1226
7489 8835
5459 3337
5398 8140
4127 8835
4781 9120
1612 8140
7367 8051
1222 2800
5545 8948
6119 1222
7469 7840
10216 5193
3156 3605
7635 10174
5868 2391
7278 1110
5091 5430
4389 3419
2276 2640
716 10365
2647 325
7768 8610
970 10332
6756 4776
318 10389
2302 10626
5831 10717
9588 4640
201 5329
3117 8733
2846 2341
348 374
1554 1773
2793 5740
8626 1155
4861 4078
2467 3599
641 9175
5768 8432
7744 4708
10724 6620
6562 1192
2503 3136
1228 3417
7260 8516
1237 1181
2771 2010
3462 326
10092 6537
2478 8683
2437 626
307 5319
10544 348
4125 9516
8406 1209
9363 3083
2804 6789
6946 2147
8886 7147
8587 1235
3282 7241
1235 6989
3439 1517
4009 166
10209 2241
9704 1261
2923 5109
10037 5589
1476 5514
4839 2570
2297 5769
7251 249
9133 8871
1172 1236
9418 10435
10247 9534
2508 3339
671 4098
3373 8127
748 10200
4714 4377
7580 8273
317 1240
4949 4620
308 365
1171 8189
79 3208
5514 8829
3979 8252
7594 7685
1227 8514
8056 1572
7241 5962
10361 3555
6683 3749
5743 232
1234 262
9520 4860
2446 8406
1445 7735
7601 1194
9998 1231
10304 908
2648 8749
2533 3630
9605 9330
7707 7743
7643 8496
3047 6277
3551 1200
7854 308
4215 754
3385 3193
3985 6289
1234 4250
4852 7599
4633 6081
2018 9782
9236 5971
1891 3193
9579 3123
2323 1071
1735 1517
1176 5019
9299 8129
6190 4543
8262 4077
7489 9910
8924 8189
6897 1229
3229 2467
6592 7770
5218 10182
637 8855
9233 5010
7375 3908
6079 2597
9088 2504
9527 7354
507 3280
5849 8238
9451 3749
6164 7496
5437 9850
3417 2919
4128 10221
5276 8733
1234 954
7193 1503
4055 3703
908 2920
3138 6681
5714 5514
9375 23
2332 5831
7903 2273
5218 6548
8864 9653
9696 4126
2832 6505
2034 6424
2700 8120
1020 5306
7439 8835
7294 6137
9214 9265
9502 7546
325 8932
8991 4341
2802 9368
7315 1181
2414 10544
2513 366
10438 5293
6811 3154
3090 8826
472 574
4130 5514
2424 1159
6735 478
8843 4230
9091 7421
1002 8051
4067 2368
1179 6829
1241 7522
5520 3576
3576 880
471 7661
4900 6133
74 3602
8849 7631
3987 7735
8855 9193
2991 3778
7826 6392
854 1431
138 8835
1171 2575
7259 1847
1687 1621
5505 8829
6923 2828
1181 1662
9655 495
4978 10544
1192 4123
10303 4069
10362 9321
1042 2891
5412 325
2486 1198
2163 6106
10696 6036
8620 9120
10089 3789
8990 334
2845 3156
4361 853
9069 582
1915 10356
10570 6548
7182 789
7916 9829
10717 8857
8835 334
3716 7289
3988 1593
5921 10607
1527 5047
1844 10217
308 4137
2804 8518
1175 10545
234 7603
7340 79
1194 7832
9546 1733
9918 4125
582 7569
1221 6444
1095 2542
1428 4573
6314 8733
1223 7657
3185 6372
10568 3576
5459 1202
3375 3280
1171 5022
2059 4121
1171 6360
320 1171
4530 10303
5929 7804
1491 1234
8201 8691
6508 314
10318 4657
2385 5391
2920 8741
8088 5396
9770 5281
638 5853
1868 6219
1632 7603
6923 2538
6106 1428
1251 5894
5928 4333
7736 6297
6729 8707
10304 10404
2589 3873
8352 3907
2577 5054
1791 5180
4264 3509
10121 176
6689 2774
661 9363
6152 3889
8834 5566
2923 678
8810 5566
1772 320
8361 2061
9999 4213
7998 10696
4926 8506
7292 4370
10064 6007
315 3752
5384 9120
10162 6154
2157 10265
6589 273
7471 2854
1192 1241
5561 5785
2127 2678
13 9484
3035 6619
5831 4943
6143 9635
2001 9398
6168 8426
2211 2640
4489 1225
6379 914
6342 5913
1975 3371
7187 5881
5276 9508
8169 3329
2158 9532
3124 4753
1071 1525
8002 2430
8518 8861
7491 7919
3583 8744
4121 9125
1820 8514
2632 1675
3147 1191
2899 6842
9002 2123
8928 6923
10416 6822
6779 4128
9120 4125
4562 8574
2301 3047
5372 9299
4125 5010
1451 6366
9321 596
9797 6520
4417 1791
325 3348
5398 10333
9401 9571
2592 1206
66 3572
1175 8239
4110 3904
5043 9656
9511 8037
8081 1191
8585 2648
8733 1934
10147 6313
10552 1173
3447 10635
5062 2022
8426 7940
1505 6987
289 4475
170 1223
3517 1229
1202 1782
7980 2010
4108 9698
2853 4763
7321 6707
3395 8518
2140 1240
908 4214
1179 318
6761 1222
6225 2724
7795 6037
3228 683
9156 4294
9519 7746
7365 6774
5514 9855
3123 5472
4331 8749
6286 10376
2920 8870
4271 10427
5545 5914
326 3663
1221 8716
334 1308
3396 297
7897 1537
1695 10333
9590 4078
3193 2122
242 8759
7378 8120
7843 2663
4761 4249
2165 6973
4460 1227
9214 5073
10053 8844
2871 6181
1175 2691
3193 1455
2793 1228
10011 8458
4037 8709
7695 6148
5894 8875
7286 7293
10427 3507
7850 1071
3123 4247
2865 1226
8857 845
2326 8879
1221 7360
432 1088
5869 5558
6372 3204
3392 6126
2023 7709
102 4861
1589 4646
8390 7169
2663 5459
8770 10163
2427 4614
8189 8263
8263 4214
8889 6489
351 6427
3365 5073
3491 320
6359 2836
9367 1142
1231 8502
1221 74
3242 8368
6081 5329
7289 5561
8426 10250
8075 9021
5192 3374
1915 325
7603 2804
2342 5929
4798 1701
10415 7354
7292 5229
2621 4580
10435 7293
9040 5584
7371 6360
5398 8185
6988 9649
1228 1632
3844 2651
1240 1915
7286 1403
7804 326
7336 9546
1145 7781
1222 5592
2602 9304
7445 2433
1181 2830
9821 3123
3156 7656
1568 7055
2292 4032
9588 8857
4324 9190
2446 3280
5514 7491
6940 1192
1065 5281
2322 10303
10322 3396
9577 1990
149 5460
4567 4331
10362 1219
3444 21
2663 8683
3805 1181
9484 10103
8514 9915
4546 1154
8828 5302
5783 3439
2548 6007
1849 2769
10626 4567
8823 10009
314 8361
9821 3438
7253 8392
318 8709
5043 7246
5525 6359
3374 8962
2991 10435
4647 7351
3371 8610
4903 1205
1221 9697
8864 9877
6504 1205
3999 7286
6589 5589
4210 318
2711 9072
725 10513
3565 3123
3301 7488
5281 5968
2710 7344
5515 1000
3684 592
134 8408
2267 5487
10553 6489
8517 8551
7557 3193
7094 7739
9850 7129
2735 782
3631 2252
2640 2775
9851 1491
2123 1225
9877 3782
2279 3151
6427 782
2331 4264
4368 6278
2827 8483
5082 4215
8811 6714
1226 4781
4763 2229
5417 8201
7549 2542
864 8516
7296 10334
10228 2503
2266 8831
334 2111
7746 1181
6702 6449
8138 8991
7277 8426
4194 3489
2569 428
6923 6793
3529 5306
4477 8655
10544 8913
4860 5927
5881 7746
1223 8074
8746 7588
3669 1791
5370 8684
7522 5503
8829 1785
1194 9322
5093 7426
1225 322
10057 9657
5565 3251
1225 155
8410 1802
3616 6627
4898 3851
2537 1108
5341 8506
8137 8252
9914 6257
4215 1304
3156 1145
1791 5386
9621 2140
1942 6981
7286 7630
1210 10333
9098 1167
322 1772
706 4984
5752 4557
293 3138
2219 2852
9020 1662
7289 3264
7832 8285
1224 8117
6705 1235
1200 6822
10435 8238
4656 6278
8189 2629
1990 8835
79 8746
807 4974
2919 10699
8135 10430
7735 662
1828 3779
1269 6007
9972 6277
314 2272
4328 5515
3907 3190
5702 1282
9597 1517
10221 1426
8075 4904
2640 7736
2802 8000
10136 1199
7689 3716
6524 6783
8624 295
8013 1430
8308 9433
6503 3125
155 6490
7389 2825
3904 273
7795 1727
10501 1531
1544 8426
2397 1235
3877 9448
232 1171
5176 9653
6490 4153
4790 3318
7289 261
5562 7583
9085 342
4029 638
4928 1172
6579 2486
1561 6503
7763 7289
7182 6719
3234 257
3583 10281
1910 8542
5561 5010
5199 8854
1176 1505
7648 5867
7367 2575
3583 4861
3210 2235
642 6361
308 5318
5230 9630
9432 6924
3536 2895
4974 5215
1224 315
4571 213
4179 9698
8426 1481
8551 1730
6823 10197
6016 1773
1181 1238
8075 1222
4937 4572
6289 8827
600 4127
2691 5951
1631 7916
2347 4675
1511 8496
8027 5234
9356 8683
5062 6612
7292 4905
2834 9876
8834 10544
3600 5929
7293 3284
3576 2836
1093 8089
3563 1391
7830 2433
3631 1229
5831 9099
2576 4988
1202 4868
3699 3765
10097 1773
8280 3783
6567 9546
1926 10717
2276 3441
1214 6491
6999 5940
8825 5950
4446 7587
6745 3619
2206 6489
10105 4331
315 2714
317 8542
3282 7916
9228 3233
7229 7842
936 2261
414 1168
8189 9375
7292 8129
10402 10137
6007 6504
2959 4393
7447 6517
9129 3183
3349 9549
1237 9526
2158 10241
74 3438
1219 10333
5081 6289
4515 9910
6503 490
9579 8064
4887 3044
10609 6444
3914 7677
8449 4622
582 10134
9654 307
10275 7229
2761 8893
6940 2149
8252 1439
6286 1801
1175 8426
2156 9120
1196 3151
3001 1866
5497 4776
10507 10570
2899 963
7291 1790
4776 147
10712 4643
74 1926
4966 8528
220 6037
9775 2923
10087 3441
2576 8831
6208 3309
7293 2966
2266 3631
3989 2137
3474 6623
3993 3371
9891 2663
4076 8003
6521 6278
1225 7289
9647 7627
1198 3474
8684 9478
5708 8542
1240 326
1199 7037
5986 8095
7918 4633
9034 6940
3374 1853
5562 1196
3205 3704
2804 6589
6589 9913
5396 15
8189 6168
815 6360
1653 8512
6487 3784
9000 10428
7345 702
6895 1146
3414 3123
1660 8621
4634 8786
7038 303
2319 8361
3650 9526
1116 9505
4702 4067
7486 6234
10364 10472
3072 64
9286 842
1229 7073
2637 6619
642 8409
8135 2436
2206 4509
9704 8683
8427 1179
5601 1205
5544 3954
2647 3332
6154 9193
1073 5951
6611 6079
7489 8260
100 1205
6564 398
8426 8168
3372 7286
8684 4125
8846 914
5321 4213
3156 652
9283 1282
789 5776
1647 8455
226 1985
5416 9698
9357 6119
2366 1143
8515 3476
4465 7055
8367 1491
9401 7352
2640 7743
5637 10265
2155 1219
2467 4125
5831 1172
5178 10717
5281 1491
2648 2653
3385 7026
1240 6622
2356 5233
7294 7508
5093 687
2337 1229
8827 286
3715 1903
4837 4573
324 308
2380 1904
3755 1209
7601 4905
1028 8709
9333 2800
6137 2395
6427 9837
8353 4702
3563 77
1053 1224
3719 10162
5487 7336
5277 6371
5894 10447
3992 2835
9258 7292
8871 4861
2155 2640
10625 4619
2152 2602
2963 3214
7336 9690
1849 9432
1221 3703
7294 121
9318 79
1776 21
9621 2033
10585 10135
1239 6414
6242 3208
315 2280
1926 7569
7234 6007
4861 992
3443 5514
1199 6812
3630 5054
5437 8610
1730 7537
9287 3509
6687 7574
3280 10287
5562 5905
10144 4181
917 10243
6354 7065
3441 7534
7919 6714
4926 430
7251 2279
836 4372
3489 1555
8351 7996
10221 8318
9385 5636
407 9196
1733 4860
7488 6802
4123 9510
4125 8934
10298 8189
8572 234
6190 3756
8528 9870
8514 5709
1091 5012
10442 308
2320 2493
1148 8859
71 1240
4127 315
5515 5515
6616 5283
10303 5986
7392 2131
4123 921
2053 5065
5022 10664
10678 6229
10544 6727
5520 1491
2802 1179
7508 890
5240 7329
5566 8129
10101 4842
260 3124
6987 1063
2633 6537
2859 908
3839 2127
1084 2154
5093 8787
8512 4247
8544 5947
2923 7445
9401 7339
5765 2272
5986 6940
8517 8129
10591 3544
747 2550
1748 10459
3761 494
8886 3881
3655 9211
3840 3047
1184 5324
2813 1453
10163 5295
9007 6506
1756 4234
908 9579
2063 2653
77 10037
10610 3227
9299 731
3181 7627
77 414
2574 3966
10318 3778
1901 3439
9521 8861
10285 8508
8616 7129
1176 3147
2802 1427
8451 2949
4331 6939
9249 41
10159 3348
4781 7087
2270 5437
2401 2242
1790 3015
8636 7289
2108 9320
5964 5519
3282 1132
3154 326
5577 1427
2703 5720
1631 7219
4125 4898
985 8140
7339 10624
3084 8189
8543 7368
8296 8551
10220 2416
4073 1522
490 2300
8238 1176
8353 8920
8528 10625
1517 5885
10209 8886
4952 7557
6965 638
8515 2698
2430 10554
2582 1442
8426 1194
3910 638
837 4952
682 7368
4067 9306
1441 7499
79 2537
9309 1406
8822 927
9747 9626
3439 40
5006 7502
10635 6286
2919 4261
8350 6975
4009 1663
9242 10103
8991 2433
8620 5545
3474 308
9625 8886
8269 10098
5854 1620
3603 9733
7289 5494
2622 2413
1194 10575
8189 2319
2889 661
315 5012
8519 3655
9417 628
10098 2812
4069 7139
1662 1233
5514 7803
9588 999
1790 3778
3828 4230
8621 1093
7469 7746
8172 8522
3732 7315
4633 4887
1449 247
2131 908
4929 8169
3526 8244
675 3389
2517 1197
79 4937
8036 175
9070 1000
6219 1231
8733 3716
2087 1376
336 893
6135 10479
1926 10243
654 3240
342 857
6360 1148
582 3848
4775 4864
7897 7293
4183 3581
2433 8621
59 1233
10455 6580
820 9535
810 7286
7088 3121
8823 4157
1364 2920
9138 5396
5020 10456
2538 10243
8075 3828
2640 7292
315 3167
79 7129
334 5526
4578 8516
3273 1321
5566 10037
315 7588
155 8505
3167 6693
9526 3205
3908 6219
6653 8755
8518 2502
1167 1200
6461 6743
4082 10065
8621 10426
5024 6137
8261 1228
1078 6619
931 5515
9937 1172
4230 2691
8977 9740
7789 9435
1002 2613
6372 2374
5403 1334
6489 8142
4183 9991
9526 6444
6793 129
7294 4671
8448 8900
7804 8140
4124 4075
2421 6960
7339 9722
2647 6689
914 3233
760 1235
1106 893
9120 2430
7229 4100
3186 1224
8913 10006
6443 641
4864 3533
5813 8849
4774 64
1181 5051
3228 164
7916 6361
7623 6515
6148 8178
10333 5897
9391 3267
134 5939
9849 6145
996 2467
5568 1175
472 10435
5636 9517
10086 7603
12 1567
6918 10163
8826 434
8511 10149
5397 9526
3544 3421
9151 4671
7337 4127
2442 6148
4271 7106
2845 2629
5690 1219
4422 8368
5291 5464
8129 384
5557 5831
10708 9815
600 317
8454 1202
10435 366
10235 2647
862 3160
6359 6286
1504 709
1241 10011
8544 1176
8242 4129
3630 4952
7537 308
5196 6791
2904 9120
7803 10435
7915 6366
8512 7471
4864 8278
4125 10283
9782 5768
2537 5599
7770 9320
9654 6135
3547 789
4640 9726
262 8990
1269 2648
7230 1081
337 6474
2654 4970
1241 3829
4903 7368
6956 8361
3092 2648
8855 661
9569 5566
2430 9224
10333 2127
4929 5698
6289 4103
478 6683
7201 4900
10040 2592
6623 3863
3439 1228
2550 243
1431 8825
319 7720
3655 3124
7216 1544
3851 6337
7483 3695
8502 1093
9403 5982
1175 1787
3908 8544
5775 324
6162 1791
317 389
6923 1429
8551 478
3467 3216
6946 8120
6554 3593
5022 4732
1901 259
9824 8406
8113 7726
4345 6886
8368 1222
7078 2154
9526 970
1224 6696
2277 1179
3600 6277
125 10162
10717 1191
4790 342
4130 7292
1199 2889
8189 2331
5304 2815
318 10221
9656 6970
9536 4810
3583 4339
2158 7423
119 1194
3634 1179
3715 7804
8409 8844
5830 7746
5250 696
6697 9508
6227 1200
2692 3496
10247 3882
7483 4934
308 4851
2100 10335
10712 6148
9395 4121
3882 6256
156 3738
2798 8759
308 4248
1237 7277
92 10635
1238 9913
8092 9493
6444 1773
2276 3912
1221 1932
253 8169
7088 6166
5276 6655
1071 9506
9317 7253
4128 9972
4078 6427
2898 1679
2645 4623
2730 253
4129 9450
5487 4609
2253 2150
5073 6148
1833 326
8896 8828
1222 3263
2516 8478
6824 10009
5636 315
6090 3234
8625 2397
9070 7432
5276 10544
4898 348
8893 446
9910 8239
4069 7655
134 5079
9282 2703
10356 7658
6571 8311
8821 2167
3491 1292
120 10425
4573 6288
2706 9561
1176 3142
5276 3151
2890 10409
6802 1176
3815 5515
2014 7763
5116 175
8056 9363
8830 7151
454 2775
320 10438
3398 4941
3019 5437
8368 4903
4400 4860
9018 7219
188 8506
1179 7055
825 625
3205 1081
816 5440
638 1196
8512 5494
2131 8200
6134 3156
9816 5514
3439 4572
1234 8891
8229 2571
1176 4458
4821 6469
6712 672
3417 7293
325 334
1222 7837
3507 1240
4578 3302
7294 2297
649 8989
4070 7588
3547 4860
6824 1200
8486 1893
3989 5514
7289 6530
1202 8210
5108 5515
1584 10373
9316 1198
1115 8528
9214 5842
7402 5062
6945 3441
322 5034
3822 4523
5515 8889
1791 1735
2866 4781
3745 4578
7601 1659
1544 2276
641 7602
7736 2210
8859 641
7658 179
7292 1194
5545 8139
1890 7546
4128 308
7736 7746
9021 6137
4918 9321
1192 302
8858 7603
8593 5128
2331 3346
932 7347
3438 1372
10220 4930
8733 1194
5557 3983
4572 79
347 7809
7229 10065
9192 8006
4294 364
1362 3687
6311 2828
5770 9026
2847 6015
7132 3764
6359 9591
2622 1653
5885 3370
1790 2253
9388 2517
8871 10485
2279 7471
2776 9949
1351 3151
9044 4297
6491 10276
6822 10209
7424 2798
4695 8472
414 1219
9937 1926
2130 9526
9621 7251
3193 3429
3269 4887
2336 5941
2698 6107
878 3439
7226 4458
1196 2118
9128 4130
6314 1721
1732 2604
8826 1791
6766 7735
5177 2854
2267 3329
6372 3583
7643 8611
10355 7250
447 4965
2663 9175
4446 9526
9591 6789
977 3576
6940 3164
6783 368
1335 4333
9733 7783
7283 8748
5514 3321
8826 7022
641 3182
1222 6667
10545 3414
4082 1605
77 1233
2846 8252
5504 5514
10368 2866
3211 7481
8137 5385
5839 1382
9253 2010
7368 2233
3699 3123
782 5306
2723 2509
2804 7291
9696 8056
7090 4125
4918 9532
317 836
7129 1615
8350 5032
336 4622
855 9398
8886 3154
5091 1175
4070 2802
3848 8238
4704 8551
8106 8551
5398 7331
4380 1915
6057 2323
155 10084
1360 1198
184 3906
6008 2804
3419 1173
8797 6148
8361 5459
9115 7597
5240 5459
1223 293
4037 3154
5561 2466
6372 9780
6268 7340
6702 10435
3157 6942
77 1832
6137 1660
4860 7496
5937 10435
7289 6093
4124 4213
7483 1915
6145 6619
6016 9223
1970 8116
77 9299
4762 8835
1849 8361
3908 5009
308 9521
6289 7837
1427 10574
1901 4641
8139 7310
3374 10001
4018 1269
9993 6490
4394 9478
2543 3456
8321 5870
1190 1223
2827 1326
2049 8431
6457 6489
2478 2240
1686 10335
2763 7920
1698 6955
3077 3374
9433 5859
302 6602
8829 7065
10626 4077
9173 3665
3388 1921
8426 8486
7421 3260
4079 324
204 10162
10002 7848
6656 77
8897 2053
4914 7017
1225 7504
1599 4940
5233 7505
1200 6351
6289 5752
1175 2645
1205 4952
8502 8142
7908 8137
10048 7102
9624 5499
2647 8577
3439 9686
7657 8495
7496 1199
7067 8770
4952 2295
1192 5929
6696 10585
8886 7407
6491 9286
8716 1615
8746 8139
7847 10591
10409 6783
3827 3956
6061 8733
9337 1677
3331 8846
5537 4898
9518 7501
2814 8051
2428 8828
3907 9432
7524 6213
6359 2802
8797 6489
1198 322
8454 9017
297 8368
6793 6996
8353 3138
3015 5346
8288 3123
1171 3630
348 4297
10221 6154
5117 9023
1176 2467
8134 1241
6007 1194
7421 6467
4231 5752
342 6354
5437 8849
8406 3387
1431 5929
8290 4210
1093 4076
3385 1430
638 2849
6854 3597
8511 2465
4939 7223
8826 4333
3242 2428
4938 549
10459 5674
4702 7154
3576 308
5460 8871
6289 7230
300 3134
10546 3907
1818 326
1168 7743
266 3597
5515 6139
7919 128
1231 1350
5776 1229
8796 7186
8709 6216
2240 9908
1181 1822
3749 3452
7022 6272
8849 1200
7329 9655
246 1494
1192 8172
9701 1196
7289 7129
8855 1649
5361 2804
6958 6057
2895 1221
5306 5951
4786 3329
2647 3657
2465 5012
8409 1226
8129 748
8409 9793
1179 6007
4690 4297
8177 1889
16 325
5432 4043
2017 2622
5501 7769
4859 8502
1197 6490
6056 9532
1063 9621
10717 7768
3696 1215
6027 9579
342 4157
8891 4860
7743 7746
5831 1272
3450 2572
3740 8238
8408 9193
5592 3206
7193 1269
4716 8138
3205 6466
9054 9189
5127 10064
1849 9375
6924 129
6265 4335
8448 1181
8548 7651
1269 8684
7472 2342
3596 1017
6130 5218
6369 9880
5545 8861
2033 1206
6896 4861
8683 7142
6146 2431
8621 7569
7292 9548
3054 3254
3474 3209
3233 9200
6164 6148
2381 2053
1181 3631
7368 4297
2815 2724
6506 2923
10671 8514
9127 7293
8587 2127
5322 730
7496 941
4041 4183
7580 2827
4974 516
6232 4887
4926 8506
9918 3701
3374 9378
6168 5283
4243 7735
3233 10293
6576 7918
10544 5636
4883 6286
6143 6007
3749 1222
761 4249
1772 1125
875 5566
8991 2622
10435 2640
6242 8631
315 8821
6286 8683
8823 7339
909 3396
10544 1196
2728 1223
8139 4330
2221 10286
6969 1192
2368 2569
4288 2010
5637 4393
10119 8515
315 1198
9520 4699
8625 3336
2443 4687
10064 3138
4995 5348
9697 2257
5228 3530
10220 1197
6208 1785
864 1798
7832 2774
3529 3123
326 8517
10088 8819
9701 5928
1171 1172
3754 1176
9463 7345
1717 1237
10335 1209
8893 9258
3204 8496
5939 7685
3705 3873
2836 5868
8390 5544
2963 2319
5561 10447
10570 3374
2538 960
322 3343
5566 314
1086 6314
3124 6234
7914 1452
9070 3371
5357 7229
1187 5241
9193 3534
4985 7491
7289 5208
2802 10147
7286 4282
3319 7250
3042 8392
2640 3263
8720 9042
8486 5437
1227 10335
7917 9532
1334 6836
2589 3771
5831 1234
2576 1179
4070 4864
9854 3074
8738 9502
92 71
1091 8745
5545 1226
2157 6470
3655 1228
2272 9421
5462 2881
351 8610
5544 3654
7428 1113
8991 2663
8552 8147
2619 258
3147 8701
7722 8502
5318 7331
1251 7297
5193 4781
79 325
663 7483
2347 4183
4573 5515
492 9316
1494 296
8512 2802
9316 2273
322 4709
5009 7129
8709 1221
2251 3559
789 3337
579 263
10148 6528
5939 66
1244 9388
2152 2122
7380 307
3255 1181
1175 2640
7979 7491
3329 5404
1463 4130
9374 2123
7293 320
6154 1234
8426 5515
1491 2467
5514 6306
8894 10435
2357 1431
5929 641
6148 10035
2164 4932
4134 5515
8821 1859
5061 7229
9431 9486
7736 1901
5769 9722
2832 5163
2550 5904
9718 1439
1819 10305
638 2538
8855 3535
879 3595
5515 523
8790 6952
8189 8625
6822 6714
6504 3595
3124 6119
8001 7230
3672 1200
243 1225
1625 2802
8843 4003
6015 1238
4630 8432
8691 7129
6137 3669
9588 1179
2625 8496
7506 3631
193 1176
2827 6234
582 1196
1071 521
748 6598
8299 6232
2053 7862
6401 325
9518 5545
1169 7750
3807 8604
2206 3389
1038 1226
9042 2206
3151 9588
5562 8090
2869 9450
4765 3414
6955 322
5389 10021
5831 7291
1179 3023
4422 4289
3124 7489
9317 1231
778 7508
3085 1238
4324 1926
8931 8879
8302 2227
2647 6148
1670 2320
10362 10456
8321 7247
895 1514
2337 156
5708 6282
9344 6465
9286 6241
9991 1172
5447 2137
5830 6491
2850 1240
8881 9480
1157 5951
2311 3355
2279 7286
10544 8088
10397 6891
6016 1229
4463 8293
1841 7657
10449 8035
4934 9526
4644 10671
8502 3267
9320 5276
5012 1171
2827 2176
414 9200
6007 5234
5502 5727
3491 8189
8889 334
9527 9317
8564 5927
999 1491
6649 5562
2802 5515
330 7253
8821 2882
8189 1215
4173 4331
3138 5929
8189 9758
3000 8010
9287 4210
1653 1926
6843 6804
4646 8406
8709 2592
8522 6694
6357 9128
9134 7743
6549 9240
5746 7336
10219 2053
7978 4753
7293 1194
513 782
5437 851
8835 9207
10629 6683
4183 8486
1786 8807
9871 959
79 8368
4232 8089
4656 1194
7883 3193
1172 836
814 7779
8508 6909
4070 1190
8189 6832
402 1179
7241 7352
1773 4011
1427 6180
3923 4952
2152 9080
8769 5439
2573 9120
8854 10635
1144 3809
9818 527
6836 127
5564 4260
10462 2128
5009 8051
10046 5813
7293 8631
9299 6356
10036 10456
10334 8391
7488 5752
1237 1517
7704 2524
1022 9194
1926 7090
2925 7809
6286 7508
4462 1171
7658 5939
1231 3346
2428 8193
2436 280
2383 10210
6677 8406
1427 6657
5637 7127
2647 10160
6489 2241
2149 1732
8260 3091
8041 5365
1223 8472
2895 6366
4879 5951
8056 4877
4601 7133
8368 7104
5964 8169
7336 2640
2213 6988
8855 2802
5460 3327
1240 2344
3154 10389
3031 2908
3206 5830
10570 9063
1202 2489
8406 1548
5424 8829
9256 638
5218 10571
9582 6824
8128 3908
183 1041
9187 1171
8991 6824
8855 8075
782 9910
1847 4688
7919 4246
4702 10635
9540 1239
8152 3489
2517 5505
9084 2018
10209 7375
2352 1491
4918 3532
6234 3579
5865 5291
1143 940
637 8185
86 4704
10435 461
3072 1407
5976 8748
7736 8362
6426 289
1241 2013
2013 9821
2147 1116
6589 5514
7277 9414
4272 835
3083 641
1235 2918
10334 4459
6219 5695
6400 3222
5422 7686
8684 3655
6696 6287
4843 5141
8928 320
6372 9046
7289 10569
1171 290
6503 342
1455 2433
2924 9118
1231 5005
3023 10298
1227 1081
8855 4900
1239 6519
8189 2999
1735 9992
260 1979
808 3765
8409 3752
3489 4026
6812 10307
8129 8132
6703 6361
1827 8735
10162 318
9717 3116
406 3418
8406 931
1219 4485
5460 7768
4989 2402
7291 5399
5929 10197
2804 6793
4420 7305
4642 3310
3150 9814
1108 1179
7483 3447
5012 1192
3685 253
641 6007
5566 7044
2384 1080
8177 7533
2647 972
10378 6577
257 4248
1239 1181
9401 3310
3204 5218
10419 1241
6427 5281
4861 6490
1172 4926
9435 8551
1240 642
1772 7291
1226 8212
5376 2622
951 1071
6148 9910
5563 7175
3778 9957
641 3452
7707 9120
9521 64
8846 315
3995 6620
5831 4231
1238 2920
10001 2289
5823 6243
10545 2210
2495 1209
8831 7846
3791 10369
4567 3151
3737 2544
641 6359
8690 7486
1727 1858
8273 10036
9588 7702
7496 7735
4265 2827
852 1227
10418 244
156 8048
7623 3659
6739 2322
3686 2802
4930 7748
3755 9299
7147 2291
2531 330
4528 8360
8619 970
4098 7755
3865 7367
6366 8749
2241 2276
2284 714
8831 1200
6824 9317
5509 334
4645 6963
2498 1359
2360 7508
5460 1226
1971 822
7727 8826
6498 1910
3441 9120
9645 325
7897 1905
6988 3261
8823 10696
3261 178
3193 9724
5362 3995
4230 5515
21 836
6268 6443
8881 10203
1192 2573
2108 8511
2647 3987
5385 5894
3516 7293
4949 1215
8120 7735
3134 6777
10435 5566
2924 4762
1222 1231
9991 5389
7286 5062
3535 1191
4852 9064
6379 4707
7566 8448
3693 5881
4156 4680
641 5545
997 7070
3792 8392
9299 4067
1255 3902
365 8299
1624 2634
4476 9298
460 10698
1175 4860
8116 9433
6369 7315
5995 4328
5951 7445
3678 2342
4130 4420
1198 1227
1252 1572
863 7975
6361 6168
3489 5540
2229 7753
6360 342
2486 77
8486 6471
4902 1455
8120 4125
8834 7476
9574 4427
10544 74
3150 1525
1365 3015
8917 6361
2053 10213
4908 8139
9192 9927
4878 2654
1225 2580
5074 3908
6490 1223
8528 8936
1227 1537
3928 5081
1196 8646
2854 2827
1870 7017
115 2127
3463 10699
6208 6542
8239 1855
79 2802
9192 3598
7289 2319
8238 1206
5514 7501
10009 3244
74 8120
4213 5924
1491 8506
1455 2206
348 6119
293 2180
8177 7181
9974 3976
5292 4388
8177 2494
1226 5060
9910 7368
1802 10607
9179 10302
4873 9020
7832 8861
654 4148
505 8843
3966 8544
1192 9214
3184 8129
9944 1175
1202 7910
1199 6340
9579 2592
7743 4861
3848 6971
8147 7283
4763 5012
1161 4776
6489 4275
5474 6031
7129 3414
9532 3917
4619 3418
10170 10711
7289 375
5548 3877
2653 3238
8758 818
6779 5849
10366 2961
10219 2698
6139 7720
8689 2315
1849 7336
7292 3418
2473 5150
982 1240
3956 2332
3417 4825
858 9828
638 4898
2569 9031
7218 9008
8252 641
3374 8368
6801 3604
7099 6007
641 9227
8991 9707
2881 8467
7426 8810
10097 8826
7737 1095
5561 6608
638 1606
7305 1196
490 1826
2289 6219
4646 8387
7129 9415
4157 5233
637 3851
8189 4900
6508 4986
3438 7263
9848 6665
7154 8823
8542 5774
3920 9053
10525 1890
4018 2827
3267 2613
6530 8835
6469 3583
638 2466
5485 7167
1224 8075
4044 9357
998 1156
9910 3489
2053 4215
2592 1194
6793 3151
1236 7736
8225 5909
2257 1222
7455 8488
8721 2317
6945 4781
1231 1773
177 7383
7770 60
4763 4880
2572 6570
7678 2724
3385 5515
9400 77
3908 6384
1932 144
6723 4619
64 4446
7038 329
2900 6384
4076 8861
8835 1915
10451 5219
3329 2137
8426 7565
314 864
6219 9115
1268 9955
8551 6573
7486 638
1175 1926
7215 8656
1798 5968
3329 5281
4732 314
9917 9532
2243 10335
9098 121
1172 7504
10220 478
5810 6552
6619 1401
6199 1176
8887 1860
954 5276
6649 8705
5827 8096
8759 4460
10367 8823
1179 2493
4476 6427
2053 4596
8426 9910
8709 7421
6525 4922
6254 156
5781 1967
3332 1172
1145 212
8762 5544
1238 9828
1599 1235
8117 7945
9395 1240
8855 9972
3995 2301
7421 2155
4506 325
5487 4064
7036 8014
5545 7601
1199 1148
1480 6637
10440 6764
7129 9532
318 7158
1179 4882
2656 8116
2815 6793
8829 8587
9532 6007
3951 9120
4900 3033
3123 1334
1231 2035
8854 7880
7557 10435
5240 660
4405 1502
9570 3886
3851 507
59 9053
1860 8826
8614 3139
3997 6491
7289 8858
8691 1205
7201 1523
8138 9317
8426 2828
3781 8608
2815 7945
2130 3418
1229 6570
10458 5089
4126 10532
8151 8819
5276 877
6923 2458
7456 8409
5695 8382
908 5459
2206 5292
5486 1206
8199 1663
8619 7753
8075 7842
8831 641
6097 4826
8361 7517
5929 10158
1772 10415
3301 10146
3267 10599
348 2137
3775 8860
7623 9189
2705 9910
9653 6507
8811 5880
3225 1161
1223 3876
7920 7627
10104 1251
3280 2629
6620 5235
2142 472
2899 1790
4130 7426
7533 3595
8517 4822
1720 7565
2588 3084
8855 8721
4776 9093
6371 8140
908 1176
6358 1631
1849 5986
4297 4662
1154 8542
8152 4088
3781 1172
1175 1848
1191 660
3801 4075
4707 4289
9974 6135
3700 9916
6869 322
1175 6512
6154 7419
7832 7329
8993 4783
1241 5292
1198 8312
7623 5895
184 1219
908 472
4952 2034
1849 7685
1231 10611
1171 8496
3655 7623
4324 5385
300 1071
6119 317
8075 1915
2775 1765
9412 8486
2516 2457
2802 6266
7929 4679
2114 8846
5326 1404
1202 4905
1344 5520
4213 1462
3151 7504
326 1222
1329 7033
3829 9880
2776 641
5392 1143
3243 293
1276 6975
9287 1364
7339 5929
1224 5445
3046 8855
321 4283
6934 6045
2488 4028
2622 2551
8116 3193
1191 1081
1238 8155
6489 3894
2298 1199
1798 2206
6165 1176
1901 10009
6871 928
6750 8891
2712 7601
4522 9210
1517 4576
1833 5951
3383 10085
941 4903
4873 3374
638 2569
7756 3190
2776 8454
8486 8075
5023 10469
7088 6672
4458 7995
2718 6650
4194 991
1756 2539
1921 1215
10239 2013
10410 7557
10389 1612
1205 7657
2506 1176
2850 9718
6277 4196
9910 1910
4128 8138
7566 5267
4619 3151
3996 6956
3205 8741
10585 1612
1451 2245
6173 1901
721 4297
4347 7293
9910 1181
6826 8189
6104 5986
1238 6505
6783 7214
8409 6776
619 5080
1113 8528
8823 308
1241 3208
1205 852
9662 3354
6937 7885
1200 760
6423 347
9484 6987
1926 8189
9451 3273
1622 4213
8240 9087
4861 5859
3911 342
8907 8129
2430 1181
3414 2889
335 3629
308 2140
3276 55
8091 9087
347 4130
5986 10299
8189 5765
9923 2804
656 1198
8505 460
3387 8132
8409 5913
1567 2774
2776 1111
5504 6970
3654 9466
326 5880
10435 1091
1517 4703
3414 1202
5518 8075
1558 1162
1045 4125
8502 9700
8991 2322
2467 52
10456 3572
4494 10672
9721 318
8232 8409
8519 1491
7546 2868
1250 8350
4861 886
405 1967
3171 9120
7055 4477
7088 336
9532 6289
4887 4123
2756 10181
198 1914
3154 9733
10369 8831
325 5913
838 5636
2276 6699
9126 4861
8056 4067
8116 6219
6154 2467
41 2907
167 76
3124 6504
8183 320
7658 3843
8516 2708
121 6402
731 9236
7086 5318
3205 3193
3778 8129
3631 5566
325 293
2537 2292
4156 5636
8189 342
7623 8844
5091 9604
3124 4495
5437 6154
2157 9119
10362 1235
326 5346
7496 8056
6714 3371
1172 3373
9434 9397
6154 7286
3023 3684
6801 1517
3704 9697
1364 3138
6043 5929
8095 3703
8134 5951
4446 6615
9935 6523
10689 2514
1172 5849
2319 7468
6397 4330
4258 4861
5545 1227
2537 1156
8129 6135
505 1505
326 3990
2467 8263
8017 10657
5396 9910
5276 7426
10696 2260
3765 280
6602 6897
2152 3206
1219 7194
3148 9196
1919 2155
10008 3208
1222 3996
1427 3267
5745 3958
5218 7291
5332 5494
6873 2319
587 5473
6360 5514
4064 6640
300 2466
23 3193
9418 1733
7502 253
9390 1772
8827 6426
2640 1427
5768 8127
10104 3301
6442 10054
3631 4903
1452 3154
3584 3755
3121 6139
7329 207
6676 7194
1229 434
3125 1235
7247 6037
155 9151
10635 3336
5563 8140
2147 9603
400 5830
10447 324
7055 8410
5951 10435
10303 10129
3538 2071
9650 2640
3958 2776
1227 7750
3372 6616
5752 3310
10181 336
1202 6661
1209 1849
5239 9298
8512 3737
6891 7263
7248 3008
5306 10397
1651 4828
4147 4126
5561 155
7250 5010
1236 325
433 1270
1491 6506
3072 7277
908 1256
10409 5544
1181 8931
1214 10356
9375 8621
4247 845
4301 7635
9040 4128
2756 66
3825 3654
3156 7562
8134 342
7195 9526
4776 1933
9972 8361
1181 6450
9287 8891
8505 5857
7291 2773
4913 6339
7277 5544
4700 3900
1631 7329
5544 1229
9532 1176
7623 10362
8483 2923
5521 1849
1175 4776
1401 584
3899 1063
3796 5497
9927 6359
7291 3310
10636 8454
977 3123
2049 357
2907 7488
1912 8139
10148 406
6354 10544
7329 8496
1321 1191
5411 6166
3684 3844
6987 3206
470 7416
7916 1175
3627 1172
7294 10698
5348 1000
1231 6360
9876 315
9926 6724
7216 6736
4098 1231
6276 4546
3983 3398
5710 3752
10362 9532
4070 3273
8519 8512
9909 9697
4078 6271
6282 9421
4936 6587
9450 320
621 3121
5423 2049
2608 3123
9398 315
6007 9569
1910 5928
7445 9229
8201 3185
5396 9517
8998 7678
8427 564
2701 1209
5700 6838
1176 8056
5555 10544
8426 5025
6168 4026
1491 326
5894 725
8844 1228
8260 1491
3520 8406
8372 8096
7623 5562
6369 336
8147 8178
10636 7689
10660 7289
1849 1205
4630 3907
58 9574
8857 77
1144 1225
6940 6154
836 326
6159 10318
3466 3747
3036 183
3865 7129
6589 9846
8273 253
9848 8321
6490 3916
9061 6134
8515 8368
6278 2836
1926 416
10277 6148
4124 561
1382 8709
3622 5446
4130 1874
2273 5859
4660 3115
6278 8831
2258 5057
9936 2221
766 5544
1225 10503
8432 7473
1155 3794
347 79
9846 1921
1215 6008
6558 7286
2771 2240
1071 1084
1737 8512
8713 4446
1171 5831
8826 4123
3490 2647
2152 9073
3583 741
9087 2257
4622 7625
2923 4067
60 6148
1225 2465
6152 10131
6782 5276
4861 8552
9213 8139
8518 7757
9532 266
4957 3443
7658 2047
1192 641
4954 5885
3371 8280
9954 4123
5865 326
638 10438
3205 7674
4182 4861
41 9973
308 271
10170 8288
1624 6842
2301 2647
989 8169
3441 3120
1235 1455
9008 9200
2640 243
8129 4380
3491 8353
2622 2538
8810 1101
5180 7291
3015 6822
5858 9002
8267 6503
194 7187
9251 1869
1662 2498
6226 7508
5386 1226
5398 5861
1191 1209
3908 2756
1179 5929
2776 2279
1452 8816
701 8169
600 1176
8820 9518
3237 840
5545 8264
3090 6898
4474 8518
3569 1200
2120 8834
6199 716
1238 8890
3250 7533
326 8516
5986 1081
3123 5859
10435 1269
1544 2266
6489 6154
4230 320
7656 9698
1165 4446
6154 4898
682 3538
6793 9946
1206 3761
1441 3167
5894 7768
6489 7623
1790 10183
1231 9717
3329 5708
10429 1229
4543 2776
1194 7375
1231 7026
9973 10162
834 4018
8502 7421
398 280
1702 7421
10119 2827
896 3908
1219 10409
4404 927
641 10248
3354 3441
1176 2156
7047 8116
9600 6491
2457 3774
342 6508
10085 2703
2325 5338
347 4448
6814 8810
2812 5319
5522 4124
4124 10717
2905 5512
196 6709
6669 7339
7830 3544
2648 2640
3788 334
4077 8174
8308 7329
6369 7286
2919 1954
156 8035
1239 7783
4098 3383
1238 908
7786 6784
5180 9387
5005 4952
1820 9910
7601 6830
652 1491
6834 2301
8409 8140
1632 2122
8930 6448
318 7488
1471 1905
238 3907
10221 6701
2262 1179
7421 4125
3280 365
8136 7157
2800 6657
1206 1219
3588 1564
642 2923
6239 10037
8545 7720
1196 6348
348 1772
2465 3822
2722 9676
5870 10162
8991 1719
2134 7129
2815 2320
7251 9502
4121 8033
6805 3414
2062 6282
5040 2137
7518 1926
8928 4861
1090 79
461 7750
1918 574
7488 1379
1079 9774
9687 9230
5012 3418
9519 7017
4826 1426
822 4127
9951 7215
633 2919
2276 852
6007 6139
2692 6395
5928 7277
2774 5389
5146 7507
8512 1820
4249 2503
5515 10633
8056 3262
6816 1230
5831 5601
2320 7643
4712 4295
8620 8624
6751 8350
1258 8274
253 4183
10573 3631
2158 1487
2822 3414
10588 9120
2293 9967
3205 1201
8893 3643
2301 10149
10435 9536
8829 5386
2834 3841
4763 1348
10435 7657
1915 3638
417 5217
1269 584
9362 2843
195 318
10220 8091
1680 7968
7804 3657
4077 7928
4072 9656
8823 8684
4843 2827
10698 188
6748 8486
3631 6824
7780 5472
8542 9146
3668 5929
5567 8759
1269 8147
8432 10428
3332 3591
2210 1700
5459 1238
6793 1237
9526 4753
6038 10435
10281 1198
7017 641
1070 7656
2678 6649
3845 8517
7421 9434
8749 6601
6489 8169
4705 1534
6573 188
6154 1172
10690 1196
2314 990
5486 1309
2615 3385
8551 357
7005 7249
2131 3732
6802 6208
4951 4776
3954 7522
8827 2412
2171 1571
1160 7035
1215 2178
3177 8237
1756 2524
6466 7489
6534 9927
3060 3599
8404 10428
8864 8189
1205 5831
1222 9591
852 5369
10280 3746
8486 6164
7847 8139
1202 1235
1230 2776
1240 6566
1075 3755
3655 7923
4079 8816
1615 7055
835 9227
2534 2320
3329 4643
156 1255
6154 7496
3977 9363
3783 4214
727 1899
10142 3666
8288 3156
7832 10388
7819 6361
8893 8409
5410 7286
8844 1259
6789 3716
9511 10435
10322 7060
10221 3031
4403 3864
8718 7517
10243 3263
7409 8127
5743 10162
129 2279
2881 2278
7063 1787
3631 1226
5929 6287
1178 6533
3773 9874
2535 1450
5009 6989
9299 504
5459 5403
2680 9171
8516 2856
3893 811
8683 9923
9755 2582
4230 7916
6507 8013
6461 6564
2457 1108
893 5581
7975 1215
8551 5051
3204 9002
3508 300
8835 8861
7479 8823
6812 8426
1202 7336
5514 6171
4887 3206
7657 10304
2768 308
9901 6558
9520 6427
7603 1232
3703 5054
8056 8871
5637 7291
2649 7504
357 4079
5073 1788
5515 191
2802 6548
2091 3544
4214 5539
10049 2326
4939 1788
6973 7292
709 3491
7520 619
5771 3151
3138 1847
4781 1426
2033 8891
6369 10717
5281 642
2533 3583
5040 5518
7253 9002
7627 3193
9478 1732
2701 8826
4064 3244
2573 7916
6739 5515
878 9395
9519 2900
97 9320
8855 2350
908 9650
1926 360
4247 1194
2319 6332
8408 4974
1636 9363
5051 1737
9395 1224
1143 2292
8368 2850
4077 8709
4127 7746
5514 8269
9400 8835
1526 2137
5997 5968
4929 593
2459 682
4864 5514
3193 4547
4578 4123
7336 7997
8378 1175
1615 7291
1926 2178
88 8316
1632 7339
1200 5460
4123 4905
1156 427
3630 914
9380 9926
1024 2241
41 4654
144 789
1101 8889
10441 4271
1175 1191
8813 1636
2858 1855
3630 910
9472 3751
2338 4340
8514 8819
5062 3423
3851 2538
327 2822
324 8426
1261 8505
6503 7055
3827 3544
9329 280
2383 2329
6713 7832
4400 7205
2319 9947
10333 1235
642 10435
6490 6334
6410 1773
8185 9621
2119 8189
5930 326
4640 8448
5437 1442
1164 8169
6783 1616
812 10717
702 3752
5487 9910
9128 7920
4925 7286
6209 4156
1379 3206
6169 1505
2232 1198
7848 5895
6359 1241
7438 3331
6007 4393
7354 1790
8350 8932
4765 2640
4018 8502
5545 8090
8519 6491
8835 9211
2010 2827
3374 4076
2714 3150
10686 85
2700 996
3242 8137
6923 6361
7229 1221
335 760
1215 8075
7252 4683
1172 8426
5460 4123
1517 5071
1216 8129
7372 8353
7090 1191
4881 2756
1224 4776
4674 2543
9579 9782
6793 303
1172 1176
3125 9042
6137 5105
5092 3147
2648 5520
8406 3154
2919 8527
1173 4578
1334 6409
10625 6366
1181 8834
2231 7743
3544 6793
681 6655
3851 4403
6289 2900
7489 2674
1198 490
6964 148
9192 2640
8289 6923
6168 6016
2756 4873
4380 405
1221 664
3090 9192
4385 1194
8819 8427
9210 3138
6518 9517
10065 8062
7472 3668
4937 9947
5339 9893
8844 7329
8810 8273
3138 8991
4127 4508
908 6036
6878 7916
7722 7566
1209 10261
1238 3630
6620 8189
8835 7259
7421 3124
8447 6529
9877 7847
4125 6895
3499 1222
6795 6457
7293 2545
9702 5904
3385 7748
3544 5716
760 5981
8426 8829
10544 4043
2266 7002
6489 3375
6945 6989
7329 5396
1624 1171
3815 8813
7354 8273
6061 1165
6735 5881
595 8516
2023 4924
6145 1238
2703 2873
8862 2040
3822 5885
6670 7491
2730 7773
4370 1229
5880 237
5929 5220
9697 6505
5515 8252
836 4688
5281 6234
8886 701
4943 5819
642 8120
4297 3048
7292 6286
6039 10299
982 3240
4078 2549
4328 8406
5281 8797
4125 1892
6940 3956
8813 4297
10362 8392
6713 1479
8823 3852
892 7336
3091 2529
1172 1159
7743 7834
7489 1129
1045 3158
8823 1199
8866 10623
2758 2544
4860 3816
6008 4531
279 7294
8275 5929
7291 3193
326 8690
2899 7661
9974 4615
3801 3208
325 5972
1176 1229
1453 2651
1526 1413
7293 7651
9089 6831
7508 5194
9259 7141
5928 1428
1269 6767
308 4861
2047 1192
8577 3315
7506 8711
5396 8828
8406 10009
7292 3090
3848 1732
6401 8426
10207 9473
10435 9927
3528 9100
9546 4330
3123 8174
6891 5752
4041 5520
7658 1221
2607 3508
9926 6394
269 10449
1271 6289
7643 2335
8877 183
1441 1175
1028 4246
6661 953
8093 9954
86 1175
2812 8486
2349 6016
9039 8169
8189 5908
7623 4385
8989 9434
8772 4243
4380 965
1787 1219
3446 1735
5929 257
8915 5929
1143 1191
10162 3237
6016 1176
3805 3154
9805 6489
8075 6063
8854 322
3129 8835
5636 3151
8392 3908
8534 1194
2640 215
3015 5243
7450 8409
2152 9338
8056 3646
8147 5460
9357 103
1222 637
6341 1593
9433 6619
2730 3798
1205 1237
9665 8368
8609 4128
4124 8893
7218 9591
6008 7831
8844 317
5047 2266
336 4760
6491 4918
8843 1215
4330 4103
6757 7997
4123 6528
1179 8269
8189 6208
8709 5341
1681 10135
9651 1240
4950 5515
8426 390
6219 9395
3984 1179
8797 4379
5806 9973
8506 3134
1849 3091
2577 1642
2723 9836
293 9071
4101 7743
2433 8818
4213 3786
10625 10009
3023 3034
8491 660
1491 3375
8178 21
2380 8091
4063 2433
10147 427
8692 53
6362 6531
7356 1063
5604 282
7329 8273
8829 2547
2078 9753
8690 320
10613 156
2368 9451
1455 1120
5494 3958
875 6490
10409 5776
843 1494
8350 7107
79 8090
3608 1215
5385 1235
314 10162
9046 307
4842 1237
5595 6391
2803 2178
6789 5093
6372 8811
2172 8486
2728 7569
7506 111
7744 2756
4826 3220
6457 5599
1228 7557
10245 988
6885 5909
2648 3271
10318 7752
5804 4214
5281 4505
8502 7657
1369 1231
6937 654
9058 5515
7459 3156
1739 2874
4903 1787
8835 7445
1179 6361
3478 6429
1143 970
71 6016
3151 1666
6242 5341
2306 8860
4642 6242
3329 1857
4619 41
7747 1237
7685 8277
7331 3778
5710 2240
5739 9892
2893 4214
1238 8821
9893 2756
4971 2908
9043 5951
1233 6940
8861 3778
324 8406
3242 6361
6583 7215
2622 1369
5400 7609
357 9192
1914 7919
1254 1192
6490 8831
1153 9011
7251 5928
4129 10556
5396 8496
3774 3280
144 277
4926 1309
638 9745
10448 6372
4126 9240
7557 5178
766 8392
9129 836
8486 4076
8858 2776
1426 9240
4127 7609
6154 9192
2640 9698
1202 2517
3432 7486
8351 9696
5234 9255
8834 6106
293 9347
914 6314
2924 8429
6589 1631
4802 3752
8060 2221
4210 8225
1226 408
1790 8426
7291 8410
2687 812
4127 494
8855 1234
4794 8117
57 9579
3371 2660
1544 7941
1517 1200
7763 1241
10419 7489
1849 7086
8508 7367
1739 5986
9908 4898
8886 8361
1181 7216
3224 1194
5010 4250
392 1223
6506 5396
2536 3693
8460 6360
3483 877
914 6016
2120 4571
3399 641
1196 9517
3631 7129
365 7857
9636 3928
6170 4861
3205 641
1334 8368
1448 5637
1466 5563
638 6064
10121 3705
582 5183
9697 7750
2542 8165
7247 10698
6489 3588
9258 10031
3193 10164
6369 8239
7089 6617
6239 6410
594 2465
6055 3310
8409 5459
7980 9317
9021 10389
4078 7591
6801 1787
2499 1786
1231 4860
1197 8189
1227 4214
7230 296
3705 1197
7094 1491
2320 7768
8012 4098
8834 8321
2549 7656
2647 4128
5515 3185
724 1082
4530 41
307 4403
1787 4965
852 1179
7055 1788
2812 873
3113 7486
2802 9238
8252 9972
402 4130
6964 8406
8440 5514
5858 4069
8506 8139
7996 7266
6507 7367
3666 7336
9549 10426
8805 10553
155 41
9526 10642
3009 2846
1188 6491
8139 3822
5563 7468
7289 9359
641 315
7215 2774
3508 222
1334 1181
8551 3980
1909 7291
1457 1199
5034 7557
7830 1225
6444 253
4933 4856
5986 5386
3241 4573
10613 8831
681 2053
2433 6490
6804 1453
10571 6461
156 2652
4543 5276
10058 10632
10162 8709
5481 8426
8239 9304
1491 8861
4694 5386
1821 928
2909 6360
8953 5251
7277 2154
7657 7533
8 8056
6876 8313
264 1219
2121 596
1896 2097
6859 8382
2861 7426
4156 9982
3360 9992
4076 5986
1205 3419
9579 97
8299 1921
2695 417
8824 1109
9196 9448
7055 7739
8350 7291
3310 4952
652 7241
7488 7677
7508 1522
1930 5712
3749 9667
8137 3147
5494 7030
9556 8350
2802 5199
1108 10532
6589 322
326 2677
4714 5574
5368 3757
9852 3507
3464 2149
1113 8321
4446 693
7286 5752
9139 318
9387 1228
10429 1221
4765 743
1426 342
7506 10245
1506 2292
3371 3234
6696 325
4128 5034
3956 9063
3387 1198
2167 1612
5028 6783
5710 6226
8759 4432
8239 9628
6260 7293
71 8189
3331 6469
6359 3655
1240 3573
8829 9451
1588 4079
4566 1198
138 334
2574 4937
2016 7421
9082 1735
1200 1175
2263 8737
10480 7920
7072 6542
3329 8448
8392 1176
3794 330
7656 1221
7340 2540
2342 4008
9240 1224
10588 8004
9192 1179
2387 8114
1844 77
7957 131
9636 6491
9670 1345
1198 746
7750 1221
6534 8651
9997 7748
2131 1067
1804 5320
6472 10249
9042 919
1498 7445
2147 6036
1225 1616
4504 777
4782 8320
1544 8886
4898 1600
5486 8289
954 1750
2360 7601
7022 7541
5341 2550
325 5929
1113 6923
8517 2380
5831 3489
8473 3169
10203 8485
9233 8189
6289 9814
8368 6266
9053 8129
10435 1229
3532 9448
2755 4208
417 23
2457 6818
4776 8409
3839 6410
1826 9010
2570 1647
6782 10220
2700 4446
548 4923
1145 330
5214 3544
8823 5252
10371 6491
3654 10450
1240 3428
7411 2320
9455 2575
1224 6920
6702 2812
7205 2711
8954 460
7055 4165
2628 9286
1224 8817
9395 9532
6289 4530
8017 8189
2121 9060
5986 7658
3839 5472
6793 6869
458 2430
4331 1028
8709 8849
4596 1172
6711 7318
3152 1172
7804 7603
1237 1225
357 6007
3402 315
7250 2756
9532 9806
4829 4264
4763 2774
2123 1179
3028 8174
8129 7736
8829 8138
5305 2647
4905 1215
10630 389
6154 308
9839 1194
2210 2217
2542 9397
4925 7044
523 1181
5602 3374
9138 4918
9588 7893
6831 6286
657 2465
9008 10447
2640 3169
10303 1192
1197 4891
2512 7286
5375 2534
2149 4142
3301 8745
10220 4974
5460 6007
9348 3497
8350 5830
7456 4656
1334 7603
1491 641
5025 10539
5740 8819
10162 7421
10699 3539
6257 9298
5437 8242
10123 5636
9001 7986
2640 324
1197 3392
3848 2827
2812 9992
8136 3782
9534 9795
6007 1235
9795 7205
9258 6923
2342 1724
8174 8514
1671 4069
4572 787
7748 1735
1199 4622
10189 1191
2919 8092
3280 9054
7547 8991
2571 1915
1602 3726
7129 3786
10220 5433
7603 8812
4969 5806
4545 1815
6945 155
10641 2324
7294 10392
1238 9876
143 5830
1271 1179
1174 10307
10654 79
10407 8864
325 9002
6314 5831
4716 5059
7292 2126
3206 5752
280 7246
5859 2064
3156 4860
6979 10307
10483 1173
5944 6525
9526 8891
1234 7293
7608 315
1231 1428
4297 7286
5748 1181
875 4826
1175 3686
760 3359
1113 9388
5040 2332
8797 3877
7506 1172
3423 3444
6490 4951
1905 2574
666 8844
4148 5506
1228 1276
6923 10169
4037 9448
4126 8812
3576 1235
6656 999
6038 3135
6784 8273
9079 852
4125 8512
8551 8683
3208 4302
2335 8517
10397 7229
9127 1199
1144 1364
143 3273
10148 9655
8075 173
642 6542
8795 1052
10367 6792
6908 10682
10221 4330
2465 1093
8517 348
1259 10298
2126 4297
709 8759
3599 5849
6007 1204
5398 2165
2430 4546
1408 6369
6007 4918
3151 914
1702 7152
5032 2816
85 1227
2592 7940
6226 4861
1756 1235
3228 4670
4824 1522
9317 2117
9398 3777
3704 10389
1221 10250
5752 8931
1215 9299
8986 2575
6824 10633
9397 2031
3765 4289
1567 10362
7100 9532
9120 6507
151 7504
7155 8817
6290 8406
10641 2903
7232 6154
1095 347
7501 7496
8872 2592
8127 1172
1179 4089
8797 9046
748 10424
4038 7445
2704 472
909 1164
5951 5530
188 1191
1231 1776
127 1176
8127 3386
1018 4124
3992 10717
980 2551
3121 3959
6923 2430
8238 10604
1123 1910
6649 5986
2158 8075
1572 2447
4262 9173
400 1313
1000 9046
8091 2533
1179 2279
1191 5701
3206 4952
4458 8515
8056 8392
2663 314
7253 787
2267 4602
7315 3149
8140 4657
9400 8834
5895 7330
5880 5566
2728 6801
3441 1206
1409 2880
823 4300
664 4049
1230 9993
4781 5895
630 2899
7739 5501
6225 334
3419 10544
3660 5895
3154 10049
4070 6491
8991 4841
4207 6620
1697 7034
3958 5389
5437 8368
4157 1318
864 6262
5494 1729
5169 223
8514 6943
8496 6592
466 6529
8890 2120
1219 2433
6528 10624
3630 4696
89 5458
2900 253
8549 7897
7129 156
318 4410
4503 9120
10049 7656
4333 5752
3156 2451
4446 2510
2336 6286
1200 7375
2206 3421
5062 5365
9848 357
1227 5679
4072 1229
7230 6055
2108 4272
8511 1199
9487 1233
7293 4899
9697 620
8690 7491
1167 9947
1365 5566
445 4331
8855 2141
5951 10335
9151 10623
5562 5721
2894 8563
8366 1230
8718 3205
7266 2442
3995 3380
7391 7352
5408 6987
10166 1334
6152 1176
1726 1172
4098 8879
1491 10570
10409 9381
3956 9895
3542 4668
8803 3877
6940 8075
334 1910
2647 315
5033 5091
7445 307
7379 9926
2368 4819
10240 138
6038 3583
2649 17
1238 5306
8823 9192
7557 10197
5929 3599
912 6057
6360 10607
325 8857
8829 2592
326 8528
3630 10613
4069 9227
641 2517
5494 10544
852 9362
8835 5010
3441 9240
322 7339
1261 2013
4271 7286
1113 4002
1198 1537
9877 136
8056 4426
1219 9877
8139 4235
8544 4900
8713 9630
5460 1113
1192 1432
183 3591
6135 1144
1241 2261
1167 9707
7736 8598
2568 3153
8891 5769
4704 1238
1519 1587
9058 8548
5324 1910
6286 6994
1205 10197
2139 6532
5885 4333
8089 8452
9946 6491
365 9224
892 1921
6504 4146
10428 10447
314 4481
8826 2575
645 7367
5437 2170
10278 3374
39 5502
5928 7682
3165 5514
2418 9360
1171 4571
2208 3331
187 6075
4214 3957
9099 318
4437 2053
8171 5563
2279 9678
6893 8593
6963 4763
3138 7129
9709 1205
8427 9287
1431 2276
1849 2141
504 6669
4293 6282
928 9745
8866 1172
1447 7529
8448 914
176 1905
5009 8406
6589 823
8299 10409
4874 2486
8855 7283
1291 2433
8835 683
5020 3369
5563 314
7642 6489
8890 4140
9655 7329
5028 5894
6775 8478
7606 7748
5881 3820
10105 3720
348 3414
9604 6389
326 2276
4297 1491
3260 3912
318 8301
1455 2652
5318 1226
9448 318
4861 1230
8855 760
6617 10162
1226 4883
3879 642
930 9579
4367 9918
8886 2430
4388 318
8845 4152
1990 7517
307 322
6007 3600
8631 2899
3851 1224
7770 1226
10398 322
259 4470
8093 6530
2329 6829
3892 7015
1171 8733
4702 2152
4331 4187
8512 7583
4125 1222
9554 595
2776 5290
8056 4975
1053 638
9920 8178
7724 6366
1895 3375
7230 8823
8886 1429
8651 2676
1228 10197
1369 3331
7289 1901
8882 8831
8892 5306
10219 6070
585 9958
7426 10304
3851 1089
8353 734
5112 4861
1181 6572
2648 5398
4214 1231
7089 9116
1200 6818
7831 3715
1152 4952
6057 2257
1194 2328
9064 3280
2269 6461
826 4572
8120 1875
5589 3208
2430 3031
8904 5446
2725 845
2845 6361
6224 357
10696 1181
3630 2866
3090 7643
5510 1772
3792 1254
3536 2900
3669 6548
7539 7656
1446 6504
908 2536
2573 3028
1463 2457
442 5281
9298 1099
9696 2287
2485 1179
5259 7537
4125 5831
3778 8508
9954 1067
8075 4330
7143 6670
2776 4070
8409 979
2053 6548
10450 2302
7947 5156
2279 1882
9120 3991
2424 1229
10717 6040
3639 10137
1228 1898
7353 8361
5561 9927
8190 3017
1365 307
9645 5023
475 6007
9657 748
8242 2063
3280 3438
521 3280
438 7919
748 7920
9949 3280
978 2299
3035 1982
8502 7623
5986 9845
8811 10332
156 4374
2393 4070
1564 3417
1228 342
7339 1171
10553 3655
4523 5586
8641 8939
449 1194
1221 1401
2869 6306
8843 1739
1782 9034
1219 428
9348 1181
5514 9673
3991 7730
9767 1179
4214 9104
9651 2127
10642 6057
6423 6503
9581 8113
5960 9287
582 6360
2137 2131
4277 4128
4968 10456
5290 10243
3509 9534
8056 8684
8454 3608
3204 5211
642 3631
5959 351
10450 2895
7371 4925
8528 5495
4068 7720
8075 3375
2079 1176
8201 4332
4578 708
8280 8392
2531 7209
5018 1113
9534 3004
10214 348
7689 9416
318 1690
1839 1143
9987 2622
1772 1901
3902 8496
5561 5093
8929 445
1767 7922
1194 3715
5437 1849
5986 619
5636 1509
9974 9335
1225 8056
7536 1768
6735 10368
3749 1686
1602 8427
8560 2178
5850 4861
2628 5733
2276 4249
641 10696
686 6034
4633 10717
8129 3260
6135 5740
10065 2592
1441 8902
351 928
5040 1222
1297 6154
7517 2957
8790 3725
1463 8923
3193 9910
21 1903
6678 7602
2241 10724
8849 2257
995 2049
3845 1477
4128 2543
1142 1156
2774 6430
1205 7482
3193 7293
8459 324
9176 8709
9547 6589
10242 6289
8249 9127
10428 1350
8426 6446
4536 2577
6007 837
8592 3115
5969 1926
2776 2694
1351 2463
4289 7974
2618 7537
4974 5928
2846 8709
3391 4933
5016 4623
7218 3864
1198 10606
5216 8189
9134 9669
7534 8709
4860 4776
8428 4214
3993 9654
1221 5341
10335 10009
1612 2012
5268 4460
3090 3191
1517 9656
10220 9234
7436 8459
5240 4077
8990 9229
4739 6168
8406 4647
1005 1695
6570 4125
8388 4311
3792 2018
1113 2881
3193 1491
1269 8746
8844 318
9219 1091
1835 1225
6038 4762
6822 1231
8709 8129
8819 5276
3242 4105
638 8861
3077 1053
9283 1236
3387 2122
2880 3113
7940 6506
7295 4332
3633 5831
1234 7601
317 3753
1172 9579
2572 297
194 7612
4723 4213
6957 4449
748 9416
7768 4458
5237 317
2276 4711
642 252
1231 6268
9233 8296
7289 3414
1430 8409
6549 4571
5512 10707
7746 1229
10162 9330
3685 5515
1347 630
1915 3631
4938 5514
1686 1197
8056 6209
2909 121
3115 1176
928 1786
8502 6966
4183 5284
3778 3332
10220 3123
6793 660
104 5276
9088 4851
10494 6240
6457 5056
4898 3371
4701 5559
1179 8592
6154 1773
1821 2301
6570 5566
1242 8115
8956 8761
5515 10304
1855 8519
2155 8260
307 2035
10586 2053
1238 2774
3206 6228
2284 8280
4983 9451
10435 9998
8061 2013
858 4656
5566 6314
3121 1739
3123 10098
9120 8512
7581 1653
7489 1222
41 8790
8514 2388
8849 3432
7538 7017
7770 10712
7546 8861
2421 3332
1129 10286
1205 1534
6360 237
1290 3990
2053 8000
8390 3147
9529 6862
3777 3282
4918 8139
9058 1234
1914 7291
10533 10552
3684 3792
4810 6618
3403 2298
5868 7423
2814 2221
4125 4860
1352 268
2802 1572
6151 6017
9560 2945
1798 9765
1196 5563
6887 5515
8621 5012
621 342
2267 2526
3089 1171
6168 1181
8508 9526
3237 6369
1790 8406
3749 7289
9974 6360
9913 619
4613 300
2764 3072
3155 4339
1632 8448
8363 3188
7129 1222
4643 1240
3583 2774
7631 9401
7209 79
8822 3374
9304 3138
5939 1123
1175 1064
9822 7882
10428 8894
302 2210
2537 8827
1814 2489
3851 2296
6368 7861
5434 7715
320 2319
7339 253
8090 1181
8544 8881
8056 6266
6491 8733
10087 3655
79 7234
1242 5452
3460 9470
6723 2822
348 4563
8797 8117
9636 4926
6361 8409
5031 8858
1210 8139
7637 1500
8818 1239
1905 6891
923 1226
1836 8129
9897 77
9192 2498
9638 308
5487 1233
3714 822
2323 3282
5929 6285
6525 5561
4174 9652
4100 7216
4331 5252
7364 1196
583 2614
8690 3188
8412 5929
5281 8142
5270 5514
8835 5752
1219 6352
10544 6224
9390 4861
8239 10544
8293 2655
10061 2493
7358 10398
10428 5759
4825 1898
8169 314
1674 7444
10626 6829
3134 3267
9588 4213
7315 5419
9299 1873
9210 6253
5281 9579
5362 1240
500 3208
251 1943
2155 3749
3970 9128
8448 3235
570 1813
5596 2012
927 10049
10456 4126
2327 9194
3508 7396
8377 303
8528 2988
10694 3654
3988 9873
1191 4037
7744 699
334 5218
5240 3010
9395 9320
5487 1226
5929 5341
8303 1949
2299 2407
6239 6139
8517 4911
8518 4861
10209 2257
6783 8908
9873 3329
9299 1209
1202 6570
7583 3419
2069 1427
8481 641
1901 1867
1463 8749
2663 3215
2154 9219
8824 6528
317 2261
7444 8426
5494 4126
3151 2648
8709 1271
3851 4333
214 6490
2267 6137
6608 9369
280 726
2122 326
3755 308
1695 2866
1175 4763
3839 638
3737 7803
2360 6617
6660 6007
8075 188
326 4780
8508 296
79 6372
4130 2538
1142 3780
9190 8501
6620 8711
10162 8242
3595 6716
1244 5276
3242 1723
5605 5563
71 8858
3990 6327
7919 6268
6400 3509
8178 1819
4567 3906
8825 852
1169 4543
10105 7488
1121 655
789 1229
8189 8823
8273 446
2600 6360
3182 1553
283 1485
1177 6676
2920 6314
1240 6490
9193 347
9120 1205
5012 6701
318 1733
3527 5986
273 3260
5305 342
3167 3576
4076 1071
220 1179
5563 6314
7827 3500
1229 3770
3044 6007
7746 2467
5533 2123
2407 8134
8854 1269
5928 3222
7968 7533
5012 4757
8375 864
5951 342
10218 4332
8733 10303
4481 6826
4952 9645
1361 5951
315 7478
8544 1903
8426 8074
9870 5304
1544 2324
1544 9636
5955 9783
6549 5544
9579 8859
3583 1558
550 5566
5270 4528
478 5073
9973 4069
8749 7768
8647 6389
3655 1215
7581 960
8577 3519
3566 3190
6321 1202
6558 5239
6989 7216
10264 9434
1205 4163
5379 3725
1237 7735
2825 7247
51 4617
4188 6714
7291 3414
1491 1215
5885 293
2609 2738
695 2836
4794 74
2507 3167
3463 5831
4328 5112
2538 294
8759 10408
6017 1200
4522 6570
1074 9478
1654 322
5277 2276
1231 3956
5575 845
3055 9395
7731 8140
1191 3452
4433 998
2279 1080
1559 4763
6037 8831
6038 9651
9889 5718
3058 7471
5637 77
9526 2276
1857 8320
4488 9923
7627 8516
2704 3667
1334 8496
6489 6980
156 2064
5858 3439
3206 4856
4898 4477
318 7088
4942 3718
7156 4246
3768 1511
8028 5636
5062 2964
8426 9839
5929 4883
4785 9040
2320 49
2320 1172
1788 5391
2305 5305
3669 4826
2694 9320
8168 1015
1905 6427
2617 4945
5090 1430
8082 7882
5355 7689
8242 8169
7489 3206
1426 821
7491 2118
7368 325
10449 5840
9941 1786
4702 2774
9926 2029
1773 5895
1206 8858
1798 6023
318 760
8858 4629
2488 273
3537 2904
7292 10243
4376 1187
8832 2543
3620 7329
7489 2221
10555 5386
8098 8894
3716 4996
2840 6240
6443 7511
10303 9189
5814 6589
6619 9058
1772 7770
9588 811
3177 9844
6400 7074
5951 3243
8409 4667
1181 4293
6489 1176
3489 6057
7769 1167
4644 5637
3987 1269
4127 1231
2299 10011
3623 8771
7603 680
2508 3843
9053 7251
8232 2896
4459 8382
58 8823
3822 8444
9782 1789
5386 315
15 812
4324 144
9636 8849
1197 6314
3208 2276
1828 5281
5805 3429
1002 6683
1452 814
8844 1735
8350 1198
7744 5831
957 10545
7707 5545
9526 8390
8389 8096
432 9532
3154 2127
5276 4634
2532 1205
2157 78
2899 7612
3684 8821
5281 6289
357 8508
3619 1734
9439 1202
5951 5855
3443 4572
159 10655
4732 3385
3778 3231
3015 3346
7229 9001
5545 4646
3583 1100
8185 5520
1926 1082
7886 1427
9502 10712
4861 8829
1082 3419
3686 10148
1772 2053
832 3746
6277 4183
5487 7686
2802 760
4336 9209
3705 2847
3847 7803
2263 6390
3375 8491
1772 10462
6444 8390
9129 2721
9110 2627
128 8149
3778 10472
9308 8252
4126 9579
1728 4531
2708 3718
9963 7292
5548 2804
5472 2260
2513 3700
3607 3630
8682 5494
2640 3414
304 1199
7039 9820
1429 9927
8825 10333
983 5326
3310 5850
629 1205
2836 4643
328 2433
1227 10442
7082 5010
1215 6366
8169 4138
2504 5561
2908 10635
7215 600
6389 10106
1364 1181
1463 9995
2946 10084
2849 325
1143 9346
5020 8823
8225 6521
3630 2305
6475 5093
10679 6334
2591 5252
3892 9200
8392 3005
9963 3320
4123 2538
3402 8854
1224 4214
7320 10555
1491 10335
436 1656
9532 303
3167 3301
7914 8506
4706 1175
812 1241
4765 5437
3576 1144
8296 3600
3544 3167
4640 6720
4839 10605
5877 2700
8894 9530
7735 2342
3421 8243
4258 9901
4215 6487
4898 3419
6696 10220
3956 319
436 8825
7508 8836
6038 1197
599 6723
8485 7129
4125 410
4183 3703
5520 4125
3290 77
5716 7920
8273 1905
5694 8353
10415 888
2428 1176
9200 6620
5849 5025
2588 7259
208 8409
7485 6400
9459 7353
10147 4182
1426 8620
9993 6135
6506 7490
5557 5437
6505 9490
6057 2176
1241 1720
3788 1555
1199 6617
10068 8881
10334 1310
357 9298
10716 7623
8619 864
8448 8843
7768 3669
2700 1798
8109 3576
1790 6152
8830 3147
7580 3205
3123 6987
5910 8300
7496 3348
4128 9228
8454 2648
7336 4127
371 1839
8056 5093
709 394
10332 4850
9636 9320
2279 8127
2465 9299
253 6007
5880 8448
79 1223
8818 301
3151 4458
1787 3234
1824 1209
2032 10174
6657 5772
5562 5091
6104 4046
9636 7292
1671 10569
4484 990
4125 6449
3367 1625
3204 7712
5894 3668
1453 5751
10435 994
9875 9252
3842 1223
7897 3541
6696 1561
314 432
2261 10699
1357 4952
1230 9401
7919 3483
3781 6145
7506 3489
9070 3167
2899 5708
5813 432
9235 7426
4884 8886
10303 9631
7277 6739
4399 64
8972 8886
6226 8968
6134 8116
3655 10486
10680 4864
6529 5581
9074 7863
6314 1537
7457 2053
3908 7289
348 4794
4952 9212
1191 8835
8781 4076
2131 1014
2224 8797
7504 435
3704 9195
9686 4271
4058 8844
303 8273
8845 7715
2804 6232
1209 8644
1799 6444
8120 9014
1787 1905
10724 1772
326 3301
5281 365
10131 1750
2314 4457
1235 2917
2276 6310
8283 7508
1491 167
1234 6327
5806 6871
1205 7491
1653 3208
6366 7707
7989 6570
7743 7601
8551 3431
5849 1219
9353 9257
5520 27
8242 6444
3419 2033
1269 9854
7971 8409
8528 6200
3655 8426
6016 2999
6840 7445
2640 3661
7255 61
6213 8288
8834 1241
7702 4608
1827 253
10455 2859
8002 10333
1891 3598
2360 9016
9062 4289
4548 7973
7685 6392
4890 7504
8406 4840
3025 10332
160 10409
7044 4939
4939 8089
8857 3247
2470 5914
1426 4125
6443 7129
1355 8990
7496 5684
3602 1172
3848 1219
2320 1223
8140 1226
5106 5306
7592 3387
8060 3297
1165 7402
64 5929
3734 1662
3477 9973
6739 8637
7289 8834
1202 2342
3438 2273
9974 1421
8923 1309
348 3048
8974 7975
8823 8991
1847 1369
3136 1452
4890 4139
4078 6702
7293 9395
4950 6135
4969 9063
10553 1585
4900 5494
1199 10170
1224 8139
1235 2465
320 2640
5708 852
1113 3269
7266 8441
6739 3752
2696 10031
10303 5501
1884 5599
3811 9874
7255 9741
2266 3705
322 8508
6366 789
8189 2120
3863 4523
2640 1395
9098 4527
596 1877
8129 2640
3072 7533
8486 7517
2909 2122
2209 6530
1215 9781
6721 8189
9993 410
7623 927
2640 8835
4210 4078
8978 4271
1113 3703
2958 6525
6154 7293
2647 9321
7294 9910
5257 2305
3695 963
8441 1240
7496 5968
375 5520
1176 3075
1224 8860
8426 1823
2728 3338
5566 9229
2907 1631
6802 8823
7716 2208
7498 3138
8835 6917
6401 9397
1259 7022
4322 7205
5198 931
5563 1517
4009 7255
6017 10384
9982 8024
326 39
1849 2237
5039 9532
5515 8733
3414 4861
1221 1732
8502 5234
1224 8078
7445 10315
9063 8426
6145 4603
9861 1852
7746 1861
3023 7089
8094 7737
5166 9002
9910 58
2029 7501
678 4733
3572 1192
8129 4860
4126 9042
3815 1198
5928 6135
5561 1175
7018 1828
928 7229
3023 5515
5514 8818
6390 1206
326 8835
1721 1219
7230 5603
4861 268
3715 1316
8585 963
2648 5929
2663 2383
8261 5566
9947 2802
6975 3602
1772 6696
8845 8866
7223 6782
6549 5544
6055 3654
6613 5503
6489 7072
2157 8845
7804 9540
526 5916
3520 8351
6783 5049
2157 3765
6148 8544
719 7009
7129 8189
10209 8412
9998 7025
8711 3667
3282 8350
1700 3542
4838 619
8835 10435
8516 928
7218 8491
1254 1772
85 2033
638 5091
5053 10331
3916 1238
7178 4642
5589 4889
7290 1926
1200 6137
9120 6623
3583 3310
4008 4933
322 1915
5636 6288
8138 8843
7635 8174
3113 2342
8426 4516
7336 2108
3537 9947
5801 1428
2539 5865
746 9564
7209 6461
1176 8792
3716 3310
2433 8390
1175 4926
4233 4333
1773 5046
1176 8709
6007 3188
10287 4333
1038 3280
9621 8544
7069 10132
1905 4069
8889 8825
7345 6988
9848 8816
5583 440
6258 3595
1205 10354
9224 1221
581 1235
4509 3441
2278 1194
5910 7293
8881 5500
9526 8272
4214 5041
9193 1224
5939 3396
7391 10714
2329 5707
10177 4129
9002 4240
1426 2800
1812 3844
5357 7971
10095 1859
5437 9194
2793 9094
8621 7426
4926 7407
1237 8835
9210 2176
10283 6950
4988 9571
1113 4826
6405 1179
3115 1874
5306 9012
5242 1348
327 5864
5505 155
7716 1926
7129 2663
4864 4785
9344 1171
97 2168
5004 4246
5110 1142
3043 6390
2566 9900
2067 8448
8409 1205
2165 4067
821 2342
9395 7770
6081 991
3694 928
6508 8835
3908 6338
6587 10435
2467 9841
9944 10074
1147 8468
960 3974
6106 9171
7129 3778
5929 9395
8 2873
8593 1172
3765 6957
3387 3057
8976 3233
2774 1181
9974 3908
7643 9919
1194 3973
5515 3608
4331 7627
5593 3704
2296 8512
1588 3045
318 6793
1926 9992
9621 8556
1817 5022
5410 1572
8174 6793
5724 5904
2433 9636
1517 8691
2537 3831
5563 3369
6384 1206
5571 9335
5951 8225
434 4905
7411 7643
5561 5545
3075 9115
7631 2849
1235 3514
7277 3385
3365 7488
3920 3765
760 977
5831 3204
930 5281
5849 1311
3780 365
7942 89
348 892
7075 3847
3657 6190
977 10570
7315 7095
1271 3320
9334 836
308 1179
8280 8849
4070 8140
8249 8826
6168 6008
1181 10087
2537 3692
1365 1571
5951 4922
8127 6871
7289 8564
2948 8528
9886 7287
10447 5517
6308 8759
878 10243
3208 1192
1773 5939
4940 1171
3491 231
1181 3439
3147 5870
5487 760
1223 3071
9058 1387
1205 2625
1164 1491
955 2828
6135 5929
1426 10724
1406 1179
4729 315
5397 1473
7995 5952
3908 2611
8426 155
4297 2622
6838 342
5752 163
1072 1175
8518 5276
2292 365
4513 8749
7280 4213
642 1726
9014 8645
9087 10299
8823 4105
9871 2498
4861 7129
10611 6379
1197 8817
9321 6276
5515 406
1491 7286
10699 1172
4859 8871
871 6228
4077 10303
5772 1808
3208 6213
8514 9124
40 10147
2813 1176
3072 5637
1735 3908
3136 977
970 9919
4517 1176
7738 3280
3206 8637
6137 5240
4826 3716
8127 5912
1142 1197
8861 8619
3242 5228
8088 6220
641 2799
2252 3599
6016 4451
1225 3134
9843 9401
7289 1206
6168 1537
1234 7912
6843 6490
4260 4861
6988 1791
1175 5904
8139 1735
7623 3193
2728 5566
7293 5396
7218 6307
303 4289
330 5236
4691 2640
2157 6623
6488 5929
4127 3963
7083 642
4401 8496
4703 1181
1172 2338
1277 3438
10704 1181
9210 1100
3596 1888
2923 3208
9910 308
1176 6154
10399 5504
2622 10544
2526 908
8280 1234
789 324
1176 6647
6945 5306
748 527
6181 3778
4767 2814
4289 4070
2501 1236
4567 2537
300 5040
8692 2640
2221 9435
6699 2755
8577 8894
1515 7656
8051 5514
3987 8823
5286 6988
6968 1333
6296 2175
6542 6168
10239 8191
1157 8512
5389 5918
4860 9002
7292 3382
8823 1209
1874 255
6592 2508
508 6109
9647 3123
3146 7623
4130 175
6489 2721
10209 9321
2206 1237
7336 7129
7743 3534
8496 8128
410 901
7239 6793
6812 5991
2730 1206
2409 5527
1260 1540
7719 1898
7569 1172
3630 7643
5425 1236
1181 4810
4914 320
4919 5327
3432 3928
7984 4512
1221 1084
9653 342
2416 3924
1722 7746
2640 9897
2131 23
5281 1900
1223 185
280 10435
5092 5929
9376 315
7989 4125
9100 5831
3075 9435
4183 3838
3151 3510
4617 232
1772 3509
10388 1171
3582 1427
318 2157
3572 9043
5770 1241
5355 10172
2056 9532
1238 1926
6891 2430
6491 308
3387 9653
7104 1191
2658 4940
1181 8434
6658 8093
6314 10553
3115 9046
6549 8891
1175 1735
2248 7764
7593 507
342 1080
1351 430
156 478
2676 8056
3645 3542
1171 6961
5176 3329
3654 7475
1202 4523
10473 9697
2331 1113
10544 6145
2640 8075
3242 3242
5240 2335
8368 7498
6384 253
348 4175
5386 4031
8178 10629
8891 3509
1790 8891
3620 2818
986 7392
253 1237
721 7920
7292 120
202 1197
10553 1925
6239 9065
4396 7367
4357 7689
1599 3572
1241 8864
6793 7479
2591 4165
188 4173
587 7292
302 5885
10280 3472
637 337
4446 3927
8368 1063
7358 5830
7843 705
3474 4644
5412 9380
9519 4763
8162 7292
1202 1350
1197 2430
852 10625
3329 4246
9767 451
9316 8197
7292 8610
6970 8610
9697 6824
5981 8317
1798 1235
9719 7293
1721 8134
3509 322
4328 5357
2126 2147
10197 10104
4039 7746
4806 4076
3538 314
2938 2342
6683 1176
10217 7262
1202 6278
3607 1219
1175 4018
9485 4246
9899 6759
7250 6619
6289 7686
4955 2156
2099 570
5463 3908
1615 10134
2757 5276
781 77
6744 1448
4903 4892
5291 4619
4480 3794
7689 2889
1453 1210
5233 1205
4040 4933
9812 10249
7286 9297
8866 4067
2663 5545
121 2221
1790 10462
9904 10712
9955 4241
6824 4173
1172 2653
681 7656
6489 128
2033 10159
9002 3337
8844 10126
1906 4762
2123 3435
5398 2622
5830 8307
7338 9588
1915 4380
2516 2537
10072 3958
4640 8505
709 10668
7750 5355
8834 335
8135 938
3374 7658
2298 4359
2439 2645
6078 4959
326 196
6007 4860
1224 1209
2278 9948
642 3576
326 2574
304 315
1240 5325
1240 6007
1172 1227
1231 2035
1153 4578
148 511
8990 3509
8277 3906
3716 8514
1181 5590
6491 8409
6240 1428
1782 8495
1219 7623
4003 5207
3414 326
317 519
9897 9018
2176 7281
8817 7000
3156 5859
7658 1534
7486 9485
6190 4630
9815 9645
8881 9895
8409 684
6314 2600
1773 9974
8858 3534
1426 2291
6007 9373
2674 8139
8088 3265
407 5563
2299 5934
4126 9553
5515 1205
5010 62
6036 4901
7627 4069
348 7538
5514 817
2963 4757
7711 334
5929 4684
1194 6761
7230 282
4123 2457
10408 1190
5190 79
4287 2465
10162 4861
1915 1205
8483 348
2153 5830
6049 4156
8810 1199
3151 7828
8854 5563
1093 2846
2943 4546
1323 9860
7074 9135
5545 8932
8528 3583
7491 7794
9560 2538
1206 5885
3124 1374
5429 3205
8813 5636
4952 3490
7218 8713
267 8755
5414 9419
8846 1174
1870 1238
4070 3117
5385 5515
8056 8751
4914 1215
2381 3507
250 914
4123 2014
8857 5824
6264 5276
444 6882
3280 8690
7329 8849
2035 641
4161 845
9667 2336
1226 8141
1202 8986
2822 9345
2676 4076
1849 365
5062 1515
3815 1455
342 134
3206 449
666 9178
3374 10299
5559 4443
9591 4704
1624 3749
7315 6617
6709 14
8352 3967
3374 6683
10447 8835
3489 907
1224 7147
2640 9395
5607 8238
3374 1236
6063 7218
9120 4069
7293 7506
10393 1749
654 1359
2433 8138
4578 19
5751 1230
8491 8280
600 2702
4127 2923
4630 308
1774 7543
7437 5710
1252 1198
1171 10555
1799 2538
3329 7497
9390 3429
845 4007
2276 8544
5529 600
6946 2537
3374 496
4331 8174
5430 3845
8683 3417
7489 9414
10220 8707
3978 4213
5425 8486
7689 1142
7746 1455
3417 6190
1945 382
8140 3129
7735 7000
836 2823
1480 10040
4297 9739
8409 741
1159 10624
3441 2835
7496 2156
3845 10435
8866 8185
638 8845
3602 7968
9718 10094
8956 2488
9653 1239
5533 6265
4473 5054
8991 4130
7804 8710
9390 7701
3778 8855
4662 7804
2866 5830
6209 97
8502 182
2221 8974
1200 1517
8829 5507
2976 1198
1921 8409
10428 10442
8432 1773
8528 5951
8749 8511
320 5545
4566 2628
617 97
1175 8834
296 5561
8349 314
2478 8610
1448 9764
322 6570
214 9014
5545 10095
9841 7247
6589 2640
7748 1175
3429 4006
8749 8169
7711 322
490 4473
9021 4230
317 7089
1611 1100
8020 2691
2772 8817
4572 417
2802 2279
1228 185
2053 478
3486 3310
1829 5459
5091 4826
7292 7197
10243 4305
2432 9667
5831 7329
7643 6829
3210 748
1176 1849
7508 1171
6490 4098
5563 6528
2572 10706
365 9090
6038 757
5341 1903
1241 1489
10015 638
1235 10007
9820 1223
653 1228
1259 5951
637 954
3373 8871
2157 1199
6930 3060
1205 10232
7508 5391
9358 1176
2383 5747
4666 6443
3308 308
8591 7674
3477 941
308 8201
2512 4332
5304 8261
5209 3329
5458 7587
6934 8368
3310 9620
1206 998
1426 3280
1839 2544
596 4762
8458 3765
4471 9859
6135 6399
9655 8826
316 7489
1179 3254
6016 1537
8261 9241
9526 6907
8353 2152
6489 7218
7291 6875
6987 2150
8735 2478
8406 1916
10389 7919
8189 9174
1716 8587
789 348
3072 4130
3228 2925
9339 1151
1551 3542
6256 8088
8173 74
121 2605
9733 1529
3716 58
326 6168
6366 7612
1735 2415
3197 7293
641 10624
2777 6016
1369 4795
357 6714
1756 2510
8821 9630
1910 3156
3418 9828
7690 156
1223 7442
253 3116
3908 6529
2128 5926
2153 7830
7656 2266
1171 8321
3631 7768
5929 1861
7695 2279
5515 9848
8289 3090
9418 2510
1509 5764
9908 5968
1718 6504
7266 8890
957 4656
4900 1202
8624 434
7488 9282
2901 5929
7263 1787
7888 8129
4662 1544
2262 1773
6148 9910
5514 2446
9432 726
6491 6075
9053 1624
2319 3572
8817 3995
914 6154
7569 8551
7025 8426
9226 9895
2919 6343
7501 8145
5156 3156
4044 5562
8835 8116
1075 4861
8127 6152
7039 6553
2319 665
7293 8544
6714 2538
7292 654
4861 4522
4214 325
6446 1238
10284 10646
6007 10296
6589 4183
4498 9658
9200 3752
5221 4070
7218 1565
3684 6589
9591 3545
6366 8169
3280 9651
638 10332
3124 6620
982 5051
6589 1189
4198 3765
7294 4036
1143 2863
2815 2923
6359 277
1849 8496
6351 753
7603 3816
9814 4070
9992 9866
339 1443
7074 7230
9992 9058
4861 10351
3995 5251
2923 4903
9120 6829
2360 428
7088 5514
9526 7797
3895 8162
1170 2106
10171 2708
2123 318
9395 9800
1172 3953
10266 2493
2691 9570
910 5463
1259 3630
6644 4127
5446 6369
1222 8140
2443 1200
811 7989
606 308
7471 1224
9782 1219
5361 10282
3805 4446
1206 1171
6151 4332
3599 1196
3358 8818
10435 277
5530 7686
1227 2538
9848 8285
1181 6148
1213 6037
1177 9309
9802 2984
4473 4077
2320 8496
2897 7501
6148 7594
1717 8835
8813 3134
4380 1171
4843 3822
7292 10450
8129 9210
2804 7538
8820 619
3508 3624
10561 1170
9836 5859
6479 326
8320 2010
143 7286
9451 1231
4668 9698
2575 5147
5544 3715
7658 3926
9697 8178
6842 10715
342 7292
8056 4952
8829 7292
3719 6331
1198 5040
845 8831
10440 9547
8228 1235
1439 4952
3009 9190
5355 1237
348 4994
1905 1225
4075 10544
2774 8238
5926 3587
2576 1791
8275 2919
7750 3092
3583 5939
9457 2218
127 4643
2759 8827
6084 6739
1240 1074
4076 2273
3654 5566
7445 8389
9532 10570
6334 7470
7508 3576
2457 6922
2640 7746
9611 9058
7277 2279
9972 8826
660 960
1229 9900
4125 1233
9017 1206
6489 5637
3549 6503
2331 6542
4763 8577
8139 1370
10065 3703
3396 1191
5466 3206
8515 6265
4233 5865
7888 10439
6897 8062
6508 8508
4385 3852
4566 1197
5951 8496
334 8444
4945 5958
7294 10195
5341 8827
2438 7623
4214 1222
3559 3310
5579 9635
320 527
2827 10533
1176 1179
3183 1171
9058 6015
10409 7129
9910 9625
8849 3669
8624 1209
5562 8392
10630 8056
7393 9042
7337 2216
624 8823
1787 523
7955 6148
1494 3167
600 10362
4640 5385
1404 9622
3296 9189
3455 681
1622 9441
6533 2648
8129 10625
1172 8353
8252 3310
4566 6505
2798 4841
3044 2108
1932 4341
5518 2774
3951 4679
7546 4905
5951 9662
5067 3123
4378 5357
7055 8117
1175 6360
8822 326
4817 6137
8928 2053
9194 7746
1215 1269
8991 374
7916 3535
755 4933
5020 5566
7611 3956
2390 10447
7496 2545
8683 4492
4471 3154
356 7508
1223 3243
2443 5514
1790 3778
6168 7293
9128 9400
10232 7643
7129 6314
308 3155
253 8305
908 8591
10162 9685
970 325
6031 1270
2609 8174
5920 1926
652 7259
1113 6007
2240 1506
9910 4289
348 9287
9719 8431
7817 8749
318 7184
402 8185
10360 8174
2509 3150
6343 8406
10462 7557
2419 7382
6656 5306
317 8843
7352 2813
9304 1519
6491 9017
5162 10084
7448 5929
5601 2846
2521 4379
6683 1926
3719 1197
8409 5751
638 6558
8829 5242
5545 5752
2085 4709
2285 6945
6815 4120
6000 8709
623 5637
1236 5160
1175 1625
5375 4098
8755 10110
3490 3301
7506 587
5895 3337
2647 1491
5386 7989
7089 3586
3208 3583
6608 1239
7018 2108
3755 4900
2126 6608
300 9265
3115 1615
8973 845
6489 7900
1172 8849
7804 1197
1739 8189
1838 6239
366 2568
6591 1431
10717 2537
8056 6038
1735 8406
4248 3786
6696 1786
320 1787
2538 4187
4861 7862
4705 2064
6946 1197
307 6789
3007 2451
8636 4860
314 5880
2906 1839
8587 10570
8189 5918
5600 1205
6014 1202
6219 9014
2648 4299
864 7750
7722 6369
1234 5520
9856 3125
6507 9845
3346 7336
4247 3374
2577 2156
8544 6490
1720 7398
8528 8610
2348 6289
1787 2802
10389 5205
9348 6154
10533 10362
3439 6007
4394 2042
8409 8559
8406 8359
1172 1638
5710 2224
6090 6801
944 9189
908 9394
10209 79
1563 7229
5772 6016
8238 1047
9897 9802
6137 9858
2865 9910
6501 7652
2737 1199
8128 9972
2149 2571
8508 8427
315 3630
8440 8922
1202 8805
9395 4132
4864 1238
1535 132
3337 10717
7948 10299
2640 6173
4572 6802
1063 1019
8506 5091
3666 4642
6793 5318
1552 7025
8075 7735
509 3044
3124 9667
9815 4731
3848 1179
1223 4861
8733 5251
1231 6491
1957 2992
4531 692
1615 8881
9579 6264
7292 308
8676 3276
7147 6215
5637 641
1209 702
10362 8147
2499 9910
1219 4898
3842 6340
2510 6489
7743 8793
7355 5929
6443 9934
9003 2243
4385 7043
320 8607
2337 1839
13 8138
8143 8836
1221 2465
3036 914
3486 4826
3267 4088
7743 324
3088 436
4209 3244
8811 144
253 5951
7129 7291
638 5566
8625 6525
5870 10435
8075 10602
6739 9848
1227 3591
8849 1171
7916 4183
1901 206
7766 9803
2647 2898
8683 10194
2240 5394
827 9518
1236 6036
3021 3794
6016 6148
8448 6014
4900 1172
5855 3151
5951 3778
1914 3263
322 1479
1787 6491
9468 3602
10428 6461
239 1199
8406 1206
7533 8711
4079 1227
7895 6289
1205 5561
7586 8998
3351 9900
10415 2813
6154 5881
3987 5178
6657 655
7317 5752
4943 582
3879 5515
3515 3491
6137 4999
1269 4421
10418 8239
6946 6558
1175 9194
628 3193
1364 7491
8189 9956
4129 1616
7849 6988
8138 9913
3015 7780
8858 4668
6137 9492
1334 7828
5398 7557
2504 2647
9910 8816
7588 8426
5768 4861
7746 5240
443 2804
1175 5238
10116 8426
318 1228
9766 8551
1615 5545
10162 1181
6047 3630
8707 5051
7456 6945
7025 6587
6154 7291
963 4181
1364 10303
5042 10462
7390 3666
10162 1987
5126 10307
1194 6506
1179 156
6507 2165
4049 3452
5091 7920
2276 755
1280 7601
3193 9401
6210 6940
9401 8020
8835 156
5709 523
7055 7838
5859 8349
6242 4466
1145 4076
7489 4822
10195 6987
134 2756
7656 1215
7748 9397
10232 10435
5459 2796
1430 5240
5566 858
1175 4496
21 845
1205 2537
6549 3984
2963 1226
77 3205
178 3544
10420 1365
9782 5054
860 10450
1786 9918
1215 1209
347 3439
1692 365
6793 1233
7205 2538
7301 9958
6491 10335
4981 6168
1234 8307
3457 6548
2141 7849
6368 1141
9321 5052
642 619
7635 2537
2335 3745
8254 2423
447 10362
7289 709
6159 6009
2522 5939
4860 4658
3576 5929
7763 6623
6137 1849
9669 6135
1915 4905
3655 829
641 9876
5562 7957
8129 5390
8577 6351
7205 4573
10685 4692
7148 2137
1844 7135
2944 10707
1728 1517
318 5091
4067 1849
4768 10318
325 7230
6148 1165
1067 3987
3208 8516
9851 5955
2320 2467
3583 144
1558 8350
8818 9064
9210 1799
1790 3072
1256 5980
5259 2368
8117 315
7216 5561
7623 1238
348 6648
2827 1773
1241 5515
5939 3907
5385 9705
6548 9658
2700 1240
6869 7750
4861 3335
4136 9107
6036 9697
2832 4280
8749 908
10447 59
5637 8791
1901 4644
4235 10426
4231 5929
8826 8831
7656 6620
7909 242
183 1205
5976 2920
939 4328
315 206
8683 4230
1176 6366
2053 6366
3956 3186
4213 8733
1142 6448
6352 8802
3280 843
6104 3688
5034 7856
5699 4575
3630 6150
4367 5929
9679 8129
4773 2319
10008 2013
10398 1175
10276 5238
10427 3151
1570 6535
3715 3261
6360 8773
2272 10376
8517 5091
1567 5718
5714 330
7546 4129
9972 2512
9299 7707
1225 1002
688 7488
3125 5566
1892 2478
1206 5256
8636 335
7897 4508
9053 5388
10613 8189
1230 2210
2407 36
5276 6491
10570 3269
5514 7750
3630 3641
9401 9627
899 4860
8991 23
6443 3294
7942 1240
3539 8056
2895 4213
326 7339
1200 4231
8858 2147
1624 2852
6154 5545
3906 901
8249 6923
4982 3715
5346 306
9196 578
8120 10544
1191 1196
5199 3418
7339 7486
10221 7627
9526 1915
4731 6683
3418 1435
4418 348
4217 7230
3782 8792
2496 2508
357 1273
9647 9100
1235 6793
8368 8857
1238 1615
3546 1572
2517 641
308 3116
9474 1269
9937 459
1451 5566
10162 4331
5951 1228
6141 762
5971 5012
1757 1722
3205 2379
7391 9286
748 8486
4502 6975
410 2629
10544 322
6507 7480
8189 6286
5408 162
6200 7773
2210 9842
5566 3908
2247 1228
6395 106
3963 3418
8625 10232
3023 8189
10571 2640
10259 6289
3023 641
3583 4567
8632 6119
5423 3791
2279 2059
4131 5719
8269 2254
8367 1223
1641 3878
2280 9621
2152 3778
2321 8636
6141 8642
7851 3468
4601 7535
3208 8116
3037 404
2988 9042
7291 2898
1990 3865
8817 2544
641 1172
858 1191
4666 7290
2920 7215
9848 1228
439 10707
5091 8879
1171 1690
6125 2569
10147 1175
287 4776
2427 1726
3768 2804
299 7508
296 6316
1561 4810
10717 4998
4370 4732
10209 2774
5017 1364
2331 4259
8134 638
1225 6759
3984 5052
1941 7129
7444 1181
2827 8515
9287 5107
2827 5446
300 1179
762 8247
8252 2038
2006 8116
2241 184
1224 8448
2218 324
8496 8855
10428 7375
10386 9991
2319 4180
9588 6701
8812 9826
9039 6569
8382 8242
1219 7488
1519 760
3193 8819
7253 8517
2827 7188
10231 1485
6152 1199
4839 5895
1214 6152
3213 1181
3193 1150
6380 6930
2283 8810
449 6370
2592 1229
3190 4448
8409 8846
6036 5700
4861 5091
639 3778
7941 8886
4367 3280
8886 2828
7384 6645
3327 4839
10624 642
9329 7252
887 1215
2399 9526
743 3586
9570 1926
8709 6491
10434 2509
465 4567
5563 9562
9129 10435
669 301
9673 307
2802 7902
192 6739
8881 8886
8406 8817
10181 1081
6023 3991
9018 3072
8189 6314
2408 2537
8831 10712
3090 10097
2361 2276
5044 2704
9450 6007
79 4214
6918 326
5515 870
7489 5951
8820 216
5831 456
5472 315
1227 8953
1191 892
7643 5946
10199 1463
10643 2571
4121 7367
6491 10307
2648 8001
6785 8116
809 3654
7005 5831
8834 1453
10435 8923
8628 661
8406 1517
6539 3310
4076 335
2889 4128
325 9881
8075 9532
654 3208
4061 7581
1787 7251
8818 3999
10415 1198
6801 2987
10600 7291
7294 6489
7589 8940
7881 6148
8056 6135
8559 10184
3396 6016
7129 3599
5437 1443
638 5105
2210 4170
3125 2276
297 818
3715 2335
7483 6350
3297 5236
10488 1143
2648 6490
8925 1786
8116 5955
748 8075
8496 7234
1198 1179
936 8157
9101 6226
700 10269
3248 4937
10438 3193
1209 8837
6443 4332
77 7763
6215 7336
4905 3842
8138 6987
1910 4380
4282 7129
79 1198
3619 268
1198 7354
4917 5218
5056 3161
8269 7496
348 6363
9002 7489
1179 6830
6366 7027
1229 6154
6554 365
3752 8346
8872 8754
5370 619
5276 7945
9993 6372
5545 6529
4545 116
10095 3993
3208 1724
6036 4331
1356 1238
497 5272
7294 6624
10268 348
10362 6739
1568 8542
7581 8708
8350 3751
7517 4508
4067 8431
5563 8486
3269 1669
5487 4924
2419 580
2266 4037
7190 6277
3987 910
3332 10220
7768 6035
1143 1787
9433 10166
2730 289
1171 79
1172 7603
415 9236
9941 7501
2920 7603
1572 292
7743 572
365 2647
638 9794
3738 638
6709 2907
7339 4930
7129 1181
6691 10125
8453 1915
2219 10662
124 4952
4296 7055
2604 2178
5380 1078
414 2335
6953 9034
1790 5190
9298 1786
5986 2622
8486 10197
8843 8892
3777 7191
326 1427
6357 2153
5059 4293
7084 326
6055 2896
8948 357
2286 1202
3453 1632
3499 291
7920 3728
8232 843
10173 7421
5859 3989
638 103
3583 1582
1452 8749
1218 8189
4823 6615
1093 3280
8954 5080
6286 7784
9702 6618
1234 6456
10216 252
2457 3489
6269 5964
6152 1480
4128 5339
6784 1572
2612 5512
1233 4572
3509 9715
8825 8508
6359 3138
5752 4703
7369 10049
1241 1237
348 1720
2152 10162
8139 8843
7689 2951
5131 8364
256 2542
9696 3054
9040 2457
7005 3978
8486 5437
3507 1365
2716 642
3234 914
3329 8426
719 2599
3778 7581
5830 10335
1237 9002
6137 2516
5346 8056
1231 8835
3715 8321
6007 3583
8426 6802
5986 315
3906 9515
5545 2053
8952 8517
1072 1756
9521 6372
7445 1202
3877 1881
4861 1118
7584 1199
7169 1391
517 1966
3374 9992
7292 6152
9686 9579
4861 8919
9042 9171
10220 5286
10378 2265
722 8826
7534 1455
1499 7289
6642 9283
7985 1441
928 2126
2462 1231
5012 1606
7293 5398
507 8844
7635 7286
4935 6280
5415 6366
3161 8864
3268 4926
7327 2756
1113 10635
1197 4465
6956 280
10029 5751
5562 6928
868 9521
8929 3260
7291 5566
3116 273
3208 1942
8709 1144
6059 8831
8056 9316
9466 5487
6041 8733
1723 6519
8448 417
6422 10389
9185 8056
8828 3206
10086 8406
8577 8470
7065 7804
7627 7339
5180 3779
6434 10435
4297 7421
3510 1235
8534 1214
322 4407
8891 9970
4173 9604
7508 7908
5849 1238
2708 7580
5291 2244
7293 7247
10426 8950
317 4195
3509 906
995 7895
1199 342
325 3883
1790 9124
5040 7077
8855 8299
9433 1221
8526 4898
9239 7612
5462 4185
3907 6007
7494 5752
6314 9074
8137 7587
6525 7756
1427 5545
1082 9954
3920 7764
9649 5091
10378 9401
2206 478
305 9299
2261 3878
1095 1772
2712 347
318 3805
9844 4898
3690 7289
926 7617
872 1179
2064 8459
4172 7831
2337 8128
2923 2704
641 8142
7501 10587
9018 10149
7504 8496
10485 9820
619 8499
7804 3786
2704 6444
9120 2774
1361 8761
2900 8786
3743 3907
935 6636
7129 7286
9196 6620
8651 10197
7567 10123
4067 1198
1198 4630
8139 6286
3600 3615
8834 6366
5228 4259
4067 4098
7956 9189
9238 5768
8454 5390
9665 150
2325 8440
5830 9711
1915 8427
8830 144
2640 3156
4670 9286
5377 3960
337 5245
7259 3778
6145 225
10254 6211
1225 6535
1723 7486
7336 7746
8138 7494
3023 1888
9526 3331
4089 10462
8426 320
3475 1265
4396 6502
8000 5683
3489 5091
2053 1786
3730 315
155 2126
5374 1171
4263 8745
929 6055
4127 8871
356 7286
3028 5502
1225 9330
8178 760
1176 6427
5986 2342
7032 4880
10634 4903
1071 6840
6231 7506
10047 3419
3332 864
1905 2711
4129 330
6491 3489
8551 7743
1144 1192
3206 7277
3631 4268
4781 977
9450 5394
2493 3995
5053 6007
10135 7163
10303 760
7216 5986
4567 2206
9951 1223
1440 7309
4128 3715
2176 8200
1237 1493
1772 1427
6212 8011
1226 6369
6277 5711
10162 7501
1227 8843
4898 8169
3417 10354
939 7914
7569 10264
8585 6225
8846 1142
337 9195
8116 7089
8175 8709
9321 5709
2033 7074
10367 2018
10098 8894
5929 7748
8430 1412
6421 6490
31 6508
1192 9128
7293 3124
8512 8517
842 2539
9193 1849
6843 4067
5562 8829
2575 9299
1024 7501
4781 3244
641 1224
44 682
1225 3156
4898 1790
1787 2042
9448 1172
3280 8991
7769 780
7640 10435
1237 4277
232 6923
3513 8844
8242 5945
1369 10415
7533 10333
7574 9042
9649 2642
8593 664
8636 8544
6444 8620
9789 42
8551 4297
3600 1191
4440 7478
2538 667
6490 8273
5053 8392
1219 1179
7253 2154
5591 4942
2336 882
8826 4900
5292 4446
7978 3023
10633 7147
1786 2137
748 1175
1219 8508
4983 7409
10553 8448
9088 10365
7623 8486
8406 8759
9526 1038
3045 6307
5951 4246
2513 6356
6359 1215
5459 6410
5073 1205
5437 1876
9655 348
6046 6793
151 3404
1171 8075
8515 1228
10291 619
5411 2465
7457 5731
8733 1231
9129 6711
7643 1910
4989 7454
2047 134
8486 10243
6542 4879
8528 8826
1215 931
9052 8409
6529 3209
2062 9686
1234 10281
1327 3654
3189 7291
1093 4861
4026 5929
3576 6854
3703 9526
3848 1721
6940 4890
4046 8139
7806 2123
1269 7294
1230 4067
8860 398
2149 595
3371 675
8129 7501
2206 8542
10696 2307
858 2570
1063 702
7920 9458
1226 4963
8056 10484
4076 3020
2152 8825
637 8733
4423 1179
6461 7919
6975 1191
6491 97
417 1224
9937 9434
3191 9299
6289 10613
6491 10635
356 7886
1775 641
3193 9655
6696 6007
10220 2219
7229 1200
10221 3946
7685 1176
8849 998
3208 1171
6040 8040
5514 6508
10318 7795
5709 374
7353 4952
6007 10491
6714 3205
8721 1228
593 347
5544 8515
4125 1269
7421 8855
5700 2433
5040 9451
4123 10544
5831 3588
10001 909
8891 641
6955 3820
6165 1431
8733 3394
10280 3894
2339 2898
8516 320
9597 1951
9040 1209
10335 8117
9243 580
9653 852
1198 6608
641 3244
8189 10431
470 1194
8846 9240
3576 6466
2262 1238
10442 8820
2300 5081
6208 3151
7293 182
3703 1986
5327 77
7368 6494
5350 2319
6007 1790
1238 3466
1229 9375
3597 7643
2488 8816
4903 7536
3237 3243
1772 2648
7489 4370
7563 9800
7488 1231
7707 9919
6145 8590
1202 893
5059 4459
3204 2827
9357 5827
1226 478
8075 5363
4324 9042
7291 8308
10415 9117
5966 2884
8413 5637
8140 8738
6619 253
1143 9320
1849 6924
4770 7570
3987 9697
5073 156
7538 864
8619 7336
4333 6456
10070 3845
789 8527
4621 1478
2835 1063
858 5865
9572 5415
7293 2053
6406 5986
8705 6793
8797 1587
1926 6167
7658 3266
6264 5123
2802 7363
5276 1799
8609 9451
5170 4243
4067 242
6140 3206
1495 4126
3852 2934
7418 4200
2122 6573
3204 6369
9913 8990
1219 4215
3489 8057
2640 7129
1910 6793
3233 6490
10281 7245
5176 7748
8486 4067
1616 7190
5413 5548
6209 2825
3072 1113
4860 4866
9020 2793
6063 3623
6334 10717
668 8091
1176 1206
599 8426
2149 8085
5505 4418
1176 2971
8409 315
3926 822
2538 5870
2569 1937
4125 10544
5771 3123
3250 7686
2457 4864
965 7182
4515 3746
9974 5022
9636 302
9395 6372
5517 4268
2085 4633
2123 7612
3491 8381
6739 9605
619 8812
2240 642
1632 9429
9190 8835
8236 9621
8201 2161
2813 9435
4064 4125
156 6702
3716 10220
3491 6272
5849 1430
9075 9637
2311 2586
4375 8189
1278 357
6930 1191
10306 9042
7286 7560
4434 4150
8405 3090
9042 5010
9673 5073
3119 7670
641 6938
10085 7381
8807 1263
5373 5389
3908 1179
1785 2815
1616 4094
4076 701
6793 5165
401 3535
3121 1071
1171 7286
8843 5304
8129 8991
3685 8624
8544 6057
2570 9551
8517 4629
6450 8042
4861 7677
8508 10441
9807 2504
4042 7784
6017 2227
8828 7326
8201 4810
6896 3573
7763 1531
337 3154
7804 1089
1175 6148
8140 2474
1171 1084
8516 8368
6756 6975
10220 2064
7431 8261
5879 9604
5412 6522
1259 9069
314 1235
8426 5281
1192 4037
6135 1110
8092 7210
5002 79
2320 3206
4776 1926
9119 4214
6702 4902
8426 1209
7229 7522
3194 3619
6277 1084
2457 1091
2640 10428
7858 3208
2397 8502
8749 1719
692 77
306 1226
8056 3385
77 10036
1227 4247
413 9797
6787 5885
10315 1222
7546 1238
4458 8505
2901 6923
2587 2607
6613 3851
1430 7142
732 4922
10332 9019
4765 10435
9021 6623
5821 1053
892 561
3706 7506
2775 6119
9782 1849
1491 1441
8048 5210
8610 5563
1222 5203
10404 2274
7603 1717
1926 8321
2596 4969
8138 7770
1670 7915
1443 6690
5919 2822
8894 4616
9869 4069
1202 7750
7942 1987
4753 1428
7682 2292
5178 2663
8991 845
1608 4999
3908 456
7508 5407
5390 156
822 4538
4685 744
7508 3414
5929 8116
1849 10104
1229 1631
1463 6444
8719 7389
2443 8129
5881 1831
9972 5410
7766 8077
308 5929
5517 5045
8940 2569
2010 3090
4067 2821
8097 2900
6155 3778
320 9639
7982 4888
1909 3488
5498 1269
1892 7204
1171 10717
1791 5306
8822 4851
1463 7808
3374 893
3906 9893
7506 5303
6739 325
156 334
8116 3999
3930 9263
156 1202
8684 3715
9652 3072
4578 2439
6608 1095
1786 3185
6007 7831
1144 7712
10149 8610
1065 2652
7488 588
9124 1222
1915 4861
3520 7831
5986 8319
4356 6923
1430 1517
2537 5073
5831 1172
1572 8860
1462 8134
5933 4573
3332 5895
1821 8377
3905 4459
4183 3908
8478 467
4079 3508
252 71
5073 6891
10435 10651
250 5571
5039 7230
2605 3655
10223 14
4069 5939
1225 10415
10123 5997
7631 2645
6489 7129
10220 6490
1930 3190
1236 9177
4101 4289
7422 4861
7768 2897
5460 8515
8823 4667
7711 6891
435 1234
1917 1014
1172 1707
1226 638
1849 342
9361 10529
8570 746
8709 216
8018 354
9253 2156
7499 7640
9588 1730
10594 134
4128 4942
2210 5422
7489 6225
348 9138
4126 1517
2802 3838
4952 6081
405 6507
6152 1175
2473 1192
2127 7289
8092 5908
6154 8829
4143 6018
6228 2156
253 7995
2573 2900
5514 317
2206 3783
5398 1121
8320 2906
1234 9532
6208 1491
9073 1427
10428 3544
3956 1014
8225 9018
858 4385
6504 9972
8294 2919
8239 10426
185 9192
6768 7636
5281 3115
3794 3654
6119 7686
3716 9151
5385 10275
7294 9696
7223 77
6528 3280
3280 3318
317 9459
2137 9064
1219 8189
8031 1238
6932 6851
7234 5318
8431 318
324 928
7375 1158
9516 8409
1772 2812
8834 1491
10435 8367
7748 4135
5305 8689
303 5880
2383 2149
307 4776
2640 2804
9622 3164
3791 1392
10725 2640
7044 3535
10334 7129
3907 1364
5271 6491
4849 5437
8555 4334
8584 8406
16 7286
3282 3539
9193 7293
4765 6542
9485 324
1192 1202
8716 7903
2775 9910
6148 464
2920 5327
3588 3576
1240 8528
8093 6057
8825 3654
6203 5885
3592 9190
1145 1181
8826 1494
9636 1491
5514 3376
3752 2107
3844 2939
3908 4004
7496 2488
9547 8621
2827 9193
4214 3956
1231 2158
3280 654
1615 2827
2822 1198
1221 8508
1443 8893
6268 6219
6137 1535
10162 1229
2826 926
7804 9674
8189 10200
9058 4900
6265 7707
1862 9852
8351 748
2301 1790
3151 7488
5514 3956
9287 7916
348 6359
7294 8886
3507 7277
1197 5562
571 1615
6949 5043
10640 3770
7368 10435
1171 1798
8871 1624
8368 1199
2629 1813
3624 9517
1229 7508
950 2840
5859 9471
8264 9180
4274 2666
6436 6139
1735 3124
8835 1225
5562 8796
2586 4899
2917 1224
6153 1191
625 3754
10335 10243
5545 8352
10181 8196
2652 3499
7546 1199
2531 8426
8392 8129
5514 1172
7291 9018
10446 1225
10720 8056
2547 10389
8406 232
7129 2723
5829 9192
5885 8189
2802 4332
10455 9450
1191 365
1535 5269
6063 143
310 8417
4070 3238
7294 1171
8448 3151
8813 641
2889 6503
3533 7920
7501 1615
253 1815
3752 3840
10426 2158
1172 8427
3309 3023
253 1194
315 10696
2394 4702
10449 5199
2021 1225
1073 8541
2576 3315
3429 2277
2696 3568
760 10362
6548 3619
7445 2665
1229 9520
5240 155
2679 2457
9070 8056
3244 1165
7045 9636
8262 7801
5276 4069
4332 5234
2538 3290
3445 10034
9526 9876
9698 5093
8182 8746
10124 6007
331 1221
7250 1047
155 1442
347 600
10356 4037
8129 1205
2397 5079
94 1179
1615 8440
8886 9064
10149 2921
3851 41
315 1076
9848 6007
7129 3260
10051 2640
3346 8925
8458 8139
2471 302
9286 8368
9288 302
7287 5788
4978 4763
5636 682
3396 8720
8810 4905
1334 9526
4629 2848
7677 6829
1921 9057
3072 10191
10526 3749
7339 7291
3023 5515
5104 10135
7546 7807
7538 10724
5709 8844
5740 8352
1629 5293
845 8542
641 9299
74 8056
3429 6274
4878 5831
7735 6619
6782 5831
1175 6739
4903 3410
7285 8849
1171 2140
6040 8506
4127 6491
2640 10239
3280 9641
10613 6779
748 1753
434 10135
8480 977
2592 4573
2917 5637
9186 4101
1294 2961
5514 2628
6015 8866
3309 10333
1197 4519
7339 2537
8129 10281
7643 5281
9697 1533
8991 8179
2605 7920
1775 5459
6226 9991
9697 1224
7620 4690
2987 5932
1221 2572
1640 2544
5515 1063
1241 8684
3752 6869
3229 7804
2827 226
7506 8242
9919 3908
5750 4125
3256 6104
5878 4952
7583 7163
8137 10240
9993 4098
762 3329
1234 1786
1206 8508
3189 10191
6333 8409
4401 6952
9304 4861
10668 10431
7216 6269
8427 2018
2226 7743
3206 8116
5767 6489
7501 4421
2213 1241
9943 8592
7292 2846
3576 2272
3493 8409
10428 4851
10162 4718
5849 10544
2439 3749
9416 7089
4446 8544
713 9126
7286 2261
7033 8861
2798 1223
9883 8824
8940 1269
1443 1728
6683 8892
1238 3875
2920 8350
2179 9467
1175 10169
10201 8242
5460 3414
10418 9532
7801 2264
8426 71
3243 8132
5690 8864
2307 6829
7919 2959
9713 3749
2815 8409
6933 1181
4622 2799
1776 8825
5831 6821
8528 8511
5458 7154
4932 10397
7750 2822
3092 2335
8321 6793
4297 3079
8056 4716
3839 9798
8549 4161
1323 8502
8991 8409
1915 3491
7845 6589
9850 3167
2141 1202
8857 88
8238 5391
1228 10287
1238 3964
8174 4126
2131 8913
6570 348
5545 9118
901 6150
1192 5385
5234 10623
3166 2648
5257 8819
342 2279
253 2713
3703 10679
2622 322
9927 6350
2807 23
1898 3953
1160 4192
6897 10626
6144 1179
8183 4621
9148 2873
4381 7916
1785 5266
3489 5965
1386 7321
3489 8056
127 2364
5396 8406
2478 7581
4125 10389
10426 3969
8886 7997
4924 6749
6085 600
5093 9927
1384 807
5813 156
1926 638
2588 4622
8587 4809
2509 7849
1209 3280
4900 7295
6789 5514
2844 2846
864 3533
1221 326
7501 3964
7533 6007
2840 2846
348 4882
9311 155
2319 7241
8252 2486
315 6502
7012 2120
858 4693
3204 1491
2240 6063
5453 6739
4860 9526
8186 7523
931 5939
9698 3748
6103 8741
7456 346
280 2582
6212 9211
10641 4974
9039 963
4522 8263
520 1222
4458 5271
330 9519
9973 8129
638 768
7218 8404
1259 3182
5217 9307
8153 8506
1226 948
8831 2433
1849 845
4903 4504
2262 6619
2320 5849
6319 1453
4370 8821
2028 7129
8834 4567
2663 5872
789 4860
752 6448
6378 10303
6007 6369
4860 7555
6512 908
782 5406
8232 2837
9190 2157
1923 1813
2647 8829
320 6361
7643 1179
1063 403
6109 64
3718 10723
5929 2122
10232 3954
9823 3510
5396 9660
7291 4182
308 4674
8020 125
4112 8508
6135 6686
8406 2755
6943 7804
9347 1230
9189 6040
766 4128
9395 9388
7292 3164
6278 9913
10425 167
1234 8580
9996 8056
3785 6314
9298 2080
2759 585
3687 8138
10435 6476
9983 2899
8435 884
8056 4851
8835 2088
9190 4835
8184 9526
5409 3655
6232 8528
8871 1670
1191 9286
6168 6490
6145 1175
9233 9998
8752 8060
79 3115
1239 1175
5205 1196
3509 3861
1205 10435
2648 5242
9040 6314
2733 2206
7129 6152
3049 8691
2466 656
1202 3839
325 7562
8273 3576
9469 3328
9230 8131
348 9900
9828 10623
1943 3149
2178 5281
334 2135
10356 6164
7565 5951
5950 1240
3280 7491
8430 5951
4919 3002
8409 3993
893 3778
815 6253
9287 1228
6354 1175
8138 2215
3910 7612
2908 4127
7834 8855
1200 6489
2018 4617
6683 2740
1209 3205
4098 7229
5515 8866
7294 7504
1206 5341
599 5093
1536 10435
6490 1065
1199 7533
1537 641
8978 8426
6148 8810
1932 3263
8818 9120
9432 7914
2319 1222
3654 1334
7623 8431
307 8577
3241 1383
8834 7286
8129 4282
8496 7501
7018 1241
7129 1451
1241 6242
7533 3208
9695 9371
1926 6822
6558 5865
3205 4765
8090 2152
4537 8273
9579 3476
2628 1179
9871 4689
6406 4083
1172 10043
7971 5752
6384 10554
2122 9488
7966 8189
4523 682
8465 1143
10689 1223
7083 8855
5446 5566
9462 9526
1532 4719
5005 2813
811 273
8835 6361
2648 7746
2881 4846
6923 6782
7129 7658
678 8516
7486 9400
7315 9432
4101 10623
5702 7827
2112 2804
3907 2226
4026 1181
5560 2815
4673 9299
1221 9591
4393 9042
836 1725
2126 4578
2663 7831
8288 6457
10146 9435
1624 6019
613 6219
1477 192
1077 929
5251 2320
8835 1215
641 1237
1849 7645
308 3147
717 3267
3234 1175
10162 5849
5907 8528
303 1972
5515 5544
8140 9247
1075 5447
5218 2318
1229 2640
789 1175
6463 2542
8843 8280
365 4937
3013 5929
2010 4210
2920 3839
6087 5526
3529 2207
3280 1205
3056 9695
357 8644
3167 9021
359 6793
2918 1616
5276 6533
4294 4230
10428 9138
4925 2592
527 2535
2694 4213
7744 7292
1223 9129
5951 10335
8820 4215
7920 1686
10626 9210
5240 4628
156 5558
1874 7035
3028 1435
3362 1194
8056 930
7293 8486
2338 325
7968 1739
3151 7445
10134 4355
5563 1225
5722 9883
9642 7707
6707 118
1225 2516
641 4437
7758 7237
1172 4839
4922 982
730 9531
642 5566
5091 6783
7218 9195
1235 10015
1206 347
1075 514
8365 8620
908 8242
7549 8864
278 634
1172 1267
1544 2058
6061 8486
1269 2276
3374 6842
2538 6656
6181 1236
2155 2047
5377 8845
2486 7768
5396 8881
10578 8519
1263 3139
1194 5306
3383 5830
326 6898
5355 1206
6987 9789
9401 718
7977 909
342 5233
8486 3667
1225 9214
2827 8139
1334 8527
3267 2601
7491 782
8684 4573
6507 7557
8517 8826
661 2472
5276 4949
4617 8823
6289 2320
4370 3012
8528 8813
5281 6549
5522 1892
1143 1229
8137 4183
1229 7565
10712 5986
963 10409
6088 8232
2804 1191
1019 10428
7218 4457
4986 1229
9152 7426
4826 8201
7919 1231
4702 3715
2802 10335
7090 8129
7783 8759
4211 1905
8824 2803
3240 7286
5276 2301
7205 10299
9821 10625
7496 8448
1191 6702
1427 7663
10689 9870
3023 3243
9120 7283
8831 5939
1206 10451
662 9570
2045 8691
725 1452
858 3630
1783 2120
2571 10614
6619 582
7391 6490
9190 5323
4984 8232
1176 8684
4897 3782
1175 10418
7488 8825
1428 3193
1200 8321
7533 678
1653 3778
5599 1653
335 5824
10051 1226
4875 7916
2802 6734
2153 9215
5329 2147
1199 8116
6802 9299
7972 1453
641 2299
7292 7223
5371 8733
1253 641
9219 9513
641 5566
6542 638
8428 117
3416 9044
7793 6801
8577 1388
4123 9456
1202 1171
2029 3509
5183 1115
3489 1205
9397 8287
3843 1
9993 1772
7437 8991
1428 9511
6618 835
5880 3778
5821 3092
5964 588
8929 1183
7804 322
4210 691
858 414
77 4510
5856 9395
8823 7488
2388 3663
3666 8607
7421 7523
7285 8252
8421 1143
5396 8598
2242 10409
4067 6007
7533 4230
9120 7132
8035 7183
6463 1254
8392 6289
1171 5512
2817 2487
7768 3499
3438 1175
9251 457
9667 3622
6360 1079
3690 488
3429 3789
264 7916
741 6477
10299 995
638 447
5487 7336
4763 9848
322 7373
8824 5218
2849 8035
8835 7489
7036 2592
9175 8139
352 3351
7581 2210
1230 1206
2797 9655
8625 3374
4667 6036
869 1867
7685 1486
1113 5562
760 434
3421 8577
6135 8759
4067 8587
691 9449
2815 5545
1905 10456
6182 5566
8409 5114
5752 4075
5566 10428
5520 6137
6491 2702
2037 1176
1226 3240
6137 7339
3583 6945
2813 1219
5929 1388
1181 9434
7508 8858
1231 383
9992 8280
4775 7686
6706 1271
2551 9195
7367 2302
3850 7656
2342 4940
4230 5859
7675 6616
4126 4881
8923 4142
3544 557
6033 9294
1143 6506
9532 1624
318 9224
5515 5870
8759 10359
3124 7129
8448 3092
318 3206
93 1176
2272 5951
6104 3672
6530 8859
10220 8137
4248 8426
8886 3992
2466 2294
3387 10162
1537 2033
4358 4120
6017 7230
5545 449
9404 4702
9390 5156
10307 599
8380 2804
4952 3204
7286 4756
5234 8620
7755 997
3715 963
8829 3597
8931 8829
468 3508
9609 6529
5023 10332
8991 296
4914 9088
1772 6793
6016 4646
2827 1209
9117 2537
3943 5463
8691 1663
5247 6052
7277 8749
4973 7748
3908 5276
1439 4861
682 1698
1787 810
808 9823
4765 5544
2765 8812
1227 4883
3600 8819
678 7491
7501 5304
9390 8023
3630 4284
9387 9638
3146 6846
4776 7169
1222 637
4125 7648
172 9011
2640 7055
9501 170
5597 3848
1531 2113
4365 7627
9535 3788
9299 3124
1233 4006
8684 427
7755 410
2335 5350
7292 7627
7083 974
8950 8733
4904 8577
10544 1772
1209 296
1172 7819
1453 1198
9320 1498
4773 2206
2756 8263
6686 2608
7470 9185
8457 5563
2774 4918
5142 1344
5545 3489
9039 117
7217 10085
9627 9795
8075 2390
5636 322
8527 8117
1896 3157
1901 3973
5606 2759
3474 5520
1194 2276
10701 4289
5830 8828
10162 9734
8822 7339
8392 9046
8252 6351
2382 8454
1194 1237
1237 28
1145 8716
9491 8551
9042 7295
8889 5590
6344 6714
1445 7743
1517 2802
2277 6036
351 7488
3544 10244
2155 232
6686 8692
2592 6539
8116 9590
4567 2824
8368 5830
10435 6589
7797 6016
5751 2550
3322 8075
4289 5894
10570 6507
6873 3151
6490 3908
6209 10435
460 2866
7259 466
10441 845
9506 4942
4974 8075
8189 7538
1095 2512
1724 10303
6996 2870
9316 731
3660 3865
8835 8216
5859 3090
4078 6209
8823 9698
1168 3576
478 4952
4945 5691
2267 2433
3147 9090
9064 1844
8089 1870
1453 6154
6977 1790
7292 6007
8232 325
293 7919
3748 5398
7029 1926
4211 10049
6698 6923
4657 1171
8923 6278
4250 928
3156 2206
6732 7997
660 8551
6276 6489
6638 5962
4887 9520
9526 9350
765 8855
7292 1238
755 2549
3789 4974
3280 1222
5849 2822
5305 5276
8059 8913
3729 6148
7919 1063
8519 2490
7045 4873
7508 7488
6057 1197
3631 10307
7920 7491
5951 2056
8092 956
1561 4617
10009 9432
3684 8480
8515 6829
8690 10335
41 2262
7677 5406
4360 5396
7470 8831
9008 3908
864 17
4811 1723
5751 3737
3752 2279
7336 7074
9002 6148
9397 9636
2585 3282
1490 6118
8119 9996
6525 7720
2127 10533
8857 6168
8515 324
8526 7763
1172 10291
10335 5515
75 9404
3015 1227
7612 2890
8796 732
320 10148
8201 10648
10646 8129
6213 9478
2271 7293
10001 4037
2708 5033
9395 1234
9702 10408
2533 2466
2576 10408
5194 3572
2059 3136
2892 1514
1309 7486
129 4338
8135 3276
860 8855
2350 2907
156 6714
1921 1171
8763 326
4464 6646
8280 1365
1464 8812
3783 1196
8294 7010
5281 8449
1181 1168
1388 9927
1636 10435
1239 6549
253 8056
6154 3447
10442 3603
2430 7375
929 708
5929 1572
2466 8528
1179 3090
8096 1227
5010 9513
8835 1196
1081 8496
1239 9713
8886 3847
7623 1192
5473 5459
6007 8502
3206 7218
7363 965
6034 4327
6150 9657
5012 7339
6570 15
4282 10151
6559 638
3246 8225
8299 4233
10389 8201
2273 4633
6549 6507
8515 2206
5170 2774
9070 8619
474 5859
8834 2466
7291 1757
7291 8518
1215 6789
5514 9339
2845 7588
5136 8528
8690 6426
7504 724
7557 4621
9993 8291
1775 8624
5724 3882
1841 1071
2847 8409
5180 5276
3447 5379
1227 5929
6515 6430
9948 144
8518 7801
4156 9640
2177 4690
3156 2342
9616 318
1463 8431
5929 6137
1076 9900
836 4633
7570 8590
3784 9927
10702 10232
1226 4974
1179 4632
10162 4703
3877 7643
5032 3490
8632 10221
4826 6579
3491 2700
5281 7449
9698 1197
5753 3414
2380 1175
1224 8709
8380 4966
5831 836
1761 4230
7955 1544
7289 3418
8587 5062
79 4076
3012 2627
156 3387
10415 9023
1192 3282
3666 7501
8821 7445
8709 1625
4572 1205
6166 2835
2851 9046
6558 8137
302 2041
6934 1194
1261 7736
1225 9993
4756 2319
2131 2803
3882 6589
7089 6637
2147 45
7423 1233
7823 7218
1181 1459
1172 4078
9117 295
7229 3123
9698 8844
6930 320
7488 8502
8835 2276
4688 2320
1171 4130
587 3883
2360 9471
1241 1198
253 5929
2917 10472
10362 1561
3316 5386
3584 9286
7489 1857
8864 1219
5515 5566
5951 9499
5795 10010
7246 6746
6679 2537
9138 8829
5929 8933
4100 4552
8447 9182
820 1736
1120 5831
8709 852
8368 2467
8804 9142
6135 1172
1426 7294
4161 6040
466 7445
8508 5073
4688 8288
6673 3716
1222 6250
3489 9894
3777 1681
4166 1365
2276 1235
6923 1228
9955 8690
5251 6920
2061 8120
1798 4207
371 10544
1757 4125
4787 2609
7348 7763
104 2467
6617 9828
2457 8621
6905 2692
428 9454
861 3204
1567 661
6940 9993
2299 4864
1563 334
5292 2899
8500 7504
9387 3353
765 4195
2319 1565
5306 1228
8780 3267
1686 155
2875 3491
2368 4922
2342 3194
6589 10462
9120 10585
1811 1430
567 120
5233 1235
9307 2342
10319 2592
9622 6224
4571 8406
5397 3023
3151 10173
7230 3398
2954 9011
4826 10684
3228 8448
6528 595
9805 8616
6360 4671
5768 2253
662 1241
7329 6975
10301 1228
7750 7506
7581 3150
9532 6351
3050 10668
7770 9316
6366 6016
3499 8923
1240 1761
9320 478
2486 8075
1903 6574
7286 1237
127 6491
3241 8892
2342 7899
1616 1905
8075 2815
1255 7129
623 8496
7325 6505
347 1769
6007 3576
9654 5986
4118 3191
406 8516
2026 6016
6793 7496
8350 6289
9046 7264
8978 923
3181 8517
1233 2574
5523 194
6938 5062
3489 8998
3908 1192
8845 7294
2428 9848
10553 6549
4018 5481
1375 8551
2133 1235
4567 5859
9863 9018
4618 9786
6166 2320
4939 1240
1753 6036
8823 5140
4024 1438
8630 7995
5494 390
641 9932
1980 576
2252 3427
3737 3991
8129 9647
10568 9746
4668 3316
7658 1215
10653 86
995 5283
6603 86
2132 472
10415 9194
1491 9518
588 2090
3136 3396
1225 1544
8821 9570
7486 7280
6007 5218
2090 213
8736 3242
8506 3654
1176 4842
5947 748
5740 8517
341 6987
6390 3630
4760 3072
4647 9237
7218 8957
5010 1508
4880 2589
5514 3193
9055 1637
7561 8506
7445 1192
2571 10216
6038 308
5093 5275
2218 1786
7735 2121
6589 9053
5305 4125
6007 325
8512 9128
5240 336
365 3583
7501 6016
723 8117
326 9091
10435 10132
5844 1198
9621 2648
733 4137
2320 8189
1095 10384
9184 9387
8857 5753
8763 1191
870 3123
5986 3786
4924 4862
472 6086
1197 188
8427 4165
828 7488
1225 9299
2537 3158
4974 4098
5285 6154
1209 5710
3847 214
3044 5514
654 6061
5349 1066
10409 587
671 3280
405 8127
4324 7452
4360 8129
3331 2737
6655 326
8990 3124
8433 2053
8835 8137
45 3745
2798 6173
1772 6448
6677 5515
9002 6493
10162 1650
6747 6701
3280 3445
9288 9397
5859 1229
1237 10623
3705 6168
6455 342
4070 6528
7455 8684
5883 3848
5012 4076
5925 789
3244 2269
1241 4215
6528 7090
9654 8018
10304 1175
1238 641
1224 7486
1240 10717
860 5831
10074 4905
7083 4492
10009 7246
8544 641
4076 3328
6726 5398
5022 6372
2592 10287
2967 10435
3387 6137
5939 1199
7294 8858
8486 5367
8891 7779
7029 9068
4187 6617
2798 5073
322 4355
4248 3666
6987 3962
6255 3764
642 1817
2395 472
4657 6793
4119 1240
8134 324
2827 8312
1686 5514
10197 5854
6726 10435
2242 324
977 606
8189 6152
4703 4898
10679 3072
10451 8891
5422 9084
7768 8474
4333 2033
9579 5389
7557 3280
8502 5594
2847 5091
9828 183
2273 1386
2805 10624
8834 9014
8079 7259
7686 1202
5091 8204
9040 8409
6714 7435
6783 6784
8321 2504
4050 4214
5470 724
666 3072
7336 7847
6947 8904
5060 9910
2647 9518
8860 9175
1191 7791
1228 4677
1561 6228
2537 1735
8139 4297
7488 1818
8990 8189
7253 1739
1241 7920
182 7635
1181 1071
5929 1849
9286 631
3693 5252
7746 6743
10232 1788
818 7904
3976 7289
1544 5012
520 912
810 9210
3421 7286
8733 1230
6264 5031
1896 6491
3691 8302
5464 4861
5236 3267
6168 641
5870 8385
6955 6152
2862 2824
3090 9588
2298 4335
8426 5025
8431 195
1463 8886
8189 1790
748 6016
5768 6057
10355 2944
5199 5281
3507 2134
314 4952
5563 7083
3234 8285
6823 9948
4333 10217
3414 624
1544 7968
5739 7019
6491 1269
6220 7880
2155 5562
3296 1727
3963 8858
6549 5515
3640 3604
10435 3348
2276 7569
1716 3447
3209 7229
5830 7900
3387 9782
6148 401
1181 2622
6475 3353
8502 6366
7412 8846
5487 3703
4861 3749
931 8886
108 6617
8990 9588
155 7055
596 8607
5429 724
6745 3984
2640 4904
4069 342
2406 1735
8709 1228
600 348
8290 7746
8139 3474
9290 5276
6739 4331
1101 4155
1147 4125
2763 1179
10389 1269
6573 1000
308 328
6659 2840
641 4668
8825 9460
6881 5545
875 3121
3310 8855
7994 2802
9151 3273
5939 10158
1179 1515
10589 3686
748 3509
2108 1222
7779 7988
1786 9973
1200 3260
5929 3839
3956 1382
5499 9492
2872 2457
3588 357
3490 6830
5305 7592
638 5447
1221 8991
6542 9763
4629 8991
5396 325
600 8371
10164 3507
3193 878
4571 6059
3515 7540
1972 4128
10332 2903
3684 10148
8051 6987
7129 8553
4419 5723
7686 1215
2882 6525
3280 5515
3280 10449
5028 954
7742 5434
3956 3528
5281 3680
7736 9034
6366 8835
3583 7483
8352 8844
2397 3124
10435 3993
8987 5085
7129 9605
1772 1832
6552 4198
8049 2260
2902 3151
6277 6148
1235 2104
5305 6689
6490 5730
3781 2774
789 4924
5304 7746
3844 4125
2279 8866
1229 4573
6040 507
6487 7017
2053 1572
4703 6959
4139 1231
8709 9532
2640 637
188 10420
9189 7919
4230 4078
1891 1853
8528 8955
931 8830
351 8811
6372 8551
4952 6620
5988 1224
5928 8189
8829 6783
6989 2736
3183 3091
9816 7689
4127 2769
9042 315
6599 4575
1156 8537
8830 511
3490 9375
112 1680
949 3490
7259 10635
504 6824
6226 7743
5032 10623
5317 638
40 5831
1918 5520
5939 6683
337 2802
1221 5929
6139 9189
8823 455
4421 2807
8749 7009
7336 5859
5042 13
10312 1172
6209 9426
5590 9820
680 7590
7746 6853
1736 3280
9940 1256
522 1221
2689 1309
3608 7292
7344 8448
6644 5010
8886 908
8821 5305
10480 5346
1198 4259
4533 6444
1558 1183
5958 3436
3555 7804
3351 4768
1924 9611
2608 6359
170 10523
856 7496
9367 1198
357 3439
2273 2131
4571 6280
9294 7055
7129 1191
1248 8275
5391 8134
5752 8545
6200 9520
9634 8000
3471 1453
4677 8573
7025 8129
1739 8690
10220 6209
8551 8407
9120 8916
7264 8903
6154 4537
3704 3631
2924 2206
9287 9633
1215 1296
5281 325
2081 1240
5539 8893
6007 139
4699 6168
5951 1221
414 9219
8185 5568
6801 5946
9042 1995
678 6918
8991 6870
6940 5052
7344 4571
7735 8056
1165 8491
2628 523
7631 10717
5466 1332
4380 7229
6359 1839
6869 5986
2319 7769
4350 326
5515 317
2131 7658
4978 1181
1197 4231
1199 1181
3072 479
3699 1408
3544 5515
10131 320
4656 1179
3655 240
1822 7147
1181 646
7229 8683
4035 5939
4214 580
9403 10624
8587 3124
6686 8489
1653 1552
8390 2305
2006 1202
9954 809
348 314
6314 654
4926 4333
2225 1231
6285 3435
1895 2297
577 5252
8511 9484
3090 8486
5019 10235
2909 7763
8829 6621
4860 10463
8189 754
9368 334
2337 9195
8426 2116
5562 3222
7074 6999
1196 306
5152 583
1390 10696
9215 641
2457 3499
6137 6193
3517 10221
434 2537
241 188
7770 3092
8409 6618
9849 156
6361 9018
2261 7834
763 1814
3151 638
3374 1082
10162 6923
293 3115
4098 9120
8427 8691
8056 3371
318 6135
3571 5093
8406 2846
2226 9298
9910 10315
436 1181
4046 6620
2865 3583
5706 7489
5515 8889
7184 5073
8427 320
2512 7187
4370 5498
8242 10332
7339 4860
4130 8719
7504 1736
8855 2640
9955 10220
8520 8073
1222 6036
9903 8528
1191 9520
6676 1632
6457 9126
9579 515
4095 8797
8366 1858
7541 10485
7313 2570
2053 1144
1235 395
6369 6311
9697 7280
9895 8711
5986 71
6181 3636
2889 1786
2442 2131
1240 2137
3204 74
8138 9448
10304 1237
824 9673
8322 3156
10221 507
8480 2342
5731 914
5448 1891
1791 1933
2368 9526
1192 10162
365 729
127 8759
6422 4284
264 3631
8927 5515
7278 317
2140 10221
1171 10123
7805 8835
1209 8506
5437 9991
2774 6119
8861 8152
1199 2835
1237 8683
5514 5255
6491 1228
633 10274
8829 2728
6954 6289
3079 1849
5052 97
9900 9518
9039 6359
488 8499
7656 8409
8002 2593
5544 2987
2924 8409
8417 494
1221 1517
3154 6743
10245 4079
8518 6007
2846 5736
8493 4134
3090 1109
3205 1910
6152 6057
5437 9307
2833 4625
6148 7263
1099 2283
8823 402
5946 7293
3492 1291
9727 1205
843 1215
9895 1192
9599 8871
6487 430
2571 9509
326 1194
1224 1429
5337 2252
9400 1222
1023 3404
8825 8321
8147 1333
9458 2276
10264 1194
1434 322
2410 1241
170 7537
9877 5865
6208 5928
3147 4197
326 3778
2640 4534
3355 9021
8903 8140
8285 3404
2588 3414
7674 10435
3655 6643
8426 10712
8823 6359
2324 1631
7497 5277
4952 6671
5176 5514
7736 3778
3654 8796
1910 4668
766 2467
156 8508
10449 2065
638 1113
4161 10070
9084 3491
1196 6683
2206 3491
7292 5870
7339 2801
10717 2622
3746 8544
2279 10556
5885 8884
8367 9628
7315 3429
1353 2663
8855 1172
3718 1772
1789 7482
10428 2647
1159 2165
10053 3576
3280 979
5239 3595
8350 10307
3193 7065
3331 1156
1501 1086
9718 1229
941 7847
8621 3228
3124 7686
4657 5218
2776 7533
498 3090
9042 317
4123 6678
5894 3280
5398 8428
2827 5545
8409 1631
8551 9299
1175 5514
77 2923
927 5521
1218 2171
2396 1399
7603 5016
2242 7368
1172 8515
6372 7565
6007 10174
1192 478
8252 1237
1154 6723
183 10038
7055 2904
6400 8843
9128 8115
6447 1426
8101 9913
6162 9972
641 852
6656 320
2652 8825
1782 6549
654 1228
2647 5951
5419 8502
7886 1238
6137 1225
5303 7445
2302 2213
4826 6987
4816 2397
812 1969
6677 2538
334 5562
5338 8991
1198 7247
7631 1179
2053 8864
1926 5500
7292 7919
8091 7707
10668 1209
2157 3090
6617 2156
1113 2137
8169 1179
4625 357
8508 3683
4937 2937
638 10103
10009 4370
9022 6549
6148 8812
10217 7744
1215 5164
9928 5865
5929 8684
4861 4864
6330 1861
3892 6040
7517 523
8684 8273
6491 8709
4000 4484
8140 255
349 8528
7920 6525
5341 8709
7286 9866
1202 6834
6245 3206
5561 7897
1179 1222
2846 223
322 7563
7849 3602
7720 960
5512 1229
7623 8182
2337 118
3490 8930
8820 2629
5487 642
1429 1206
8138 1194
3864 2802
7293 7294
1455 2136
7230 77
6171 9403
638 252
2303 5844
4341 836
1735 2576
6366 9401
3663 10027
8252 7456
5929 7209
7477 8585
1927 1382
2800 4928
7508 6007
1990 8587
1787 1429
764 8860
638 8242
10413 3208
3655 8075
8528 1221
8813 8189
2574 5514
253 8140
2827 7537
8797 5440
3654 6506
7248 3684
2053 1228
4756 9120
775 6226
5233 2261
1237 4898
9698 156
7251 79
3904 1334
8140 8610
4776 8684
5486 4222
8733 1489
10418 9588
2640 5040
7065 1234
9870 3978
5460 9040
2332 8610
1384 5561
5472 8185
8796 6696
1019 4460
74 4866
5024 4409
6542 5566
9910 4132
6448 303
1205 1900
7849 1463
3167 3151
731 3123
2720 3372
2467 8426
1428 8849
7016 1179
9489 9513
9551 6491
6940 1172
1662 2654
1176 1171
1197 8287
3374 9674
907 8426
2268 1196
9647 2158
6615 6739
6286 9910
4070 1209
3398 7421
7678 1772
2501 7920
315 6382
4098 5653
4860 5716
7621 7657
8823 7292
1209 3296
360 3233
5850 2775
7089 1241
10334 7601
6998 8350
6240 8390
3644 5475
931 4621
9088 9910
3206 8116
10046 1192
1127 7293
7746 6529
6717 5510
3332 3125
121 1228
9118 1222
5496 10201
7393 2053
1179 10594
6993 9138
3228 2154
4366 9064
6143 6940
6700 9173
2358 2405
1238 5400
4224 9742
348 7406
10361 8506
7770 1144
6014 1234
318 1775
5986 2069
7428 2279
314 3136
1229 6697
5830 1739
642 1572
4860 6705
2739 1433
5515 6165
9395 8551
1171 4933
9859 8409
3631 365
4366 5564
4156 5318
8046 1191
10132 2543
4128 7210
3911 3182
839 6923
3396 2165
8129 10146
8353 10197
7291 10397
1282 3838
6007 9205
9299 2217
9701 6145
6489 307
9667 2866
839 4142
6714 3267
3154 4573
2013 2544
4070 4952
2906 2397
7508 2172
1261 4850
77 2299
8035 5566
9435 5073
8409 3588
3544 7394
3870 3242
2869 5524
7215 10428
5487 10299
8767 297
4811 4235
7044 4246
6360 8871
5566 3655
6359 1223
2840 661
5929 6506
10296 5792
8821 9519
8551 5398
9636 1059
3348 5717
6748 1172
2276 1181
8426 10569
3771 10456
5824 3090
2127 478
7129 2575
3414 6314
2457 3654
1790 5868
6710 317
1445 4331
6168 3963
4910 4078
5930 1223
7972 8174
6334 8553
10332 3576
641 8709
1175 5566
3181 1219
1014 9534
1849 6683
1926 7030
1144 8835
1982 8514
2126 314
4620 6085
8517 156
1791 156
8892 5073
463 724
2640 3234
6490 4981
3602 5463
9632 1237
8639 3142
1172 8717
1237 3437
3208 6518
3342 1491
3489 4900
1175 8719
330 6714
1111 9299
8486 10544
2531 1372
5010 1215
325 4776
9002 7496
8939 3749
4332 9621
10438 3309
6463 4938
1914 2443
8409 5396
5276 1491
4925 6696
1222 5929
8511 5135
9294 7736
5319 1179
8368 8891
9362 10538
9579 2832
7719 6989
4577 5566
7286 4858
8502 1616
661 10166
3758 9717
1611 7919
1083 6891
8252 336
3205 2640
8422 8361
2126 4510
4183 877
315 8279
6287 7830
3758 2380
2331 5459
3952 9696
1624 6154
1533 748
3956 1199
8821 1224
1024 3447
10032 7000
2293 1982
8466 1214
8409 434
7261 9540
1786 3798
1915 1205
638 1240
4575 10435
1206 9246
6620 2227
8871 921
5476 8313
9459 5885
10712 4125
9893 3151
6044 9526
9363 8189
4399 5559
3812 7543
8137 3984
9120 10717
5865 9089
2276 3778
1202 4183
9174 7065
823 4068
1869 1228
2380 1202
2170 1269
550 8142
348 6923
6359 9120
822 5544
6278 1238
1171 10594
10334 8683
8508 9572
3338 9547
2169 4434
5514 255
9173 5503
9563 8868
10691 2865
37 6617
8606 7745
10640 9652
1347 4191
1537 2240
5276 3781
5515 74
10176 8075
7089 167
2350 1064
916 6253
1175 6945
286 1179
7522 7230
3280 7331
9856 6508
9435 2695
1205 3908
10623 6201
9974 6803
3898 1233
8353 10395
1760 8409
8432 4213
2713 3737
1224 8092
8512 8426
2320 100
8238 4370
3489 1979
4127 619
10456 5459
9046 1241
1181 10148
10418 4995
4130 5325
1542 9485
6404 8890
1798 1227
1773 2128
10712 2581
1240 4903
8178 1362
1926 3280
8140 7009
7229 7601
6145 300
1453 9104
9316 7590
10243 3010
150 1257
8435 7129
7291 7486
7421 2428
8390 5515
2131 6014
8557 3657
3432 5859
8691 7795
1237 2276
1235 1197
4861 9401
7829 1110
3282 5319
10428 5562
8878 257
1231 4903
8759 6048
3359 3791
8056 10174
1175 2585
1235 6466
3193 4127
1209 10278
348 9875
10553 6008
8141 3965
1820 9064
5180 427
2622 5813
6137 9499
8854 1198
9120 257
5169 10112
4255 3374
1430 3597
221 9910
10698 2572
3185 4352
3684 1655
9111 2010
8431 822
5831 3544
241 9661
5305 3631
9972 2879
5863 7214
4703 6430
6534 2102
7801 2703
8691 2931
3234 3765
789 1083
633 6819
8788 4847
8893 1544
4130 2226
6946 10532
5722 7314
1464 1567
3777 9216
4776 8431
9974 10200
7501 3354
4213 8602
8004 8409
334 1238
5961 8252
10299 2920
10298 1202
4028 9058
1624 9526
2866 4036
4246 1108
3508 5939
1431 7471
8288 9478
1849 3653
326 1181
2433 7744
7635 6891
4303 5429
9656 9287
733 5986
4042 3156
1430 3732
2496 2265
8426 6145
5355 4904
889 3219
1227 337
6657 6640
8134 6923
9698 8812
6504 7636
4126 6656
1164 4864
3205 2331
4130 5831
2296 10420
5929 3438
748 430
3351 7129
1095 5929
1494 324
1572 3134
1926 1473
9156 2730
3417 8008
6379 8185
5059 8264
8189 273
6272 4377
1152 6782
5562 2264
10431 9381
10363 4702
7689 858
6793 1084
2647 4223
8242 4531
549 852
1224 6489
2158 6783
638 4619
3696 6715
5091 9909
8075 1509
4130 6284
6489 8056
4984 6038
1202 3572
6287 1772
5398 1171
7748 1219
4858 9042
4366 3889
1433 6015
1175 7920
9170 1197
9741 10435
4103 9534
5012 8929
1148 10304
6652 4851
6505 7636
2889 8821
3540 6885
3153 320
9011 3474
2592 9222
8506 638
8088 4543
4213 181
3616 1862
3684 569
4070 8404
1222 1223
62 2865
6542 8511
5794 5462
10544 1923
1238 2538
1957 3091
7025 317
2162 1176
2108 6137
4861 3851
7293 789
2904 2222
5534 79
8463 9704
4402 3419
3851 429
7533 4657
9240 1228
7030 4458
2241 315
6410 4572
2550 10303
1519 6662
1226 5769
4183 473
1164 253
8305 5593
3468 4934
3244 5563
8991 8056
6369 3636
3311 4898
9550 2849
4380 5545
172 9796
1945 6964
4675 3156
7748 3633
318 1615
5698 2154
3578 1535
10062 1624
4324 8892
458 1181
2846 5929
4929 7065
280 3012
6746 10463
478 660
3185 1223
9211 2068
5929 9926
1215 1505
1202 8855
3090 10709
9579 5986
9766 5233
9900 9897
6369 9090
9873 1599
3140 6562
7367 2034
5276 4069
9363 3481
8797 8986
6444 3204
10212 231
1235 3331
1205 4905
239 10163
8551 6955
2241 6007
1142 2240
2854 4460
654 301
5865 9120
4215 7230
4186 6314
5930 8733
3147 7643
1517 5039
2699 2224
5016 3301
7291 3182
9337 79
3822 9679
3621 3346
1240 4076
998 5539
5025 1192
6137 6815
2900 8319
3667 6970
139 466
2837 307
4731 9040
3468 1142
8893 7831
1199 4340
3387 6148
8488 3877
6165 144
8189 6451
9484 7025
10206 8939
8392 1653
4860 7797
3489 7689
10162 2889
4423 10431
3703 4391
8008 2310
9641 8479
1490 4918
4783 6468
4067 10033
2261 5073
10435 3282
1172 1240
600 7489
3193 7291
8564 5148
4900 8829
5010 1215
8823 308
1004 8692
322 1181
2550 6809
6982 1427
6505 8886
1849 1241
9021 1176
4495 186
10545 3317
4328 9433
7483 1093
404 8551
9930 3489
7634 1172
6351 1716
741 4324
5913 10299
4860 1506
2319 1013
7230 1612
8765 1778
4123 7490
3529 4213
5863 308
8321 1544
10435 10207
8610 7489
3851 1212
7501 1238
8771 9877
359 5305
9910 3631
1258 10182
9030 1571
8189 3154
10162 9120
1085 308
434 6148
6463 3441
1913 4566
7021 1183
682 6359
1191 7370
371 3208
662 3206
9926 3605
1615 1013
582 324
2571 2147
2261 4210
9557 9532
5794 5437
3621 6570
1365 1225
6589 3715
1231 8866
5742 2629
10318 1463
9762 324
6359 2813
480 10429
2033 1142
4735 7233
1572 2909
3115 961
8823 5449
8816 8486
113 4861
3572 7920
5059 5241
8473 9286
2722 3716
7367 2366
2691 8406
1442 1179
10426 2329
3073 8120
2989 4231
8508 6689
3705 2610
5859 4936
8928 587
5514 6139
4900 6614
4026 645
8551 2033
638 10436
2887 1095
7508 8506
9120 2131
7488 2277
8692 9419
308 6286
156 5929
4776 8516
8488 8030
4864 931
6458 10717
7919 8580
8829 3124
1202 6264
1070 2604
311 5504
10463 3090
10012 5415
858 1980
596 1160
61 2137
7735 8189
8093 1181
6148 5758
2730 7656
9120 8913
1903 8368
3668 6191
8134 2267
8567 2165
9120 1347
1668 3396
5636 6489
7919 9262
10221 2622
1179 10408
8881 2013
9657 1921
2837 5093
10009 8861
21 3380
1237 2320
3794 3193
3608 3092
5378 3204
5702 6276
4329 8177
6224 150
5120 7214
110 8892
2119 8149
1239 2439
1572 6507
4566 7216
8535 1176
3417 8517
6987 6343
2267 8035
7611 2569
10426 1197
1410 5281
690 4952
3374 8471
3123 7971
6359 3256
928 348
6016 7292
664 9655
8075 7291
1224 8846
4182 10669
8628 10009
2465 185
1399 4645
7754 10426
8426 320
5849 183
788 7715
6154 2576
523 3073
9063 6504
1977 960
3470 2347
10435 3774
2640 5091
5636 4078
9978 4719
2825 2512
1926 9222
5093 8817
3668 574
2802 2971
9363 5446
3447 4524
5386 6016
1268 5429
1730 21
6148 8138
3737 6507
9927 1431
6802 7090
255 5562
7489 8690
7501 5233
9733 8620
15 8975
7357 8683
7916 8859
7536 5563
2705 1181
5459 6361
1453 1192
8861 7768
5708 8406
3704 10149
9348 9298
7241 8143
9973 8409
1491 8829
5562 6721
9816 5398
3769 638
1229 3441
6554 1881
3958 8587
4242 3703
10306 2241
5300 1734
8990 10362
6017 6789
2229 4361
7508 325
9506 449
5951 1237
322 3568
9046 5328
5700 5446
2111 1827
6549 1197
2035 4327
1772 6240
9900 8486
7940 9382
293 7416
6366 326
1787 1229
8235 5012
4076 9240
10041 2846
5589 6152
1176 2127
3489 2640
1799 10162
2120 1172
5012 720
8843 10284
1176 8137
325 585
3315 638
8709 8866
1849 1221
8448 6683
7746 8871
3591 8528
748 404
5636 7631
8368 8816
6036 150
5494 4248
1239 3336
8512 4900
3878 5354
7487 8135
336 6871
2774 10332
6956 2640
7506 8169
2498 8486
2652 8991
9567 9931
1179 4974
3396 8823
833 6351
8843 10299
1926 1453
1171 2260
1824 8189
3897 326
2262 8940
9811 6289
325 3469
4069 7290
2176 6157
3848 1240
3123 4703
6873 7670
4538 7644
8516 5305
5276 1221
10245 4514
8620 1920
1845 1269
5729 77
2037 324
3019 3864
5929 10069
6427 1236
1209 10588
213 8274
440 4129
2881 4332
638 8138
4076 326
7054 4231
8056 2278
1194 10362
9101 8321
6723 7920
3208 9018
8823 1570
5463 2310
1205 4370
472 3662
4245 7245
932 2802
7055 2640
8137 319
9138 6155
6490 357
7743 7656
3839 5019
6289 1544
5752 4067
2945 2038
9047 4213
600 253
1205 10389
79 10305
3732 9554
1439 3786
2881 2532
7421 3089
6168 6334
2647 3362
3414 8508
8843 2952
9256 7538
7440 9579
6430 6219
10520 2881
9064 3124
6362 8368
8496 1248
8116 8406
5494 4297
5561 835
4952 8526
5895 1219
7339 296
8100 5637
3244 1757
6490 3463
9867 8889
9645 3643
864 2112
4271 8426
6589 308
8432 4128
2769 858
10166 1198
7635 2641
6720 1214
7286 1786
7681 6038
2846 2703
2137 7368
4247 6427
308 5868
6088 582
1153 7289
8829 6286
7251 10717
3792 6789
8409 1171
6215 1172
5366 3410
7643 7307
4680 7205
5228 3843
6989 8496
2253 10387
10217 1787
4861 1737
1071 10287
6152 1791
5460 1157
6489 2216
3123 9670
10152 3417
3544 3404
8609 6940
3906 6017
5320 7483
10220 1428
7748 1215
2247 9020
8859 8177
7498 7259
8929 2292
10220 9397
3499 2629
7368 4898
9232 3080
7682 8886
1197 8185
8002 7338
9299 6561
9120 5918
9848 9631
2101 9526
3597 5059
10321 8857
7187 7406
7475 4898
7289 6793
1197 1926
325 9204
4064 9284
8486 642
1179 7286
10387 10221
1693 6392
10200 8367
2018 1229
6489 218
9552 2322
600 8189
8056 3015
1171 4910
1990 8051
1241 4728
6618 1491
8470 255
1215 9401
4837 3414
120 1700
1228 357
2047 3234
1147 5510
2957 6871
10677 1215
6940 6636
9228 1202
7842 6372
6624 10384
8120 3512
7599 334
5395 5478
3977 8132
1080 2367
318 10333
7689 1191
4257 4974
5234 5929
8998 6964
2622 5566
7658 5831
5752 1926
3398 1698
3714 2889
3606 6008
3702 5389
8543 5501
7956 3655
8350 8646
1234 8194
8189 1491
6834 9573
10221 8843
7289 308
5852 3908
10374 6148
4396 10036
144 6007
8834 5818
5514 8281
10197 8826
6589 357
4023 8137
3456 7491
7975 7743
1790 5516
8823 6288
8406 2276
702 10243
2368 1165
3059 7055
3289 2568
10006 1227
8880 2636
10307 9604
6135 4485
6176 2605
317 143
7919 10181
6272 5010
9232 10572
8138 7656
10409 10037
7129 9579
9056 9530
7486 1202
2122 4513
3715 410
10395 9675
10209 9107
4765 1433
1925 7065
3656 7486
7293 79
7622 570
9418 1223
2640 6789
6726 2836
10030 550
5386 2397
10049 1227
6151 9195
8610 4276
10303 7525
5281 9022
3599 6549
1787 7357
2764 407
7746 2122
7746 9518
4938 5460
6038 6137
6219 3684
1970 4355
6366 8864
9974 1175
9647 7129
8281 1430
1181 2325
267 6208
3092 4129
4797 7055
9509 2640
9526 8894
8855 2031
4202 7580
4776 7546
2804 1901
5321 10281
3507 155
8864 8514
4126 1453
8201 10147
8117 5306
4468 1404
7018 128
7920 1164
845 1219
3208 10549
2802 7685
9905 9196
4702 322
8175 4932
7486 1205
3755 2517
10402 5017
2923 8752
4225 2024
4861 1430
5975 8269
1852 1529
8182 4130
10333 1241
8001 8129
6793 7354
4880 4861
8308 8128
7551 2640
3023 1227
7286 4213
2152 1231
1378 7337
2640 8812
10357 1222
10189 1231
3489 2889
7488 9329
1230 7294
2502 8515
4385 9698
5087 6135
1202 4069
6040 8508
6366 2919
3134 6366
9298 7290
7627 396
1175 2154
4384 4148
10540 9760
10584 3911
6007 8201
1191 1181
6277 6657
7229 155
8409 8082
1228 1176
7199 8829
1616 1334
1226 3335
1219 8056
3822 7496
8454 6558
1539 2493
4798 6234
5940 5803
8877 6834
6953 7750
6037 1799
9196 5010
5250 329
10147 8825
1064 1554
9211 692
8835 1234
5244 6702
326 3596
3396 10724
337 9676
10435 2487
2319 2886
255 8352
5218 253
569 3418
2135 7941
2797 4861
4504 1200
1241 3630
9448 1739
6148 6052
6162 8406
5859 3207
6007 5895
8502 8609
1144 7367
10134 8409
3172 9697
9124 2221
5030 10197
1221 8974
3186 4898
6070 4677
9124 6219
314 1875
9972 5894
10197 8829
3003 10221
10536 6137
3678 6349
6579 3752
2133 5031
8362 8684
8610 9384
6366 4675
3091 2252
5473 4395
3134 4776
6998 6657
1181 10613
10162 5991
5398 2517
3178 348
6306 928
2804 7506
2708 3966
1185 8721
8825 1671
7329 5710
2903 9517
2319 7455
7665 3417
1910 1197
1144 4924
2154 3234
5437 2663
10086 10712
9900 6401
6240 441
9193 4571
1229 1235
357 7242
5560 5939
2498 5276
8139 10416
10125 5947
1171 3092
7129 1233
5710 4913
2653 3186
1436 161
10243 5948
8824 1364
8800 7129
10097 9363
134 5767
1222 3156
8426 7656
2150 8827
2519 10384
2903 9042
7329 156
6289 7336
3806 1241
3240 596
4248 4214
6619 3599
4183 6489
9388 156
1240 9418
1554 5467
4409 1226
6256 1175
5752 9993
1528 1250
2730 7619
318 2053
1206 79
1430 4763
9368 6981
8709 9397
204 3591
3125 3509
2640 2298
7216 5954
1191 600
6427 10362
507 1940
7819 7583
2846 322
3519 1789
4333 4077
7603 4324
761 1219
7293 6389
209 3749
3044 5081
9321 1191
4801 8516
6942 5062
4874 4241
7581 1905
10539 8544
7494 8834
1430 1181
5951 2331
4533 908
9876 2851
4546 9111
7187 1544
6554 1223
3738 2154
5637 2846
5514 253
6394 2336
2846 8035
5923 5521
2206 8812
2252 4937
3791 5459
6504 337
7310 2358
682 10277
1221 6286
3842 10712
1495 9526
8826 9876
931 3280
4070 8886
6923 5481
9532 8406
2663 9926
3667 3668
7508 5460
1178 79
5218 4455
3138 3193
315 9926
2607 9909
7947 3630
10726 4771
4633 5909
6406 33
845 2273
4067 7831
9588 7216
3654 9752
8269 9240
1905 1271
1225 6507
6793 3114
8637 1426
342 1628
3631 6736
10485 7259
10243 7627
1737 7000
7129 6489
3179 8855
6219 325
6007 6489
6384 4861
9053 10182
2870 9421
1145 748
8749 6619
1427 2569
2329 6372
6165 1192
8321 1181
183 2178
7315 977
3151 2856
6466 322
12 6615
3749 2640
1444 9685
4125 9526
2889 8631
2691 8929
3600 9246
7339 7246
2268 2147
2206 10389
3054 307
4777 2502
7251 8426
8512 3778
914 9021
5396 5515
9972 2226
6443 1100
1901 7489
9205 1491
4280 6289
2550 6446
9910 8178
8368 7636
8511 6032
931 4183
4297 565
3844 1176
318 767
5599 6490
1155 1155
8773 2846
406 9175
1773 9690
2899 3703
325 85
8683 5385
6277 8189
10015 4604
8088 1235
6503 6242
1237 7147
1227 9876
583 2802
6822 5459
7187 3908
4077 1193
8127 7445
4789 5073
3273 2845
4860 9058
156 8849
4129 8502
1227 1192
7289 3082
3387 6135
8176 1205
1181 4939
1406 10720
1176 3738
5460 1502
8180 5831
7289 79
5226 7707
342 2262
4503 9588
2265 6314
8683 3926
8238 6360
782 7727
120 5751
253 3092
10726 9532
296 616
6491 9623
1529 584
3714 9120
6973 3233
9427 1240
2533 7245
8889 641
326 398
8849 5023
9526 6305
2206 10534
8855 9922
3951 4126
5385 1455
1199 8412
79 3838
1215 7456
7445 7352
9652 1773
10236 7583
8448 5545
4572 9090
3963 8409
5777 8181
642 4077
2837 9120
1624 9546
3233 7658
4776 9032
1235 1623
1229 2640
9287 3335
6796 5405
5187 3778
1231 152
2774 7129
5986 1240
8699 1365
4385 8709
6505 5831
3468 5514
4333 8843
2866 2605
336 5403
6744 1491
7291 4186
7311 3703
2889 6165
2906 4861
7696 1365
2622 2592
7159 9320
2594 8432
2157 3906
1233 7849
6209 3197
3282 4332
3489 4278
6778 2700
7148 5751
10097 1756
2883 4348
8178 641
3952 9659
9287 3329
8611 6383
7497 6306
7293 4399
9195 6619
7486 79
1112 7737
10332 5929
1494 5840
7646 1718
8426 1957
5545 5944
3635 5818
2538 5235
6962 858
8691 10420
3120 3572
978 1177
7246 8496
5025 6504
10299 4859
9357 1241
342 2708
8515 77
3166 10574
9955 1615
1921 1772
7354 4128
8522 10001
4076 5544
1240 4903
600 6830
6264 1590
1228 3715
1194 2592
188 8113
10220 10205
4168 4210
2512 3703
326 1558
4350 7294
1881 1453
9299 2030
3147 9433
7580 9172
1222 1156
7801 4494
1223 7289
6148 2776
1572 8426
1727 9215
315 8759
8620 9591
6145 4618
2735 307
1636 1849
10105 6620
1616 8709
9927 1179
5380 681
3260 318
2165 6209
8365 9876
1197 7216
1926 8116
8831 2802
6443 3906
9579 1269
4797 4860
4952 342
9579 2277
8574 2592
4214 1918
6713 587
5830 1915
5010 9833
10421 9547
296 6491
10435 2512
10449 5240
4776 314
6055 5545
4328 10147
6360 5520
5114 3789
8823 4567
342 8478
2446 7293
9521 3059
6369 5115
6549 9286
3077 7180
1554 4149
5190 7565
5929 10170
6793 2394
6007 4763
6289 8863
3907 2137
5929 7750
6549 6283
1230 637
2273 5234
3230 9434
10462 7643
8857 3441
3485 3154
7763 9430
2269 2651
2066 342
8829 6159
8409 280
9192 7904
7294 2804
8506 1707
5929 2342
5422 1437
1544 2640
4799 2920
7580 2713
4956 4691
4865 7251
6335 9657
2840 7187
4070 8508
5515 8511
6559 10696
1653 8140
1234 336
893 348
6154 10162
4566 1199
7015 7486
8894 1226
5566 2319
7735 3690
7731 1175
1085 5389
6306 6368
1196 4546
8590 8451
7964 2936
1926 7508
10220 8903
71 9120
4370 8858
9042 7055
5054 7892
6354 3429
5573 6528
595 315
7945 6153
7482 9430
7916 9558
5276 5831
2319 7533
4370 3020
8454 8831
6109 10430
325 2551
5544 6444
6289 6542
2730 7770
8690 8823
7376 3515
2476 8864
5789 8113
1197 7508
326 6784
9387 4293
9120 6036
10484 1226
6007 1444
10094 5234
10205 2127
3993 1555
8749 10162
7367 3720
5398 4681
8137 2270
2033 1222
444 293
3908 342
5317 6507
6239 789
326 8299
2221 256
1525 2640
8825 10269
5737 8551
1942 7415
9974 9178
8370 2155
7294 7286
6616 3091
928 1881
347 197
3441 6529
1202 241
1491 2154
3306 562
7374 10354
9226 883
8825 7229
7658 5005
8846 14
638 10159
3786 6726
10148 7854
5385 5939
7735 8410
193 8238
2457 4098
8528 1236
155 9531
6081 2298
6037 5929
6783 8035
320 7100
5188 365
8502 1172
5345 8035
6148 3014
638 7659
8486 3418
10162 1526
1223 5491
5714 4540
6723 5971
8928 253
7088 6137
4219 1901
10086 5276
1237 1191
6923 2533
9033 6714
10625 2774
7212 6104
5593 4617
2822 5636
7793 6951
4446 6930
7250 3156
7643 4952
8129 3715
6137 2057
1224 10074
1653 1175
5951 2316
10435 4900
7494 6549
1862 5701
308 8496
2846 7508
1192 2846
3591 80
6700 8406
8508 8718
9431 9579
9014 9196
1084 2010
1975 253
2126 7770
2569 7292
8392 414
1799 4657
3956 5831
6361 1156
3995 4446
1665 8621
1142 2380
3419 9558
4183 154
10185 6277
9087 1823
308 2767
2249 9972
8232 6359
7603 3150
7557 4473
2324 6751
357 1757
6334 3563
7247 4101
9346 1905
505 3154
8871 1426
1874 9480
8511 8108
860 2804
5251 6668
5306 8092
4842 5305
1881 5515
2279 7339
1219 9532
7315 1179
7941 5929
6148 3262
3791 3537
1156 7251
3927 2257
325 10226
2210 1358
10409 9816
578 908
1653 6016
4018 3206
3367 2813
2836 6145
5515 4781
7216 318
5589 10544
8056 9935
253 8189
8138 1196
5966 9040
4712 9460
9310 9227
6208 1171
6677 1524
1625 10132
6891 10307
6444 3906
3794 930
5338 9418
7557 1222
10186 6393
3654 9474
3156 10141
525 5494
2322 6696
10397 7292
3441 5073
5925 1361
2053 1222
2208 9532
414 10546
4652 4997
7384 9451
9782 8952
8190 2827
2319 3414
8426 4363
9177 1145
10314 7286
1229 1662
2550 410
8225 3654
93 8812
4227 6589
1230 1558
1739 8859
3791 1572
3206 5750
2398 7329
4871 7074
1371 8441
2537 6228
2647 1834
864 8889
6623 1227
5437 1517
7129 640
982 2774
9234 8349
2771 71
1419 5894
9098 6891
10446 642
3486 6793
2064 366
4398 9127
10578 10438
4425 9579
3261 1191
3583 6277
7580 1223
192 1369
10484 499
2079 352
10435 8511
1190 4693
155 156
4685 1222
5544 8892
1070 2538
7289 2649
5566 3463
1181 2640
8138 17
4086 357
136 1200
1329 3576
6362 9992
4215 5831
8544 293
1197 6286
2272 3387
3922 1239
2156 2206
3667 10149
4434 7292
10142 3147
816 253
6602 1926
8818 1334
1200 6793
71 7803
8324 74
3385 1227
127 6575
7294 9472
1933 1236
7743 2802
8 8137
10418 8056
10438 8844
1799 2592
4067 4183
8056 1914
5059 330
156 3600
3149 7291
269 7036
3916 186
4949 3908
1238 3685
264 7286
6103 7323
642 7450
10717 942
1453 3630
7456 1202
1172 2257
1412 6589
1219 334
5746 7129
9532 4103
7658 1228
2537 7101
7286 9144
2533 7259
10397 7627
2342 2923
5929 5514
1199 2700
10415 74
7736 6736
318 10264
9450 7897
5472 7893
3509 2828
6290 4937
3777 8619
10134 7329
315 10221
8508 2840
8823 5462
8522 150
9848 7354
5481 7601
6367 9021
1667 9532
4657 445
8691 1904
6427 2431
449 7491
760 661
6369 5702
1648 10149
8866 3310
1206 3264
6284 1575
4898 10243
6137 10459
9014 8829
8427 4573
9579 8834
9539 5180
3901 8551
2127 1175
8754 5947
5562 1083
9466 3401
4357 9040
9880 1199
579 620
6016 10720
1555 3583
1176 1982
1200 3705
10247 9368
8590 7230
5752 5544
4578 7293
3792 5363
858 6542
4018 8263
1377 2488
2241 2329
3204 7444
1557 7530
1231 8619
241 8350
9254 4760
3208 1171
8844 1192
9143 10570
2640 3782
7508 9120
2708 667
6456 1640
10123 6359
9532 4037
7643 6856
3509 2300
3329 8823
1240 7658
5180 2054
3202 6306
619 2827
3953 2467
1739 1237
7750 155
10277 2329
9908 9927
1416 4006
1621 8147
10428 10649
6549 642
5865 7750
1202 8120
1761 4324
6007 7768
5164 8486
6782 308
8672 8759
336 10460
3134 5976
5463 4247
7253 7351
7445 641
9204 3714
9053 1229
8636 1215
8449 8759
3151 8844
10378 1222
4156 9851
1099 492
3437 638
8887 4302
4622 4933
4717 267
6764 3570
8689 2302
6950 9642
4847 645
6444 8056
9790 8494
5885 8135
6491 3589
7658 8587
6600 5429
1790 2550
501 5091
318 6058
6599 2517
2315 7488
1905 2240
10435 8120
1176 2478
458 1191
1491 8125
5051 237
619 156
5752 4467
4859 9707
4613 3385
1822 4567
5389 6789
6359 2335
4114 3465
9053 1334
8349 7129
9517 2905
242 9673
6729 7580
706 9088
8464 231
9259 3851
1197 4714
10103 8516
10435 7182
6290 10332
8356 1233
5951 8368
991 8051
8817 326
2433 6897
8486 8448
7568 9040
4567 322
6918 3262
7388 7643
3546 8810
5283 7291
2364 9532
5514 4851
9040 5555
9036 9436
5928 8000
1491 2802
6137 3028
7294 2620
4443 922
91 2322
9649 3845
4952 3263
3204 1239
6361 2433
3392 8733
5397 8291
4334 2064
8826 9212
6260 4861
2640 3474
6168 9588
10054 4681
2177 8056
997 3138
3657 3507
7329 2382
8392 7643
1215 2438
10307 10232
1226 1642
4504 324
77 9991
10162 3783
5498 9005
9910 2903
5754 8360
3908 10397
928 5929
4147 1491
1932 2213
5251 3602
6227 10147
5459 8585
3282 6200
5281 319
336 5927
10397 3371
9363 8426
1452 8855
10697 1172
320 6962
4777 8737
10529 4954
618 1206
8409 8260
855 4098
1171 1365
3399 7229
1183 1238
3374 2332
641 5093
2466 1235
1488 1175
7569 10252
4284 317
9622 2013
5248 7294
1240 3156
1070 7832
3422 2033
5515 6923
8826 1094
4128 4166
1428 6007
1053 8496
9532 4985
7992 663
7425 5009
322 8826
10544 554
10221 5904
10717 3438
8610 6057
8857 10456
7735 7183
4022 1231
8410 8590
2940 8045
7329 3544
7016 342
3311 1227
221 8273
7920 8564
7491 3044
3156 4070
188 50
4735 3834
914 8390
9474 10362
8409 10570
2774 5849
8506 5830
10646 8632
1572 4816
8274 8823
1902 6793
6739 621
7919 6208
2246 7919
8759 8506
5464 3987
6016 1528
10399 4098
1428 2123
3070 6286
9884 1923
3773 2616
34 8759
8199 9597
1237 6987
9411 434
3851 303
9053 9403
5244 9434
885 5348
6137 1667
1179 10668
1060 9064
3419 10544
8512 8845
5514 2276
5012 10092
8759 9588
1739 513
1181 8811
2652 3164
9736 7193
4076 1235
3151 982
9937 6529
3755 1221
8991 6518
5398 3433
1196 9192
2290 8198
3716 1441
308 8864
2663 6152
8881 324
9214 6597
3498 2433
8471 4861
5563 155
308 5878
6362 6761
1228 9579
7315 10625
10507 8178
462 9138
1544 4925
8894 5849
1227 1205
1463 5992
4859 10428
10647 6914
8810 334
2469 1205
3655 1435
5176 8117
9654 5867
6345 8542
3794 2592
5520 1145
4952 7640
637 6624
1929 6681
4800 4231
1179 9136
3151 8486
2908 1926
324 5062
7904 8194
691 2108
9556 9803
7603 9848
10303 6505
1180 4231
356 10389
365 1544
334 4900
8388 7533
2663 9534
8845 7919
8056 1179
8134 6826
7832 10712
4243 3362
5561 9528
8325 6508
7682 4125
5562 10712
8542 124
9464 1240
6975 6048
1175 1238
2698 1787
1156 1205
1772 1091
3072 981
9665 8843
7378 5348
1488 3998
4130 4128
3280 6273
6168 4404
5636 6021
1921 1361
2253 9585
4903 4900
5281 3331
1233 7718
445 7055
7488 9518
1416 2920
1342 8506
7746 41
5808 1223
8886 1430
1240 8835
120 7349
6372 2628
1234 4271
9463 4871
1499 3552
7982 1226
253 6119
1271 6103
8893 5916
3508 3208
3193 9357
6108 10299
7343 1224
9149 1234
6682 10623
5986 596
1455 3877
1175 9974
10353 9286
7657 79
7920 5305
1179 8377
8454 6717
6962 961
4009 8518
4686 1907
3331 445
4898 5446
3273 5281
6168 9077
8516 320
5281 3993
1612 2319
4333 3847
110 10148
1176 3121
7581 6620
4776 5321
5929 5865
1926 6602
6036 1612
7656 6489
1143 8426
188 10095
7743 7908
3185 186
9190 5601
2648 6426
9698 9286
9643 2081
1680 9546
851 4918
7763 5252
8843 7305
7574 2759
4826 4578
4543 7533
9398 5514
1430 1695
6739 6735
10221 6078
8511 5169
1429 3752
5566 10047
9579 8406
188 5385
7410 4900
6057 2108
4102 1261
8819 7306
6379 916
1224 5186
960 9200
8829 3655
9435 7221
2322 1915
5824 5281
1241 3206
1182 9120
1028 2576
7604 10472
8542 2305
9357 7190
300 9735
4370 3136
3576 7548
6460 2622
7968 595
5334 3432
3204 2516
9316 9796
6200 3992
8684 7421
4619 3993
619 4125
324 7025
5768 7920
8690 4703
1158 1214
8417 8140
9897 1191
7845 1905
10436 8858
8409 5880
4396 2003
10570 3166
6242 7371
2533 1191
6225 347
8881 6783
4861 9012
1224 2292
3057 3489
6057 1630
8637 3655
10147 8139
4952 58
9972 4640
6458 1439
7328 6225
9824 4890
7226 1214
7216 2730
1221 3072
7292 9434
8322 8406
8892 5387
2176 8189
450 9711
3446 8835
241 8088
4231 1142
4067 253
7245 2137
6148 8709
7400 318
1148 671
1905 568
351 47
2827 6234
6712 8924
9868 1790
4765 10312
8861 605
7656 186
2889 8551
3191 3668
10717 2775
6866 1240
4125 7448
1171 4250
3282 967
8685 2457
6762 6954
10245 2721
2467 3509
1223 6410
6791 5276
4813 3644
6988 6793
1176 2329
8991 710
5390 7289
6038 8893
3151 3778
1485 3072
5951 9974
212 4215
6038 8542
6014 845
342 1773
5386 2045
9551 1222
2640 9021
2640 3749
5566 2360
8412 1063
4998 1849
8118 892
8610 3654
1199 713
3398 7251
5962 464
8893 9991
8503 1872
10245 8201
5887 7055
4123 6412
6838 2457
127 1175
2640 7772
4447 5386
3348 5359
4488 8551
6016 6640
8855 2607
9297 8189
9185 7755
1674 8551
6057 6228
2886 5027
7501 307
317 8488
5281 8129
10219 1181
490 1773
2642 5450
5951 4978
1239 5544
66 5276
3224 7025
1226 1914
8858 10435
7886 6490
8480 3782
2033 2640
4681 4018
2691 10450
3537 8684
8489 2716
9910 3778
1436 2080
4332 600
5233 6318
4714 5010
3178 4298
8489 2771
6504 3447
8886 3654
9042 8711
8844 1735
2628 5240
5091 6037
2158 1241
1176 1209
9526 7656
325 2703
1219 4935
1231 7445
4361 7779
9546 2513
7685 8410
281 6016
9833 2118
2663 4640
3553 2715
315 97
8138 6981
3154 10544
8817 1555
5351 9403
144 7484
6508 10266
2266 3850
9056 6165
1198 1463
5386 4156
1191 7291
7770 8448
8845 9504
6164 6021
1494 2415
156 2902
6649 6567
638 5685
6350 7250
156 5895
1200 3883
4861 9532
8834 8232
7028 9534
7583 6620
1225 7080
2467 2117
6241 9939
5824 4861
8285 1179
7263 10553
1228 6774
789 463
4939 2987
2281 6491
5368 1068
6190 308
6457 8891
6456 6830
7032 6756
6289 7289
6929 667
1175 8834
3240 9299
7129 3178
348 3532
3193 5949
7681 7129
1175 1200
9972 8139
8522 10414
8522 6618
6227 1901
9397 9707
1926 7574
7286 6037
6228 8796
6852 8368
7506 8089
1179 2322
2279 2018
8431 10435
459 1320
5023 5462
2771 9628
5598 3655
6137 10697
8841 325
3630 5262
8797 7075
3703 3778
4621 8129
6152 9696
5849 4860
4630 315
9468 2628
9120 3630
2267 4271
2837 4783
1915 9910
6802 4499
6494 332
1179 8993
4462 633
7849 1206
4636 278
1454 8390
8528 2804
678 9419
8238 7769
5545 2704
1786 2652
6923 9084
2083 9649
5953 1181
9815 5325
5524 7353
7055 8843
13 3206
1078 3703
3654 6219
3019 7750
2550 3206
1177 5636
365 9021
1234 10428
7748 3439
4860 10302
660 5144
1181 4156
8551 3845
1404 5831
9390 64
3909 6225
10435 6289
10238 1073
7656 10724
5887 1798
1200 7582
8823 2261
1088 8284
1226 9973
9877 8056
864 10513
7622 9054
10435 7920
357 1095
4622 8129
5385 8889
3325 6164
3204 10496
976 5459
6289 6658
5604 8894
4069 5566
1517 5019
8834 3124
753 10626
2493 1223
4446 8178
6601 2923
10435 5093
6278 3749
9285 2942
1430 6568
8859 10303
570 9955
7065 5515
2537 7129
426 7289
2342 1773
4850 3703
156 9797
7676 300
1234 1561
4781 2582
10131 1698
1435 1082
8177 9815
2305 9200
1191 3655
873 3441
6940 1235
2357 10428
8126 8136
5276 1142
2075 1874
1111 1268
88 9595
3715 8088
7504 7677
5544 7291
6940 6490
6692 245
7647 9190
361 2679
6148 9882
7831 1176
8573 8093
8506 88
780 3350
3256 4622
7424 10333
1095 661
3538 7441
3206 9935
6372 1558
4152 6360
6148 2218
7337 10438
1901 8448
361 10238
2714 1240
9284 5446
8075 3544
7920 637
3909 1385
707 8855
7583 365
1240 6007
3450 7538
9997 9002
6369 8986
6525 2131
4214 4078
8844 9672
6552 661
4037 1427
7501 1491
7293 7887
10420 7623
8796 3655
7919 3792
10114 8721
1192 1790
6490 2640
8857 8169
3782 845
7643 10328
219 3208
2457 5986
4573 4083
9448 4161
7483 4523
6239 9532
10428 9484
9532 4933
4526 7479
1572 871
9189 417
4921 9189
427 7288
1235 9955
5472 3362
9943 9126
7804 2504
8827 2500
1051 364
5437 7440
5105 10415
2647 10405
10723 8299
4860 8834
8 4127
9129 3879
2533 1776
130 8828
1171 6020
1874 2335
7471 4332
9815 5360
253 1536
10613 5811
325 6940
4705 10717
1224 5849
723 2467
10220 6830
10084 79
2165 1225
5859 2640
1369 5456
7986 4503
6975 7657
10123 9069
8564 1522
5562 2550
1006 10207
6323 8140
4619 2301
4070 9807
3167 8782
1772 6727
5162 2570
7763 1181
8620 638
7629 4622
6168 3700
7753 8844
1233 1698
638 4234
237 1113
8377 6289
6923 6852
2620 8878
2923 2039
7843 8621
7083 2924
8687 9433
8516 2568
2302 9434
2361 1249
322 8690
7623 2640
4048 1142
4527 8139
7795 1223
642 5543
2851 8426
7215 5112
2765 8239
1517 10635
10166 4246
5544 7803
1176 7218
5185 9014
6667 10553
10357 3333
3718 5928
5880 6548
3595 7216
21 836
6989 7549
4334 7294
1840 7055
4864 678
4693 4571
4345 8129
6379 7285
2159 253
1881 4329
2467 1071
2504 5701
6340 9043
5540 2804
4860 2799
1905 8035
2574 4289
5040 8426
1209 326
2880 2154
1228 4434
9851 6570
10672 6695
6490 2294
637 3211
9045 10197
8823 855
1221 10221
8620 7293
8368 7603
725 8196
10015 1666
3151 7580
2573 1902
8496 4477
4231 1240
3895 3441
3669 9588
3089 1230
4578 678
1206 3719
5069 981
9645 4085
3262 4150
5022 8189
6306 1790
4918 9697
3491 2127
4409 2135
2127 2942
6923 1441
8174 1926
3473 8866
3387 10588
584 7533
8427 7850
2433 6834
434 760
8117 2276
6696 1968
9783 1179
1202 1176
1791 8749
8820 4534
6234 79
5451 3624
2573 8749
1176 8148
6289 2443
432 1240
6137 4016
8075 2158
3020 1240
10429 7019
10586 7657
4924 3595
8821 4459
7289 9299
8459 908
5240 5849
317 8797
1142 2338
8902 5988
3689 2112
348 4108
5025 6673
9286 4952
8169 3751
930 2037
1440 9910
8140 5545
2525 5073
1517 1534
3851 1561
8825 8928
4861 1106
1176 9938
8201 753
5566 8181
10104 3872
2268 4123
9245 5030
2504 1222
9787 2320
6611 4124
1240 10131
3193 1227
9636 3597
4866 9435
2335 9242
6037 1235
5396 10698
6134 1463
7129 5460
7408 1798
7636 4860
4938 4628
6369 651
8527 6691
7919 5258
5367 1224
10062 7129
1491 10026
3877 6549
4143 8420
4069 10569
5554 1867
9532 2774
1223 9418
7805 211
4098 9390
3490 4898
7289 288
1143 8834
10712 71
6723 864
8177 287
1171 1505
1849 9505
10134 7508
4550 8403
9127 368
7658 405
10364 8835
5594 8683
4330 3012
6227 1826
1222 10209
8426 8427
6953 660
1200 8137
9111 7746
10412 9993
4125 170
3879 4188
4781 6242
672 4125
8820 320
1372 9655
1491 2622
4531 2352
2774 7090
5956 4900
6219 175
4243 5187
4068 326
303 8110
9125 5446
1002 5229
1237 4630
864 5234
9876 6154
8486 2614
8409 8471
2728 4860
8756 6139
4567 6424
6361 7230
9580 1347
307 1449
10640 219
8017 307
7812 6400
5032 7289
5462 3193
1770 6975
8056 1775
2332 9064
10685 10332
5012 1338
3331 6725
7352 8889
6489 9320
6817 8892
6956 8684
4082 1202
9719 3237
6134 2385
1274 5487
1631 9852
4736 2622
3293 3151
4810 4861
5519 4957
2147 10086
6123 6270
1171 7686
3621 1171
8449 406
9363 10055
2900 6317
1398 9696
1775 2534
2533 136
10104 9972
6549 9496
2374 8409
3331 3332
3138 120
4078 9129
1206 7489
6487 1881
2467 2307
2226 7750
3028 641
4121 5929
1798 10696
7289 1725
5397 4076
6486 10612
1231 4573
3752 6570
7420 3489
909 845
9517 4129
3167 6570
5803 8450
4215 6802
348 7367
1149 4546
7031 9177
4435 8238
8316 4673
3837 2501
9973 3331
4078 1453
4129 4342
5732 6089
8591 1179
3719 10449
2592 3777
7018 8709
6134 1093
7750 6289
318 3908
6491 253
1430 3115
8858 748
2296 5413
1179 6017
3080 9526
5515 348
7294 5881
4629 2155
7914 3242
5073 2504
8683 2319
1867 6392
9209 9401
6491 9344
4861 5507
904 10220
631 10275
9645 1202
5830 6801
7508 9450
7014 6735
6395 7421
2774 5555
8029 3208
748 6937
2163 8406
7229 4240
8857 10147
524 9992
7088 2866
4900 7916
10097 334
1615 1222
213 5819
2756 3280
1365 3355
3301 7083
3280 326
4924 3654
7015 1179
9871 9913
1910 6360
4949 4019
2259 1225
342 3023
7063 1079
9636 1720
6713 6940
5145 3808
2642 2686
7229 9490
8746 200
2213 7294
3464 3280
9571 8502
10540 661
5111 2775
7539 5129
7603 1179
2804 9284
768 156
3908 2383
1198 3387
2276 2277
2530 5943
1166 3655
9908 6137
6355 284
3469 5637
6489 1219
5398 8306
9974 10399
4497 1209
748 6359
8858 4533
7517 7656
1215 2242
2126 10356
8633 3508
6007 2320
1194 5009
9698 2929
2260 2081
1311 2276
4671 3189
1429 8239
2332 5544
8350 1181
1191 10518
8409 6705
8812 10553
2155 587
8299 7292
7566 9526
2837 1191
1926 8826
446 8512
3952 10446
6967 4076
5222 2072
2241 1219
7862 2882
3684 8844
10033 8451
6623 8544
3815 2516
5776 7421
3752 3752
5398 7202
6289 1240
5776 10389
5561 9450
4797 2335
2457 3963
2820 8232
7489 5686
7478 9228
3121 8831
760 4123
6808 2137
8120 748
6154 8825
6240 7243
7426 5859
5929 8826
2512 1849
460 9321
8512 8093
308 3310
3240 5281
1069 1491
1531 10509
7221 6472
6793 4903
3715 2903
6106 7736
6343 4370
9299 8252
2840 3544
7522 10195
1874 6361
1491 8843
4142 7768
315 5697
3433 4188
5446 3193
7763 9517
7744 2229
1241 10334
6427 410
8886 5960
347 8299
10717 1191
1453 1221
8692 8129
1429 6549
9014 2296
9286 2119
3539 5091
2537 4762
2775 10435
4789 1191
8155 7018
10706 1739
7259 3331
1194 3655
3117 836
6891 8587
3348 6351
6055 8845
6570 8823
9584 10507
8823 7857
10331 4900
4924 5251
9926 6137
8955 8928
8514 5073
8299 4699
7033 2847
3023 1764
3261 3604
7565 4657
5465 6491
325 5637
5472 6793
9299 3167
1198 4871
10570 6507
8749 173
9848 3136
8837 1200
325 5802
2802 1181
1787 1921
2276 1231
8390 2127
7505 1309
8117 4276
9298 5536
7488 308
2822 9053
307 3425
8577 8350
1222 7548
3261 1223
1214 3719
8252 1685
5198 2507
527 5107
2353 8719
5520 2342
2319 8813
4827 7216
8448 3080
10304 2425
661 6984
9513 6145
8837 6016
3151 6318
1209 8692
326 2864
9032 4860
1209 1719
8265 7995
8139 2270
1171 6168
2006 10420
1228 1311
7746 8511
7736 7506
582 4846
9532 3092
10176 2798
637 3668
6821 8127
3704 320
2975 5498
79 5929
3630 2895
8517 156
5028 6490
3738 7488
6899 1924
6152 10380
3572 8990
3794 403
8684 8486
1828 9973
10657 10699
9910 9974
3297 1463
3778 10647
773 1278
7229 9697
9262 3696
5472 403
6696 5033
1269 9029
734 3418
1393 7292
6490 1849
5951 5349
844 5899
8759 3151
2152 8812
7329 1179
8454 5386
4297 1632
6713 2276
5108 3749
9024 2457
1491 8534
9604 7546
3298 8368
8129 2757
7224 3262
9903 9511
5134 1227
1494 8512
6007 10613
2279 3631
9848 2156
9262 3839
8177 7329
6145 8448
9895 2799
334 8321
9670 8409
2533 6988
1836 1269
4098 5196
1179 8749
8410 8172
245 8860
4898 1176
9998 8825
8242 8931
6830 6400
5091 3092
7129 8835
9551 1202
1225 2352
7413 8269
10131 3703
9226 1176
5811 2846
6037 7197
638 6137
5514 10477
2813 5745
1269 3669
3906 8818
4942 5562
8861 7105
1223 10472
789 5566
7486 7348
4672 1798
8940 10384
8846 1478
2050 1172
1229 10247
7486 5010
6360 1463
6895 3851
9251 10097
3206 1776
2018 3487
1200 2774
1240 1413
6235 3193
3908 3489
1071 1624
7089 7743
8514 9518
1219 4434
5437 1929
229 10418
1726 10325
8252 9926
348 7291
1194 6366
7229 9435
1229 7242
6314 4679
2397 7989
7368 1228
2949 10335
8056 2793
5927 9599
8321 6489
7635 120
6286 6505
8845 2827
893 1369
3280 2905
1199 314
3191 5116
7743 4861
5081 4125
8238 4700
4736 5176
1849 8189
7794 7828
8090 9509
5929 7928
8502 899
3082 1179
9299 2157
2592 4666
7331 1923
7129 7129
2420 1236
9696 4860
3991 5520
6487 8486
10587 8709
7286 5514
5091 3731
8625 5940
2538 1241
10397 666
5012 4898
638 9579
6016 7743
5151 8392
6491 7201
6915 10415
4129 970
10334 4331
7180 10049
3615 7129
660 6570
4512 1787
1205 10435
6463 660
1494 8684
762 8502
5951 8677
8934 8749
3204 6339
2756 9087
8189 6145
4067 9921
7286 7743
3329 5951
1084 3752
5080 5770
320 9518
4932 1053
7065 5792
7396 10507
2147 2591
930 10009
4358 8755
7496 1181
4619 188
5776 2443
8359 1612
2774 8511
8225 1473
8113 5420
6134 8189
596 2266
7627 1429
3702 4446
1197 6570
2429 9203
1649 10227
1799 8078
3794 1624
5184 3023
5104 9042
3205 3576
10544 4668
9697 406
10649 6430
5515 3908
1228 7277
5505 10574
8120 8246
4655 1930
3194 9398
6793 308
4213 3092
3639 8078
4657 2161
6105 3154
2759 6082
3398 5709
6226 7065
5356 2730
6702 5395
5859 5859
1416 3280
10199 7587
2230 5555
1842 9591
1197 4922
4646 8380
5356 2946
6286 9716
7508 923
3906 6213
4130 7633
7612 1071
2445 7129
9623 3138
2889 3374
10684 2126
4006 10416
893 2680
1491 9597
5515 7496
4608 9469
10435 3783
5546 6232
2380 9694
1222 1229
71 652
6137 8515
7289 1464
1197 5276
1221 8261
8828 3975
7292 5368
8506 1223
1181 587
7228 9475
10098 1204
5193 8129
5370 3138
5859 121
2495 3365
9642 8864
6869 8185
5318 8818
8821 4396
1 10219
1162 3530
6264 1143
5093 959
1192 10374
10146 8450
3449 5276
6524 3777
3631 5637
6209 1235
2488 6168
9143 5027
1834 7561
1206 1171
1378 2271
2899 4127
1010 4331
6335 9877
8854 9002
6490 6894
1790 325
2762 5865
2297 1240
5566 6410
8431 7657
7920 1391
3908 365
3703 1628
8056 10413
2525 3489
406 3624
1214 1912
6923 6108
2497 3851
8177 9519
1735 2813
10624 1620
3371 7746
9214 2457
9910 1238
5509 9579
3167 446
3156 1176
5969 4297
661 4640
2332 5318
6923 9687
8512 6623
2437 1228
9591 7308
9904 1452
2504 8496
1762 720
6360 5976
1241 7230
10263 188
127 308
204 8390
6940 9520
3261 3597
8551 6930
10463 748
6227 3204
1864 8810
3630 172
1222 1224
9822 9042
1653 1653
336 3505
5257 8056
2715 9910
1175 10409
6057 6266
9195 2279
7259 10149
329 7196
3178 7612
1914 3954
6589 4652
8941 2640
1172 8619
10442 253
2493 8147
1171 9451
1239 8377
3419 2849
3767 4860
3899 7354
3683 3489
5276 7770
8096 9949
2397 5494
3438 8189
1444 5147
5459 1172
8813 10303
2648 10098
1194 1147
7294 1550
8056 9651
5962 2985
8368 8828
9188 4026
8056 4834
1227 2302
2617 8934
3392 4129
9591 355
9588 2329
3576 3156
10698 4446
5355 10368
6016 2277
914 7978
5352 1234
5561 7055
1171 2033
2706 1787
7344 7438
5568 7580
9286 10544
5831 312
7089 3156
8104 5566
2380 3282
6801 4360
6640 2640
6923 3429
2123 9286
9433 3772
6644 707
4938 4950
3489 8426
1190 7
3282 3990
10447 5460
6987 645
7423 8512
9451 1223
9970 6066
5188 7347
6123 3737
2761 5039
97 1181
9435 2804
7455 6040
6987 8055
6427 6930
8892 1632
6239 5939
5371 5719
6411 4841
4697 1311
9064 3982
3908 2512
4064 4498
2240 4685
2662 7354
322 6851
4735 4861
7469 855
8431 6438
3280 4297
8473 1980
6793 5051
4776 8829
3957 7083
7286 2360
6461 9739
2503 4442
1383 3329
6145 4861
1237 4881
1608 2299
4903 9063
5929 1143
7643 5815
6366 5242
6359 7750
9299 638
4984 4849
5939 9299
3911 1238
9907 8860
7277 879
1700 7501
10446 4125
5831 6789
3167 9120
10409 1192
10435 6549
6033 2680
4130 1399
2453 7445
1198 2830
7044 5931
6624 1926
2315 1787
1241 85
5191 638
3662 6154
10276 186
852 1361
8189 8232
4953 8279
5831 2756
1241 75
6059 271
6487 8810
8092 3630
282 5422
6154 1200
3188 8459
1830 292
9867 5831
7293 707
6823 8690
6957 8691
4236 654
7508 1175
6793 10510
8464 4149
5498 1172
5106 1365
1237 8826
8056 9333
10613 7627
3239 9074
1085 1775
2633 7508
614 3136
3838 1453
5073 852
4655 513
6154 8527
3151 4069
6 5514
5561 6137
9235 8849
8488 9088
6793 7635
1233 929
3171 3963
8894 8487
10668 8380
5710 1176
7916 2537
9506 10699
8718 8288
365 1798
8406 8002
8352 1219
3352 9900
6809 6829
9324 3765
6814 3262
10134 1491
1537 5390
8699 10409
8056 7489
4026 6314
10435 3123
1184 7501
7794 326
4578 2512
3912 6480
8939 4845
7075 1445
4247 7580
7486 7610
6007 3508
2919 5305
8796 6940
7508 6608
315 430
4293 4716
3732 2213
2929 2547
8189 6152
6152 7735
2154 10302
4347 7223
8893 2240
3467 4037
10435 10513
8262 4861
7286 6219
10456 1781
8177 1144
9418 8544
6148 1232
8797 88
2719 931
3944 144
1231 9988
7023 7055
908 6007
4157 1293
10333 748
6007 10001
10435 5850
2804 1221
347 9659
177 2611
417 3572
864 4563
3156 1112
8508 8835
6448 5459
1181 3687
6037 1517
2537 7182
10172 9649
8135 720
1643 449
1624 8502
6488 2240
4982 3044
10209 1455
9735 7643
2903 10613
5246 5494
8368 8317
6489 4064
2640 5281
1340 9521
2948 7656
4009 6008
101 2543
6712 6489
244 4850
1905 6348
7720 3089
6714 2920
4162 342
6928 333
3044 3746
9785 1209
6135 3878
1234 8590
322 7827
1494 10485
6789 126
6620 1778
347 10475
2640 1374
6148 1721
8791 7498
8893 6007
1735 8189
858 1221
979 10241
3866 10628
1199 8117
5566 5859
8496 1257
5051 3489
2207 2265
7356 4027
5986 7630
4461 1228
4861 2064
8826 9018
10699 6017
97 8711
1632 2840
1588 5235
8641 6054
9926 641
1455 3279
1206 7304
5515 9716
8713 277
8091 10068
1191 8299
3193 315
2291 4735
3204 10635
3786 8047
7508 1176
5907 1427
1200 8506
691 6491
263 8263
9190 3240
1181 5292
8825 3535
5234 8075
1426 8115
303 584
4839 9434
527 8091
410 9238
9547 1117
8581 10060
8252 3371
10553 1673
7643 5375
6695 3619
4072 2602
10306 6611
3782 2150
5636 5091
2573 5460
6168 1428
8991 8448
8174 9120
1194 347
2609 1103
7804 100
4129 3003
8054 5027
7747 1236
6834 776
7107 3329
5771 2919
9698 3913
5271 7739
1521 5542
816 2814
4702 4067
5939 8684
3997 5434
8189 9021
8002 8692
7304 2158
7627 7292
8684 6559
295 4214
10299 9388
5561 4134
1849 4988
7746 7656
10220 1171
2691 3329
9698 1069
8981 2581
8515 1181
3654 347
8409 10147
5986 7623
1256 1194
8691 5396
9650 1572
9588 7583
519 2932
427 4373
1179 1940
289 4213
2581 8141
2351 9475
1727 3839
4422 2840
10717 5396
3090 8879
9401 1179
2457 1858
2837 317
7459 10162
6399 4882
4434 7293
2663 8225
5752 1426
1926 1024
1510 8448
1171 9521
9517 9767
2663 2124
7330 48
6924 2269
9718 7752
9815 6405
10049 2258
9640 3204
1234 5398
5831 6258
4881 1175
8654 2053
4884 8389
2108 8595
5408 7246
1076 7438
6898 5376
2385 2301
914 4183
6906 3388
10209 6007
9848 8129
10001 5520
7246 3956
8359 3304
8409 1176
2150 566
3091 7819
5881 5065
7687 8322
4765 678
8483 3738
3521 10660
9927 1091
3669 6846
8813 8796
9284 3553
10442 10216
8835 6559
5986 1241
3720 4324
8361 3244
4479 5229
3606 5229
317 2210
2899 8174
315 325
4776 8257
1363 8684
4215 6527
5986 5855
9298 5042
7657 6784
10485 10399
5886 7627
3129 4214
1849 8816
3908 4374
1303 3725
9696 1158
3452 9398
7014 8890
8308 1428
3156 3092
1229 3256
3474 1205
79 9193
1880 8886
7719 1369
8505 3544
4657 4905
892 5180
1223 782
1231 6351
709 5341
2804 6015
731 3187
4898 3906
6989 5831
5008 259
9645 8652
3583 3297
2301 7250
9398 5786
6359 2048
3686 10456
417 2464
1228 7746
2919 1200
365 7339
79 7581
759 10320
272 7025
8427 1631
10356 9190
10494 10239
1206 7865
3544 1789
9229 3438
4385 2276
1462 654
223 1653
1010 6517
2830 357
7422 7192
3156 4951
9655 1064
3234 8845
7636 5012
1849 1206
1024 8861
4355 9138
7750 1977
5265 3208
5986 8619
5912 6055
5413 8409
7103 1364
3532 5281
4938 2178
1517 8684
8101 1225
3351 2976
1225 8564
7990 10153
1727 4640
2648 8823
4359 1491
9954 3192
1790 3260
6714 8056
4854 1787
9432 5276
8908 4718
1915 1241
5859 3267
9668 6747
155 323
6824 5595
9512 8169
315 6489
1199 9209
8056 9636
6278 4704
8825 7720
6783 75
2537 2049
6427 6577
7292 1355
7339 5053
5140 866
3208 2358
864 8535
7812 9786
8861 3193
8886 7259
7658 10237
4125 4209
121 2013
2261 5286
9193 3280
7289 8991
7804 2517
3704 156
9194 2827
9698 2517
1849 10712
4442 4905
7301 1199
7336 8718
8368 7219
7903 2898
3167 7019
2424 10544
3269 10684
5586 3873
8957 5027
8844 9650
7599 1200
6007 9002
7291 8683
1491 7350
2498 8881
3280 5091
3329 6813
5218 5222
747 5431
7291 144
8516 1241
6549 9004
1544 10206
3851 5304
4711 5355
7581 303
760 2538
3747 10303
3848 4932
2465 4898
3291 5384
4864 5234
6735 8410
1910 6145
155 8926
2033 8817
5636 2840
6683 97
7246 9317
2663 8544
5063 3666
2131 6219
8368 10009
3156 10304
2393 3355
1229 3508
1198 6822
9319 8279
1197 3434
1674 3842
4070 127
3042 3684
4365 7058
8824 3121
183 10206
7246 9895
5286 2154
8448 5545
2123 2120
2027 4113
10232 4098
1175 1142
5865 7057
978 9039
8088 7506
6286 2104
8611 9893
3244 637
1584 357
8692 3372
8117 6145
8426 10243
748 1037
6542 3205
4077 5281
6057 9559
6055 9999
641 4297
9997 2430
64 8390
1995 6161
2179 7001
10313 3260
2640 9882
9508 892
8812 9654
6017 10668
9211 9120
10435 3773
1225 8174
6467 2272
691 1426
3679 10181
514 5839
1487 5093
2846 5850
8170 4078
3441 2804
5539 8526
1181 9046
5831 8860
10149 10238
1373 2276
1455 2466
6490 8409
6219 1470
638 9820
2468 1905
2262 7825
2804 1799
8000 641
7623 1241
322 3418
7216 1494
4826 6306
1198 8286
10149 8301
4152 158
5258 3510
2260 1187
2137 10456
5726 2596
4297 5042
1209 3778
2003 5501
8819 8835
1209 2457
9621 6937
2682 10544
1219 4657
4213 5276
7488 8821
6365 3668
3644 3619
5281 7329
7352 7070
1222 6702
10625 8447
1990 2909
3138 322
3735 4018
7292 9495
1206 5504
2994 9563
5151 6601
5471 1175
5894 3844
3630 325
1236 7604
8178 5341
7004 721
8721 1269
1780 1555
3242 3583
10556 7620
2319 5894
8075 2047
1176 1175
1599 2425
7235 3631
9910 2537
7750 2035
1228 1175
6007 2082
320 638
1426 5566
4700 3397
322 7916
1175 2267
1385 4363
8075 1991
4782 205
7501 3532
4106 1231
9782 2569
3863 5742
8759 8228
150 8577
8866 8829
4857 1171
7129 10333
5522 5964
2307 6504
2384 5022
1309 8526
3777 8177
6015 7862
3123 1896
8866 9321
8991 9926
2166 9299
5929 9321
1238 2152
7129 7502
6617 2408
60 10678
2158 1426
8683 6152
5063 8733
3728 9368
4900 6822
2799 7720
10500 6602
10335 722
8733 342
8619 128
8917 9238
4677 4126
2162 7157
5268 7643
10429 4109
4861 8574
9089 5545
5248 6940
1228 4789
3348 1427
2439 5545
7779 4732
9547 5281
8112 8092
1790 748
4297 5520
691 1755
4069 993
1209 4183
476 7688
1234 5093
4070 4230
8075 7491
218 1509
326 8390
2902 7595
8421 7803
527 9425
9320 318
8486 5073
3151 678
7791 4029
273 661
1227 10053
1179 8923
2319 3715
4409 357
3768 2569
6592 9927
6490 10009
1879 6220
173 1179
2053 342
3404 4630
3684 2396
4693 5544
3664 2740
8759 7289
7538 4952
2206 9102
988 1921
3650 1790
8304 5218
4524 7286
4691 1225
4898 941
10303 155
6400 3670
10544 3705
2018 6538
1237 9178
4437 4640
7707 1666
6049 710
1790 4626
1222 4067
5356 2252
4130 1309
8240 9579
10115 7678
9320 4130
1235 1434
4931 1194
8991 3667
4938 3907
8506 3786
6491 5784
7921 2320
1212 6314
8828 5489
428 8173
10303 6883
6289 3543
8076 1271
10710 10409
8113 9370
332 661
10064 9115
7496 1085
6739 1238
8193 4098
2827 7797
2544 1922
9519 1990
7423 8835
6227 9649
1435 3158
2053 1227
9729 2467
7444 1736
5446 5544
3654 8091
10274 4282
2265 6895
8320 354
5752 3850
6264 1205
277 4881
7158 4941
6124 7482
10544 2827
9526 4330
7897 1197
2457 6057
1769 8816
7685 7291
2279 7548
7801 7581
7033 3123
2697 7129
7074 6135
2088 865
4918 1631
3269 1241
8189 4457
8440 6756
10712 6658
7643 10336
4681 8881
6923 2531
8518 7372
2335 5859
1176 2276
1737 5792
1915 7580
10312 8855
4067 760
6489 9858
1234 2728
4737 4437
2575 527
4937 7831
6793 7686
2640 1171
6807 5936
1798 1399
1930 1214
2105 8139
8835 1234
7450 5341
7250 4078
4854 8120
4703 8639
1874 6793
5545 10258
6444 1202
10163 5187
5318 644
4249 7736
5637 8321
2131 9002
7455 1238
8932 7603
1223 4567
308 9014
1305 5588
4446 8620
3055 261
3282 7286
6738 8392
6549 6154
7445 3786
4952 2835
3533 5904
4297 1772
1702 661
1215 7230
2167 10220
5951 4231
3417 6988
3400 1215
8129 1235
8991 10299
881 336
4860 7421
9477 1197
9210 5034
3208 8440
632 10377
5868 2815
3680 2498
8869 5093
182 8409
8542 682
10624 9895
2763 8350
8054 3242
121 10220
348 1733
5939 6617
6956 3374
9652 7849
8238 5306
6570 1874
8973 7229
5341 10435
760 1206
1223 2340
3204 1615
2302 2724
1827 1055
5904 3791
4047 6234
347 4247
9134 7336
2457 9621
9094 1491
5545 8406
4123 5330
1699 6007
1219 4770
8542 1235
2067 1200
619 641
9532 2504
3374 3544
2705 1113
8517 5010
1226 348
1181 3181
2360 4918
10103 5561
2466 6503
6288 2467
3280 1632
10717 5437
4069 9551
8610 4255
1173 7920
9304 6016
1176 8056
2711 6154
4640 3705
7656 7483
1600 1221
3854 403
10452 2280
8139 9838
8139 8954
6081 9519
5694 3768
8825 1821
9214 8834
6135 3374
435 6190
2320 9435
1198 3187
7796 2119
2250 156
6801 1555
7456 5429
8273 8353
1181 9526
1427 3655
1215 9299
3751 172
336 9120
1552 9532
8609 1171
1604 7709
1721 6782
7583 7316
1194 3754
3256 7291
9526 9435
5381 1786
325 6007
4922 6548
6400 4076
1561 4900
7462 6657
2538 966
954 3782
1525 1200
2352 9642
7763 9120
4129 9910
3228 8551
1175 641
10245 3026
6359 5752
843 8075
9722 8522
3204 8409
9795 6960
8350 7656
8261 9915
3070 8821
4405 2320
5841 410
1430 3908
6940 10543
2703 1233
3071 1165
7836 2253
2544 4078
5050 2648
660 8129
3749 943
9450 5515
845 6016
8325 5437
8350 6490
6038 4360
2870 204
7289 5077
1431 3204
7218 7804
2206 4098
3309 8506
2368 4864
4596 4187
3371 3205
74 651
2688 5305
9434 10539
600 1084
9499 1198
8692 2640
7562 4333
7286 1684
8991 640
10442 7746
2802 10307
9754 8846
9532 3280
118 3331
10626 10241
2428 7489
323 1179
4291 1349
2276 9636
3768 9621
10362 1196
8835 1282
7501 7968
4067 6148
325 7297
6490 1544
2804 5515
6834 8843
2728 5495
7546 1463
336 7329
6007 1209
1238 9226
5769 6057
6534 6518
1231 3387
1926 6491
4504 2206
8829 1682
1266 326
6286 4078
6656 304
1171 7289
4929 7421
5544 954
9991 1236
1219 3764
5831 6542
3507 6278
3123 2906
8225 10681
8901 8368
5962 7751
1851 8813
5041 731
10134 2276
5897 9431
2297 5870
8797 183
10683 1214
8709 2538
4165 2493
3432 3583
5389 2124
2643 1171
8502 1175
970 9651
10197 5276
1171 6361
1374 8515
8700 4194
3233 3206
9224 1194
3387 1179
9127 7799
1849 672
8512 6694
6040 1755
6923 8506
7444 4370
10625 2208
2924 5587
7016 1660
6137 660
103 4427
7989 8620
641 4289
8252 7044
308 6369
1257 2700
2828 5249
5682 8535
4567 3464
6151 1205
3631 4926
3089 3880
4234 2577
4514 10203
6392 9521
8972 10409
1172 4622
5814 2465
2177 1085
6217 5494
3387 748
2849 2171
620 9432
6949 1240
3260 2307
2010 4864
5705 908
1199 2538
8491 8090
7339 250
10361 3782
7479 6372
10449 5341
5038 2640
8031 867
4090 7805
1241 6036
5513 7522
2033 5636
8056 4878
5636 9124
476 10212
296 4565
600 143
9464 399
6988 1874
1039 324
1938 1427
2349 3092
3414 2815
8709 3604
7182 16
4390 347
5563 1181
10134 4385
6467 3012
6542 7098
71 9654
6182 6007
551 2153
1226 1222
7216 9152
342 3234
2094 7291
4567 6007
3326 6787
5374 1922
1514 6491
8564 8844
2983 10428
4078 8426
7745 3387
1165 6655
3908 8835
1185 1354
3570 8690
586 8056
914 527
7686 7043
5938 5395
5831 1205
318 9673
2528 4498
4860 2406
4617 6789
9458 3280
8201 6219
3154 10709
2640 4709
1018 3072
691 600
9093 5020
5606 3208
10087 2592
335 6623
5250 9650
10607 4451
4926 1624
1800 9521
8544 4864
79 8511
1664 7488
8137 3134
10429 860
4125 7627
7068 7627
1198 1910
10431 8973
2152 3615
9972 7516
8170 1175
392 8147
315 10166
7291 347
7283 3266
8189 6743
4676 322
8440 7577
5379 5390
8506 1152
7292 322
8844 8488
3448 7292
8054 7016
702 6726
660 3631
3020 5252
7746 6183
6589 10391
7293 6782
708 5520
4294 6007
1071 2879
4903 2569
9418 296
5093 3151
1225 5583
7294 5073
5986 5929
3360 5939
8823 3291
3280 2757
7374 7336
2720 3572
4776 666
3489 5437
7456 9867
9793 10009
5434 5951
3602 3429
4404 156
7253 6523
7768 748
7044 4776
5504 9626
7803 9393
2276 6542
829 8834
8075 6737
2420 8353
8742 2342
1241 8859
3385 6940
411 4926
1196 2865
6897 2730
4860 8530
7785 9991
5831 2539
10334 1880
9696 1202
9299 1225
4900 6714
7546 5588
10382 954
325 3714
5913 1272
6056 1615
1222 156
2248 3138
6427 2647
6642 4395
2958 1849
7060 1790
4365 10671
3091 8733
5859 2663
2815 5768
5929 7779
3194 5062
236 8448
348 1426
8088 9534
3414 10607
3438 4461
4076 1392
6491 7603
8864 5507
7920 8516
7294 4666
10429 5011
2272 3070
1278 5276
9467 10449
5562 7209
7435 937
1440 8991
2433 253
1334 4126
6739 4370
3827 5462
8417 4830
1209 3298
5021 2668
7830 5021
8812 347
324 2592
5281 1226
1229 6014
887 808
6826 9193
6789 2846
6154 3908
7623 6658
1791 8587
8882 6583
1205 1444
6224 1192
2033 10195
4522 7327
681 4126
1915 7020
71 4341
7823 1620
5369 9098
6148 79
5850 1858
10426 2137
9208 2211
6678 2092
7845 4126
5479 638
7292 1910
6736 748
8715 7543
1179 8281
10554 4210
1911 3019
4125 3280
1786 5139
414 4172
9252 10074
5291 6277
7289 1208
8426 6712
6038 8242
88 8605
4552 8075
1238 1172
7973 79
7247 9298
10220 324
3802 1172
3432 10274
1229 914
8932 2319
5916 5916
5250 713
8886 3714
3958 9101
1686 6891
347 5011
4127 300
1430 8481
1881 1179
7189 336
6274 1597
6081 9548
5412 5073
153 10626
6842 8688
6923 9299
4667 5973
9537 3205
3703 4967
9488 7593
5276 2917
4357 6962
4039 9588
8825 1171
4440 8142
6923 257
8486 836
7491 1206
9647 9299
4063 5545
10264 8991
5845 7841
2477 7292
1238 2653
3154 3163
6366 6443
2316 6715
8295 8517
5080 8454
2211 10162
5831 3851
4376 8508
1253 8111
7416 929
5744 9322
1237 1221
8075 1451
1334 3756
7689 5073
2774 8412
300 1235
8225 6190
2043 9567
5010 4127
5725 5341
3138 2708
2874 5939
253 6148
1175 2677
8743 8584
10333 6359
7232 1625
4765 8849
1171 9286
4493 4801
8749 77
7770 4449
3092 2120
8831 1306
6306 4552
6042 103
965 6829
4951 5218
258 1222
1234 3542
10224 10296
3012 10318
2329 7920
6558 8480
3924 281
3544 342
1857 8738
7456 7247
6608 6045
2537 5888
852 2127
1224 9588
2153 1237
2837 121
445 7253
2822 1099
8849 2486
8189 2774
3508 10626
6646 6286
1223 8169
6529 5831
1915 5852
2668 2123
8138 518
8117 8843
6450 3877
10194 8690
7421 10633
10625 2691
3746 1174
8831 6227
2795 1227
1616 3550
71 1172
1171 4600
325 4483
9631 97
1200 4378
9484 10043
3035 5929
6154 7581
641 3297
4330 8542
8177 8406
121 712
8733 10220
2774 8239
6007 347
1238 6979
2775 10235
2050 8813
1225 8390
4993 6033
311 1175
7391 1881
318 8831
8315 9910
2979 1361
5010 4887
5351 822
7421 9517
8426 1224
330 1222
523 9375
8821 7292
1643 6372
7538 3332
5964 7253
5223 1192
3530 7891
3752 6618
7643 3737
3699 1191
3258 1235
2759 4480
1191 6549
1269 4155
2774 10053
7456 10207
3313 4541
9286 4087
8790 7643
3782 7445
6064 3458
730 4052
3955 8139
3474 3409
9175 661
7204 1240
3964 2152
1491 7078
1192 2279
4332 1227
4070 5126
1231 6739
4943 8036
6542 10281
1926 1227
9672 4754
1221 208
6903 9240
1690 2122
8829 748
1972 10533
7612 1905
1238 6037
1225 2442
1739 1226
3208 5745
6469 1897
7293 2646
1081 5599
4350 9387
5404 8744
1200 6315
5951 9126
3851 7897
10279 10149
9870 9870
4010 5255
86 1192
1206 4928
77 1216
1662 2140
7557 6929
2630 7949
4078 1214
7247 79
10197 8075
4381 3878
3282 1624
2653 10123
2822 8321
5319 5545
5051 7105
1234 3789
10182 8137
4006 9588
7785 10097
3156 121
9190 10428
9156 7603
236 3260
5276 2692
8051 7491
7643 5546
10544 3715
5012 10384
981 1564
2904 2342
156 9120
4242 6255
6736 8940
8505 3317
7483 1172
1117 3906
1756 1206
3489 2320
8238 9064
10613 1065
281 1205
4074 10544
8544 3715
2592 2726
5870 1194
8426 6505
2342 5487
3329 3845
6490 1176
2395 3441
638 9643
2580 3907
7586 3715
6040 3057
8544 1675
3908 6490
10206 9431
7743 5752
2149 7757
3332 2336
4335 1191
4124 892
7297 3679
7609 3152
761 7656
97 2206
9923 10318
5562 7293
1319 135
293 7581
3193 3654
2573 2137
6940 365
121 7763
325 7766
2276 308
326 10243
1334 10081
8823 3375
967 5830
1567 4386
3093 4940
2053 5942
6154 8075
7496 1905
7374 2126
2846 470
5062 8975
324 9526
4201 347
4940 6988
6623 3090
7489 127
1200 10633
3956 4697
1791 2064
7501 6265
6733 127
3501 6266
7713 3703
10303 3777
4765 6702
5971 7286
1240 8835
5091 2162
8075 4900
858 7603
1757 74
4779 3070
8284 6570
4127 7637
7221 6379
4866 1846
7977 2364
746 3631
835 580
3329 3091
1772 5774
2265 1915
3311 1522
1423 5752
1238 4424
5562 1111
4923 5158
9195 5336
3297 10409
642 8407
2489 6369
7241 1169
6696 3781
1491 8189
7291 8595
5520 8544
3993 8056
6036 3838
253 3792
1790 6801
6410 9532
2663 681
8857 6490
4067 333
6620 1347
336 1194
5500 6360
7916 4064
5016 3544
10574 5515
7147 1194
10098 3280
9316 2665
2937 369
6228 7286
3263 8826
6814 5341
3142 3166
7291 4067
5952 2704
2709 3193
8864 9320
6623 4124
5107 2919
3541 9763
5200 998
7581 7457
9655 10208
4900 10719
3749 1142
7960 6007
5993 8591
1986 8868
5073 4410
1910 3736
1205 8232
7501 8255
8426 3642
4078 2320
405 1830
1165 10663
5041 1537
5012 6593
6430 253
6884 3151
9084 1422
5872 307
8823 1718
9509 9323
5986 4522
5487 4045
10145 5041
314 3188
9299 5357
8621 6948
10181 3417
1785 1199
10095 4128
8128 1454
3547 6145
8405 8991
7205 5391
710 4297
1773 6488
6154 1772
3854 584
10529 3291
5328 414
5052 8292
4125 2661
5500 3746
5939 7445
1113 3576
4612 1176
1849 7225
3179 1236
3749 8709
8823 4070
5948 5036
9299 3385
6081 365
4250 5398
3685 7656
1205 10221
10636 1886
1197 7381
7581 6987
1788 5929
5972 10398
8521 8709
325 2003
8768 99
8793 1227
5524 7055
4860 6891
10409 6456
3402 6570
9526 6306
640 4709
41 8843
3242 5825
1209 8189
8406 3848
637 4049
2813 10361
2267 3280
4716 3033
223 3243
8496 1223
7294 8353
2691 3544
2688 8368
3167 2206
5494 8225
8844 9850
4860 308
4968 10717
10169 5782
1465 9210
1905 6956
9531 4826
1926 10570
1181 1429
618 4076
39 1928
8351 9299
2804 10717
5276 3280
1909 4158
6427 2581
6620 10299
4702 3630
1443 8893
9919 2257
701 8866
10209 2628
9731 6270
10657 7910
268 6161
8075 6463
1807 7780
9418 5437
3538 6286
8855 2889
5986 3189
8189 6783
5497 5849
5939 2320
6039 5830
1799 1235
8406 8826
3208 1230
7587 5363
1188 4485
6937 8168
8939 2042
3645 3090
3385 402
3645 6608
5544 253
1854 1369
4142 9063
6340 8165
7215 8120
6134 642
6987 9517
6676 4415
5180 5072
7495 21
9200 3988
3090 2457
1227 7557
403 9450
8480 5986
116 3429
7636 342
253 7354
1378 6923
8826 6769
8225 3262
360 308
8189 10334
8592 5242
3206 4910
8117 6617
5162 7537
688 3508
2257 6361
7292 3984
3955 9299
4027 9175
1063 2568
7339 1181
8456 4077
9992 4181
10147 4069
6783 10243
1175 4127
2123 1407
3956 5407
7501 970
6506 4133
1234 8267
8823 303
4861 8637
5769 9233
7483 7508
682 156
843 1079
10696 2547
9873 8508
4404 3792
159 9532
1616 2389
9288 8406
187 6333
2936 4861
2592 8406
5566 9908
3339 4534
5690 7129
4449 656
2648 8169
2640 7978
5545 8843
7491 9518
641 6978
7129 8827
3138 4861
4951 9071
8129 2770
1413 1205
6670 1158
1095 320
4546 8189
5472 9858
4567 7336
9957 10027
651 775
7918 8890
7916 4879
1176 8826
7508 4826
6719 9193
6896 8491
2337 6265
10220 5691
1461 3206
5524 5986
3791 1647
8138 10667
10712 1199
3152 6678
4264 2276
2854 1222
6700 2837
5946 1223
5306 3005
1790 5909
5913 10639
1235 2123
1176 10361
1561 7508
8117 1208
3745 5386
8389 7342
4434 4350
7249 2467
2324 4645
1222 9546
5059 3208
1240 1224
2888 315
315 1171
326 10362
10049 3451
3631 347
8117 4476
4004 6785
1228 5636
5459 8917
8502 5053
2281 5180
5718 4125
10640 1453
308 8002
1428 5338
5637 6959
4861 9451
1787 638
4861 3703
7899 3320
308 1772
8720 6444
3297 8879
10318 2386
7811 7339
1176 2640
7247 7182
2852 4238
7604 6066
1791 8056
2648 3130
3822 892
1198 1238
6898 3631
2640 318
2543 7919
1172 9103
3174 7342
7496 6896
6058 64
2493 2215
10400 4038
2319 1515
7750 1494
5130 1171
10134 7289
79 9972
2210 6830
182 4360
6246 5519
303 10679
3206 1739
8864 3385
4861 8843
6007 1148
3426 10717
3542 2833
6714 2342
2645 8406
8178 3608
3149 2819
5059 8356
8229 1116
8991 3583
3404 5929
326 7336
10029 8843
1231 4260
6621 1198
9557 8091
156 5281
682 8991
9076 8426
1071 8035
4232 10409
1234 7501
7831 8823
4861 3311
1819 8733
160 3194
10397 8512
7743 3631
9518 1172
9649 5062
1905 5157
2703 7489
5281 337
1790 5180
1199 8797
2430 6145
852 3499
2592 3123
7229 3636
2640 7250
7488 6119
2503 2279
8526 6148
3882 156
3716 2663
8410 8483
5328 2851
4172 5478
4183 2739
6746 7205
8120 6168
9574 7293
7229 2240
3304 7567
7830 9239
7293 4430
5881 1494
2609 9507
6549 9701
2414 1200
9462 5396
8690 10293
10493 9710
1192 2719
1318 7685
7129 252
8834 2158
3204 9485
2504 10696
8506 447
1505 1241
5062 3228
10307 1787
8564 3998
8252 348
636 6112
1519 2902
1175 4450
4826 1558
8514 10148
7738 478
649 1240
1079 1174
1226 1175
7660 8139
10162 8368
2260 8426
206 4834
2592 5859
9719 8194
3518 2504
8511 10241
1224 2542
1915 10356
1143 6391
1859 8113
6842 10335
306 5394
1194 3234
6793 8189
5305 5002
3387 2881
4952 1209
4260 7214
6154 5563
5545 843
7030 3441
1309 6168
6558 4215
9571 1615
275 6356
7763 3134
4949 6145
2655 4937
1199 7916
7504 3375
8512 3136
4974 4380
3599 8784
1108 4068
1181 1012
7471 6148
3319 1179
2082 1241
3705 1234
10159 9589
2855 3452
8857 2126
6242 1651
1812 9395
7252 7129
6242 7251
8468 6363
5561 4834
7803 7508
10016 3876
3015 8417
6234 1339
7129 7533
2846 845
4861 6369
998 2319
3548 5973
156 7517
8624 4098
8928 638
9345 1202
7286 4324
4127 7371
9526 1209
10428 9956
1198 4324
8767 8953
5291 4950
2755 5423
1305 4709
64 7315
8701 2550
1181 1615
5824 7329
4611 1202
6489 10172
7289 10544
3123 7489
3228 7293
8991 6784
4629 4030
748 4069
1874 1228
348 4077
10354 7251
5815 5091
7218 3489
5673 2708
9039 4459
1176 593
1084 185
1197 5994
9298 7623
8056 5276
9114 7750
1197 8119
1721 5269
9532 3654
10708 2013
852 8835
5472 5929
3439 10409
1235 8189
4126 1175
5297 7594
3501 8850
3782 2248
9227 7494
1206 4903
1526 74
1815 9294
1175 5520
968 7236
2544 3642
3029 4064
2167 10670
3090 8991
5885 3138
3631 4355
238 4181
1198 1491
8189 336
320 10086
1554 7767
3929 8443
5487 3734
5357 2516
490 6259
8843 10418
10245 1156
1161 9507
10507 6007
5936 8511
4903 8871
7286 2802
8843 1197
1227 9069
6714 3377
7129 4714
7743 5929
7746 8683
4214 314
4887 2276
10254 6331
2251 5324
694 2592
8830 4213
4331 3123
4156 8859
348 8849
6988 5012
1846 1185
3130 2438
6115 8854
3346 3518
7656 5008
10277 3583
474 10116
8834 7391
9194 4952
6286 8201
5514 6782
1494 7743
7656 810
9403 1944
4221 4418
3090 6190
10624 10037
3438 8138
7055 3539
6925 6444
7293 1447
5189 3193
1501 4221
4127 2270
3655 7627
6897 4622
5276 186
303 9779
7767 7066
10337 7129
7129 5460
7293 4903
1037 315
7329 4124
5871 1198
1053 8361
10472 1144
10029 5986
4776 8831
2300 224
8818 3975
6487 402
1719 3594
10264 6690
9849 7148
4008 1235
3213 8056
4264 4898
2777 8976
6548 6113
7635 10087
4902 10334
10450 8886
6980 76
6542 7422
8830 315
3310 6520
206 9970
8941 9518
1024 732
3350 2268
9559 1199
3297 4546
788 1235
1221 1413
8232 8093
6142 2575
8392 3260
4580 3827
6360 6081
7825 8823
3645 1226
2005 7129
1653 4285
4952 2513
2538 6007
6987 8368
8573 3703
3716 3009
7603 7940
1453 5939
7445 9828
276 5999
7065 8138
10435 3193
6165 5276
7169 5970
3930 1227
8522 180
5566 1224
8625 10176
9621 1234
10371 6491
4324 4076
7339 8592
2754 8178
6801 308
748 2152
2303 6400
5752 1226
9599 4861
7919 7743
5992 8511
1825 8517
2446 8407
10713 10409
3783 6923
3433 351
170 3136
3591 8263
1253 6589
1180 1151
4702 7496
7500 8750
6427 2380
6225 8412
3519 2713
6361 5080
9844 10389
4887 8954
9042 2952
7743 3811
3754 280
1191 7951
7770 3748
3121 8991
56 2227
315 10303
554 8137
9152 3956
1791 4706
3957 1039
1372 1215
2166 5396
8320 893
1176 3838
2804 2804
1591 10606
4183 1779
1926 2137
5544 6701
332 4459
1823 3138
10242 3261
1229 2594
1328 7859
3572 6148
6545 1236
7584 5566
7423 10435
8056 7251
998 4850
1160 5024
2389 5562
3263 8746
1172 1820
5563 4289
706 5562
4567 10556
7483 10137
2405 1881
6793 3124
9128 8515
2630 6898
4098 8527
4157 9656
5303 357
8140 1491
4007 237
96 6148
4042 9787
6491 8406
2888 7259
709 6226
5535 8561
7445 5741
2544 8810
9461 5562
4125 5276
4126 2305
7846 236
174 6239
4861 8445
5580 6542
5566 10209
2279 6162
4763 7750
1205 7336
322 3294
2430 8929
1969 8823
3348 2802
8709 1606
1240 6057
7522 7023
2006 6549
4860 7496
1231 3439
4127 1228
5544 4615
2628 8625
8361 9021
8242 8825
1235 640
6351 1517
320 7289
2903 357
8263 7920
10694 3007
5075 2952
4978 7129
6144 2434
9395 2137
2817 4518
1214 10475
8683 7103
8620 10141
2127 7491
10698 8975
3544 4001
9069 6372
1181 4033
7291 10408
5544 4964
8406 3214
5185 8012
675 10507
5905 1426
9042 7627
293 1235
3154 2005
9485 6007
3473 4297
6658 9704
3996 6456
5831 3746
7658 9532
6490 7746
5929 4810
8826 5909
7581 7746
5831 4037
13 318
7744 3437
2176 5929
8712 10116
4067 8201
7186 8516
1226 1181
6361 9156
3907 3619
8448 7562
1790 156
3489 5091
703 4776
6739 8189
3329 9357
1833 6351
9120 9223
2158 1653
8368 7773
7336 9591
661 7329
8692 8406
478 9211
1205 136
3387 6549
10484 4067
7640 6873
2833 6619
6037 5112
3716 2645
8149 8516
4005 9070
8609 2147
8796 5073
8625 8810
1200 8169
8797 7581
4617 3827
2061 580
7508 929
10027 8709
2919 3150
315 1181
6802 4415
293 6465
9697 7410
1453 1653
6558 600
1206 3051
8782 1225
4333 4416
1231 8406
10162 6372
8811 8709
6057 7354
2147 1081
3536 144
9320 10435
9807 10435
4078 1226
1555 3908
2630 9602
1085 7404
5346 4123
7129 5514
8954 10435
7336 2053
1905 8822
5361 7747
6139 8810
5276 2493
3843 10318
10690 1200
9226 5720
6598 7603
300 107
10181 1002
4826 3703
7345 8237
8602 337
3337 8417
8201 6152
7038 8035
3138 3620
6400 2266
5948 1265
2010 186
8035 8834
3310 1197
2050 3167
1213 8653
8823 5515
8056 1225
3782 2021
6359 3167
5697 4709
1777 10686
7549 8834
155 7083
864 1154
8861 9591
8515 4952
5446 2430
6257 2501
7096 9248
4037 5385
6789 436
8170 574
6210 2433
760 3782
3280 5514
4610 7251
2276 3243
3583 207
641 2489
5768 756
8189 4818
9215 8864
5346 2488
3374 5487
336 9588
982 1491
1199 1241
7557 7666
1171 5768
1304 2609
1198 4436
6316 7533
2224 2973
1234 5881
682 5929
374 8258
1905 4983
6206 1116
8496 5036
9014 1269
4214 4926
641 5566
3991 1926
3123 1096
5563 5339
347 4210
8812 7330
3448 8189
9526 3182
4247 348
2545 8991
2640 6148
3730 1943
7623 6359
1199 4702
300 2018
4829 8458
1786 2827
7735 2919
3466 1887
5243 7546
10574 8128
7455 7292
7832 7768
1176 79
9064 8551
1240 5354
3021 10428
6366 1199
3958 2120
6347 6043
5514 2594
9526 5562
3396 177
4330 596
5881 2887
6154 6744
9299 9115
4016 7229
7483 7603
3383 9418
8236 8866
2522 2637
4326 6489
10667 8940
641 6426
6987 815
3587 2335
2040 8879
3704 8517
9723 1176
1206 2279
5561 8735
732 7261
4214 5904
6054 2018
1055 10206
1582 9434
7491 3136
1179 1024
1537 1702
7737 8120
5637 4128
6542 8995
8827 8426
3091 2225
178 8858
1736 2652
9209 8117
7674 6168
9938 6939
9200 3998
6905 1173
7044 8139
184 7528
1820 6542
9643 4617
5885 3792
1428 241
5281 6154
4567 2776
6007 8559
2120 10238
315 4528
2904 1164
1719 2592
2433 6360
7803 10305
4861 1171
9670 4250
291 4508
3778 6490
3490 121
6007 3113
3414 6239
8177 6430
4805 6718
3375 10435
2266 8684
3015 641
4703 8683
308 3737
2533 6620
10064 10541
2842 3310
5024 6542
7576 2210
4335 5703
1171 748
5472 3667
8239 10357
1165 8269
1176 3362
1900 1942
1773 3645
748 156
3335 7501
2126 4952
7511 8173
8406 864
10429 9654
9363 7533
6490 5459
1214 8198
6987 9624
4244 825
9779 1197
10717 6489
6210 3520
6723 8056
10544 8713
6774 5945
2846 7701
5514 5033
1180 8991
1926 5216
4861 3489
3716 8811
2574 8349
3263 7968
4926 1175
8432 1427
6167 4126
5396 8483
5949 2311
7774 1219
8426 6457
8817 7055
8462 2057
489 1124
6603 156
10631 6045
8812 1494
1093 7291
365 7205
8390 9943
3778 6709
8143 1544
10049 3838
6603 6812
5830 2919
5341 6620
7160 139
8919 4806
9062 7017
619 5689
7489 7065
41 6840
6923 2165
5703 3417
3023 2120
9284 9665
7504 2663
1237 6239
1823 1149
4387 5501
3777 2367
8201 5768
3262 9462
929 814
1798 7241
687 7291
7971 9190
6148 2649
9283 315
2846 2268
2802 4288
7329 4678
3226 8718
7636 5740
1270 10668
8860 2802
3965 1194
2512 8406
1191 7248
1387 8239
6369 6219
782 4491
1901 3213
2640 8692
8846 8350
8288 1494
1438 4826
864 1657
3121 999
3124 7739
5010 8242
2240 7803
2505 6360
4332 7329
1926 4077
8835 253
5859 2420
3263 1238
1772 4130
4129 132
4578 5561
8926 2756
1176 4871
6945 4922
127 10628
4074 1225
3987 3725
7294 2514
10378 7246
7406 7488
5982 9618
6033 6286
3374 1194
3090 308
8189 8889
716 9250
2498 8177
870 6923
8683 308
9193 10162
127 183
8472 2903
7090 5460
637 3282
121 8406
7567 144
1240 8709
2802 1334
5950 7623
873 5589
7381 3970
4495 3655
585 3154
7357 7617
6293 5752
9973 8022
5986 8189
4573 1897
7920 1942
10449 9450
308 6504
3437 1921
3765 2344
9850 10631
3588 2758
7065 3908
1175 8598
3583 6702
2904 2550
7831 324
8139 1071
7365 2664
2640 6286
10095 8923
7283 8056
590 1334
10464 8117
2252 4069
1537 5351
3777 10221
1238 5924
5059 10281
1172 4018
8100 6384
6168 3019
2774 5752
2177 2053
8684 8810
7294 4835
1599 7083
318 9900
7353 1373
8432 2488
3404 5830
326 6957
8134 2276
5401 2513
4781 9650
8002 8713
6234 10395
282 9555
3371 2176
1685 6359
435 4860
10015 3204
3726 326
2161 8855
6487 322
2523 2152
5073 1517
156 5561
1231 1199
6696 8511
6975 1849
2640 1202
6421 1672
1235 5297
3117 8551
6038 1198
7344 1681
4225 9654
10428 6698
908 5199
325 1175
10181 3583
5051 9120
8691 4126
9245 4776
8720 8505
335 9179
9897 3447
1205 1209
1544 3261
7286 1926
8466 2852
10415 6369
1993 2840
9520 1271
8858 10398
5398 5487
8842 5824
3751 79
2640 5269
9172 9054
8409 4810
8855 3331
8471 8522
8757 782
10552 2621
10553 9128
782 10428
1229 155
10498 8849
5637 4776
8264 4812
9540 9238
3747 1651
10636 1065
9674 8129
6007 1666
6038 585
7293 7537
1196 2592
2802 7617
8709 3432
6558 7289
9200 273
1739 5831
3269 1179
1226 1206
9518 74
5831 79
8502 8486
5545 7686
10553 4771
2894 1427
4130 1718
10720 3072
9991 1086
6105 5831
7743 8088
6923 7588
6314 8502
4952 258
1773 4332
7340 3155
342 4128
9053 9026
5341 3490
324 1790
7830 638
6087 1235
1225 2123
8886 8044
7743 7055
8891 317
641 4231
8610 3385
789 7803
10049 3465
10114 2800
8864 7617
1172 5390
8990 6611
9650 296
3138 4546
1084 6354
8923 5210
9189 9088
7340 5439
8559 8129
10275 3329
6359 1624
5341 2433
10435 1269
1915 558
1171 3971
762 1171
4952 2276
1426 1737
310 4703
10541 308
1215 5009
365 2696
9591 7081
1926 5968
7707 7991
9432 2538
4508 5555
417 8551
2812 2206
5009 3705
5520 2387
4861 9244
2360 7736
8825 1192
2084 1361
1111 121
326 8432
8353 8652
4905 5240
2804 9636
1146 10015
1463 2774
7235 6829
2708 6286
7522 3072
1691 5446
1179 9808
365 10708
9435 5461
9689 487
348 6656
6558 8527
1215 3332
7746 6775
3214 10298
2640 3953
10594 2760
5545 5437
5239 8880
4736 4797
4952 7031
1914 3023
748 4126
10524 9661
4438 2920
3206 3770
1226 1269
5437 9556
1179 10601
8409 7707
1200 7017
4123 9588
3237 8200
4125 6945
7089 25
6106 2663
1002 8368
10435 4912
1112 6923
6623 5014
6616 8368
6016 4871
748 6489
2431 303
1427 3851
5091 4941
4215 7713
6542 4681
10334 6056
4732 7336
4370 8587
1226 5316
1632 10044
3123 4018
2648 7353
6702 8823
6935 9873
5752 1334
7751 10428
10633 1020
2501 6016
5078 1226
5487 1445
8454 1166
1419 970
2023 97
4982 7315
7153 1131
1206 457
6219 7893
7336 3182
9171 9913
1389 6857
3181 308
6314 5751
5306 9919
836 5437
5341 155
10241 3092
10453 8496
348 9299
1454 2443
7508 366
5048 8517
1179 4567
2060 10418
7167 9505
5281 1221
1181 315
667 4226
3167 10227
9555 2279
5951 7748
3890 4067
764 9085
6209 1175
2410 8098
6973 3091
428 10427
4246 5951
8861 3580
7980 5589
892 7491
744 9856
2923 9938
5544 5093
3963 7746
2703 9018
1172 8056
1426 6490
2775 9388
10162 9521
8189 5680
3655 3699
8996 3654
4332 5904
4861 1237
5563 8991
2131 10318
3371 893
3788 71
3355 5240
5276 2367
5515 7447
7039 9221
1215 4432
6154 8173
10544 6154
882 10689
8273 7291
9128 2501
10625 3282
8544 9401
7129 7491
7169 6038
2570 2496
2617 9532
6490 8557
3267 410
6793 7601
7071 7578
5434 4905
9910 365
1197 1093
9042 4984
5223 4126
9636 10147
9721 6783
9120 6314
5487 3090
10544 2798
1221 3091
8139 10169
1426 10197
5472 1197
8242 3670
8886 3797
322 2336
6145 5514
1221 8772
1573 2457
5481 6035
7489 10662
3781 134
2573 6621
7004 3119
5566 6112
7030 7095
6801 9506
1841 8855
8409 410
8939 682
9432 7292
7293 3507
8521 4069
7286 10626
1198 5009
3531 2272
3263 7971
3432 4127
2147 9588
4070 158
5062 8141
6988 1198
80 258
9120 4996
1686 8009
8432 6549
6528 10717
7293 2588
10724 8412
3877 2324
315 173
4218 10570
8514 3680
8799 121
2126 3716
2812 8817
9636 8619
1240 10696
3991 899
3699 8644
7557 1226
4860 2107
813 5959
2524 704
5859 8075
1171 7293
6369 8274
5636 6037
2102 947
3151 9718
7731 8975
6824 2276
5185 3532
7501 1171
9696 2647
2907 4125
8823 6240
1915 822
3124 9002
564 8844
6174 3852
6529 324
6153 8505
2804 7658
1176 7065
845 8866
8855 10614
3204 5986
2920 6119
2920 5245
2511 8764
2322 10516
7425 10048
7831 2127
4945 1457
1006 8225
8519 7018
2457 2954
6369 9655
7650 6350
1452 1788
8825 5049
7156 8321
3705 6366
8831 2016
6458 4938
8116 2730
5081 5073
2279 10196
5885 3177
3491 321
921 3908
9910 10554
4098 7768
606 2568
5240 7805
9890 9046
2843 2775
10172 6137
5707 6208
1612 6506
4952 9671
1555 5027
326 6044
1194 6753
6135 6620
7849 2513
5929 7129
1151 5885
5929 8991
1197 7004
5276 9200
5058 852
4903 2640
5998 2122
5849 2812
8283 9214
8177 4130
4712 4840
5386 6037
5849 2120
1224 5545
1226 417
4861 8239
620 1239
1093 10446
2640 6829
8242 10049
852 2213
7583 2571
1231 8189
8755 7339
7557 4485
4826 611
2512 3113
9128 1803
10544 1849
77 507
8056 2804
6275 8225
10420 1111
7919 2881
6756 3904
1229 10335
1181 1735
559 1568
9291 10242
7609 1565
641 5394
1191 2648
1916 3956
7636 9299
8056 2730
7294 1888
7456 6719
6335 5016
1205 1175
10276 8467
8514 2123
2155 5873
2925 5866
9317 9966
7569 4781
9876 3591
5114 8410
7635 7862
7583 3749
1215 2640
1197 8137
1215 3995
1773 1219
5520 8404
2274 7743
8516 8733
10435 1209
3491 8621
3631 9900
3360 8511
3229 9532
2685 8085
3282 8759
10173 5963
8508 1374
5010 2153
2346 7479
1199 322
1558 9415
4860 7147
3004 9028
8812 2099
1209 1761
9070 1557
9362 8733
1517 7556
10409 789
9088 10307
4776 6137
314 1428
2267 10449
1926 4370
6219 1786
4786 6190
6227 9702
1773 9214
8508 322
8768 5752
5091 822
10038 7656
641 74
10724 2157
10502 2331
7135 6525
6225 3280
4069 4069
7627 9621
2775 10162
8858 3423
8684 357
79 77
9125 9511
7286 5596
10428 3184
9151 4104
5709 405
4502 10660
5514 1200
1951 5566
1790 6015
5930 7828
2804 4773
302 5342
7489 1494
7367 642
3023 4144
5636 5544
1807 8829
466 3631
318 7367
3115 5734
9115 1181
5962 2305
3544 3162
3341 4130
1626 7286
5897 1176
172 2272
732 4861
3355 1176
8291 6361
4183 1926
6162 5345
3113 1787
2802 1241
10221 10435
9910 401
10625 10696
1888 963
8516 1224
1215 6350
1844 9286
1774 6200
7291 334
1225 10247
6137 7658
8849 2804
2504 303
7914 3908
1095 4434
8057 918
318 5012
8858 8352
4070 1214
10398 8855
3351 2800
7612 4431
1215 2919
3371 8002
8857 6093
10694 7989
2640 5012
4335 2279
1197 1266
5218 5951
6489 507
2413 5306
7329 2057
7301 1455
7025 8056
1175 10189
5292 10449
5887 2213
9014 9915
3752 2050
10635 3749
9347 6057
9504 8001
8134 2133
2802 8991
433 8817
7903 6549
3269 1222
3778 8590
1231 8991
7229 490
4223 9189
7294 4347
7253 8551
638 314
6934 325
1739 9242
1235 1231
3908 5949
6810 1181
2716 7658
6314 4077
325 9579
1349 4076
2587 5951
1192 3204
2347 1463
1430 10040
8056 9489
1099 5722
8285 6923
10149 3908
4900 7167
6314 5986
115 7923
4617 10428
9320 5768
324 7291
8956 7032
7421 3435
3301 3228
582 9287
1231 2948
2490 291
1359 7686
243 2616
7489 9229
3435 2978
5709 3848
6923 10435
5986 8886
8075 5929
9286 8232
2814 1179
1229 5731
3390 64
1273 9195
760 7833
2840 1455
8293 7658
5514 9395
3496 2452
8409 2055
3434 71
6793 3597
5445 4861
3385 6037
903 1223
10246 315
4332 167
6830 5155
3267 5092
3740 3115
1269 10544
2828 348
10335 9142
3684 9014
6491 322
5385 9954
3749 9501
3091 8913
8886 1231
2276 845
7291 2240
4403 3362
8321 7703
4346 10570
8991 6057
10365 8610
5010 6150
3514 1172
5143 5939
10221 2430
642 1982
1181 1175
9840 8239
2583 999
3755 2583
7850 3301
2830 1176
6930 7294
5637 3156
5986 2223
3747 4243
8090 4125
3387 10707
6168 3123
1224 8117
5459 641
1375 9546
8441 9621
6181 1194
3136 7893
414 6542
8515 6490
1685 3196
326 9921
7218 7689
10118 7584
8843 9115
4949 7916
186 3087
845 1908
4820 4034
3441 3419
9963 3238
9658 4834
4696 10173
5240 1685
4939 4706
6643 6368
7015 7339
3588 7449
3906 6542
6168 10544
1798 293
8857 8838
10553 9058
8102 2793
10040 5357
3792 6200
10167 1491
3716 9467
1910 1798
8482 5544
2652 6306
4900 7294
8858 2688
3429 7831
6506 188
1231 3919
3090 641
2538 6339
7292 3631
1226 1735
8426 8577
5234 8056
5485 1221
1099 5472
4124 7352
5544 6548
8976 5561
941 7445
6365 1229
6457 1484
8858 3573
931 8749
7976 2116
6192 7689
8542 9859
315 9193
2018 9877
7205 6226
7746 7444
1221 1389
9175 347
10367 8939
642 1662
6898 2498
1234 8139
10299 6007
357 3165
1209 3347
7658 7467
5843 657
1799 1171
3425 3699
5494 2739
9042 3439
1241 6016
1430 3227
7676 7506
3544 5794
6783 7920
2161 1572
3623 8075
5093 3151
4860 2804
1179 1525
7146 4421
8886 4215
4324 9852
1205 3877
1311 8928
1236 1175
2321 1786
5847 7215
9232 2640
371 7496
9588 1485
1202 4127
1387 4069
3234 6709
5512 5051
8816 1171
9844 5881
2493 6623
10428 7768
9607 9621
8857 1926
8378 1315
3213 330
3117 1921
1542 9190
6017 7744
7579 3387
2155 5335
7129 9832
6793 7920
6656 9526
4709 3908
4920 6903
3208 5194
1176 8280
6340 2178
5234 4073
322 4567
5111 1226
2451 1238
9416 318
7522 4069
9554 3477
8406 10409
8857 8860
4079 8751
7642 4297
10220 1001
7833 1427
3154 6414
1849 10362
2050 5024
6435 9927
3092 2225
1148 836
8496 2538
8011 1790
6008 4734
9229 6514
79 2813
6057 1446
1653 318
6783 6372
660 8410
1063 3838
9972 9395
6264 7916
10148 2720
9669 4162
3217 7735
8137 1425
9579 6528
1334 664
8368 1236
7491 6621
7522 3404
1440 4521
6294 2774
9419 2774
6277 7920
134 297
7286 4859
7383 10148
8368 2307
8321 6154
835 8709
6359 2568
1214 3541
1206 414
10555 8454
9760 10276
2497 7919
3189 1026
6148 4613
3429 1225
1175 1233
8516 641
7508 3091
8002 445
4232 1241
4703 5561
1790 3778
1222 8129
3996 1100
4059 8066
729 5637
3684 5849
8624 10570
10435 3963
2433 5880
5705 9305
5927 7425
2430 5307
8544 8317
1905 7768
8810 3245
6119 1691
3267 21
1223 7735
1009 1235
3851 2155
2380 8511
7255 8876
6733 5894
4974 1215
184 7314
4716 8710
5986 1260
3204 1624
322 9557
1198 4511
10333 6072
4885 6936
8709 6154
2273 954
6591 1775
10067 3755
1176 5854
2714 5881
2899 3187
2804 3020
2721 1849
5340 2322
3544 6334
2908 10084
2827 1176
8990 1382
1219 5106
2647 10588
7945 4719
10098 836
7919 7421
6529 2566
2280 5398
8349 1427
2131 5563
3913 7832
5981 1970
490 8239
5636 8926
10449 1199
8522 431
9124 6489
554 2550
2209 4370
5545 10553
8138 5391
4567 315
9848 1451
523 8684
7689 1227
5487 717
1237 188
3089 2533
3631 8056
9926 7995
1231 4846
5544 6289
6001 8845
6508 3138
9189 6372
8517 4656
2846 324
10326 10435
3023 4810
2837 9785
6725 7832
1219 4657
638 1171
6366 7557
4322 119
10428 3154
2163 6008
4848 8486
10063 4531
6825 4716
1214 3907
3999 1702
7445 10227
6891 5418
1238 1885
1443 886
79 9196
4887 2663
5544 322
7804 703
8319 1040
10635 3197
2257 893
2714 3822
928 9209
5218 8551
5911 6431
9547 7445
8002 2210
5520 8995
10362 1831
10358 282
8016 3778
8237 8056
6621 3474
3015 472
5431 9787
6862 2150
7602 1240
7453 9775
7090 7968
8052 9542
6894 6940
8855 2866
1222 1238
9625 6923
7283 5234
8775 6548
3090 9910
6286 1869
9470 5930
6793 5850
8573 595
6152 4861
1624 1517
3156 1194
10555 4860
6988 3791
716 1991
3089 4328
8857 7744
638 6016
9571 8379
4123 8189
3447 4754
4861 9967
3090 6945
1085 5881
3623 1228
7533 3750
2150 2284
4898 5709
4640 3151
1369 326
5515 5934
2776 3167
8544 3420
8889 5019
9042 366
7089 9698
2866 5888
2601 4425
694 2939
1926 9919
297 6692
4425 4125
10687 1065
5939 6491
4098 1191
5460 6503
7212 1223
3716 6007
7643 682
4645 2064
4578 6424
9189 7707
1756 5368
7294 10452
7897 8650
6332 583
8189 3864
3059 4459
2527 183
1853 1612
10303 7920
4668 5561
10699 1772
3894 3240
5986 1403
6542 5716
7642 8835
10036 161
5939 2514
620 1786
6461 7251
10356 5895
2516 1215
3280 337
9639 9529
3091 2010
3595 1197
6037 727
7830 2634
5923 1238
2889 7508
10717 6945
155 6232
10099 4781
8134 8017
2158 9317
8684 1226
3554 9660
5566 1182
8273 5459
449 6232
9992 1065
307 7591
6267 5388
9286 2764
4125 9955
7129 417
4799 326
8605 2511
1544 7656
401 1777
6877 8759
1426 1209
7424 641
10328 2629
500 186
1775 1430
5120 1462
3167 4064
6923 9361
2276 8881
8546 8683
7360 8820
3685 1171
2664 2868
3677 9915
1621 4903
8127 4734
4543 7627
156 9120
1202 6016
4561 4396
1439 6234
2663 318
600 3730
4129 863
10102 324
6137 1205
1237 4125
7304 4268
2935 8232
8456 9181
6369 2277
1227 6316
6369 1197
8128 8514
8733 5240
8239 4214
7920 4128
7504 1772
662 7020
4408 8426
4926 5986
2260 1196
3387 4281
9397 342
5636 6278
1673 7147
7488 3282
719 3237
6478 8831
10724 5073
5708 990
5460 5132
618 8813
6533 3124
3157 8483
8466 10416
3090 8820
4289 4214
7841 2353
7030 3088
10166 5281
8542 1228
8857 6698
9432 7291
681 325
8711 432
1982 9044
8858 8866
748 9532
2158 3149
8285 328
2279 8823
9857 8189
6444 4214
5414 2050
7289 8082
5463 6923
1219 1601
10291 2815
892 5487
10030 1179
9298 1224
4370 3175
8831 3594
2804 1171
79 314
9120 3544
6462 960
8810 748
8368 1423
1221 2692
416 318
1228 4018
856 6683
1879 357
6491 3249
9054 7291
7508 9532
6137 3123
2849 6065
6793 10334
6393 6359
3778 4215
2767 357
7746 10420
220 4640
6489 1863
134 1910
7914 638
335 8454
7518 2572
64 10446
10239 637
692 7215
8089 8683
10480 2337
1221 8056
7505 1215
8609 4402
4449 4370
2126 1555
5774 5185
2648 615
4077 6615
4575 8692
9098 1558
3301 1663
8056 8137
1235 9711
6782 1799
9910 7686
7294 4049
8719 2909
10389 8817
348 1165
8898 3491
155 5460
6169 10594
3911 2337
2622 10435
138 6264
5831 760
3362 9547
8823 9120
6475 7703
6055 3703
4860 3201
4501 8056
7700 6139
452 5854
3136 8388
1238 6430
1179 1849
2835 9423
4127 2574
8189 8518
2904 5546
5518 8252
2157 9947
1241 2568
6064 1305
7336 2804
4667 8821
1862 1223
6007 8551
2467 4951
6981 9912
7727 1271
964 3263
242 4398
8189 1209
4399 7581
9999 8844
8321 4070
10485 8432
8448 8427
4952 1200
1926 8512
3544 5073
9485 6719
3318 1231
8139 9513
6137 311
9995 7508
6537 5398
4556 940
9062 3184
8434 1225
348 3297
9355 1235
561 2152
5831 7391
3777 2360
3509 2802
4064 4125
8822 1561
6489 4324
661 6528
5019 1112
7846 1227
5012 7763
4761 5929
8939 9940
9357 2689
1653 10330
7007 10327
7489 3468
9733 5251
5895 9651
10724 7015
6036 1315
5067 5545
10553 10263
8857 2250
8487 8517
3658 6493
6148 8454
6222 8886
4370 6356
5929 1205
3334 5494
10624 2134
709 6225
1485 3684
6831 595
3894 8426
2430 5831
9973 3489
1447 49
6430 5545
6234 3136
1191 10539
7746 1697
320 3786
1774 8241
9322 3654
3851 5566
1791 2342
5398 2920
1131 7769
2802 8200
4709 9189
5234 3138
10625 3439
6830 7968
5809 6452
3371 1491
8140 3715
3151 3024
2923 7643
1199 7016
3208 2150
7746 4458
3749 337
8889 751
3684 3851
2053 8139
789 449
8825 7392
4826 8844
2398 2700
4330 301
478 5306
5462 2165
5514 5880
6240 5514
10189 6314
5425 5737
1181 143
6508 1237
3943 2068
8544 1176
3489 3182
1179 8483
7766 3788
3716 10147
7718 8353
3882 1209
5028 10378
5514 7744
6372 1240
6354 10435
661 10333
8587 6289
9553 1199
10538 9469
6295 3500
8426 1176
1280 1023
6007 1258
6467 1075
1094 8386
4843 2013
1899 6683
9308 4860
2654 9993
7129 3138
9521 8116
6239 7368
342 7903
1430 7748
1175 7061
7345 9223
1463 9046
3167 8512
4900 4926
9992 8862
3414 1558
5039 4644
172 8823
3371 1787
8056 240
5905 1209
2592 1269
6278 7744
5341 1463
1384 2457
2891 1849
7603 7293
6154 155
5986 5515
1228 8835
9492 9632
3873 8409
678 9588
335 8089
4905 7916
7065 3237
10221 7496
7230 8486
5062 6618
4504 314
978 8849
3078 732
7289 8280
2226 1226
3282 600
6145 10281
7445 4674
5812 8193
5561 8505
9851 619
7508 606
1192 6108
4677 2123
10478 9903
6409 1143
6214 10428
4580 1222
2550 7711
1199 3888
2585 8903
4953 8528
8527 4394
2467 1757
8051 4434
5505 7565
5460 8269
3579 7831
3794 2368
6719 6619
6915 2866
5299 4297
2247 2342
2137 10303
4861 1181
2920 4103
6795 6490
8709 7496
3600 3715
10128 77
6478 6105
3167 5218
1773 4898
6008 2990
1790 2157
8051 1452
8620 2334
1175 7522
3646 10333
9026 9972
3480 1491
10416 8826
5339 2272
2157 4571
3956 6766
9223 7591
892 7397
9058 10220
8828 1241
8858 315
1170 1234
4964 1227
9397 4125
619 5306
1495 160
9945 5398
9973 3331
7074 4657
1440 9387
6457 9195
1078 1405
7746 7533
7129 185
641 3027
3269 5596
9294 2541
1194 1198
6219 3665
7488 7648
1227 2221
1197 9289
722 4572
1790 8886
4328 5880
10048 8823
2347 7978
7746 2302
3469 3784
2728 10218
7336 5748
3631 8409
4127 9714
79 5951
9810 7989
5849 3576
7832 1175
1191 7168
2846 7189
9588 4654
8056 10365
7855 5702
2241 8073
5545 9795
4703 748
1428 1192
4406 348
10314 4922
8773 5139
9838 1723
7743 3597
6793 8572
10260 8252
5758 4331
1144 10435
1429 264
7744 1361
5976 7763
3836 7824
7772 1234
5110 1179
1269 7486
8189 3746
8527 755
8496 8056
1787 2430
3387 6903
7026 3518
1786 347
322 79
5042 7339
9972 8677
6705 10371
4530 9871
2516 1224
1215 8089
6135 1194
41 7143
2307 4125
7491 7421
9781 3766
2319 4370
7044 6289
1874 4225
7218 3416
2457 3077
4918 4621
4502 10274
1264 7963
1427 9101
2925 2687
6152 10083
9972 103
2166 3151
8486 2648
1171 931
7848 1830
6148 8835
8252 297
9397 1223
4618 5831
6793 5437
8609 8030
1237 308
8489 4878
3507 4213
9965 9433
8867 8636
1786 1555
97 7746
8169 8858
8514 1881
3654 8454
7998 2874
10712 10553
5091 3357
7211 5276
8683 5566
3489 7304
6658 9588
4546 6891
3329 1150
7658 4763
4077 9299
3547 8584
8162 2120
1787 8075
1269 6882
307 318
1463 2206
10165 9257
1234 3748
7557 7810
7522 8075
3752 7488
7339 1901
3655 3591
2295 7487
10207 6468
3716 2812
3594 8282
1227 8528
1430 9635
5314 6724
6444 7288
4860 13
5490 2394
3092 5929
5276 9398
7292 7055
8359 3908
8753 8290
925 6649
5562 582
9546 3090
3079 3576
1930 5520
8691 7147
7746 5033
2813 2465
9432 1700
3246 4788
1683 6135
1334 8796
7444 362
4234 8177
3441 9588
1257 9511
9108 10372
9530 2923
5013 3527
1355 6209
3906 9120
2608 4567
8201 9087
600 5520
9909 406
3655 8829
2501 1172
9193 1235
5859 8556
2176 1206
3465 2226
1891 2706
9120 7657
3186 2840
4709 9926
3908 7506
6490 4070
3346 4763
9192 8952
336 10428
6228 5386
9194 3193
893 8137
1209 318
9636 1274
4942 315
1921 5688
7636 10635
9190 9877
8590 7037
2227 8577
8716 3956
7080 4873
7569 1143
7782 8653
4078 8957
7506 6016
6360 478
5180 8619
782 7496
8078 1681
1191 1175
9021 1757
1256 2700
2320 3240
8448 1988
7044 9210
6489 7251
9609 6504
3448 3547
7743 2240
2155 4474
5928 9043
2312 1229
10304 2504
7612 8239
5386 7328
8858 6709
4249 6008
6739 5812
1175 3151
4396 3716
6624 1428
1200 1222
2647 9852
6424 334
37 7293
8515 3822
3295 3598
2466 682
4898 5437
5824 6169
5002 9532
3578 10318
2139 8189
8516 79
8056 307
8889 1063
6617 5073
1209 2920
5320 1430
9506 9960
8232 3703
4730 8426
1227 8977
835 2336
7015 1772
172 6686
1176 3336
4776 4898
342 2845
2279 458
2756 2813
10098 600
10318 5956
7832 1491
41 1428
3206 5306
8922 10408
5742 3374
10307 7230
41 10696
6306 6427
4517 2298
4642 1229
8700 4332
6692 9321
9718 1537
7286 4122
3908 6616
6548 8869
8169 6793
491 6361
8140 4652
5120 156
2830 5254
2622 2045
3907 6594
6623 7391
10415 3404
2362 7779
7291 5870
4679 8551
1181 8486
1728 7920
9532 4605
10397 1732
5830 10298
4263 3473
5774 315
3572 1071
2409 6491
1452 6281
3749 8891
155 6902
9450 1259
2802 156
3371 3088
870 2470
6148 3864
252 941
8117 4572
7665 3487
9297 1337
8886 2120
3434 10629
9994 8352
318 3885
5805 4331
9118 10435
4642 348
1774 7489
5281 4776
5402 666
1491 7294
8449 3491
10553 8096
77 9484
308 2270
5562 7249
8515 5545
5276 8292
9254 3329
3898 6793
4644 8831
3588 1382
3404 1787
7331 4330
5460 4231
7251 852
300 1065
79 316
6896 5751
6506 5460
1228 2498
5787 6154
5860 3635
9401 6930
8609 1913
5468 4129
1257 2147
3838 3794
8351 1312
9527 5561
183 9126
2170 5189
10220 4860
750 5011
5563 9042
1222 8515
1334 6036
3156 9714
5033 2584
5885 9398
400 6364
6148 4859
6148 174
8890 7533
1632 10313
7129 1228
6846 10402
5494 334
7367 9227
322 3956
6923 638
3233 5880
8409 1196
1241 8143
348 7294
9686 1191
1196 1202
6314 6491
9686 10613
5126 9579
6757 6225
6445 8409
3715 432
7496 97
9660 41
2836 7439
7940 1966
8410 2679
846 10544
463 4860
5811 954
1150 478
2206 3350
7658 2299
2013 1791
8619 6235
448 2049
1268 5885
6296 3134
4650 1192
1814 6109
619 2648
869 318
1200 2130
1191 2812
1544 6152
8432 7090
4130 9126
3489 3606
3193 8125
7017 7090
342 2394
682 3921
4066 4782
5894 8506
7038 6970
6683 1939
2302 908
1572 3423
7444 1156
8278 9698
8785 2756
10480 6367
1071 7241
5309 10550
10428 998
5986 121
10211 1221
3554 2010
5831 308
6044 6490
5928 3154
8890 3566
2305 1197
5807 640
5563 10333
6940 7744
6152 5300
1541 7496
3432 8446
5831 9193
5910 9517
6289 1241
9881 9974
7746 8134
9236 8991
7635 8526
8096 7738
2827 2869
7508 7537
5951 9647
2736 9224
9621 7323
8829 6508
6521 8502
1882 1223
8511 641
1226 9064
3091 1224
1786 8817
4684 5385
5830 2262
10149 8610
10717 9532
4183 2530
9299 925
6793 2647
5271 5276
3468 8828
5637 7315
4078 6105
1235 5921
8788 3600
9815 6850
3491 3150
2774 10438
8016 5396
247 8991
1206 8189
8432 3336
1172 2120
7288 4864
6784 9134
2320 4861
7055 6589
627 7916
10360 9876
6144 10332
7129 6274
7763 5636
10162 8078
3576 9071
6154 4149
3821 3630
6696 4776
3382 273
3280 3072
4472 669
2865 6549
3703 3419
1901 4767
4861 6490
825 2649
3705 4707
4689 1198
1176 10428
4231 2155
9317 6705
7435 3544
2307 3193
3733 10433
1171 3387
3781 650
6361 5515
523 10159
3322 8304
1234 1228
5569 6558
2571 6152
3848 8002
8368 4644
619 7020
6491 12
2770 8625
8516 4938
1124 1427
4330 1191
2281 6782
7103 1377
10235 6577
1199 3158
7168 6782
9859 8426
1171 564
9288 5986
8577 342
9002 2679
6426 255
9120 7291
3489 5020
3054 9021
9120 10464
5497 7707
9927 3038
2267 4600
5830 8280
8226 3994
95 1205
4183 5306
2154 5043
10378 9190
9518 7105
4445 7253
8913 9972
320 10135
9950 4015
4213 1226
1176 4930
8691 6372
7079 6228
9287 9299
6891 8858
9637 478
7293 6331
318 1194
1235 8239
8385 1760
1236 319
843 4938
7770 9189
6264 4646
6490 6214
2206 8189
7623 10182
317 1240
9336 1788
4204 8382
858 1491
8514 6040
4938 6139
1209 4871
9200 8799
6696 3140
10720 8289
7495 2889
9526 2640
41 7057
2802 8915
2533 3212
1080 5873
4412 6830
4183 2533
1176 2342
9286 2800
4709 155
6898 7989
7844 10712
6529 97
2804 8834
661 1198
8056 7920
1227 5545
6382 4839
2127 5389
1219 337
4762 4383
5081 1849
5234 2622
5952 10221
3018 1531
183 6016
8544 155
5073 2570
4782 4615
2457 1632
4677 6142
4733 5544
8508 9810
280 4463
2206 3607
10626 9579
4931 1175
8544 9200
5515 6168
7656 7764
9360 5751
3193 6215
4004 5316
7830 6891
2504 6314
3297 1175
10311 1874
1170 10663
8609 5588
3154 1221
6987 8353
9704 2035
16 1790
4776 1082
9653 4338
6793 5126
7022 4261
9044 1926
7506 2639
5186 9877
5379 6016
5407 1172
6406 348
1231 10463
1773 1394
3138 4124
188 4419
9203 7249
10625 8486
10299 2276
8406 1236
1170 5859
21 188
1491 2640
888 1786
8056 1393
6069 3332
4373 512
3778 4127
6399 6558
9189 2457
6082 8551
2487 10449
6898 1271
6055 2457
3875 10408
6278 1491
3703 7329
2666 256
1200 318
1230 4129
5081 2430
1171 253
9895 2531
9511 8496
5276 7457
6166 5281
9401 6542
4396 10224
5951 5446
273 9328
8508 1214
10480 10625
7508 156
5276 8849
1787 6152
6891 1104
1176 9434
10280 4922
3167 7643
7557 8892
7501 6549
4931 7489
1176 317
8587 9299
6134 5059
2424 10245
4213 10147
1215 6658
8006 2538
3715 7743
1233 79
8138 10159
3913 8432
2122 7506
2704 4940
5248 8406
7311 6793
6896 9111
5929 2963
2155 3164
2802 6461
6491 7611
7291 5752
5482 2433
4903 8684
253 8822
9795 7860
6730 1241
7920 348
3655 2704
7291 2712
2570 1221
7508 1144
3628 8890
7643 1223
9042 8368
8690 7657
3046 4781
4126 8682
6823 1082
8746 3778
7229 3509
2537 5563
7501 8011
9233 5831
3508 1915
1198 5412
6358 2506
10404 3396
4157 7736
7005 1225
8835 1214
8770 6830
10149 1404
6508 5880
2925 8198
1222 1223
5028 2570
5530 5215
2063 2123
235 1271
6542 5975
3348 8515
4333 1072
869 5501
2908 1240
6895 2336
6264 3655
2344 6007
2884 5975
9422 6228
2548 10702
8140 9299
3149 7195
7291 7585
642 629
7288 4905
8607 1229
2652 8113
9440 4125
3489 10162
6154 2123
4123 3877
5186 258
5830 120
10716 1732
1255 1206
3204 3123
9546 5562
7129 9008
9018 664
5709 1205
3324 3354
2056 6686
2956 6331
7250 2421
6965 8361
7601 1199
1192 3631
8351 5200
6520 9957
165 5881
10574 8255
1561 595
4578 1886
3396 7923
4732 10149
600 7920
1235 6987
1200 2276
10707 1544
6372 4271
3582 2122
6923 5830
8762 336
3385 10087
7716 7250
315 1452
9439 1197
8864 7791
2127 8201
5520 1231
1351 8178
6938 3156
2261 9349
6137 151
3913 182
2302 5010
1172 5927
463 5240
2570 8903
9202 6883
6008 836
3564 6692
1491 9588
6286 6125
4215 4076
7104 10397
1082 325
9388 4567
10591 4069
10307 9239
4477 2408
7627 10712
2802 10428
1498 9014
2920 314
3213 8056
4700 1234
9300 2667
3960 7619
8843 6638
9706 3975
8826 164
6781 5276
6400 4437
7368 6542
267 6619
9490 5561
6758 4574
1206 3907
6699 9156
8817 9647
3507 3452
3848 3193
5544 10166
8187 6789
8824 1192
7670 4709
6542 10279
5912 1369
6055 5709
1209 1176
10452 1234
2123 4952
6051 1537
2846 4221
9521 10633
7735 2122
4667 8454
1066 1802
10105 8759
1223 236
9014 10624
3414 1491
3015 3215
3301 7796
5040 9680
9450 36
9955 10719
3309 1172
3267 3446
307 7291
3848 1973
1810 8834
1081 10209
6036 5276
9520 7506
782 6354
3091 5708
7736 10633
472 7643
8894 892
7368 5830
7483 9787
3878 3206
1179 732
9992 1863
2356 7192
8886 8849
7522 3778
1491 7293
156 9286
10362 4705
315 2773
7488 9255
1912 1199
4860 8406
10430 7220
10717 2640
10318 8502
10613 10428
6286 1773
2904 1426
6906 5732
1384 1066
9189 9450
6589 2815
9115 9006
9662 4625
1172 3432
167 1194
1196 10624
6714 6264
10626 4215
4905 1444
1798 6490
4673 8683
10303 3041
3631 7707
1491 1164
1227 7291
4762 3154
1965 6784
6936 7609
884 8825
3233 155
10113 6624
1840 2229
1184 928
5240 8624
1182 2692
3991 7360
9658 2569
8185 1179
10219 4571
1790 1071
4076 1241
711 8846
8232 8858
7353 9433
1901 2385
7486 2880
9526 8810
8406 8117
10484 7480
8486 1431
1071 8506
5514 7339
9346 3332
3039 7336
3090 2457
8056 8323
1445 10276
8759 3977
1171 1196
7294 7294
2756 3374
5416 239
10712 1895
8104 325
7916 5854
2629 1229
10132 1209
315 7735
713 2328
1172 8247
1624 6490
2433 582
3329 325
7764 7738
7129 1142
2903 3602
9540 2822
6055 2775
7896 1196
7581 5014
1234 8238
8185 10435
9120 7968
10625 1226
7129 5073
9468 2257
1205 7611
2905 8239
4918 2923
2648 8273
10524 8056
10371 1910
10220 3489
2076 641
325 5881
7736 6247
1200 9787
7198 1991
1491 6416
2977 6449
3384 8299
6491 10435
6506 1164
8691 5386
2395 5046
10435 3995
4297 3360
10426 1825
8849 7769
5908 322
3151 9500
2846 9540
654 8242
5951 3729
2866 472
3124 8514
3631 5868
1237 2647
9652 8861
1172 1905
7411 1849
7384 4753
8440 10661
4018 2238
9579 8321
1310 7489
8749 5158
7339 8178
2919 7508
8812 8486
3990 2340
199 2433
2319 1939
5132 6549
4148 3491
415 6007
8866 5986
121 8831
6489 3205
3992 3508
7491 7749
4279 584
7214 886
3509 2980
6265 5365
3544 2908
8610 5881
9120 1369
1159 5187
1096 8838
8889 10323
8312 8592
5986 2827
5 2881
9190 7991
6875 5437
7506 1171
1198 5240
8826 1226
3447 6339
1197 7129
6793 1227
8831 3631
9532 3693
336 1223
3716 2155
488 6548
9200 8140
1192 3951
6106 2301
5302 8137
9018 6940
6548 8409
6988 8823
8621 4646
8218 433
3280 9597
4573 9547
3430 4954
1231 1552
1219 4951
2592 9877
2517 435
4522 748
7470 835
4670 7333
8917 7182
2131 4142
9189 6290
8871 1926
132 4884
4781 6152
1799 9064
1827 4126
7496 840
8849 2835
1194 1438
9807 1202
10605 6466
4298 1599
7923 1147
6844 1171
8454 4511
8826 3704
449 10614
3134 9451
7831 1164
2430 3621
3601 3822
5062 8610
6570 2537
8858 2257
4358 3123
5986 3432
5753 7663
8320 1772
3851 8189
3157 3848
7489 9646
7906 10142
8822 1082
1427 13
3838 9286
8564 3204
3290 5180
9320 8189
4839 10629
1491 307
3189 3262
5515 10362
2319 9700
6620 5252
370 6369
2365 10428
5500 10098
1224 9614
9245 4297
9520 908
6007 6008
2157 8483
641 10368
618 6696
410 7484
10163 1196
5061 10544
4903 6361
95 743
6007 8353
4540 3355
1200 4113
334 2319
6080 8855
3850 8970
2730 3432
2950 8431
9621 2866
7895 5796
1229 317
6793 4873
9548 6181
7530 2457
10362 10428
1179 5867
7832 591
8709 1644
7282 787
2588 336
4641 914
1334 1849
1430 7129
1219 4333
79 1235
8585 155
8816 2677
6988 6264
8409 2430
1234 8378
5562 3316
2774 7636
10389 296
1975 10712
10011 5446
1222 6286
6516 7897
7182 319
9551 4839
7663 2640
2499 6148
7351 9131
1103 3877
2802 6842
7557 7286
1238 9192
2804 8375
1175 3658
8923 9110
2421 8283
5397 3428
7294 5885
1653 7582
5446 7007
3745 8740
1910 7185
641 4437
10307 6154
308 3282
5929 1235
7491 3267
8976 6356
3414 231
6548 3117
6487 852
8991 9569
6007 3703
2150 8431
2114 641
10197 8835
641 9237
7336 9363
4214 6893
1221 8892
406 6072
7152 77
7559 9547
10397 3752
5412 1428
2350 1612
2840 864
1191 3438
2976 8406
7339 308
8508 2776
3117 3778
1427 2475
325 3154
5043 132
8544 318
3023 3055
2982 5218
8350 1214
6400 2347
4125 7501
2333 5831
7581 8409
8014 8684
1208 9676
8514 9085
4240 399
2920 6826
5871 4126
6965 3207
9299 10610
8252 1945
7920 63
9697 5929
5305 8512
9546 6961
8409 4457
8075 1181
1912 8835
2923 2640
830 4796
2728 3438
6657 9651
1249 1835
1179 3602
6154 676
3438 2064
6714 8544
10625 10012
6897 1172
9900 3466
2921 7627
9718 9192
10148 8128
9973 307
9317 206
8871 5515
7208 9858
232 199
1524 4667
4567 5084
6148 1449
1206 2663
6608 8189
10116 6618
5235 5062
9697 507
2904 4062
7750 6617
9760 4757
6384 3958
2118 3310
10235 9821
7746 6264
2457 3385
9823 2033
2646 9526
3474 9974
2447 478
3491 6954
862 2628
1205 7489
982 5599
2342 8813
4211 185
8816 10441
6570 524
8189 7129
5281 8516
156 1915
6490 1798
3280 10456
766 5636
1437 10057
4079 1176
2336 681
7421 7294
5709 749
2433 2410
9704 8273
307 1234
6709 3019
1500 6938
551 5398
6390 500
4435 6491
8486 1617
4173 315
3481 4634
7294 1430
1965 8692
10162 5566
8955 8406
9042 1260
4282 5010
7018 1915
5385 2986
6351 3193
8139 5520
2430 1365
8445 8426
6286 7304
5566 3963
7546 5515
1176 6923
6548 5880
8512 7721
8884 3267
6219 10435
7489 10294
7581 7657
10626 7489
9138 4516
2322 10510
5691 2120
2802 6978
9591 10631
4837 3387
1179 2279
7804 4843
7635 142
1071 856
7227 4077
8161 7129
8738 9560
1655 9457
2538 7750
1275 8502
9697 1144
1000 79
2137 2147
1874 8839
8056 1227
1478 8262
2241 4952
5939 7169
9203 1350
9546 10318
8831 9605
414 10129
7658 4128
8283 2298
3280 1915
4211 1786
7377 4067
932 1544
3303 9782
8813 4898
3452 6225
3138 2725
6278 2307
9548 5396
318 5382
184 5461
1479 5738
5226 1171
5220 7896
10303 5008
7292 10435
2265 7229
1843 858
4346 3851
2699 5515
9649 8426
9517 893
7384 7602
77 8350
8529 9936
3599 10224
9669 2609
760 6782
8749 8843
6007 41
5990 6379
6265 8517
10216 9957
6232 6360
6938 3121
2443 9519
5515 9192
2279 5562
4127 1090
681 9903
365 6491
8249 6789
4211 5357
8843 6016
472 2640
1303 1002
10456 3276
6058 10220
8138 1561
1849 5181
3645 8824
6618 8174
3240 5041
1517 8508
1082 6619
4070 1215
9918 8426
5059 390
1215 7920
638 6696
6278 9616
3023 3072
3631 1561
9126 1773
9223 4573
318 7707
2032 3136
1528 10430
5929 6472
6148 5464
2113 664
9321 9479
7583 4328
8274 1334
4130 3544
4548 5561
7660 8857
9063 9120
7259 6239
2331 297
8748 10197
3906 638
10334 6585
2640 3579
1151 8204
5062 6683
9415 1428
5485 10379
156 9609
10572 10181
6314 4937
5929 5396
2150 1360
4335 5603
8820 329
8156 1905
14 2467
10003 2899
2993 2158
1610 2816
8749 10570
3090 9511
1176 8517
7289 3454
1235 6123
3154 7803
7744 8116
2342 6046
9321 836
5514 3417
8543 8939
10420 6284
929 695
348 7538
2691 1914
8491 9091
10149 9299
5859 1846
8454 3920
7486 7181
7746 1226
10693 2835
5216 3528
4938 6239
6739 237
5953 8263
6756 4358
4132 6793
7971 4900
1910 3536
2905 3282
112 4344
4952 4683
322 3243
3778 4763
1637 8890
8091 811
3049 2279
9588 7565
9616 8426
10333 7047
3123 1214
4903 1780
4289 2018
2551 1491
1931 1235
9189 8353
2699 1234
7448 6529
9933 5515
7920 2962
4370 4125
4069 8709
10397 4126
5341 79
3092 1517
9262 7983
2255 3226
7570 7147
2864 3752
5566 4668
1172 5520
315 6600
3464 6360
2330 10435
3995 4149
7774 1466
1181 4905
5947 6162
1175 127
2826 7129
7643 5276
2317 8409
8502 4069
1555 71
6015 4370
10544 8177
5894 315
155 5520
7731 1239
7229 3193
1462 2092
3879 2206
6491 7291
6657 3499
188 6489
507 6503
8195 678
2812 1002
86 2154
6361 1021
8489 8505
6619 1378
5091 3441
8831 8637
3907 5881
4776 6945
2899 4696
2963 4943
4123 5582
709 5990
8189 2419
10415 1168
308 6623
6007 8835
8242 984
1431 5545
3280 2850
3704 5031
7603 1231
1253 6678
468 4903
9506 10221
7546 8816
3489 6017
8178 3572
8720 1843
1835 1234
4861 9056
5951 6887
2544 5742
2694 2804
8685 1016
5277 8440
3936 1228
10519 1241
2906 7138
3123 8879
5062 9849
8189 4860
1215 10624
1221 10273
4363 721
1234 4776
6351 7193
8822 5357
4125 10624
6923 245
8953 3221
8140 6793
1898 977
3990 3988
6822 1646
2898 4069
748 3863
5800 10572
9195 1194
8515 4623
5538 9793
10303 1237
7149 10670
8377 1739
5217 2125
1171 333
8609 1271
637 7768
7471 5805
460 7461
3206 4640
995 6489
2242 79
150 2170
7565 3151
5561 3778
1364 10362
1423 10220
6959 3151
1222 6615
1326 1102
9492 1229
6490 7522
4826 9502
3866 9062
120 641
4617 2049
7656 253
8684 5472
5710 1849
1905 4860
600 6923
4657 10173
5912 3474
1269 1800
6496 7506
2903 3714
4860 4083
3280 2429
5928 3517
7574 3719
6154 8056
10015 4276
7744 6830
3583 79
6932 10352
188 3374
5446 5831
1197 3310
6702 6278
5059 325
10625 1219
1234 4059
8684 7583
1148 1221
3491 5545
6055 7489
2923 188
3705 8073
4684 8128
7309 1219
4069 8148
1228 4125
188 9546
9120 10209
7750 9653
1982 6359
6783 4067
3354 10623
6337 9650
4572 4574
3205 3938
3475 10435
3166 4816
1544 9215
8189 2320
1729 7663
8991 7421
3688 8189
3282 2457
1510 3228
5031 10435
7353 4611
3438 1494
9138 3280
8991 8889
7643 6876
4682 2252
3444 5929
8952 9652
1653 5043
3716 37
10332 3417
5322 6989
2319 1112
5520 4512
2329 6219
10162 7717
8134 4567
3387 7129
1191 2272
2336 7456
2640 6135
2158 7686
2577 1554
908 10452
6008 6162
6453 6117
4396 4023
3583 1615
960 5959
1915 6726
3703 41
2838 7908
2342 7746
4642 1226
9125 325
1722 6068
10067 6354
1672 6505
9526 6446
449 523
1222 6306
8797 8637
10415 8232
2104 8035
181 9238
9579 2125
7770 7987
1237 1522
474 1430
4707 1803
8406 3993
8127 6702
619 10303
8135 10416
5013 8891
156 8242
6491 5753
3882 6656
1240 6154
9540 3810
8854 2320
2155 10221
1309 858
3441 9636
2357 9070
1221 8140
6656 6015
9304 5229
7368 2433
8262 320
2158 8350
1518 6789
3795 3991
9652 5930
6361 6301
318 5929
293 7129
5986 1926
1170 9115
1202 4613
3242 3090
2240 5545
2493 638
8189 7237
3489 4409
9991 6711
2017 1225
1322 9820
293 10389
8818 2857
1172 9299
3989 277
253 7413
8361 97
7670 8835
2024 2776
7537 8177
325 4759
8172 10570
6491 433
6137 4125
9517 268
5463 3495
2876 8514
8441 6384
8834 4148
307 4100
9526 3023
1156 638
7336 1226
8239 3010
134 7569
8002 825
9916 7612
9014 8857
263 2592
10635 5561
7090 8566
5545 5506
9099 1233
6168 1383
79 3782
4898 156
1334 1197
8527 10246
10477 8512
4516 325
7023 2087
2150 725
4791 3398
8569 326
7426 7603
1224 6007
3051 1820
1995 8692
3282 7286
9902 1898
5079 2637
641 8587
8470 1624
10318 3576
3282 1192
1449 4259
2338 3090
553 2244
7750 1832
4573 4123
5040 7831
5912 8829
1200 3134
6137 9111
5604 3987
6145 3455
2996 982
1241 6576
7656 2804
4446 8834
3371 3156
5515 5341
1334 245
1171 7506
1269 10362
5093 7480
619 1181
1235 320
8683 404
6842 1255
1179 10415
4183 41
782 1236
4763 6135
10181 1171
3491 6016
3806 1084
102 3193
1379 4324
8127 8432
6361 1773
1221 8486
3703 7798
7641 2319
4677 8189
5881 864
156 3655
2905 1175
7229 9196
2130 74
7222 2537
6359 5566
9117 8914
280 5081
6603 2038
2316 9316
9910 8264
829 5445
460 7588
734 3163
9763 2271
2730 2802
4776 3583
8486 8746
3059 5346
6168 3839
10305 7069
3034 8522
5093 4214
8854 8502
2279 1240
1199 599
4106 9860
1226 5412
10428 10034
9810 6485
3273 7033
7488 10197
2540 584
4037 7353
2815 782
9711 3371
1826 2213
9469 8056
1914 1197
3193 2272
2640 10131
6946 1437
1615 3981
8881 3310
4952 5515
8595 4666
8043 2354
1428 6718
2689 1695
9018 10696
9286 6504
1197 5398
3803 2577
7522 5870
7289 5306
8846 788
8506 3328
789 3532
6395 9664
1191 5119
2240 3156
1429 3991
5767 9044
2776 9632
3748 8861
6214 3013
326 3090
2170 2889
5216 5515
8811 2035
1021 1722
2231 10162
6082 582
3584 1849
478 6891
4268 5545
2686 8823
4228 6521
1770 1849
2538 4126
9653 8750
840 1420
2210 21
2276 4070
3233 5062
1724 6525
2566 8764
7529 641
7686 4861
5929 318
6923 97
1199 3737
1063 9227
8168 7743
3261 3245
7901 1191
7367 4127
4903 9698
7019 7381
7483 9138
7745 6359
7293 2890
8849 6137
4110 6489
2213 10404
6057 1231
7832 2756
10209 3508
8232 3304
9943 1194
1209 9114
3156 6548
1175 8030
2622 1842
1179 7838
3655 637
9973 4127
1224 401
6733 760
4916 9189
5230 5865
6587 2569
1832 1453
2516 10243
5507 4282
9651 8368
6975 4580
999 10307
9609 336
8929 10274
1199 9002
1179 5233
4546 7039
1016 10435
5010 7961
3134 5306
3138 8165
760 8056
1359 9286
3716 6504
10015 2335
1077 6491
6268 9357
1224 9321
3908 8135
8973 3507
6360 326
3362 2804
10689 5292
8056 2788
3208 9299
9398 1841
1205 6548
1198 893
5859 6987
7862 9519
9448 10389
6549 7658
10699 4932
174 8288
3419 9659
8132 6036
3467 1612
6037 1175
6987 892
1022 2225
3784 8892
9338 6793
8820 6472
6136 709
8991 3206
2121 478
1917 5027
1192 68
324 1156
8929 7250
7483 58
8528 1787
4944 7444
1165 3189
2394 3314
6348 8957
1930 7381
1199 4600
5759 9134
3231 4183
6168 1175
6057 9991
8432 596
1625 7517
10435 2857
2226 8390
3023 4926
5276 365
884 6491
10561 3418
1176 410
7301 9713
3769 302
9954 2165
1171 1450
5947 8691
8409 280
10435 9974
1491 2300
10318 10427
9910 7291
9249 9018
9200 8953
3703 3631
8390 2502
2152 8810
7177 10435
594 8056
7603 2276
991 5105
1857 188
3244 1447
3601 1209
4067 9519
2640 1219
1200 2457
9673 5382
5751 7286
641 6558
9910 5566
1175 7486
2918 2833
9435 2849
5943 6152
8368 7421
9902 1172
10220 6040
4367 641
2569 1412
1912 1453
7016 1194
1198 4038
8368 9588
638 10293
782 931
8835 2433
9916 1764
6016 3192
2802 9320
5544 7280
3055 6620
7743 1108
3865 3685
3206 5530
10148 7656
5970 6055
5538 5024
1491 3147
4530 1197
4429 10220
3295 1234
1435 1978
8759 8871
4765 1223
8514 4883
1230 1202
1814 4174
7766 10473
8501 2457
7540 4622
7074 4534
858 6962
5520 1790
9151 1226
2589 7565
6148 1231
7014 664
907 1221
8288 8138
2266 3544
6137 9517
77 6491
7330 9999
61 4214
10267 348
8626 6137
10015 619
1799 3489
8843 326
8995 1192
5562 5514
4053 2836
4059 5929
8004 4036
6830 8827
9400 8825
4130 2846
8826 7291
3151 1181
2919 983
9362 10149
2433 6427
6696 169
1503 6232
8886 5276
5067 8818
8890 10162
6040 10245
9636 4370
9622 1219
3282 2502
6799 7506
6007 6430
417 7725
5067 1192
2120 5813
7108 3906
7727 3850
2064 4898
3329 5187
755 8139
1200 9058
324 3125
8406 8720
9433 1632
10317 6344
7769 3655
3205 2467
7750 5437
4578 6057
1199 9002
8713 1240
4851 5572
8273 6793
7230 3081
10166 5515
1453 3749
2307 8816
1093 7508
1221 1147
1231 9723
10409 7748
3716 4661
4882 3679
4951 77
2972 4706
1194 322
6154 1084
5904 852
3414 10131
2135 6338
3151 2443
8300 954
2326 2802
1733 2395
1426 7291
293 6119
4137 7295
8516 9549
4728 1194
3139 7230
8794 2457
1491 6227
3842 2336
4965 8088
3752 7339
3466 3518
2629 8285
9850 8368
1491 3608
9189 2078
5020 334
9393 7018
4249 2226
156 8056
7678 7291
3848 641
3254 7770
2433 2611
8829 8189
8189 8632
5868 7296
5062 3263
8368 4400
8189 2533
7253 1241
7289 1004
6359 4571
1544 2663
1171 2066
908 347
307 4781
4754 10397
9012 8709
3348 4797
7746 3544
85 4839
8368 79
4492 8517
10149 3214
8816 1234
9520 10203
6702 6372
2551 1199
5040 5412
1922 1537
1628 7517
4861 8890
1415 8528
7758 2899
6148 8511
1200 581
4898 1814
4934 6869
1772 2120
2502 1921
1008 3715
2265 9743
4860 3417
2277 8828
2815 4098
3204 8881
3491 5929
8759 7737
5753 9067
1171 9851
6909 10243
1199 1113
641 7315
3601 8189
6444 6671
3659 9415
3508 3240
8225 19
7338 8295
79 853
8426 8512
3902 7522
6314 7736
5073 2107
8680 893
156 1544
1227 8568
10357 1390
4021 9327
9852 1092
9053 1219
7252 4887
4215 9520
6190 7038
3254 1229
734 1786
1172 5032
9626 1172
9115 8273
3987 9002
8929 2457
3264 5561
3474 9697
5566 5776
1025 4853
8690 9910
8551 3660
2881 9793
10725 5276
4404 4828
3167 10640
5203 4918
3020 7508
8964 326
3362 4897
6277 4781
889 7293
9597 5125
10303 5545
8139 9287
761 2340
5054 3717
6137 8273
6040 8881
1197 1926
10298 5081
7438 8056
10576 7636
637 4067
7583 667
8831 9923
2153 709
9927 405
3791 2013
7209 6558
3598 1196
2486 3155
9231 8142
2648 3585
5515 9519
1630 9091
7286 3419
5968 825
8093 8516
7238 2668
1233 322
4898 9214
3991 6314
2113 5869
9299 1383
9651 7643
120 6264
7735 9120
1978 7368
7747 7229
6872 6007
4702 5276
4418 8810
820 7804
7444 3655
1798 71
9002 7088
4142 8834
6154 7182
1379 4894
9851 1199
3432 8843
7348 6314
3244 4776
4922 2543
2065 7352
3123 9566
7841 6154
3786 435
8886 2457
7631 1171
4330 2053
5437 10645
7251 185
1260 9806
2804 867
5234 4076
5166 1798
8590 2090
5029 5031
9128 8835
8287 8431
410 2882
8056 3777
209 4549
10428 8825
7557 314
1209 1654
6057 10544
6783 1231
4183 782
1517 1224
3290 2307
7205 7615
8075 9910
9395 10479
3398 7533
5355 7421
6042 3055
8824 9196
9973 2899
3243 1981
6154 10613
4682 7804
413 4070
280 322
3602 7594
7689 7583
5929 5561
7803 321
9517 3278
1197 6139
7250 6458
4772 6232
3020 8129
8410 6314
7291 1915
3130 8825
8189 590
8864 8431
6036 4129
5882 9697
7507 2228
4297 2647
1205 7421
6396 8174
952 8610
4623 6503
2652 5960
2538 1171
9439 7293
9632 612
7341 5228
7294 10373
5059 3387
9733 1197
641 4781
1172 3371
6504 8991
417 8486
2804 5703
652 3684
1537 6349
5398 2865
3091 1205
8368 874
1171 9650
6490 3704
2539 7129
815 71
6057 982
6696 4999
5520 7658
4861 6444
3489 8733
5057 1840
3516 9416
1225 9661
2908 2519
3392 2368
2537 2774
1202 8273
10162 6678
1227 782
1181 1621
7897 3438
6433 908
8186 7486
7750 7129
3591 3293
2920 8765
9010 9532
10630 6148
5052 5741
3244 303
3852 1909
6137 1144
4516 7893
3543 2047
10704 859
6148 9002
3128 1430
960 9321
1228 10197
368 934
8301 10633
2574 8942
5929 5830
3630 1686
5752 9873
4215 4076
2705 1176
3908 5563
7065 4850
1831 7969
9910 9547
7746 438
9129 9387
3777 5318
3699 5093
7603 1748
41 7971
1592 8709
9403 3491
8488 2767
3597 4413
8516 2152
2226 7025
5281 357
4922 6777
7445 224
6987 5115
7996 3466
5341 2053
41 892
10221 6701
7501 4820
9906 10216
6730 4523
2866 184
1224 6119
9927 2276
1638 10613
9346 998
7658 5602
2573 7715
2700 1110
7129 8310
1219 2261
6489 3916
8844 10553
9387 1223
852 3630
3410 10509
8351 9530
1824 7332
7243 9698
8929 4523
10389 4125
8516 6315
1197 866
10456 4682
5929 4950
6209 6277
2610 1224
3090 4026
9828 3151
4554 1951
4127 139
4651 1197
8056 1181
4617 8056
9014 2286
1228 5772
5719 9187
5569 1612
4199 2802
3867 2266
6987 6589
1143 3623
2537 6570
5520 5515
645 3970
414 4123
3908 10435
6940 3038
7486 5598
782 1156
9485 5874
8508 7804
5398 6648
9866 5093
5920 2878
3778 253
6007 5562
7376 3596
2804 9138
6626 7421
2412 7735
10304 9854
4077 7636
10280 1215
6780 6284
1240 2342
3134 10163
5042 1202
4203 6368
6182 585
3894 2701
7736 1739
6840 9686
4332 1175
8232 6669
1418 2949
5951 9098
1596 326
1273 6038
1491 3346
2710 8534
9848 5130
2567 3843
8409 5561
3599 2889
9070 2158
6265 1572
7849 6507
346 4870
10544 8184
1786 8991
2760 314
4125 10395
664 8709
300 4090
2902 3333
8894 750
10504 1392
8056 7736
10049 9320
1205 4860
1037 3023
7584 596
1841 7989
255 3396
6923 411
8886 1192
6120 173
342 3015
5545 10162
5213 3237
3684 3205
9422 2822
6154 10090
4230 6008
845 2305
1110 6314
1220 8075
6253 9484
5514 7291
4706 4937
7562 8280
2907 8577
10302 9299
8574 5830
3907 7489
7750 9002
5276 7083
8602 1159
2430 4952
820 2568
1145 7501
4126 2889
1198 5306
1198 8827
6152 3414
7972 9467
1324 3269
2150 6007
8026 8514
5042 9231
1550 2320
7286 64
3847 9910
5394 8506
1491 2331
3655 8885
1235 3236
9118 1085
7421 635
1280 334
8496 7771
1222 3115
8881 789
5396 1522
134 9526
1291 9926
9209 454
6702 2776
7720 2537
3166 1775
7580 2126
6369 4215
3282 9639
1181 1874
10717 782
6549 9653
2881 5091
9900 5051
10380 1237
9763 3536
10547 8517
2033 6513
1254 3151
10380 5534
9299 6824
317 5005
10725 1334
432 4566
5459 3208
8089 6830
3417 3331
9967 8830
1238 8409
1775 7253
1666 1192
8797 7508
4248 2640
433 9128
3599 3023
5316 348
10278 7968
4621 2653
7221 2123
8864 4200
10435 628
9700 9782
8406 5515
7636 9515
4566 7989
3182 10162
1088 3091
4739 5784
4567 814
9061 7533
1179 2592
9871 4289
5459 3491
6228 7286
1198 5051
10435 10008
5362 7685
5396 10148
1215 6897
1082 7230
7157 4352
8609 8843
4887 6139
2775 3788
2804 1757
3844 7720
5951 2648
1095 2728
10043 5429
4025 1726
79 9136
516 1840
9548 4289
2033 8238
6506 8348
8710 8775
1317 2581
2509 2360
1198 582
4129 4067
3190 10362
2005 7627
8431 3908
4861 7180
637 9993
4641 2802
9040 2137
2691 6354
4126 10253
9098 9465
7533 308
5002 4776
10544 1194
4834 6490
4571 8858
3631 3126
156 1491
5986 9017
4861 7339
3385 10207
6655 4183
7635 970
7218 8350
5194 6716
638 10568
7920 6207
2756 835
2158 7743
3151 9948
5831 6137
2065 2663
2319 3755
3434 6238
4209 1237
10398 3982
1429 5138
10162 928
4125 5830
641 1237
841 7494
1350 1143
6169 8278
7421 2024
9110 6793
3386 6802
2920 2774
1206 9042
7496 6007
5545 647
1209 4616
4333 2270
8890 5544
326 454
3765 5009
6869 852
6078 2040
1824 3666
7292 5514
5514 6039
1629 10000
7345 9120
1291 1192
9804 6485
6489 1699
1226 6923
10277 7259
8496 9621
10162 8913
10685 8139
2442 2433
10183 9873
3743 4765
1572 7394
8574 8857
10106 1558
1240 10368
675 3909
9125 2154
10281 7533
8169 7445
2813 1369
3150 4214
2123 6306
7289 6360
1537 4446
565 5894
6589 3234
494 10384
864 7603
3792 8844
4239 3147
3121 5857
3329 5864
5990 5398
1080 8823
342 8138
596 1230
4289 348
5161 6982
7643 9509
10378 8857
6406 8709
2433 183
7445 7075
8881 9591
1222 1176
8593 8796
4546 9084
641 4617
3333 8825
7779 9120
7491 2678
8544 8285
4573 5080
2147 3767
2756 4553
641 7129
9193 4762
4623 6940
6550 1322
10147 1191
4129 4130
5710 3441
47 7538
8797 2360
5520 8822
6783 10220
4900 5519
3389 2053
6822 320
7250 156
8137 4508
3507 9736
1176 1572
4459 1582
7292 3387
1936 41
9583 748
17 7230
3630 1507
830 351
4434 4617
10235 2923
8137 5566
502 674
3070 10696
5695 791
10668 8796
5929 6589
3572 3838
4644 1151
5033 7421
8426 1715
3260 6137
8056 8881
3990 2640
3416 6989
4209 1225
6987 3371
7456 642
908 3148
9321 928
5012 4102
3668 856
2592 4099
4070 1263
3886 3186
1910 4272
3538 46
10698 5859
892 6793
3260 3630
5438 1194
121 5979
3588 2775
9871 5986
326 9110
6529 1290
1172 6340
5929 2249
8541 8515
5995 1686
8709 326
1717 4666
3727 253
3928 7634
7603 5063
1107 9900
7752 5637
8716 8426
4222 7292
1197 2445
3704 3623
3848 6157
4500 7645
8167 3157
8528 7631
6360 4580
2804 3280
1215 8816
8514 6008
8923 6541
8189 9649
7294 5398
8843 8138
3262 7241
2961 3809
765 524
1905 1197
1223 10428
638 127
7831 1172
3309 1943
2261 7627
1181 6228
6331 1205
2131 3822
7368 5238
1227 308
5870 9696
10181 719
3583 5520
8056 7660
7501 6345
9871 10213
8406 7292
7288 77
1225 9972
5709 10724
3997 8238
7478 6702
5459 6314
592 4125
2251 5525
8226 7375
3490 5259
8810 2905
8797 7535
9698 3263
6793 5062
1241 6923
10449 6534
6040 8116
9649 324
4125 8147
9696 5405
5951 5908
5544 6549
10450 1907
4067 6802
4332 2211
5865 10149
7488 10106
8511 7831
4271 5544
1728 2592
334 5257
3156 2467
1446 2582
8551 8551
124 3600
9527 325
9494 1194
4214 9910
8353 1453
1198 7246
3298 1072
7533 6542
4843 3489
7435 307
90 4183
127 6152
5006 10435
142 1225
3488 318
2920 9192
3493 8810
6489 2134
5363 1427
8189 2648
10712 6946
7735 1674
7568 5929
1219 4214
3791 8733
953 8390
2917 9873
2917 1701
3576 1450
9058 405
1777 8002
6194 7658
181 6145
8064 9897
5748 3778
6696 8939
835 10134
1428 5997
1461 9471
3494 7147
5437 5495
1099 10065
1787 5091
6384 7339
1175 9485
9643 4021
3908 3849
6712 2319
4370 4104
9900 10162
8683 977
2715 8432
5964 7643
8129 5545
7014 6504
3443 1084
4620 8056
3703 434
4248 9848
7068 10332
3630 6585
8138 1509
4578 5562
317 4814
8709 6841
155 3280
4366 2272
4840 1237
2005 8502
2543 5386
3956 9807
8981 3398
3595 1291
8169 1414
478 5033
293 2011
8367 3205
931 3733
8991 3048
1191 7623
8508 2827
6491 908
6148 4900
4970 8289
4014 893
334 7756
3355 5073
6735 7230
3081 642
4125 4078
7491 10135
7643 1171
3313 1389
6001 2997
2923 1659
928 5059
1561 1786
2923 1896
852 3335
4660 2513
5338 1227
6443 1550
8886 789
4772 3444
8189 5886
8285 5385
5031 1926
1282 6549
7289 1893
8252 79
5986 927
10435 9193
1774 2046
5514 4841
1849 5577
6240 6372
6064 6333
9115 8823
8795 6402
2889 348
9473 5929
1491 2460
8421 3072
1179 8368
1712 5515
2804 5038
7688 1544
8496 6016
6793 3348
6802 9339
3583 5499
7584 10626
4622 2640
8797 2775
8804 3856
3563 357
8542 2907
3715 2802
1223 6219
1572 1225
638 7277
9286 1198
7426 1171
7658 124
6714 1863
8409 253
7253 318
342 1206
3156 3147
5226 5307
1230 9286
7750 4237
2544 9489
3984 4826
1228 1926
7533 5180
9993 616
3433 8440
6803 9526
239 2535
6487 8139
6717 8002
1466 1226
3534 3151
1164 4861
5010 3576
9299 7294
970 3655
6038 9871
3206 10696
9698 7183
1241 9591
4964 2812
8353 1199
6087 1164
7685 582
4333 3138
7182 326
4841 4130
8282 8482
3154 7015
10036 3537
8542 5515
3907 8741
5385 4566
3705 830
3206 8886
3263 1202
6469 5341
4633 1223
8713 149
5968 3295
8134 5720
6444 6683
5445 2300
1720 1234
9854 6410
8796 40
2920 6384
3419 4160
782 4215
