# Supplementary material for: Biology-inspired graph neural network encodes reactome and reveals biochemical reactions of disease
Source: Patterns (N Y). 2023 May 22;4(7):100758. doi: 10.1016/j.patter.2023.100758 (PMC10382942; doi:10.1016/j.patter.2023.100758)
Supplement: Data S9. Edge files [file mmc10.zip › Data_File_S9/rewired5_edges.txt]

9069 5701
9179 1172
10438 1227
318 1616
8091 1240
6016 7562
3445 2273
3157 3205
1144 3489
8684 5561
7339 7182
6655 2840
9120 1491
7129 4767
956 7920
4656 2860
2227 1215
2592 1695
1176 3142
5515 585
8177 9622
2574 650
7712 6232
6135 4555
1566 326
7496 9558
8273 1075
2640 3495
4915 6119
2037 1226
7768 9704
9849 7735
5170 8169
1494 5355
3767 729
827 1192
7831 1226
1200 6793
1202 3371
1428 1994
8225 9298
1915 6070
9286 7656
102 306
3432 6683
9546 7286
10303 5255
4077 1021
1091 13
9459 7291
3280 8129
7352 5093
654 9151
9120 8881
318 9915
4437 9532
9599 7627
4381 3499
347 10214
10275 909
4861 4069
6314 5248
6845 7293
5579 2122
5276 5859
7674 5091
7657 8858
8493 8426
4123 704
5437 4781
5067 9215
7568 2152
1351 2307
7569 1071
3350 7471
9039 8551
3764 3282
7055 3991
1225 1849
7746 6975
4400 10428
5422 9118
10694 1175
7293 668
9435 3346
8534 3183
6655 1241
5736 5933
8931 7491
2840 5002
8619 9697
9972 7849
8136 7016
10435 3092
5580 8189
6173 5059
2870 3124
1225 5830
5341 3048
7794 5636
7222 8116
5929 5948
7292 642
2756 2149
1936 10553
6286 789
6549 5636
4183 3129
645 2252
5306 5545
2126 8137
1435 2395
320 342
4973 1100
308 4644
2253 8515
3074 7791
8426 4731
7066 144
5276 1537
8201 1653
8881 2217
7862 8825
7736 1615
7229 9286
7736 6549
748 5396
1241 3193
1063 325
8506 8073
6716 2163
5281 1949
5806 4078
1176 3132
322 6648
41 7743
5700 10281
6702 1071
4406 9388
8035 4333
1572 62
7832 10623
8288 2493
6354 638
2430 5428
2147 9910
2652 3777
1198 9519
10226 3988
996 9671
3768 9042
120 8353
8369 8406
3445 8123
1171 8849
8893 7746
1430 2399
1026 325
324 7294
7695 7736
3858 3778
1202 3205
7920 6987
5752 8849
445 9926
8056 348
7703 6168
1239 641
8810 1379
1205 8472
3630 8496
7804 3151
10147 5971
1223 1269
8718 663
1238 1205
8709 1181
5365 3208
9252 5561
8830 2393
8574 1241
8881 1542
8991 5207
5895 2081
3765 7720
5111 618
2433 7643
7748 8610
1799 7293
2923 3486
8684 3405
3154 2127
10009 8512
667 207
5591 908
10409 2331
7825 2799
4183 2504
4357 2337
9087 1690
6608 8584
3542 1309
1239 250
3261 440
10578 2466
6918 1235
8709 3023
1224 1229
7289 1798
3419 6287
6592 2538
6007 230
1071 6789
6311 1192
2517 1494
596 4516
9258 709
7631 2524
7294 5929
9701 2696
1202 8035
8886 8189
2581 3047
1844 2335
691 3151
8486 8886
5831 4814
8427 3282
8866 2622
1175 5029
8811 9591
3015 1624
5515 10464
947 5091
843 7251
1786 8717
5023 1221
9993 7263
4839 6608
7016 307
6057 3765
1222 10197
9192 8129
4110 4733
10303 8816
4157 8508
2900 8116
10485 5859
1229 9946
2495 5030
3204 2319
4903 1240
9127 6296
1179 5777
3703 2888
9126 2930
7506 10335
1494 320
3930 10216
1106 1143
2477 10135
6782 2064
8189 6648
2305 3256
3404 1176
7686 928
6270 7831
3167 1813
1227 7129
1197 5480
8380 10240
4708 10303
9820 6360
6504 4285
7678 7581
5870 7249
3208 929
1165 2533
7055 9299
10435 6975
2299 6019
7486 144
702 3138
3042 3194
3138 998
2600 384
2367 8855
1240 1653
3182 8990
2725 318
9785 9120
7716 8426
1260 10416
6263 6361
6345 2176
1094 3508
2714 1849
893 8817
4066 242
2259 8427
296 1774
6056 3204
8861 4332
8486 2551
7565 6209
7245 5768
315 8846
5194 2100
8551 3374
85 6739
2889 2488
10540 2048
2217 1229
2487 472
9733 5012
7253 9526
1762 3320
5868 66
3072 9002
7835 4860
5561 9655
2224 3205
619 1790
2496 10147
6316 9723
322 3335
694 10129
4067 1081
9484 1462
7548 1165
3908 7218
6714 10435
2394 2846
8486 7055
7686 1234
7743 3619
5093 3117
478 4890
8406 641
8137 8137
2380 1197
8710 2137
3991 334
9410 8094
9991 3877
638 6793
8886 10220
2320 6657
8559 7489
5561 7557
7542 2923
585 10415
9241 7426
4459 1923
4440 4214
1790 6736
5080 5909
6637 360
8134 10456
941 2893
8088 6793
4903 8406
4128 3597
8886 1572
1194 7129
1707 5548
4541 9972
4214 8129
1205 5292
1238 7989
8843 6007
4567 4247
8652 7507
2756 3568
4802 7496
7129 1485
2149 1440
8477 10384
6669 3044
1506 1200
5091 362
3684 9532
6695 4861
5637 8507
6029 5397
6843 77
325 10690
1717 6444
638 2622
1173 2501
6727 10698
3089 6057
5027 1241
8471 10372
8189 5487
2257 8056
100 641
5699 8367
4763 5961
5545 5432
2640 5431
4860 9563
10570 3683
8844 6504
3418 2478
6370 7253
5024 7538
4403 3631
3261 6427
1014 8056
5361 2298
8832 8427
8505 4860
6057 5843
1491 9193
4125 5473
326 6097
3493 760
5009 10243
4341 6143
9347 3072
5078 6489
1091 4914
6154 8056
3964 10635
6427 356
4076 8621
9918 7418
7129 10428
5533 4000
8821 3301
9193 2320
1209 8390
8775 2653
3056 10027
3304 9455
641 3092
8116 2812
7153 7636
2127 8759
1228 8406
5849 1175
7374 4067
4260 4571
1228 4123
2033 9064
9184 1224
6443 734
1200 8684
7491 9718
978 6007
5636 7763
3987 5544
10060 2131
8426 2570
8854 9935
4061 945
1447 1269
434 347
9621 3786
10274 2880
877 7533
9877 1121
4926 5929
978 3631
8609 9591
5986 7489
7588 1227
10098 3033
7336 2466
6148 5381
3416 2802
5291 6234
3418 10195
7959 7353
7746 8189
10415 1657
4170 9588
1429 3301
9636 7565
3608 4247
8232 701
5218 663
7746 5357
5880 10163
4900 5637
5566 6057
5244 6783
6014 6940
5180 2120
9120 7753
886 7289
4123 5091
7264 9064
2266 10202
9195 6277
7689 3752
7057 3396
3576 401
1192 3517
3232 3273
232 6327
2033 1181
1205 1192
10442 134
10428 5929
9418 6581
2640 156
8169 7215
2640 7804
6366 155
8245 7569
326 5250
8127 6137
9084 6891
335 3844
8543 1707
6137 1209
308 3193
1198 8733
8577 2485
9298 2176
9725 5859
3755 1226
4847 3490
3583 1194
10173 9297
10090 5533
6234 8273
8426 4878
5986 300
4572 348
1227 307
8321 158
1181 5063
10337 8426
8913 6314
1175 4403
2261 9657
2397 3138
9670 8903
6490 3091
7750 6589
3583 1209
4853 4040
6491 8126
4083 7296
5831 8551
324 8517
8843 3035
8361 4881
9018 1179
9436 8483
6924 1240
1084 2156
2628 9087
1406 5515
6548 2944
4860 4781
3576 8611
1226 10636
1205 325
1095 6491
2774 5950
7445 3121
7223 1876
8831 3280
7643 7193
4458 5921
9927 2013
4127 1202
4129 4580
9401 10024
5998 9316
9974 1615
4935 8112
3508 1781
7739 4130
5939 8822
1085 7336
3351 2728
8132 2313
5563 1236
9910 300
9048 1175
5700 9298
104 10699
8820 7129
7352 1691
2946 5348
2677 2864
7785 1830
2573 2446
7129 7736
6150 8137
6457 5291
7478 324
3542 7842
1988 9757
1480 8587
10428 8542
2994 9281
6489 3441
6135 10051
2218 5093
5929 2640
3847 2647
2802 8512
6163 2804
6578 3260
1223 6953
8610 9952
9591 7289
7214 3655
5091 342
5437 7483
10162 6525
9852 637
3576 2018
1798 9190
6367 1673
10209 9053
8685 4200
10148 2592
2647 1772
7241 8587
1839 7580
1181 1910
9676 908
7030 10221
7045 2920
6707 1561
9954 8577
1205 8551
9960 7004
1849 5562
4219 5036
8621 2537
8382 4123
3281 6940
5545 7421
6822 5437
8630 8448
8138 1175
4675 1228
10232 6830
1199 2537
4530 6791
2321 3987
8129 7018
8352 2844
1231 10085
8620 6253
6314 9647
2774 3583
2662 3489
6702 156
2018 5520
4333 3267
3205 4998
3134 8388
10049 6898
4677 6780
240 3309
317 1205
8426 10420
8823 8634
3351 3530
7291 7483
3498 4037
198 4915
9900 10148
4572 1455
1156 7489
1093 4670
2227 845
9189 60
1449 9532
1365 1427
1430 1037
8843 5562
9786 7336
2140 2622
8522 10221
1175 1235
6270 5929
3906 661
6490 641
7214 7423
3280 8005
257 1719
3419 5062
9947 3705
1095 776
8426 1144
8506 9087
410 1209
4122 3352
236 9093
5905 9954
2267 7445
6023 4418
10717 7804
5229 326
2279 8831
6264 1772
4798 2489
7294 5742
1235 1191
315 3019
6736 10333
10435 8690
9195 7292
3121 2131
815 4214
8844 1219
8886 10001
1787 9126
4355 3387
8544 3082
322 10428
8817 4480
5711 9704
5268 1199
4861 4531
8075 10084
9654 2793
479 8881
5971 1225
1180 6354
3193 4385
5930 1222
8692 1192
8285 7805
5545 2123
293 7489
852 1219
1225 6243
5507 2131
10320 2899
3573 5104
3189 8035
5570 9591
4476 10608
7508 8075
9176 9555
4468 4165
2301 3779
2272 2241
4839 8684
1616 6318
6278 5636
637 92
1389 5218
1012 1555
3374 1773
10456 5539
2812 9286
9288 6148
7717 326
1176 7090
10200 5929
8362 1951
1196 8501
8269 641
8767 8056
2513 2924
1426 7603
6123 8180
9910 2155
7094 3414
3990 8811
3752 5010
5895 9672
642 4077
5545 1179
1389 9609
7293 8173
7997 1192
1584 7293
4789 2827
1095 121
1022 10624
342 27
1231 8008
6316 7549
1491 8587
7129 3138
7329 9002
5839 9599
7683 8817
7253 8593
405 506
1209 109
1171 2830
5850 6670
9985 6168
5544 7135
1786 3734
10197 4055
1881 8174
5561 5423
8835 5942
5304 2629
6348 4689
8244 8558
2340 8368
2368 5515
9686 9397
1066 4810
2900 3916
2335 5986
9650 2430
3989 9249
1791 8254
9588 7018
6148 2640
1788 3902
1063 2437
2992 7623
8054 308
348 8843
9210 5589
9120 2131
1200 9193
1238 6203
3572 8138
6491 6228
10393 9195
7163 317
4247 10571
8282 2064
3297 1219
10243 2755
1254 10149
8092 6658
9649 9526
10712 2802
193 8896
1234 10132
7236 4076
654 7447
10241 3362
1559 3820
6891 6802
1233 8612
8273 8189
9547 1175
10134 3755
8825 10118
9298 2280
3293 616
9759 7291
6541 3331
9621 8826
7491 6911
8824 9923
1484 10299
1172 9837
7488 7480
3197 1733
4882 3002
10678 1541
1448 9480
10623 7468
4945 5514
842 10651
4765 884
7142 3798
202 5849
4333 358
10456 5868
3385 6533
7187 7445
8056 7373
1181 5208
9662 1224
1200 3778
1117 6709
6784 8527
5831 8486
2815 1351
5929 2292
125 9945
7996 270
311 7278
8787 2889
8721 3747
1235 5067
5813 7919
9321 1491
1622 7292
5986 5079
9042 7293
8831 9173
9973 10246
6490 2822
10456 9063
3780 4125
2260 8139
6007 1160
5321 6314
1191 5429
1202 3964
3752 7491
3958 4070
1151 6529
7546 3348
1226 1772
3987 230
9298 9434
4112 7294
8140 2322
7623 1826
954 253
3930 8834
3646 9630
7601 3771
7832 10604
8274 10313
4070 7151
1915 1546
1491 1172
5904 6739
5830 7286
845 342
2628 852
10584 1233
1273 3387
5448 6286
3714 3301
1080 320
7421 1222
7445 3205
9474 6289
1148 2319
5566 8409
6490 1151
4801 10699
6875 8991
6793 5939
2107 8242
4890 2107
10147 3348
3778 2756
10574 1453
10431 9651
7368 2240
10544 1415
9657 10408
6277 908
2150 6359
9974 6683
2277 1205
8486 5472
9682 1179
5391 5396
10428 1231
1995 10635
1051 6651
7656 1071
2512 7623
9828 326
2776 3624
5509 8488
8056 5545
10717 9650
1191 9398
410 10350
4898 6793
6489 1209
1980 6395
1205 1237
6168 3426
4952 1171
6016 10430
3156 8709
8721 8409
2802 4884
9526 9916
156 7489
4861 6490
4003 1235
7179 9046
7686 3090
324 9540
8505 10447
4130 8544
638 1228
2457 1224
2241 7488
5602 2457
3987 8858
6366 6829
3335 320
2774 6558
10362 3329
5858 5960
9526 2923
1175 8410
2121 4690
2576 4693
2920 6362
3374 8913
8410 8818
4628 9299
6366 2666
1234 5520
1295 9973
3654 7892
10332 7292
1131 2775
10333 4682
4019 8508
9597 7806
2430 2551
2695 4753
2998 1737
4860 8854
1176 318
4232 1334
2010 5992
3532 1624
6008 8056
4861 1881
5188 10163
8445 6360
7294 5690
7014 5929
10337 4174
6075 5951
8514 6007
4333 77
3827 366
9044 8046
1922 6014
1392 7978
4578 6491
9448 8857
4711 2774
10112 320
253 6574
1225 6841
1215 4069
4363 4678
1191 3661
1237 8854
8440 6549
4127 5714
9151 6589
7338 3619
10269 5566
8825 6219
6490 748
3040 760
8 5562
869 4297
5180 5561
8991 6148
2774 4436
9196 5562
8551 4070
642 7336
3491 5233
4860 3381
8544 6644
6372 9262
7294 10049
7445 5771
7501 1085
3007 5396
3123 1206
8426 2331
9665 8325
8189 641
9042 2616
1202 8426
571 6151
5418 334
3576 4702
3053 6793
1646 1787
7508 1196
5276 10462
1384 322
1333 1113
2534 3075
2543 6490
3851 7496
10435 4103
6489 2733
8242 6293
1773 3631
3452 7424
7249 2836
8090 1786
6073 6007
3147 5395
5786 8514
9893 1206
8377 9534
1915 1943
6988 318
5271 2846
8472 8619
3257 5081
7389 1430
10435 3332
156 5964
3263 8431
3864 3597
4263 1224
8932 3414
8834 5831
4370 4126
7603 7294
7152 4078
288 5561
1526 1205
3517 8928
1071 2131
8829 957
3895 5997
1175 9995
7065 8577
1735 6427
5997 8409
10462 4103
3204 1791
1176 10484
8294 635
256 6361
10243 9021
4831 7329
3156 8991
1171 5352
1453 2265
7609 7862
5487 8886
5850 4330
300 1197
7286 1171
204 5459
8252 9863
7219 1108
6137 5386
1240 8939
7522 97
4246 1209
7656 582
7440 10170
6240 3414
2410 8448
7289 351
1987 1197
1227 6558
1117 4944
365 5636
3696 6906
7075 2923
8062 4043
4642 8857
5357 1073
4938 5637
7096 6359
3715 2640
10589 5281
7017 1142
3249 293
2457 8515
9873 7506
8426 4952
2640 2219
7601 8197
1216 9321
6007 4580
9636 1226
9795 2686
9530 8516
1215 4125
5082 1228
7486 3435
1452 1387
5278 1926
4070 183
2273 8140
6137 417
6955 6424
9636 8486
4098 7489
1063 7508
918 296
3234 3151
1621 8056
4974 8835
3181 5708
6490 7522
8075 1406
6602 1172
8829 9520
4077 7989
2864 5636
8606 6489
7768 8855
2622 3490
8409 3597
10303 4861
10200 7259
5734 10655
8991 814
6352 7286
8796 7329
1156 6145
3667 6055
4107 3838
2840 2210
6489 6975
1732 5831
7292 1147
3430 7956
2279 1228
1453 748
4707 6721
1632 5496
3332 6007
10646 3749
3899 5485
1845 8515
8406 6927
2804 8512
1787 1739
5318 336
5940 431
1191 6850
2648 9653
2061 1786
1646 277
8551 5412
9927 10439
335 5544
8733 7850
3871 5257
4765 7557
10103 6364
3541 5276
7216 1017
186 595
1264 2228
1221 2342
8138 7584
5225 3238
733 8092
3280 4435
9058 7286
9418 1224
6154 6139
3906 368
7218 4763
6686 8472
7286 5690
4382 7384
6007 2628
760 8302
3189 3374
7259 3536
8684 1229
5859 2756
2157 1172
2704 1463
4763 3679
176 8991
5150 1411
3352 3619
1174 7421
7375 1225
1176 3993
641 7718
8733 2774
3572 3222
1616 2824
5881 3138
5563 10239
7748 1175
7221 2605
3583 9972
10257 641
7504 4078
1072 1181
6194 1199
8392 4890
5467 1389
10717 6897
10332 6449
3156 4937
6702 9043
1334 4420
4911 1235
5081 6940
710 8922
9346 4069
1773 7035
2895 6506
3746 9193
4792 330
8496 7131
4280 9655
9053 5430
9588 10304
1198 600
1222 5218
1910 6529
9789 640
450 156
4128 6619
8174 1076
10291 7504
7501 6265
1234 9753
4647 10420
3418 2258
2329 5566
2903 4684
7549 10435
3908 6017
5561 5956
7480 4294
7489 5158
8817 1926
7766 3584
3597 3737
2467 10635
1215 252
4123 1206
8426 8137
3374 3749
10407 2303
4331 8454
10384 4756
10702 8491
5986 5580
5521 3703
3385 9591
3432 2925
3716 1849
2928 2795
4243 638
9240 10435
3987 4214
7919 2457
3956 9984
4067 3654
9877 307
9120 9299
10587 3193
325 8829
9698 9697
7643 1618
10335 8837
7591 6940
10103 5986
3138 3038
6384 3124
5566 39
7948 6712
1197 5824
5765 3321
1849 858
5078 10246
1199 6154
2881 7727
8454 7945
8139 8189
7689 1237
9021 1198
4773 1905
8610 2320
3078 1194
1685 9583
5563 5637
8820 7429
3595 6219
9944 642
4069 7286
8368 4215
10625 3358
9655 1756
2206 8435
8189 9547
2577 4379
77 4652
3133 7920
4969 4231
2154 79
3280 5290
1202 6057
4333 4077
4495 3182
7310 5870
5494 6706
1113 8056
1695 6145
2627 959
8182 7665
10415 5515
7478 8823
4215 3217
8711 1271
3396 9215
1231 5752
1241 9104
472 4328
1926 488
4155 10298
7727 9704
1735 8823
6490 9307
4765 1181
2889 8185
3782 4076
9430 3635
9320 5939
4785 8811
2537 2706
5830 3124
3090 6587
10098 6896
5247 3667
2640 3873
6905 8517
4625 3865
4718 8056
347 2127
9815 3489
2937 4680
336 8426
1269 1365
5776 1791
8887 8075
7590 8131
71 6277
8135 7546
5926 10303
2211 1063
5520 6793
845 6228
3280 435
8821 7197
2265 9415
5093 1209
2276 4636
4075 10106
6100 9299
6542 3851
183 6829
7292 1236
10611 7491
7089 8140
5831 9465
969 7280
6043 4620
3703 2652
5563 10235
3777 7286
1068 3238
3715 6883
7218 4826
864 5291
7307 3280
788 1223
1427 188
10636 7206
6150 8515
10549 1191
9020 3479
1786 3686
4297 2775
8866 5385
2897 2513
9084 3784
3668 1269
3262 2581
8598 5859
3655 66
8409 4350
4643 2429
2763 1629
5503 1721
3352 9532
2802 724
293 4738
3605 314
5849 1250
7739 7142
1309 8201
1241 914
8441 8409
308 85
9227 7205
7584 4970
5514 7581
4699 8508
1240 7746
6701 6404
8544 10274
7421 1787
3908 10428
9547 2053
7055 3490
1176 5398
6550 755
8690 2612
4231 7657
3019 1431
9733 7031
5240 4219
6057 5062
5881 4860
7456 4151
6234 1198
8090 2221
8829 307
1544 5062
6528 1226
103 315
4836 6874
10555 5583
1228 1624
3279 1172
3205 7129
8924 8056
8768 7919
8134 9074
318 6278
8720 782
5218 2018
6490 10074
2907 2342
3373 5955
8754 9098
7286 6366
6559 10442
4861 3090
6542 8526
10570 9189
478 1191
7634 9900
1240 10291
1431 5305
320 2138
2622 1732
3685 1171
2640 7009
4230 5636
349 3576
1198 2332
10089 1197
7506 676
1491 9299
1857 3301
322 8454
9115 7920
2467 2592
1206 1363
6970 8406
1221 5231
9842 4861
1181 1639
8621 7746
3187 5459
7293 3250
3206 8811
3206 8377
8855 4213
9258 7508
8225 308
5093 3306
1552 9526
1241 1241
5520 5458
1943 782
5034 1191
243 1206
5948 3851
1452 3585
9579 4124
2267 2279
5545 10648
1242 8139
6015 10539
5356 2065
704 702
4259 449
9192 9134
7365 1226
1757 1194
3737 3825
5904 1254
296 6235
860 7157
7246 4861
10162 9397
9042 1352
2537 7780
6007 5545
2210 8392
2126 3301
8368 6119
8834 5831
2123 4630
7055 1228
928 1269
2154 8280
1223 10303
3276 1258
4811 8855
8185 10426
8427 6137
1451 10335
5341 1849
6945 426
8091 5566
2836 9474
3782 6570
7280 8296
5984 4332
7218 2919
9651 9005
3591 1926
1163 8486
348 128
1168 789
2537 1198
6844 2878
1441 6224
4952 7259
8970 6712
8844 7677
4288 1722
7578 9676
1980 6064
9289 7129
1194 9532
2466 2467
1261 6988
9714 6389
5306 3715
1334 928
9877 4571
3489 7782
5637 6145
1624 8684
7147 5587
5389 296
1257 9248
5180 8189
9434 1191
2208 595
9468 1113
9718 3327
9821 9686
7289 9992
4067 5305
9120 751
8089 6525
3490 7089
2919 3630
4341 1235
1780 5752
7279 2273
2467 4070
8705 4931
7367 156
3031 3728
2059 10717
6213 4100
4130 5281
3268 436
5012 9195
2663 9723
4067 1224
10544 7476
8088 7073
2150 5708
10630 8797
7437 5852
10009 6152
7292 4070
5731 348
308 10435
4289 3044
9287 7129
5986 5054
1225 6549
5456 5986
10428 1053
253 6751
8486 1537
3645 8165
8056 42
9569 1226
6570 1038
3716 9288
5386 10544
8478 6434
9214 7648
10668 8892
1181 5881
10649 3167
4776 4125
5093 10599
232 6541
9649 4841
7004 1194
3715 5207
2510 5178
8625 1175
1179 904
9875 5929
3267 8134
1102 3908
3400 3987
9518 6389
7988 8502
3654 10463
3447 10545
7016 638
8677 5276
5768 7897
7686 6139
6649 5351
280 7826
7215 10208
10717 7316
1205 1905
5396 4834
5351 8591
3489 7508
657 8502
5332 9233
2224 6650
1491 7643
7763 5460
1785 6696
10094 7789
6354 8749
877 3637
4123 4931
2539 9532
9902 6489
7581 2894
6467 8183
1176 5699
4078 7658
114 2463
5502 144
2923 7494
4776 10162
594 8299
5432 2637
1209 3328
346 8135
8117 4765
8518 4130
428 10623
7009 6619
2416 2433
9110 4918
979 4572
8845 4557
58 2465
5031 1307
6620 3906
71 3178
1700 9203
2315 5114
2536 3447
8759 10429
1222 2213
303 4517
8857 8410
8831 2869
3463 1881
5949 5750
8142 7804
7770 3595
1350 10095
5460 6658
8137 1095
5566 3468
3666 6802
8056 9913
3910 1113
3631 1403
9579 7044
5460 3654
8691 7065
6473 8353
3310 8838
181 6522
7009 1280
1088 5689
1624 8512
8829 2704
10717 8710
10623 2575
2018 9604
7442 5908
1176 9395
1365 3491
3362 8923
7291 4894
6712 1600
3409 5005
5276 4534
8823 10449
2053 7147
1172 8060
7989 172
940 8683
7597 8858
10046 3645
2699 3619
8749 8486
5226 9519
9927 8200
3281 8167
7251 7491
3879 2592
2804 9304
9988 1637
1176 3662
9192 8143
8978 8672
6168 7501
3224 8719
9643 1223
2319 2918
2576 8849
7517 527
8733 222
7903 326
1228 8569
3167 4903
10312 4210
2804 8279
3193 4836
8232 8129
8759 9532
9519 1426
3906 4214
6988 7205
6164 845
1206 10594
5566 9839
10033 4952
7154 3907
1192 5485
8056 1772
8709 4898
5010 7804
1488 6525
8092 5993
4378 9058
2127 6190
8651 7660
4434 2975
7685 1221
7345 5544
7496 8137
463 308
5143 10162
605 9151
5952 5986
6898 8432
8692 318
10003 7831
6548 8377
8866 6148
5566 3414
7764 2640
10087 1912
326 2583
320 9193
6486 1269
2572 6050
1815 2866
2812 7032
1305 253
5462 5885
8082 7202
7488 9120
6789 3490
2585 4130
10243 432
23 9008
5929 3237
5930 8844
1225 9395
7581 1206
3508 10626
8412 3544
955 575
2320 7506
2150 3374
8834 592
1517 5831
1874 1949
9156 3254
1228 155
7682 5965
717 8820
2618 8835
9944 1194
2663 1175
8426 315
3848 2335
9397 6182
5841 3728
1451 1224
2336 1071
2622 161
9915 1192
6239 1870
6493 5360
3848 2433
4849 2206
8486 7920
10507 7292
8555 6369
1715 1757
9451 6851
6655 5052
9042 3666
2221 1238
4123 3508
268 156
7287 1237
2053 1222
5307 86
5882 507
2804 3416
1179 9004
1884 8502
716 5562
2154 5907
6015 4900
9668 6834
4543 8557
1228 1554
3908 7496
706 4534
7971 7252
8448 8774
970 3282
6289 4996
1015 4098
755 5520
2823 7612
1142 10428
1222 1164
8823 2276
3817 1108
121 9651
4247 6057
1910 3433
7250 6702
1849 464
759 1181
7032 2336
9304 2708
7223 1915
5951 1240
9506 2430
1142 2152
9531 1382
6168 9134
348 7182
6038 8075
9852 2297
3222 8138
1202 558
5010 4952
7489 5740
6007 9469
5929 10462
2152 184
9532 637
3901 8177
1223 8003
5636 3778
4230 1181
5317 3374
1197 5514
6891 2903
2385 5437
5091 2764
77 6343
5865 5494
2276 7494
1172 336
2653 5006
1427 10260
1221 9530
9020 7808
4567 8426
3193 7045
713 5986
1197 6161
4241 1176
1991 2406
733 4485
8894 6463
1239 7643
7501 10513
7511 7426
3155 4070
10435 5959
4130 8014
6542 8890
1221 8881
8349 7033
8242 3544
4067 6758
8858 2904
2819 5830
5868 3267
6289 9321
7489 7253
2305 2992
6135 8929
8240 9014
301 8406
2442 8502
2766 1384
2858 2698
2336 1063
6064 8825
6664 7129
8854 5370
8620 3121
2360 1156
990 7315
8544 417
10537 10011
4125 3154
5306 4826
2926 9120
8991 5928
9011 8826
9655 7919
3751 7767
6384 1426
8135 9647
8140 4883
4575 9972
683 460
8891 8923
7229 8321
6620 4567
2640 7022
9843 9200
156 5955
5849 6424
3630 3438
908 3151
6461 3208
1599 2647
1790 188
5698 7656
1790 8817
9299 9222
3500 2154
10418 3474
8313 1172
2847 2775
183 3373
6700 8426
4376 3119
2774 1624
9128 852
6139 8129
3374 2827
5939 5472
3282 5947
8409 330
2517 10203
6286 8609
5281 7455
5437 6552
8426 9126
1237 5950
2898 1215
1194 3237
6757 1109
7384 9631
2001 9300
9804 1728
7450 669
6286 8825
1544 334
1237 7557
1172 7482
5215 3624
6789 2550
353 8056
1085 5910
3631 5240
4129 960
8390 6306
4064 1786
7336 317
2866 9115
9641 5180
10435 4121
9042 2265
1175 3801
8177 9287
10384 8299
9518 3984
1455 9309
1257 3044
5709 5047
2653 3090
1237 10717
5929 3117
2170 3387
10409 4393
8855 3576
9120 3328
5850 6489
5736 9665
1202 8280
1378 4126
10712 6871
2887 6115
155 6242
5515 2276
1428 3474
3332 5514
3237 748
9606 6306
1225 9064
8269 2920
4578 858
4268 10238
7627 8587
1236 326
10277 2815
7919 2404
6395 4227
5859 8577
10450 4781
3276 914
297 3699
3332 8245
1238 1426
9526 8861
8239 1164
6016 5042
326 4734
2622 7291
2170 8823
2155 10544
1677 10264
9454 8162
10418 3193
7218 10533
6055 4272
10519 9145
6033 10435
4215 4864
7205 3599
1224 656
1144 1599
9910 1225
5377 3415
9526 5653
10678 4937
9599 8551
2268 8137
1550 2827
7129 3474
5538 5710
1522 10553
6135 3263
4763 9517
4938 5589
184 8426
6642 4828
2774 2618
9375 10635
8890 9040
9820 3880
9517 8551
5276 864
7602 2822
8593 8528
7277 8353
9039 4873
1191 2467
1312 4644
2537 2488
1198 326
5460 584
1223 8502
7508 1561
10029 2889
3272 10213
3992 6904
8178 6226
3263 6793
1672 3777
2592 1787
6318 761
954 444
8691 3544
9998 4932
308 4078
2050 8516
7421 8128
1349 2770
914 1175
2261 6038
10594 10208
307 8994
5558 6264
7470 6016
4493 2246
4767 3428
7186 4761
1429 10047
3514 4182
674 5544
2057 3778
10141 4350
177 8252
3778 5514
3583 4534
1903 8128
8116 2162
5636 4125
4826 8075
3924 10356
8183 1011
5768 6354
7250 5281
1240 8577
3765 619
2574 9357
8835 3205
9042 10336
5297 6872
8816 303
9084 8857
6036 1228
5396 6822
3332 5544
6142 1900
8368 760
5464 7617
124 4657
5093 8691
3282 3991
7488 9513
8095 8978
8875 1836
3438 3720
1875 3494
2592 6285
6286 8406
7525 6297
7603 8759
10135 6154
6490 9418
3977 8409
5520 2006
2923 357
3208 10335
7182 2226
8409 10243
4673 3017
3989 1334
9628 1926
8739 9518
7491 4782
10569 7378
729 466
4860 8496
7623 8644
2903 852
10435 9910
1615 6443
9032 4826
10553 314
1452 4067
10435 3092
1737 1732
1491 8610
1153 10243
6191 717
8786 5062
2585 8075
1222 9605
7251 9526
5276 7746
6706 10712
5752 10717
9659 409
1215 3740
2430 6542
5276 8825
3441 4861
1086 8819
7280 4123
7634 10624
5927 6593
6508 4732
10415 2658
10668 136
79 7770
709 2880
10435 2065
718 214
1238 8879
3154 7243
6823 1173
746 7292
3417 9363
3387 296
7623 6285
2010 7016
948 302
8506 5870
4069 6007
9192 8486
306 3004
66 744
8636 3125
1188 3309
642 2879
5557 941
6756 1172
1491 8683
8093 7682
6286 1225
9616 1849
7565 325
1522 7501
1991 2640
6314 3907
6945 7292
7033 2708
1980 7247
1200 9526
472 7804
1059 3385
3185 8515
79 6898
320 1202
8093 5589
632 326
1640 7750
8138 10380
8034 5412
7005 1228
5250 2332
8127 4567
9046 197
7803 5595
5912 2298
8115 8519
4029 6487
4703 6801
5813 3958
7286 1904
1666 7507
6040 8684
5566 5437
3491 4523
3362 682
7562 4926
342 3655
1200 2797
3311 1515
5066 945
335 8288
5240 10544
6793 2319
8491 8113
3695 9120
10668 9189
3090 4069
8518 1000
8321 7804
284 8609
5251 6463
3023 5881
1352 10209
7368 1206
4135 10166
1100 8299
5186 817
1206 2889
9113 6356
5804 726
1231 3908
8948 1160
3280 7689
10216 8746
10379 5107
9418 4887
3282 1071
7489 2276
5281 2551
3039 1892
5032 3187
7452 852
587 6898
6424 4075
6145 6427
4331 7167
5510 1170
315 9337
9463 3716
3655 9717
3977 3182
6463 8303
156 7488
4777 2345
5538 3509
2865 3028
1361 5170
1581 1171
4861 1206
2276 9947
3913 8610
4380 6881
6570 10456
3703 1428
4324 8535
2053 5423
6789 2708
6401 10242
5752 1431
7711 5881
6981 5341
3194 7252
1224 5400
5895 7603
4923 3567
1428 5396
10027 326
1175 2640
3923 8553
909 4677
8610 6036
8137 2621
2676 1185
2467 7186
8973 322
6714 4760
8671 4393
2329 3501
8392 1681
253 1172
9190 3374
3907 554
3375 7294
7735 6104
428 9820
638 435
5712 7601
9195 2775
633 5022
8684 6421
334 8544
8517 1772
6152 4173
3481 9937
1772 4903
6644 9852
3668 1238
5246 1616
3242 3060
8823 4930
1191 7235
4573 7382
10281 2010
5506 10610
5131 253
1175 928
3263 2802
314 184
9781 2157
9200 4380
9012 308
6526 5859
8174 3374
2904 7424
1426 5068
7329 2929
10538 281
10428 9136
7537 8491
3631 4249
7656 7569
1237 186
10572 4619
5023 1450
8701 9480
3123 9448
8823 5339
9053 308
3150 4473
641 6943
6793 1899
9224 9306
134 6264
3282 4485
8624 2457
6170 5177
1223 3517
8352 8239
3847 4249
1670 2069
1233 9387
3792 8949
4640 5240
1655 5280
1215 1229
5005 3703
8514 929
1176 5385
9299 2622
3027 8828
7294 6299
6148 4900
6367 8515
10174 6489
2891 2466
6079 1463
7178 5951
2063 3630
782 4860
893 9058
3654 79
10553 917
7886 2533
1926 5876
347 1143
10435 9795
3654 5894
5357 1156
1431 9763
1572 8239
899 10378
348 6289
6982 290
1176 5951
10435 3154
3600 7893
4098 10553
4659 2775
325 9713
1881 1215
9526 5487
2273 3120
6055 2013
8183 1222
1463 2850
1648 6923
8817 1199
317 8409
753 4667
7219 2713
4931 6915
7501 9845
3489 3156
6686 960
10613 6862
8516 307
5283 9390
2342 2504
4076 10570
8577 4860
10277 6793
983 6682
322 8508
8651 2298
725 2127
3091 7899
2147 3716
7368 8768
2250 808
9040 8516
5012 3623
3154 5472
5986 2465
1901 6366
5563 7768
1224 2776
5514 8486
723 432
9656 8511
8709 3372
9299 5014
4566 8621
3780 5499
9321 3544
4069 4572
6444 7295
4578 6733
5059 9873
5519 41
6359 10074
415 357
5945 8861
2126 1237
1269 4128
3188 6016
2252 7735
9852 1781
3154 1491
6528 2438
2570 2691
2800 8185
1572 10087
8872 2568
6859 10152
3778 4640
9882 3952
4255 8089
1226 3263
7219 7678
5487 1517
10374 1192
1171 10266
8185 4297
4776 10240
4126 8857
8517 9432
8426 5951
8273 5024
6628 8871
2881 8684
526 8886
7588 3028
2674 7129
6443 748
8368 9949
9221 6444
4183 10103
6203 613
8797 375
4786 6721
1537 929
6891 3374
1698 8829
8075 8931
3409 7294
7489 1206
10337 638
1477 6278
8733 2165
3301 1926
2879 10148
1181 600
6949 7291
7903 886
7294 8390
1241 7538
7707 7307
8855 10241
1786 3851
4082 2512
4843 1238
8370 9418
6372 64
6490 3269
7245 308
6702 308
6154 2158
3273 4183
3907 7748
6930 2360
4905 371
5462 2299
10299 8409
9910 4127
5534 1235
7033 4531
1222 1430
908 1267
7992 8508
1191 2267
1039 6154
2248 5752
8239 9008
434 6487
314 8409
2364 6410
10724 1450
6400 9825
1228 1219
4563 2342
10304 3749
7840 10376
7253 5566
7445 7804
9151 3193
10513 5563
7940 4157
9046 4412
1179 2538
10209 2442
8448 1224
2920 5012
7169 1416
2713 5561
5434 4952
6759 10447
3423 10553
1237 1921
3138 5158
7612 236
5515 337
4731 6016
2253 7294
2542 6656
587 1179
4989 7471
6657 3926
7916 4421
1718 10717
293 6487
10287 9338
2433 6503
329 2322
10169 4633
2858 8273
15 5494
2053 4240
7481 1171
5486 6830
357 2147
8831 3369
6391 365
97 8745
7496 2851
1215 5811
732 1491
2137 7279
2320 7973
8198 4059
4297 1176
300 3908
9991 9014
447 7746
1241 9115
2845 1822
7735 6368
8390 4952
8821 7291
6286 5091
361 79
4342 9883
10712 1517
4956 21
3544 10281
1334 4954
2756 244
1194 8409
3565 8116
4128 1175
2593 10624
790 4926
7333 8486
3315 10426
4644 9991
10209 4446
4050 1833
8843 7501
6037 5276
5512 8409
8843 5234
3602 3072
8185 8426
7086 5709
6226 1241
7090 9321
6445 4656
134 8719
9117 6007
42 3398
3310 8304
2804 5010
1863 10409
5951 6085
10362 8134
3654 8508
6698 1517
6228 10277
8078 2476
3212 9014
2319 8132
1786 1561
5093 5341
10421 2730
10678 9871
10237 8843
9034 6213
8595 7182
998 4900
1022 7292
1228 10143
10303 5545
8090 2215
9299 6923
748 4502
7658 4078
8502 8818
8239 417
4878 730
2087 121
9967 10696
7689 3866
7508 4119
1227 9991
7229 1572
3193 7169
7722 1191
5062 3262
5395 927
246 1176
8858 4776
8707 8843
6939 4488
5770 2657
9532 7720
2504 8232
7508 1192
8448 1491
3754 2451
4959 4703
5481 5912
9178 3890
1171 1531
5951 3494
5462 7129
1234 404
121 8056
3311 79
139 293
6617 7947
8845 10245
8517 3385
4324 2647
6507 8991
1472 4851
3414 3048
2640 2517
5073 9655
8264 5830
8830 6774
4960 253
1909 10614
638 1082
3749 1228
7230 1837
1223 1849
8813 8823
4794 1624
4508 1111
9673 4275
10163 10162
5986 1205
7088 2090
9043 6228
3536 3046
3124 7831
3508 9697
2206 1624
7055 8620
9624 2486
4215 7496
8551 9546
7588 523
7506 5986
1175 8821
4629 646
10544 10276
7368 2574
5234 6960
6270 9286
10159 4070
7293 1226
4289 8139
1712 8252
3986 2813
3296 2592
9520 1143
642 2628
8709 1224
4952 1236
8138 4123
8515 707
9790 3851
4716 3117
6209 1790
4905 1787
8189 308
9058 3719
1209 7511
595 638
8684 10189
8751 1235
4404 7831
1839 1002
1926 7803
1221 1365
2538 6457
8775 1712
8709 7686
2112 6782
5885 1240
317 5032
3489 7750
1309 2802
414 6491
6152 118
5019 1271
5514 7565
2980 1616
8426 478
7663 10001
1229 3134
9320 3974
9570 9570
1616 8409
1735 8349
85 10354
9321 2320
3019 7055
6491 3208
8232 2648
4297 9299
1181 3023
1205 8189
2636 8139
3356 959
2179 8189
8506 9652
8448 5127
1690 9782
7835 2802
8619 9697
8486 5041
8517 6040
2833 5575
6456 10613
1219 8823
10429 3655
226 1881
7658 1849
7129 9014
4898 1544
10378 1926
7218 7486
8361 4618
4492 10608
7472 10415
6842 9320
326 7737
10544 1198
9110 5291
4077 71
1215 3147
4546 10131
2292 8527
6152 810
1223 637
2063 5121
3151 8117
3329 9064
8619 8137
6530 3576
8775 1172
4622 8409
348 7823
9636 3599
4619 1200
8831 308
8116 126
10037 4213
3778 5148
4940 9526
1849 10629
9854 4550
1175 5752
5535 41
1231 5389
9531 6981
6193 2802
8078 7486
6620 9588
3205 3975
6369 3151
10613 1466
2894 2437
8797 6094
638 10134
3595 2298
504 121
4995 434
4458 8683
8409 10318
8610 1176
8485 4864
2840 4671
1914 426
8611 3852
6832 8823
7471 6959
2062 121
1229 3908
9375 1624
10708 7770
8117 1849
8301 8577
4214 1035
2442 1636
7971 9046
5500 2769
2897 3489
3959 236
5636 1820
10335 348
8610 7442
6359 1930
10232 782
1249 7291
691 5918
3630 5986
4693 3355
2622 1181
6372 884
357 9350
1227 6360
8409 9998
2538 8516
1075 8709
6057 8189
1176 2733
9713 4297
8426 9074
709 5146
5157 2966
6361 4026
4575 6570
6489 4248
1293 9787
3123 9099
3746 3474
3509 2648
7329 3848
2320 6608
9111 8129
7329 5636
2177 6231
4214 8051
7019 660
8810 348
8551 1735
3193 6219
4427 8000
8139 10241
8610 7588
2629 417
77 3157
6798 3489
5293 6358
8173 5561
7215 4194
3387 2064
1239 7489
4887 6895
1946 2263
10313 2080
2156 183
3595 1547
8506 4765
5986 4357
1227 315
2973 347
9046 3984
5370 8928
7250 1221
7201 10085
1215 3597
3156 7294
6135 3231
9741 6148
8285 1829
1179 1171
1205 9089
7075 3981
4861 1234
4641 8871
8751 4578
6416 2498
1179 7501
1612 3846
3374 1787
2005 5566
9085 9432
516 5522
4640 7229
6824 3167
5079 5251
10544 281
10717 79
4847 5753
8433 8519
4938 7658
8368 1307
4142 1920
505 1239
8353 3154
732 3331
143 178
8113 1345
9997 5379
4567 10717
3444 9826
6016 3193
335 5420
3454 5520
1117 6904
8517 2615
8493 6148
3595 8129
4347 7242
1508 3703
1199 2120
1071 2776
4634 3601
1045 2774
6935 4147
4753 1789
642 2261
8236 4974
4271 2691
1181 4137
2389 4979
9089 8868
5180 7352
4902 8137
7496 864
1572 3185
10307 3374
8551 9070
99 7030
3318 2225
8620 8409
6987 10378
6406 1151
1572 2895
590 2798
1434 4525
7623 7103
1202 1812
5564 293
1179 2131
2802 7205
3332 3704
8512 5830
3654 1085
1782 4926
1099 1205
3956 7293
8448 8392
9532 1181
3375 348
1186 4357
7283 9287
8134 10162
6505 6617
3263 2206
8718 77
7289 6333
687 4903
2572 156
5241 5385
2534 6570
8721 1229
2018 1237
8587 6145
836 9815
4370 8913
4230 7421
5859 6016
3539 7533
3507 7746
638 3092
9643 1237
3332 9828
3054 2445
8427 4409
8831 10085
1237 8886
7506 1156
5701 5584
4130 8866
930 8030
314 1124
8508 3781
10273 1838
6242 2272
7612 1175
389 8619
1239 8889
2840 10435
5859 3657
8129 8189
7280 6507
4861 8551
3491 1209
10001 8056
10132 1215
3906 1517
6702 1226
3851 4644
8544 666
8825 3995
325 9434
8932 5566
965 2802
7975 241
5831 147
9623 3193
156 3204
8690 8891
1365 7329
411 1775
5811 10332
3715 10209
4215 836
4409 1200
10712 8857
6194 2704
10544 2827
2319 6148
9040 8129
7601 6491
2210 5563
4905 5563
104 7831
852 3023
5318 9451
6504 6314
7291 9058
315 1901
450 6623
3963 8426
7508 9582
9604 1191
2033 6570
235 4952
9532 10631
7286 8995
2853 6154
7000 10384
3453 2118
3703 1181
8512 10428
3860 9973
1555 8381
2262 3205
6044 6789
8377 7230
1237 1176
2498 1205
9546 8797
5886 2923
253 2765
4860 2446
7908 3802
124 6793
3115 8759
10188 8797
8855 182
4696 600
2952 1175
2758 3703
9190 3491
3414 10717
10575 5522
4183 3843
5459 13
10426 5831
587 5929
7323 6549
6241 6148
3839 3156
3619 2053
10435 8189
7583 8545
2570 5112
4895 2053
2815 1788
3206 1171
6272 5545
325 4130
156 5859
6057 3515
10416 4264
4873 3784
8733 2949
7286 8189
6491 1926
2329 320
3432 9156
1517 10291
2827 86
2276 7360
1234 1891
4070 7731
4127 1227
4952 6504
5546 8835
2363 1426
3778 8892
1224 1517
10696 10147
314 9432
1313 5986
8467 8496
3115 8127
2430 3078
2804 1156
335 5865
2157 6508
6923 7250
2668 5706
7688 7012
9200 9401
5233 1269
3620 5276
4863 5073
2647 10104
3183 253
9891 9546
1078 9002
6578 7250
4230 6718
3532 6119
79 3956
4330 7501
1164 7920
5859 4640
3877 1667
4545 8406
10095 8232
6015 3715
9820 8056
5459 3716
6528 9219
3765 2923
8823 5012
9520 5166
6145 1209
4461 2053
2538 4078
6226 9098
5544 3916
6015 5062
7658 3244
9397 3375
6038 8844
8855 1108
4754 1653
4125 9640
6148 7763
3703 3474
3154 1222
2260 3608
2279 5218
8709 9707
977 9401
3385 1229
5637 5504
9287 7736
1209 6346
2334 5566
5599 8075
8299 6361
8406 10181
10636 2466
280 1788
732 1199
5505 5770
922 6783
6289 9422
4702 4563
4123 5520
9432 6549
6154 3630
9652 1224
10553 7489
10689 4697
1554 4571
6306 852
1205 3398
9398 9090
8088 10555
2840 7914
10408 9151
3655 9701
6538 4933
5971 300
8113 16
10333 2830
8831 3839
9506 3149
8492 6255
8189 121
1219 7508
10307 3186
1176 1171
322 1241
3280 4446
10585 554
7245 1564
4128 8252
1205 6646
582 5894
6619 478
6950 600
7623 7218
2457 7748
8551 4230
5093 8178
7294 9506
8060 5574
1175 3654
100 1199
5768 8857
8517 5767
3280 3387
6802 10181
812 5324
8515 2917
1612 9910
9532 1071
2652 8901
6433 5928
2297 1234
9521 1192
4067 3348
9974 5281
7288 8611
1224 314
4074 6137
5020 982
5912 2645
1915 6219
4234 6505
9714 7044
9579 3774
3294 813
4571 8056
7858 7968
7707 5060
1181 2457
864 2224
4903 3147
5121 7580
2150 1653
9532 1558
8361 181
2537 5291
8483 2156
7294 5093
324 8522
1269 5929
4297 118
4129 8035
8823 4431
5398 6670
7339 707
4178 2640
8406 1202
5218 2830
7344 8056
3179 2206
9877 5566
315 7603
1837 4432
8295 6203
1236 1148
7044 7336
1791 3417
8577 1176
8134 7229
7819 2647
10635 7651
932 6393
10717 9040
1841 7830
9040 10570
5199 296
10356 3164
6372 1117
10456 8406
9526 5051
2053 315
4129 6359
2648 74
6135 1084
10263 901
1240 1221
8426 4709
6369 1790
10181 8822
5637 4581
79 4861
3956 6491
7643 5988
6490 7746
1171 2319
8494 10613
4297 1241
6379 8796
816 7248
5290 5125
4950 8189
301 8056
3591 4781
1593 1728
6531 1726
8528 5330
6489 1181
3214 9793
7229 3786
8957 8939
1233 9299
954 899
8844 2013
7253 5881
8201 342
5607 5928
472 2466
8564 9579
9947 6542
638 6007
3755 3385
8816 10298
5970 4070
2896 9192
357 1786
8603 5563
1172 5708
5494 10159
6363 3387
2240 1064
5494 7643
8361 916
7292 1230
238 8834
2537 478
3839 10633
8916 334
9518 1377
5276 8585
8894 5286
1191 2298
1686 6037
8447 2248
7368 10333
8881 8389
3234 1896
2899 8018
5601 4681
6372 9527
8409 320
5031 1223
3206 7848
4630 3815
4673 9551
7956 4613
6891 1221
7557 3699
4837 9650
9669 7218
6152 5012
4335 4709
5904 5466
10449 2622
3341 8002
1192 10717
8843 1215
3851 1192
5793 9974
3136 1063
6489 5636
2920 779
1215 10226
246 3335
4359 9972
1849 10416
6173 2536
3778 10626
1205 3374
10712 641
1219 1487
4458 7135
1235 297
5544 5752
6506 293
2402 4578
660 1428
8620 9571
1728 2804
4126 336
1209 2126
9825 1197
1469 836
1179 5566
7533 9401
6491 1171
9916 8551
1915 4334
893 1176
8609 3233
6898 2652
8861 7720
4471 3699
8239 1632
3055 8280
3474 3123
6264 4129
875 405
8511 8174
10408 1491
7292 2958
7471 709
8299 5859
5561 4297
320 8117
1086 582
6589 1222
1326 7251
4898 748
4127 8361
3690 10163
4367 3692
1172 2127
2488 9546
6891 1491
1921 77
1179 430
2486 3244
9558 2804
3808 10435
9286 317
9588 2840
434 7055
6801 315
9526 1295
1224 4452
8517 10049
317 6637
4067 3778
3430 6785
8844 4389
1181 1430
322 9532
1231 1175
9547 1739
9978 3310
1900 8516
5742 9526
1238 3121
4505 8823
334 3123
4223 7656
9519 6783
4936 8824
7289 932
8512 6227
8129 7089
6017 1550
5929 8368
7557 3401
1172 5514
6724 9796
5110 3156
1179 10574
7329 927
6949 4981
10633 7919
8973 9194
1227 2512
9134 1491
4331 6962
5462 5276
8514 8823
4693 1241
2301 8829
1024 6451
5269 8508
7329 3273
8799 315
7583 887
8551 6987
10712 7550
9416 893
445 7148
10428 885
1197 6007
10131 5517
4065 7106
8514 5412
3156 4805
8858 10030
7720 7779
1227 7750
9409 6987
4621 6298
4835 3518
8720 9287
2730 3566
5326 8514
2252 9114
5929 1926
9251 8189
5341 7770
2140 5515
790 4213
8515 8320
2813 3172
8239 3331
6134 3240
3908 6014
3385 2206
10428 4732
21 4937
4557 1190
10378 1874
10717 6360
4952 5460
6168 10045
1227 1197
318 3280
3091 322
156 2898
1573 1221
5386 1205
6343 5522
4127 5964
255 6922
3252 318
8184 8136
2320 9120
3576 1776
4839 414
1235 8826
7391 8078
9042 6354
7090 5563
10626 4429
1222 6427
1192 3386
10438 6148
8248 883
9735 306
10428 9731
7423 6134
8201 4125
7746 4355
2220 5566
5396 8778
2835 6136
8459 1238
3414 4943
9526 1171
2299 8406
1199 2663
2272 9299
9040 5409
6118 8709
9605 2961
9388 6616
1761 1146
7508 7218
8645 10198
941 7444
100 6467
5093 7496
4860 9233
8242 5051
1215 1191
7533 2257
1787 3138
8189 9331
5485 9298
619 4524
8526 7491
2869 1215
4358 2433
5831 3706
7353 4527
3389 8689
2116 4124
7280 2310
67 2103
6240 6264
5859 5545
1892 10455
7336 1462
9910 2881
6504 6148
6055 9519
3907 10435
6489 9397
458 6159
342 6238
982 6359
8262 8516
9492 10362
5940 1198
9403 5487
6994 10331
4567 5305
6335 3156
8421 1222
9509 9401
8137 6119
2467 1226
1205 3035
2641 156
8056 2243
1659 7329
8514 5929
9434 7644
7250 2119
8506 6210
8312 638
7546 5514
4776 9948
6007 1854
5092 1355
5132 2604
10553 6721
4702 9820
4394 6989
3414 2834
9763 7746
8406 9088
4504 2217
1718 6314
3140 4231
8140 939
3583 7018
9755 3060
7736 3421
4776 3211
641 130
8488 6007
7658 1490
2720 10413
5918 7291
8516 9674
1209 6619
324 2276
6955 8651
3580 2165
2273 8451
2352 6833
1485 10415
8823 1229
5291 8577
7920 2647
1447 7779
9752 1225
8239 4713
9548 641
8390 1206
6987 8587
7099 9536
693 1214
9564 8827
10367 2592
280 1491
5515 1196
8881 914
8733 4887
1233 4572
1172 6350
1874 6314
1426 6503
1733 3140
3508 760
748 273
4431 2570
222 1215
1916 9649
2147 7919
6384 7536
8683 4523
7523 7289
5929 4904
9351 1215
766 1241
8506 1181
6380 8486
2576 6190
8129 5459
1918 3755
6793 5396
1241 9223
6573 8426
7444 10159
326 7026
7375 9957
9070 6038
7421 6045
6789 7336
3204 289
60 8299
4357 8577
59 1172
9098 186
4244 6489
7709 6793
9414 1491
7750 3284
8117 7623
2592 5306
7390 5398
2412 4668
8185 4943
710 3666
8587 1914
5179 4183
5093 1595
2622 10169
231 6208
6829 7827
3936 7205
4213 6660
7014 7039
6444 3752
6037 1519
6834 4098
6103 1491
8512 4130
8359 1774
1772 3188
7603 2206
2414 8825
9507 1847
3965 7247
9146 7903
1215 1238
3630 5752
3572 7603
1798 5234
1228 8508
5986 1334
1108 1787
1143 8001
3003 1080
1636 1234
2336 6720
2139 3850
1453 5306
3597 273
9321 2899
10098 949
9088 10518
3441 2467
7289 5951
4870 8692
1428 4151
3191 4070
10099 2802
2919 1202
3246 6007
239 4181
10065 6450
2120 6037
8288 2350
2457 8759
296 7627
7888 10717
8881 10009
2213 320
6923 9075
8201 9262
1225 2904
1445 1971
10195 7489
2241 5411
7251 308
9662 1212
7916 6577
4126 1223
348 6490
5515 1828
7975 5459
8527 4248
3331 9526
9579 1915
2802 3746
7293 9120
6402 3125
9251 2301
9821 10435
7421 6361
9287 3916
3474 295
3378 722
778 8472
4860 4069
4248 3851
1309 1790
10318 1328
6008 6055
5821 10418
2803 5514
5929 7307
8709 2457
7364 1739
6469 3572
7315 6290
524 3136
6467 9329
7643 8426
4040 3138
8828 1113
492 1915
1353 7070
3838 7627
6219 7546
4076 8091
2235 6647
782 7249
8173 7129
1537 2819
8818 2131
5369 237
8392 656
3956 8180
9065 7700
1181 2152
10681 8810
10037 7707
5397 8978
4512 10162
1172 2209
1181 1205
7485 2457
8390 3242
2279 416
357 4485
2866 5884
7491 4231
2548 7785
52 8410
7585 2647
7294 5446
1181 6489
154 185
1572 1904
2539 7768
2640 8505
79 253
9456 8409
8527 1427
2329 5276
9836 3562
3072 10435
2264 1175
1790 3489
1786 7710
3657 5088
1505 6871
3193 2214
103 6756
1202 308
1491 7230
2242 6455
5180 10415
7750 2320
7292 6115
638 3028
3780 2730
326 6007
2501 7293
10072 8409
8691 5398
3194 3387
6923 10009
1790 3544
324 2443
6369 1308
8116 9018
4214 3136
1849 6601
314 7914
1717 620
7044 638
3335 2296
4617 7489
7658 3123
3046 9993
4654 1221
2728 9870
5785 788
1239 7557
2920 5986
9893 7229
4735 2537
5890 7336
1200 334
3956 5059
6805 7129
9942 4735
1157 2279
8709 4078
7635 1206
6987 7557
8169 8640
7735 9397
6503 780
1772 5916
9357 5929
1517 1172
4864 79
2486 7916
1171 7569
1202 1930
8140 1175
3123 2543
7489 9870
5927 5497
7083 10409
8746 8486
7055 5459
4702 3267
1311 1215
10697 1849
10197 4843
903 1544
1171 2840
3206 8516
7218 334
2276 3928
8761 10275
8502 3908
5590 6797
7707 1202
3490 9298
3803 9287
3208 2094
1237 2847
1891 7804
9564 988
2516 5986
2227 7888
245 10613
3090 8189
7288 8720
2615 317
6745 1224
10148 8238
9559 7918
471 7292
5008 8132
782 7291
4978 6366
9184 4208
1926 2266
3908 1832
5520 5514
2923 9215
1664 3911
1200 8511
9547 9908
7250 1179
9972 7657
2213 6017
5487 6208
3448 3563
1970 6369
6923 3403
1893 7294
2320 3404
6589 8684
6620 8818
6148 4436
1233 9287
10162 1209
8888 315
9434 1199
7065 10449
5562 645
4717 3401
10623 2064
266 2298
4215 155
2864 3375
4067 8981
7421 4900
4077 7957
7336 1223
3209 7941
4215 5514
8991 7215
318 2648
5327 10429
8974 3121
8406 3501
7205 8056
2509 1489
818 21
5881 8893
2053 7293
10043 1192
1732 9954
1737 1181
2538 8356
8819 10362
7496 9697
1228 10395
3205 7259
1735 7637
1199 2879
7209 1222
2679 1225
6515 3908
3715 10197
8035 7329
6137 1001
325 6898
5329 9120
6145 8858
2999 8129
8590 4978
3537 1172
4604 7326
1544 4975
10524 7506
3124 6619
347 348
8813 5205
3280 7339
4861 8368
7611 1108
4942 8835
10015 9229
9844 892
9526 1303
6503 1240
2053 8843
9828 4348
10451 7768
7543 4425
647 600
1175 1442
3398 10408
2158 970
325 318
616 4850
5929 5916
8843 2219
1171 4126
325 4622
8849 277
8740 7065
9236 7277
2336 297
9299 8709
1772 6265
3135 8426
2813 1829
1179 3991
7719 351
1235 1256
7234 2457
7216 5682
9652 9062
3538 3630
5708 5939
8889 325
582 2498
1614 1517
3965 1949
5276 10613
3414 6923
724 8835
10723 8321
4183 6137
8866 8513
1666 348
9509 8506
3334 255
1181 3356
7555 6624
8991 6154
9088 5929
86 1228
4330 6507
3654 8858
748 4861
748 1517
2210 6133
9257 3329
342 4364
8522 954
7594 5447
9057 7623
6639 1227
1895 4142
9139 8427
3439 5292
5983 10149
8917 8377
5751 347
1787 2176
4127 1113
1175 259
8113 8319
4457 9591
156 334
10067 10219
6168 6219
1171 6930
8349 347
5580 2602
4333 1429
1191 1181
5743 10435
5112 8522
3206 6842
1453 5509
1517 194
6854 1215
6137 5281
6954 116
7229 9517
351 8991
2252 3588
1198 6571
4230 8749
10553 9526
2739 2258
9667 1111
79 7627
8056 4861
588 9488
9056 2206
3477 1023
5091 7862
2663 8426
4943 9997
7642 5514
2162 2154
8518 8825
7922 4942
1171 1215
10243 9248
10081 1176
3337 5687
8488 1202
8713 10685
10684 4067
2648 7294
2776 3131
1227 1867
5006 2537
5514 1777
2408 2165
5515 6548
2360 1241
3371 2171
3429 3664
9189 3186
8056 2329
195 10162
8819 342
4332 174
6359 4111
4268 6714
7643 5024
1311 10298
2080 3684
5963 6037
7916 5859
8611 8088
4467 1205
5952 8508
8528 1791
8991 5824
3572 10420
9287 914
5176 9715
3488 1179
1625 4641
4952 1799
6360 8644
5732 9696
221 1259
1228 1171
8681 6490
3631 1221
10043 4859
6558 3419
440 7033
6490 330
2120 5530
4816 173
4037 10016
7677 3777
5073 8290
638 10275
1172 315
8426 6007
8610 4125
7627 8142
2424 383
645 5929
149 4640
5566 3907
7635 5515
760 7916
986 1537
1237 3193
4332 6278
79 5881
642 1429
8409 6893
8238 7750
1176 741
7489 3417
2054 4657
5951 8177
9650 2538
977 1427
1921 878
71 5151
6490 6406
1192 1626
9432 1334
4887 10588
23 3417
5561 10137
5276 5545
5701 5986
6008 4903
10333 2538
1198 4903
6135 1849
8954 638
6008 1838
2798 7489
6014 4909
8890 2659
3434 7587
1269 1209
8051 9993
8835 5433
357 6589
317 10008
4257 3716
5378 8189
4329 6552
6340 8534
2970 8864
7129 8831
8624 1926
9636 10553
325 4753
8782 706
336 5460
1355 1194
2226 4037
3193 330
1191 1522
293 1910
3718 2776
1773 2273
664 10502
4864 2508
1209 4128
3377 4918
8835 6898
7743 5306
3156 2311
3310 1926
1982 8805
8116 1176
1014 10626
6987 4183
8733 760
2079 2500
1674 8057
4105 326
9286 2033
7982 8849
4121 6154
6965 4900
1224 8939
2640 9120
2710 2320
3842 77
817 6898
1176 165
5821 7443
6154 4672
4916 325
5545 3715
7533 2640
436 8516
1271 8432
3387 9579
2550 6338
3749 4723
2881 6491
8127 619
8075 3414
8709 1970
8864 6581
1616 10118
7823 6392
1224 9508
293 4896
8759 9382
315 9236
1230 8527
1328 1524
3020 8137
5951 2622
1179 1926
729 3786
9021 7804
337 6899
6824 2047
6008 6057
3072 2416
8891 8056
3374 7573
2010 748
1215 5986
9255 10303
3482 641
10544 3784
10276 1505
4429 9876
6923 2493
8919 4534
320 2126
10318 3015
1921 326
4762 3154
9221 1791
4634 4864
5514 3499
8511 2920
1739 170
3908 3953
10209 5929
8117 8835
2986 8280
8252 8621
1222 10303
8440 2824
2126 6961
4215 6314
4753 136
2691 5776
7750 4126
1110 2013
1171 6696
8406 8407
9286 7861
3151 8137
9317 7016
1466 5497
1385 6038
7636 4068
3244 1197
2804 1175
3317 2035
8486 9209
6832 1223
3385 6525
10410 6306
3355 9530
3669 9632
1272 9506
1427 7525
3421 2804
3878 9183
2286 5334
87 1259
6164 8846
2721 3491
8201 9014
3463 10287
7743 6016
320 478
9698 9120
5512 1198
8907 8625
9647 10696
1615 729
1582 5776
3182 1226
2502 6689
7735 432
1226 6589
954 4078
1196 3466
5306 748
1181 8823
6913 8056
1202 1491
3848 6962
9055 746
2496 4959
1505 1361
1693 8834
3242 7745
7301 5357
3544 6845
6226 4763
445 6137
237 2260
10623 6490
7289 4871
6148 9128
584 9535
1615 1179
5291 9782
4288 10065
6275 5514
8502 1209
2226 6504
618 8238
4213 6516
10087 2150
4259 6212
7289 6410
1191 5751
7294 3374
1240 5405
1686 5398
7658 8109
8239 1334
722 1175
3599 8321
7291 7602
7489 6507
5709 2298
1181 1206
5492 1921
2433 6824
7746 4446
318 7920
9655 7293
5566 7129
6898 9624
3667 7583
8137 10532
963 10405
1198 7241
600 1234
1772 7803
9632 4250
4903 325
1849 1323
1812 1235
10435 8859
9129 3282
8894 10668
3282 351
4617 661
2622 5831
7608 4069
8514 2024
8577 5544
3630 5939
1231 7454
6137 6458
8741 5472
1933 1175
9006 8955
2206 1954
8456 8709
7508 1078
1632 9283
6620 2091
3474 335
6148 7293
5429 638
325 1227
10428 1441
1229 6537
1687 8831
4078 8816
9796 3607
5990 2903
3242 6739
6714 7517
8056 4076
5281 8174
9128 6783
8829 8519
6268 3429
2241 4709
3827 2571
1235 3136
9085 2418
4860 5502
4861 7537
9870 9401
6137 6160
1205 756
5117 6057
6007 1261
8426 6314
3992 4913
1148 10428
1430 2430
9526 9018
6620 9958
1334 8655
7002 1214
8454 9673
2253 9622
9195 6148
9127 1439
1191 3148
3151 4974
1926 10428
5456 1517
1168 6686
4691 1544
1257 3823
10447 3630
8036 7497
3576 5542
6954 7215
2735 3206
8746 155
8828 748
1901 7298
3655 2034
1624 1009
319 5446
2905 6427
2270 2816
654 1223
5233 8313
318 8135
6366 1624
10626 4125
8505 1560
9526 5986
8189 9209
10009 6208
9088 10485
7390 1233
6764 3423
4125 8810
7392 5830
3693 4458
3329 2360
7283 9469
1361 8056
3301 1237
8894 3535
1430 1517
434 619
10633 9815
6719 5904
8505 6988
8201 1172
6362 1222
5904 5929
4924 8426
8350 7230
10028 7251
6945 1453
7804 5986
3848 2851
5218 6234
3273 1219
1492 2323
6923 7079
3489 6239
521 1143
1926 5986
10238 2057
1235 5355
3190 600
10318 3282
1194 4128
2457 8708
5032 1263
3783 6656
9636 449
2466 1567
4067 1915
7580 7438
9547 6154
642 9195
6284 1392
2774 8709
2050 8189
9053 4826
7748 3755
10449 6016
183 1615
8350 8535
1674 8572
5460 1234
318 1828
4297 1391
3089 6947
1228 7315
1202 4330
10709 925
2336 1491
2050 5764
682 1226
315 931
1240 5524
6190 10241
8879 6793
350 9546
1179 6923
8823 7339
7603 4332
10435 5073
9070 3090
10162 7718
6918 1171
8426 2908
2301 3988
2708 2575
4860 709
8886 7506
5281 3439
1229 7635
3536 1415
1494 9088
4633 6896
852 1106
7658 8515
4926 3957
1768 2158
3193 2517
6288 8249
1819 10544
2846 3958
8448 5929
6067 4423
2622 7599
5514 3282
5857 9361
6988 10513
8105 7292
9972 1198
1454 3965
1199 6739
1505 10425
8542 7747
1219 7426
2210 365
7973 595
3956 2840
1798 6520
9974 1229
2259 8137
4671 4075
8514 8406
6793 9120
9665 4905
2537 10459
2647 1552
4679 10574
7714 5435
3371 1142
8148 5002
7508 1990
8587 4271
6050 8078
5824 6148
5811 1200
3458 1222
1427 2269
4125 8189
6793 1374
10494 7508
8368 1192
2611 1427
7508 732
4125 6278
1100 8368
9926 10717
1120 10006
8517 293
255 1241
6505 10456
8127 9403
4776 8129
8056 4214
6399 7496
4578 1215
7371 5520
5590 3375
10221 8762
2629 1199
7286 13
9448 7543
1175 7293
1175 6830
6044 3913
9190 6923
8917 1192
10151 8858
1179 5346
8473 514
4621 4566
322 250
449 2800
4067 8496
5514 5407
1198 7916
1172 9120
642 1215
9175 4897
1053 2355
2550 5062
7831 2592
4070 8508
9521 3824
4222 3597
6430 326
10240 3417
2320 638
3848 8544
2804 5500
4662 9998
5481 5898
3975 10182
2677 6007
7744 7098
4299 1391
1727 8517
1949 297
3930 3331
318 7014
1020 2122
8517 2793
5398 7601
10147 6686
7180 3720
6783 8514
7940 6164
8745 8511
2537 7445
17 7750
4127 2774
7507 175
1269 2153
8431 3237
8991 5929
519 9286
10225 1552
4129 7750
8426 8410
1787 7661
5768 8056
2804 8432
9910 9711
3090 980
7501 2131
3595 2944
2511 2827
7980 9401
253 1171
8858 7770
4078 2572
3154 1225
3489 3576
163 1181
5329 1537
5073 1240
3151 8573
5408 7339
3660 7488
6038 1235
1063 10206
1985 255
1910 10037
3602 8631
6008 641
1198 661
8514 3908
5047 1686
8828 2155
4337 5135
8189 5281
4790 1910
6037 10712
3434 8624
8748 7292
8075 6449
8488 7635
5233 6369
5341 695
4861 4123
1200 2703
8903 4402
3264 4861
9910 4490
5010 5868
3311 1171
7215 2249
5185 7810
10719 822
1082 709
3654 3956
7353 6071
6241 1227
6940 5276
1241 4619
5939 9042
5929 6148
10447 10586
8193 6016
4098 8380
1200 1206
7289 4657
3714 8684
4860 5305
8577 4370
1236 1723
9227 4250
1200 10435
2206 1849
2447 6314
2150 1429
8076 4954
10553 2226
5776 2574
8860 1233
150 6987
6923 8860
1171 1543
9088 8816
3092 7685
2804 5545
8283 6802
5830 8236
1849 1219
1909 8514
8056 1624
1735 10553
330 9534
3282 3791
4130 5459
3136 991
6359 253
325 3205
322 10712
9339 5636
1171 6955
1241 9298
253 10181
3152 2920
1905 707
5929 7795
8113 2895
1653 3123
9418 1957
2804 7247
9897 2730
3451 1561
253 3151
1198 1680
4128 1235
463 4037
7286 10724
7844 6148
5410 1902
2583 317
3151 3967
8825 8829
9320 8829
5281 1200
1310 4722
2130 8522
5823 1181
5030 6222
4150 6573
3630 589
8574 3167
8409 2433
1205 8361
2327 5323
8368 1517
1227 8029
8587 1901
3129 3749
7055 5305
1192 3603
7450 8494
1544 7421
2299 1171
726 8515
3072 7292
5929 6615
3374 1179
8135 9698
8886 8620
5271 5702
7968 5636
2663 7407
5341 10162
1206 8754
8056 156
308 4361
144 7367
10221 8771
2233 4861
9573 8886
9189 9189
2010 4458
593 1231
8406 2715
1691 8056
23 10435
8368 5929
273 2866
6589 3917
2457 7294
3794 7483
2228 7530
1491 6923
2827 3190
5338 6076
10384 7084
1439 315
8817 1766
5929 8515
7916 8056
9021 1851
1226 9286
41 1206
7482 10399
2881 6504
8685 10544
10216 6491
6210 8857
3306 1234
3925 1653
2868 6119
1181 6135
5091 6723
8515 3228
9713 9733
460 6726
326 7445
2640 3603
2570 9650
7292 1776
8881 5765
1919 6549
1199 1205
8129 1197
2324 787
8127 3786
3474 5446
504 5521
155 2049
100 121
9795 9910
5904 9808
2208 3123
8486 10268
9636 6503
4328 516
6135 2360
4810 5458
5034 1566
7949 10428
3147 8392
9698 5831
929 1240
10624 196
4125 4439
3419 2804
5305 3124
1177 10416
5753 7339
5398 8028
7636 4933
4125 9647
1198 4938
10149 10131
1848 8368
8843 1241
2178 5437
4760 748
9192 8542
8991 7491
3474 1179
8426 5249
314 6505
10148 10462
2640 8738
2894 71
10074 7893
1663 8113
9823 5831
7920 2466
4934 4386
10335 9733
9297 8448
406 7348
1905 4332
5472 1237
5276 5412
8089 2122
3476 9534
3280 4873
5093 8409
9002 2878
5916 9317
10636 1199
300 1240
6390 1194
6007 3150
9698 10318
1199 587
1197 2640
5305 9807
6154 9120
6248 7292
928 2240
1142 5512
8137 4446
1234 3374
1206 3924
3631 2543
1910 2538
10706 10384
7916 7327
6703 10409
10645 5162
8108 7920
2038 2537
8621 1942
8189 3085
10613 9192
7807 1197
9240 10693
8134 5751
5187 8225
1915 4404
8528 208
10015 334
3782 1427
8829 5201
9018 7088
3276 6219
3432 5736
9309 4153
881 8528
7108 638
1572 2581
5305 1787
3794 7236
2570 3020
1616 6337
3186 7568
8512 2342
4077 3205
3280 5105
10435 1192
2092 4903
9046 3583
3280 914
6234 4712
9098 3043
8178 2013
7039 1223
5281 4952
3912 570
1181 780
1084 1840
8813 9120
10720 8117
5240 4861
7916 6359
8174 8527
7129 1717
7678 2364
3781 8448
7293 2258
8486 3891
6520 1334
9320 2730
8252 7529
1572 1517
6490 8515
2018 6354
6369 4952
929 822
8486 2226
3374 318
1786 8544
8252 9636
3714 8502
1845 6314
1158 6814
4622 8940
9040 1226
7129 4247
2920 6137
1217 7421
1849 6668
1225 5292
1091 1191
1384 121
9697 2158
4101 2538
6491 8954
3535 3908
4248 3551
5865 183
8002 6139
2798 2544
6653 348
1230 342
2653 1309
8259 2210
2147 8796
121 1206
4858 2131
2261 5081
10456 931
6623 1719
1238 5562
5865 1491
2805 7919
931 9058
320 7557
3181 9058
1723 7767
2581 3395
8189 6726
9179 1786
7916 2252
5929 1219
1677 619
9696 998
10228 1225
3489 7537
9532 1334
1334 1786
1686 303
71 1234
8137 5939
1065 908
3993 9401
3602 8089
6476 1915
6922 9138
7353 3260
8749 9895
10397 9432
10318 993
4284 3906
6392 2029
3630 10274
473 7855
437 8139
9450 463
1258 9974
6559 8563
5968 1171
3206 7506
2466 4887
7022 7294
9046 4160
2168 3544
4365 8137
6549 266
748 7229
5951 1615
3167 235
4215 3705
3995 1472
9588 7920
4922 9908
5830 1376
8514 8096
9286 10384
963 1772
4183 8137
6490 1976
8991 4128
5562 927
8113 4297
2320 4502
8857 4791
10103 6368
2241 7707
5831 1228
5943 3235
4861 4444
2839 318
7580 10711
2538 7517
5398 1200
2610 1735
1248 4703
8361 8406
10116 693
7156 6443
10219 1739
7919 2488
8293 9115
5968 9787
1205 3147
1990 4678
155 2622
4882 7916
5520 1202
824 3166
155 8822
204 6443
5929 9684
1238 10606
10625 5929
3355 6589
8426 1787
9210 845
2585 5500
4974 1112
8486 8060
3778 342
6016 4870
8252 858
4222 2652
6490 10335
5562 7278
257 5928
1938 8307
2537 7079
9120 1227
2634 8459
4037 9210
417 1910
8849 5972
3228 2905
3956 8709
8495 4124
7291 4076
9142 10216
2730 963
3737 4078
3752 3684
3747 4685
1219 4678
7425 5437
2514 637
7832 5962
9532 642
5039 3121
318 9909
4331 9704
10334 1219
10220 8310
3193 10336
8811 3509
8147 8893
5563 2626
8812 10435
9832 8517
10357 6618
8468 5362
410 9852
7506 426
3509 5566
3147 6343
1543 2640
6988 4293
10670 5124
6168 3913
8289 5526
10446 5520
6620 5346
7291 6443
3729 9232
3890 317
2279 1222
6007 1426
8861 1491
7968 1179
1197 5341
7216 5831
3348 1228
6491 4899
4332 6644
1177 1426
10197 2846
7830 3658
5252 7583
8858 8254
1559 7304
403 326
4098 127
282 1224
8515 5939
188 2147
2812 1071
5571 7743
1382 2221
1443 1790
5306 1225
3654 4898
347 7129
10641 9299
1175 3489
6046 1229
2407 2319
2450 1179
6739 2961
5575 10435
10307 3630
7918 10095
3509 2457
333 1179
7658 2654
6444 1200
2582 7016
1063 7642
7507 3438
6037 1853
5307 9434
2728 10333
8174 6106
2846 6940
4646 1071
10332 3755
1660 7752
2137 9171
5218 10356
8810 2736
6891 1820
8486 3416
1544 3791
1236 2569
3332 8864
1209 2253
3371 9579
7421 8129
3889 1615
8858 6696
8448 1901
4218 280
5494 6648
645 7278
3167 174
8857 4934
6490 1901
2575 365
1901 1196
4482 3539
7566 2257
2157 8189
7501 7533
7230 7804
3489 5636
7289 121
3953 9520
1175 2295
10556 7310
9108 6507
7015 1175
8709 7280
7743 5928
7294 159
5951 9243
3429 10220
6611 4127
4763 3599
6656 7496
2292 315
8560 3473
6871 5073
1452 1413
2827 6589
7293 1236
6225 1608
5040 4067
4065 8506
6359 5868
8177 7445
7025 4753
8733 2218
1024 8178
6714 5357
6384 7610
10623 6040
2467 1615
6242 1197
4755 8426
2899 2513
930 8029
8089 3205
3655 6135
4214 9317
6558 3630
2279 2210
3489 8528
7916 8277
7689 977
6659 3166
6209 5881
4716 7294
1898 2866
183 2589
3280 6135
144 3794
8075 1544
8117 5250
6618 8810
1426 8035
2123 1197
641 8472
6154 6225
1219 7286
2332 7658
2433 8483
5964 6895
6461 3123
10299 3489
4403 1790
3845 9418
4214 6374
8426 3777
7292 8410
4896 7488
7506 8144
9519 4551
8811 6923
492 9416
9668 7295
3684 7437
6825 7445
2498 1625
8608 7538
5561 7297
300 5594
7717 5872
7426 325
1572 10389
3491 1964
8353 6049
7016 810
6225 10630
8709 9002
2267 4331
6621 7919
9698 7286
4757 1599
8390 4506
8408 7744
3655 1194
7612 3023
6162 3716
6712 9676
782 10649
4330 2612
10221 7736
71 6567
6817 2663
8952 5412
6242 4898
351 1555
1849 7746
7804 3309
4394 5877
7583 10447
7859 638
7707 8835
2274 8735
2881 2657
5865 86
1334 5264
2706 6007
7908 4713
4126 4519
7830 8684
4984 6830
4856 196
9751 1091
7129 3778
3510 456
1225 3205
8035 4860
7865 7336
1239 1192
1215 3023
156 10570
3637 8975
4137 8551
2663 863
7919 3147
2929 6842
7367 5126
8508 2136
9435 7508
5948 7080
3842 8824
7291 9459
1269 1788
4098 9401
1199 3746
10110 6490
8054 4133
2802 9397
366 8813
1071 7062
970 748
3156 5372
6014 2213
638 9673
8692 5951
1169 1199
5180 8406
2421 9419
1179 1463
4681 8169
10607 4861
2097 8353
326 7456
7895 1356
8406 9192
6587 574
5423 348
7720 3768
1315 315
3690 4667
2277 6736
5251 1427
6137 3463
638 3091
9042 1224
5156 2252
3474 8427
3583 7833
361 8514
3778 5775
1582 8356
2347 8056
5075 10162
3332 6525
1194 5073
7296 7835
6491 2604
6017 6490
6057 9120
6965 8406
742 10435
1202 2592
156 365
808 10386
1194 7727
7189 6491
2700 2210
2342 7627
3194 2692
7288 727
8542 2523
9299 888
4577 7501
1148 2278
2802 296
7949 3631
5905 9897
9128 10009
3280 7291
1673 10215
4839 7488
5958 2433
2140 7651
3134 6491
8595 5544
5518 4143
3620 3777
315 6789
6366 1905
4861 2702
7942 6702
3749 4916
9906 2292
1191 5859
6802 3630
6168 8835
2920 1915
4359 3499
9558 6297
5939 7472
7748 2381
4448 7491
9299 8432
1200 7572
9520 6692
8835 3346
2173 3091
8878 10606
315 2390
7294 9014
5507 2730
1544 7286
5397 3509
1226 1179
5024 10125
1071 6683
859 6696
6277 7089
4918 6542
1846 7033
7250 2149
1221 2276
4931 7719
2297 6361
8093 836
4642 7603
2297 9546
8692 5562
8692 185
2329 6234
1431 5729
10219 10456
2629 7750
648 9190
6147 7388
3576 2457
8426 3372
10625 1464
5359 3125
1790 2122
2622 3967
10400 7187
3204 8454
8169 9299
3374 3090
745 1625
447 9195
2835 7832
6920 1455
8239 7294
6242 4566
8312 6277
2320 3037
9974 1145
4578 1241
9853 6154
7522 7968
8502 458
723 320
6975 3529
8823 1202
3999 6007
9233 2537
5515 8890
8512 4394
6999 9882
3512 4214
5636 4868
9297 2889
3023 8406
1234 7455
7779 9926
6289 1237
7978 5034
4289 2299
7996 4268
6843 1164
6624 7421
7436 1427
1198 1874
204 3357
7230 8129
864 3730
1065 1798
8075 6753
8716 5073
6504 315
4067 5180
1224 5389
1491 5453
10394 9649
2642 1443
4098 638
6723 7147
8843 3785
6542 2337
2573 8075
4937 2433
8382 6489
1333 5218
8169 321
6135 3273
6238 8864
5802 8189
10553 253
8075 4895
964 1592
1028 10299
10354 5341
4736 2064
5340 8117
1491 2629
2929 9195
3786 8823
571 315
7916 2663
3314 5081
7289 7285
3331 2266
5189 7246
3261 7508
10484 9046
6144 1199
2337 4732
407 10015
5830 1172
4986 6461
9994 583
6812 1194
1238 1200
7819 3091
1458 3467
1625 5636
8134 2771
273 2319
1143 7442
6959 8825
3716 3783
5114 97
8129 6543
6490 6264
3754 3054
8056 1175
9176 1787
10677 5281
1236 10435
5180 7892
5933 3280
10428 6490
8426 8184
1526 324
2542 4100
7768 3788
2157 3007
8001 2426
6007 641
318 3432
2262 3329
308 5318
4781 5395
4162 511
8088 3576
10166 6169
5986 365
5230 2337
1145 1606
1914 6988
2239 303
9120 8139
1215 2367
6616 1202
4703 6444
1233 322
8834 7508
3081 7832
3485 7580
5445 7715
9655 10553
1239 9521
2775 1219
10125 6929
3822 8406
1757 1364
293 9193
1237 3770
7230 10600
8709 8626
295 6239
79 4278
1231 10545
129 8544
1640 318
3992 247
7215 6449
9016 8502
3205 1240
7147 8516
4446 7854
1910 8078
8129 6456
8483 1905
6758 6796
7996 628
9211 5515
3583 1002
2866 4860
5497 3280
2347 7280
77 7491
10307 573
8894 192
2886 523
2155 1229
8426 1199
2533 3586
7297 8426
4332 348
8368 6038
2525 3331
871 5885
5281 9120
5460 8502
9547 8515
300 3206
9871 6782
6497 5929
9229 9439
4370 8074
4425 4098
9910 10668
2615 3138
2123 10513
2213 10629
4250 6063
1206 9120
6504 10696
3090 9588
8012 1239
9299 555
1082 308
7685 7253
4360 4567
4619 37
7920 8185
3958 204
3582 2520
3608 10132
3417 8091
8844 325
1354 6139
8486 1427
1224 8056
7339 550
7880 4445
1226 1625
4878 6897
4630 8542
2918 8348
6716 3690
1903 10196
7285 5388
7329 4860
6227 6822
2799 357
1183 8269
10711 10389
6180 7292
5262 3794
8406 4076
6928 414
3373 5568
725 1775
8440 1259
4754 156
4654 9058
8239 7834
864 6696
3252 315
8502 5929
7033 4619
6168 3205
4214 1353
127 2147
10116 6659
5051 6108
1205 9636
4543 3631
3848 79
8189 8426
5950 2599
1814 1176
5091 8189
183 7368
9299 9910
7557 845
6541 4197
9532 8890
6548 9114
6314 7065
4125 3193
8881 7518
4969 3746
9532 1809
2139 640
3209 8890
2364 7339
9574 9066
3167 5043
320 1172
7253 3185
8429 3514
2640 1446
5928 8973
7014 8893
4124 2856
6793 10428
8299 8831
3554 1821
1826 2123
9636 156
4247 6227
2240 8859
2800 4898
5211 3090
8797 10668
3631 1231
1172 1240
3250 7292
3414 50
2493 864
9064 7491
2902 5306
6008 7656
8193 1233
2010 8030
1790 6758
10435 9739
1000 5389
9087 8515
5234 5460
3698 1786
3055 567
1491 9017
4105 6145
1176 4580
8174 8830
10118 1429
1567 79
7181 5487
4078 2433
2503 8288
2575 6369
9577 8720
8931 8834
2433 9895
3882 5951
1790 766
1429 4231
7293 5831
8127 9622
9697 5473
8178 4124
6885 348
9520 6113
5807 8393
7627 6638
3783 7169
6369 6361
6517 874
9232 1219
348 7216
3533 5881
1147 318
5437 4523
745 1179
2963 1209
1291 7920
1224 9954
3987 10624
8800 9047
8027 1053
8835 2647
6426 293
6533 3267
527 6542
1175 1228
1192 1855
2647 1179
641 1179
1206 6289
3151 2319
10134 7489
5214 4332
8845 156
7028 2120
4297 1172
1750 7014
2859 4571
6372 5244
6935 4156
6120 6940
6586 5566
4861 9222
5029 5929
9526 1430
5868 4861
3595 1990
6842 2943
8508 6055
8991 7289
8709 8684
2242 7074
6007 560
5515 6619
2265 7455
2861 2640
2544 10098
10554 9492
1393 8517
1815 10720
10614 1206
4914 4176
5237 1378
9115 155
2640 40
2276 1276
8454 6286
3399 5865
307 2854
3356 7645
4762 5520
1334 3585
7919 1175
6552 6570
445 10570
4237 5562
2299 8264
9209 1069
3012 5562
2582 188
4037 2640
3850 1206
4567 1037
3583 8353
4124 10243
1241 1926
5929 1898
10123 630
8494 522
7746 9382
365 9416
2539 8000
1179 5515
2156 6440
6055 435
3204 5751
1240 9251
3280 3536
7293 2336
2298 7803
5222 3837
8934 3186
2157 3864
7292 5386
8898 6455
638 1537
8056 9511
2322 893
314 2592
4491 6489
4262 6503
4123 7216
4215 2123
5267 2319
8713 5545
3233 9069
8129 9127
7445 8685
4933 10116
8458 10485
7550 9967
1197 1206
324 4101
1206 9505
1340 3703
3075 2637
2430 1240
10446 7293
8316 8189
1002 5986
9526 9120
615 1724
7055 41
6657 356
1548 3528
10399 2649
5057 9002
3544 2802
10220 9120
6491 2698
8991 2815
8610 5831
10699 2053
6940 8835
9910 2176
3373 2213
5073 5082
7291 1227
1205 4806
2272 4130
2804 307
3684 3023
8514 2864
10441 638
3278 10097
8409 748
8299 4573
7557 6620
10570 2108
4396 5744
1653 4567
5276 1697
96 315
7686 6968
1157 1874
782 2722
1181 8817
7292 8929
706 4082
6683 472
5702 822
10331 7471
10232 7289
8140 8172
1448 1228
296 7253
9254 3405
8835 4139
3038 159
9579 3805
1231 5012
5253 4370
6055 4259
1915 314
9655 3280
9502 1491
8817 9120
7657 5513
3124 10189
3876 1179
1662 1880
5512 2429
3310 8831
1176 2056
5831 4926
8625 365
748 3333
8518 4736
1446 16
4037 5566
9915 7253
8535 4123
4950 2342
4619 10235
347 4974
7501 5723
5502 7897
308 4477
641 2803
10568 8859
5396 9526
3994 5894
7562 4127
2157 8822
8002 1196
1506 8591
10131 6923
5684 10247
2592 661
5951 6975
3044 1675
3244 9787
1445 3851
2043 10001
8368 5880
10279 4271
7763 4861
2923 6286
315 2774
1123 8604
1882 6239
7658 6830
3147 342
5515 3418
2802 1199
8577 7832
1198 5042
3165 5073
1221 3703
91 1175
8858 8990
1179 4657
9120 9358
8518 3604
1772 6372
1206 1226
5751 9565
908 10076
10450 1773
8010 3902
1241 3258
5752 434
7542 725
5597 405
1612 4911
9482 2699
7147 6490
3374 10319
4776 5539
3786 6789
4942 1702
2424 8684
8448 10456
6366 1615
6040 3851
1491 10435
256 6135
7294 9320
3369 48
4076 79
10640 4209
10555 7596
7522 7951
4898 1222
3716 2412
8892 1084
1226 10435
7129 875
3355 1181
61 1002
8427 5947
9116 5506
5545 2522
1790 185
4036 7594
5396 3234
5914 2334
351 8291
8653 7368
2240 8120
1853 2899
7374 7286
2993 2730
6154 5073
1171 7900
10397 6802
5928 8075
292 6504
6821 3654
1192 7291
7769 5929
2537 9215
10367 6793
2225 8471
278 318
7770 7368
3149 8189
1926 320
134 3995
9463 8137
9821 5802
8120 326
318 5356
1202 7078
188 2276
435 9298
505 3987
3371 4214
1638 5637
3542 9744
5561 9848
2776 9927
7250 4826
1905 2225
2640 2577
4789 1176
1199 3489
7522 186
7707 2901
7083 8835
6987 8797
9069 5236
3417 3115
2452 6490
3623 5460
6649 9138
1171 23
136 8823
9605 8140
4657 4214
1234 7094
1179 6719
8129 10148
5986 1181
7744 4426
10263 7286
8409 6036
75 1200
6225 2445
9230 6264
9120 8692
8275 2823
10333 7496
2948 6523
6277 6242
2320 3966
5093 5929
638 4861
2013 7746
6465 10275
7074 8826
7020 2882
9696 1238
6667 8733
638 4522
8502 3752
1176 755
10389 1235
582 1772
318 664
8893 1205
3689 4415
7045 8174
6289 9240
3123 2404
6696 8518
2270 5199
493 5854
8379 4809
5285 1798
7750 7587
1230 9299
5501 1229
7703 9235
9647 4861
4952 7017
1849 37
7623 7803
10038 3725
7566 6199
7193 1240
7539 8486
5281 2795
8390 7540
8138 5313
7 8406
6542 2301
2053 7229
10220 8991
7537 9734
8301 10570
7294 10435
2661 1680
7685 1881
8288 4716
87 5563
8368 8091
8426 1772
6264 2904
5396 6137
10663 10148
8864 5933
9650 2053
7301 6360
1446 7583
7293 1891
1156 9910
9993 2869
4098 1176
3057 6234
1227 8823
10553 6135
10534 5849
5256 8368
5951 2907
10442 3489
5566 4127
5544 121
4078 7129
4765 5929
10015 4837
8511 4070
10435 3544
7580 3126
3822 1322
9585 4931
8092 8508
1191 3752
79 5230
7549 237
10698 3822
2037 3789
2131 3638
3619 10207
4903 8189
7293 10333
3631 9519
3851 1182
6617 3848
4898 2319
8139 3491
7736 10036
7235 5385
3956 7457
9652 2640
5885 2478
2827 1177
7083 9554
3851 10420
1167 5108
2687 7488
5276 6395
478 6007
8844 5929
1070 3777
4067 1940
6361 9669
1352 9287
237 120
6690 428
9526 1329
1082 144
8514 1083
10418 2663
9023 9584
3341 8239
1775 9683
6940 8319
5515 8829
4667 1849
2457 2015
9910 10036
5515 9517
4128 6678
8092 2121
7907 4327
1229 8544
4076 667
7538 3732
4573 1089
3686 3669
6265 186
365 8273
2653 9852
4573 3280
163 8514
2311 9056
4070 8380
1680 9910
8129 1240
6306 3655
8955 5986
9697 5242
9040 8494
3346 9582
7253 6923
8056 8759
1194 8280
4333 8392
10243 892
5752 5276
10544 9861
4489 4465
8409 79
7631 7489
10221 3730
8075 1233
1591 5585
7594 10135
1222 2221
7221 1111
10460 4370
1175 9562
6718 3873
7504 3456
7390 1249
7882 7291
5710 5060
5904 3432
7707 2178
1096 4361
1224 9741
9642 7291
2267 3777
5562 4213
1491 8409
7339 7336
478 3687
6286 402
7336 8427
5514 8626
660 9894
3373 637
6491 2640
6427 852
3416 8690
9432 7456
2503 7480
2581 9200
1849 2368
1084 1079
1224 10137
10428 6782
8619 7920
6137 5905
1849 4781
1855 9120
2923 10397
1791 8502
3954 3518
3206 1219
8491 1172
2592 1915
2298 5487
1221 6208
3310 6314
5563 2122
7263 2517
6007 822
352 9923
3768 1915
963 1221
1517 21
291 6430
10714 6842
6152 3019
6529 5048
4381 9002
268 10162
1228 9652
6148 5905
6369 5740
7743 8410
326 4567
3348 8378
7488 4614
5509 1272
7517 8684
9521 4293
2102 9763
7445 8990
1171 5169
3090 1194
8823 1361
2898 1235
5054 7815
2701 273
8138 8544
3301 7147
5509 6905
1926 1905
10696 7291
1227 7832
1786 6987
4656 8453
3077 8932
5831 6887
5494 5561
8973 458
6140 4643
2254 1561
4098 1145
6015 9040
10216 10332
7289 1172
3156 1019
843 7803
1517 4042
478 3666
2122 6444
6829 4572
7744 2569
8496 222
3749 2445
2266 9082
5854 7722
1977 1198
653 10377
4125 8823
5561 619
7503 6887
1179 8822
10569 3627
6676 8991
8320 19
10209 2513
1215 334
9532 1849
334 2269
2874 4215
7291 9321
8816 10106
10238 4739
8056 6715
3156 2157
3439 7583
2137 6264
1226 1572
550 4249
253 6360
9973 2131
3732 3138
2137 303
8871 6270
6137 4700
4457 1728
6363 8544
10668 1164
8683 6656
1453 9546
7182 8093
308 6307
2329 8120
8406 2648
7129 1209
760 7508
4983 490
682 2739
9193 1240
4378 2122
6542 6943
6627 5962
638 3369
5929 10064
1047 9194
4079 334
492 6603
10182 585
2127 1093
8173 3788
1702 2760
3544 4763
1014 9621
9503 7364
6945 2229
2837 6059
5986 929
6942 5129
4113 1240
6923 6500
1849 3881
183 4102
6093 9972
9532 3655
5150 404
1221 9660
8997 1261
3749 6570
7566 3226
1453 10337
8426 5037
5542 679
3429 300
8090 8624
8409 1241
3123 10185
6765 108
4974 297
1240 8252
1491 6137
7219 3054
297 3630
7336 9215
5276 2466
914 1415
1522 7743
8823 1619
4765 1269
6746 3630
3665 5385
4128 5276
9299 8189
3715 9134
4098 10420
8991 1016
10573 9398
1233 2756
7835 2350
2640 3091
7831 1849
2975 9850
2755 716
1464 7139
6739 8831
9363 1624
4790 7142
8855 2849
7259 3280
6421 8505
6891 8818
5515 1176
5511 6050
2322 7345
1632 9909
5545 9333
3491 8849
2534 7743
8237 1075
2984 4916
6168 3851
7656 10626
7581 864
4937 4213
322 2837
6549 4608
965 3586
882 1197
3749 10123
3636 8517
7295 1491
1431 6525
6656 6037
5867 9621
3116 9697
5724 655
3439 8263
7315 2516
6542 9210
10717 5499
4952 4938
8514 2485
4446 2325
3491 6549
9104 147
5013 3244
4967 318
9760 10544
7488 8884
879 1238
4633 1849
4370 1494
3526 5951
6812 5567
2107 4370
79 8560
6945 2835
6357 7289
6930 3091
928 1175
5025 4125
9589 3902
6777 5458
989 7601
3206 4953
3839 7627
2793 4330
6008 6701
8075 1615
8232 3270
334 2087
2812 8859
1181 642
9085 10220
780 1231
550 94
1427 3539
3865 4668
1857 7643
7735 3161
9595 4164
4380 8189
1215 180
308 5429
6225 1206
7770 10660
8828 3630
6940 748
7632 9064
5566 9919
4883 3414
3704 6589
527 4485
8929 3329
7289 8811
7351 8056
1206 6782
7916 3576
8292 6489
8174 8366
6444 6360
8486 7685
10493 1165
3167 10432
7330 6007
6589 2075
8117 7129
9815 3204
1775 6507
10533 3047
3752 7971
9120 1226
6548 3389
2023 8353
1453 1179
8855 3177
3369 2828
10671 302
3115 5240
8056 7444
1683 9926
8991 8746
6478 10435
8117 7864
3985 315
4477 6239
9435 8544
8718 6923
960 6528
1176 2923
5972 2123
9647 2627
1670 3794
5880 3404
8101 1631
1340 4125
9448 2826
1799 6444
2276 6618
10332 8981
2759 1448
322 5710
1233 9915
3588 6623
2701 8637
8835 8488
10303 5563
7627 5276
10449 720
3332 3435
2293 5563
5320 10415
3778 3365
1172 6379
8426 2010
10693 8189
10189 3123
4037 9637
6148 315
4436 9532
4400 2297
3422 1723
7329 4069
8132 9090
8177 6290
1219 10335
315 5515
3204 5012
9084 2359
3958 7419
3879 8515
2276 8502
9697 3572
5305 8749
9910 8177
8843 5064
7352 1733
6505 9061
101 326
6489 7186
1945 8991
6450 10724
4249 7850
9155 1200
9450 326
3234 6723
4473 3138
318 5242
3817 5514
9098 4918
8056 9882
4691 10162
5540 3736
8499 9432
10230 8825
1533 5346
1855 1383
9684 5807
1221 10287
1024 760
2414 5514
5813 4545
3595 8486
9084 8861
3387 3059
1215 7423
10235 2360
3167 1823
8168 4481
3147 5911
4455 6369
253 1772
64 4566
1653 1165
7353 10197
683 5529
4971 7421
8636 9426
121 2571
7712 3354
10456 1226
10435 1926
7656 1491
4459 8709
1229 7636
5951 1790
5130 7470
4861 993
641 5203
5386 6822
1221 3782
5040 4123
10591 3414
9661 5929
9286 9489
4248 8140
5951 3204
5865 1240
8239 10172
4234 3202
3600 1718
1192 3583
3668 6459
8683 1760
1787 8823
307 5912
6449 8835
5515 7920
3419 4693
8406 4613
3164 7294
4861 7055
5305 6057
1931 1491
4765 10287
3631 3329
4393 6154
1241 2664
7732 7989
4611 4183
2691 4356
5514 4014
315 1491
5702 1221
3439 1206
1823 1165
3669 342
7636 1791
3166 8855
1181 7768
6570 10624
3904 263
3532 9451
9085 4840
2005 6135
830 7827
6154 10415
3704 5514
1240 1686
2240 9910
8825 322
7440 4572
1219 5520
1227 1199
7832 9343
6519 8858
2941 4037
5874 9926
637 7286
6055 8515
1181 982
4880 1942
2880 757
10435 8189
6763 6507
6714 1426
4996 315
1876 3765
6354 2035
2889 4900
5292 3839
1223 8588
2120 2846
3737 1436
4769 8189
2648 942
4931 3121
4073 661
8519 6355
6957 9120
1165 8512
2902 7489
7469 2828
10725 841
1874 7250
10462 2240
8392 1698
782 253
1717 337
2616 9397
9694 8432
2298 5385
8426 7086
7329 10717
410 1206
5367 5515
8595 600
3620 357
1165 10633
4026 7277
8212 8363
10613 1197
852 5396
3297 3138
2537 830
5304 2920
1786 1002
578 642
2845 8475
2242 8788
2442 6148
9848 9335
1229 7182
6264 10626
4862 6278
9527 6967
4995 8352
5178 5481
7341 7251
1181 7277
6782 5446
2691 3414
5494 1191
308 8431
8526 1426
4977 8496
5292 3358
2704 2882
6683 1662
9997 80
8091 134
9288 6059
2347 664
5012 6040
3471 4064
4126 5544
1215 2640
7895 7784
6145 8835
8768 6928
10415 1238
7720 8514
9877 914
9736 5515
5764 10361
5637 4622
8178 4619
64 1223
6219 9852
5059 3387
1568 7955
9196 9395
3335 2906
8496 6619
8823 8526
5520 8448
1572 8264
1176 3206
9040 3092
1255 2568
10717 8991
5561 8496
2879 1219
2292 3125
1101 4905
3193 2010
79 3630
9120 5827
8886 5859
320 5023
5859 8367
10605 8512
6487 6593
2335 4446
7057 7968
1988 8590
5515 6940
2219 2338
1172 7229
4123 5338
2383 2736
7019 10428
4934 365
9451 10513
7763 8747
8137 8846
4667 9848
3752 3528
9317 4851
4861 1369
1176 5272
9233 2158
6331 8056
709 2053
7314 1214
7603 7960
2457 4072
1892 1611
9349 2248
6137 4271
1814 4333
7556 7444
156 2320
4776 734
5093 6389
6240 6444
410 5751
6956 2320
8748 5304
4460 8511
724 322
5515 318
3923 8817
8537 585
1164 4573
3772 616
7031 3599
4324 1208
3794 10529
3771 1653
10063 6164
2622 7291
6007 1462
6227 2123
8117 4044
3544 3138
1202 9212
6007 2329
2804 1334
5043 2908
2920 9520
4887 5341
2261 4445
1684 8508
5059 4864
6269 3209
4966 348
4125 5544
7781 2276
10174 1209
4413 5881
5386 8818
121 638
2335 5389
1202 3241
2804 10428
9433 7746
7838 1874
1258 979
143 1240
10243 4943
4446 7750
8826 7294
7293 10074
5035 748
641 1241
5054 3527
10398 3731
1222 4123
9803 641
4621 6124
5039 2685
9546 3337
1446 8156
3154 5752
9299 9397
2287 6016
4861 3515
1951 10298
3583 4887
2279 4676
3282 8129
3576 10162
315 10334
4619 3387
1194 8962
2305 3311
7055 8537
4554 3090
2756 7393
4837 3260
8733 600
6152 5515
10441 6918
9299 8511
9532 10647
7055 7384
7636 8322
4799 10362
5028 641
8232 9485
1196 1546
1735 8516
4655 2827
8886 2358
8137 1933
5398 1172
3906 4176
7581 5044
3158 2827
8749 307
2240 5306
326 8368
9900 347
88 9919
4129 7491
872 9972
8754 1198
1522 2724
1428 8134
8263 4183
2827 9400
7623 7449
4370 3118
6734 1192
10162 7508
7807 5637
4716 1215
7603 6427
366 8720
1176 10475
2279 3310
1399 2629
6449 9305
5427 4714
8480 2466
3882 4666
7569 10435
7289 10281
1685 8812
9432 8875
9548 1455
3509 8458
5472 2908
1849 1455
10415 7508
4268 8056
451 991
1382 4860
3517 2889
8189 4230
1928 9499
1565 1231
5028 1226
1901 7831
9903 4807
5093 9448
2443 4666
5928 6227
1923 3156
4905 8406
2759 9852
8717 7735
8178 8812
2108 3586
7636 899
6529 238
1909 6512
7423 2053
1799 1225
2573 8843
6361 4839
5831 4703
3167 7581
317 8849
2514 9484
9120 1382
347 6154
1181 9088
6714 1905
3928 3756
1887 4379
2825 8843
6558 1372
10118 5566
1238 8508
3355 1238
1441 7297
8037 3280
7579 3430
4396 7681
1238 3208
3755 1231
1120 9567
8625 4903
5544 9321
893 7501
1757 3591
10334 295
7596 5578
9697 2846
2576 2140
2126 8262
355 6469
7354 4335
6148 5881
4781 1447
10011 8544
8818 3604
882 5868
184 4709
5514 6623
10221 1095
156 1181
6360 8189
1053 3791
2304 6272
7787 7181
2247 782
9149 7484
1427 3035
6491 8544
2301 1241
8406 6409
7486 1222
8832 7288
2846 2221
9002 2122
9200 317
1085 5304
342 1209
257 4782
1179 9974
2279 8512
5578 6693
7755 7755
304 8830
6392 1171
7584 6016
6973 1491
1272 6764
4067 4861
5180 6284
3536 1860
7205 4067
1455 7546
3584 4860
9702 3956
6443 8796
825 1209
3090 8926
6945 5601
8718 8845
1179 2840
9923 5459
6683 596
2653 209
326 1494
5514 3387
2342 6987
8516 835
748 2827
9010 6711
2640 9807
1175 10097
5337 9643
4098 3631
641 3208
4462 8744
5356 8264
1225 5025
3600 8891
10144 10044
5309 6886
4460 10626
7746 3595
1739 1555
8296 8480
6321 9502
1569 1194
8368 1080
4929 1608
325 3816
864 8129
9120 929
7391 449
342 5894
8861 10174
2210 7499
1093 9298
315 3976
10625 6165
6529 1176
3993 7147
5605 10245
8392 3280
6476 4230
6923 5566
2488 6168
1224 224
357 9234
5986 6137
138 7241
5968 7541
852 1175
1567 357
5596 3123
8182 3432
8518 4898
6955 6369
3255 6822
1226 7129
3000 1567
10418 7215
1604 8426
7536 2039
7292 8864
3750 3728
6286 9696
852 1435
2527 6698
8515 7489
3185 8345
9040 9237
10176 8088
7941 8528
121 10239
4754 8189
6549 2342
3176 10204
2538 410
9636 1935
4918 2159
5306 7531
6953 4183
9652 1558
1432 760
5389 6507
8426 1787
6145 1209
10553 10208
3489 4446
1181 10541
7328 2902
8483 4018
4437 1191
1686 9484
1544 5566
4337 1257
8431 8551
2059 8551
6491 6145
1799 5067
7737 6987
2802 9588
5486 3583
2141 8496
6750 1572
8690 6268
8542 156
5545 10317
7746 6940
6490 2815
5446 8427
9910 9832
7707 661
7277 8135
1269 9294
4798 8029
8139 9286
3243 8454
6489 4782
5561 10441
642 1221
9046 1179
8137 6410
2152 7246
8389 3631
3690 8518
5515 1765
1790 6135
348 5830
10699 77
4130 552
7329 8287
8876 8886
6369 7296
3282 8089
2127 7416
5815 10084
638 7675
8829 2815
7445 7090
1915 1213
3414 6505
2465 4691
8092 4937
2014 4465
7294 7018
1171 8733
7291 4282
5494 7920
7293 1223
1143 9723
10148 8
5948 7365
6139 6368
3908 1194
7844 5870
1227 8409
3154 3834
7612 10207
4581 8551
8829 369
7506 2010
3630 7496
41 1071
1790 8368
979 7291
8488 1196
617 5859
1632 3041
1015 3280
10240 1171
6503 9100
1942 10221
8392 3433
7339 1526
760 1229
9058 2147
2157 9304
3752 5012
2815 9177
1393 8709
1219 3906
6549 6782
7339 10166
3782 1491
9562 9211
8075 10131
6460 156
8502 3023
2802 928
10219 9518
3452 6154
8521 3792
5472 2298
4903 7832
9304 5486
2151 8813
3831 9713
7920 999
10002 3234
1798 1541
1506 6943
8585 8299
6359 4125
4064 7496
3544 5356
10696 8491
4706 4834
9440 4127
10289 1624
4399 253
6302 3234
6582 6504
9014 2866
4069 10185
6254 6379
4511 9621
5460 7424
6921 6474
2921 7916
1491 3123
3851 1199
6801 8986
835 1196
6923 6652
7129 8406
9463 8562
10482 2336
8878 1360
8759 8177
1785 31
2161 8819
4125 7914
348 2804
1787 7017
10712 9129
6049 3123
10362 883
8406 1990
5028 6475
2593 7339
2775 8409
3539 6277
914 7501
10571 2435
7501 8610
5398 188
8855 3715
8406 10420
3553 8577
1171 4861
1200 9317
2131 1369
7336 9127
6669 5012
9192 9650
3414 6166
1455 2804
8527 3513
6261 2210
318 7486
1196 9299
983 324
3263 8831
7021 253
1666 6075
8824 3156
6253 1632
3463 3542
347 6036
5345 79
261 9287
1235 7152
1191 9214
479 7368
8056 7752
9532 2292
5302 1200
6779 3023
2292 5507
6104 3591
206 7743
2122 3535
1866 2397
9654 2988
1791 5125
7343 5459
7574 6698
9435 6154
9912 7643
1240 8051
7581 454
7362 10428
8991 1165
6359 1239
1197 3206
4036 1081
5637 1219
1227 44
6489 5341
8496 6426
7129 6718
7885 3154
3256 10333
1085 10553
3193 4125
621 7292
5514 8519
3695 9605
1624 6152
2302 9398
8835 3329
9345 3751
7367 2964
642 2584
8409 318
253 3280
7488 8170
2122 3509
2430 8225
1358 5637
1235 3280
8544 8517
6181 10717
10060 6945
326 10232
3375 2427
3778 2104
8002 7358
10162 6016
10435 1255
9002 1227
5831 629
2288 6042
8368 9003
1215 3156
8166 8692
8273 9101
356 7441
320 3127
9597 9120
3438 3749
2802 1609
1172 676
7846 7601
8486 6046
1522 3958
8861 8010
3851 7029
6225 3310
6137 7916
9651 7656
6469 4951
9846 220
348 8496
9599 7598
9546 4231
5209 9913
5389 7486
2158 7445
315 2775
127 6007
1179 1787
6227 2126
1191 5514
2866 8823
4732 10367
1075 6498
6489 2581
2569 7909
584 7661
2319 5299
1555 8810
7129 1209
253 236
10245 2337
10699 8139
6286 3749
8639 8831
4849 1110
9591 8189
1465 10435
1449 6987
6226 6487
8928 1227
641 4192
6591 5022
9698 8893
8823 8189
1192 4126
7044 6226
1148 144
6366 1773
8835 6427
8145 4000
4572 4781
892 318
2147 744
10635 8646
3418 7581
4781 1572
3509 1175
6490 188
5599 527
3482 8432
8528 1202
8368 9288
7218 1116
3310 3134
8496 7811
9120 3205
1450 1192
6516 3715
5710 2465
1881 8759
10314 9613
3138 8351
7080 8242
7736 7791
9645 10712
3313 9451
1799 3703
6612 8812
9991 5593
999 3479
3850 6714
7204 7129
6793 1437
9120 1757
1176 4864
4776 10207
10162 322
7336 3657
7444 10416
8685 1921
7439 6145
1827 8843
6134 8409
3121 3432
9520 414
7294 3908
1196 1085
2728 6542
3847 3417
10717 1158
638 2882
4667 6702
300 2708
8609 7557
8406 1240
7184 4878
79 8691
7445 1491
9142 3124
9718 8826
7488 348
1291 782
1214 10209
5740 9500
8406 3314
3351 4078
7768 8881
10126 6732
7489 1431
3331 5929
10362 1632
3705 5929
9388 3154
9855 6384
9597 9526
5276 10435
4230 9532
4171 8825
856 7599
2917 596
1181 8091
2276 5855
2279 8486
4571 127
3193 6286
5390 1234
1909 3716
8406 6616
8137 2899
3696 9129
10232 8861
3438 1786
7750 6784
8165 3023
2276 7731
1428 2550
2721 8318
3749 2764
6658 4330
4887 4926
2488 9389
1179 7923
8350 1427
4549 8972
7906 1559
9321 4624
1023 2270
7623 436
6371 9877
498 4657
2360 3124
9569 10698
8049 4834
5276 335
7780 3489
8835 150
184 8843
3987 1489
4971 8322
10220 7294
7090 1198
10241 8090
5303 8350
9418 3615
8252 7643
4379 2605
10243 3805
8871 9490
1221 1869
816 203
1454 7421
9997 4622
5242 10276
3643 5824
7562 7251
1732 3208
1671 6104
7069 1194
7581 3417
3908 1181
9699 5752
5589 10409
8435 5929
7339 8001
143 7009
10294 6162
3418 991
7920 1171
7039 5012
6725 6183
4861 2261
6215 8090
3186 3302
8237 2551
4396 6082
2824 1181
9867 1214
3987 10571
4127 3432
2533 333
2126 9064
7423 4903
8843 1176
5708 9519
9071 3737
9707 9600
3495 4504
3827 7251
446 9926
8610 326
4891 6152
3489 9926
6842 1218
10698 7504
5562 9526
7129 7501
6137 8574
3441 7768
4157 9579
7294 1334
5514 1364
1199 1228
9580 4500
10625 2575
4125 10209
2120 5132
5459 8709
8116 16
8886 7230
8892 681
1214 2630
2123 3023
10624 9866
8196 7448
7147 4341
308 5865
1241 5566
1238 5081
9910 1149
10409 1573
5831 10337
2457 1176
6683 4211
6714 3866
7129 3987
4614 7656
5338 4128
2802 3908
8844 4504
6548 8140
1176 2147
10544 7198
8288 7612
9216 9143
6392 257
2433 2513
5544 3438
4028 8406
7491 8991
3050 731
1546 881
1650 1116
3240 9210
3703 9228
8843 4826
2457 6480
3792 8496
8889 1297
9028 7689
4209 4702
861 9915
221 2640
1191 8483
1221 2053
1905 9316
8444 307
700 110
999 10723
4302 1172
8835 2771
1790 4703
4446 10571
6327 8289
9043 3600
7486 3631
6372 2305
8817 3532
6517 2433
8551 6392
335 7286
2033 410
7971 9591
7768 2833
8861 1926
727 7289
79 1231
3092 1050
4069 2273
4125 1235
7489 1186
336 8506
8897 5010
6529 4905
8368 7249
4073 7897
8574 3138
10696 9299
6152 74
6148 9963
3720 7294
9304 79
1981 2157
3851 6613
1143 10247
9190 7825
6359 7175
2946 7182
1205 8991
8426 4815
1165 7565
8893 2589
7129 702
8581 4186
1428 10116
2652 3387
3749 6528
875 3248
5768 8864
1181 3269
2813 6507
10435 9670
10623 7344
9521 2822
6520 8428
4596 7292
3987 2621
3491 7294
1081 6239
8120 2224
8941 10062
6529 638
4705 1369
760 722
1567 39
9138 1225
4525 9866
315 8861
4575 4333
5515 5986
9716 3091
5436 10303
3282 9120
8835 1858
3204 1233
5561 3783
6940 326
8796 8508
10409 845
7192 1628
7292 4702
1175 5464
8542 524
8257 3995
776 9972
8834 2804
5180 10337
8619 2640
6900 4837
1206 4903
9017 2714
6623 7294
7489 9090
4129 790
6148 7707
3588 7920
8859 2049
296 6831
8891 5394
2266 9999
7658 10643
5460 8941
7301 9388
5091 4033
1926 3166
6366 9972
8486 6989
2421 2430
8709 3206
8448 7592
4900 9517
1176 2622
1096 10134
7756 4230
2568 10435
348 5008
9192 8138
10276 6533
3670 6008
9223 654
5234 600
2261 8350
4776 77
5710 2457
1113 6316
10435 1223
9591 654
10408 2053
6007 2276
9588 8232
1491 6135
5566 9120
7539 6154
641 1094
4526 9591
8797 6142
2031 4900
588 1202
1798 2573
10668 5256
4246 7557
8797 7055
207 4633
3441 4861
9151 8022
6619 1226
445 2640
9517 2276
629 5986
10494 8777
1234 3003
1237 5180
4120 1171
7743 6940
3501 7643
6152 7746
7892 9193
5558 3654
8518 944
638 3419
10456 5398
3491 2155
10302 838
5637 7421
5514 4863
7129 187
1200 7750
8275 9871
599 348
7293 7291
8143 4826
3786 7919
1234 4924
508 7129
8829 1194
3214 8522
8350 9189
5487 7020
3431 8622
1787 2033
326 1202
4420 1225
3631 9910
2129 4956
9998 1191
1181 9579
1439 2117
2538 4758
1231 5519
2886 1298
4105 7689
8746 1610
4127 8830
3491 638
4268 4018
9042 8682
5751 4881
308 7940
5564 6356
8835 10553
6504 10097
7297 4773
366 6469
2717 8189
7551 1235
8828 2206
1271 5636
6027 2917
3703 596
6399 9124
472 10243
8610 6945
3385 5566
4887 5009
10712 7582
2276 1176
10132 7483
4732 4699
9640 3778
7017 3629
7982 3778
4366 10485
8426 8177
348 8075
8280 8189
2802 8683
7849 3970
9526 1174
8823 318
6716 6714
1572 8991
4289 2606
2319 1209
2240 7897
9192 1712
1205 2653
5216 1171
8516 1898
561 10460
296 1199
5309 7251
3533 2703
7353 308
9110 3655
2227 2813
7746 1485
2249 9286
4123 330
2423 1383
9434 4294
5545 1239
1202 9949
6359 7603
710 8609
2470 3655
1209 7849
234 4918
6038 9310
3124 5240
6988 1544
3304 1596
3313 7083
9484 7293
9973 2497
6628 660
3777 178
6052 2513
4330 1236
1239 4756
1219 4765
1199 6970
1982 1111
3193 7422
3329 2568
3438 3328
10628 7289
2131 6289
1219 2846
1334 3542
4128 8478
9782 7293
4289 2576
9127 2960
7735 365
325 10507
10303 2319
9064 8985
4364 8777
1161 1226
10303 5697
1214 8557
1227 7809
1227 6139
1926 1463
8350 10221
4881 4571
4010 7746
8683 6589
852 3373
318 8823
5986 4956
4898 9661
7565 5305
7005 9299
1148 7635
4232 6284
4275 3752
8056 5495
1917 6400
10552 2629
8448 9390
638 3151
6154 9849
3490 3630
6384 3622
8506 8002
8169 5929
6823 2985
7380 2531
9115 9597
5057 1191
8218 1172
3629 1199
4883 79
6359 6057
7966 8768
2108 4127
6271 1926
10543 3752
4070 7389
1494 8483
5572 1143
6165 259
9992 9811
2112 2775
7294 1227
2086 5045
318 9650
7583 2700
23 8390
1491 8170
3907 1215
3908 9622
4129 7486
10334 3350
642 2285
5995 7658
7421 10172
7315 7674
3206 1612
1219 3684
7293 4130
9475 8759
1510 6619
315 6871
3234 9591
8075 9413
1434 8512
9074 3072
7550 2647
10415 10280
4843 7479
2900 9283
4667 7286
7763 578
8526 1235
5894 474
8810 9298
8088 3280
8821 6134
257 1164
2322 7746
1194 3336
1631 4567
3414 4938
3588 1440
4230 139
5292 3156
1229 9972
1234 638
7259 3261
9193 8096
1865 1231
4812 2602
8135 7956
1222 1209
7288 9877
1240 8138
3239 2582
2050 3329
8820 7498
322 1251
10128 6824
9299 1164
4037 325
8514 3995
1238 1554
8551 3752
9698 5065
6608 5885
4952 6620
6739 970
2137 2380
2267 9348
3597 8317
7421 9286
3657 324
1198 10197
3189 8406
3956 4183
8816 1903
5194 8829
7491 6278
2691 7768
4331 892
9362 959
1860 3013
6306 9532
10607 9665
9782 5768
748 2367
8871 4859
1786 8141
1227 4214
6016 4874
5515 8843
8508 5490
9985 1772
275 8782
8621 10408
8811 9532
1194 3414
9697 6372
8139 1876
10449 6081
1663 6085
8302 8813
4979 2663
9532 5573
4209 2301
2274 5033
8174 4633
1223 5544
3529 9530
8845 4069
3183 7129
6623 9926
1440 8797
3414 2663
2649 3660
4294 1786
2765 9500
7030 3229
7244 5033
4662 1491
3765 6793
9518 1176
2836 1231
7920 7293
5986 156
1165 2430
6649 2804
2457 5019
2572 1198
2774 9294
4952 3705
7168 1915
9151 7916
1510 6987
5514 1319
3090 1197
3572 2840
8830 8858
322 9783
3290 8056
8826 9774
1427 963
7369 8709
2464 4078
8891 8857
6277 9814
7289 1727
8269 7336
3375 5400
5545 7286
5737 1205
2538 10411
6867 1238
3904 2473
9844 4261
6286 998
2428 1786
1772 9716
302 7245
8709 5917
8129 3816
303 7286
2277 7129
8516 2433
1477 6623
1249 5636
1225 9200
6504 914
5562 9008
8117 1491
7089 7496
1799 5042
5176 5305
8892 434
1728 9733
10132 3907
8139 9335
9046 3153
7623 1814
4988 2728
6618 294
8117 9120
8825 7322
3301 3595
7508 4366
5478 6791
4426 7743
4770 9919
10538 6007
893 3205
9175 2774
8409 6066
1671 2640
8816 6007
619 8825
5281 8819
7294 6007
4609 3331
7486 4344
8305 10435
4952 2663
9698 9345
8633 8956
1235 4123
4128 8174
8082 15
4034 6467
6278 1000
6152 7619
5926 3190
9283 7627
9696 1786
9299 3703
4297 2276
8559 4183
843 10425
6152 6359
9650 8368
7522 5831
2085 3332
9039 9706
10103 4815
416 8511
4067 1666
8322 5562
3631 6940
2978 8030
237 1227
7502 6489
3908 9189
8585 3491
1791 3630
1430 6988
4952 3822
1209 1908
6343 1241
2242 3387
7508 7832
4485 2814
9263 2276
2155 1200
2053 9656
8886 7293
4129 417
4753 10088
10106 6739
3154 8242
7208 2663
4929 9390
109 8010
4085 5161
1237 6372
7701 9435
206 6722
6559 2459
2538 10668
8197 3749
5251 10220
1564 1772
3193 8406
2126 641
318 3508
7255 6181
10103 7590
6701 1772
10216 10054
1986 6372
6746 4078
9704 8528
9055 3136
5939 1235
1194 8260
5929 1179
4231 1172
10661 4128
7189 9214
3123 291
10602 6152
3982 7941
10015 2648
4964 303
4128 336
1522 9877
8002 9513
1181 3778
7569 8954
1175 3667
10613 3927
3136 6466
4376 4067
3544 3875
9782 4213
3599 6360
188 3254
1228 1202
3588 600
5566 5318
3548 3138
2301 8458
3374 7147
9551 7263
10258 10544
4643 223
991 1831
7083 6903
8733 9451
5803 1236
1378 8502
3727 7707
307 893
8866 3193
3907 318
3631 6689
10426 4737
10413 2542
5858 4861
8624 10475
3630 6276
2358 8426
8321 5379
8486 1524
1064 1237
6066 9400
317 10058
858 8733
8891 3643
1686 3297
10719 869
2206 8225
5266 4342
1783 2111
8185 2804
9128 5401
8548 1915
79 1494
2815 6209
8225 914
3124 8821
3826 1205
10303 5710
9659 5281
6061 9305
1271 185
3643 7862
8551 1175
1176 3465
5048 9227
134 893
2640 1763
1175 6923
8890 308
5387 3297
6489 2550
2963 5033
3668 2775
1382 6940
10428 7078
2625 4704
6489 7565
8844 8514
1570 8020
1656 6227
20 5929
6460 1369
836 5351
7375 1823
7190 4953
8885 348
8365 5859
3370 984
4432 9093
4964 4934
7289 6105
8201 334
2342 8829
2802 6234
6406 6830
7093 1235
1205 5272
4382 2756
6897 2533
8844 2688
10464 9762
5929 6645
1719 401
1176 3544
4974 2574
3301 7945
6040 8129
5218 3695
1307 5460
2900 1071
2433 6266
5595 1181
2846 548
2885 7689
7360 5010
2538 2930
1209 4667
6489 1491
4903 9886
3242 10453
4339 314
8368 3654
1533 2997
3147 1491
8587 4797
4006 5745
10064 1082
9012 1848
8512 6491
3072 8189
625 9770
4434 8320
1151 2276
3357 6239
9881 5515
8517 8564
10456 3242
7379 3151
8551 337
9053 3092
6155 8091
3398 4370
1143 4077
8189 7266
2756 6286
8075 4861
6253 2388
9622 1082
7339 7129
1071 6789
10265 2648
1236 1202
9008 10712
8843 1241
8506 654
1225 5437
315 4069
7251 2900
1455 864
4567 1197
2279 3090
5090 7656
1648 6617
1428 365
2030 1451
6975 3265
4900 9181
97 4144
334 4763
4715 8189
3756 5016
322 2576
9200 8991
748 2341
4423 3419
8427 6087
7603 4067
892 8474
1236 9046
7425 8991
2629 9451
6285 9225
702 3516
1798 8823
1188 3677
1219 3327
1491 6746
7336 7291
6934 8544
6542 3260
7623 8824
6444 8117
9450 8811
3630 6643
8846 7230
8201 308
7722 5800
3920 2929
1723 5460
2572 1653
1229 1194
927 4709
908 1235
9620 1222
936 836
2457 3854
831 5859
3187 6057
871 8991
2296 7329
1235 1209
5059 4098
9464 7331
326 1616
1563 8945
5019 864
6356 8496
322 8138
4644 8886
1237 455
315 10243
8975 6318
7643 9042
8407 5341
6732 4925
8056 3667
8976 1200
3775 10712
2648 9588
9916 4861
5831 1191
3301 9040
6456 6778
1636 5386
8471 2699
8864 4530
1205 5562
5385 9433
6039 2282
7293 237
8683 1215
8322 7657
8846 1234
365 9418
2723 2164
4211 2335
9584 7253
6466 9588
10691 3193
3019 1471
1227 5929
8506 3208
7831 8409
8719 4082
2061 1361
10509 7188
2178 5368
7229 3532
782 3448
317 8541
1194 5526
7586 3516
10302 5000
3269 9044
8263 6914
8855 8849
21 10395
41 8749
10724 4125
97 2498
2036 1142
1171 403
6702 9120
5276 320
120 9673
10544 7292
4264 2433
5515 6036
9390 7371
5164 6166
1176 1147
4974 8129
6286 4763
2767 4854
7337 4355
5830 2206
1799 49
638 6219
7919 434
2320 1269
5059 8147
7215 10181
8056 2131
9063 5544
6689 8595
7595 1584
8886 5281
5385 2272
3622 7259
6813 8881
10635 9668
3231 5356
1491 8486
10220 6940
7470 6618
6168 6154
7508 1172
8149 6734
8829 1674
3600 4103
7331 1148
100 1632
8010 10435
1175 4781
155 8881
3280 7955
8093 6721
8488 3591
4214 6577
3678 3608
1430 9815
236 8891
6701 5423
7803 4903
243 273
322 5501
7277 864
7259 1427
4707 6573
3752 10242
6145 4860
6098 1791
1113 4300
8808 9953
10121 6565
9047 521
5236 3489
5240 4120
3686 9540
2361 326
6491 1772
2538 5566
8610 8831
7169 8506
6891 6360
9039 2802
2490 8823
1537 6993
5218 410
2647 9997
6139 1197
8409 1202
5695 9058
7129 5134
3993 2266
3193 2691
3456 4572
337 3512
4951 9431
5025 2279
9196 2633
5061 8280
1227 2774
9400 5514
5518 3182
641 8709
8139 2640
2543 7659
4206 7286
1867 2802
6830 9294
519 1567
4328 3597
10084 4127
3499 10591
8426 8506
6314 1221
5539 3329
2757 6171
5849 3387
3124 4932
5772 6148
4377 866
5027 852
2774 303
1224 3123
5281 7383
6053 2538
3491 5566
491 6046
7230 4670
9063 1623
4693 6334
5322 9255
3329 4157
3297 3719
3492 6914
1176 8426
3329 1431
8864 7026
3982 9397
4899 3243
4951 8700
4125 4509
6356 7707
3028 5205
637 6366
2902 1491
5929 6702
8972 4776
1228 4441
6775 1200
3527 4127
4716 206
8409 2494
3474 1192
6410 8644
4543 356
3848 6007
2357 1230
10608 6007
7751 5545
105 5514
41 3429
7715 1181
3778 8889
1427 8716
8528 7129
2592 1221
10544 5346
3533 6925
8854 10484
8614 5716
10626 7216
4129 7563
8542 7055
5429 8592
8431 10162
3784 8232
4776 7425
7289 5242
7065 10330
10334 6463
10162 8897
9224 3752
2694 3752
6988 4327
10455 2152
3684 8929
4871 314
8551 9020
8169 1350
9621 1517
3301 326
6366 8511
156 1562
2153 9900
2804 1348
2120 596
3441 9418
1632 7489
1215 5091
2711 5813
1615 8837
9120 10080
6361 1986
1209 6929
7746 6366
7147 4996
307 1221
8116 8134
3446 8137
1491 1459
1197 8893
3414 3746
2895 1874
8502 7367
8448 10446
3489 1699
7686 893
9973 3155
3491 6204
10493 315
8855 9067
2573 433
1200 8178
7291 5951
6351 3191
9371 2572
9781 3778
7547 858
6305 928
8717 9551
7730 3930
4681 2412
8692 3576
10574 6789
1202 951
1219 6725
1630 3576
2240 8390
5019 5895
9528 1215
8428 1056
5520 3654
4640 5514
4128 3576
1480 7546
7129 4126
308 6830
9927 7301
10010 5598
7015 928
3703 8226
5864 3121
9621 1156
2130 8172
3544 8810
6503 9540
10435 3518
3489 2827
6359 8409
2149 4765
1194 3486
8252 10449
8889 4860
7640 4446
8877 8887
6542 4860
8564 1184
8239 2846
5954 4861
4834 1926
1392 5563
3703 8749
3259 1663
9379 71
1095 2155
9798 10065
1221 3908
3715 789
8431 2568
1438 4918
5997 7047
4952 8377
641 7656
4860 2433
3022 7538
417 3484
5217 9532
6208 1830
8368 1561
7339 1544
5245 6104
5286 156
6278 7603
4703 2647
6059 8088
8127 3778
4702 6055
1982 1206
7627 3715
10717 1096
3222 8939
8075 9316
8368 5545
6063 7132
10409 1498
9716 2131
2035 10557
6137 8868
6007 127
2695 1085
7157 273
3666 1206
5520 8855
10134 8845
9470 2662
10529 6533
3577 7218
6784 7441
318 10485
9128 2430
8128 3245
8542 5012
8683 3527
3027 427
6562 315
1364 8496
6372 6372
8056 5719
4898 5151
8811 324
1255 6016
2906 3517
4633 5459
8511 398
7007 6433
1222 4716
1772 5305
6334 10623
1517 5484
5951 71
10712 10435
8129 342
1229 1071
3604 950
1698 4881
2645 4898
6368 97
1241 6225
8391 2302
7916 9209
3599 2739
5741 6368
8844 1544
4213 10625
2869 6529
3243 6448
7984 4045
2322 1209
8627 7068
4691 1179
9229 10450
3631 8020
4446 1227
5753 167
1181 5532
4792 221
8709 5775
3204 4028
7339 3262
9021 3684
7250 314
10061 1251
1844 3882
324 7339
2433 1200
6709 1176
7339 7039
6318 3468
8452 4125
74 963
8508 476
322 4404
1529 3597
320 8075
3023 8645
2260 3852
9782 8355
1533 5062
1527 2571
7833 9189
6448 7746
7445 3072
1757 9532
7623 97
5351 10428
1170 1240
7637 5915
2368 9532
939 4523
8075 914
1238 3489
688 9400
7533 8273
1905 7779
7771 4900
1144 7294
10570 6078
3414 6669
1175 4041
3752 3280
322 9120
8056 3747
9974 7739
10208 7603
5520 1186
4566 5317
5515 2802
2840 8709
1075 322
2488 493
1775 1995
319 8426
6987 1526
336 1197
8551 5708
1175 7005
2266 9547
2107 8090
2171 1222
1773 10717
6057 8936
2813 582
7736 2902
821 6489
5504 6803
6466 1205
6783 253
1176 8515
10276 8830
6970 1849
4125 6036
10703 8368
6135 5947
7588 7229
8189 3208
871 2822
7016 2178
8859 908
9334 1739
2154 8917
9330 5716
8238 8544
4861 3301
3244 8866
330 2570
5073 7251
4861 8624
1896 1463
1081 2336
1175 8409
5563 5787
6013 9829
8140 4952
6137 2127
1799 8506
6489 7336
8826 2682
8861 1206
1175 7587
6803 8496
6505 7294
8844 6593
1773 1968
8278 100
7155 342
600 9913
3373 9485
4247 3778
1240 2512
10536 4324
9179 9118
1849 10441
10435 5472
2775 7329
9299 3329
4142 2206
8120 259
2542 10172
8138 6793
3491 6508
3206 9316
1757 7294
5711 2568
10428 6801
9567 9698
1142 9900
8508 1391
8117 7743
1736 7218
4249 8825
3452 1221
8519 322
414 8991
6213 8263
4130 1118
10181 4580
3802 7339
2335 2504
1175 1235
4852 308
10357 7075
1428 101
5306 936
7230 737
10398 5132
10389 4125
1235 8075
7735 8559
3416 4940
887 5710
6901 8200
600 327
10281 1142
600 9120
1599 3047
5992 6923
1231 7746
7229 1564
6154 3139
9994 3167
8587 1905
240 5415
2276 348
1789 3204
1905 4070
6456 6940
1181 1940
74 10624
3335 6549
4123 759
1222 4944
1222 2981
3124 642
8830 954
3767 3906
8138 3374
3509 2804
7246 5831
3154 9284
255 8683
1227 10428
159 2124
5873 7897
4666 316
1221 5885
7292 1200
1000 3418
3400 8858
1225 9848
9789 7506
156 8624
2367 9993
3875 7352
2340 6209
5562 2640
1235 3371
4221 6896
2827 324
3519 6873
2134 6824
345 1117
5464 9012
2430 642
5489 7812
6783 6112
2276 8742
7507 1038
1790 4776
6366 2292
3123 9840
4861 8134
3432 3848
5849 1347
4567 326
4990 8120
1775 7584
7132 5999
1197 7543
1076 10266
3404 2507
8238 9126
6696 9087
6016 1237
8506 1779
2909 1176
6548 8239
5913 1647
8116 8749
9513 102
6035 3186
3462 5481
9526 8502
3387 1426
1077 2987
5025 5570
5090 986
10303 9491
5276 1004
2907 324
6134 7410
4331 8422
5708 6670
7770 5303
466 7205
1544 77
8991 8056
8518 1192
183 6168
3747 7149
10162 7444
1240 4902
4860 3251
8427 9033
5346 9621
7291 6016
2153 6696
1909 1209
2918 336
8542 3150
5437 155
1491 852
7215 6234
3351 5021
1171 8926
5081 5058
1091 6038
1517 9400
4126 8542
835 931
8953 2335
8449 4078
966 4332
8834 1179
3147 6940
1491 6715
7779 3282
1231 2569
9014 2493
5515 7849
981 2827
2660 2172
5563 908
2277 8551
7129 2876
7897 9575
9069 6289
4090 1176
6212 8128
7420 5252
8189 9559
2211 5460
1226 3815
7506 1476
2640 182
4952 2800
7583 2466
6126 8511
10570 1179
8138 3827
188 357
6226 5472
875 41
1181 10159
4543 4264
5849 7440
5545 5862
3113 9398
4861 8426
9654 3073
10382 1790
348 9697
2703 8829
6414 8871
9614 4130
9722 4898
10463 2537
8057 1881
5709 5497
8995 6426
1718 6699
6457 5073
2342 1334
2322 8894
326 4761
8512 1653
4010 5028
9526 5067
10086 5324
5396 2538
9002 315
6057 9506
1198 6316
4622 7486
1653 10516
1234 4297
3156 308
7735 9190
4126 1240
2168 3147
2849 3491
2114 8480
7636 641
2700 4567
4952 2703
1219 8120
6916 6966
6007 10278
582 1905
3655 5748
8843 8496
4926 9298
7720 864
3244 318
4003 1197
5897 2572
4804 9298
7796 4705
3310 3248
6683 3280
1455 9910
160 1219
6456 8155
5394 5073
2306 7289
3920 237
411 1640
4078 2123
8818 1238
6152 9238
490 882
8893 7928
3151 2534
7086 10087
641 10451
2963 1780
2504 6696
9655 8128
2836 5768
229 1241
8368 231
1143 2457
10402 194
9526 315
4860 4620
6145 326
1563 5881
1199 1231
3755 6989
10285 7445
5566 6489
1819 1537
7291 4822
4234 10544
7038 7292
9551 4233
219 6152
6016 1684
7506 2383
5306 1651
4765 472
3038 9317
2551 10239
1202 2347
2832 1219
2648 7206
1224 6505
8890 10307
8831 6528
10220 5951
5242 641
641 2158
6209 5831
4861 9882
863 6234
5437 3126
8990 6489
8139 10248
8075 2551
2082 10428
1058 1190
1426 2846
7129 3737
3292 3162
1237 7670
1954 3906
7292 8089
7025 2849
8031 4038
7221 5947
5494 3507
8811 2360
7329 2889
6461 334
2281 4898
7129 6549
893 8409
1724 3781
2968 1413
156 2034
845 678
9363 3441
155 582
296 3757
6487 7435
7289 7230
1240 2804
1772 5389
7920 10162
5014 7025
9120 6430
5698 3749
7250 1175
1318 2213
8733 79
7445 8928
6443 2465
5566 8171
307 3598
2126 1194
411 7286
8527 6714
5929 7567
6264 1176
8684 9910
2152 8709
7768 8460
3786 9134
7286 10469
5362 1223
1226 5831
7906 6657
6876 9450
6135 3019
8683 1179
348 8861
3705 7259
7292 5464
4070 3227
4456 4834
9546 1849
5494 1273
8406 642
5242 9032
1455 5218
6372 9239
1259 5831
10312 8844
3044 3991
8120 6278
2467 5830
8817 3441
1172 3572
79 7612
5396 315
908 9193
5073 10166
8189 4543
3151 10623
6490 1226
2486 6227
6589 1228
8140 9492
1103 9690
4942 2266
318 65
6119 8129
5929 7750
6360 79
564 2549
4077 9805
3786 1443
6366 6007
8849 6739
4038 3535
1833 7770
7636 7831
4123 3138
2905 3816
8749 1849
2360 1156
7083 5032
6154 1202
5561 10435
7083 1222
6226 131
2425 4380
269 8709
174 6007
4088 6739
5136 1671
10399 5306
7481 9286
9010 6506
7567 5252
4231 3714
7367 434
3419 8454
8513 9194
4567 1491
6601 7029
3267 8826
9320 6808
10717 2815
1787 6918
9519 1756
6988 8871
3124 6366
748 2774
9650 4866
1175 4573
1206 10333
8367 9978
2728 9087
8346 6793
1221 896
701 9363
1198 2533
8360 10221
7289 4439
6702 7631
8749 6137
8252 4076
7292 8135
1171 5919
8587 8056
2211 8184
6145 8353
6190 3387
10135 8749
5914 8140
3509 1401
4851 7770
2827 1505
719 6240
9115 7460
4900 3474
6399 1205
3595 3666
8127 4851
3433 2668
8047 1803
8185 1233
10440 321
5025 2071
8353 4887
1223 2608
5825 8325
10147 7096
1568 9107
9696 2053
8392 4908
5005 6489
8515 9042
1219 641
1144 5257
1491 4709
2045 1514
10049 4523
9337 9910
2538 5524
3423 2244
3151 3438
1191 3123
10435 6135
2756 6723
1196 1231
1214 3138
9579 9398
1199 3842
9521 760
748 2538
2157 6945
1445 1849
7718 10008
7763 1171
1824 8189
9200 9926
10332 7129
9852 5276
9120 9154
5831 8486
8117 716
5437 8511
9506 4098
466 3684
4340 1240
2152 7286
8716 837
8849 2327
7330 7658
7247 2299
5218 2053
1226 2648
1431 8225
7289 4707
5034 277
3092 5459
3705 2545
307 5118
3317 747
10671 710
1733 9728
6334 6369
6565 3765
3577 10055
6152 3310
160 6778
448 8544
2802 5022
9069 7748
3605 1490
6793 9697
1826 1194
348 10296
253 9339
4129 5276
1239 10449
10170 10162
7277 7488
3655 6656
5849 4230
6696 2708
347 6739
7251 10162
4383 6148
2292 3752
2628 1209
8516 8264
2813 6987
9828 675
8528 5929
915 4148
892 8426
10048 4714
9807 3429
6135 877
10135 6549
3991 7294
7367 10513
8192 3851
7229 4191
10588 6989
7347 1028
8117 4183
10450 1223
1234 2577
5581 8235
8114 8426
7409 3155
8854 10418
1181 3619
4720 5566
5463 184
6989 5004
3995 4760
414 4215
88 6016
8189 1922
6469 3848
357 9588
1229 175
2267 2433
10691 728
4918 8190
9918 3963
460 5515
3908 500
4522 3080
6166 3237
6490 6137
5319 2828
2708 6793
1179 188
4271 9018
6702 5110
7831 762
7488 9696
4124 4629
10182 5929
10053 4067
7601 2836
703 1517
9870 6426
1808 6265
8844 9450
7367 10264
8759 3908
9501 253
3260 7661
1427 7329
79 7541
7623 1228
2630 9580
4900 1181
3571 8113
8409 1537
9317 2760
172 6908
4702 6359
6542 5824
238 7336
412 8823
9391 8056
7246 1176
8149 8817
414 305
8137 4566
2663 374
1972 733
9236 5591
4438 9026
8903 2704
4202 6444
8899 1175
5320 8620
8834 4477
3421 4193
5464 3518
3193 8410
5491 5429
6922 2955
1733 3125
136 8893
5562 4125
4060 5112
727 1253
843 1711
4504 2815
6286 3608
8448 6240
10469 9848
8189 8538
7368 8515
9565 3193
858 10623
3193 4271
8981 3090
252 8252
6981 5183
1192 2336
10503 925
9326 9143
2764 9231
7707 2881
129 10034
10544 2268
8861 3907
9927 2538
3374 4695
3130 4453
7055 3213
410 1491
9400 10685
4952 7038
6525 97
3765 7444
1179 7250
6281 4042
5752 8508
393 2457
8134 1215
2704 8709
2447 9063
8388 6276
5544 5281
3452 7794
2544 405
2059 7562
6361 8368
8691 2497
7489 8273
9627 3072
1898 6783
2279 4756
1176 3437
8860 7421
7230 1
8861 458
9062 9820
2107 10116
6011 156
5047 2279
1074 2442
9002 3013
6286 6650
8002 1144
1171 4434
1881 8426
3907 1221
1915 8368
1237 6219
3117 6354
6948 3488
10334 5306
8554 8239
1159 2581
3848 3469
6351 2663
461 4702
2880 4126
8915 10197
7744 9034
1240 7677
1508 7250
619 8561
6463 6390
2272 3304
3607 3263
4898 7917
8835 307
8055 4489
10544 4215
5849 8890
1083 1179
2804 7422
9478 155
7304 336
6712 8855
5106 4289
5089 6016
1480 7584
4124 4353
1434 9579
5234 3464
638 3398
9439 2280
6366 515
4240 638
6744 8361
6713 4458
1164 3267
7292 8825
8366 1772
1177 9532
7533 8073
2908 3124
864 8765
2368 6354
640 3123
4291 10544
4709 4404
823 1235
74 1868
2846 822
6286 1171
6490 8412
566 8177
8842 3848
156 2388
1206 7304
9536 4272
293 9689
6875 3516
156 6154
1644 342
2622 2337
3780 4261
5538 4289
9905 1782
8515 1686
941 7707
252 7677
2397 10221
2513 8075
1200 5228
3953 5389
4332 239
2776 7294
5929 8323
9467 4067
6480 1221
5341 1701
3260 7627
4367 5460
5448 2653
836 9897
7920 1453
6506 3951
4851 4088
4860 7215
3258 10624
3190 315
3591 5062
9018 10197
7656 7656
1915 6739
8406 23
1426 8831
3544 6691
3151 8551
413 982
1198 1430
10656 834
6366 7919
7254 4130
4077 1860
2498 6278
8692 8928
10660 7295
8116 9697
2259 2120
3414 6400
2033 8120
3859 1143
3234 10480
6548 1735
7557 10405
9526 2802
9698 2774
4117 308
1147 3432
8709 9189
5460 5849
289 8797
9026 6057
3156 1517
1405 315
293 7643
4101 8835
3396 8835
938 7601
8542 1237
156 4324
4415 305
5504 9521
2467 1684
8915 3470
3208 6427
3630 2394
7089 1222
4865 10207
64 9988
959 2457
8855 4903
1558 4021
1199 3534
7658 5916
576 2149
3630 2994
3092 4572
8763 4949
10672 1229
2355 2650
6713 4125
10015 337
1171 1099
1363 6121
1223 928
7538 9910
1238 5856
4856 5429
2728 6824
7204 10660
6360 3472
1174 3752
4125 8169
3439 7287
86 231
6490 1228
9363 7656
4860 133
2176 3543
8189 253
9189 4509
6742 1215
4640 3755
1221 1200
7286 2907
7291 8928
3138 7367
10447 1231
8088 1176
6444 9192
77 1269
1223 4382
6570 2108
3583 9972
8273 6489
7014 6716
2077 8517
3124 7423
5636 326
1222 660
3273 3320
3544 9794
876 5091
4078 6372
3213 2774
7246 1978
5462 6257
7604 10335
3784 6357
929 4873
4285 6489
9951 6430
10243 8056
4816 10435
2319 9289
832 642
568 1018
5251 4250
1612 4849
8112 1727
318 3228
2858 10438
8516 9484
9913 3387
2226 607
3815 9848
6491 1175
4544 9926
777 7223
5238 5079
931 1194
9128 1526
8449 8823
2827 7004
1624 334
4952 3280
3884 10402
1239 9120
5530 4703
6923 4385
10197 5080
6380 2368
10435 8759
144 44
6491 3745
1234 4333
1234 3206
930 7129
6390 7914
7920 8713
6457 3508
7129 315
10104 3092
8140 7581
4864 9299
6007 2570
322 7533
4428 1006
641 1544
4412 2262
6288 156
8502 2033
7739 6695
1921 7339
1573 2537
8128 3839
8406 1225
4898 1364
8093 7026
9299 79
10513 4109
7713 1093
6154 357
9833 6873
1648 326
2592 1238
4903 3489
1219 2802
5929 5562
156 6242
2919 6241
4070 9767
6058 308
8831 671
2127 8849
3749 8835
6007 1611
9926 5929
4702 3838
6410 2828
762 4776
5545 2802
3544 10544
2033 10318
1229 10409
5859 2802
1241 1833
2925 2045
5929 8738
6838 3608
7027 3280
4462 3048
884 9867
4045 1199
7496 3705
7486 1053
8289 8886
7342 703
3205 4147
1231 9044
10484 330
1653 8604
1544 2703
7250 2155
8709 641
7919 6987
8816 9403
7184 3631
7506 5028
1197 9854
9085 3703
2336 4214
6618 10428
4929 4112
1430 144
3984 2320
4291 2257
1202 6007
6793 8409
8929 3205
7286 7750
5894 9322
638 9299
2248 8718
13 2870
5494 8352
7601 9125
8621 9326
2258 359
7919 2280
446 3090
6855 307
7229 7312
619 5563
3156 7337
3090 5386
4936 6154
6314 1091
5781 8544
8260 3015
7259 10624
5478 5291
4633 8392
7603 2299
8132 6162
8321 10318
5854 7991
1205 1198
1825 8440
1148 2272
5300 7074
1156 7339
10135 3435
1022 6512
1222 10250
4495 6289
9993 6949
1430 1896
10299 6055
4125 2648
8446 9955
8709 9772
8691 6822
1222 4248
5284 3059
8718 6366
3877 1773
7546 4944
1227 426
2592 1199
5601 151
2053 247
1227 9532
10418 2488
7557 10570
9298 1386
7603 8189
5514 347
1205 1235
5515 3241
258 8147
3352 1191
8486 2341
6224 732
7562 6372
975 7489
1647 2903
5637 4070
8129 4067
5436 1914
7018 6961
8889 3441
2297 7065
6491 7540
9120 7294
2865 9189
495 8201
1612 634
1901 10435
2319 1228
7489 6490
3956 1181
1231 1192
8590 7581
8496 7251
9851 318
1198 1773
9866 10435
1455 10037
9011 6789
8128 3371
2126 7522
5949 2666
5885 8174
654 3975
3496 5019
7035 5437
1425 4029
6766 781
748 6793
5276 10330
3644 10402
5966 1074
5010 8834
1198 2907
7482 1200
1443 8368
9449 4078
6489 3072
4912 7291
7291 2158
10682 79
1974 4328
9042 9249
6007 3206
10197 9011
1915 7336
10199 3704
4183 6144
8088 8813
2430 326
6396 5566
5025 2698
9997 8857
6168 3913
315 4578
8127 5276
1866 1197
6744 9014
6503 1721
10720 3348
49 7488
1772 3783
2832 5592
365 809
748 2126
7686 10362
674 9120
8279 5305
10162 1191
4842 3331
1221 638
3703 6496
2622 1221
8390 6135
4246 8923
1194 6307
7735 3117
10712 8426
960 2629
286 375
1784 1455
6782 10162
852 755
2161 1403
725 9120
7580 2206
641 326
6058 5515
8296 1205
1222 1788
2154 326
6719 1253
5034 10212
1221 7381
8169 9880
4069 5032
1226 3606
1614 10384
3827 6372
7293 1773
10182 318
4656 10354
9304 9697
4123 9129
1721 7005
6809 4406
3090 2430
10420 3845
1775 638
5032 5929
79 6756
2055 6152
5970 7656
5459 1144
1215 7216
6347 6923
6641 908
10277 3908
9169 119
3747 3751
7656 6473
8502 3631
3620 7470
9540 1197
6226 8740
6946 9897
8315 10438
182 9534
4198 1179
10402 4210
1221 6517
3041 6050
9056 1889
4130 5398
8512 8546
324 6591
253 3904
5059 297
8528 467
675 9395
1095 1319
6401 1926
10362 10724
717 6733
3371 1171
10362 6219
297 10177
6015 8198
1224 3439
6834 6940
5929 8846
3583 5963
1234 7355
5606 7129
2158 1155
3028 3280
1711 8934
115 4036
8506 3995
120 9972
5776 9910
9298 5913
8116 789
5604 2465
8515 6508
326 9091
10383 7686
4884 3843
417 2828
10276 1440
6057 4298
8405 5276
320 661
3280 7079
3995 4355
5233 10389
7546 2216
4069 10479
6475 6940
1079 1922
1176 1175
9127 8307
1726 2305
6946 138
877 7294
4871 4129
4821 642
6036 1598
9021 7133
308 63
6057 2499
7995 1177
6459 7563
6217 7968
584 3072
4078 4765
5520 4918
878 990
1021 7375
9411 1215
7989 1227
1790 2920
8514 6589
1215 3124
1234 7081
6361 7768
6434 2935
5929 1179
6379 8692
320 5460
8482 6430
9180 342
8454 6702
4324 2301
2640 7533
3151 8409
907 7215
5859 8377
253 7426
2700 843
1259 8816
4917 5566
9588 8544
2816 3489
2396 1234
6683 3738
4783 3310
5155 5926
5934 6137
7538 4124
1231 186
10389 9139
5986 4860
1238 1196
8014 8835
5281 1179
433 10209
5885 8189
429 7489
6589 7488
10626 5012
7339 731
1926 10428
7471 4527
6491 1206
5968 4924
5520 2241
5217 4623
7456 8625
641 9620
6331 4781
8177 6525
1181 4234
8542 2963
8685 9110
7293 7055
10362 4244
8864 325
2764 5385
1179 3134
6542 5
3089 3603
6135 3688
2706 1828
6242 3396
8409 5685
2754 3091
5581 5389
5162 6783
10264 10425
9910 7711
660 912
3631 637
2209 7089
8165 3491
894 709
5965 4762
3178 1172
762 1144
7288 5757
8831 336
1631 416
3205 7292
3244 1621
2995 41
9873 6361
2577 10250
5345 9299
10573 3204
7205 2875
4130 2420
7623 9993
2269 8431
8178 6119
2013 8551
836 6145
2510 4811
3346 8506
3489 2525
1544 4265
5885 9120
308 8356
839 2137
5386 1469
7588 8189
5986 6623
2158 105
326 315
3538 2155
2032 1194
7352 1234
4401 3749
9210 6264
7289 6277
5986 3489
2576 3441
318 2503
8759 8843
6043 5929
8857 760
1235 2246
10544 7630
3304 4861
8930 322
302 2537
6234 814
4826 1544
7329 1224
4183 4130
7286 6219
7640 2439
8746 5281
8093 3576
10085 9209
2433 8169
4642 296
8517 4816
4037 342
3419 9546
8823 8280
3984 8880
5859 726
3374 8321
3167 8823
10497 10269
1555 227
1938 523
1347 8177
6344 7349
7421 4248
9441 641
7336 4926
789 1234
51 1175
302 4142
6007 8759
180 2827
1172 7755
6057 638
8508 6148
2152 9520
8843 5291
8991 10699
3987 10717
4446 21
6137 8539
1225 7218
1735 245
9532 4157
2920 1222
2538 9190
8716 1182
7486 841
317 9540
3402 7656
6988 3509
8091 5178
641 7246
7536 4458
7251 8512
9215 2864
3151 7294
6987 1202
1455 9124
7310 1442
7750 6282
326 7187
131 2804
6229 1891
9472 3576
10553 2210
8610 184
6015 3839
3460 7763
1910 3266
4193 156
9189 5637
2804 1191
10371 4130
8486 637
1334 1226
1238 4903
8139 2700
129 8704
2267 3500
5849 6013
5566 2569
993 8886
2166 5716
8956 7076
307 4473
1241 2822
4848 2158
1198 6257
345 3385
9895 9194
2873 4230
5073 641
1023 8577
1236 6491
2687 722
8849 10362
1620 3193
3325 1205
9948 4037
3663 4131
6739 9254
1886 9053
322 9363
7533 7372
9656 299
1334 6705
2531 8858
7251 7060
8528 6842
1003 9878
5986 4025
7713 6549
8409 7841
7504 8409
3321 760
6443 3206
4403 1473
8139 3295
5939 3878
8551 2013
5341 3134
1229 2989
8374 8881
9669 324
3491 657
2888 2585
7293 5724
4473 5520
8406 5720
9661 8823
588 2285
6215 6208
342 1926
10221 4126
7779 4898
4183 4879
5341 8417
4130 3748
8749 6369
6135 5348
6802 8825
4123 3193
1192 1517
9098 6148
10220 4335
2616 7848
6782 4905
1104 3597
2213 10362
7743 2224
5868 1202
5515 2359
8677 9651
8915 5869
5544 1905
8496 5830
3649 4333
941 10284
8117 10447
7919 2120
5831 3237
1171 7469
2640 7489
7286 2824
8406 9922
1739 3414
9793 9127
8518 666
5398 1238
8592 8380
4715 1428
6314 8517
6015 8718
6119 8840
10717 9790
3703 3023
4183 8886
1790 2356
8799 2984
7676 8939
9434 3668
3375 1787
1544 2465
1231 5412
1169 1227
8106 9910
1979 4437
4156 6078
1181 7156
9190 2260
74 2465
809 10206
10168 2724
1202 10632
3880 2276
3090 7508
9848 7336
6940 8519
5145 1172
1428 8093
5010 7175
6165 7508
4210 1311
317 3838
6105 7149
318 8426
4633 1221
9287 1905
10245 7849
4615 1181
10689 8823
2550 7289
8386 931
8543 3730
7010 6278
5412 4646
1234 637
7292 8238
7230 3630
280 8189
1237 9519
2802 5487
10435 3280
1199 6869
348 1199
7328 3773
74 4690
4289 7294
8709 641
7496 2337
8867 10189
1175 2640
2537 1176
2837 4442
2149 292
843 3193
4102 5563
10162 1491
6548 4041
3655 4567
4756 357
3892 1225
2157 845
3677 6286
2813 637
10415 7918
4952 10513
4370 5073
5849 2361
10221 5514
7444 3544
3081 3975
5062 1157
5487 1258
1673 9432
478 9877
3641 9974
9910 8417
6213 6506
8738 3179
10365 7400
1221 7246
478 1531
5515 7773
2575 9062
7919 1837
10250 5059
5437 1464
6735 2326
5579 5010
8295 8517
4861 1072
5986 6372
8239 5473
342 1225
7292 1874
852 308
5880 9448
2325 4241
2509 1142
8097 3280
3371 8508
308 8132
3051 5181
3864 2592
3630 1790
173 10435
9732 4619
10221 79
10409 9685
10513 8232
3839 5514
1798 9511
6351 9005
3619 4147
10696 1205
7489 8515
6152 1176
4674 7292
943 10428
9250 8835
2622 10552
1175 8551
10428 6036
8082 8129
1202 2640
9401 6748
8514 9484
5831 4679
7421 1238
1205 7769
6289 587
1198 7623
9181 8620
5459 2504
5459 1171
7019 2368
6104 1772
9873 4619
2150 4355
4216 1682
7686 908
8871 7501
7291 1735
4826 4847
4898 2734
6351 641
10121 3435
8368 441
1206 7129
1161 2704
3491 293
3619 8242
10633 6008
8486 1686
4418 4677
6148 2240
8448 5277
3450 1369
392 6007
1237 7603
6037 8829
2276 4933
4418 8508
5951 7253
1202 10220
3329 8392
2776 121
8427 6135
324 5929
3155 3124
8709 10420
8990 1915
4861 325
2573 7833
2849 4932
8116 162
3716 7747
307 2513
1191 3301
7044 8544
6824 9526
9649 7743
2923 4952
1240 342
4826 10162
8185 7067
2640 4264
8820 1434
6736 8135
1165 280
1238 492
6739 5881
1231 1858
7489 8709
9286 720
2360 348
4213 8189
6869 10206
10035 3583
7842 5710
9667 1209
7491 2756
3755 9435
5406 10623
6372 921
1982 2360
3234 7489
7537 10362
3654 2712
3507 8792
6838 2836
8494 7033
691 8834
348 7067
9230 1226
1237 156
6055 8512
3387 4657
3247 8587
10097 1067
10701 8796
5051 3371
2224 8502
6894 23
6450 5566
4333 186
3573 1452
5777 1542
6384 5487
1176 3990
746 4079
7540 1788
5870 177
1142 2206
1197 4271
8197 1818
4883 7030
2027 1175
2592 5868
1334 8260
1926 10533
7678 1065
5502 9540
5821 6152
8512 1179
8929 1517
10049 8417
5283 9120
6519 5904
6081 3666
7581 1198
2261 8749
5731 10148
10440 7444
10362 8584
8189 6081
2640 1915
10166 7014
1334 8432
1206 7491
5894 3693
1023 9948
7023 2776
9125 6360
9622 7506
638 10509
3204 9526
7094 1235
10027 10384
10435 1268
58 8857
1728 1172
3178 2419
5523 4722
2428 6937
3805 8201
315 2053
8295 8822
5986 9569
1426 1236
3205 2538
4840 324
3151 1179
10725 1491
6390 1269
2167 5446
1197 7421
10220 5533
10513 1606
6589 2117
364 302
1221 9011
9927 2776
1698 7707
8999 999
2244 2153
10228 638
3124 85
4368 1695
5951 5813
2457 3630
401 7689
5855 2042
2533 7557
334 9338
9046 2272
7994 10162
1543 9090
8683 1846
1205 3631
6433 9910
2837 10449
10277 7044
2703 10408
8426 2226
5062 10105
8178 3438
1494 3160
6891 3887
6683 4293
9696 7043
1175 4599
2509 4116
3838 2149
6987 2538
3282 2619
9234 8056
7840 1915
1624 1197
5949 6290
6952 5515
6145 2314
1429 9910
5185 3190
47 7129
9401 8455
410 8822
4350 7501
1821 5250
4977 1907
7263 9697
9621 6395
7391 1223
3572 7508
10717 3786
8139 2802
1219 7157
7751 6450
9807 9403
5305 9240
9956 5093
1845 8129
5459 6442
8392 2158
1198 10545
782 995
8120 6264
638 4999
9215 1200
10163 1192
9128 8361
1735 7038
4069 5396
4943 5325
6649 857
6676 10134
3619 1271
10267 4553
2276 1576
2572 348
5986 858
5986 1241
9395 6219
8551 10197
10451 6145
4712 6135
6923 10624
3113 4125
6620 5370
6340 8512
9579 4333
7920 9471
9120 641
6503 9362
4125 8573
1898 2700
7968 9210
5813 8585
5894 2241
3208 7262
9574 781
2572 2259
2166 4920
2240 3414
9698 595
6272 3328
8303 5185
2802 748
1231 9697
8683 1172
6549 5951
9321 4898
3778 3417
2906 7488
8705 8135
41 1849
8426 2690
1233 1192
8749 8812
6306 2828
5053 8590
315 336
7230 1436
2342 1786
10328 6489
3631 9526
516 1176
5813 7611
1351 5538
2279 4657
789 3491
7581 7656
7491 3885
8570 9045
10162 5870
5503 4127
1223 553
9395 3606
3156 6366
5520 10356
880 7022
10418 7293
5186 6846
7407 7286
9014 2714
2920 6040
3963 8489
8448 7286
9579 1237
6007 4326
2328 1773
1214 3156
5218 5459
310 45
6940 4008
3191 7989
6372 9910
1780 5562
8928 5831
613 7603
315 7602
662 1175
3919 1158
4126 4818
3267 8890
6504 3191
2812 2573
8410 2904
3204 7038
2665 8021
9782 893
9581 3234
4984 4696
9434 9927
315 2716
8431 1226
8709 8886
8825 2895
1181 3655
1537 3147
1014 1559
4864 6891
8139 2172
2609 4375
3329 2718
3680 1229
6264 1171
1914 6137
293 1494
4128 789
3351 8056
3072 7804
5535 3998
8232 2122
8056 7506
7488 8174
9475 6549
6154 1901
5459 9310
1735 5708
6620 10397
2802 678
5636 9134
5515 1517
5563 10418
1450 2573
324 835
8449 3046
7895 3374
5986 2397
1225 7447
7253 6135
8417 1172
1615 3260
6495 2923
2240 8113
1175 10197
6369 8861
5485 8239
7501 2802
3630 3362
1205 10712
4939 3293
7357 8129
6554 5637
2920 6491
6513 6150
3236 79
1224 2880
1951 7292
315 8189
7719 3499
3332 10362
366 982
6361 1149
1179 3963
1092 3666
1282 8389
1453 9298
6135 5517
318 3657
4215 1223
79 7294
901 2069
10630 3450
3619 6987
1175 6227
10555 1172
7243 6975
5520 3329
6135 3703
9513 3385
3234 8692
8607 3493
1652 9299
3149 6649
6369 3576
4049 9956
5376 8602
8681 6490
864 5741
1071 7250
3964 1349
4033 6008
3907 1221
9810 1491
7277 8564
4126 6289
6379 6466
156 1214
664 10541
3432 8855
1729 9200
5370 1181
10429 2006
3282 6152
6802 5056
156 277
4533 1227
9673 5859
8823 1590
6427 5573
1230 2420
8733 3329
8514 5022
5396 9709
7717 5986
8825 5520
7748 5091
5849 1172
9793 3404
2257 2703
1278 1070
7569 3234
507 2629
6488 4543
7538 293
2889 1455
7682 638
5830 3792
9532 5240
4284 1181
1428 2774
1835 2583
6940 1172
2652 8829
6488 5862
10546 4926
4576 4898
3718 449
4410 7205
3260 2436
7002 6350
1165 462
7831 4953
2270 10220
9117 7623
9588 7557
4465 2140
5352 3115
10389 10258
8998 4360
747 3544
2320 8580
2457 6137
317 6585
3466 6619
8442 5399
10570 10277
2813 1228
9697 7804
8908 134
9059 8361
8285 3993
1571 9653
7508 7903
1653 7657
10698 2760
5394 5811
10698 1206
10449 3597
1663 5636
2663 5952
1200 155
6799 5437
2708 8835
8029 9851
1839 5514
5195 7627
6589 5514
9509 6225
1618 3906
3134 9622
669 3595
3360 253
7017 4358
7336 8232
6472 3398
186 9472
7291 9539
7746 1427
6620 3280
3367 2709
4437 8825
1901 2486
3851 5091
6228 4952
1849 3151
7766 10450
7850 3228
7748 10312
8238 5928
5219 1224
322 360
2156 325
8075 10335
5865 2924
9530 8506
7832 4735
7391 3124
1179 7779
1440 8129
10162 1226
77 6613
1431 8075
7129 1154
858 8470
9193 5472
10435 7054
10607 4127
9044 9286
6351 10435
2825 4762
4069 10435
10219 7617
1184 2895
1378 1430
4181 7205
5884 5012
3126 326
6717 2108
2425 6764
7229 1236
3301 1231
705 4129
8092 8350
1093 6619
4219 1175
6168 5514
1253 1588
1494 5986
7129 1205
3630 9653
7746 6683
1241 8409
7286 893
8489 9901
5929 2663
334 9400
9021 10545
7998 434
2620 3785
2320 4246
4214 3263
3908 2537
1229 2467
637 5276
10542 8973
3489 1849
2852 342
8174 4850
7292 8691
8528 6372
454 406
4498 7770
5831 7029
4575 5319
638 2881
9807 3309
7832 3310
3989 3226
461 864
1932 635
10182 1855
9974 9526
4207 3208
2320 637
1845 6042
10209 9120
348 6429
4900 6739
1240 9579
631 9240
3908 8619
8090 9069
1198 7315
843 10412
1612 5545
8835 6314
6830 7445
33 6818
4546 4900
6115 6733
1881 1798
5526 3753
6617 5912
1071 4633
2176 1790
8709 1179
7230 132
9526 748
1786 10158
9432 1171
858 432
3267 8323
9588 8193
4106 127
3154 1739
1837 9814
2916 398
8684 1552
1191 9432
1530 1176
696 3013
1790 2457
7291 6506
1175 9138
6615 6369
7129 7627
1463 9471
6379 1505
6989 7039
8496 1230
1191 8353
10569 8821
1415 454
4077 1145
1222 2122
4546 9024
1171 8991
4332 7508
10544 3414
1259 6490
4932 3090
2601 5397
7533 10384
10220 9494
3234 4448
3507 293
8129 4699
6619 3319
4903 1855
8409 10392
5830 1171
2708 10097
8528 8478
1234 8431
5989 8409
3509 4405
1832 1227
638 4900
217 9993
5093 5291
7169 2961
8556 3515
1222 1873
3474 8120
3670 2297
322 926
7643 5338
5460 1360
9487 8684
8691 3242
3310 7619
155 3999
1235 2640
7234 8990
8820 7508
9473 3333
3387 10305
5566 4860
5196 365
6676 6314
8855 9189
4781 1209
1257 8823
5515 3794
2700 10435
5437 1208
4297 9697
10453 3429
7315 1178
1200 5888
6232 4165
7289 4446
5235 5262
4079 2640
9207 7436
9299 8753
1491 1827
9526 8937
3995 10299
5062 8683
8737 41
2721 2279
7603 9040
128 7496
324 5276
8035 7129
9368 7656
1191 4479
6638 3441
4702 8426
155 10623
6168 7630
6314 7496
638 640
7025 4850
8826 2537
1172 1156
1555 748
10135 1528
7686 1867
3246 7557
4396 7293
637 1224
1356 729
5024 1171
190 6529
253 3740
10318 1172
85 6152
3719 1757
1221 3181
3028 8991
2776 4824
10613 5031
4297 9190
4130 4640
6145 7489
1365 1905
2276 315
8508 5878
10141 5831
5224 1893
2724 5346
8056 3755
8325 1191
79 1235
2640 6642
2320 3181
4780 7603
7286 5636
3491 9155
6086 8242
3449 6444
7334 2311
3816 348
641 10420
4213 7533
9289 2503
7623 1215
3193 8368
1172 318
9404 1561
1389 9983
4836 318
7658 4974
9567 9053
2592 2442
6154 2267
9189 10149
1594 348
3620 8518
3764 10435
8502 1071
3839 7737
5234 476
4238 3208
3507 7286
10357 9173
9874 4089
7421 1517
4640 4211
2774 9676
7489 4322
4697 5514
7738 1209
301 6286
5276 3346
8409 322
9974 4046
7292 8448
3704 9058
6714 748
8116 4292
10357 7353
7193 6300
5709 9193
4843 7083
7750 1024
7129 324
1085 6148
5091 4179
9024 6801
1172 4918
8239 6882
2920 472
2909 9927
8886 3508
303 10435
6489 10435
5703 4469
6152 7945
511 8843
5318 4444
9527 9320
5214 7735
9946 5447
3360 10049
1491 3650
4900 8515
1726 3092
1973 8831
77 2899
1491 6444
4861 1197
6360 1807
1067 3398
1175 6399
5304 4458
4385 7421
6288 2360
8810 702
3186 434
1206 136
1175 8252
10498 1231
8844 4271
1924 5566
10646 9617
1238 9826
1240 3537
7044 7508
6219 5459
10688 2467
314 8410
5148 1202
1926 4870
1196 6897
1632 6548
6549 9526
1229 8313
7757 1880
6766 201
5240 2342
6148 1222
1206 9604
3460 8749
2570 5885
837 10076
2325 6007
7044 6620
3273 4667
9395 4070
1253 3719
3800 9913
2827 7408
5073 692
9635 1198
1914 9058
3911 2467
1776 3520
1834 3404
631 4169
8598 7736
5093 6542
4693 6619
10095 9018
8116 4215
2210 6461
3323 417
3509 41
7506 7251
7736 7971
1491 1092
3419 3082
156 3204
8373 4723
320 2122
9324 2026
1239 8991
6472 2068
6277 7631
3290 5946
4183 3737
7643 1142
5920 10304
8242 365
443 253
9823 636
1860 8189
315 3297
1786 8426
9901 1229
1205 9210
661 336
921 5036
1491 6372
10245 7294
5062 3572
1849 6286
8434 10544
7215 253
3583 5555
7297 8834
8712 8426
1199 2804
10426 6737
4070 3154
7315 3321
5824 1237
6369 8821
1829 6007
9488 1237
7828 6038
5514 6372
4125 6623
6208 7031
3234 3205
8828 8823
3346 3851
7763 8035
9110 1702
8617 1554
3007 2804
1596 347
9467 8886
7470 1191
7129 7724
245 3280
433 6686
8690 5566
864 682
10362 4844
1143 6558
8390 1172
2846 8878
5507 1209
6502 10331
2010 3204
642 3186
9126 4409
10276 2010
10624 3489
74 9873
1199 7444
1234 6620
7104 8835
2156 576
8913 5306
7251 342
3472 5180
2537 1842
7168 2127
10012 8872
8116 7599
43 2834
2714 5878
4330 905
4803 5010
41 2319
3247 1630
6139 2006
8315 8430
8692 9189
4403 4864
1071 2153
3151 7722
9014 3193
6866 348
1225 334
5259 3329
1172 7658
1666 325
6963 6137
2836 4125
6619 6739
1421 10544
1849 7129
10221 5382
6007 127
188 1175
9745 4617
10717 10220
7072 8829
1209 6038
6016 5192
1229 4501
2674 8056
3156 6491
5514 10114
1750 7353
10277 1787
8823 1786
1231 6072
1733 9871
5276 6226
1278 8843
1199 1182
6851 1524
2240 3778
357 10298
2997 4952
5486 2827
10095 7583
9758 3208
5508 7293
5389 10626
8846 6542
3116 682
4443 5473
1756 3206
1408 9532
2980 9579
7494 2573
1824 5729
9866 7251
10485 7988
637 10094
1735 9099
8375 10333
2691 9506
7506 7751
7831 10435
2281 9704
4213 512
8406 3375
5385 734
8881 8624
2114 6568
1172 8517
10544 8261
2954 5596
5126 1669
5040 6361
79 8826
8075 4078
322 1234
5133 2276
8508 10322
9973 1686
3348 6016
6154 9040
893 8056
3908 6923
6219 7281
9348 10303
10520 2846
4926 5324
3749 10712
5515 8829
10036 7293
6793 2260
5751 637
8430 3151
4434 5544
2952 8274
9011 64
7342 7229
10636 6870
6169 2329
7743 4763
2957 2049
661 417
8252 4237
8849 8314
6627 4860
336 7204
2923 9403
6987 8056
5010 10303
4459 5091
3654 6314
2693 9530
8858 641
10303 9579
5476 10043
2170 4571
7707 2153
9241 4067
6621 6314
2837 6739
8408 315
1233 3749
1191 732
2241 8834
1455 5831
6154 7315
8759 7104
4122 5881
6598 9526
253 1430
1198 914
8592 9053
9282 674
3151 129
6168 2737
9262 1544
7538 4903
8409 3715
4125 8825
6036 40
1234 10129
1093 1231
342 3113
8361 3489
4069 1772
1430 233
4566 8855
3967 2430
7763 6696
3810 638
3854 641
4355 3167
1428 5868
2640 8849
5545 2900
588 155
7497 1144
12 7367
8835 7581
4519 2694
8138 1505
1364 8528
6570 7537
7247 314
5363 8692
10419 9517
5727 1235
2904 8931
8829 1517
8406 2153
9478 3604
9240 4620
7486 418
9532 8189
3315 3532
8976 1625
8849 1235
300 5501
3789 7689
4790 3261
2217 6923
6489 2324
7973 3588
6979 2213
9124 7804
2299 7099
2756 2488
1840 121
1798 9910
6489 10717
4861 4776
4891 2546
5265 3895
334 3474
4873 1146
4414 2724
596 2380
2279 997
1230 1181
7205 2387
9927 3418
4900 3399
8304 8056
619 156
10043 9910
10408 1517
7982 666
7886 472
8409 748
1224 9345
7845 7720
6824 8242
5870 4783
267 1612
3124 6784
3332 7487
5986 7277
1228 3905
10712 5912
156 7533
1426 523
3920 4942
2107 8844
10373 1179
3242 1223
7201 3006
9698 342
5515 4446
8412 1537
3944 9551
3987 5459
619 10298
5545 6154
748 7994
5276 3311
5831 6829
6410 5813
3205 833
3280 8699
10499 2827
8129 10623
7569 2300
10435 9652
4633 7737
1198 8855
5357 5959
8835 7403
1807 1228
3234 7343
9662 1227
314 21
6148 6119
9176 4076
7395 6696
3447 1627
9808 9060
5752 1004
8508 7293
1820 391
5093 348
5951 3360
4714 4903
1093 8892
5753 2502
4297 2853
1702 7612
6549 1194
4666 10435
1670 5936
307 1236
1239 4403
10633 5937
4128 2708
1102 1226
8101 5339
5849 8551
4487 8169
8478 5012
2622 5515
3672 1171
8116 4518
1392 9461
8242 7068
2920 1930
5128 10656
9675 10314
691 3904
1181 8817
2206 9401
2053 8189
1057 10418
8823 9320
1239 1831
6369 5039
5470 10415
2279 5046
1192 6210
8834 1181
6104 9532
8486 8169
2550 322
9515 5276
1530 7249
6266 2604
7508 156
8169 3374
6135 1227
6134 9591
8280 6957
103 3509
1334 8709
1334 6176
266 5929
5830 5794
5944 1621
9390 1227
8056 8280
8518 3516
716 6444
8692 914
6354 6591
3704 7294
8316 4148
1071 3205
3559 337
6076 10064
7533 9044
98 3507
9298 9933
5073 10162
4938 6843
4986 2316
8534 5929
8866 1197
490 325
7286 478
2320 5636
10086 8636
3263 10162
3280 1169
1175 6834
1179 4098
2152 1113
8816 10205
1334 1013
4952 278
5545 6462
8506 8056
6846 8142
1227 317
1226 5355
6655 5545
8390 6923
5973 10435
9419 3623
7656 1223
892 3703
8369 3243
8850 5731
8350 3439
6240 7286
9737 1561
9913 760
9363 9743
3139 6427
6369 7390
1181 79
9400 322
1866 9661
9008 10128
6366 6016
4900 9236
9910 9974
471 6265
9190 8409
3115 318
3824 8818
5010 314
10221 1202
342 1739
4926 365
1192 6270
3410 6137
1416 2663
2545 7055
8189 2516
155 4018
3228 8932
10636 1915
8986 4841
8496 661
2776 3193
7905 4861
1643 9823
1084 10104
3576 1739
7488 3151
6430 3700
4988 4069
5929 6040
1700 2319
852 9285
5986 8823
3747 121
6644 7129
6683 10544
7530 10304
7635 10221
8056 6148
5636 1491
2207 10712
1175 4502
2592 1172
5043 4949
6548 1196
5831 9205
2615 293
1724 1165
8683 1860
8486 1557
7746 2133
10098 6007
5929 8517
8797 2866
5437 6937
3462 3206
1024 9129
2498 7496
2155 3419
74 4410
5830 7627
5276 6266
3689 74
1176 8511
5603 4860
1229 5562
3269 9508
9418 7229
9652 7612
3576 1063
3631 8016
3154 4503
155 8860
5555 9299
5958 3164
5568 600
8361 6321
5916 7329
5451 3282
6152 4077
9669 5039
4433 4123
8127 3038
937 10429
6119 2647
2544 3151
5077 6459
2216 6489
8514 5281
1223 8351
6686 1175
9696 2407
7298 1234
9034 9876
325 10426
2052 6519
1455 10601
2478 7835
9795 1176
6945 10710
1229 1197
4246 960
8056 1930
3660 4830
902 1222
5927 1205
7339 2050
8317 7643
3208 8928
8229 7720
4618 2647
638 4644
7291 4922
6360 1227
1772 1410
3655 7153
3419 4069
3488 3704
4074 10397
5020 3036
3591 7538
1445 5305
293 2919
9448 8189
10162 8746
3290 3715
62 5288
931 9432
4940 4250
10644 7454
9697 10036
1901 273
7707 8759
3329 10398
845 1233
9937 6148
6242 7229
1664 3984
4077 2889
7486 10428
8432 314
320 2541
2539 417
7292 8480
2899 5389
5881 8823
1427 918
9765 7292
8831 2348
10544 3507
4765 9686
6139 6363
6209 5093
6698 4130
3646 5751
2895 4952
1517 348
6434 5019
4331 322
9120 1192
2837 642
3544 2866
10001 7129
3282 2328
8886 1463
6016 1494
641 8770
7735 2294
1054 188
2090 3138
8116 3851
6784 2335
8624 5281
3848 121
8409 4183
6491 9511
3507 1901
6923 10667
8857 8143
6145 836
9014 1481
6521 4861
1233 9873
1577 3249
5276 1231
1021 10484
4152 8585
365 7264
4218 6723
734 8406
2152 1172
5211 651
2457 6105
3414 1078
858 10687
5973 999
9632 3908
1025 2279
6485 4241
5022 8127
2374 1199
7714 7032
1222 2648
1790 8265
4942 5390
2321 2261
8427 9240
8881 8855
1517 2730
5091 1444
8502 8683
6145 10148
10327 876
8854 6834
10428 8508
1231 1072
3668 5021
4903 1171
2812 10146
3738 2261
822 5234
773 279
4861 1175
149 2528
858 5056
9375 9338
8551 10148
7391 8232
7582 2266
3599 3631
1200 1772
1192 1428
4331 10606
2123 3136
8826 6491
2813 522
7229 9955
3433 406
2730 9632
1272 1199
10011 7633
9910 3687
4622 1452
3754 9283
2756 3748
8892 1191
10542 991
10280 347
6857 6808
8818 3206
9224 1202
8849 8878
1085 1181
7353 7686
347 6145
1737 874
8261 2795
1144 5515
5009 4702
2171 638
3146 3807
363 6409
6716 2534
5277 5563
9992 9764
3228 8590
2529 132
10456 8860
10630 6491
3073 5451
893 4264
79 9923
8843 2663
4331 10194
3243 7014
4621 2703
5602 2213
5752 4385
9210 3151
4076 7381
4643 7508
1491 8516
4140 6154
8813 7421
5843 3583
10105 1209
175 10203
4333 10243
322 8189
641 845
95 3282
1103 1229
638 8505
5929 6287
2319 8254
3631 3669
682 7682
6213 7803
4634 9042
2120 1072
1223 9636
5038 5355
8857 7229
5928 5586
1853 5865
5545 9299
2539 7291
8811 1692
8253 4798
6007 5439
10362 3261
9588 3576
7548 3876
5446 5012
6226 6646
7506 4078
6516 9380
404 10568
5429 4128
10147 641
6062 9238
9018 1910
3090 3438
7352 3267
8189 1334
8562 3280
5281 10544
1812 1937
8683 2504
8075 4150
10232 6372
2575 3280
3563 5041
9659 303
4070 1171
7506 4465
9091 4581
2904 5494
6443 5951
6152 2728
7336 9702
5341 8232
6008 1362
7766 3205
845 2307
5341 3138
10197 1786
8542 5920
1221 1912
9571 8278
3733 4897
6933 494
8000 5461
10384 3348
638 8844
1624 641
3044 1172
4121 6785
1205 1219
9588 702
1491 5385
6989 8191
1000 5244
1398 9992
8090 9511
6310 5737
8128 1221
71 9062
580 1228
5108 7750
10389 4407
2421 6542
7339 4020
4498 6242
3630 6214
1234 6903
6360 9363
6549 3666
1463 5515
95 8352
7160 678
7897 4887
7229 7289
7779 9698
4324 335
6152 4032
335 320
2571 2547
1455 9996
8406 8177
6494 1231
6057 1844
7277 1430
2320 74
4225 5223
325 185
121 1153
9189 510
4860 623
8691 8512
6264 6649
2537 2326
3655 7677
5386 1802
7731 8829
4952 3375
7286 6950
5928 1926
1231 1199
8517 1227
2137 8129
908 912
2157 3419
6835 3611
8496 3371
150 8835
9518 2279
7216 3441
3417 2119
9694 2652
2543 10206
8620 7689
5434 2509
10508 10181
1225 6368
3970 7750
1834 3138
5544 2006
8277 5396
10422 1429
2804 1202
3991 1179
4661 156
9384 1181
10552 6686
1914 4859
1332 3781
4018 1200
5464 10303
3619 1776
3166 7580
6366 434
2049 1911
8828 1176
3877 8147
9654 77
5831 8368
2122 748
7421 2252
1823 3554
59 6228
6363 9211
8923 4463
2804 858
9046 8915
6369 1085
1761 7277
80 9810
1222 6264
6822 5281
10587 8263
4572 5115
4974 5477
6057 8812
9432 760
8185 3508
10164 5378
5545 4127
3667 6038
7291 9696
1206 5386
4127 2589
10539 10094
2622 1729
4127 1196
3851 315
5774 3988
4926 315
5561 6334
10173 4703
6497 5259
4357 9632
2813 8054
8139 1735
8861 6366
1241 4125
7643 9505
5899 4172
79 7018
8692 2305
9697 3033
1237 7289
1612 1450
5341 1726
7129 637
2241 3204
3282 7643
8692 3282
6152 1668
3411 8925
9526 3843
2976 1945
3990 7496
4817 7205
3749 7230
8928 3243
77 3156
8823 9178
5281 1544
3518 6758
1197 365
3473 9908
3978 1431
5721 6891
2605 1453
4124 977
9802 1839
893 999
5023 1202
4098 8131
8554 1205
7557 8361
7202 638
1921 6521
7286 5302
6489 4134
7421 1821
8001 1491
327 4129
4214 748
1143 6677
10362 7315
314 6137
2899 4161
7707 2640
1849 5776
9100 9536
3908 9155
4941 9972
5991 5527
1501 6615
9657 6181
74 5281
10588 7135
4183 4900
4642 8013
1273 1773
6112 1365
652 1544
156 1154
5929 2827
4076 7105
9828 7533
4069 10162
1175 4129
1238 6135
8857 3138
7763 2299
1269 1222
5691 6137
3847 840
5951 3583
4219 3414
3350 4380
2380 3014
1772 1181
7679 9451
8483 4271
10613 7295
5849 7506
10029 1574
8813 4333
4494 3135
8185 5510
4338 4728
7916 7746
2266 347
8683 3703
8528 9433
3023 9621
9534 2846
3595 6869
6366 2488
9081 3988
10362 6549
8825 6266
1269 6503
7713 9637
5515 5951
7138 5563
4860 10162
4934 5566
1365 3240
5073 6137
1290 5009
8392 1429
2433 7444
1756 3262
4249 1825
318 1928
2907 9547
1166 2240
3018 5563
5093 6724
1814 1205
9547 6589
7083 2147
1219 10428
587 4781
7745 6277
642 2607
5783 8140
1206 7557
7849 302
7370 8044
10428 7311
9434 8432
8889 8709
3369 1175
1849 3583
7992 2924
9947 1209
6479 8913
2516 4123
7912 7997
7277 3990
6270 2907
754 6692
4929 1517
7919 783
9433 5390
7857 156
9398 1921
9484 6589
8185 4297
3117 7103
1240 3491
10304 7336
3491 183
303 7971
8189 4898
7989 5637
8426 1926
5563 6037
1037 9485
5750 581
4183 1215
7923 326
1903 6491
3314 8189
1099 10473
150 8139
1685 8447
4098 6190
6739 3669
8177 10305
914 4794
2841 7229
9972 342
1559 334
2120 6372
2538 9843
5951 8426
9042 9631
992 9320
1905 3477
6982 3907
9546 8002
7656 351
7230 4370
1925 8834
5281 8813
5338 6152
7750 1113
97 5862
10104 7292
6264 9940
2320 3491
2298 8189
6228 7198
2137 4629
255 5009
10307 8886
4952 6696
2272 9517
9655 9588
8174 4247
9554 2804
9421 6589
8742 1065
1227 2697
6989 9787
8620 7501
8625 8502
1214 3301
1739 8232
3371 2206
6154 5637
7997 2512
9077 6903
9120 7517
10463 8610
8350 3908
9687 9903
7559 619
10716 4006
10447 7141
232 3260
5813 655
7627 8283
3497 7000
4183 5885
6793 7636
4130 7019
2663 8472
2424 10184
9000 1697
10148 2532
7016 9897
8545 3429
3023 1181
10640 7381
4905 4076
8826 2155
6489 7229
1202 10415
877 9387
2538 7746
5245 6232
8515 788
5520 4657
2923 8991
10699 2252
1648 8496
6514 6824
1149 1791
5031 10613
5045 3893
2155 7030
10480 1781
1221 8828
7070 7087
3419 1233
638 9227
2276 6255
241 7129
4248 4702
6871 315
273 6673
2131 746
1192 6615
3715 10220
3263 4130
1517 7835
7292 1199
8189 9363
1172 7593
4729 6228
7736 10333
10146 1420
10162 7537
1191 2704
6891 5030
4503 8199
5928 1442
1701 5544
4126 2577
6139 4196
3778 1241
6200 8138
3114 1362
5530 2629
6288 3631
307 7603
596 7286
6108 8544
2225 8591
4215 3151
8117 3595
1599 4147
4622 4210
8652 1192
1166 928
6487 3221
6168 8682
3371 9713
2569 4898
2857 8846
10148 7487
9021 8515
6300 4213
1523 1622
6792 303
2064 2536
3031 641
4300 1215
7537 2759
6351 3289
8928 5561
8797 1222
3147 6154
1202 2160
8691 1194
8010 3262
10009 4349
6616 3316
8056 9437
1631 8036
369 5830
6444 6840
7291 5561
9591 2179
7354 1179
8126 6092
1228 6582
8952 4765
9635 8844
6818 3387
1069 1350
9400 7627
2516 620
1364 7767
6289 6789
10371 3218
5398 7234
5636 1159
9579 5051
6426 2517
9972 4642
7599 6621
10332 6401
8544 6491
1266 3956
156 7636
1241 302
4683 4230
1799 292
9002 1901
253 10072
8759 1426
7623 7657
4289 835
811 1214
1214 8709
2846 1196
1429 9189
1600 7471
8759 6444
3331 6314
2815 879
4861 6715
10615 1235
6057 1239
7129 8512
7291 5515
2740 1239
9910 10165
7486 293
1240 1241
2428 3374
1154 7656
1847 638
8861 3115
960 1572
5847 1269
6951 9057
2279 1231
2276 10485
8834 2245
6678 8855
5472 7832
3134 10427
5831 9848
5737 7746
8057 5515
7533 8371
8706 8834
3059 845
8093 3992
7470 1205
4787 1236
327 7253
4666 2298
8870 5885
5774 9069
10011 5964
642 3346
1788 6007
3782 6223
7746 10166
9588 7184
7694 8075
1209 10232
8291 4152
1237 1215
8427 5760
6007 6491
2273 7247
1559 1209
6314 5437
1224 3132
434 7979
8829 1636
1145 9652
1535 8813
7294 9112
3751 4826
1226 1452
8974 1179
8169 6358
4079 3953
9042 4070
325 8288
2296 5939
2608 9710
4049 1154
7533 5460
6448 4018
7735 5408
2640 9317
4151 10696
75 184
7278 7715
2221 9674
8262 3684
9072 4365
41 1580
2843 5188
4125 1179
7533 5081
9120 5951
1544 8238
4148 6154
10353 3193
4617 8835
2889 2332
1798 5939
1197 4810
1431 10415
8516 7294
3441 1235
2881 3234
638 1772
9919 4078
8075 5257
8996 7565
77 357
8242 7769
6831 8855
728 7961
2081 8859
4932 1082
10725 2276
3045 8527
120 1179
6789 7770
4688 2045
7103 6092
3717 7100
1212 1181
8886 8056
1240 765
1172 8835
7447 2512
8309 4961
9460 9372
5813 2919
4173 308
1144 134
267 4714
4249 1221
7685 9014
4140 183
5093 9412
10574 10367
1632 7447
2221 5407
2276 8855
3642 1757
7920 1209
9021 8719
3387 6525
963 2368
2292 10362
6232 10404
5031 4941
6106 8432
357 1259
1194 6549
2245 7129
5574 4009
1171 5831
8177 9847
308 7201
3151 8140
638 2646
8812 7289
3769 7643
5240 6525
6090 5859
10415 8834
3534 1175
1730 1239
4688 9848
873 8948
4781 440
5468 660
5831 2320
8232 3685
813 4426
8825 10123
3544 3908
9954 4026
1235 7230
7186 5988
3208 5276
6280 7022
2335 9175
2827 4974
9064 365
9850 10012
10259 7756
5951 2577
5938 512
1235 7486
3662 7750
2065 4770
3908 3341
97 276
8138 6360
10084 8300
5012 2123
4125 8972
4459 9193
4776 4098
4123 5793
4194 3630
858 10472
10633 1337
2489 7329
8825 7354
6696 8486
6164 3705
6393 3906
5854 1567
4934 1179
4148 3090
8128 7445
6702 10303
1209 5355
7643 6733
3291 8823
1240 7980
3555 858
315 10485
10224 1239
3705 7232
6489 1202
7831 1071
6016 8139
10419 7508
9395 1418
4156 931
1199 3023
6162 2802
8610 3272
7968 507
8827 7292
2641 155
8471 2496
2331 2053
2703 9466
6793 1452
10299 6369
3715 4861
8117 8855
8542 1733
7623 1003
6814 2730
6040 8432
1202 1862
3049 8075
10552 6354
6068 1361
6228 1537
1171 5446
9064 8496
1787 5524
3515 2622
348 1291
1224 3156
9240 2017
4078 2821
1561 2244
2089 9021
4932 1491
654 2268
8412 8242
10683 2505
4647 322
782 7354
2804 5813
1194 781
3167 1514
10435 262
3882 2465
1491 3417
5199 6987
1675 9229
325 10243
5514 8481
5012 10435
7294 7557
10166 3990
8392 9499
6782 183
5636 1171
1142 3091
1491 3115
6014 7253
5459 682
1790 8749
908 7216
4903 5396
3138 7089
8517 7919
1698 3668
1529 7329
4121 9652
10544 3654
10205 1526
5590 9401
4578 308
3461 10090
10332 8120
116 6600
678 1898
463 8690
4776 4861
1206 3452
3576 10428
8881 4640
10544 2279
6038 4645
8690 2692
7286 1428
8901 4607
8431 1206
2342 1176
2262 3877
1179 2640
4904 10318
6033 6490
10049 7580
6829 2386
1229 8110
9484 6199
1192 664
2986 403
6507 961
2342 2320
890 4711
1224 8769
2663 5929
7506 79
2932 8296
729 7830
9192 4126
2998 4293
2653 6506
8448 1199
4691 4861
6549 1176
1241 9579
2501 4523
4918 8382
600 5515
9210 3987
7015 1494
1143 1229
9518 5199
6152 775
3413 2774
10103 10416
7247 7204
2265 7251
8683 1196
3591 9030
2152 5772
3737 7352
2846 3151
2178 9913
6542 2526
1229 5233
8448 6719
9637 2640
4484 1149
6331 6940
7546 1679
315 1790
3696 8861
8139 1231
3234 256
3154 8051
8820 892
6234 1772
4861 6351
2279 7504
1544 8409
1175 2796
472 2260
1388 1209
2667 307
8368 8504
10221 4543
8189 1897
7945 1949
8143 5637
3781 1894
4823 6698
7489 893
7552 3951
3704 7529
1197 1205
6274 3508
5091 3861
3851 4332
10201 8389
8849 6923
748 1194
6746 5033
4732 3413
6361 118
10523 10450
6153 657
4437 1468
7727 1915
6240 4434
3704 8917
2828 3654
6038 10362
1228 5939
2284 7090
8448 3208
1433 9321
2755 2380
4128 7522
4450 10307
3705 8368
6623 2630
1171 3188
3582 3791
6617 5751
5236 8487
4394 1872
7475 7215
3167 7286
8788 9034
675 1452
9388 8496
9363 5939
23 2828
5555 10065
9317 8368
1756 8551
2663 5895
4470 6159
8824 8506
5440 3704
2207 4215
6702 1176
5555 6759
4333 3439
6168 3070
3240 7371
2640 9042
6923 3280
5194 1256
6648 6485
6124 3439
1427 2322
2849 2018
2592 4536
7302 1599
10605 4898
9083 4214
7289 1194
7808 1624
1260 4546
8183 6897
748 5191
1435 3156
4684 4714
1849 348
253 4861
4640 7682
8683 3398
9909 4776
2647 156
5514 9286
108 6278
3188 2123
9002 619
1910 3735
5257 7491
6516 3906
8426 5438
1572 1846
2248 9621
3121 33
8871 7293
7642 1230
5930 6134
3072 9910
1831 5354
8056 1197
8493 6515
1558 618
8844 342
74 7230
2905 4578
8505 6579
10149 4910
4128 8465
10104 4861
10672 1269
7491 6793
4235 3167
7682 1172
4250 10105
8999 7746
5683 7557
9972 1172
7306 7265
7496 5604
3387 748
7338 7623
1194 8194
4127 10414
4879 342
3154 2279
1194 348
4338 10373
6404 1235
7339 3371
1224 9068
7736 10426
3821 6739
8858 1851
5239 1181
641 5283
7715 9363
6007 5002
10428 403
6945 7849
10533 326
7549 2342
8003 2504
6083 4952
2487 8368
6007 3322
3119 664
5234 2647
4703 10002
1229 2793
347 970
7147 8239
1200 3404
4095 1502
1241 7658
3752 10624
3124 9288
2510 5031
4459 8512
3631 8877
3156 4640
3297 4877
1444 1202
5276 1192
4446 3439
5306 8116
3468 6705
8426 8826
9325 6017
4968 5092
7075 6713
3918 2157
5751 1200
2154 9419
2826 10435
3193 156
3619 2802
5446 8543
4142 10147
2467 9992
6617 3233
1093 4214
10698 1071
10281 743
8551 3491
1096 5276
3994 4215
6038 8741
7339 6168
5568 3031
1237 10507
4340 8406
559 1786
3138 4900
1773 3851
4632 720
2899 1200
253 6228
8506 7055
1226 7699
10626 6829
8403 10095
2131 3375
7743 4702
3374 8056
6137 7407
6816 9993
5116 5276
7522 150
7643 7329
8985 6713
10284 3725
8891 71
8189 1175
7658 5928
2433 3193
3389 7219
9042 1476
1234 4200
6782 5888
6219 3245
6400 7292
9071 7568
7945 1859
8719 1732
2457 1869
7992 3716
9298 155
326 10015
1544 7291
6225 7803
1202 3970
1171 1505
5831 2569
10304 8720
1835 6278
5504 5180
448 4129
2755 6284
8506 7314
5530 6945
9124 8056
9555 7293
5012 7075
7506 8321
7266 2153
2934 5059
7480 273
6219 4781
1238 9698
1205 9871
2802 7421
5025 8812
10162 3280
2319 6209
7144 4125
7804 2957
3422 5386
6987 7339
2021 3070
2121 183
10544 5062
330 4076
5929 4183
8709 4703
5940 1773
1198 300
9484 6618
3416 1463
2577 4864
2538 1238
4464 5434
2433 3631
7656 8749
322 8238
8914 5813
1237 1754
7612 8823
2827 914
10379 7293
8636 7752
4403 8448
4123 4305
7854 4900
909 4765
3599 2538
242 56
3280 5709
973 1175
8823 8392
1238 7218
4918 7291
8512 5235
970 4490
8260 7253
8511 1786
8879 1224
54 3622
3751 322
9451 3491
10435 3778
6793 4758
4687 4330
5962 6930
4548 449
3023 315
6678 6366
1926 7318
6945 860
6782 150
8135 9857
5460 1237
3966 9298
7445 9070
4067 1176
8511 1156
1175 1224
9722 3835
9175 5598
4183 10097
10672 7445
3975 4771
273 342
1915 6559
156 226
661 2836
10166 3208
4860 7129
8245 8409
8431 5561
10247 10334
8826 4009
2739 1452
7289 4234
835 5849
970 2812
1438 5346
9789 6793
6314 4776
7794 9910
6430 1517
3188 405
2061 326
8684 7281
6349 7604
8749 5929
8137 9358
8855 8613
2001 5709
6709 1790
2959 7183
7291 3544
7755 10162
10319 4098
4578 8831
7286 1430
325 8831
2830 3269
1191 8849
3204 7677
6489 9532
5986 10712
10049 6372
6751 10450
258 7289
4860 6219
10389 3033
6016 8859
2715 405
7746 3346
4181 7522
6793 3851
5091 1226
782 7601
1172 6118
8849 3991
7538 9395
5502 8893
5950 347
318 6400
6827 5562
10220 8759
9910 8861
1428 5010
3267 1200
2569 9909
2725 8075
1037 7230
6113 9387
6490 1612
7445 10334
2156 10447
1240 9321
9397 10624
10232 1182
8939 5481
2863 9014
2728 6621
6669 2024
8763 4129
9338 1222
4703 7266
3072 8426
9502 7289
6491 3781
1209 3360
10397 10197
320 2640
1435 2592
9627 183
2226 8717
3576 3166
7522 8826
9698 2229
6489 9111
681 5403
324 7292
5562 812
4898 678
8820 1142
4210 10220
4761 10400
342 2713
2700 4888
1241 1235
207 1222
8431 2158
9248 6489
5770 2640
4737 9120
10427 10222
1206 2846
6016 6804
4943 5752
8834 1723
6040 9073
7250 7658
9120 9623
1772 1735
3090 2820
9466 1862
8831 6715
4657 4113
928 6119
1269 8442
3203 8409
6242 8361
1176 1926
3329 10092
9192 10162
9559 4215
2488 7286
5341 4761
8185 6192
4904 1161
7779 8610
10303 7508
3765 4843
1196 9467
6469 7129
3211 1143
6549 9547
855 6360
4861 9464
2457 2852
3594 9007
6137 2120
5514 8796
5831 3151
6784 5514
7920 3260
3734 1206
1197 6615
5230 679
3385 9398
4123 551
10428 5939
8932 1781
6624 8587
449 10013
6227 1202
7422 4125
719 8454
9226 8886
5541 87
5581 6784
1191 2958
8409 9526
3963 4952
342 4394
4215 8733
4215 6410
2457 9621
325 7033
2728 10132
8797 351
8516 2213
638 9435
116 1529
1236 2320
7241 7627
9018 3166
7083 9214
6350 8515
9018 3630
1445 1229
1227 4288
8189 10699
6624 7623
3781 1491
6923 2106
8252 9299
2331 1501
1241 10447
314 6472
322 1181
8807 6569
4214 7643
7255 2299
4573 318
914 2900
1206 1944
5270 6756
2078 8551
3435 1361
7743 2053
394 4297
2005 864
8709 1164
5116 2835
7028 1215
8589 9393
3269 7944
315 1735
9066 1681
5925 8075
8392 1372
1423 3507
2576 8835
3310 10415
5276 6359
303 9711
4962 2903
8590 6938
9193 6508
3975 2576
1855 6548
3655 3093
892 4069
1945 2299
8056 5504
1915 5895
7421 8544
8924 2457
5238 2335
2648 7336
6646 8379
3525 7342
1394 9903
9974 156
1233 6123
9653 2276
4362 5968
4703 1235
8621 10426
4068 5046
3655 9927
9993 5813
172 9654
9510 5562
6055 3023
3467 253
9375 3631
6267 9021
390 1844
8892 7365
4134 5013
3150 1926
8826 1229
7429 6518
9590 1171
1491 1762
1463 1176
7193 1389
357 8409
9698 6803
9112 1365
1517 5022
9316 1401
660 8624
2050 7803
8959 8426
641 1191
6946 2035
5904 335
1142 3329
1176 8857
1862 2640
4703 6793
239 3043
5034 6378
10029 2533
8864 10427
1615 3529
2827 326
3280 6589
6055 587
4201 7191
77 502
8590 1237
8849 8137
3970 5333
6437 1805
5276 1113
9517 3730
1191 1700
10435 1240
7339 1687
9670 6957
1932 8831
9120 3630
7353 1209
9787 2799
9696 1206
10613 1194
6739 1463
5082 3164
7377 7919
7586 320
1426 5234
1235 417
3995 5412
7289 1156
2802 7568
6217 2154
5701 1369
1954 1772
2953 7229
10625 3877
404 8426
4951 8829
9987 641
2613 494
4037 9070
1238 8409
2486 9395
9738 6508
4676 7411
9196 3537
8403 8480
1558 1719
9471 8923
5515 2840
1234 864
8169 2924
9866 4127
8716 303
8506 5276
8141 3908
3331 1181
1240 7194
8816 1442
5814 2347
4689 9591
2544 641
3387 5514
4297 7448
7656 3542
2569 6988
8864 7456
3592 427
4625 4121
7773 2907
8410 9211
324 1270
5506 4259
2802 930
9717 1231
6154 1698
775 1531
1822 382
2648 3151
5233 2319
7047 1431
2705 3619
8544 3225
351 1171
1915 6015
10712 2433
7368 8855
7088 8710
325 221
121 1172
1972 860
4515 3193
1173 3883
2324 5562
1227 3200
5566 7055
9532 5916
10332 2342
1514 1181
4502 66
1522 9900
6896 10395
3156 6007
7689 1142
7090 8056
8308 6830
9532 8829
8894 8539
5897 748
1872 1844
5562 1019
8796 8901
1875 1491
662 6742
8751 6145
4069 1524
1430 5988
8717 5042
10098 6684
8886 195
388 6970
8823 1788
8514 9286
1430 7743
6286 8301
4078 3509
1192 7834
5885 9134
6700 1453
9626 732
8057 9506
4618 1233
1612 41
7533 7658
6240 1271
3280 300
2478 2667
5093 8075
3038 8075
8440 9623
8975 2033
6838 6809
2126 4183
9660 1222
8486 1231
1185 8288
5234 7496
8835 6819
10245 10147
3930 5520
748 1191
2060 8074
1226 7015
4864 3429
1172 10485
1148 782
1179 3746
9044 8861
9330 8998
7750 8834
3654 5740
745 5479
9321 4600
10335 8819
8178 4546
10221 4219
3256 3908
9742 4128
3765 2158
4018 4622
3631 9521
6975 7501
8829 2053
864 5398
787 5986
593 64
557 8844
6793 4067
5393 3138
322 9553
6082 10425
1536 308
293 6366
3597 5445
1113 3595
8129 7438
4293 6289
5241 3335
6155 6348
315 10724
9579 2252
9845 9811
6007 8551
1334 9795
2457 186
4105 4625
6987 5895
2605 6891
2899 5520
5080 1226
8368 2640
760 1234
9066 1013
4861 7129
7164 7987
8409 5199
7259 6549
1911 8426
2038 10207
79 7292
7129 9439
1071 5498
2840 6137
235 10717
449 3016
8831 1730
6616 4195
8843 8421
3151 9395
308 8824
6405 303
4067 661
3072 3177
7294 2033
9451 7488
308 4567
4761 8189
7735 2851
7989 1910
9673 5882
3597 4795
3996 3267
1426 4531
6997 2276
8129 1234
8172 6054
188 325
7004 5859
5341 10462
7914 8703
2622 4613
1179 10235
6928 8440
8496 3374
3329 8512
4125 1853
2923 8368
143 1827
7025 1175
2018 8585
9900 1358
9655 8104
2153 782
8486 3956
1365 4446
3704 753
3794 10318
8835 6007
3396 10462
1191 7743
7625 4776
293 3396
445 645
7627 7766
8749 7214
3597 9129
5850 8692
6891 1416
7289 6589
5559 4842
4409 3966
3544 6987
411 2336
5929 7827
3749 1602
8238 1729
4942 9810
5180 1222
1171 565
1224 315
1455 1181
6558 9439
3282 3188
10547 3865
572 3255
300 10241
10303 3600
2578 336
5958 3602
7489 1179
5563 2728
8743 2467
551 10685
8406 503
1200 5368
9299 7289
5718 7289
4765 8821
297 5012
6620 324
1629 23
3466 10318
10570 6945
6739 3777
1240 10472
8056 2434
5012 702
2827 1194
2383 9775
6359 7456
6549 4125
1235 2122
9519 7352
2428 8273
638 8953
2820 1231
4520 10203
8139 3667
1172 7768
77 6975
7498 4068
1234 10280
2846 1191
10607 3507
10040 836
1656 9993
5951 1175
5514 7129
4567 1787
6590 7627
334 600
2575 414
4974 10147
3848 10366
1179 7974
8542 8138
4101 1264
7916 10281
5312 9493
9632 5561
6014 7439
4974 5929
2319 6491
8249 4346
9910 7505
3607 9569
6591 9532
9219 1799
10585 5515
10337 314
3630 7486
8505 5034
9521 7470
6558 7768
8797 8826
4126 8409
10081 3778
9200 2443
4860 10220
1888 1227
2091 307
6549 3515
1179 4674
8511 5566
1224 9651
2700 144
1198 4859
8445 257
9848 6200
3280 1724
402 5691
2777 1171
7663 1172
6037 2898
8886 8426
8029 2108
3360 1225
789 6846
8609 7250
10332 2919
6511 1176
7569 3204
2663 8991
4130 3206
6714 7339
7746 3167
3908 4077
5234 6492
7689 4640
9317 4890
8502 2666
8518 1361
7336 3457
1662 6504
2843 4167
852 406
7501 4952
322 4884
3396 5397
6972 3843
852 1900
1790 10544
3426 1278
8832 852
2570 4090
2213 5986
7034 5240
5818 1517
3777 7305
1221 8409
8542 2394
6219 5557
1175 6762
2433 6656
7491 5533
1750 8002
9508 9871
9989 5341
9517 8610
10183 79
10403 8894
5145 317
5491 4903
2920 7218
4128 836
6490 5398
6940 432
638 1436
8796 10333
5281 10104
314 2276
7537 4546
77 7482
7846 6369
10427 7963
7147 8759
6360 1624
7055 8409
6589 3336
4677 3250
9579 3205
6137 8864
10449 9551
8431 3987
6520 1511
2929 1234
2730 3911
1219 1491
7920 3599
6751 5240
7957 9557
10061 9418
308 191
2798 28
6489 1206
3023 3849
4924 8991
10163 7259
9649 10191
347 5951
5240 4826
642 4861
7831 1205
7486 4889
1369 3457
1224 7292
5040 5929
74 1200
9179 3703
3576 7916
4980 241
6739 5245
1185 8759
9200 10303
4042 4575
5318 3491
6580 6137
9735 9129
9472 3705
9848 6923
6930 2804
6443 836
10708 8252
3901 1820
6007 1175
10237 434
6940 1269
8835 3778
1309 2075
1255 2655
3193 1200
3261 3092
6743 97
9546 4900
8502 7259
600 5041
8577 308
6589 9621
3156 1782
1847 9299
3684 8431
6714 8299
1901 1172
4546 6154
3151 2036
3262 4466
8248 9259
1572 334
6825 886
1406 8517
7479 6457
1804 326
4772 3984
5218 8818
977 2283
1225 4934
1905 5093
3907 1228
5928 6940
8137 7044
2300 4521
4842 9208
7919 9696
2208 2648
8683 2457
9400 1851
8180 3896
834 7569
9756 2206
2018 3879
4933 5830
1169 8711
1757 5536
8262 661
3507 1777
6137 8201
1615 7479
1849 8886
4864 7537
2206 5514
3598 5928
7795 995
1170 3655
3767 638
2155 3654
300 7623
2053 2032
9021 1181
9456 694
3538 10667
9677 682
6764 10299
4807 1202
9320 4514
8486 5439
9014 2165
8 8502
293 9895
1387 3600
8508 9621
6615 9299
1227 314
7706 3781
7211 7133
10225 3505
7707 5450
5566 6224
3438 4861
5752 8748
2593 10303
2837 2691
8835 7055
1228 1198
7896 2149
682 9321
931 5067
9526 9299
3123 8138
3655 864
3136 9387
1774 156
3151 8828
5601 7292
1175 977
6001 77
1240 1509
6016 3116
1272 1181
4034 3322
172 1228
2800 5437
6209 7193
4982 8829
322 7032
3992 10435
8714 3703
3576 3282
9021 619
9017 2253
1221 2645
2663 7244
5563 1838
10335 6696
249 7421
7293 8623
8232 6975
2253 10199
4199 8512
7373 9597
1085 8881
6208 9063
4075 8512
1732 6987
1756 10318
7739 3073
1463 2708
2030 1224
6490 5412
297 3205
1194 5929
2640 3630
3850 6008
2269 2155
8129 4454
6739 389
3576 8172
8139 9955
7254 5091
5637 6698
5772 4068
3059 6549
8823 1181
7546 4938
3653 6898
326 8932
2566 4898
2521 7496
5502 2846
6015 3177
342 8120
4370 1776
4578 2305
8574 6490
1730 9061
10717 3489
324 6354
2569 9782
5709 928
10081 7491
1786 3167
5636 3730
3297 6891
1517 4522
4126 2654
6529 641
7421 2802
2430 1235
4878 5520
5951 7746
2538 740
5229 6714
64 1915
1521 10049
6897 9363
1227 8075
8288 4069
6277 10185
3767 3124
2329 322
1205 435
8225 3375
7743 2299
7143 4709
10683 1452
2655 2257
307 5636
1176 4932
3208 730
6016 5544
7735 1172
4380 8432
8075 1463
1268 1921
3208 2433
6585 9588
6059 4716
8937 7770
7975 4076
6988 5179
1269 1237
9972 8762
8812 9360
325 5159
1237 1215
7919 9190
1200 2706
2439 9126
7055 1672
7623 3553
5831 858
8886 10378
7488 2730
5948 1197
3392 8406
1926 4937
322 4004
6476 4510
7074 1798
638 2240
1271 638
10624 5830
9179 3684
7245 6638
1926 133
10063 6686
1427 5149
9362 1491
4945 1413
10016 6678
10332 1234
5976 7259
8426 3015
2152 5240
854 4214
6339 4213
9212 7750
4928 9189
4860 1127
449 1176
9345 1615
7491 6219
401 414
1463 5603
1077 10552
6339 1200
2342 6793
3208 5525
6007 304
7352 2592
5740 1202
3121 2662
7636 999
155 2627
5396 8187
1849 3782
3745 3491
2247 10163
5081 2125
5752 6683
8352 10221
7533 4903
4078 7486
2368 8242
6618 3124
2324 4418
3906 3576
661 8653
8409 9591
9227 2525
3899 9286
641 3136
1197 4289
8352 6683
1172 1898
8517 4952
3958 5981
8448 7443
6891 9451
5895 994
8610 5637
2600 7557
2319 1219
8417 9416
5437 5545
1143 6582
1123 3778
4370 324
106 1192
4183 125
5276 4076
1383 1145
6040 5459
6945 7631
1206 4449
7505 9974
5957 164
3348 6739
6249 6783
9395 9624
3844 5520
2648 8709
10299 7431
1199 9506
5459 8075
289 1172
4642 725
3802 2866
1425 7186
7588 8991
6256 3668
342 3156
3507 10362
3196 982
8577 348
7805 3922
4952 1192
337 5939
8548 2774
8717 1561
10689 6566
9477 13
320 7920
838 1866
2774 730
6057 8927
1835 2257
337 8368
1790 8035
2691 334
1790 746
3077 8483
2703 8517
8489 2320
4683 8243
4098 1790
998 80
1811 5700
928 6491
5758 4129
9316 2314
1176 6372
6334 8431
2465 1491
3157 3282
4515 3418
702 5073
4645 2531
2342 3572
4860 4861
6038 9433
10142 3387
3569 336
6691 8232
4399 8139
1413 348
5059 289
280 1219
641 4898
3438 8709
318 5545
664 845
6309 1238
1222 3329
9526 1390
9910 1790
6764 9546
2216 3648
10428 10246
6738 2380
1172 6924
4504 9002
9450 7021
4230 1197
9848 7445
7689 8182
336 8598
2178 4757
1248 5849
5459 9299
8404 10040
2859 2720
1235 3594
5939 6154
1224 2433
317 1199
3297 1198
5986 1348
6923 6489
3263 1240
5233 6340
3386 478
10635 6842
2535 3342
929 9088
8518 1849
4918 6957
307 1171
4537 3510
9652 2053
2846 3240
4129 9820
5080 8426
7291 7216
10097 2023
488 947
1787 9814
7506 2923
5880 2457
1175 7978
1542 6041
342 7635
1181 2804
5744 8168
6761 8615
8426 6135
4652 9918
6219 7473
6215 1463
2010 7712
7456 1197
8829 7704
1205 8759
10015 6570
10408 8517
4129 99
1223 1491
3705 8834
6038 6081
7636 144
7456 2537
9363 4837
7489 307
7293 1200
10409 9579
1210 307
347 6204
8709 1667
10011 6503
8733 9127
2802 3489
4094 4849
1175 1735
6489 7336
2724 3736
4098 311
2766 3878
1244 3136
6007 6055
7242 8864
9848 325
3576 7289
2566 1874
1430 638
7294 6400
7736 3956
2665 6154
928 7501
10221 7005
1225 8825
4861 325
7106 5566
5830 2108
8855 10209
3672 3262
2776 8129
1041 5166
5563 2465
10532 8186
1095 333
8821 8116
7483 2498
5014 1473
9134 7421
6505 7809
3019 2730
9005 9487
3752 4630
2262 8865
7189 8351
9421 6361
638 2647
7656 7750
1175 8368
6490 2981
1176 79
2298 7533
9435 843
7581 2351
7557 8140
460 2064
1921 8588
5398 7406
8410 838
4130 7895
1901 4018
323 587
2850 5824
1721 8508
6620 641
1172 641
1104 845
8404 2490
1144 3129
1432 1221
3150 6930
2360 2208
3509 10389
10628 4148
1926 5398
1192 3004
6487 6269
10220 9304
2332 10318
318 8905
8432 315
10442 4069
8849 3204
1240 7635
3716 10220
6286 5016
8432 2732
8406 893
9367 10426
6057 1221
4125 4297
3138 293
6676 6057
5700 10131
9972 8515
1791 9117
10181 3181
5113 1427
4098 5831
8249 4108
6589 6364
8844 3630
2317 1145
8496 2899
7831 6490
407 4690
8368 4125
6702 2952
2108 6306
1181 5569
439 10544
10063 10433
2302 4235
4125 6696
4125 2054
268 10333
348 1718
3438 2776
9532 1613
2053 10209
2137 7083
1145 1198
1221 7293
3752 8169
7793 4629
6507 6007
5033 5166
6987 1568
10158 5446
10634 3280
10281 9294
4152 6055
2122 4765
3705 8406
6444 6576
4531 6983
3519 257
253 3955
3848 8609
6037 3460
843 322
5859 9927
6940 4567
2609 1600
7354 4041
1215 5229
4523 7916
3562 7736
8137 1280
2281 1632
3296 877
9451 575
3766 7055
124 5180
9458 9526
4156 7017
7456 1176
7294 8829
2383 5566
7354 6996
3715 4497
3048 9286
5992 5236
1188 9927
5907 2072
5951 445
2337 7750
9506 1231
7682 3329
10491 5389
5062 2035
1081 319
10449 8293
5559 9947
3806 8056
9655 5589
8178 8138
6372 8528
10378 7216
4126 2654
10657 3654
280 5515
10435 4691
3654 5759
4162 4776
1235 8132
6842 6245
10405 5951
6219 3371
6366 9194
3491 9950
7567 4183
4904 3298
89 4234
7486 9532
8699 6314
7593 8929
5259 8410
4069 1116
2320 3193
2663 4697
7955 300
308 5396
1191 1082
7508 6036
6282 9867
1271 3953
8506 6736
5806 325
8564 3206
5986 2320
7088 233
9917 8406
8881 6788
9521 7336
1640 10707
9850 5262
3193 8117
1386 7338
8886 5544
9434 621
3583 6369
3208 8142
1145 6615
8495 3908
9893 1680
7831 4990
6015 478
1190 7020
8534 9910
7020 8232
790 6152
8512 8177
7602 1226
8427 1440
10541 5830
5460 8349
10123 5276
3414 6789
1430 3301
4126 1179
1427 1222
6007 10435
1363 707
730 5059
9654 10141
9571 2537
5218 8991
1364 4137
1172 1926
3429 1241
1364 5297
7658 5636
8780 6711
9625 3690
7195 2229
1442 334
4491 8820
1624 6265
8426 347
7601 1235
1334 3630
1199 1221
3731 2080
9579 9462
10635 5855
2891 4347
2917 1191
8231 631
7748 1237
9085 807
7291 1494
5091 1226
1219 1240
2276 6718
10435 8406
218 6503
2966 4231
9287 8169
1318 7920
9910 1224
6695 1772
7841 7421
10690 330
3416 5887
6360 1240
2856 2611
1239 2846
133 348
2135 5929
8280 4214
3835 7736
1225 9063
7658 10484
5446 3838
9878 9418
4128 2150
7426 1239
2879 1202
427 4702
3789 4341
8140 8075
638 9120
7214 325
1544 2543
1561 10238
2828 8759
466 909
1240 9046
6242 5375
4530 3602
6783 908
5637 998
7910 1141
1240 3508
3714 661
1739 3956
1215 2155
9243 3912
8113 9871
5850 1194
7294 8928
6276 7242
1198 8540
869 308
7517 7373
5446 3621
8445 3746
1228 307
332 2902
590 6366
6793 8973
3208 6746
2656 3583
7483 10049
8590 10697
8415 3092
21 6487
2232 4441
3908 2763
3489 7731
3669 7750
1172 1065
1452 8734
7129 7912
6490 641
6826 3386
10235 10220
6340 5281
1071 3280
7678 748
6683 3124
3703 1228
2123 8843
6344 5986
8277 1179
1179 8177
1199 237
9984 8516
5971 9995
7658 6940
2538 6824
1526 1387
6145 432
4443 5514
77 8544
517 7249
7750 3374
5562 3414
4898 5817
1904 6784
4937 10554
5515 1172
4433 641
10304 156
10197 8709
4880 10335
967 3282
4898 10570
2906 9579
661 5544
6017 1179
4231 3208
3151 6489
4129 6599
462 6314
4763 8405
9146 645
586 2126
5789 1198
3643 5717
6802 9457
10095 318
5023 4231
2127 7294
6016 8506
8991 6007
1791 3928
8684 8321
3782 5461
1221 7656
4332 322
9934 596
3654 3631
5566 2592
2995 6369
9972 7677
10625 10006
3432 3015
2122 9588
7486 5234
6277 3404
2029 2972
2802 6225
908 308
7496 63
1471 2827
1192 6023
10594 97
3466 257
6561 5904
9540 10318
3597 2457
371 9460
8075 8359
950 8075
8406 1234
2536 7015
10544 5637
4243 8826
4851 5751
3807 6369
5051 10205
3176 3898
188 9023
6776 5091
1100 10626
8490 9967
5035 1349
4272 2067
3591 9874
1873 4125
2637 6842
8914 9317
2812 3886
4843 2827
7229 9698
4427 2276
5964 5752
7623 10613
7292 699
41 1455
1181 6558
6314 4128
8637 8820
264 1734
7445 4214
7786 7362
2010 600
4019 318
4952 4529
3156 2640
3414 10717
4297 3990
4952 8502
2137 8903
920 1096
5377 5515
4098 1443
4861 10008
2663 3392
6987 1191
2831 9526
9877 7744
4123 8409
5818 3267
5948 5730
8140 5233
7216 6491
6923 10021
1254 325
9044 8075
10034 6617
6053 6269
2849 1652
3905 2827
6360 8406
2316 4419
2866 4861
585 2804
4777 5862
5939 5718
5515 5505
1537 8511
7277 1234
8511 9955
2798 7506
1198 6589
1240 9043
1756 1233
5306 6107
909 7506
9236 5022
3662 10450
2802 8488
7405 6225
4078 336
678 6361
8515 7334
6137 6148
5870 5605
3438 2064
7922 1537
2621 4288
4781 7746
7263 2868
6059 3309
8609 6435
4125 1206
8032 2137
5281 1197
7033 4125
4684 7452
1691 4939
1785 2152
6282 3138
1825 2645
295 2549
1874 4152
8844 5968
8551 7750
1206 357
7315 5502
6168 6057
8893 8991
8683 7281
1113 6037
5964 334
3419 442
322 3579
2890 8238
3234 7557
3385 4127
10605 9002
3792 8844
5062 4776
5005 8138
3191 519
4380 1192
1219 9395
5904 9588
5831 1159
8823 1462
3209 1615
9064 9344
8786 1209
8515 3282
6657 2773
9518 5562
5831 4125
8372 5276
8567 8350
6940 6135
9433 8849
5885 1430
7623 2640
1906 6589
9972 3418
8129 9395
8829 6070
1232 8929
6466 2501
10626 6830
3946 3752
10465 10334
1181 9170
9889 3297
8129 10296
4617 9616
6830 702
7045 7421
6190 348
304 8541
4226 2771
9125 757
3754 5831
1199 9711
5912 1653
7284 3563
4181 3414
9194 10356
1517 296
993 4941
7088 9044
1222 6525
8540 8406
4355 410
1905 9200
7339 5545
7453 5859
9431 2033
7294 76
6559 642
8426 4004
6548 8528
8998 2433
1849 472
10357 3124
8431 1038
4918 4333
8849 6289
6739 6152
60 8506
6696 9298
8908 8285
7779 9973
7491 8858
8551 348
8823 3600
6372 8350
3156 7283
523 1860
1788 1172
8506 6923
7631 1198
1205 8653
6450 9388
4572 1226
8823 23
4464 8242
79 7656
1786 5859
8517 8827
5929 908
1522 8506
2575 7803
3474 2279
8091 4926
6016 9877
6200 8075
1756 2353
3907 4846
406 5599
1619 5571
1012 3576
7841 2854
9211 3036
1257 3507
5389 4573
7416 5561
686 1269
2336 3714
7294 7804
582 325
10424 7594
6529 1522
1053 8096
8759 2804
4572 1240
8903 318
6788 6145
8551 2572
3387 144
3655 7569
3544 10162
5514 9238
10435 1849
5752 5188
950 6021
3365 7214
3544 2127
6619 3310
3260 3544
8735 5230
2544 8178
3997 3398
4005 2654
2240 5425
4861 7522
7129 8432
3375 3020
8993 661
3996 4127
8287 417
6491 8816
5752 4248
9532 8299
5307 6379
5010 5563
2758 3237
1875 661
3404 1667
5149 1221
921 6394
3156 2842
79 9999
3803 6618
1198 4086
5009 2013
357 7685
8117 7658
3115 3091
1179 8881
8426 10216
8506 10380
6135 6491
8990 852
1192 8454
2949 7496
4933 5368
4825 10572
5701 6242
5062 8692
3491 7259
9992 1202
7652 9557
125 9372
3907 5521
3117 9646
9434 8991
1194 2262
1430 5545
77 5880
3206 6490
2057 348
1390 8804
5037 7517
2240 7411
6971 8889
9240 7610
3574 2272
2663 4898
1227 3355
3189 2839
2648 6822
6490 8128
7543 7278
7648 2574
1238 4370
2446 7686
8371 2457
3266 1115
6130 9588
8426 1200
7329 7074
7280 1241
2296 9335
6038 9886
8426 6932
7044 5976
8489 930
2436 5968
4797 9642
165 7090
1522 5022
6964 6208
3631 8512
3261 3123
9043 7218
638 3414
7533 7286
8382 7612
4882 10356
2653 7293
6372 1175
5012 10121
325 4575
5740 10724
8991 10712
3138 5520
1231 38
8239 7277
5022 8134
7583 9427
7292 894
6823 3012
1238 8169
322 3684
1226 5561
2923 6824
9214 3822
7920 4817
7804 3015
1179 97
5241 9253
8488 3354
8496 322
1435 5462
6826 4904
1176 661
3374 7557
8845 1223
8308 2537
308 7968
7478 8056
7266 10635
4214 8544
5460 2108
4937 5545
2207 8975
2692 8409
8406 6340
7291 5016
10717 705
1176 9368
1223 5434
4903 5341
3423 7044
6266 2503
3907 4732
9064 10452
7291 9502
4246 9636
1986 8905
9900 8473
2277 10131
931 7291
4951 1632
300 1234
1181 4705
1782 8835
1520 5544
3138 4776
5397 5024
7629 5752
2712 8116
8091 1191
5041 1231
8860 5680
10624 2457
8225 7303
1235 8835
257 7611
3876 6888
6793 4098
2478 3280
6897 4905
1222 6826
5830 1995
3084 9696
8916 4802
6948 2110
9469 5751
1517 8129
3737 2836
4566 5895
1989 9909
4507 10501
9696 1790
347 8090
3441 3280
2640 7129
8056 206
3704 328
6897 1176
7246 7253
3443 8175
8917 4728
7583 1786
3495 4332
1447 8367
5904 965
77 8262
2730 7102
4679 3374
6943 5130
1231 4998
1615 1736
3124 5939
6361 1240
5059 2332
8269 6793
6007 5052
7339 8820
8075 348
2486 7277
5929 4130
1081 9622
5566 1179
6543 10570
1554 4128
582 5830
9677 1226
2180 5382
8939 9532
8502 8448
6289 1235
6168 3206
10716 34
10282 6425
8610 417
6655 9698
6923 10698
5472 10220
5515 10667
6945 1837
3715 1202
9803 3807
8426 10220
3331 10717
6564 1185
2049 8858
6360 1971
2107 4970
8456 2127
1181 1200
6016 1176
852 7978
10162 835
6190 1926
323 290
3317 2644
8189 1226
4069 2158
7289 1912
2889 4732
1491 7580
1206 2279
7735 8432
4704 4716
9563 6007
5637 2276
155 2028
10570 1239
2798 3396
3205 4379
711 1113
326 2379
1093 8361
7945 5466
2574 3387
3594 7643
8486 1172
5446 5951
3134 807
8823 10031
5078 4763
846 3474
1235 2279
8955 1905
4940 8361
2264 2140
7557 3694
5001 2570
1142 252
1787 8885
8829 5545
8855 6756
4754 6472
2851 2852
10626 1186
7293 8441
374 4340
9974 1167
638 6869
5020 7065
1205 6372
582 670
713 4409
8976 325
8860 7354
8038 10094
1145 6784
1615 8406
8721 3187
1175 9579
10570 2648
1921 6480
2157 6289
79 10356
10273 3602
8089 5544
8551 9685
1197 1155
5073 4132
9111 7504
10492 3242
6242 1844
2033 9534
6834 1176
10249 1086
9053 2433
6930 10534
8279 4297
4781 9588
4432 390
1256 2570
1180 253
8088 183
8684 6503
9120 3908
8823 6793
4345 8506
8823 9058
317 1179
136 6379
3269 8350
1313 8512
253 5031
7423 1093
9200 1172
7315 681
2433 7318
1823 6190
348 562
2229 3240
3441 4860
7129 3348
9460 5396
6507 4709
1787 8280
10551 1176
318 3444
3704 5073
2947 1226
638 9618
8866 1859
8971 9228
2240 8140
10626 997
908 1697
1930 2126
3417 600
2260 4248
7483 9229
2685 5234
5012 1624
1206 10405
5566 10000
4268 8410
1192 4613
8791 6372
3501 9388
9042 10456
3267 5446
3351 1225
1263 7456
10084 8535
6589 3703
5908 8495
1224 8858
1191 10015
8426 2628
7088 8903
10504 473
2269 7920
9621 10162
9532 3193
10306 1823
5776 9974
7289 490
7768 3208
1172 864
1015 8990
7557 5752
8113 6477
9557 6390
6611 3171
1502 963
3210 8278
5186 982
436 5283
9877 8088
4861 120
6340 509
954 5390
7259 10435
6366 8056
9286 1228
7808 9621
3489 8349
2708 7491
2165 2226
3716 3136
7633 10449
3135 9957
10435 9816
9724 466
7763 726
2804 3798
2648 4330
7565 2078
6735 2383
2640 1254
1225 10433
1202 7736
6589 7289
10207 244
8720 2774
1182 2311
8139 7919
6032 10653
8998 6037
10511 2206
7230 7150
3244 348
4702 10418
7601 6306
660 1445
1797 9024
2176 214
3778 3156
5565 7455
4234 6508
7565 2508
10232 9572
3737 7743
1228 7294
1181 40
3134 330
980 8991
7743 1239
3166 1926
1494 6140
1911 728
4491 9118
7292 1234
784 9320
8976 1238
7750 760
7305 8691
2394 9120
9636 8273
1798 6328
9926 6617
2276 10399
6981 2596
7486 334
282 1915
6549 1428
7727 10320
1180 4239
6690 10720
10239 3667
1915 1235
3595 8262
6081 3908
6274 9653
2761 6168
9308 6549
10523 2775
4070 6489
9194 3907
5929 963
3772 2150
6657 8139
1231 7329
3576 4861
144 789
910 9120
3794 5313
9018 8516
3332 6317
3623 460
7426 5240
342 3491
10283 7891
3059 6823
2120 3193
8821 8426
3491 5830
9451 6897
1175 4531
6793 6372
10418 8472
6461 6491
7643 7546
5346 3156
1215 10420
8252 3206
5464 7456
10009 4069
3262 4280
1226 6368
7292 5986
3208 7583
6490 10472
1471 156
3715 7293
845 10428
1224 1905
9313 6227
3655 8609
6105 5495
8178 1181
1334 9957
2131 7041
2550 5929
6918 5412
1752 2260
8671 3668
4860 4930
7658 3858
7253 8116
2924 967
314 8875
4286 4626
5410 831
1364 3851
1221 1091
3399 336
6314 1181
2210 10134
7989 3332
1202 1509
1905 1192
1206 6490
1223 10009
6426 3044
2608 1883
1205 5769
2622 1737
8692 2835
5860 9802
6570 9044
5366 293
4714 2122
8807 641
8684 6137
4952 1269
10147 9883
2003 663
10588 322
1887 6548
6528 7506
402 4952
1209 2338
396 2592
858 3193
7291 7025
8138 5859
8204 4127
595 8859
7336 3429
5459 10435
9299 5545
5126 1700
8129 10544
8143 3090
1572 9782
5929 3452
1909 3491
6426 8409
3774 9518
2797 318
7033 2902
7102 9876
5073 8308
3974 7277
9299 5218
1008 8517
325 7294
2814 9042
4782 5636
8405 3332
4249 8607
291 10158
2804 10578
4125 10303
5751 4900
1638 2828
4249 10162
7501 1575
2889 5107
10398 9400
641 8628
3630 4064
1202 365
6964 8733
1558 7289
8849 3755
3716 1757
7336 8389
7623 5199
10387 1426
9815 3522
2395 1192
9553 475
3775 6360
10435 6489
348 7897
9091 4994
8708 2645
8709 7384
1078 1227
2279 2176
2569 10162
4918 726
8859 5952
7488 10570
7237 5136
6940 6822
1215 9636
516 1773
7502 7829
4920 3044
584 1237
5359 6135
4404 3326
8843 10303
3813 2240
4797 79
660 1191
359 7533
9316 4249
8996 3995
8406 9473
7457 7998
2793 8719
1176 2238
6507 6007
727 1190
4064 1222
3417 10399
8392 6923
628 8518
2588 10717
2206 4772
318 526
4572 8149
2241 1241
8288 326
9398 4079
10712 327
6384 5544
3205 8390
7293 6007
3280 8973
7832 9415
9021 7229
8304 5880
144 3204
941 1073
10428 5281
2269 959
1494 1499
7801 1222
6973 3491
7504 5059
5766 600
5561 5036
10625 943
4128 6743
3148 7229
295 4523
1426 6714
7557 120
8564 3386
5422 8684
10036 4805
1205 3678
1615 10210
10409 7586
9215 4335
1386 8353
3385 1465
4861 79
7246 7354
7717 4183
5908 3765
1235 7643
7251 7587
3655 8426
1824 10478
4918 3121
9532 3791
5306 9401
3508 2648
247 1491
8141 2222
4297 6789
1181 1561
5831 5052
3138 6016
6228 3956
1701 9517
5291 8189
2466 3162
4645 1192
6903 5769
6334 7916
4544 2289
6139 8359
1241 6489
1224 6339
8691 3037
1798 1491
9236 1849
9432 10463
6618 4463
8426 6793
7129 7293
4783 2167
9654 3781
8056 7250
6225 7501
3404 2648
3374 1225
6219 8519
6793 3092
5910 8616
7623 7501
8048 10520
6700 10243
4918 1224
4937 9653
2640 7488
324 3667
1099 914
1453 4918
1613 8757
3802 677
3500 5286
3882 2457
1181 6545
588 5341
8813 3576
6161 1192
5913 5120
2893 6923
4877 4271
7979 6262
6208 64
6784 8426
3989 1491
5012 4106
6784 8056
3151 8075
5372 7580
3205 9650
4078 7643
1205 4485
1206 9127
1202 1910
2018 7557
2223 2276
1453 3396
4622 6007
5327 10164
2131 5258
8093 1675
744 2628
308 5085
314 8991
2414 3489
7486 5323
3989 325
1229 293
5402 2703
2647 1227
8826 6055
3564 1198
7763 2943
9807 2836
1537 6361
6314 7743
8117 6781
3600 3086
1236 6016
5636 1544
5824 5446
1653 10118
810 359
3271 638
8056 191
3328 664
6286 5414
3602 7293
10278 7065
4622 7488
10243 2640
10280 1571
312 10162
10428 5084
7088 9294
4995 6793
5929 6934
7689 8242
9496 2978
4280 2131
8834 6489
788 6372
4078 8857
5180 9404
7656 8056
2802 3134
9120 6489
517 1392
3359 633
9518 5830
5690 2226
4128 5053
7658 6154
3686 6366
2062 156
3920 1258
10085 9200
3034 1219
9559 7230
6219 8056
171 8827
4905 6040
4046 1612
8889 1239
8795 1453
6037 8169
3822 8050
1428 1612
4069 8368
8894 5396
4860 6896
4311 7063
4079 1235
4865 1915
10712 1849
3491 3450
4271 97
7483 6830
3863 4125
1237 4781
7328 7724
280 8406
2730 5276
9070 7280
8857 1364
8683 5561
3301 3776
2652 9291
642 9363
300 7218
3080 4918
3794 1256
3487 9657
348 231
10418 8810
7396 1236
1787 10668
5437 8426
8189 4679
10398 3616
4861 7774
7565 5341
2880 7277
4861 8759
2510 8242
2433 4446
3547 5459
2147 5536
9415 7289
10221 1666
6987 3510
1305 1205
10415 748
7251 7129
9299 7103
3631 7293
10250 2498
3654 10438
9398 6617
1206 8174
2517 2123
3490 870
7129 1426
7543 2921
8823 6733
8542 5928
5494 9014
5709 347
127 434
7291 71
8440 3844
970 307
4161 5281
1494 9910
8544 891
3204 4546
9554 1229
9972 5561
5446 10613
4214 6056
10097 748
7253 1082
6372 2840
3123 5459
3680 9228
4860 624
3121 8860
323 1181
7685 2219
9844 5446
2900 5637
10717 4898
1561 6369
5357 2053
3850 7601
1717 3404
3654 1830
1198 4128
5929 5281
1612 7266
8861 348
97 2817
8017 638
8409 1790
6685 3715
1653 6988
3534 1010
901 2154
2999 259
9569 9636
9395 7006
3090 8293
2407 326
2033 8749
8056 3596
8486 3737
1194 6765
7061 6647
7289 6268
2846 7351
3242 262
6145 760
6430 9506
3796 1428
8261 6826
9532 2601
3995 8368
7065 10623
3072 1229
7750 5494
445 6145
8140 5093
1364 5487
8505 1369
7522 6801
2647 1829
3877 1175
8273 348
1145 232
2756 2172
257 7483
1926 6277
1441 9190
764 1849
2488 6620
9972 8056
1558 1915
1197 4070
8502 9895
9588 9002
2569 3754
7623 3301
4861 127
4950 280
2250 5636
4062 8857
1209 7329
8426 2866
6830 522
2663 10585
9866 8733
315 4078
1790 6457
960 4988
4281 8514
2509 169
7293 9214
6007 931
318 2756
1175 1828
8139 5515
8716 10221
7627 4078
2949 2534
6842 5156
1224 4860
3280 1198
8590 2033
9299 6717
5701 5505
6698 8890
1641 2127
2122 3548
7489 8879
4621 4716
8427 6895
5911 8831
8940 6017
4846 1624
3544 10252
3124 9520
9011 3260
4365 9579
103 5919
7488 3318
5752 8635
64 1172
1026 8857
4111 1191
822 3906
6709 962
5596 2057
5062 7286
156 4511
1412 2827
6793 5895
4834 1021
3331 7603
8636 9913
4217 8406
9844 9192
4125 7635
2840 5544
2206 4763
7508 6228
318 86
6007 8764
3720 1175
9935 1901
253 6208
5988 2628
1605 1228
8247 8637
8810 641
3703 5350
9624 8587
9899 1250
1439 811
998 1756
4900 2622
5220 9873
7508 9181
1078 9071
4420 4709
5349 641
4932 1227
7488 4183
4076 8846
156 8137
993 2570
1202 9394
77 8812
9806 1200
2150 4479
8426 1954
1115 8272
8823 190
2147 563
3655 1334
4657 10446
3684 957
9128 5776
1210 10713
2360 5870
4282 8147
5545 1222
1143 1797
1440 582
1194 16
8427 8866
4861 7773
7508 4408
3702 1105
10628 9506
1144 9649
5859 10206
1179 2961
5709 8056
8551 638
6489 8229
8512 8756
6895 273
8410 6423
5712 10148
3327 10726
3778 10469
325 8831
6366 318
6793 893
8835 4599
3280 8994
2929 5968
252 9211
8169 2267
3334 1194
2592 414
6145 1197
952 6037
600 9779
5218 2571
3979 10494
2664 4668
6713 3838
211 1194
4952 5839
7557 3182
6154 3164
7966 3204
3417 5051
8091 8301
5885 10544
6503 9299
1179 8483
8226 1727
3138 3082
10249 322
8871 7603
3151 2137
5986 852
6988 5831
9448 4929
641 9974
7506 10428
1427 4278
5240 9265
8174 10217
3654 3151
7862 9087
326 9548
2899 5091
2338 3273
1773 600
2812 6793
8036 3908
9908 3877
7603 9532
1231 4648
9579 8129
9257 1172
10449 374
1921 2295
3031 5281
1202 7636
6575 449
7916 474
2815 9786
3329 9871
5541 6491
1109 3421
1265 6830
6505 326
5229 9877
1176 2916
4064 4909
1176 9401
6993 7603
2774 7533
1171 1235
8210 6286
7916 4983
4332 1562
8691 232
9546 8759
4331 1181
2640 6793
9700 5011
6528 1785
3090 1800
8991 8368
10335 9175
1235 2279
330 7508
5904 3631
10657 7289
9299 97
8834 6286
7055 1537
7444 173
4129 2457
1013 3280
3998 5544
4183 5073
548 1172
308 1196
6490 3116
9322 4998
6670 8173
2342 858
9339 3157
6057 9697
1561 8139
3583 318
3582 2297
654 10103
5281 5187
8879 3583
6359 1921
1225 3926
9652 3655
861 7129
10053 5880
7653 4709
432 5386
8519 8454
8426 6908
7210 6761
2709 619
3329 1197
4070 8502
8891 909
4885 5929
6739 2890
6754 6360
9970 2176
6007 5281
472 8512
1176 3331
2319 278
5306 4183
6306 3208
455 7032
7129 5385
8486 8857
1214 2904
8820 5795
619 1039
8891 10294
6687 8120
596 8928
2150 5929
705 2775
5514 9915
4042 9854
5437 8749
8892 10671
2774 3261
8816 10362
8820 5520
9518 6498
4446 5361
2573 8116
1798 6531
7062 8862
7779 8189
5111 3092
2898 4950
2277 10187
2175 280
4183 8353
2757 7286
1727 6589
1228 4622
858 7245
1223 8186
638 7295
5481 2849
4079 8551
6909 4446
6626 4054
978 1215
4706 4508
5599 5784
3124 5437
8835 10040
8392 1219
186 2064
10221 8855
8512 8926
10197 7169
1925 10190
1233 2176
4481 3131
3349 308
1905 3549
2776 2276
2571 6923
6007 8799
8828 4640
7850 7292
3794 4164
619 1216
3701 5709
6306 10036
9579 5515
1382 1772
5073 1949
3371 41
9214 1228
8409 9047
4098 10485
6691 6286
3755 7129
7238 18
3309 3908
2135 4129
1167 10318
4596 5106
4347 8137
2010 8410
7291 2002
7384 5180
1200 661
7772 7215
2465 3091
1199 1200
10206 2260
8515 3409
4839 9286
3443 8177
7293 1241
1430 5929
582 8238
10221 10623
7663 5281
5929 6981
76 9432
1515 7294
6134 3090
1196 1881
2320 1808
6234 7232
9042 1554
4276 1197
7483 10162
8836 8823
8140 1231
4176 7229
6651 8129
10303 6724
4879 2571
6154 2840
5051 664
5306 5929
9748 1187
2575 1132
4848 7224
8406 1082
8502 2425
4826 6793
6161 6338
9519 3576
7746 4540
931 7533
5437 5459
3205 3771
7804 5446
5881 4032
4155 652
4900 6693
8491 4939
7353 5929
7486 661
835 7489
10031 3814
3280 336
4780 4674
2261 5025
642 8892
8075 9044
6714 812
1636 273
6446 4999
470 7353
10162 888
8610 5093
600 1194
1238 4183
870 10421
318 5986
2331 7294
2149 6508
4839 1491
1234 1200
156 6490
4903 233
782 3072
3586 3373
1393 2877
2724 325
7294 4293
3008 7083
10221 1229
364 1238
3798 8958
9588 3468
3535 8824
10280 1172
1261 7292
6351 3654
2336 10162
2350 1175
3549 2036
3443 5710
6458 1221
3956 2776
6137 8849
3167 6289
9916 3398
890 2648
1926 1176
8368 10405
977 2812
3237 7283
4887 6598
1517 9972
6007 9895
7746 9316
3376 590
4125 2504
2572 3630
2899 1772
1447 4129
8587 4861
6700 3092
5176 3505
4006 3362
6016 8147
7250 7615
7601 4128
6667 4573
10418 1679
4125 7760
584 6896
2802 2991
10696 9991
3191 4276
1205 8508
7601 10299
10683 2276
2517 4615
4860 6542
156 3023
9861 6620
8448 8364
1228 7353
7289 5437
4293 5951
1238 7315
6152 1164
9871 836
7454 1334
8056 1175
2424 1179
5240 3204
4074 3851
10624 974
2691 231
8056 5947
5159 6783
8864 8368
2804 2919
268 6558
2756 4873
7609 6015
2756 8406
6782 1491
10486 5127
3631 9489
2067 2058
4396 3010
8120 1849
7831 10162
9674 5909
1241 6487
1413 6491
10573 9910
1198 10057
3773 4617
324 9828
7455 314
2999 10428
3301 5281
3909 10699
6709 8350
8060 1143
1197 253
8246 156
6360 1200
77 7919
6295 1791
7658 5187
2178 3243
3822 1237
4077 7045
8138 1238
3311 6594
7292 8409
1773 1205
1179 9700
2278 6106
7253 9258
4076 3655
1206 5401
6490 10484
7329 3630
2607 8861
7656 6323
7294 3596
5306 8861
7339 7074
8605 1142
3151 3294
1202 2903
6554 3280
7736 4898
6733 5831
914 1915
7286 10377
6988 5545
2904 3655
8201 7627
3906 4232
5236 156
188 5328
8683 5010
1172 7491
6486 7802
7286 8486
8511 9974
2663 8849
2804 8861
1858 1786
9657 637
3320 2357
9546 6135
2663 3435
5389 5849
2584 8448
472 5318
8527 3136
4952 1943
1148 10264
10303 9192
9451 6152
2457 6891
6125 2668
3971 3631
9579 7248
10415 2443
8835 4358
4982 6315
9322 6842
4619 9134
1226 10098
9873 1235
2178 10318
10653 7371
2433 8056
6504 4475
3156 6087
1199 9042
10328 8451
2774 8514
1334 3531
9175 10087
6350 2756
9320 4271
9972 7428
6542 9227
1229 4826
5716 8516
1572 7635
6898 9870
9456 7000
6081 4397
10205 7286
3783 7735
1304 5636
5745 8832
2465 5939
2296 3443
3092 8636
5951 8368
6489 4552
6007 6447
1227 7746
8517 5385
6168 9517
465 3429
8516 7289
9526 1241
1222 2568
3496 1791
2018 1453
9649 5999
10553 5198
4523 3508
4345 7941
730 9849
4684 7919
2108 6278
7707 9053
5707 4861
6016 1455
4918 7037
641 10706
2470 5218
8527 1442
2774 438
1200 8719
1080 9913
472 5929
4619 1863
1460 4454
308 3655
6007 8502
6747 6574
6145 10148
5830 3997
8117 1079
9894 8878
326 3191
1334 7557
6696 8471
9526 1500
5951 5929
5751 4617
10337 10238
1241 1222
6444 979
1219 1517
9215 1084
6135 77
3965 4183
667 4898
9871 2432
1822 1376
6225 7968
5462 6289
1228 6384
1739 5841
1842 828
3684 2019
1219 7763
7704 1224
2640 10011
6975 765
8428 3667
8407 702
1849 5291
71 4685
88 6506
1179 1179
5506 455
9696 4127
5360 3371
5930 3015
8002 3602
8995 4903
7055 1239
10435 1992
308 1179
255 1350
303 5709
10397 1176
7277 1966
10162 570
8285 9955
7205 2276
2467 3121
315 1229
7445 8632
1171 7636
4924 8496
3984 485
10539 5961
4826 619
5929 1199
5928 6258
2804 156
10441 7289
64 4070
3205 4775
5856 4123
1355 9640
3266 8077
1142 6410
10264 2475
6683 8864
8797 9579
9099 9900
844 4020
1143 9621
8590 3822
3090 1171
329 400
6017 6168
1265 8508
3261 2895
8299 7508
1661 85
6569 7015
4943 3895
1632 8189
3921 1790
1200 3432
2890 322
8632 8470
253 6008
8881 9175
5389 3851
1451 8821
5250 2802
3380 4939
7488 1222
7940 326
4124 7501
8189 6562
7303 9937
3201 5089
5073 4983
2066 8169
5379 4921
6766 7504
8132 2640
7501 10169
7445 5431
3375 1206
2265 5069
10708 2648
8939 293
2221 7210
1192 5831
6783 8534
7769 708
10332 892
3362 3786
2774 5250
7519 9697
3654 8834
10264 2884
6450 9805
1171 5043
6008 1717
8759 1143
7635 6007
6308 3827
1205 2846
3489 2152
10518 1200
858 8881
2266 8527
4859 2537
3136 3847
7219 466
6549 2716
1234 3746
2846 463
995 2053
8855 6621
1191 4716
9395 2240
9588 10717
8587 1192
8577 1175
3012 2776
403 478
5385 9954
7686 3530
273 8290
8273 155
8835 10686
6366 2640
2100 3155
8281 1785
4657 1446
1429 10303
940 10544
1116 8132
5419 6548
8706 3261
5743 155
1842 7504
615 1192
6487 9526
3649 2330
8844 1144
3374 3054
8720 9018
10462 1773
930 8095
348 1632
3371 2640
3193 4069
8134 3737
7715 2466
2820 3815
320 8928
660 6352
1181 318
1388 8652
8448 7292
9698 23
3441 5929
8823 6691
9014 3792
3599 1231
10227 10570
652 6670
4841 4644
6787 8886
1172 3773
9214 8826
3031 310
8454 8825
5093 7601
1788 3234
5859 8893
7291 7735
10668 8835
5537 9993
9822 7376
7289 5141
10274 4407
8138 6014
3414 7036
2157 3387
10098 3115
6359 2640
5276 1224
6549 2881
7831 10442
2543 1894
6506 675
7496 220
934 1225
5318 3805
2538 7293
8406 6529
3090 2439
6362 760
6145 315
8321 7850
10150 8592
4691 664
661 2257
8733 3092
10371 7083
818 3774
3541 2533
4851 7323
4147 1531
1205 4931
1054 5867
3204 929
3124 3783
3908 6148
6286 5830
1148 8877
9655 5359
7361 8448
1191 335
4950 1222
1181 5042
325 6106
8528 5391
8892 789
10571 2538
1990 1143
10040 1409
4547 2425
8823 3240
8289 4905
9526 4067
5139 4861
8835 9504
5338 4381
2715 7291
1224 4924
5437 8889
1192 10447
1790 2272
8882 3280
695 3777
6542 4937
6783 8406
3544 1969
8928 4765
1225 8733
7801 5460
6665 4546
1192 2457
1449 1219
4069 5091
8403 155
9954 5769
3374 7044
5181 2544
1237 121
115 4523
4123 5091
5437 7743
4929 1143
3193 1863
10162 7196
8624 1749
2798 8813
9547 7374
2385 2640
2257 5514
5561 7715
6240 10626
7502 1076
8825 5636
8528 3187
3877 7292
9586 1426
8861 8378
3332 7830
5396 642
358 3117
10166 1171
3631 1966
7353 1175
5305 9290
2276 2010
3778 54
2917 4776
1990 1756
3510 5276
8515 8861
5027 8826
6489 9060
8075 4666
8882 9547
1219 2276
5050 6784
8280 5347
10161 4873
4997 1536
6057 5506
8713 282
1905 9339
3602 1257
1226 10410
10219 3851
1181 4862
9718 5429
10171 10369
4233 5939
7537 7167
9897 322
836 1187
3091 8517
3828 1624
8273 970
142 5859
9574 5398
2137 1836
308 1240
347 6220
1198 3963
5515 4561
6239 10044
325 3023
3324 5929
8849 2788
3336 6589
1222 2262
4125 1369
7294 6793
6592 6988
1735 236
10062 15
9548 5340
6504 2849
1214 9628
9636 6034
4712 2541
2053 8427
4776 3851
5849 7710
9991 5214
9227 10247
8683 4794
348 10588
9579 637
2663 7687
6617 1235
9116 3654
641 2158
9893 6549
7384 1145
10438 3151
3055 892
2213 5091
1192 6355
2628 3749
5515 2730
8587 4209
6791 2940
7581 2903
6148 1711
2276 1215
8827 1881
1373 5073
10220 7246
8816 9873
1537 6351
1240 1101
4686 4616
9992 1620
8056 7763
1228 3280
2837 5260
7004 8440
5740 3794
253 4735
5831 4952
2813 10247
3715 8763
1491 6154
8818 1915
8302 325
5561 1491
127 4826
1181 10573
5752 3721
5694 5276
8881 5800
1257 2433
1843 390
7989 4918
8135 7508
8409 9588
599 10436
6529 2018
9998 10517
6162 4914
71 2538
1616 2231
2827 914
1235 335
9622 8174
3588 5951
1235 5515
3631 7416
471 1261
3510 2802
7488 3684
6334 852
10049 10435
10307 672
8410 4409
1159 8360
9591 9387
6360 5587
6265 2920
1624 9952
417 1236
2575 12
2802 3441
3452 8894
4964 9013
2296 7557
6707 1787
8677 4078
6570 1647
2628 10430
7656 1820
1081 9094
5636 5517
3331 3630
8797 4976
5566 5395
9138 9782
3432 10555
172 8257
10085 9285
5366 7489
3509 3999
8517 8811
4931 9433
7230 2640
1224 780
324 3752
1223 6314
1657 7537
4183 1179
7570 6739
1143 4324
1534 1197
3228 5561
9919 3151
3310 2647
1225 1236
7704 2696
1453 10558
1190 5414
9848 342
1893 6716
7482 9532
4860 6834
6448 9221
273 7075
1716 5246
5861 10435
4487 9547
1561 1610
3956 7743
2499 4458
5536 5073
3532 365
1383 1923
6289 6658
641 7294
8085 5386
928 3398
5927 5865
3396 2252
5091 8089
1494 896
7920 8691
1172 5570
3803 4677
9403 8528
7129 314
4900 7250
5200 6491
9782 10420
9993 2846
2531 6773
2336 1685
6781 7021
1494 641
1334 3704
6356 2158
4907 3243
6289 4889
9697 9020
1252 4860
1739 8849
6066 8864
1237 3491
5276 9927
9357 6369
7602 843
8091 8361
3544 4841
6182 8917
1271 3261
4548 4574
5514 4294
3778 9484
7352 8116
3817 2906
3121 4918
6773 6745
8746 10303
7277 5191
366 8835
3387 1230
8225 5991
8812 5008
10299 8275
2899 1926
3070 1905
2817 8409
2547 6730
10712 6314
10365 1404
2640 445
7803 456
1200 7187
1176 2840
2149 5494
3521 10435
4763 6716
2645 1197
8688 10209
8528 3429
10725 7335
8831 1196
1791 7352
629 782
3151 3489
6359 4992
3481 1202
1240 8854
1227 9697
5125 2272
5545 6427
8017 88
8871 4762
2812 6558
5968 7489
320 5859
4543 4069
3588 4070
2678 3576
1181 7832
3193 982
5700 2756
9625 2466
7656 843
4617 5230
2628 3669
3995 1572
1421 4070
6289 4681
6240 995
4859 2457
7013 9949
2640 5318
2050 1647
2332 5276
2854 5859
6055 10420
4933 326
3423 9737
7017 5581
3690 7491
3910 7336
637 10245
8299 326
10366 5563
5959 5515
9910 5005
6064 10570
127 8923
8154 9299
8276 6822
2381 5407
2572 8923
1171 6354
6988 10321
9014 8189
4900 5830
8508 1237
3204 8577
3484 1724
1194 7018
4943 6372
2126 64
1798 857
8240 2329
6361 6822
2465 1238
7504 4970
7234 2544
347 1129
8132 10137
5720 2360
8488 2469
8843 5440
8139 5708
9745 3571
4067 7643
7536 8711
490 4861
5710 4949
8282 6366
459 8592
970 5637
8818 9200
2720 2889
5544 79
8408 1425
1191 4898
8225 8325
9526 5520
845 8120
1019 9730
8886 1237
2443 2156
1236 1071
641 8861
3091 1910
5028 2730
3439 307
760 325
8485 8826
9098 8889
2013 8843
6142 10185
9532 4700
1426 3441
6329 8684
5939 3498
10435 6359
1982 2806
7770 1179
357 3205
347 1114
8526 8564
10435 4898
3419 1544
156 10438
3439 9845
8149 4332
494 1773
4732 5093
1066 2344
4088 885
6007 641
1902 9394
7743 7485
10299 7146
7501 9592
527 4295
7580 9397
1660 3629
1166 8991
406 6072
2640 314
10221 4130
8990 7321
6414 1444
5947 4069
4910 3015
1223 5422
3447 3908
1215 8593
7289 5558
1234 8737
9031 10084
7538 4332
1065 641
1624 1572
8321 10174
8138 8409
9299 8201
1428 5725
8092 4130
7445 1849
9621 3956
2150 5939
3207 8823
1824 9020
3624 9286
5276 5355
7707 2298
9588 174
9900 5062
6649 996
2272 8825
3716 1181
3778 1849
8854 8431
6277 4231
3631 5765
1695 7543
10303 3151
430 6016
9856 7214
8515 2466
3355 5953
5073 9901
5735 8232
4231 9064
4937 4183
3489 8056
1200 3520
7019 4070
10717 2320
6686 8229
9622 2122
8002 1096
9873 3193
336 6549
2827 9317
4926 2131
10449 8139
10333 9527
10712 6167
4898 5398
6154 10334
8242 1787
325 6793
1670 3262
5164 2592
2983 4127
2824 4446
4939 265
9974 7533
6335 10149
1194 8573
7656 3752
1225 6030
5752 1230
3280 9239
155 4213
8784 5498
3075 741
334 4903
1427 205
4385 2034
3576 3332
9434 6034
1226 7897
1225 2775
1219 315
4329 892
6503 3282
1019 9645
6461 7129
4702 8161
6007 10685
5951 6558
1215 3025
681 9492
5787 9053
2959 654
2827 7286
9287 5965
5929 4571
8871 1631
7506 405
10625 7916
6750 5824
7486 7289
4456 8913
10091 7504
3214 1215
616 2392
5722 4127
5515 3560
10407 6152
4761 2367
2027 7129
4578 8035
6366 4117
1089 4864
9468 8512
2120 450
5880 6055
1235 1191
1405 7192
5437 2510
4078 1716
1491 3310
3571 2647
188 5752
3583 1841
8189 3193
2028 721
7919 1172
1224 1790
1167 9117
1214 7293
1181 1234
6372 6278
10409 5813
1986 1171
789 9555
5196 8189
10084 4706
5165 3747
3060 9520
10544 9634
460 7250
1055 3418
7230 8421
3124 9287
6007 4289
3917 1905
642 5514
931 6152
6103 6137
7625 1075
6488 94
4133 3791
2840 1181
6945 5010
6993 1890
5079 2648
8189 1240
4128 8238
10435 1448
6364 5566
2339 1735
4675 253
6760 654
1224 9987
2596 4398
638 9299
10021 2178
5369 1849
1929 845
2837 347
4861 4125
10715 1219
5515 315
3081 8709
2154 1559
9991 6190
2602 77
3383 4333
7291 3683
4123 3373
5180 5951
9718 3872
2827 5912
8093 7353
10699 3396
10332 4128
5396 4368
9212 4248
1790 8444
5563 4765
2005 1750
334 6793
1798 8637
2799 7750
915 7294
9570 9126
4949 9286
7920 3193
672 7746
9705 10442
6448 9880
7241 4405
1194 4530
1799 337
258 3496
4477 10696
1192 4499
2642 9018
4036 1382
5766 10613
9588 4123
10221 9900
3205 4898
3414 1223
8056 2178
8089 79
5346 1197
2982 3573
3361 8812
9528 3655
3891 1849
8810 9042
7351 1833
1849 1194
10256 10485
8733 3594
10525 9998
7983 7339
6701 8350
3091 3419
3839 3315
6829 3791
5476 9006
3655 2471
5494 6812
3505 5545
7656 8426
97 9357
8406 5142
2467 10299
5062 2137
6106 4076
7336 2663
6696 7980
2033 864
8915 6368
6154 4099
7831 2350
7491 2010
7686 7470
8831 7508
8886 1913
1261 4078
7508 1185
9697 8541
8361 6550
4845 1192
6200 8321
1544 766
1237 8005
8502 1444
1219 9185
4207 156
6503 1423
3123 2663
8585 3123
10095 10172
9923 1361
587 2150
8138 7368
2825 7339
5544 326
638 6893
8528 5913
7286 6181
1851 4864
1179 2900
173 1215
10435 2018
8496 1202
3113 1225
10335 1229
2918 7546
6427 6359
8772 1844
3134 2363
1191 8486
2511 9021
9203 6135
5561 6947
5520 2872
10613 1141
10447 1228
8889 3544
6489 1440
6039 6940
2127 1364
10717 351
8770 10221
638 7229
3715 9900
3297 9651
9998 7345
1787 4231
2035 7083
6289 7533
1113 3193
9688 3779
4283 7504
6324 8830
1868 641
1198 8835
3076 4763
9530 2488
6017 324
8827 7914
9073 7015
5210 2899
641 638
7801 1724
2311 1175
8609 7444
1452 4881
1638 7763
183 4811
8861 322
8701 4966
6589 5489
1172 9387
5951 1892
9561 7505
8285 654
1813 8802
5515 1453
8181 9156
9536 6491
7445 3630
2336 3151
139 1665
6793 3336
2241 2057
9505 7489
5357 5356
8225 3655
1764 10420
1234 1175
6168 1430
10299 247
318 2640
4130 2457
1082 318
3703 4241
1921 7977
9192 8285
10167 8829
6137 5460
1053 3023
1825 8350
6422 1702
6673 767
6225 1191
4686 8516
7604 7421
3630 2154
6728 637
2640 1202
7920 6516
5859 7336
8316 7770
8140 2433
5494 7580
2247 4173
10163 2647
6037 1905
10409 2550
681 10245
8991 5545
2158 3703
5389 6812
2342 9999
8140 7147
9287 1194
748 782
2052 8754
2700 7508
334 2320
5986 3371
6658 8849
1181 1194
718 5221
417 8855
7055 6033
3778 2724
322 2349
2648 1228
8098 3655
8514 1237
5390 3244
5515 94
1332 7075
326 1352
9262 1198
434 9229
2108 8717
3404 10389
2640 9655
9566 1202
6075 7489
9972 5033
4043 7293
3438 41
6789 2543
3509 8864
7292 10477
8408 4879
5012 10189
10456 9721
8864 6466
8812 962
9189 6154
10570 9909
10036 7291
8619 1881
10281 1179
822 6490
1002 7337
1199 8516
8683 10167
1616 4900
10068 2276
6491 8040
6513 9696
1142 5858
2701 3190
3001 336
1144 348
2433 7920
1231 10435
7557 5237
2154 6782
10216 3418
4938 414
7491 8406
494 2421
239 4332
6220 5752
6331 9582
10435 4048
1487 8978
4123 7522
1229 1237
3567 8075
3882 2550
5341 8002
7329 641
2802 7972
3251 2123
6379 1686
8565 2331
200 1093
253 2533
4183 1194
1427 3583
864 5928
8464 1223
1269 8056
6290 1179
2652 8577
5514 7442
2158 7942
2404 9200
15 2354
6278 2080
7919 9698
8512 3154
1179 5989
4213 2648
3392 1143
620 7501
3282 595
2349 9193
7804 8140
8239 4580
1430 3752
1071 1181
3242 118
8858 9287
1091 4776
1836 8390
8889 1206
2640 9014
2018 1196
5437 9579
7426 4214
4840 969
3630 4015
10625 5128
931 2640
1192 3669
8252 2492
7601 8986
6696 2537
6987 9459
3630 9938
5830 9042
9058 7406
6410 7246
5515 6384
10166 7450
7916 8506
3783 5
2319 721
1175 5596
3123 3467
8141 2380
3151 7229
6504 7444
2021 7074
8835 1445
9517 79
7903 347
1053 2759
858 1491
3583 5226
6203 7546
7289 5752
9926 4333
5514 3843
6094 7483
4070 10221
8431 9387
6619 1865
6125 9526
8288 5512
1773 1229
8305 7722
8038 8283
6278 2279
1175 1782
2278 6836
6436 5178
1238 4496
5928 10429
2708 3346
8075 6505
1534 4622
9296 2570
3595 9563
5560 7658
3023 7739
4944 8189
1221 5968
8551 3092
9398 5939
2257 6813
1357 660
6007 8116
1143 8508
2827 10712
878 1359
3703 2756
858 2865
1191 864
6493 5733
8056 3041
10415 5286
5196 3911
2335 4218
5043 3205
1702 6140
9734 2126
660 929
619 2153
5391 77
3439 9517
8242 4942
87 5921
7789 9540
1517 2127
144 8709
8486 1526
9698 7495
10435 3599
3439 10087
9815 8551
8587 5859
2640 6017
6623 3204
5824 1238
1512 9848
7770 9120
8252 6154
4950 5928
8831 9388
661 1191
4215 898
6286 9960
1171 260
2467 1511
10220 1223
5180 9643
1197 1257
5216 9642
6063 8426
357 8849
8514 8299
9491 8749
8922 1404
9579 2307
10696 7971
5251 10162
4217 1194
1874 5010
1226 5515
118 9874
1172 8690
5105 1202
2301 7508
4776 1234
1072 3782
3655 8759
1558 8189
8684 7656
7217 1355
3657 3156
10435 10334
6489 3599
1895 7192
5870 2700
5881 2161
9701 9002
5062 369
599 5234
6490 6745
1219 2127
8765 6988
8843 7289
7293 8506
3154 5010
406 2018
706 2467
8835 9682
1202 10245
852 4936
10428 6007
6209 3908
8684 7293
523 7322
5514 1205
3591 1486
3576 8835
7658 5271
7997 9910
8790 321
5091 8823
8522 4432
7336 10037
10217 3803
6209 1081
10043 1402
7899 8709
2140 8990
4234 9591
10192 1491
6709 10448
10142 1234
6427 8189
7209 3280
8178 490
1447 10485
2652 8189
5881 7603
9647 6923
2728 5216
6475 9108
4214 231
8771 9926
365 6363
2229 5514
3213 8486
1837 1198
2544 5006
3872 10612
690 8810
5012 7311
9185 5514
8511 1144
9697 10103
3149 7005
5752 8871
6016 8831
3848 8515
4578 1176
322 7421
1735 10105
1226 8079
1831 2154
6200 1926
1175 5718
6148 7169
845 6238
6289 7983
4681 1229
7360 414
2576 6007
2899 4157
8138 8129
9579 374
7960 9877
2827 4006
9653 4699
7920 3894
472 9579
8201 7193
8440 8409
1572 4974
2300 4166
1223 4645
8322 7507
2038 6469
2151 1063
8351 9138
3157 5928
8147 1430
4633 3908
8506 3047
1225 9245
10623 253
6148 2970
6137 2154
4442 7501
5929 1221
2307 1192
1002 1199
7246 1172
3519 5260
6761 2691
4208 6489
9560 5830
2923 8311
3908 253
6608 282
3396 682
6390 1269
10560 1790
3085 7535
6923 4900
3928 3705
5986 6615
8691 8056
8683 4071
6448 9526
6366 572
2846 8495
9023 1236
5001 8822
10103 365
7103 7
2640 3244
4918 1110
7832 1531
8908 8544
2335 4826
3124 4728
7686 6016
5545 7538
8889 593
9857 2305
5928 10065
1441 7147
7750 2053
9765 2226
4458 1198
7489 9520
5544 970
8431 2206
8189 1214
9363 10570
446 5398
10456 2950
5545 4776
5916 8413
7658 4497
307 6145
6525 2302
2728 8290
5986 8835
458 1238
3822 6570
5446 5981
293 3669
682 2158
7657 9190
10303 5939
8825 490
1268 7738
748 3228
10491 2909
4552 641
5556 2804
1334 3906
5966 6152
1005 7483
5885 2140
3788 8431
2305 1237
8178 8174
721 5445
931 9690
1355 6264
4775 1226
6549 1085
5012 6314
7291 5929
8252 7421
3988 10552
6200 606
19 4573
2126 1756
1222 4067
10086 4860
773 1789
8129 3547
2633 2991
10299 8709
9716 4385
10040 6528
5396 5076
2835 9847
6623 7491
6154 3371
8835 6168
10220 7218
8683 186
118 4435
9910 9726
7686 2147
6795 77
153 7242
2547 7975
324 656
6209 7247
6361 2702
8409 8844
5529 9954
253 3576
7609 3663
6041 5019
1453 7508
6360 4606
6722 1144
2297 3208
9517 2432
9973 6361
1199 3269
7344 253
6154 3309
8252 2427
134 9655
10426 1886
1171 7331
10458 1209
308 7603
9177 6151
1206 1229
336 9589
2899 1491
478 10625
6354 5939
3151 6145
6721 1776
682 4037
3416 1238
3576 2307
2504 7348
8831 4076
7770 2881
314 7129
222 8189
6289 8939
8829 1221
2774 322
7292 10162
3250 7255
7352 1235
1739 5183
5329 1223
6168 10613
5850 5091
6063 1237
1209 9652
6506 9401
6793 1223
7294 9190
2582 2452
8691 8577
9941 8138
3990 4098
10431 6847
5928 6587
5515 1227
9923 2291
8502 326
4860 2640
815 6490
1241 5286
2541 3154
3178 3583
1227 58
619 253
5740 9665
3908 6351
4166 8849
5768 8619
2716 9299
2215 9297
10176 6402
1452 9883
8137 2158
2640 4706
9588 1231
6824 2466
8690 1200
7494 10679
1369 490
3491 2776
1224 6987
9309 6520
8502 3464
10305 2592
8849 1869
7044 6152
5186 7538
4297 5751
335 6036
1276 433
6491 8139
6137 6842
4834 7289
10162 2272
10162 4864
4903 3619
5446 8184
127 4248
2569 6230
5396 4861
3329 3991
4157 10206
596 1632
5996 2319
1429 4903
6413 27
9299 7736
8618 1653
3514 702
1198 4289
5038 1502
3261 6672
317 9238
864 4545
5831 1114
5849 9833
2924 5885
5515 7565
6962 3374
357 1222
4279 4277
9603 3716
9111 6570
8478 10362
2381 10334
2640 4333
8461 6490
6343 1772
6487 6789
6962 393
6173 7643
3699 8392
5563 75
9556 1835
1269 3282
6360 8514
6016 6504
6427 4857
960 8225
3602 5829
136 4069
6579 4477
6286 9251
1229 10085
303 7862
10415 8242
10132 3454
4758 970
1237 9421
7689 374
3509 1836
3115 2965
5844 8089
2647 1849
10717 4336
5499 4127
5514 7674
5895 10709
9098 6410
5459 9193
9120 88
3908 1864
4480 836
5351 6834
316 4109
4763 5270
1663 4508
7251 7445
8609 2663
6154 6007
9569 3608
10447 6923
3124 8846
4297 9357
6782 5398
2804 1205
2569 9040
10477 2925
2728 3121
4214 3749
3418 7065
8759 1206
4926 1874
2866 8238
5505 4574
8882 5515
5276 6686
8849 2920
5300 9647
6619 9910
3123 8406
5051 7368
2333 2241
1951 4078
8849 3444
9653 5604
764 10149
7218 2325
2696 10389
7496 10397
3838 5699
6289 2942
7294 998
5964 5881
3399 7444
6400 7129
410 8855
8012 5349
748 336
4868 1631
8035 2592
7245 3755
5281 4402
8544 6869
5986 6583
9717 2322
4408 6139
5341 1932
8486 7065
9040 1832
6918 7336
6142 6589
2064 5949
6793 8721
9926 7406
8446 6232
4129 7763
4271 9299
3906 7253
326 9397
8864 4966
6137 9702
2397 106
5859 6356
3374 4297
1176 10293
8829 4897
869 6987
8129 10409
4238 8123
6070 8844
3920 1194
5776 6525
6885 8810
8448 6430
9636 7546
7229 1020
5091 8829
4861 3842
5091 4952
3991 2655
3282 4861
3544 9223
9997 466
7353 7445
7658 10699
2640 7186
10281 348
8512 2037
2222 5370
7633 293
1495 9368
1172 4214
4399 7080
1183 6891
6621 10162
4918 2776
5594 1728
1978 6505
638 681
8743 5248
318 1570
7308 4294
1788 8690
2528 1198
6485 10717
2261 10544
5718 7129
1192 4666
10064 6289
3978 401
7079 7940
1278 3768
5218 4861
4760 703
4860 7748
8516 1205
1720 1427
6489 6018
9070 2895
7517 4754
7881 8502
5698 944
8823 10524
6446 357
2804 3508
8923 8062
4126 10553
4246 2640
7147 8858
2128 1073
1822 7522
1799 886
5010 7508
7486 3193
10389 8132
9698 2241
3489 155
3043 8261
320 9645
10600 2802
10448 10613
2544 6542
6917 7146
8514 5515
183 10435
9299 10219
3965 6379
8770 2120
6925 2592
1223 2550
2802 3714
5494 7229
2154 6152
980 7089
9972 3489
3326 1176
8829 348
5498 2622
6617 2920
8454 6123
1202 9838
35 4274
9190 748
4634 1813
6673 10435
8758 8179
3438 4068
357 6372
9944 1194
1230 6589
8826 9046
8145 6410
302 8128
6739 4126
642 5081
1219 7920
3805 6958
1211 3136
1176 8511
5091 2818
308 5933
7129 3907
3703 6268
2498 7421
3878 2150
4037 1221
4683 6136
3749 6040
9532 2279
1202 3447
9234 5389
5708 8239
7916 1194
6880 5386
4703 4918
7806 10361
3746 7339
9820 7289
4523 5341
2800 2540
8522 1402
5986 3297
3282 6334
4405 308
1615 1491
8090 7971
4128 8486
5747 9397
5939 6474
5538 5021
3729 4652
7293 8858
5742 9433
4922 5939
8189 7743
7331 6489
6961 497
1874 2147
3148 10435
8759 5986
9021 1912
7731 6749
1192 2925
2630 6592
8143 4230
8115 6897
5736 5811
9022 6529
7107 10235
2540 4231
9860 6369
2127 351
325 3147
8168 6017
9462 407
9579 1921
1197 2252
2286 641
3374 5939
7340 9397
4046 5577
4779 8116
6570 3777
3346 1254
730 1491
7523 10015
2550 9021
6209 829
5555 6683
6491 747
6743 3237
322 10529
10170 3630
2903 6836
3438 7293
317 10220
2622 1118
2167 4324
365 3167
3332 9973
8486 3314
7804 8129
3583 6479
4067 3990
1877 4826
4421 8017
1228 3213
5986 5281
9532 1197
10397 9388
7293 641
9053 2276
8619 3316
9014 2802
5772 7055
4717 8619
9091 3655
8746 8368
8748 9262
3151 5525
6895 7158
8189 5396
1921 1175
7718 9579
9316 242
1572 9913
2688 3152
1891 3583
5544 2724
7402 4645
10303 7770
7904 1733
1412 1240
3434 2209
4937 8116
8409 4394
457 1369
8780 5563
1786 10472
8636 750
7792 77
8709 8368
6219 4903
4836 7803
931 8181
2430 9875
1480 641
3121 4070
8803 1150
1473 3703
2304 1517
4699 334
284 9611
9299 3387
845 79
8406 8091
7083 6015
2055 3151
2856 4452
7789 1226
9895 2640
9448 3752
3513 2652
2433 2592
836 8516
4128 9927
9670 10243
8631 8834
9237 6923
3282 1229
8511 2206
3598 3154
8759 9210
1426 3151
2157 5514
4567 3414
8835 8858
2314 4155
6891 7643
7212 9973
2276 6219
2909 1171
2302 10625
3952 7393
156 3507
6340 324
7736 303
7289 2647
2648 6923
10275 9282
183 8365
4974 818
2881 4952
5494 8426
6278 7225
10384 3635
332 324
3151 8408
2362 8835
1990 5114
6460 8812
10438 8238
7660 5929
7635 10332
1417 3214
4485 2512
1470 3331
642 3234
5929 5375
3193 10409
8392 2322
9591 2360
6469 3329
7828 3375
317 1773
10641 3781
6915 184
8127 4897
3154 9375
2640 2517
638 7743
2397 449
5081 2149
4330 8595
2176 3491
6360 632
625 1179
9698 708
10428 6490
6190 7329
9457 6148
7910 6289
1171 8845
2647 6057
1910 9043
1913 4008
5516 7557
8189 8888
10149 10064
8360 248
845 10707
1365 9602
6240 1235
2206 7247
1932 9787
1206 1164
3262 8866
8796 5437
5152 2799
325 8178
1194 3169
6530 1491
2759 3175
10148 4861
328 153
4297 6987
1197 8433
10169 1787
1757 1491
5544 1202
10389 7656
1735 4179
3534 1171
3591 10513
8746 7980
3699 8139
960 4296
1773 9807
6514 1240
7303 2776
8140 5767
5054 1175
8879 1447
1064 2640
5027 2486
2342 3778
10459 8857
4646 3213
4810 6918
845 4125
293 8749
7770 335
9344 9877
414 6160
1348 7886
580 5885
6987 2895
3192 1192
6793 3507
10435 1202
9434 4612
8551 6659
2640 9991
8749 3383
10544 6008
7831 3051
8797 7491
9698 4076
6542 215
576 1191
6154 2176
1755 1536
10299 5433
7339 2629
3843 1205
588 6996
2613 3121
4352 8939
4567 3650
6490 3282
4646 9991
6360 1375
150 7923
914 865
8117 413
6008 5024
466 870
6677 931
8367 2433
10662 5895
8835 8528
5062 280
1222 8168
1657 5892
9513 9401
1772 5545
127 2276
8263 7911
1331 5043
6623 654
6384 6870
1194 8893
1172 5091
1775 1101
587 4925
10611 1172
8162 5928
3323 4859
507 7025
7247 1153
585 10220
2211 7089
638 10399
5932 9910
8426 7656
8140 10389
5691 2918
9803 3375
165 5324
2271 317
6443 2032
999 5514
2573 3147
2252 9785
8241 1774
4926 976
1164 637
9363 4125
2305 6158
6507 64
1235 6216
9669 3301
10067 3280
7315 3416
2156 5951
6487 6154
6227 8517
1200 1191
276 9972
7139 4981
1176 3023
1777 3737
1214 7747
1206 7750
2640 3237
2467 6148
6579 9828
5512 4952
3086 8011
9042 10482
2756 4647
3551 1874
6489 3463
584 7635
5865 3555
1221 307
8124 4394
1215 9532
10148 3151
577 325
3261 5929
4341 9828
6783 1886
9954 4128
7920 3908
365 6152
3375 7601
4924 2802
3396 6351
6705 1192
197 6958
9856 10397
3184 5929
1084 9718
3871 4906
1291 8522
320 2537
7129 7702
322 8406
10216 7941
5752 5460
79 390
1269 5927
2622 7583
2907 1965
3716 2105
4070 8035
2137 9120
6410 4779
6278 3124
302 7508
9076 8406
5198 1148
3732 121
8349 4332
9704 9458
2773 4918
3529 6456
3374 2165
2775 4717
4567 1196
909 5830
2804 5239
7989 5355
2720 852
5986 1600
209 4393
1111 5563
9821 8829
8849 2067
4657 10553
321 4704
789 253
4101 1725
1892 3988
3193 9517
6793 4677
307 7065
4335 1506
9876 3851
3847 8528
9115 4434
5577 10001
271 818
2663 2866
5515 9397
638 1219
859 6490
3092 325
6273 4918
9209 3397
8386 5562
3140 4861
6655 4861
2280 5831
5636 315
6167 5276
10204 2261
9247 9908
2492 2049
7368 5577
62 782
1172 2297
3205 3778
6823 6016
4264 3987
9087 928
505 7065
9388 1732
8454 4370
3690 5193
9432 7129
7489 9299
6109 9622
9621 1086
3123 1774
7496 5122
3418 1459
7506 2053
1453 10483
5281 9477
5771 7497
1772 4483
317 6490
9570 6946
7016 2342
4602 5968
5393 322
1791 8843
7253 139
10220 8075
5342 1172
3966 7657
9532 8263
9193 9192
10191 3752
7688 1235
5544 870
8551 3038
5929 8849
1849 4826
3669 6774
9532 5767
8359 1426
5346 1200
1282 10544
7730 7292
1544 1786
1206 661
121 1892
156 2899
7367 9651
7489 322
1199 7277
3509 307
7807 4657
307 4230
4072 2550
5968 6953
8129 5929
6016 8544
4620 1905
6214 9755
9018 8709
6508 3778
9517 731
7333 5559
10539 7055
10365 5563
10409 9125
9917 10435
2774 8574
3156 9229
8280 1235
186 5930
1228 1364
2846 3253
638 9604
7770 9316
4905 1555
3489 8491
3156 3684
5729 1716
1772 7229
1238 4157
4883 4278
5530 183
9450 3205
7293 4127
3280 324
3383 5894
2974 9189
820 1199
1269 8619
1171 8255
4327 6783
638 5394
1787 3778
1175 6743
8508 6686
9257 1885
8825 7635
3205 5831
814 314
1200 7580
4246 4578
2920 7745
307 3329
8352 9291
1171 4546
5291 6137
8991 7557
2526 7658
10162 4966
8075 10335
3474 8890
6411 1385
10435 8986
1172 4860
1818 9196
4376 752
3993 5636
3778 3403
4573 302
167 1238
317 2622
1176 7353
6549 3414
2640 9532
79 8129
1176 3076
5 9128
2460 2342
3332 5752
7294 1910
2775 5561
2640 2314
6223 2737
2043 5216
6289 2547
8759 6038
1206 6528
5529 9893
326 5
954 9052
3155 4887
4148 6137
6143 8139
8621 732
1448 9782
1209 9205
6119 7251
1260 315
10431 10389
5514 8090
1171 4076
1224 1455
7259 6351
9910 7833
8448 8426
6036 2680
10267 1152
1176 79
4183 7291
6553 8013
9566 1224
10684 5514
709 10196
6359 308
2538 2802
5561 2509
5492 3993
10533 8511
3023 3908
303 92
8443 1829
5105 9704
9120 1198
7805 9877
6508 8134
9485 2316
1205 8505
1453 833
748 6201
6443 1926
4130 3716
7800 7017
8514 6168
6980 8866
7766 7494
7643 719
8759 2437
7508 8871
4496 1229
1200 5073
7941 1491
7277 2380
1194 4508
8835 8527
2815 2512
5555 5319
6227 8390
4126 9454
2083 1293
7581 2538
4125 9718
7491 1144
8810 1198
5295 9180
9044 7074
1171 314
8129 1071
4499 9401
1662 570
2533 7508
5514 1155
1200 9820
6489 5544
4670 6962
1554 5545
641 10303
1175 6802
10435 10144
1229 6339
4297 3877
3703 641
1314 5709
2206 10242
3042 9249
908 905
2758 4126
7976 10232
3441 9680
342 7919
10679 2277
6571 3151
5501 9002
5091 10628
2698 8406
3911 6975
8914 9645
8464 590
1171 2622
10635 5093
6747 7055
5429 4385
8930 4657
9973 1199
6505 160
9532 3746
7230 10245
4571 405
8261 4709
1582 4641
8390 10159
6016 7218
1192 8759
6891 325
21 3679
1269 4098
7504 1901
3844 3936
582 1085
3571 4211
10612 2439
1143 7768
4289 6723
6918 5515
1222 8577
7727 6148
9403 7247
8827 3949
1905 7804
7149 1429
6372 5545
2827 8820
8194 7251
7489 3311
1142 1926
10428 2150
596 855
6842 6461
3908 1428
1230 1199
6490 304
6503 4395
8440 8138
4776 1240
1225 4187
5456 5700
7678 1192
318 7294
6683 6704
3414 1930
2061 774
5276 1269
2919 7480
10193 4129
6168 3115
3650 5561
2502 1219
8528 8683
9135 9538
10726 9645
10287 5929
8454 3117
8861 1905
89 2320
6148 10243
2387 4610
5472 10243
836 10623
7623 1921
1205 4630
7603 2206
5348 8545
3402 6923
6145 2123
5951 2537
3206 7486
8097 2845
2135 7670
6007 1229
1790 8733
10663 5398
1250 1202
9910 6016
1773 6489
4810 5218
5940 2331
10335 1229
10335 3207
2467 7352
1686 5752
4123 2703
8506 5194
79 7342
1235 4850
10134 4210
9795 3359
7496 2580
1382 8406
2328 7736
4101 8855
1175 3850
6135 276
317 8654
6007 7095
5925 9432
4297 8454
5544 4937
6705 3491
7354 433
1580 7744
317 2276
7736 3331
822 8534
2207 10717
7713 2241
7617 10162
8486 61
5894 7286
2775 6260
1175 4391
8592 4297
463 7501
2954 8117
3583 3267
8185 7533
6931 6746
3487 10334
2995 8810
6360 8713
6616 6109
7251 8138
1238 1407
3719 3090
1200 6240
4297 4903
1027 3633
1202 3864
10087 2592
8496 6360
5514 9064
10084 8494
638 5091
8508 2923
3703 3778
4981 892
1773 6159
638 10436
7983 8368
8351 7738
3748 4328
4939 315
2260 330
1663 5831
4776 3576
5024 8319
1787 1910
8822 4333
5927 2543
5062 326
3044 7215
10456 3177
5916 10428
6714 4272
6038 8441
6823 1926
8153 79
4156 6725
7750 3654
8866 5562
9258 10243
10438 2327
441 1191
6359 7506
1205 8816
9401 4433
6145 8831
8823 9473
10221 5388
8709 1227
5487 9797
1241 8886
4026 2663
9018 1192
2368 6314
1156 6486
1926 5306
8260 4825
9387 8136
4371 5080
3556 4422
1282 10398
5346 2267
8174 1426
10544 5091
6361 4843
5276 8129
9518 7658
5425 1202
6369 8849
5797 41
10649 10533
8866 6924
4959 8799
1235 170
6403 1615
7896 9368
8035 7090
5514 1825
5673 5218
1615 5544
5268 5515
3684 7286
3414 4129
5545 3565
8804 5566
3599 9128
9588 1205
7577 591
3572 1491
1451 9895
7317 127
997 8056
5515 5679
3261 6372
1849 79
5944 8140
4230 5774
6554 322
2538 2279
3715 4692
8522 8368
5929 5024
7331 924
1230 954
10428 7129
9848 2395
3745 9532
8073 2662
7537 8991
6290 6887
4861 1686
6173 6379
7753 1772
3705 10283
1305 1790
6360 6842
4933 596
10220 6504
5081 10415
2365 9125
3424 4370
3903 315
3154 1226
8174 1176
1222 7501
2622 9508
7129 4861
6340 6913
9658 4861
8913 8426
4861 2591
9526 10303
9395 9900
8825 5718
5865 9040
8812 3628
1221 1179
2161 3665
1199 5929
7633 1663
6815 3559
5459 4113
6277 942
7517 9654
1721 6793
4281 4576
5391 2694
303 365
6801 5531
3730 1773
7445 1385
6490 4877
2730 907
1172 7491
8056 789
8138 7339
6990 2024
7557 3379
782 5544
1363 1220
1118 314
6940 7103
7488 641
8431 9972
1449 3660
5437 9174
7656 1785
1065 5942
9295 2301
1063 4346
9046 8593
7481 5673
4861 1176
5880 8797
1181 4621
6926 8065
6778 2774
2226 1913
414 1238
1227 8419
1222 7615
977 6333
3536 1309
2950 4016
7032 1253
10354 8056
1428 9320
2465 7623
2260 3417
2663 8262
8824 661
6363 8940
7803 4604
1451 10181
8683 5545
6190 2354
406 2010
7039 2775
4183 2056
6987 1822
3233 8837
6268 5215
301 7294
6046 3583
8857 4978
1222 3260
3600 3155
9299 6360
4913 176
347 10574
633 2150
6007 1229
9742 1229
1461 10162
3666 3214
6490 8406
4210 10147
8711 10712
2276 10601
3726 1175
2900 7129
8113 1171
3167 7055
4900 8512
3151 4955
3012 10015
8605 2576
3282 6056
6489 1176
1202 5929
9190 5318
1222 682
9002 5398
1028 5566
1222 2320
6900 9210
494 6988
7565 2059
1047 1569
1215 4126
595 3782
2640 8835
6007 10689
1228 5281
5062 9233
4987 3310
8201 4838
8056 8834
6396 9328
4952 5824
1237 8829
1653 6137
2640 3544
5863 7372
6277 10389
3228 10625
6175 8887
4225 9707
1198 9336
8178 3761
6007 2272
9521 1455
7230 8308
5986 8709
8002 4210
5281 1455
1221 8426
4459 4398
9002 8002
318 1171
2828 3387
7508 3134
10435 1858
3233 3123
2597 3206
9993 5562
748 1234
7657 3414
8496 3482
10607 6583
1240 2053
1198 303
8375 9789
6457 3654
2900 9190
3643 4861
1269 7289
4438 6489
1181 6366
5870 7997
2846 8242
4765 4126
8926 3749
2176 1224
3117 7581
2740 9450
3907 5520
10095 8128
1910 6783
3601 2324
3019 2514
2330 10428
3316 4703
7292 1557
8886 1525
8189 8839
4391 1404
10015 9322
9588 3447
7352 8688
5460 5911
3176 6608
6542 3764
7074 2018
3208 5859
2320 5340
600 7745
10070 3154
7488 8692
8483 6137
7292 5388
354 1235
1176 277
1179 259
2647 3958
6923 2467
2550 8353
1896 2131
6366 9103
6134 9373
6522 7580
3529 8410
1219 10601
6140 243
308 5276
3036 2837
5073 9910
8515 6894
6361 3789
5336 8527
1790 9854
8178 6106
2307 3092
6907 3873
9532 8409
7496 1071
9256 1219
3716 4578
758 2619
8817 8368
155 9926
3022 9395
8350 300
9966 998
1235 9526
1107 3907
10660 2178
4078 3234
1427 6598
3119 1191
7996 1214
354 1176
1923 3076
4546 9115
1915 5786
7129 2262
3851 7291
2326 4098
4933 1176
1430 4121
4567 7685
1197 2108
7445 1234
3908 6923
41 8844
8683 2266
7293 7920
3580 8239
1881 7216
2353 3544
5752 5849
2592 4546
5137 6446
8821 9128
86 5637
8405 1503
4930 402
2267 6361
365 6558
1090 8426
3752 6007
1176 10231
5870 3301
5316 5951
4666 3362
2814 8082
748 1171
3338 142
1223 1379
3042 1670
4761 318
5091 5495
9828 348
10149 9588
2840 1200
4861 3379
3774 8844
3666 1454
5852 7014
10513 2081
8527 9810
8128 8587
3655 3716
322 8426
7294 5281
6714 2293
2374 4455
8542 7623
10484 766
5519 2813
2010 10570
8824 5341
10299 1200
9138 9357
1558 6463
2158 7968
4363 2486
2634 1176
6923 7689
8426 5042
7768 2042
9573 8843
9200 4861
3117 9433
7748 6538
3206 5010
3190 6371
325 2537
1222 3483
4898 6014
203 8502
2467 3996
7746 4800
2881 4924
5566 428
6444 8512
7658 1223
9991 2640
315 8781
138 41
5929 1231
3121 2209
2206 3792
2681 3079
4605 4145
8472 9672
7291 10570
1221 6286
9661 4249
10623 5472
3786 2538
10435 1179
5811 1880
2298 5514
2889 10555
8886 1202
4905 1221
7083 10481
3680 9851
3795 3778
1798 7356
6490 336
6528 5240
642 5127
9012 1235
7209 5562
3354 9973
8177 2457
2919 8620
8000 2575
8093 4297
3737 9435
4905 5768
6908 3715
9588 3310
1849 9014
8169 3778
8609 308
1234 2033
1675 8528
4688 5563
8409 1234
2804 7803
3906 3752
6361 10450
7701 8690
7339 8881
10162 8568
587 1181
468 5500
2802 8448
5093 5439
5437 4459
7643 8820
9172 1542
6826 3091
6007 8916
10190 9196
9766 8944
3869 7339
3655 1236
2221 7746
1071 877
2840 4702
4705 1230
9347 3701
2157 5852
893 4860
1237 1209
3204 8350
2537 3387
2270 1438
6193 5749
3417 10281
6137 4704
7583 8889
121 7501
3282 2798
5234 8835
9021 10699
6970 5269
3703 6064
8859 7230
2640 1202
5805 325
7023 10428
6314 1585
9002 701
8432 5830
5028 1229
4211 7292
2033 8098
5830 7038
1237 4249
6050 8368
8964 1378
1227 8273
7643 879
2208 347
931 10717
4694 1772
820 1089
1231 5516
365 5748
7988 8273
10655 2640
3218 1235
10303 9390
5494 9733
7750 813
889 2647
1215 2108
8496 5338
4258 8990
3154 1179
8881 7566
7658 3136
1226 5501
4766 7506
1066 8834
3075 9621
6168 8906
1278 8075
2775 6461
3142 2451
8816 9591
1453 8843
10613 7055
3749 1205
7719 6691
721 5276
6611 9192
3371 5808
1240 9434
1544 5636
8519 8633
1225 5148
7626 6444
5814 6611
10591 1939
907 9820
5929 1113
2645 10147
927 8551
2127 9294
9287 2640
357 3031
6366 8378
3260 1915
7553 7506
3291 8483
1203 6973
7089 7002
3023 1222
4082 3474
2904 9288
4900 9192
7085 2962
10200 1847
2678 6566
4446 5459
6644 3827
3778 9434
4128 1235
315 9064
5831 1223
8857 9649
7685 7129
3794 9432
2210 6461
3301 1102
5939 5939
1621 8075
6400 1179
9679 436
1231 1486
9908 5011
8871 638
4573 1233
1224 52
8829 10544
6503 5252
2895 3507
1197 1612
3815 836
7996 6824
10428 403
4918 4064
1799 10571
6587 7746
9404 7338
9395 5753
1181 1095
9803 7897
3500 7522
5093 9667
8392 8855
8544 2380
1772 706
4124 2804
9119 6891
8528 7920
5816 300
9120 10071
5830 3654
6137 8991
6491 4142
1093 7260
5033 1196
357 8826
2042 1238
5027 77
6906 5824
9369 2505
928 8278
8127 7410
8811 5469
9346 7964
7922 1491
9343 2931
1176 3489
6379 5328
1263 7862
7783 7289
4282 4458
4763 8312
3671 6379
8090 5276
2533 10245
2827 2881
5929 8140
7501 1394
4116 4681
9702 8426
7129 5514
7293 3404
7293 2894
5732 10717
6314 5962
3654 4861
8835 5515
9532 9579
3419 1874
7055 71
1209 6154
4797 2592
6646 7576
6137 9502
6489 3282
1791 6152
5514 1224
5276 599
2124 5191
3578 6525
6623 1196
8486 3491
3993 4286
954 6489
1280 3888
5908 5566
2120 7286
3439 6923
9299 5498
6768 5389
9299 7573
8409 9914
4863 641
10712 4518
2331 3280
4125 1172
7594 504
1532 4039
6533 3205
8637 2822
4482 8684
1660 9588
1194 10264
2123 1
1615 1229
4668 9718
10389 6567
7259 6166
10209 9662
1171 3091
155 7658
8978 5804
4914 1826
1826 8879
681 357
10635 10503
766 4299
7635 10626
6719 2592
10623 17
5062 2592
1334 10337
8406 7251
8508 3489
2307 6987
6924 3270
8281 8518
1208 9943
8238 9927
3244 5010
2493 2648
7294 9590
7074 5355
10162 3360
5565 2622
1259 8796
2320 3703
6369 3156
9022 1219
7804 3686
6148 3178
3150 6168
10613 7055
5487 7623
5511 8008
2865 1179
9211 6620
7352 8448
8811 3782
5717 1700
8894 146
789 6137
10268 8252
1915 1238
9307 4861
6777 3587
2497 8514
1813 692
989 1209
8361 7920
1254 8285
3385 7635
9401 3666
5497 9002
1171 3370
5946 5855
8406 7743
9286 4952
4018 4250
5972 6727
7336 2336
7055 7743
1071 6045
8817 252
6726 1171
4373 1699
7200 6674
5929 9696
755 1735
8368 8819
1218 7129
6739 7075
7368 4492
8321 288
3595 8825
7836 7501
9532 3642
8115 3654
6862 8846
6007 3298
873 9357
2771 9972
1849 6542
9400 8517
8607 7031
6253 271
4446 748
1200 296
4860 4761
6491 71
8733 3154
2920 6793
3583 1228
5200 7489
5948 4328
4460 8625
4776 2933
3280 9696
2640 2329
6923 5771
7309 3705
9848 10315
9848 4347
1179 5566
1237 3421
5557 6793
243 2262
10544 823
8752 3684
2924 8825
7367 5304
2889 2645
5569 2802
291 7329
3810 6007
7055 9782
10570 2047
366 1616
2569 1773
975 1206
5033 6040
10220 2714
10147 3193
10635 2573
1252 1427
1205 7569
4129 1431
10299 10181
3489 5986
2730 6573
7506 9628
2756 417
10123 1194
10148 9526
651 7735
1849 1241
1257 8991
5981 2501
6793 5170
9451 4128
8320 7129
7968 1834
8138 4125
7353 8353
6636 4932
2457 4018
2723 2317
9548 1191
1234 7581
1227 6977
9001 2457
6239 10364
3908 1172
3468 8593
212 435
6793 6264
1113 9308
9053 748
1914 1378
1192 6739
8691 7489
2380 1608
1737 9175
1685 2571
3499 8496
6713 2575
7735 9910
184 1169
2262 638
9481 3752
10544 2817
1451 1642
5043 5515
1227 6491
6801 5752
3204 8835
7289 9448
8496 2383
4640 6141
1202 678
8551 3441
1191 3090
4861 10435
3215 8089
3667 5190
7508 10428
4702 365
3050 1184
1863 4861
8506 5021
1152 3150
8 3704
8178 8585
3532 6843
3467 10303
3583 3301
8406 3544
9934 626
6489 9716
6242 1426
9973 7497
4861 6107
9401 8826
5025 1849
1181 4578
1234 5726
568 8189
968 2517
7496 6852
3752 7674
3491 9320
6016 5940
1361 2802
3233 901
4173 9726
1773 1228
2812 8189
1361 3414
9877 322
1926 3684
3848 5988
5831 3725
3167 3374
8690 8621
8075 9298
3375 4213
9065 342
6784 10435
3703 8002
1234 4546
5276 4974
3374 9541
9520 365
4533 10123
8764 5939
10335 1874
1790 9782
4765 9058
1632 3242
523 4629
7768 5968
4125 9526
1452 8091
6228 5885
3151 5093
931 2693
1227 4705
3908 5254
2918 3348
6608 8368
1197 4851
1414 638
8088 317
1186 10704
4763 7055
957 1773
8463 1905
4125 8506
1200 9042
9287 5341
8299 5859
8426 1732
5391 5512
1849 6359
3301 156
8595 4069
10372 3262
1491 2542
5824 2152
7920 4057
3908 1798
10241 8441
908 3822
71 3090
7167 836
7251 2920
6135 10696
4883 9353
1849 1144
8238 1225
3543 10449
6351 3838
5500 5514
8642 8201
1975 1735
9947 9507
4860 1256
1235 9418
3480 1834
2626 4126
280 9992
9927 2533
2038 8653
2118 2487
3608 6007
8426 694
3630 8406
9696 6289
6007 1791
8590 5375
7557 5830
10157 6549
2814 258
5524 10696
6190 7291
1117 8823
2156 3583
3387 9532
1084 6444
3508 10720
7860 4129
3012 7737
79 8831
3848 2714
5972 8684
4903 2053
6829 8811
8232 7940
2383 8134
3124 4619
8788 5637
6548 1644
4808 1385
10209 1240
9018 7506
64 8735
1192 2467
8849 6240
7218 3489
9134 7044
6016 9702
3186 2033
9014 2542
7083 1144
1197 3977
1215 428
5929 10035
1225 2730
5276 4938
6286 9014
8147 7766
1194 1616
7766 1739
307 8171
1234 5437
10303 4128
3905 348
1849 10716
8585 9787
4330 3851
342 3520
7496 7968
5281 2288
1234 8496
4119 9063
2537 1488
6286 9316
1222 1790
5962 5240
2053 2269
7720 9014
9579 2155
10212 1215
5460 1624
908 4681
7291 6154
1172 4861
8755 8189
1181 1517
2276 5228
8185 10334
3138 6694
7190 4102
6491 1921
6227 4176
6148 8889
10049 7516
955 10216
6103 10063
10361 1798
7367 8309
4123 3349
2252 3758
3303 1786
1727 4573
761 5565
638 58
3794 7506
8263 7038
2342 9702
3332 79
3591 2335
6527 1873
8767 4068
1223 4067
8907 4383
1787 3476
1238 1219
9958 6119
6089 10242
7743 5093
2802 2296
1196 3240
324 4967
325 6405
5932 6369
8610 2314
7580 7975
10163 1114
10275 4765
4261 1218
2587 1442
8308 1223
1234 9851
8902 8026
7624 2904
1238 7529
7259 9129
6134 1198
8817 8516
1817 3387
9786 9355
3704 5305
3438 638
3164 336
3208 4556
478 2996
1194 5178
3791 8879
1454 9895
5376 7022
1205 2900
1224 3894
9652 7804
9937 3332
10147 2161
5157 6286
3182 3829
4702 9697
9972 322
3547 6529
5266 3778
8074 365
2730 3781
4479 908
4861 4869
79 7689
253 1197
6277 4214
513 2896
5437 3158
2773 4211
6162 2049
3869 3374
1199 9290
3572 5604
7849 6171
619 8502
1653 3151
2802 582
6711 7631
1773 5909
5831 2846
6689 6542
3417 2271
10335 2923
6137 2582
5637 1194
10360 4434
2538 3499
9547 5831
10304 1362
7278 6359
3780 1831
10426 3703
8406 1231
6490 7603
5312 9152
184 3509
6491 4123
5120 3090
1202 8733
9238 1430
3260 8834
8361 3631
1228 472
3117 8406
5429 2517
1632 2945
513 5487
7768 2037
9950 5588
10036 2653
6431 2123
1175 3909
4333 2047
1219 8749
1000 1230
3167 5748
2571 7770
6277 9238
6896 8120
1728 3994
4657 4370
9520 1230
1282 2804
2210 9298
3387 935
2919 7656
1559 5487
6134 1172
7321 10428
3570 1173
5904 4929
3781 8512
2862 4037
4244 1662
1191 6228
4070 9380
2493 2276
2386 4299
5022 5188
8393 7496
322 1615
1378 4324
10572 3387
6154 6703
7421 8104
5515 3048
4834 7746
8844 156
8829 8818
8529 8350
3308 7496
7329 1237
6298 2013
1718 1281
7682 253
1206 4903
2800 9518
9647 2705
1926 1222
3441 6148
2137 7459
638 6490
3970 7565
7608 5233
4078 336
1223 7804
7285 6490
2501 7129
9848 8719
2524 7148
1081 10197
460 41
8093 1081
1198 10699
324 9046
2226 3233
9571 2927
6940 4187
8128 5233
4128 10533
682 5929
5292 9913
8175 766
1181 7920
688 4929
7627 682
1239 5005
326 1772
4070 6869
1786 1110
811 5566
6539 8409
10323 9702
10245 3665
7588 3090
7739 4988
789 6761
4578 3737
3072 10064
789 5008
6154 726
9569 7294
5319 77
7296 4797
6145 5445
8427 9871
3719 1334
5939 324
1225 9957
7246 527
7286 1145
4630 9645
638 9068
2721 5240
6270 3778
2537 7448
8391 10233
5563 1382
2319 4662
192 8864
5093 7506
8857 5386
4258 8129
1428 6350
9689 1356
223 10428
10356 8361
8610 7506
4629 3261
97 9190
9042 9900
7588 10169
4178 10100
5555 702
1219 4473
3434 1849
10613 1172
2846 9179
2408 854
1114 2301
5753 3398
1777 9433
2923 8551
3205 8780
8051 8861
8075 8515
1202 5032
9240 6891
5928 6891
4645 1238
6016 6896
2575 5799
9321 6137
3073 660
4984 6040
1153 584
1861 308
375 5059
1849 410
1198 6489
8692 7656
320 8191
2226 2516
7973 8511
614 6491
9241 7354
1544 1558
3907 6007
3847 10181
893 3423
9321 6735
3301 10177
2919 8505
6676 8610
2920 7037
2010 5404
6842 9257
6940 5276
2772 7014
3704 6152
2714 2822
8955 6940
444 1208
6152 5494
972 4230
5052 6351
9046 7678
9451 4954
398 4075
3990 4123
8409 9465
5365 1624
8368 4115
3848 6150
8843 8189
10452 6528
1144 9903
9233 6696
10419 1209
8823 3778
2770 1632
326 9363
7383 2206
253 4175
7795 3599
6600 314
3329 1544
3851 10532
115 3806
1890 1241
6488 3889
1225 5563
10123 1334
8312 641
8056 7357
10218 1171
4811 9591
9020 7044
7588 2021
7604 10278
6661 2332
1227 313
10431 3916
4178 9763
1194 5751
6154 860
1017 9433
8273 324
4077 5514
5305 6332
1882 5562
8564 9856
295 5355
2705 7744
6007 7251
5637 5410
7916 8239
1311 8459
3602 7746
348 5831
7218 1517
3373 7293
1256 3881
10698 1206
6657 1544
718 1271
2478 5514
8056 3233
6347 8859
9390 1531
1456 1222
4878 1231
5703 9674
2569 6036
6145 1179
8232 3156
1786 8890
7031 4230
4301 10221
3491 8452
7685 7656
10409 9450
41 8457
4578 10402
3301 8514
8810 1890
6457 8619
277 1229
2649 3572
2349 1171
121 1209
5929 8718
8587 1494
1427 5752
5235 7182
7488 8432
1345 5008
8440 3602
10278 79
8189 8182
8831 1238
8759 3631
74 2149
8361 1881
9200 638
1921 1957
6234 6409
8075 5925
318 3633
6154 3904
293 4523
4922 445
3404 9395
9669 9820
6504 10500
6491 5494
1943 1455
2137 6154
7603 9650
2296 2277
3167 8796
7481 8844
4100 6696
9926 10303
1024 8075
7920 10613
5203 8825
3916 2948
10568 10166
9226 7804
8129 2085
3544 5023
10038 4859
10049 308
2336 8138
1226 4681
2486 172
1200 6315
9509 8692
10409 6570
5515 6135
6360 620
8217 8721
923 3544
9506 2504
5929 8174
1902 1042
4385 5544
3280 1615
7311 8368
5566 9992
9532 8621
3051 9800
1365 3778
982 7923
6887 351
3318 6549
8232 2130
10256 1206
5385 2822
8120 7533
2154 10462
8773 6317
2647 4330
3190 3489
6369 1361
3758 2804
8827 6506
6140 1196
612 1443
8621 1172
9636 5750
1179 10484
3852 6678
4926 4898
6489 5555
1227 8721
845 7336
8854 9416
296 4158
2700 1171
8189 7488
9175 2352
5275 1234
2799 5751
4603 3125
1222 6533
10625 2738
638 3491
4763 8278
7293 8866
3166 5894
9021 6335
9359 5868
6278 2640
7930 2257
10635 8711
4183 8908
6699 9910
8239 5752
3280 1905
1172 296
3460 10303
2840 1790
4768 8407
308 2640
1901 8846
3791 9172
4194 3417
8186 1269
1517 5769
3439 7707
7508 6891
5093 3746
3491 5715
2319 7147
7508 10279
9039 3997
8690 1428
2755 9435
77 6154
6137 10098
8299 6007
7286 2163
1196 3806
4156 8684
852 1226
2221 6842
8602 661
7506 10473
3090 5087
8849 1893
10409 10428
7713 8127
7508 1181
170 1849
7528 8174
10219 10221
4021 711
1491 2513
3755 3157
6564 2177
1065 1113
4507 4739
1987 3419
3130 3672
928 2828
9970 3908
8527 8864
315 7720
306 9636
7720 1206
1209 2537
8678 5276
1403 4643
2353 8812
5929 2360
6714 9721
3957 8871
10545 297
5870 8797
3748 6308
7998 1215
3334 3028
7230 6678
4642 5397
5561 4781
7921 5341
2534 320
1098 4129
6987 4289
1179 3353
433 6856
8368 8426
1430 2276
6739 8692
6330 10254
9828 4340
8690 5939
79 8522
10114 638
9043 1427
835 85
296 7501
5768 5009
320 2704
2903 1292
4209 8440
7491 1111
10647 2154
5709 2931
6152 926
7069 7154
2927 8239
8432 5830
7292 5437
2647 4297
347 2319
5365 8630
5514 3093
3542 8516
6617 322
6844 1176
318 9947
6232 2863
6729 2866
2336 1491
1661 3193
7286 978
1695 7088
6359 637
2443 3604
2826 1227
2545 6683
1228 8426
8496 9046
6142 2292
7218 2397
6057 5636
641 3992
6007 4129
9390 8514
9247 3282
7221 9880
10165 4756
241 2495
6148 8189
5709 4030
638 1269
1730 8978
3330 1222
10708 1238
5545 9973
13 4330
4473 6891
7357 9304
3156 9362
3639 4572
1238 132
7636 3851
3055 2210
763 4328
8350 1717
9400 2123
2725 4100
1365 5306
5544 789
8189 7315
8519 3204
6469 8784
3151 8957
1228 320
7763 8871
3715 3943
3644 3331
7548 1522
8745 5494
8388 7676
5870 2642
417 6998
7055 4624
326 1222
4434 9927
1233 1175
2317 9848
308 9513
3640 836
9175 3619
5881 1224
348 588
10544 6145
5281 1700
10456 4333
7075 1171
4425 3838
7055 1010
6314 3752
2120 4861
8551 7708
1198 5473
5459 9211
6441 77
1006 7643
5010 7301
10510 3269
1334 433
2273 2278
3329 7702
1175 1199
4938 2550
6108 9616
7641 6209
3343 2501
4214 4215
9039 1910
10435 675
8506 9850
2053 3815
10576 8189
6599 7736
6534 8242
3703 5396
8923 4922
6696 7329
2919 1206
1171 1757
10162 1202
7543 10539
4929 10420
3847 9088
5555 6773
297 1181
938 6528
3310 6946
10149 6444
1221 10303
50 1846
307 3266
747 748
2502 1540
3704 3539
9287 8709
6394 845
5986 9387
4023 1176
128 5562
478 6723
2827 3234
2622 4039
2477 7897
5951 9398
8795 6145
8426 7750
61 8138
6369 2688
5362 1221
3911 8989
4213 3786
1113 8825
2457 6007
789 2692
8004 6617
6585 8392
7372 4274
6696 6487
8843 4534
2539 7152
3908 2648
1221 7291
4297 5994
10586 1236
707 4934
7293 7561
4435 10332
721 5231
3743 7969
4900 342
5859 3124
7044 1171
9760 5563
2537 10169
9918 6360
2142 6697
3189 1233
1214 7352
5014 3956
214 7569
1615 1458
6783 6502
5514 10544
8440 5050
8857 8816
6618 580
317 4673
5982 1179
318 8889
8515 852
4629 2642
9200 8392
4861 8189
620 2530
8861 9058
8409 8406
666 120
10569 4409
6829 1176
4338 3544
8405 3282
7488 3031
7483 5959
3163 10197
10238 4528
2416 767
3193 2206
3839 8741
6830 10357
10426 9591
7461 314
7744 7707
6168 7847
2391 6989
10475 10435
2740 417
2542 347
4067 5721
873 10449
624 4900
1235 8081
5545 8142
1624 8365
7620 4666
4922 1624
3242 6783
8683 2457
8691 9316
1230 6219
7893 4234
9848 6391
997 5563
5487 4165
1023 3089
1561 5569
8516 1791
5234 4860
6570 254
1191 596
6471 9992
2804 6908
4938 3303
10679 8410
1179 8129
5276 5063
5520 6368
4523 7506
9299 7841
6702 8546
10134 4964
5566 8238
6234 9333
6891 8409
4297 9488
10027 2776
3154 6488
4074 755
3688 6987
6048 8526
326 2457
3152 9017
1722 4776
10098 1205
10416 1178
6639 8876
3520 1181
8512 8082
6036 9968
660 910
4633 9767
5986 3777
1172 4619
8843 8353
10544 10592
6945 8189
7732 6979
2302 6081
1567 8496
8056 3204
5140 10624
8741 3489
2774 3204
3041 79
5306 9468
1892 2774
8890 7298
9307 6608
6542 307
995 3631
4522 8189
9727 4124
5976 5276
7744 325
6923 6777
4861 1719
10409 6036
1200 1196
7501 6549
8486 3297
1235 1563
1720 5241
4046 1192
3263 914
1498 4246
9450 7716
1292 9129
2949 1093
7459 4078
1506 7278
8508 1451
4284 8754
8075 9910
4922 9304
4478 4797
4370 4302
3844 3242
8831 9286
1228 8894
253 3441
6361 1544
1233 8877
8521 4339
1229 5276
1171 7222
10570 1832
2047 7743
2224 7658
4333 3630
5830 8826
7849 5009
1278 6148
4864 2437
6973 746
337 2730
2108 8823
5831 8432
9514 8522
9432 9448
7622 7483
10250 1465
1176 4709
10197 8075
670 6683
1517 7955
730 1187
4079 1206
2380 9908
9910 5831
9002 3421
3907 1175
3027 5354
1172 2835
9697 9912
1171 7055
661 6883
3908 155
1110 325
8881 1209
6306 5115
6714 7157
10134 9519
9526 1205
3894 5366
8189 3309
7218 2918
1224 9609
8138 5951
6830 156
5709 6702
3714 1175
6148 9866
7470 2845
9215 4130
7617 6987
845 5859
2720 1392
7543 10633
9802 1624
4834 10163
4617 10217
1215 1898
10409 6323
10220 7229
5189 7060
139 3849
8517 1294
8138 4951
2812 8789
8784 8508
8834 5929
6851 6587
1260 8570
2909 2276
7447 8448
600 8088
2895 6450
2804 10449
1791 5563
870 5119
6822 7657
4330 3242
5831 3489
1921 1209
7804 7498
2815 324
6137 4058
7291 3374
5291 6570
241 10717
3431 10409
1071 3024
9209 4991
8866 2242
8975 308
3138 468
4494 3240
945 10412
3205 1720
2320 9828
10635 706
1075 4861
3705 4657
310 8522
1226 10462
5276 2704
7445 2663
4214 9017
5339 1180
8448 1219
8691 5740
4834 9401
4900 9040
7294 8683
3491 8991
3295 7636
9107 79
4038 6016
6618 10669
3839 6914
1479 5054
265 3197
3418 9448
4674 600
6351 5061
10556 6726
6152 1494
8183 7291
9039 6366
3782 1229
1940 4161
9526 7629
155 10001
7001 6239
2850 8522
7491 6118
1426 1428
10494 6065
4128 6016
8427 6939
317 1231
10260 325
1144 8138
3583 9084
9073 2812
3057 1374
10334 1172
9325 1359
1517 1615
3788 4808
1841 7286
6756 8823
4559 4951
4617 8711
7735 2342
4931 5023
524 6306
2902 1238
10213 9611
6412 7491
5523 6045
135 8051
4394 2126
9509 8353
1070 8361
7489 2592
295 2804
5865 6354
120 1449
1234 1172
4156 641
6410 7779
2291 3023
5566 8189
8683 324
6570 2498
6750 1487
1215 8881
10149 1225
8119 3189
6964 5494
4404 53
4952 342
1622 9511
1236 6065
5831 3864
1357 5290
478 3439
2592 10717
4151 619
3544 8240
7104 1830
1154 2849
10712 300
4078 1172
8959 3668
3777 1209
4776 4125
1825 9288
7467 10570
10335 706
4951 8127
64 1379
7985 7292
7329 6490
6534 4670
2639 7286
7508 2769
1192 1215
1686 9698
8861 1463
6258 995
1165 6489
8791 8208
496 7603
1982 9432
9433 2127
1870 7609
4658 1205
9321 2537
6489 9415
315 5281
9631 970
8908 8511
6793 2262
4952 5514
762 2802
6549 9299
2206 1192
8829 3778
3630 5520
7305 3851
325 1786
8831 315
3851 1525
6137 8797
6826 4640
8889 6589
1226 7336
2712 641
2120 449
527 1787
2466 10149
8514 318
415 347
4864 127
7538 1739
6152 7287
2775 10193
8522 4860
3562 8709
4127 4247
7536 10045
8189 2272
1175 8914
2342 7968
1753 3208
908 1517
6988 6180
3892 6148
322 2543
4672 3154
5514 4999
2802 5865
7187 8500
8350 6549
8816 1901
406 6852
7486 1223
183 5824
3770 1179
5396 1082
2730 7768
4076 342
3600 2850
8189 3716
1070 1228
4076 6171
8266 10544
4952 8835
1660 1561
10556 2572
2854 4685
7488 3687
5545 9299
5951 1316
928 4297
5518 1494
127 10717
2574 449
3208 8075
5929 8169
7920 9054
9733 2920
1002 1181
3156 1237
4922 1169
7746 8620
8632 9873
9343 2262
3599 1378
7506 6549
6938 8861
3576 8831
3908 5065
7707 6105
583 5517
7253 4945
5487 2024
7635 1228
1240 4250
6444 2712
8834 5005
5886 8002
7293 325
1172 10147
1002 3193
1841 156
1241 156
2137 1450
8892 98
8759 2924
3908 9973
3745 10397
5341 1224
9439 9195
4149 10699
3669 3331
1200 3090
1192 3606
220 7425
9972 6289
7126 2050
7486 1227
7489 1544
1175 5422
9966 4183
748 3156
154 5338
3332 7479
2704 9213
5012 8426
9120 10147
8844 3272
5986 3436
41 852
2775 1428
568 6369
8748 9916
9927 3230
2909 1179
4918 591
2226 5109
3331 8690
1241 6793
8454 1192
4130 4395
4704 7713
9211 1365
1371 8746
416 7779
5251 2457
4330 7259
9782 3960
7289 6135
789 6696
3124 7486
3115 6007
3908 565
5403 6826
322 7210
3138 4714
10725 3521
6903 6199
1053 9286
79 2680
6618 6232
5520 7627
9815 3684
7337 3485
1199 7743
9128 1666
8280 1760
1171 9485
4231 6234
7580 5673
3851 4703
4076 4783
7282 782
4294 1172
8189 1491
7489 8281
4765 3280
5262 5915
326 6793
8368 10291
3621 2648
2577 326
1774 6829
8350 4332
71 1849
2538 8818
6148 2711
2881 10642
3229 3715
5306 6360
1786 201
10009 8823
1100 3466
7129 10340
5937 5482
7247 3192
3181 3167
8993 637
4834 8857
5058 2155
10333 664
5510 4622
6793 2703
4652 430
2153 1544
3395 2042
7635 9876
1124 2899
8631 1236
8448 8845
8481 1221
287 7088
8843 5637
7920 7565
741 6589
2033 2622
2648 9210
4370 475
1240 1657
6615 3362
6081 7904
3586 8409
2048 864
10404 4709
1316 5240
5636 8834
5751 3576
6468 6360
642 2825
1767 1426
3669 6491
8182 2507
641 2329
6131 5709
2861 8709
8991 9910
7797 4978
1798 8542
8998 3946
334 7281
8349 1223
3576 2237
9973 2306
79 306
7254 1454
5468 6623
993 258
3716 2512
2569 3705
1198 6736
10456 1226
1175 4152
3902 10409
414 2279
3439 8923
172 3433
1191 6897
3726 8544
3134 8864
7496 2265
445 1503
1786 7223
3684 5514
2340 789
1756 641
7473 1202
1561 7750
9587 74
3996 8822
10335 8683
9120 1164
7713 835
8544 1799
9532 5008
2703 1735
2807 5951
9193 5455
2884 8359
1199 638
6334 1229
6542 2276
7489 6506
523 3630
1739 8931
4079 7246
1455 5540
8426 188
4926 3236
1212 2430
319 3595
2251 10181
3372 5514
1453 1194
8835 7177
1179 9287
3310 1192
7488 641
7750 7666
2084 4634
6623 4026
2609 3928
58 8891
8189 10428
188 6286
9400 2543
7536 2846
3136 3410
430 326
655 10197
1192 3392
9450 10243
3733 7768
3930 4331
9283 2537
8844 9662
10707 6190
3072 8409
2150 6007
6924 7129
10197 3280
6923 2577
3213 9526
5951 8168
5880 6289
2605 4861
3262 2551
8056 2849
8496 3841
5316 3374
5937 7768
6036 478
2412 9189
6234 6882
2044 3752
4567 10613
4078 1505
2724 8861
725 325
8929 8147
6119 5009
3156 7801
3843 6589
10633 2680
5450 2108
6840 6088
6940 8001
8891 8288
8091 4720
6314 7743
8861 2226
4701 6503
4213 3362
8542 2268
6098 3489
1191 4078
8881 280
6793 273
8826 2571
10438 7601
2846 10587
3703 2276
1226 3489
6568 9915
3234 9632
2147 3090
9993 3735
642 5566
3909 3280
1867 2906
7496 641
3331 6146
8139 9298
5276 4860
5252 71
8216 1200
3291 2165
8825 2846
6490 10650
5215 7289
5459 8473
6948 7251
3572 9046
79 7505
5752 10118
1427 4952
6165 7445
320 10640
3845 8537
1849 7995
5091 5873
7486 1053
1171 5929
1632 6446
10655 213
5302 2575
1199 8189
1225 326
6079 778
3121 3023
1977 2429
8849 6361
523 7756
1234 5487
6289 1171
9519 1113
5224 3473
8823 8816
10240 5929
6264 8450
7230 6489
10029 3907
4898 3751
7803 7293
5986 5894
8406 3154
9316 4982
8823 2533
5297 9801
6033 6764
318 3125
1917 4900
1219 8926
2298 8511
2569 5460
10526 3958
6507 4887
9679 1772
8749 7562
954 6491
6489 9696
5002 9286
9633 9485
10456 1737
7209 460
5928 1620
6232 1849
2660 5543
2651 7636
7229 7491
7583 5563
443 7799
1788 9634
4446 4885
7677 120
3134 6655
4204 10452
8320 6007
5012 10624
10438 2504
3991 2909
1120 2963
2397 478
8683 4026
2775 4760
185 6680
1926 911
1096 4076
3243 4249
1309 1231
324 7352
6490 2053
3642 8709
4567 10280
314 4127
2631 4645
5972 9895
2648 4596
348 5198
308 7496
840 64
6007 9209
6403 507
4998 5859
9520 5465
366 2276
7445 8900
8516 6989
4076 348
10483 405
2276 4475
347 6793
1176 3602
1849 5012
825 2488
4006 1194
6444 1197
1774 3693
496 7643
2920 1558
5566 5506
4126 1241
9209 5859
9287 455
3387 9152
3358 5437
1192 8859
5233 5784
2498 9510
321 1108
7707 4268
10332 5391
5357 732
3092 1843
6239 3777
2342 4125
5545 8129
6891 9215
3559 2408
10162 1240
325 1171
8520 1238
9484 3437
9018 4571
7329 7278
4126 7679
9519 7241
4394 1735
4929 8189
2756 8688
10409 2380
1099 7491
7646 1179
2643 8858
9194 3092
1404 10456
3599 8709
1891 2533
8549 8746
1200 8834
10450 3225
8140 61
2485 2512
9949 1241
1905 5859
2498 1558
2851 10362
3282 7701
9006 8849
970 3908
6619 10325
8680 308
6360 2239
3019 5545
2881 6168
2265 3786
6169 2033
8845 8350
8996 7830
6940 4861
4333 5590
4081 9127
2651 1175
7292 8496
7613 4332
2550 1365
3788 7293
8116 5281
9910 6853
2591 10449
1142 1091
41 2322
8385 2620
5514 5561
466 3595
7658 6517
4213 10726
7501 7744
4125 1192
4692 2433
2799 4812
6007 8076
10332 5314
6311 3956
334 1631
314 4213
6533 10717
6744 3583
6200 4839
5867 2368
9401 8551
3243 5545
5071 6714
7229 322
3329 5637
2815 4330
5233 6145
3346 6007
6572 6395
4621 1790
3189 7643
1898 2320
8859 2756
8542 4130
10623 2158
300 9193
6370 6714
9120 3490
456 5545
661 9299
8274 5140
2307 13
1680 8312
5566 6461
3191 8201
1240 10299
1223 3439
134 9884
181 1199
1191 7029
446 10435
407 5215
1455 6542
9780 334
2802 4951
1772 1240
9398 6007
5306 8866
9298 2016
4776 6369
1901 3387
6923 1334
7592 2708
6793 5830
960 2433
4227 6548
5864 3151
7294 997
8505 9470
1775 2390
10664 2108
3718 6240
8810 1176
1234 3716
7581 1556
3123 8890
6016 641
1235 8620
3505 283
1430 2123
8409 4156
7658 732
7129 8406
7658 2849
2292 10435
3371 155
10361 2279
326 9622
6491 2585
2640 7848
9346 5515
2588 7537
10219 318
2342 8515
5545 858
6505 7352
10011 365
1175 2774
8427 1427
7969 716
1156 2172
4900 8858
1926 5494
5105 5831
9239 10435
8325 8864
348 638
6400 2128
7744 1096
8410 3124
6359 4860
8769 6689
1934 9714
1158 7581
7613 815
8683 1910
10441 1194
4861 6224
10220 1171
5452 3852
4393 1445
1234 3329
10626 7293
263 2383
210 7746
2929 4835
1238 9556
6735 8496
8496 5751
1064 7445
8140 1078
1226 5447
2303 1072
3883 10364
6491 1171
5844 1910
10162 6137
3851 8448
5386 7707
8819 3212
8002 2568
6624 8564
7811 1179
8368 4332
2728 3280
326 10164
7291 8203
9697 10435
2319 7129
3079 1491
3777 3894
1237 9193
2300 1198
9910 3778
5515 3206
1053 1309
10074 7557
7597 6372
1238 155
2506 8393
1191 3044
6938 7486
8189 2637
709 9645
5010 6137
4449 8091
3023 10307
7753 3509
8056 8519
5234 6343
9532 1023
9193 8008
3123 4617
860 527
8735 5831
2504 8952
1241 6056
4905 6739
2050 7623
748 2889
6891 2126
1171 9120
7743 438
91 3136
1227 4322
28 1528
1113 1219
5829 10098
10350 3761
9297 8305
8551 1176
6148 3529
3600 4571
2609 8052
1197 1181
447 1226
1222 10332
7129 4076
9579 3267
9891 3193
6135 2976
7025 1901
2837 1197
3513 2466
253 2923
1914 6878
5563 960
661 8454
335 4859
9881 255
6014 8931
10485 3882
1223 10668
10717 4707
5515 1686
6955 7584
4900 5561
337 7546
2703 7339
9259 3976
334 10294
3619 2897
9253 314
10163 3193
473 8093
8137 1206
1787 9677
8029 2501
8193 9120
965 3655
1230 9999
5868 3365
6119 8692
8273 8189
10624 6361
3863 4298
3838 5776
3705 1221
1233 3418
7768 2516
2812 7294
691 683
156 2704
2538 1054
6549 2652
3577 1179
8829 6681
5036 8835
9607 5299
4903 147
5503 1507
2667 8844
3191 7707
2269 6148
8829 8200
2648 7743
4931 10362
1199 8199
9321 6489
8380 7241
3799 1224
5742 5861
2256 7163
6359 9091
9115 4130
4231 8392
3154 2622
8321 9200
5073 8406
5572 8822
4043 8127
6549 6753
3117 4905
282 7216
7627 8551
325 1517
2835 4388
5886 1225
2847 9838
8636 2165
8249 8321
5792 436
3193 765
5234 8350
8893 2684
1225 3435
2154 9781
3636 4333
10431 5389
1020 1494
5986 9526
1192 7289
7445 326
4073 6834
3237 2296
280 1572
1171 5397
1231 7831
6725 6165
8879 6410
8392 9194
8506 430
3597 5748
1215 5390
4905 5986
9375 8829
1215 10015
1298 5514
4129 6007
642 10408
6585 1427
5883 4826
464 5091
4978 2711
8794 2012
10131 10696
7920 10442
1557 3920
7565 2645
9939 1228
638 9124
4156 3193
3150 8834
2433 1537
2804 3602
8823 3552
665 4924
6168 8496
6940 6920
5196 5515
442 6818
3280 10332
9520 3746
7897 5497
2812 3630
8810 3337
3856 8827
4326 8120
308 9098
1491 4127
2265 1906
8238 6232
314 1179
990 6784
4922 5929
2280 3204
7289 9011
8991 6306
8528 10333
642 8515
10399 7286
5091 1231
2279 6181
337 347
7525 2152
8823 7292
169 8259
2276 6359
7743 2127
4124 5514
1495 7557
1221 490
5750 296
7517 6225
10624 7835
1374 4951
4185 314
1227 3900
3355 10414
2537 8426
8991 6406
3441 6168
8174 7293
1113 77
6489 7750
1209 1857
7623 1219
6286 7501
7034 4070
157 5322
307 9101
6624 3660
1849 8943
8193 3458
5896 3113
2265 9972
1205 9560
4079 8075
9527 370
1772 8506
7831 8489
4260 1225
6508 182
8551 5073
2663 2812
10250 1235
3261 3447
314 8516
5431 2802
7920 6558
5187 357
1430 6473
10314 9063
10247 8486
6702 330
10023 8709
8368 7746
2504 6739
748 5974
1082 2827
2640 6793
2018 2092
7835 6987
1910 3447
2640 5817
4360 6529
10544 7489
1233 8506
5239 10418
7546 10435
3138 357
5929 9395
308 8189
7501 7158
9298 7779
1428 223
7486 8952
8178 6424
3474 8120
1718 4578
1197 5544
6136 3642
6505 8291
5021 5358
6923 1191
8350 1926
6668 10629
6918 9532
4239 9471
7804 1176
2917 10181
6219 3654
8625 3193
8096 8886
2533 8129
1334 2836
4530 293
7277 3993
4007 4129
638 6930
3014 10197
5463 6154
6135 7382
8855 10362
7743 5929
2694 4897
9002 649
2319 1906
3716 1069
3654 8709
5928 8075
5368 10146
1774 156
3204 6739
9286 5582
1932 6457
6300 9936
6793 9698
10428 1171
6154 5859
5868 10625
5885 7129
6268 4434
1226 2031
2123 8844
10442 8264
5437 5028
2162 6137
8486 9972
7657 9240
7369 2316
2510 8749
317 3205
7286 2647
7657 6846
3205 4130
7534 1171
4533 8320
2147 6702
10435 8361
6940 5389
8427 6733
10435 2717
3474 2154
3078 2895
9799 3956
4919 5276
10545 8426
9546 4600
7228 1176
7804 5040
6151 7216
6406 8923
1237 3778
8820 9230
3282 627
1063 5545
5566 8097
2866 8140
979 7291
3474 6507
7488 4903
3161 2648
871 9120
7789 9611
5234 3777
4513 2276
2063 8890
8426 3544
3329 1237
4246 8871
6505 4018
8138 4952
633 1225
4781 7072
5637 5545
7897 5391
4297 10625
5796 889
7682 606
7426 4125
6154 757
2241 4016
641 7812
3822 8518
1165 6625
2538 10162
8239 4124
7919 8886
1227 1798
1198 4284
3806 4126
6677 3387
6266 2622
3544 2827
5487 9782
8823 641
8886 317
325 8823
7449 7995
3340 9802
1063 8861
1223 5385
8228 6923
1653 6463
1227 2384
5341 4126
10626 1172
21 3645
2430 8134
1219 10724
10435 7489
916 325
8169 5460
4183 6410
1208 2653
7277 2640
981 2860
1191 3845
9363 8056
8261 1024
2221 1075
3414 320
2335 5028
8508 3489
10435 9298
5398 6945
3139 6677
5093 244
6972 7770
10696 8135
2827 7588
8831 5831
7700 2802
10147 10162
6549 9908
638 6883
4567 9418
8368 8201
6940 1225
2033 6456
8239 402
8699 5960
5515 6051
8846 9835
2033 2430
5986 4370
8921 3151
7230 8755
1202 1194
1108 1205
2895 1197
9972 992
3719 8092
5768 5515
3330 4070
2835 6923
10717 1926
3963 5545
1905 2592
1184 3973
1982 3654
139 2342
690 5306
9299 1231
8871 6943
8059 1491
3263 8528
1772 9782
7230 500
3329 2362
8190 2533
7735 183
7332 8692
188 1441
3715 684
2737 10624
1194 7581
5412 5459
1270 1192
709 9991
1500 8056
3782 8406
6463 6569
2640 400
2846 7783
5545 9204
6061 10040
10306 7199
1045 155
10429 10335
2683 1477
8881 3705
9591 6655
9058 4837
843 7832
167 3206
8709 3297
7030 10635
4483 1404
8709 7022
9517 7588
1334 5794
893 6161
10389 6614
4075 3714
1617 1926
10389 8515
4506 1071
6822 7820
5585 6018
600 1164
8428 8861
1922 1605
10613 4617
8368 334
5929 8486
6007 4930
1176 79
4078 4499
5499 2538
6989 9042
2549 1200
8857 4861
4903 4331
5341 6314
1980 2260
889 7920
6523 8937
4763 856
4331 8359
10570 8496
6587 5494
1824 2279
6174 5885
7188 1700
2539 4124
8056 6784
8189 7289
2157 1225
1175 9579
5503 1202
7488 8448
5093 9992
5696 1175
8409 3908
9128 4928
4125 7914
2010 4447
8709 3269
303 9768
1914 1221
1208 1175
5176 10698
6932 8319
4677 2040
350 2919
6264 3294
2919 2592
6897 2276
97 10717
8514 4703
1915 2299
8881 7538
8709 6168
1084 470
6782 8382
7292 1198
6525 6007
4446 8092
1241 3608
5515 2700
7289 2413
9526 357
8835 982
9636 8797
7077 1172
4370 8486
156 2229
2543 4702
3185 3387
1261 5849
9725 8115
51 1199
6793 4512
5473 7491
2323 2604
3243 10283
3897 8843
618 3952
3396 2433
320 1973
982 8879
10220 1194
112 4110
356 1242
10220 1340
5545 3544
3091 9109
5871 1199
2899 6148
10243 7746
302 9193
10409 5951
5821 5942
8116 4826
8872 1221
9091 9481
9927 1269
3588 7088
4213 7722
1932 7623
3661 9710
1555 927
6490 5487
8871 1926
251 8828
6219 7533
6521 231
1176 233
9651 1165
1718 5514
4236 79
527 7736
1558 295
3792 1914
7577 5740
7215 3091
7736 6783
8178 8238
4061 8700
4706 1194
852 2137
1527 4154
3649 2549
3441 1199
8426 2467
8056 4173
3725 1180
858 8493
8893 10361
342 6953
10307 2802
6448 3441
7330 7832
10136 4900
4861 296
9661 5923
2134 4860
8285 7565
7830 10162
5885 8544
1198 1666
1791 3072
6989 1561
1215 5588
2319 8134
5545 9120
4776 6720
3167 5234
7501 1181
1198 6801
6351 8974
2776 3249
1181 6209
3873 8831
325 8024
2987 8449
8486 6537
6683 7489
3583 10571
348 5413
8506 6208
303 4776
3310 348
2924 5012
293 6038
1926 8409
3219 10043
638 8573
8075 5981
2247 2899
6306 3704
1171 9819
10532 8440
1626 1223
5281 9182
428 3778
1219 1423
3703 1219
8409 7804
8353 148
6830 9388
7746 10717
8711 7746
1171 9189
10335 3123
1791 8812
8617 1683
4089 6361
7748 6361
8448 2457
9224 5446
1772 1229
1225 10428
6264 3798
6525 1990
3654 7694
6299 8351
1172 2756
7266 2449
1237 8835
128 3474
8635 2663
996 9492
7286 3398
6394 8548
5238 8528
7627 9557
4567 3851
1843 1091
3124 1040
2155 3242
1179 134
7720 307
8288 1431
912 1223
415 8480
3273 3437
1428 5708
7218 8511
10415 3465
5234 5437
10409 5637
3906 638
5276 7289
7216 2647
4567 10510
9089 4332
9636 322
9156 9193
3208 960
8835 4037
324 5830
3777 318
9128 1430
1200 2571
10588 1226
5234 4031
10135 2013
326 4887
1180 8849
6294 4765
10103 8273
1384 1223
607 7623
5722 1223
1359 7239
156 6508
7616 6154
9120 1164
9636 5926
1175 10624
8824 185
1085 9546
415 7483
10120 2485
5566 6148
10032 5040
8568 3924
7221 5178
4655 9060
1227 3765
1241 8406
4332 4125
8089 1228
8090 1544
2047 7421
10389 8284
5440 4333
1172 10303
8834 5062
782 7920
4486 10293
8690 7215
8587 88
8264 6036
9926 1172
2691 2640
6286 7294
1234 318
9387 1238
1176 9256
6903 1200
8991 410
3260 7491
3329 9945
1628 2577
7129 9822
5822 5051
5180 155
4983 1205
7750 4127
8654 9299
641 5986
6162 7294
4088 6008
860 1262
7660 320
7201 1197
8409 4619
8957 8406
2882 3205
1799 3848
1215 2906
2732 3489
7259 6254
2268 8140
1226 5386
4221 914
3664 21
9320 638
1531 7789
4324 3164
1858 8431
4460 4260
431 2457
3792 7506
1200 10480
6007 7494
3072 1939
1228 9040
7390 5276
2336 4248
908 322
1113 7329
2240 10318
2242 9796
6359 1175
5485 2663
7329 8139
5281 4214
6468 2533
3514 1537
6657 8045
10287 10623
4702 3716
2719 4128
9647 6618
10148 2640
6620 5073
5208 1628
348 9696
185 7627
8238 3179
9080 1089
1260 7129
1199 2127
6712 399
8488 6015
2068 8088
3851 3746
7960 1926
326 1653
1255 5242
9235 10090
1351 8866
1234 638
1347 5849
1799 1967
7658 1149
5176 9195
6984 318
7501 4654
4129 1443
458 9918
725 9288
2640 10629
1206 4472
1231 7856
1826 1175
2126 4703
10553 723
4078 10054
2332 4003
9129 6789
2122 4129
6775 5005
1084 10420
3993 74
7263 3023
5881 2726
1428 3544
7498 5398
10489 1093
2550 3521
6336 9554
8827 5213
3982 1849
4847 4003
8451 3023
1787 1071
4282 5824
6007 9904
4731 10442
7147 10569
1442 2926
5995 9040
5520 1200
4628 7660
5317 4370
642 6164
9054 9913
8866 144
1215 323
2277 3193
8406 1680
8075 1225
6490 9210
8959 2467
8526 7920
3490 10064
6806 7338
1442 5437
8480 1282
2835 5386
3157 10335
5986 1453
7293 1700
2465 1181
1230 4213
5228 8294
3816 699
10680 2131
6215 10708
9518 6152
2711 325
326 6164
1786 6117
8834 4922
7291 9499
9046 5794
8353 1228
2320 6007
8881 10166
9526 4914
10232 2368
8000 5865
8551 1735
21 8486
3414 506
9433 1480
3882 7643
8826 721
90 5809
1226 2771
9851 4623
6801 79
8016 1491
253 5446
3908 3705
1733 8824
4104 2018
8977 3206
1849 347
325 8129
8709 2640
7294 334
1205 3911
103 5561
236 5202
2141 9713
7294 2240
2974 3978
5010 6909
2920 8091
1269 6278
6725 9363
3630 9400
7218 2815
2157 1234
7658 1229
134 8709
3091 6007
5028 303
3206 7496
8392 4860
5831 458
8454 4567
1772 1226
5276 1558
5242 1926
3123 2622
6904 2319
3749 365
8935 1237
2004 5051
990 365
9655 3134
3474 1491
10247 7329
10095 7221
3508 171
6104 6351
315 3842
6987 2238
3746 5951
2712 1910
7636 3339
5929 1778
3301 8610
2756 244
1880 3231
3090 10681
2802 2647
8471 8885
6625 1223
6552 641
7897 5091
8448 1181
997 8140
3188 6119
5752 6840
7743 4076
2852 9876
7746 4573
600 8826
3355 6490
929 8733
6168 676
7507 9973
10717 4861
2115 1209
1476 5831
6618 5768
4280 1735
8528 7447
7000 3023
7782 10397
1172 2570
3310 1527
118 948
9209 7129
9779 6088
1196 4781
1527 10625
3738 2147
4567 6853
941 10275
2210 5739
8351 2846
7737 6450
8797 4498
859 9118
8812 1228
2640 1199
2846 6038
2158 1236
808 3848
8201 5831
1114 2272
1225 4776
3441 836
6784 5078
5010 4621
7743 8577
395 6137
3385 4098
9018 2433
209 1241
1224 1303
7183 10613
931 6676
836 4129
9927 9972
7163 5091
9192 1427
1223 3544
1786 7797
347 3716
2266 6157
8637 10141
8506 2640
9588 3310
4070 6940
4903 5505
10378 9138
7032 6918
6894 1875
4623 6854
5411 8409
1789 7849
6830 1726
3176 6802
6461 8169
79 7546
6795 7928
1172 1901
9697 4222
6656 4418
7055 893
836 1181
2550 3474
8000 3387
10217 9486
1171 8413
6330 4018
3267 3908
315 3429
3501 8956
6040 641
619 4928
7243 2297
5180 6923
8551 4860
322 3280
3544 3576
2904 3685
2279 2775
6152 9299
2383 1071
7831 7801
6656 3417
2486 9588
308 2640
10589 1921
8140 10613
1172 3355
8823 1901
6067 8196
8517 1544
9534 1223
3490 2301
10147 8803
4531 6701
10588 10397
8116 2006
6366 8273
1259 9069
315 10302
1785 8409
4952 3963
1225 837
10163 5951
1787 7367
6962 1787
5223 5561
9546 4009
2550 6620
10689 2263
8838 5703
8654 4763
8542 6151
2803 8075
2084 6154
1222 10709
9621 3070
681 6427
120 5752
7539 3576
8835 8189
8684 1199
2504 4861
8517 10381
10283 3261
278 8894
7478 1226
5534 3715
1209 4846
4572 4861
1972 8426
8881 6789
2846 2498
1491 3023
8844 7154
1431 6840
3262 5281
1175 1776
10641 7067
6152 166
1179 1254
4333 3204
10148 6361
7486 10630
1445 2349
2279 4861
998 1194
1108 7336
3908 4827
282 8827
6784 8939
964 5798
1757 9890
1094 1735
1175 4707
9895 8043
5397 8683
7506 8054
10365 1234
1861 8691
3331 3660
8508 7887
1205 5986
7580 664
5982 10376
2347 9110
2266 263
1519 641
8350 7129
8749 3090
3612 1198
8170 2572
9215 1214
9588 3319
2272 10173
10105 7978
3757 2908
10725 9591
1789 1269
1150 3951
6286 523
3115 6070
9974 6137
10624 2640
6987 1653
7108 7481
836 9098
4777 5447
3237 3489
3205 6782
1544 3704
3230 9120
10442 507
5248 2272
1429 7423
7426 569
7837 661
9138 3441
6369 1225
5051 7336
3121 1210
3561 5910
2262 10713
8345 6667
10435 3041
8759 5341
1064 9972
713 4666
1585 3167
4903 6491
5814 7533
342 6506
6762 7533
7717 1806
1113 5240
9348 1231
2165 4810
8931 8238
3124 1201
1100 5718
348 6342
7253 1231
4861 4782
1888 1411
6354 3123
7971 2295
1146 6946
7354 188
641 4099
4126 10426
8749 3134
6549 1378
7106 307
8544 9636
3599 5169
7336 3778
7253 8823
5497 2307
1234 9286
7968 2122
8544 9902
5390 8273
5434 6289
5276 6893
8239 2457
7746 253
2158 748
1142 1798
8390 328
9829 1221
6842 2123
2838 3267
6696 4233
7746 1400
5073 9781
10162 10544
3851 3329
2430 1657
204 391
6463 5545
2292 3797
1103 1176
3705 9903
1234 3528
5226 4622
8797 8242
7501 7945
8232 1191
5673 6220
1772 10462
3890 8963
3715 8129
7580 6224
5514 1463
9579 4183
1727 1915
8831 1886
3432 7746
10037 8854
5865 9947
4130 9806
638 365
6471 9782
6314 9395
1587 8466
1228 3645
5029 1663
2919 8508
6669 2663
8692 3075
5051 4546
6137 59
8886 1142
4643 9190
9062 1202
6602 4126
642 5810
264 1172
5948 1786
10103 3705
7979 8313
9360 1831
1215 8448
9432 1237
8527 1773
8637 8426
3369 8138
4293 3280
2213 1450
4129 5566
6152 8526
9097 7950
4098 3156
6228 6007
5929 2582
10221 1222
3917 1240
5091 3234
3908 8152
3265 1502
6726 2283
1517 8201
5566 6287
3123 1000
1176 7129
2127 2640
2438 5276
238 5545
3752 9021
1226 5012
2538 892
866 5752
9698 1231
2457 7847
5194 8699
5865 3371
9263 977
7353 4931
53 4945
2881 3123
4478 7445
121 1849
5826 2467
6340 4064
4953 5868
7916 7735
1111 3154
8886 1176
7372 9973
875 6154
7501 6673
893 3684
1347 1269
3631 1241
21 390
7656 315
1804 127
4272 6619
4101 8573
642 9932
5398 10629
3631 5277
8512 5831
8683 3419
3377 1915
908 8684
753 4419
2415 9111
7289 7249
3193 3650
5234 6154
1206 6618
9495 5976
247 3965
851 1926
1841 9513
5240 79
965 8514
1646 5062
3218 6678
9992 7918
6016 8861
6503 5276
3134 1209
2640 1181
6222 10428
1399 3134
6589 3685
7486 3955
7298 8116
727 4098
6750 3755
7074 1221
6379 3684
5252 9187
205 1526
3250 7456
9701 10149
2647 3123
357 6152
8886 478
7548 8795
9537 8834
6779 2840
1196 6599
1655 6151
6444 8886
8691 7347
6239 1386
7831 6145
8844 4127
3123 9814
4131 3072
8118 4465
3655 1194
1898 8861
8176 5434
10712 4929
8516 9120
308 10712
5740 10435
8819 8183
3193 3432
1224 10450
7055 6114
8810 8826
7129 9058
6581 10162
7329 3156
10409 10446
7858 4329
4125 3509
9926 2078
1082 9850
5093 1181
79 3269
4914 3250
3206 3749
501 3385
5929 6517
3848 1945
9084 5702
6228 7293
9967 9044
1934 10170
2302 1348
8953 7350
4333 1167
2272 3778
8684 3396
6137 10083
1509 3719
6807 5636
3906 2149
1775 6935
6007 2006
1198 3572
10097 2053
5091 2210
1226 748
8283 8409
4905 3243
4289 4332
1194 10245
23 1222
1849 348
5726 9014
9448 1144
9286 9002
8975 591
8886 3752
4517 1439
9621 8738
3569 1148
1401 5637
5282 5437
2923 4580
6923 10243
9040 3770
10462 733
5562 5792
315 2478
7352 4128
6446 9922
2920 4335
9940 2501
8826 10049
9002 7233
5370 8854
1219 3332
3791 6137
7421 9915
3508 7843
10238 10447
2585 9193
4765 8715
2010 6491
6940 2533
1176 8189
10623 4861
2545 10362
1175 4753
4861 6055
8976 7426
7744 4231
9432 7391
5787 1241
7129 8835
3539 3671
4242 3354
8075 10409
8671 960
9943 7977
2887 996
6361 9398
7830 2833
4098 1726
1231 3655
8544 7336
6490 8846
2180 6490
6616 2467
9972 7343
8056 6099
9654 1179
8991 1002
3273 5406
5515 9974
9434 10435
3801 5929
8864 9117
9193 5561
308 9418
8854 1910
9195 9607
1231 6962
4333 4498
2538 5555
4898 3752
8129 1311
912 5276
2516 1357
4776 7591
8429 273
6154 2320
8519 7129
3631 7612
8140 9124
182 563
1772 3317
2755 3204
6549 3716
1179 2648
6988 1231
264 8692
3429 1175
1921 8406
1161 308
5390 9192
3579 365
3466 9196
9916 6033
748 1237
6286 8879
1142 9802
1787 3913
9357 9707
7746 1229
9836 4173
348 2812
361 4826
3983 7488
3242 6671
1197 8621
5073 3928
465 9858
9696 7229
7444 1179
6359 7533
1632 1171
7292 8269
1491 4333
8189 5494
6548 3917
2549 1171
6998 3229
580 2468
8189 10516
8759 4233
3205 3123
8177 1176
2573 5478
3115 6154
9926 7389
5850 8823
9316 3385
10428 7336
2512 8000
7569 3590
6058 2925
6478 9368
55 1225
1172 336
5495 4573
8846 5242
3657 1334
3630 5562
9904 10626
7488 1175
7772 2609
7955 5813
2111 8826
6365 8844
2178 10549
8426 1918
2433 10464
6608 4500
5012 4861
7338 8810
741 7766
9840 3629
2082 7289
8406 4861
2999 9910
144 401
6620 1176
7750 6487
3020 3329
7770 5017
9652 908
5396 1222
7832 6793
9120 4335
820 3124
8590 8486
6489 8591
1228 3631
5239 930
3704 600
417 10409
8514 2240
326 2645
10187 7089
9782 3630
6988 7772
8440 3879
4132 8587
4070 1926
7438 5318
2341 5473
2804 596
2609 1237
3326 10245
3234 8511
126 1179
5604 3175
4019 748
2628 930
301 6549
6926 3597
3595 6758
1239 6489
8843 5080
9707 3902
8843 6
7289 5437
324 10197
4142 1206
6448 2516
8169 2206
8636 1191
5986 1181
326 8528
188 8390
6109 8448
665 6718
3374 6043
5540 2451
7249 5281
288 6356
8285 7291
7367 9915
1237 8127
58 6592
833 5570
2647 4860
7565 3193
1849 7218
10361 6392
5514 2622
7546 8132
8144 2257
1970 8426
7508 8849
1453 8174
8508 8709
8929 8056
3375 348
6369 2383
9926 2430
6414 9321
3976 1686
318 10197
8514 1849
5252 8273
2076 7658
1198 10041
8409 3715
4714 3490
9196 1555
7603 893
8056 10409
4877 6456
1668 7168
8954 985
4067 4130
2836 5398
7618 6714
5081 3630
2909 641
8517 4608
9253 595
3973 2366
3602 6504
10415 6658
642 8855
3920 3282
9910 748
7344 5545
3328 6314
8590 6548
7455 674
8882 1229
1427 9069
9398 1223
8771 7014
7623 8496
7916 3509
9532 1545
1223 5319
8349 4214
1221 1774
6686 7471
8496 4881
9423 8321
6148 5929
1241 7793
2648 1171
326 9702
3778 1238
10389 4860
1219 1179
8991 1200
2335 121
2033 2640
9959 1209
5546 4781
6301 911
640 3301
8938 7055
8448 7294
3960 357
6366 4839
6694 1896
9699 5463
1231 7034
7689 6491
9688 2822
8893 1215
1921 1874
5091 2936
6137 7368
1364 10435
4194 5545
4657 97
7657 7508
6168 4018
8709 1224
5446 5986
7378 4125
2276 1491
4076 6658
8767 594
252 5947
6219 8735
4984 4246
10043 1179
7919 9485
6316 4691
5462 1463
1236 5515
4433 5710
9002 893
6007 1179
2815 9190
10338 8312
1259 8813
365 6782
4076 3850
908 8486
10221 9193
6137 2852
4022 4719
3385 8368
124 7709
1224 8835
5353 10569
1662 9299
4848 10456
4459 2158
8056 2899
5218 8890
9649 5520
2640 4580
2640 305
2584 6343
8178 1255
1222 5545
5429 8409
2430 4860
8796 2802
4894 1684
161 4129
5708 3432
1227 2533
3716 10418
3705 3087
6608 2149
1776 5053
1084 2640
9042 8757
1175 1226
5877 3313
1206 7658
156 2356
2828 5091
5024 10670
5093 3477
8683 6394
79 1724
1238 5019
9656 1092
1929 2176
1222 5126
6053 1773
2430 1908
1698 307
3786 332
3844 1429
8630 4279
870 5545
5806 8302
6240 8102
6369 4640
1433 1231
7546 314
9552 4124
7421 3204
1171 7329
839 7736
10696 1905
2206 10299
6955 8178
3387 5178
1926 860
4161 8733
365 9588
9046 642
4888 1858
3583 2206
2866 6037
1241 8189
1787 4129
1181 7658
6360 7293
7266 5824
1379 2663
2227 2430
2127 1455
1494 448
1237 3011
7229 8274
3778 6793
268 8501
8496 10409
1240 5931
9414 9945
5563 10508
2272 3631
1237 3156
1219 8323
2299 7522
4424 8940
4213 324
5283 1225
9321 8750
8864 8759
5363 7291
7488 7623
1194 8691
5022 7501
2802 10146
6853 4912
9457 3447
1175 4297
3603 342
2360 8502
2592 1205
8452 1677
10635 10287
6168 3280
1228 8862
417 8904
7920 6268
2631 7658
3336 10333
7417 4460
3928 6766
10149 7565
3261 3032
2320 9972
3088 1504
9647 8551
6505 9636
2123 3845
4125 2276
17 7205
3015 6508
4247 3386
5975 5386
8232 8511
1403 4380
15 8755
5256 342
7849 6007
7748 1266
410 4925
8427 1463
5927 6266
156 2622
2120 9222
5163 9642
1144 4860
5206 3123
2368 4956
4693 291
3880 1775
10717 8519
3628 5544
6430 6168
9910 6592
10636 835
4900 3755
2909 2047
4357 1199
7504 1145
6122 5234
188 8804
7916 68
7603 8514
7129 3123
2428 3156
3770 7090
9664 3703
2762 7289
2022 449
9061 7286
4684 6593
1198 4826
1172 5894
4951 6209
525 4370
303 2802
4069 5026
8448 3568
7832 3120
9485 7083
10613 642
1179 6416
2592 2837
5986 9897
1199 9175
5281 9120
8717 2551
1945 337
6987 10149
302 10332
5520 7421
789 8516
3521 6372
2705 1228
3719 3193
1048 5016
9599 4214
3906 2576
10220 3333
3215 825
5093 5868
308 3534
7901 2152
2728 7261
8825 3228
10435 1786
6558 9321
836 7533
6503 3441
1840 8894
3374 1234
188 315
2091 2629
7488 3703
6016 8864
2206 8117
1197 2892
10162 1250
4361 4437
7908 1445
6379 2335
2053 6656
3280 6506
1233 669
10318 7804
4955 2640
2597 4037
6490 9129
7962 6148
8406 2771
9020 6506
3491 6359
8829 1219
4149 2534
9549 10148
1181 1364
1235 183
8232 814
155 255
6989 2763
77 6615
2888 8716
8051 9871
7072 10221
1176 10176
927 4612
8535 2177
620 5865
3124 5971
64 7488
315 6530
8368 7412
3071 5452
2053 1172
4213 1772
1102 155
760 1199
5545 7603
1089 3282
5561 4524
10029 2776
5093 3749
1548 4399
9204 5544
5269 3973
3654 1224
1239 7919
8528 9532
9343 1790
2923 9344
4280 2645
2118 8825
6811 6956
7920 10057
156 3624
8043 1191
8875 1426
7830 325
1663 5857
822 3737
8265 5973
342 216
7919 2137
9909 1597
5731 1226
892 1202
9910 2433
2977 1205
4100 7540
7186 5236
4567 4128
4898 7378
2582 5916
9851 8831
1926 7711
584 4826
8886 5929
7205 405
4157 1206
7288 9669
10624 3583
2640 4182
7750 10533
3123 9299
8759 3839
2892 3414
9021 3419
681 232
324 8406
5724 8894
6623 1202
3088 118
1222 8260
6021 5514
3778 8793
2155 3151
9972 1230
6824 5514
908 1095
4064 334
7055 3315
1240 4214
523 8913
3653 4850
7488 9569
2647 7129
6119 8009
2509 6533
8817 7293
8011 10426
8189 4974
1172 843
9894 5386
2123 2815
3792 4441
5929 2543
5637 7065
5472 3911
3913 7844
4118 5966
1147 6314
4127 3374
1764 4666
6145 2543
2430 4710
5637 8242
9120 6139
492 4260
2319 9844
2053 436
2217 2284
2647 134
5116 5911
133 8201
3398 9289
7535 2547
3908 10047
1179 4656
7065 6490
10397 8551
858 8486
7689 6219
1068 5754
7486 5091
1426 303
1606 8056
5028 5190
6016 8543
7083 748
8368 5951
844 6057
1223 6209
3705 2593
6154 3423
5526 1269
1491 3768
478 2640
7506 4123
3864 2774
5024 5562
5198 7156
3908 1921
1229 8264
9194 618
910 1199
6698 7623
4933 6361
5030 9087
2594 5973
8625 1651
2137 8825
1615 1226
8264 156
7689 10643
7603 6167
135 5990
5287 1063
4571 2368
2573 7550
7746 1199
2900 6007
6044 10009
9870 9706
9210 156
9851 8830
5545 1233
9320 10334
38 6507
6340 1167
1197 9782
8500 8830
3850 4329
1427 7223
8472 4123
8826 9986
6713 7920
5544 4938
3747 5326
9467 4893
1196 6851
1148 908
3602 6834
6618 4024
9125 3193
2227 1075
2815 4350
6945 4781
10623 7287
9647 2342
2645 10435
8499 2360
5258 5408
621 1225
7264 5792
6264 6542
2928 3138
9517 3913
4202 7445
6592 8056
6219 9018
6506 3091
9189 3908
4776 1798
8845 6007
144 5498
8733 6999
638 5951
9868 1977
3719 1240
2708 1175
1229 1200
10220 6673
3864 2332
280 1200
1334 3561
10544 8845
7591 1849
3154 2387
156 150
10146 977
8353 10334
5218 2276
6923 1192
7658 5881
10485 6359
10102 619
503 2647
308 3489
47 5865
4352 7421
10428 9927
2206 2169
6182 127
1424 977
9673 8988
1926 4070
5561 3913
7169 3419
10227 5753
10712 5034
6369 4952
183 7246
4130 8515
3331 5878
5073 1240
8350 1192
8779 6008
1625 3829
8813 5514
7470 5281
7286 3154
2301 10657
1778 6154
7643 6620
325 3546
3631 371
2640 2923
1234 4629
2206 6793
8056 963
6341 6490
9046 3208
10303 1615
8843 1095
8976 1192
4232 6296
7803 2155
8777 1197
10435 4868
9346 637
2609 3329
3205 8408
336 2120
1843 8517
1855 4600
2759 5374
3044 8517
6120 9042
2924 348
2296 5053
10428 6570
6015 836
8527 2158
10485 1270
2276 1254
10418 8321
1171 5831
7770 2776
4070 5859
3414 10428
1240 9673
1863 3242
9621 5257
1238 6987
8189 1608
7286 7685
7562 1844
3926 2126
10148 7229
3125 8845
4952 5396
7770 9219
1237 3117
6507 478
1509 4129
5870 993
9652 8096
155 5855
10278 342
3115 1215
1428 5306
2213 6789
6490 6369
1181 280
1231 1227
3600 3351
6051 9660
9357 4215
8763 2871
8797 5566
8516 6829
8361 3991
7779 4392
6289 1176
4125 760
5563 8488
1271 1898
3608 1228
858 1228
8409 3578
2384 2270
8273 8552
2380 4297
5986 8189
2507 6056
6285 8991
8350 5590
8881 2640
6963 1790
1391 1156
1910 406
348 3956
5341 4568
2346 5437
2305 253
667 951
8831 8138
995 2952
6918 5831
4887 9650
2812 1443
6365 2804
4332 7088
892 1205
7088 1111
8373 7686
761 1439
2033 10221
4898 3631
10053 5390
4402 6785
4657 2882
7083 5371
8238 6491
7037 8486
6135 8844
1517 8891
5385 1219
9895 185
224 1240
4900 4036
8110 7014
7819 322
8134 2776
1181 6542
10186 1236
9079 7182
8752 3353
1176 836
9875 3418
2708 1221
1452 8709
3541 3489
9588 5514
6507 8508
7533 1334
1989 8709
2640 1979
6135 1069
1093 8202
6940 315
1340 10149
9140 9655
8406 5561
2478 3591
8810 512
6199 1772
6542 320
8349 4487
7309 3314
2730 6361
5091 2869
9240 6558
6491 6148
1840 5425
1179 4098
3124 8522
2509 2272
8285 10698
4898 5831
9058 9908
6360 6504
1734 10037
2360 7584
1847 2865
2929 3838
7580 3438
10115 1225
1786 2692
8410 4126
1206 4672
10447 892
892 1223
4582 8831
7421 1233
2537 1942
4149 4776
1330 6016
10101 9190
7488 2152
8075 9900
4125 308
6940 4436
6430 9031
3642 8761
619 2147
1129 2337
2907 1223
8409 3732
7808 7246
8810 10220
5081 8447
727 5306
967 10185
8272 1172
761 6351
1148 7656
71 1223
2815 326
8741 8690
3489 6491
9866 3704
5056 156
709 1241
1901 5226
7486 1229
8392 1229
8759 8835
4018 7770
5951 8515
3156 8749
3490 638
1463 1224
6897 8139
2395 7543
5250 1162
4898 9815
6570 6940
1849 4125
8139 3260
3385 10452
6658 3690
3963 2594
4035 2512
1915 10570
253 4697
172 8781
8238 5545
6240 3704
9696 300
4128 1214
8957 3911
2534 3993
8178 5514
9651 2053
1231 7971
4046 963
5546 10623
357 9450
7735 2512
2909 5898
1191 782
10191 6016
4826 3789
1749 2033
1535 4998
4128 4908
2573 9880
3417 10570
1171 6361
7421 3737
5562 1929
4243 1095
7736 8512
8048 2267
3468 4926
8432 1223
3025 8796
7338 10435
6036 5063
3151 2982
6801 4761
872 2906
2279 5939
3204 8829
3087 5562
9363 1491
6038 8299
2640 10281
1757 155
2225 389
6139 8590
3545 6158
8426 5012
320 6137
4077 7750
6981 7251
1842 3117
638 1236
2471 334
6623 3193
641 9937
460 8823
6366 3654
4903 8823
2900 5051
3414 4677
1219 3894
3677 660
7036 1225
10724 7612
10286 478
1722 415
7674 1209
10389 7832
5257 1718
7365 7368
2866 7772
6369 5563
8135 7670
3705 315
1954 1215
8620 726
2332 3123
6825 322
6359 1455
8849 9918
10389 1197
9696 1197
8120 1322
3269 5912
582 6589
9655 8232
1224 4861
9658 3792
1208 8143
8891 2122
2110 8986
852 1722
4293 10220
10681 898
1681 6793
2822 4871
156 8304
835 5840
1237 2364
6421 8392
7294 1849
5515 1311
2804 4128
2904 1827
5460 6103
4018 6646
722 8508
1223 8056
637 1084
2695 8390
1171 2840
3355 7557
1826 10702
9008 8426
3666 6372
79 6057
8708 8252
7042 8512
3489 9040
1835 1191
5277 6620
3878 7804
3844 1732
2774 9322
2267 8280
5073 1226
9597 8819
1215 3777
8459 7313
6368 2648
8427 5169
3700 3850
5969 6895
5545 8824
6540 3621
8621 1238
2592 2418
1842 7201
4029 4657
6366 7496
5939 5951
10435 5487
4826 2835
4971 6277
8090 1898
8135 4146
1927 9851
10525 3606
6059 5545
7743 4983
21 4333
10055 7986
8377 7445
2647 1179
9299 10712
8611 5849
1240 1176
2648 9697
3521 4874
1071 2755
3193 4861
1178 7075
9469 322
6031 3956
5016 585
706 5463
8486 2760
2994 7491
7339 3703
7286 8409
2828 7832
4832 5545
1237 7495
6783 9820
8129 6160
8632 3012
4182 7292
1427 6784
748 7065
6472 8152
1926 4231
9604 8544
5768 8174
7292 6430
4516 1172
2337 2577
9810 9686
7893 8148
6945 3167
5831 2956
1517 2206
1845 1624
2014 3908
3670 2006
7289 3848
5259 7819
2923 10303
5953 6518
3396 297
5166 2322
4213 3544
1116 4195
9974 2053
7804 9972
930 8308
1194 10389
10698 7286
4148 5073
1430 7339
5276 7551
8849 9209
8308 7658
1372 4343
2276 1063
5545 748
3228 7557
6490 4434
3788 4330
2968 3474
638 6491
623 6988
5379 2136
9546 9435
5081 5586
9467 8093
1623 3688
4542 357
8568 6368
9873 8522
10435 6793
9370 7636
1426 2815
308 470
347 1828
7188 8733
1228 4952
1861 5028
1194 8828
6783 1453
2956 3684
3136 3070
1142 6782
1206 1171
7825 3655
10243 1670
10657 3636
1282 2380
893 4898
2421 1179
4148 333
4213 3529
1228 6280
5736 8825
3907 8544
3444 5844
5515 9039
3703 8610
8835 8860
1225 6617
7972 120
1176 3704
9974 4613
612 8491
724 7646
2919 2648
7292 855
7088 6873
7788 2123
3655 2679
9848 1224
8866 2305
10717 9974
1194 7801
9222 1223
309 8804
3908 1227
10717 4734
3184 7557
6227 6619
1554 9698
6168 1179
3704 1291
9547 8496
8002 5972
6987 8486
5733 8183
8692 3208
7055 8714
7355 2053
183 2501
3655 1799
8368 5067
8426 1198
3878 7903
5897 2730
1234 3531
8447 2013
1307 1145
1544 9571
8749 3151
6515 1229
619 10446
6227 7289
8273 23
8861 8621
4127 3123
5498 7726
5062 3600
1238 7902
8881 710
2920 7023
10159 10719
3189 325
3243 7336
9534 10098
5515 9384
3193 173
5951 8845
6489 4656
449 2506
6524 2906
1206 8174
3091 4905
77 1515
3303 9451
7849 1196
6168 4959
3355 10570
7506 8551
7806 10428
3030 478
1857 1084
8811 3877
10449 10635
7828 1189
6956 1241
6447 1171
3072 6732
6036 10397
10399 2640
1430 4702
6137 8843
9526 1839
3214 9902
1214 4942
3209 1799
4332 8796
5520 3156
348 3136
9362 6107
4709 716
7181 74
257 5181
7643 5045
2628 8790
8189 3720
6529 4824
7846 852
8426 7560
6923 3204
524 1221
406 5951
8120 6490
3089 6229
2131 3072
9919 6869
754 3072
9128 7920
4679 7508
8035 1228
708 9200
1337 3452
2164 334
3639 5019
7581 1679
9539 3240
9320 859
3877 9395
1849 3715
4018 3645
6379 7082
3768 2033
4567 5281
7570 4860
336 1739
1095 2150
6054 7222
1672 1221
2467 5636
9010 8624
9135 4002
9663 7623
2774 2730
5948 6160
10232 2332
1632 7603
1331 396
1728 7251
1230 5105
2776 3206
2210 8129
9076 10134
7127 1223
6119 7539
4925 9348
7744 8267
8684 4129
6007 5830
4183 6958
1229 1224
6491 9462
10212 8445
3385 5437
8238 5218
10074 3715
9401 7292
1506 7920
4813 10613
9175 1455
8458 177
8844 1234
5398 5880
6016 8844
7286 156
954 1181
4900 1544
3280 5771
9588 9609
1111 6513
2629 3091
9782 405
4125 5563
2281 6239
8902 2538
8711 4546
1701 1926
672 879
4425 3023
2580 2802
6896 1636
8459 1235
1222 6646
10513 5276
9115 9927
1724 4617
7294 1790
9910 1599
6016 4246
8692 8138
1671 5636
220 4130
9286 326
8846 1011
2772 7643
9621 5429
9320 6360
7129 3182
3193 1192
10333 5865
9650 9825
8883 6549
9782 7300
9928 2827
8551 5318
7129 4156
8858 5606
2108 8409
8409 8855
1799 1227
8682 9200
5826 2728
1191 8440
2573 6286
3778 263
4716 599
9014 7280
5020 347
8827 6361
2757 4182
5093 1171
10717 5427
3654 4522
6905 10221
3777 5226
5520 303
1811 10098
10533 9046
2433 4884
8261 3631
8511 2628
5408 10707
3490 9876
324 8981
9435 5357
7770 9752
10303 4826
1757 6603
8232 906
7055 7557
683 7229
8505 1197
6793 1425
5073 181
403 4127
2319 6452
845 1194
1229 3556
3194 9859
3151 3885
10037 10409
637 1198
9504 7895
4026 8409
8299 2529
314 3814
6701 8861
6489 5487
892 2064
9993 322
7522 6532
6705 3693
6164 6234
4459 7803
3845 6824
85 8684
1485 3775
2866 10162
7377 8075
3667 4076
1199 325
2421 8759
5346 75
4862 8720
638 5515
8737 4495
1222 2544
8931 1786
172 9773
8871 3156
1162 1082
5446 406
1237 5813
3124 10435
7642 6783
2291 3229
8056 185
9631 5515
3754 9088
4937 9560
79 5363
5690 8014
9192 5093
4172 3367
9846 348
3208 4883
1390 4567
3432 2033
9227 10435
4797 5396
3280 334
9910 4247
2899 4902
318 7090
8172 5951
7807 4248
155 4370
1206 1093
8501 1463
2919 6793
9876 10086
5514 1199
9526 8090
8825 10194
7292 2221
2409 4846
8843 1191
8683 8075
9484 2253
7508 1914
23 9982
8553 4125
4776 9653
8518 2166
1229 8516
113 347
8441 1221
6183 7044
1091 2946
10376 7312
3123 8528
5010 4126
6696 1836
4125 3904
8006 9820
660 45
1428 7746
185 1444
9063 7612
7506 5563
7028 3644
2478 1238
3602 3432
1209 8030
10147 9288
7743 858
3138 1238
4001 3851
3906 4129
4474 2137
9196 1849
6135 4789
4330 1673
4297 7488
3908 2567
4385 8129
748 704
5859 5514
6971 7635
127 6135
1463 4070
6145 4331
9363 336
7421 1970
5515 4124
315 6036
8691 5514
2276 692
308 1219
1879 6228
8970 10626
7353 7623
7508 6739
8890 1791
324 3963
2647 3992
4289 9526
2550 4330
10613 1191
1430 3845
8849 9307
1561 5786
5276 4127
3441 3560
9002 10299
1253 6686
7533 1365
6491 2663
2299 4076
8139 9401
6940 8534
1227 7250
3474 9175
760 320
5389 2262
4174 2937
638 9532
3599 9910
6137 3765
170 10544
6042 4602
4860 8137
7336 2030
10220 5831
7277 9767
3136 1915
8553 3206
1269 5566
334 822
5514 2408
3208 7107
10084 7832
3747 280
4903 1237
6137 2113
336 3280
256 6267
703 4139
6055 156
342 10707
9185 7483
754 2457
297 3038
6730 9719
2689 1237
1202 641
3290 2776
682 491
2659 1241
3538 7421
6085 2419
2588 3705
1194 8891
8883 7603
8508 7083
2237 10395
3822 3280
9395 315
6469 1631
1772 762
2493 4952
3228 4974
4425 348
4414 7489
7920 9870
7129 9318
3576 3822
2064 6619
1565 7339
2475 9926
2118 4776
2398 1241
325 2516
2866 2923
2157 4851
307 5881
3655 1237
5515 836
8889 7455
789 1240
1181 1773
6503 619
8117 9210
4826 2622
2602 5281
7654 325
5904 638
1175 9574
6392 1334
6055 7339
1176 5925
9652 457
8454 8137
3233 10207
8683 7736
1908 5545
8749 2336
2457 2210
3243 637
8406 4098
449 417
6491 1791
1197 2899
3870 416
845 3571
8189 1882
1275 2776
8835 10106
662 7891
1654 8691
242 3533
7768 5929
1491 1787
3090 23
10201 5494
9317 3026
7758 317
1224 2240
1202 6489
7328 1176
9499 10433
1821 5392
4861 8893
8929 10173
4331 3208
826 3194
7371 2774
7293 1235
4692 4076
7286 2828
3544 10252
1002 1588
7283 318
9526 6145
3193 317
10181 10724
7285 407
2158 7916
520 2507
1612 1624
8749 3262
1756 3996
4952 1787
2882 4128
2276 6573
3147 9120
5695 5855
9506 5517
6803 9502
6354 1215
4887 6351
8120 155
5233 5284
5243 4623
4735 4572
1225 8426
7633 8577
3583 1241
3023 3331
6159 1205
10336 1429
1197 8991
5494 8129
3301 8829
9650 4076
8858 2976
8368 1291
1233 931
4498 7746
4522 5193
2581 8610
7216 6234
7329 4129
7129 4673
3331 1172
491 8892
8894 4215
6142 1561
7103 1226
7743 1790
134 2465
2048 1491
2582 4861
8138 6286
8949 6372
8134 1773
9796 213
1227 600
8486 3047
10275 5899
1193 5341
2502 9526
4249 5636
9696 6029
8861 437
3782 6406
2158 9320
8834 1237
652 8879
7929 7068
253 1179
6899 8496
1278 10717
9858 6016
8426 4070
3878 1241
241 8835
3123 892
5218 1565
8544 9224
789 8056
325 2162
8056 7746
6696 7768
8502 8584
1312 4572
3206 9338
7293 7658
7250 8591
1428 6535
1235 7484
5929 9014
10274 7388
4148 10698
5881 1882
8056 9299
1176 7307
6621 1202
1761 2302
9460 1773
4359 7967
649 6000
6973 2987
2320 4248
3256 7750
2774 3346
4457 5396
2210 6937
3447 326
10362 6491
2730 9778
10123 8823
6508 2985
6226 8075
7291 1181
6537 6570
4098 6723
5389 8324
7291 10607
9848 8574
8709 7294
1737 1215
9696 5240
1799 4553
10429 2024
6920 5494
10435 10322
1171 5016
6135 4861
308 907
7421 3267
8056 5525
1181 5871
4385 3205
3666 8426
8075 9957
4070 276
7289 6793
7546 7291
8891 9998
3630 9021
2678 6007
4861 3921
1209 8249
6701 4703
9787 2797
2720 7246
8426 4738
1181 3293
332 6148
1219 1849
7643 7623
7295 9696
596 1909
6148 7658
5545 9324
892 2340
8845 9172
6490 326
2827 1219
10203 7848
3387 2033
1441 2640
4289 5859
6491 9435
4559 6135
10507 7089
845 6549
9070 9532
556 7750
3746 6232
4172 1215
3865 3911
1662 4546
10197 7751
982 4085
7731 9918
3375 6038
989 8406
9782 7445
9948 6784
1903 342
2813 3125
3012 9654
600 4123
9597 4406
5494 2045
10126 6840
7229 3749
6608 1452
5545 9651
1241 6047
9912 7791
8811 2648
7291 152
4148 2020
4912 4985
5831 8515
3244 10209
6056 7612
8189 3634
1835 10625
10553 1018
2292 8139
6361 8860
2648 280
8954 1897
8746 9569
3529 5398
1144 10384
4125 2336
8545 8139
8871 1234
9362 8514
8991 3988
5955 10149
1309 8502
6351 355
2319 357
9363 5437
1274 3163
3636 3446
3301 7089
6286 2715
8825 7488
3791 1113
7916 2815
473 9530
2310 4598
7746 4155
5714 6891
7277 1693
2816 8409
144 284
2338 8844
1362 999
10724 1194
7501 8137
3121 4076
9588 5399
6987 4124
1226 3151
10199 3956
2261 3792
1172 8508
845 4380
5010 7025
3598 4243
8810 4276
10422 3908
4078 1561
1624 8406
10426 7291
9100 10135
7916 8759
689 2647
23 822
334 10529
4861 8147
4565 8511
10001 10044
7478 8551
6092 9327
10217 1543
2935 3138
10435 10633
7353 7291
5566 5338
253 641
6620 3619
6239 5114
8189 5708
5245 7339
9876 8802
1045 1223
1334 10435
308 7586
6875 6525
472 324
1926 7855
9207 2700
6360 5034
9927 4838
2319 6952
4952 6276
3151 9711
7770 9605
7291 8426
9521 10555
1209 8409
6549 4643
7216 10456
9537 2550
7229 8201
3882 9299
8120 9321
6423 2774
7421 9351
9101 1142
4882 8129
8368 3020
9129 1200
8426 156
1936 6549
2307 8551
326 9322
8690 2813
6040 3491
666 2574
10646 2267
7797 6008
6508 3678
7489 3193
2081 7014
10415 5010
8864 10686
1990 8812
1205 10367
1004 6935
3583 5459
77 8759
5022 7658
2576 9606
2538 7320
2010 766
1222 8517
3764 6739
10131 2882
1921 7565
8831 1172
2266 9316
816 638
7190 7916
2158 1235
3228 10625
10084 2691
3631 1200
1786 6320
8904 5566
8858 719
9908 3263
5503 1170
4677 1237
10435 3280
8120 8382
10429 10293
7423 8733
1928 1561
5012 3331
6333 5414
1227 977
8892 10116
1271 4703
7603 9284
4943 6327
71 7612
1719 2628
1590 9046
348 2319
9395 7612
10197 1172
1181 7230
852 7915
7218 1943
4458 8035
1053 584
4763 8619
10660 6686
8733 8877
326 6570
5474 7489
8502 4974
5059 1915
8989 7656
2804 9972
6793 8088
315 1993
5561 4183
724 3241
1728 3794
6348 3151
3848 10435
9897 4861
6469 9926
7501 1214
1448 2276
830 4813
9395 3138
641 8139
4078 4925
9062 6134
9519 6112
203 2099
134 5831
8835 1612
101 6152
7367 10264
8139 8134
8238 7916
7968 6148
4070 5924
2797 8142
1426 7129
74 1901
251 1269
8619 6702
8903 6225
7277 691
7849 1849
2260 7293
6423 2122
23 3262
3749 7522
8835 3263
3716 2421
9972 1219
960 4702
8201 4446
93 9019
478 7129
9120 1191
641 2383
1181 908
7569 10111
5318 5723
2663 5067
6529 8392
7200 10368
3242 3092
3402 8810
8189 4125
5566 478
347 914
577 5945
4652 5544
944 8056
3908 5566
7090 5894
278 6891
3153 9856
652 760
10181 10456
1441 9520
6 3240
5562 9869
1229 2056
1197 8467
7920 6694
7229 6490
2301 3323
317 3490
6154 1123
7017 1538
4939 6683
8519 1221
2176 2570
1070 7599
10456 1063
3622 7643
1075 8587
2537 10397
6832 8713
4078 3197
1882 9919
1198 9877
4617 7129
4129 8864
5059 1228
1171 5460
6306 1197
3792 3684
4334 4297
4516 931
3474 5872
7216 10197
6208 2538
1926 7445
10488 6360
1179 8506
1199 7286
1455 1172
6016 6649
2273 3029
10397 4933
5042 5283
6589 1930
3329 9957
5463 6339
6306 6923
3929 2923
3473 8886
9526 6714
2276 5239
8517 2273
7489 7014
9554 7229
10209 6618
5849 6573
10043 7659
7804 10083
8142 8584
1086 1224
1910 7157
3273 2569
186 4128
8511 4522
8409 6549
79 8389
1240 6655
1672 2632
4067 6508
8506 120
428 6529
718 6952
5276 8797
5445 10197
7178 1495
8486 2319
2504 3836
787 2152
5494 6987
5515 9667
1209 8223
1065 4508
1977 2331
9018 5545
273 8496
7325 5031
6057 1673
3954 2428
1191 4688
1427 2176
1231 7780
1192 5514
1179 3234
8269 1205
4903 5951
5396 9910
10438 6033
3432 1230
6987 7743
8447 6831
1926 1209
8091 7546
4937 3992
1176 1273
8137 9297
1342 2706
1152 1572
8503 1334
7297 2826
9171 2218
5859 7506
3385 7853
183 748
6723 1229
5928 9046
1181 6989
5281 3956
9289 1926
5184 5566
1352 7289
8812 10387
9796 5948
1192 2610
1200 1226
1426 7744
4359 10428
7603 2774
8174 6683
6056 405
2276 1171
8604 7508
9818 7134
1175 3798
7038 8684
1849 1849
2700 4866
9916 7506
9665 9484
1453 7611
41 10359
449 9506
4418 10162
2513 3619
3447 7603
466 7214
3844 9502
6361 5520
5986 7488
77 10074
9248 10694
8636 7292
1225 2457
2663 5331
1455 3716
2276 4905
3544 2120
970 3596
8577 7088
9064 10162
10698 5276
1171 2588
2214 8406
9098 1224
3539 2900
996 6168
3507 8426
1491 8871
1849 2572
7736 6955
302 4077
789 2904
1453 6033
7508 2140
8368 9423
7292 7294
5969 10362
1222 1921
6365 8991
3240 7011
2319 7286
2298 8823
641 4633
3072 5486
6145 2276
3154 8593
4123 10606
4446 322
5831 3344
6507 4679
8017 3267
8368 4125
9347 342
6793 7538
3535 3848
3991 4213
9579 308
4690 458
1383 1517
293 6671
3150 2720
9120 2279
4128 10430
9317 1181
4514 9204
1227 6011
9902 3280
2018 320
6490 7218
1819 6360
675 2155
6396 4859
4898 3654
9087 6894
8127 1172
4957 8076
10162 2846
6661 8829
2517 1202
1197 2589
90 4620
7594 9039
5514 7658
835 6620
5021 8368
315 1225
4952 9040
7177 6726
8138 2640
7218 3165
8574 1226
79 7329
6366 5460
2218 3267
8093 10397
1179 8816
8795 4287
953 7837
7421 1206
6424 1015
1181 1240
4326 7331
8891 8137
864 9574
7508 7486
5544 641
8075 2804
2840 10513
6784 4112
5939 1229
1172 6507
2241 9320
9223 7735
178 1106
10426 2847
1737 2537
928 5505
2240 6039
2774 2342
9448 1430
1325 7250
5815 5561
2343 402
4125 6949
6286 1229
1426 8619
7627 5520
10304 1191
8892 3124
7623 6007
321 7329
9054 2640
6277 760
7496 1223
7218 1222
6040 7354
183 6958
6489 3339
1172 1582
4823 1187
2154 3125
8866 6278
4940 10221
928 1915
3423 3205
1624 7445
7486 8488
9195 6930
9910 7247
5751 1223
5217 2156
6286 1200
8269 8178
10173 7293
9669 4765
2147 2134
314 3346
1230 5251
3346 3761
2247 7897
9493 3970
3398 9517
3578 1172
2467 2221
8508 4070
6168 3851
1553 8449
1176 1171
4087 3113
10362 1081
7715 7716
570 4995
6540 308
7129 352
8351 434
7748 7501
9927 2592
5545 3491
2730 5545
1787 8850
5086 5971
2640 5581
9871 3322
9214 315
4963 2338
390 3538
1192 5566
2137 3015
6036 4841
5688 9535
5257 9526
3206 6384
1197 9972
836 1786
5975 5521
8293 2537
8242 3371
6793 641
5772 4898
325 1222
346 7942
7339 8835
4521 6119
9242 7546
8891 5854
4459 6007
1223 8486
2467 2168
3209 2802
7289 1556
2267 8522
4183 6490
2427 3191
4655 836
2344 1199
3419 10166
303 10097
243 8891
7291 6372
1214 6137
8709 3704
3150 6549
3023 5947
10545 4446
8306 5292
7581 8368
9424 8559
7286 2842
8426 8802
8308 337
1237 326
7292 5487
3058 5234
4129 6081
1822 6987
1168 7290
595 173
6491 7489
3845 3282
2457 4069
7746 9124
5709 8709
3547 1093
1786 4293
6134 320
2653 1198
8542 7293
4021 4098
7445 574
9970 4566
2544 3254
9955 7248
1234 5831
682 7286
1240 1379
8483 9591
9653 1773
7241 9209
325 4861
2098 3576
919 5830
5395 3280
1228 4380
5062 4645
9717 7766
8913 10555
3447 302
3432 4196
3579 10371
1144 6135
8818 167
1171 6619
10426 5001
7748 10435
789 1739
1231 2122
2730 1093
3566 1181
852 929
5561 6491
4294 9876
8242 5233
8472 8607
2774 4114
2319 8892
9002 6117
5849 7033
892 21
5746 8843
1176 7750
1226 10428
5951 6923
8454 5885
2524 10220
9357 1898
8353 2137
9418 247
9756 3898
9316 10080
8420 9174
2602 6145
9547 8478
1466 4468
5304 5892
2147 3897
8941 9526
4642 7603
2365 10420
1313 7904
5514 3084
5951 4324
7603 2824
9387 1234
7381 8426
2223 6117
7230 156
3608 2047
3181 7656
8247 417
8508 1051
4842 164
2990 6265
10142 1222
5039 6937
1215 348
3262 2663
10720 8090
8845 5849
6289 10640
3826 1209
8056 3679
1373 3749
1410 5894
8273 2694
9265 4679
365 8624
7215 893
2837 4125
5951 5637
2605 9120
406 5062
1175 8177
8810 7294
1179 5922
6525 9974
6988 9250
2493 2049
3167 9526
7580 9526
2877 2804
3878 2305
1209 10333
1309 8488
7216 8811
77 463
4081 325
10641 10413
1179 6987
8522 2774
3703 5752
7773 2467
9352 10450
8741 5240
7766 2127
9619 8183
4076 74
630 307
1221 9128
4860 9876
8169 6239
1223 4694
3778 8238
1063 3414
9540 1926
4063 641
5052 8813
4127 845
4898 3124
267 8797
3298 8811
2501 223
2373 8137
5951 7725
1237 8625
9650 8749
4215 6139
7056 2803
1550 9286
1791 9927
4617 8195
8796 10552
2533 6530
3464 4572
7392 4069
342 10544
7347 892
9320 7850
6542 5929
5487 2509
3386 89
5389 2120
5831 8321
1081 6137
5081 5386
4385 9916
41 10449
6768 8917
10450 2276
7795 1926
8890 5403
7593 2137
5358 3282
6369 7533
6676 1181
4079 8138
4952 7882
5398 161
7685 4067
147 10149
6152 8861
3280 10568
3840 8432
1579 8351
9919 2874
1064 641
7293 1172
6923 1715
2280 4125
8273 8634
2053 5472
5385 2029
6793 334
982 6793
6228 2053
3204 9284
1200 7065
2225 8321
4900 1649
6946 5195
1376 4781
8426 2457
7574 822
8991 1621
8558 4125
4436 3022
478 9812
8368 3418
365 4129
7339 4016
9924 3715
1440 5299
8137 7246
8819 2380
2152 308
3633 10701
9973 6657
6490 5813
2147 1179
4366 1517
1945 7806
1926 1223
302 5895
8390 9947
1455 6034
6168 7851
2771 8551
1324 2881
1572 435
6618 144
2240 2848
8795 2832
9120 3158
9390 1647
1181 3437
9331 4437
6619 5908
636 6573
6467 3667
5201 3851
1899 5868
2545 6345
5073 2648
4861 4862
9895 325
2154 1799
320 5281
3390 3189
1354 5514
317 6444
1171 8625
1231 7657
2517 6256
2551 5365
3704 2178
315 1836
2226 4214
1227 3668
5240 5437
7025 3156
9858 7828
3882 7488
8621 9526
1428 3205
9214 8849
4077 9519
6789 1455
6541 9120
6793 4108
7588 5306
10318 3185
8351 10356
6277 9893
9895 8502
4642 1273
1053 3530
9696 914
5033 949
878 7336
4183 3151
1545 347
1517 2698
10431 3280
10232 5218
1179 681
2895 1849
1143 5636
4571 1171
2719 5545
3417 1842
7426 1194
9636 2049
2273 6835
3616 10636
127 5544
6037 8426
5831 6369
8893 4069
3970 1095
10011 3851
10195 6853
8828 8189
5293 9526
10051 324
1849 4207
6895 8151
5917 5317
4702 4739
10529 2826
3267 317
2920 5813
1861 1223
2991 6369
675 4078
8791 6084
5127 8135
1563 6937
7252 7387
433 10662
9999 3010
8409 1198
1226 9710
1429 748
5545 5830
8174 8577
6653 4289
8321 3509
587 8056
10181 10452
10623 319
5218 1206
1222 3402
4297 9503
8610 282
7992 9824
6145 1517
6278 7658
1179 8496
9910 1230
8796 6135
4704 7656
671 4294
8551 2704
2155 7445
2430 4860
2609 6490
10544 331
6616 7859
3583 3417
6620 1571
3123 2575
4018 7491
8702 8990
3730 7504
5276 2899
1227 8431
3193 4123
4069 1206
3756 4810
10239 4049
6350 3716
8552 10553
9200 3539
8020 9989
6037 6055
1874 1206
2047 9579
3338 318
1225 8637
6007 8129
7972 6360
9927 641
3576 4045
1229 1225
2156 1227
9434 9501
2298 2276
7900 8011
596 8075
6308 6145
5694 8750
8797 6983
3234 6239
7486 940
266 8915
2167 8784
3205 8140
8096 3234
4059 8457
7916 748
10717 3387
4763 79
1099 9717
9508 8641
1179 10116
7681 1215
6265 6435
9313 6392
6570 6932
7044 9089
8631 1079
10438 7603
5515 6542
8866 2267
5563 7496
4781 650
1241 2802
8551 4722
1172 4126
9848 7129
7770 3792
7750 1544
4803 6139
59 4622
2609 9246
7075 4763
3092 9636
9288 3336
3898 8075
318 7439
1791 5357
4063 9654
21 7650
3262 10556
3474 4826
1237 1478
9820 6504
2256 7229
7345 641
3166 7591
1370 1171
3620 619
3414 1211
326 5091
318 4709
6154 6618
6265 1786
5520 346
8733 3684
1114 2688
2831 4059
1614 4127
1554 308
6962 8923
5929 9244
10333 9517
5637 9320
2640 3169
2011 7249
2078 8825
2405 8448
8585 7389
10435 8139
2837 7291
7182 9011
8127 10299
1223 3205
1827 5881
3528 2282
3866 3716
8075 6354
6287 9723
2923 836
6548 5281
4714 7445
2640 4786
1234 7914
3631 6008
781 5179
5298 6490
3124 1196
7229 1238
1624 7920
4077 582
9200 1116
9299 1206
8147 5341
3282 1053
5446 4929
1171 3886
2064 8845
9194 7253
7315 10544
2516 6548
6007 9251
1042 7266
1429 9621
10303 7486
6449 8829
8849 1238
8527 4810
4098 317
1175 8522
1205 5951
6504 9508
410 1176
5562 6016
156 1814
7569 7291
1179 7809
5385 5430
8835 3114
9520 8149
6148 3508
6475 8692
1494 1172
1074 5093
4622 8610
2134 2827
5040 1426
8412 7289
5493 7017
9435 9609
390 1452
1229 4067
3848 4763
5040 10356
8736 1238
2700 9322
111 8920
820 9717
7293 3437
752 1491
3738 9239
64 5062
9115 3669
7413 8056
2078 261
2568 1238
1223 8189
273 7250
6699 1334
8860 4924
3655 2140
5511 5052
1235 5302
4573 1109
1241 993
5276 10668
7656 2588
2018 8858
2774 10064
10221 1238
8505 8527
2415 6137
12 4965
3232 525
10333 1144
334 3149
2172 1194
2125 7594
2276 10696
1494 4083
2569 7261
13 2123
10438 4854
315 1234
3434 8953
1494 3172
3792 10337
8406 10135
4123 9519
8454 5563
5081 9763
10611 3244
8432 3204
3263 2254
5929 10334
6427 4093
3204 1229
10435 6314
3167 1176
2253 9579
8834 7411
1122 7488
3151 10544
1237 307
7920 9649
5396 2812
10266 136
6014 8991
8232 1226
835 6896
1233 6016
5929 5904
8823 941
8141 3821
5010 3877
8741 4627
8362 878
8035 6955
8991 6014
120 7557
7286 1225
8585 9069
8468 3310
928 5472
5023 1786
1231 6359
8147 8625
9435 6145
10086 351
2648 1235
5825 3791
8843 6410
6359 7533
5850 8823
4949 6007
9551 10391
1509 824
3703 8426
1198 6692
8075 2112
4629 2827
7763 9288
1071 9434
1175 186
1269 7991
10429 9828
8486 1674
9944 10318
1226 6840
325 10426
10053 2219
6154 667
7294 2409
5494 5234
2569 6549
4076 7748
1772 5545
2493 8201
8506 7129
3282 845
4130 10063
2120 6266
4679 8353
6314 10570
8137 6007
9120 7657
5433 175
8592 3241
2537 3496
405 2298
8273 7218
8018 1226
5420 1241
845 3129
1412 3044
4919 965
836 10544
6589 1849
8828 3208
8350 7627
371 4843
908 4795
954 8830
8826 1113
1800 5951
5991 9841
3427 7910
6137 8672
7129 9053
4067 1179
330 6638
9653 1192
2538 6306
3134 8169
8432 10428
2120 1790
2086 8140
2846 7520
515 41
10480 2121
260 6057
4459 1175
1113 342
8350 2338
4078 3204
9848 10132
9571 5911
318 4269
3583 7533
4707 3038
348 7982
5702 6260
308 1014
8516 1858
8056 7806
10009 6168
4471 6717
6503 1200
1495 641
1840 1234
9670 6873
1774 8517
1918 1915
4281 8350
8506 2756
9014 9957
226 3944
8821 8849
6359 8285
9930 7012
1786 8843
7368 6589
3980 7055
6619 3070
5831 8140
6571 6063
3788 3777
6007 9571
2647 3908
3276 7353
10047 320
9128 8195
3208 8242
5752 5849
7496 8518
4905 8496
7291 8834
1150 855
8709 1736
7994 6766
3328 1234
170 4070
8092 1910
8877 71
7746 7294
8388 7294
1849 3963
2126 7968
4129 5515
8877 9459
8120 782
10633 2508
3700 10149
766 7292
6215 713
8516 3364
9820 2550
8506 8056
2813 1153
3090 2802
6898 1739
330 1509
144 8620
8614 8574
3154 1915
6656 3128
7658 5437
1221 7162
9900 1608
3244 3576
553 10544
7368 6461
6289 1225
6743 1240
832 280
9434 4903
4126 10408
2155 1203
7293 7421
5929 1219
2592 8117
9101 10435
7489 1506
7339 8171
7294 2738
9673 600
5939 2846
1215 9825
10484 6154
9793 1653
1921 1265
1019 7333
2465 4957
5831 7990
1236 134
5033 664
8893 7229
7725 7004
709 3301
1223 5929
8406 2320
8932 432
8736 3542
10717 6289
3071 666
3848 458
524 5592
3684 1165
1735 9044
3188 7501
7786 8893
6739 9521
4126 2640
5281 5954
8691 10014
6059 6533
4578 8812
10148 3051
317 4128
8075 2320
10166 6152
8392 8459
319 3089
10296 8512
3375 7398
5709 3630
5091 1320
8410 8866
8587 2157
1172 1176
3233 5487
5012 5986
9698 2611
9138 4078
6709 10484
3208 7259
3237 8773
1156 8611
4126 2640
9870 9338
4974 7689
4696 3737
6530 6154
9505 5752
8147 4422
7229 10507
8426 4213
1200 1151
1055 1205
322 1624
2241 4125
3398 3908
8514 5414
1219 6940
6239 2307
8846 2592
1428 10449
103 1176
8406 4037
2889 1176
8479 5176
3090 3347
1175 8461
8939 8056
638 4796
7246 928
3019 3314
1240 6506
2609 1227
1221 2134
6589 1849
9133 6619
10221 10430
2065 3167
9782 9696
9780 8952
1171 4578
410 5281
472 7735
7220 1221
7627 10428
8427 5831
892 8818
1222 4289
1215 5544
1224 5710
2607 6372
2149 6620
5009 1840
1194 2301
5566 8406
1415 7232
9262 6873
4829 1234
1172 9636
6255 5394
5637 1064
9433 4622
325 8886
1090 8913
77 5545
6362 5156
9974 303
9841 6325
8385 3181
156 6469
5813 1219
6692 9550
7488 2537
5398 7286
10131 9193
4031 6014
8189 4411
2870 2241
1238 8432
8138 6655
6719 7657
2342 1171
1926 6782
8238 523
2335 2622
10553 7253
4861 3268
8690 1206
1228 4571
3680 9921
6906 2158
4165 9316
6168 3669
3269 8088
8178 10408
1144 7367
7331 5939
3507 8709
7291 3134
1231 2297
2775 8448
6016 9848
5968 670
138 2439
3348 2574
3475 3443
7736 889
9661 8776
1179 7187
8564 7291
1171 9251
1175 1269
10640 7508
7804 410
5209 1241
3491 1311
2665 8834
5090 1229
7246 1544
8885 1240
322 9609
454 1802
8829 1240
6360 9897
3851 851
2279 7919
1171 3267
8129 1214
1227 8486
1228 1176
8091 8178
8506 8065
7289 9087
5514 3677
2337 4223
6007 5430
893 7025
2733 3464
7744 7345
10098 4860
7972 7586
1926 8269
5691 4224
2150 1699
2519 8516
6942 5986
1555 908
2723 9134
8733 1172
2131 1235
8075 10660
9549 8432
3720 7735
7508 7297
4010 7035
3280 1849
9448 9747
1735 4333
10046 6644
1455 7229
318 1199
6583 1782
408 8368
6507 1238
1199 6923
155 1222
6366 6319
1736 4198
6256 846
8713 2013
748 5391
9910 2206
60 156
10125 6489
5054 342
9597 1214
1426 6091
7392 1171
6226 7026
8690 1898
6923 5009
10544 1564
6137 1387
4360 5515
253 8512
9129 810
322 1395
3441 6714
675 6491
9460 8551
4647 5156
8854 6549
10570 3234
1175 6923
9908 10197
8716 1774
5472 3703
79 5114
1910 9298
6570 2647
9797 4385
3167 3668
7289 7500
5093 3878
8056 7989
8834 7062
5986 404
10442 1255
3746 8855
10435 8232
3156 322
3580 3187
1199 3267
8867 9127
3079 8147
1171 9017
7456 8986
5302 7286
8506 1453
6931 10696
7847 3243
8713 10181
4129 9063
7399 6015
2153 7617
5561 8448
8632 8846
8075 1181
9397 1206
5031 7181
10172 4278
8892 5140
3329 9625
8044 410
2498 4762
1171 1071
6940 6851
144 6266
2431 1088
8720 4989
9299 97
1260 1172
5425 1142
10237 2827
3786 10303
3090 1517
2251 211
1437 5418
9636 4492
258 330
6789 4567
8030 4898
8844 1175
9913 9579
4069 1226
845 3952
9621 3205
4297 1269
2846 6793
9395 10478
8368 2899
8493 6180
10015 5012
3193 8189
7241 2663
9588 9193
1223 6943
3952 1075
9401 7345
8505 334
5499 7330
762 3375
9120 4937
840 9686
4898 4851
2077 7770
3667 10094
8886 3615
3387 6617
5723 7075
7294 7794
7489 3343
2957 3645
5991 1191
599 5636
1112 1200
10361 8406
10716 199
7908 9569
4128 8517
9387 2802
3490 10162
8111 1506
253 3208
3079 6166
8426 3417
2840 2127
8117 928
1560 4209
220 9697
9517 167
307 2586
3311 2139
10147 348
9532 3908
5010 1241
8691 6168
351 5471
1179 86
10594 4781
4491 7129
748 4180
8857 167
6148 5091
1726 7470
1225 8827
10033 2137
6289 2828
941 5363
1179 6226
1491 625
5147 3908
1223 9348
1206 1443
3908 8687
1332 4130
5040 7724
8502 3715
188 1916
6326 10626
2804 4126
1222 10435
6137 5544
2642 8321
587 1926
8189 3329
7229 1205
8740 2830
6739 10363
192 5306
334 6112
8886 852
4076 1239
2516 4121
1175 4331
10062 1231
1081 9134
651 5281
6570 1235
4125 41
7089 1369
678 1071
9900 156
3233 7289
8426 678
3206 3882
2300 10635
7227 743
5180 10368
318 6509
9714 6491
638 10376
478 2053
1217 2652
4147 1417
8486 5960
6801 302
10315 9689
3205 5831
2923 6491
5276 214
6007 6793
8350 8577
7339 6137
8843 5415
2076 8285
5270 1224
8368 1921
9227 5885
3403 10197
3138 9288
2703 10305
9102 1225
342 856
8353 1491
6506 4641
10149 1171
8684 1926
9767 3954
4804 6219
1315 1815
6946 337
3465 10624
760 4250
5218 3659
7289 6190
357 2676
4098 3374
295 138
6360 6137
10220 7612
1426 1176
7100 9517
1092 1179
8137 1700
5827 5929
6422 8238
6242 1588
8733 7735
10351 1191
1238 2064
1830 1428
9064 1441
582 1230
1787 4776
9838 6945
10428 6427
10685 7496
8412 10541
5912 9532
10459 8448
156 5199
8835 6057
3117 6272
2640 9316
6923 8129
9240 6923
2131 5831
8194 8512
6400 10657
2342 2802
9859 2122
3630 1430
300 9190
8740 1179
4247 2889
3584 9393
8440 1162
720 322
1227 7294
348 1894
893 5053
3123 8426
6097 9287
9450 5636
10121 3630
7609 9588
3441 348
348 337
3190 6491
5637 5868
3544 1222
7603 6119
8183 71
3124 871
3907 3156
7695 8818
9820 7234
10656 4861
1221 9579
5752 3154
3631 432
9926 641
8486 2652
1143 5695
2438 748
7531 6545
3215 10147
10609 2936
6620 4406
9763 6466
8621 3576
1454 3507
4513 2331
8409 6504
9998 523
7501 6940
2150 1202
4195 7680
8843 8239
3489 2846
1175 6273
8709 3371
8491 7508
317 6365
1063 10131
1671 2540
3812 9805
1176 3578
7849 3748
1225 4672
5091 2120
2401 5060
8834 3571
2252 7488
9478 4458
4464 79
10008 6548
8512 8846
9914 8823
2722 10065
3280 8527
5276 8778
5769 5519
4248 1271
6943 8733
6656 9558
7368 4249
1215 1215
7627 2090
1178 1109
1204 1191
4861 3055
1236 6678
2467 8929
1194 326
5276 3282
1615 5460
7026 2837
8849 1957
8440 1226
8858 527
3782 5251
927 2538
8189 2920
7675 2342
748 3593
1181 8508
3737 313
3414 5831
8844 5752
6811 2242
3154 2900
3509 9193
4245 5515
3958 9814
6007 10095
8361 6783
1252 5751
3952 8865
7746 131
1947 5968
682 681
325 4159
8709 3206
2902 5242
1198 8528
1430 8512
3193 8607
8721 3956
1221 716
1224 10217
5460 1179
10232 6506
3234 9188
9532 8823
1479 3820
1309 5566
722 8827
4860 7074
10456 1333
8823 1226
1787 8826
6168 183
10162 2804
314 4571
4755 1554
6278 10428
14 8913
4634 9895
10147 10162
8201 3894
258 5532
7721 2907
6508 3631
3414 954
77 5437
1177 4898
5349 3371
10712 1214
641 2889
1215 6475
1237 2919
2920 6286
1143 10453
3070 2568
8225 2154
5240 2045
8406 7291
9931 5812
1787 10334
5257 202
1221 5544
5093 1420
2122 6177
9026 2533
7445 9088
8287 5708
9599 686
6492 4903
1344 347
4440 7987
1647 8448
9299 8855
7229 7204
9317 4499
6489 1427
6542 8811
875 3045
2625 2082
214 3134
4213 6655
1084 6226
864 8864
5636 2127
1200 8326
4938 6092
9839 4826
6037 561
1469 4668
10447 10358
10304 7246
10009 3074
6542 9046
3994 8139
4268 433
963 5502
10182 2827
3092 1849
7129 1427
10357 166
7507 1448
185 8958
5951 2546
1224 4522
6538 143
1022 5281
3489 2640
7329 8544
3563 5322
3781 2663
3166 2289
4067 2053
8602 8189
858 1228
8002 4125
6784 7770
2445 3820
2846 6200
2652 3987
10221 8177
4485 6761
10571 253
3329 1231
3233 8426
4826 1440
1223 5073
1240 4011
7743 7294
2385 4762
6281 9126
9357 10103
10388 2585
1234 8127
359 7456
8273 5520
5320 3489
6898 4125
7352 10536
2575 3083
8409 2592
2272 1966
8273 6938
193 8426
1209 1563
2952 748
9401 342
114 2754
9361 6793
7444 10589
41 5463
3908 4077
9069 4864
3786 2938
5257 1369
8242 10049
10217 472
8116 5180
317 7758
9376 7437
5183 7581
9871 10435
9262 9021
6152 661
6619 6165
5259 2338
6489 1237
5880 7337
2465 6507
325 6542
8549 263
8064 9991
8929 6491
3455 5460
4247 8483
4076 2499
8137 4109
5951 188
194 2493
1209 8389
9927 7685
6168 5808
6543 9395
7944 5842
1166 1225
5998 1124
9556 8426
1165 5944
3508 1430
8855 9709
5499 6897
9972 10447
7804 4123
1892 10435
10555 4399
1444 5515
7491 3423
8406 869
325 6306
3489 7488
8692 4860
5562 594
7445 3509
9489 6491
1849 3359
155 1790
4393 931
3123 6697
5235 10304
6923 10625
8749 811
2582 3838
4070 6987
2302 3002
1901 9672
6575 3630
1081 4550
1111 1181
8388 7716
10220 1659
2904 1399
3907 1075
1926 79
3576 9873
8189 5059
2168 4044
5240 1228
5429 1802
10435 2586
5081 7594
8869 9912
8834 5522
2825 5318
9636 1249
8544 8871
3562 4662
1982 4887
188 7916
1231 8826
5515 1455
7435 4246
4640 9579
1926 7304
6007 4660
6369 6154
582 3920
4344 1883
2013 2622
641 6640
4230 756
6115 5913
4076 8201
9812 6319
3608 10449
4516 7770
3138 8228
5951 2804
6623 9532
8709 5459
2905 1440
2705 3544
10698 9299
9479 5868
6613 3078
3655 6404
8842 8812
1171 6529
9485 858
7842 5864
9517 2730
1175 8486
2240 2305
641 2360
3215 1240
3602 2177
7018 322
1226 7601
61 7375
858 9928
2763 7606
876 1199
8075 1756
5413 757
2840 7229
9298 7214
3491 5472
2157 2141
8427 3151
3267 209
6148 6243
1176 8844
892 8141
2216 3908
7129 921
317 7743
2700 5504
23 2451
156 8426
6793 8178
8878 8350
8759 3254
3432 8609
6255 9320
4079 4924
1192 4629
9470 8564
6007 2899
7743 3984
928 4180
14 2294
2940 1814
822 2131
7496 1011
7294 8835
8564 2840
8709 970
4861 7047
8165 10428
1991 7982
9655 4104
8140 97
679 9697
4613 641
7657 8750
1192 6570
1176 4087
3154 4247
4861 10193
2053 8855
1194 1923
79 315
1534 3635
10123 7375
9591 3906
1239 3177
5752 1551
2501 8169
5463 8141
2157 1453
9579 2319
301 1916
633 2923
884 3689
3852 1171
2126 2504
10397 3158
7538 1181
8751 8875
8426 8862
1241 5501
4479 9093
908 8797
10030 5751
6240 8508
6908 5515
9579 3420
7968 6525
310 1225
8505 5831
4183 10435
6372 7917
5415 7129
1171 7435
134 10201
6836 5041
8587 5052
1172 2700
1179 10097
1199 2245
6306 1231
10588 1205
10397 10104
741 7643
6587 5951
743 7636
7107 6987
5240 6414
8132 9287
10435 1491
2592 10277
9190 9531
2149 253
5865 8516
2150 2493
7803 2642
8148 1224
8051 6617
4458 7743
1219 10263
2640 66
3740 10513
2413 908
4152 7065
2679 2827
4093 3072
7916 315
6447 4173
1175 1257
8392 1216
8035 4861
6148 220
9805 1491
2802 10173
4079 4880
7998 638
4762 2759
10197 7658
8139 8464
1209 10307
5059 5314
3392 8813
8750 2287
8577 4900
8849 2433
1907 317
8514 7750
638 3836
320 3385
4683 3260
6137 2141
5939 3433
2488 8689
7090 9927
8821 8406
8434 3090
8016 4271
6209 6491
1426 3791
7455 8843
10472 5446
3425 7580
2033 1910
9151 1221
3752 8129
2730 3452
6234 1361
3206 4358
8619 8512
2227 3113
4129 1532
336 7036
4861 7250
1197 4370
7367 1179
7748 8843
7289 8261
8675 3182
1233 4950
8585 10011
8512 1181
5939 8368
872 6724
6620 1206
7489 3193
9882 8056
6542 4897
1491 1237
6529 681
5563 8709
7915 1641
2640 4225
8448 8749
1172 6444
2908 2140
1369 8965
9070 6515
6793 1858
9151 4148
6219 8238
7336 4874
9735 2265
4728 6286
1980 5503
8827 858
4898 6529
8834 1926
9214 5914
3452 5849
1901 1194
8088 10307
315 1172
5396 8514
9435 2040
3491 7990
4842 8826
2533 9655
1787 828
3125 4071
7604 7368
2342 8171
4078 2467
10550 789
8749 1244
9838 9126
1215 6137
1858 6154
6135 5924
6523 1870
9579 8683
10553 7569
2419 8116
6549 711
1229 8528
4954 6168
1191 5637
10397 5346
7088 2902
10469 4924
7129 1791
8821 1427
4819 4776
3908 436
2359 3866
1544 641
314 8137
8823 2648
1082 1237
7106 10135
7129 6016
4501 361
8858 3772
638 6501
5240 5437
8637 9054
8216 5813
1224 3201
1445 2830
6488 10594
4076 1923
3606 1205
9797 2628
1196 3906
6535 10036
9064 1235
5446 3783
1241 2846
9569 8178
5561 2802
7229 2699
638 61
3150 6277
1615 85
2178 8056
4446 9877
10009 5228
5566 7643
5010 2119
7315 2723
8684 4668
5545 5073
3781 6040
10389 1199
6891 929
4820 7842
6739 1790
3912 4925
4405 4938
5424 2815
971 5239
641 1199
2487 4776
3842 9713
8273 7368
7444 2802
1757 320
2457 3919
7766 185
3956 7428
8426 8295
8527 6923
7038 7283
5106 8061
4303 3113
3452 7216
9605 10415
7686 7908
709 8512
10409 4126
4630 7643
127 1171
8264 8284
9910 2279
9510 5031
8854 1453
2003 8741
6822 8252
8610 6620
3204 5514
6289 6508
6289 6361
1198 2013
6133 322
5018 6506
8861 4332
4952 3692
7291 1091
4993 914
4023 1238
600 7588
8104 9526
5305 748
3740 3138
3655 5396
8129 9020
744 6956
6254 9936
4172 1176
1786 74
2272 1723
3381 10209
6289 5830
5059 9992
4069 9973
6040 4776
760 1192
5545 1490
2374 9464
8810 2337
8786 8844
1798 155
10553 3765
6623 8267
9997 3544
7229 8861
681 2126
9317 1070
722 2066
10166 7685
5830 6314
1099 2443
8713 1209
7010 3848
6686 4003
7292 2802
1076 4668
8849 8432
9042 9517
8075 4009
5636 9299
1165 1610
8785 7663
9119 1720
8931 3542
2298 1209
1548 8528
2544 3550
9286 7489
8075 8406
982 4130
9599 7920
585 5561
8991 46
138 9926
7500 6224
6736 7368
7293 8313
6397 6507
7735 4123
6962 8892
4826 10243
3387 755
9087 4523
1209 5234
7368 5831
8684 931
8974 1235
4776 8409
9910 3230
6534 4067
6081 40
8855 2568
2852 7504
4903 10307
4421 641
2640 1583
74 5031
1196 3123
4801 8129
6350 8075
10230 4125
3432 1695
1183 4166
7658 7637
10409 3508
4216 8432
4135 2433
7557 1537
3630 1735
4861 1224
4417 8242
5746 1572
1786 8075
10415 167
7479 1198
6139 9548
3396 9363
1202 8861
1241 8859
3605 6751
1237 6256
4503 322
4861 4142
1215 8056
892 315
1874 7795
8081 7090
8706 6356
1888 4860
6145 3908
3644 2663
867 7277
5881 1172
3956 3329
6503 3792
1758 6783
4451 1095
8392 4776
5910 999
6339 6923
4859 9852
1226 8991
8409 1090
9395 5728
6208 1427
2226 2327
253 1786
2498 8368
2648 9397
4826 8368
3908 8127
2663 928
1276 5673
9456 2331
6154 1198
7246 79
5544 6232
8353 5508
151 1608
8321 2545
1225 1430
10362 3491
5067 6289
7283 8075
8759 2905
5090 1179
2114 4142
6109 2622
6461 7413
7746 6151
9670 580
3786 7919
1453 7286
2538 10543
7317 5562
6949 4603
8520 9286
8135 1175
9564 6598
2276 9876
3781 4127
2493 3597
4067 7569
1859 7030
3441 3845
3243 5533
8321 6489
10205 6902
5637 10080
4069 9254
6891 413
334 10573
9654 7216
2261 8991
1377 9857
4328 4567
3594 4484
4069 4330
8755 334
3576 3438
6128 9403
1624 7210
6037 6996
9468 8508
2319 4217
8587 1223
5769 9973
8834 1430
631 7129
864 638
88 5928
2718 5859
2813 1491
5093 4903
6953 3385
1213 1241
3040 7015
1223 8711
1874 3916
7025 6626
3225 5830
1926 10149
1450 6989
6489 9947
931 4800
10533 10220
8406 6528
3154 170
748 8075
6424 6987
8132 7293
2569 719
8440 1198
4315 4852
365 1196
8879 9329
8613 8321
4214 10197
253 9008
9546 1790
5338 3415
365 7339
7017 5859
3384 2352
315 1491
320 5389
1572 10435
1464 7018
3245 2920
7230 4188
4331 1632
5355 79
2397 10219
8683 9042
2314 4223
1215 348
6154 3749
9398 3418
231 5033
8140 6923
7445 7580
2538 1364
3532 7286
5859 2602
6491 7736
1226 8823
3446 8508
6918 7627
2522 7909
5566 9430
4215 9009
5136 6936
2443 8182
9736 5515
8733 8716
10570 7421
7486 7766
843 10447
6965 5052
7623 4903
1064 9422
2267 10629
71 2537
2466 8185
357 9698
4768 4730
5566 5562
10633 2240
6714 2774
9189 5928
6656 2276
7491 7289
7580 7289
2804 7676
9851 3418
3337 640
4370 6948
5022 3863
1905 8813
9042 1413
6611 478
10209 9698
3204 4145
9219 8352
4143 9746
3269 9046
6514 10001
1196 1234
6491 5397
7483 4355
319 8448
6037 4943
2774 8826
1915 8276
7623 2903
8700 1226
3023 318
7375 5680
9200 8544
8544 7291
3266 8320
8923 2123
6712 7831
9910 4464
1790 4680
7735 2917
4330 7496
414 8189
6191 5059
402 10624
7234 9532
1517 10498
2491 5951
2276 7658
8387 1814
8390 2348
7587 2276
3208 2221
2466 4069
3777 1558
5768 10307
9910 7253
1093 9782
2013 1849
7746 3276
5986 2273
3548 8127
4735 9299
8991 9677
4156 4643
1494 1775
2010 1227
10428 2126
5027 10435
2822 3583
3244 9505
2165 5782
8861 1224
357 7557
6016 5382
8929 342
2121 4926
3639 1227
678 9786
4538 1775
8137 8812
6268 8138
1732 8409
7129 7451
8506 8879
7456 1769
8035 4127
7707 5562
6334 3156
1355 10462
7185 6623
4543 893
9974 208
2150 4965
8426 8407
678 3956
2149 8508
8162 6007
3570 7214
5042 6430
324 3060
1361 2949
8810 1237
7914 1235
5112 9910
7486 7647
7140 1653
3263 1206
7218 1241
4634 3091
6314 1231
6804 2307
78 9577
6152 1491
445 2165
8767 4418
5091 3072
9317 9656
8859 4067
5398 58
7089 401
4718 1404
1191 1064
10071 5806
7404 8744
551 7339
1219 2835
6923 5894
1561 10696
7293 6361
1234 9418
7849 8818
5398 1239
7432 9120
1790 472
9643 7857
4859 4170
3161 7033
3138 8129
2920 9782
8834 4952
7617 334
1849 10208
5859 1219
10472 5073
1166 10197
7689 519
6830 4861
10671 8857
8508 617
7242 2266
3138 1163
1110 1221
6314 8138
8991 325
9972 8089
3896 1428
1404 9110
1494 2091
3851 156
1171 5021
6767 829
7619 9401
616 325
320 8101
10389 3749
4573 3401
9968 660
1949 5947
1649 1226
3387 1834
2899 4712
7506 2398
6007 4460
4776 8075
5736 4900
4626 2122
3090 10362
7263 8252
3091 7739
121 9433
1237 6007
4864 2840
5915 404
8823 4329
10398 4271
8817 4788
8825 2029
6008 7415
8179 6619
4514 6869
336 8431
5487 1142
1309 836
5690 8771
5281 10544
5520 4231
1196 1196
7421 231
8352 8683
7069 8353
2840 1150
7294 414
5251 5126
8864 6523
6542 8855
1446 7259
2889 3863
9972 5276
8273 281
4249 10632
1215 3908
1822 5218
10197 7920
3812 253
2216 8823
5114 2103
5870 1309
6007 10369
4613 1572
960 300
8273 2141
6646 6591
6801 1631
1231 10469
6999 6659
1095 1222
10717 6542
9631 2299
1820 8004
9900 14
2799 6379
1179 642
1209 1455
4370 6491
7456 1237
879 6145
9488 2319
9064 7592
4578 7768
6202 1221
904 7488
365 2486
6973 760
3877 7791
1455 322
1078 8056
1544 8288
9516 322
6137 4199
582 4919
8844 3666
9532 1238
2761 3537
7277 7557
4922 707
10517 9210
8368 3778
10334 7319
3051 7488
5544 144
10435 2699
8454 8819
7489 10312
2862 1192
6826 1223
3240 6716
8830 3615
4776 9678
5561 365
8709 1790
7965 1228
9926 118
2640 1748
9621 329
2320 1098
4571 5281
4434 9779
5581 4130
9310 4416
6726 7025
647 8843
3715 2241
1219 3329
6055 8409
7022 8169
3051 582
8117 322
5948 2206
9023 7367
8610 4571
9815 1237
4370 7805
6352 7289
5281 3123
9532 4370
1926 7572
325 2728
8100 7486
4130 4566
6043 2516
3379 9358
642 8075
4038 3387
1227 3737
5909 2706
733 2756
9102 641
7754 7015
8516 6709
5515 1828
6980 6148
8406 6361
8406 1720
6617 893
2533 7744
3371 8139
3620 4070
4809 5562
8819 2923
7136 2206
4861 5404
8406 6458
3764 9660
5939 3519
1237 6154
2270 8426
929 5275
4826 9357
103 7623
892 7421
4098 173
2740 6558
1631 5405
7603 3134
4078 5566
2617 3805
8835 9489
2417 10361
1010 3310
8116 3430
2899 6834
3594 10037
7735 7586
1491 5218
2698 8127
10162 2397
5357 3719
4067 5951
5515 6450
2676 5637
2726 318
9367 8860
3990 1176
7245 9044
853 6154
8056 3956
760 1241
6209 3023
5276 878
6874 5968
1493 3429
10717 3778
10624 1206
1269 10459
4459 2478
6137 2846
9950 2234
963 664
1170 8792
8715 8505
2115 6934
8737 1237
3669 10684
5506 3905
347 8014
8064 914
4952 5545
9636 1147
4861 7293
2593 5824
9242 9696
6007 507
7253 3512
4211 9329
6938 6052
10281 9284
5180 6937
1081 6829
6133 3882
5752 7627
1561 5722
1544 836
3631 6038
4860 6294
3123 4977
1175 8426
2802 7508
8928 6956
1777 2640
9286 1915
7293 8252
4264 1231
5679 8406
10712 4633
7345 1215
3822 1241
1199 1537
4617 156
4860 1199
2804 8137
410 8749
8193 6915
506 10357
1063 1179
5235 4508
7293 5212
7229 1905
8930 1817
7811 8125
3848 856
10415 4938
1326 1889
585 4800
7779 334
1222 326
360 4213
1179 7809
315 3257
4160 10606
4018 5894
2569 5916
1241 7392
9468 3138
8075 1933
2950 5525
7438 7489
156 1427
7314 9120
4535 4679
5751 4760
8129 8692
9519 1756
4370 1241
2342 2213
8128 4533
3685 318
2640 3906
6016 8822
585 7089
3998 5986
6463 2804
7580 8129
4215 8823
6289 3193
2949 9658
2648 2848
8834 7277
3782 4861
8767 8823
2889 8273
3087 10338
6491 3439
417 4127
7496 7037
10299 4247
1228 8252
1930 2493
1428 8443
1462 10332
7656 6714
10418 5598
1205 7164
10415 1225
4576 7489
6636 3908
1515 9496
7294 3260
1224 7656
9926 314
8454 4215
6190 8844
8140 2895
1739 6286
4571 5514
6334 1666
1171 9203
6490 6839
2042 10162
7039 2592
3282 9649
1755 3262
5562 3667
9579 6079
1234 5527
9822 234
6372 524
448 10274
8544 5112
8056 7746
6016 9299
7034 9913
8542 6154
3167 661
2465 347
308 6372
3074 7218
1822 6007
7750 2206
21 2424
3465 1229
2221 1427
7656 2010
6611 6359
6242 119
8137 9993
10135 6007
3778 10438
8890 5830
6692 1241
6696 8409
10162 3240
9102 637
8889 156
9511 4905
7107 2159
2517 7315
9112 4243
5501 7744
8117 5951
6057 1181
9128 417
6456 320
9579 642
8564 579
6793 3743
2775 9526
100 6164
8139 9087
9591 2395
709 7426
8625 7995
6071 1179
5534 9897
3162 1549
1923 9177
8591 596
4390 5939
1905 3791
8797 4839
3374 2804
308 5870
8198 4124
4861 8140
2804 2215
6702 3241
908 1491
5281 8991
5913 6491
4641 7768
9910 8953
6923 1175
1334 3271
7280 8140
4332 7975
1172 5041
5859 8854
5709 2923
4126 3052
3374 7686
4280 3372
9058 4578
4332 4078
2815 2272
5515 1171
4076 2346
1225 7291
760 5018
6490 6148
7674 9127
2457 9008
2640 8138
5446 6829
1071 4887
8577 8845
4473 2723
10209 3767
4282 691
7129 748
10679 10276
1113 6656
6228 2629
5329 3226
4067 3193
6445 7456
2663 5504
1176 2155
5425 77
7635 21
8928 2846
4689 2132
8893 4126
660 8346
1236 7996
8620 641
6945 2344
6810 2799
8289 318
2261 365
8273 10299
134 1590
3249 6945
8846 2150
9518 221
3269 258
7707 2648
7483 5986
8683 6154
9866 4810
2165 9993
5487 3261
853 3481
8392 8350
4566 2126
8361 4067
3595 2392
2802 8829
4537 2648
9069 3489
4297 2279
8691 1449
6369 8753
5751 10207
4861 760
8263 7920
1181 3631
8544 2879
7557 5922
9910 8486
3187 7919
3297 8824
782 9287
6782 1199
1205 1085
7640 307
2571 1016
8551 1234
8368 7074
7147 77
1222 1859
4069 6154
2283 7945
4078 2430
252 10544
782 4126
2648 10504
4707 6243
3715 522
10409 6918
7831 4903
4330 5514
4913 7074
6038 7289
9369 1241
5237 5460
9120 760
1442 5515
5176 9321
6361 6289
318 9090
5929 1196
5346 1681
326 10318
2972 9120
1082 908
92 3631
2061 1238
7804 2537
5936 3786
475 1480
7065 10240
1039 7229
3205 4368
10548 4067
8805 10164
7489 2457
1554 4641
3206 5052
6542 6851
7686 8056
10136 1662
10060 7180
9673 7055
6037 5293
6502 2493
3167 7736
10149 6137
6719 1430
9657 613
3911 2320
4123 4297
9900 638
1231 1268
6137 2305
5062 8759
1226 7406
8139 7421
9657 8129
2920 9248
8625 10124
7286 71
306 6361
7631 507
3778 8835
8534 6229
9673 7224
5951 1843
3092 5213
9418 5563
1552 8621
1491 9287
6553 8273
10298 7746
7986 6802
9422 1226
4997 7735
6287 7533
5863 4449
682 2550
5859 2592
1228 5831
7783 2576
336 8035
7744 3121
8090 9344
9152 7819
1211 1314
3907 2384
5093 5010
3138 1653
398 8201
2640 1227
2967 2849
5831 1197
3233 7251
273 587
8225 9518
7832 2206
7656 7750
9098 5242
5538 156
6384 852
4776 1171
4657 7622
336 5566
1769 9192
10073 8828
307 6289
4951 1209
406 8264
3206 417
2040 8454
1582 6361
1205 7129
1241 9317
10303 8812
8120 4776
2734 8857
8502 3828
2663 7291
7293 1181
2609 2774
1926 3956
3167 7129
8952 1097
7329 8480
3020 1427
2704 3256
4370 7743
6793 7251
6457 3873
428 9643
9453 5986
1773 9084
4928 8135
7331 5752
1215 8238
1240 7297
6137 2442
6643 2342
5226 175
7574 7897
8823 5437
7860 8609
2320 6709
8834 219
2335 9623
10163 984
4918 3310
6988 8849
2035 2500
8709 325
582 9850
7022 874
6801 8810
4510 6334
2251 8990
8587 6619
3777 7277
7491 7292
6265 410
9299 6940
2544 1175
9630 3329
1427 6038
4850 3297
1382 9048
7293 324
8486 4213
4765 1446
2898 8991
7920 8649
2012 1171
8002 4106
2126 8883
10244 4098
8709 8361
7609 3908
5304 1179
9120 5831
9873 10587
641 6815
5537 9151
9070 8009
6334 858
6570 2634
2355 2489
10441 3233
3908 3123
4380 10435
7286 8684
858 1838
599 2033
8409 7289
2921 77
9927 4248
4939 2279
6457 2647
6278 9923
5894 7368
7686 760
1532 8409
9963 5203
782 3362
10335 1214
335 2767
4905 8135
1179 3310
7897 3544
3654 1142
10265 2385
9743 8991
4950 98
10710 1192
8406 1063
1491 7055
348 1504
3752 9700
8189 4950
8733 8455
7657 414
8528 3090
5710 7129
3072 1199
2537 7277
9579 5157
2035 6589
5046 1949
1311 9450
5158 7104
1905 4982
782 4230
5709 1105
10149 79
6702 2797
4756 4037
5785 1198
293 10290
2938 1822
1558 8426
3348 3778
3619 514
6444 1225
8892 9002
6289 3206
6842 10606
812 6620
8502 10480
814 7421
7289 2127
9651 9526
1233 8496
8824 9521
7277 8819
3142 1111
3245 2147
198 8486
6277 2517
6444 8683
3848 2724
4794 5012
9973 7229
7562 7377
250 1224
7253 8406
8577 5908
6706 9511
2170 8189
1463 1269
1427 8826
931 8502
2276 6016
5904 7603
10409 8056
8453 10302
8826 7129
5938 2881
10432 9960
5768 519
2658 5091
2257 6524
8056 755
3768 2467
10435 10409
4861 9189
6923 10427
5745 5396
1222 6314
3507 2010
3906 3491
5976 10048
10182 1615
2593 4476
9635 9540
9075 5487
1442 5024
8824 6467
348 6016
3414 6055
6873 8350
5986 10485
4683 923
8140 1172
2099 2802
6148 7508
3009 3537
4372 3956
1235 7489
7707 4078
10332 324
3346 1518
1171 1171
8350 3371
7294 10229
8517 5515
4431 1729
519 5012
2603 7291
10046 3777
2457 10220
700 7804
1215 4686
8139 9044
8886 7920
7147 9017
6525 1849
1223 7916
7603 75
10490 7259
9766 10095
9204 2307
342 93
4209 1192
478 7897
4528 8527
9034 4297
9229 8823
2113 4810
4660 4900
5812 6165
1739 4900
5830 1572
702 4839
183 10051
322 2279
3486 8189
8431 9763
3751 1849
7736 3134
5911 8817
5398 1200
728 6542
88 1234
3877 8836
1219 1790
7291 2433
1235 9457
2775 10435
4324 7768
2724 2845
1491 317
242 2788
6570 7211
5515 1198
10409 9287
7905 5398
7643 7969
7502 7293
2152 9816
6589 6088
8587 5507
6359 8991
6117 1407
6512 7975
2774 79
1197 637
1172 2043
6314 970
8345 10092
132 5209
1739 3295
9321 3901
7129 2467
5218 4037
5986 10712
8094 9874
8528 638
10058 1632
334 8864
4049 7580
10553 4300
3970 8542
4861 7190
2592 5276
731 1191
9986 637
3311 4952
1786 2571
7538 2206
308 1099
6979 5093
8637 6968
6400 10395
6490 10304
3544 641
7995 7650
10097 1900
1517 9927
1234 9299
3734 342
5859 4040
989 9069
253 8137
5751 6542
1222 1206
1228 400
9450 5228
8406 5637
10507 4210
8496 965
8440 7065
908 4203
5276 1975
4883 8528
1926 6224
3906 2276
8903 6444
1238 1785
9387 789
1171 9294
8377 2049
10203 6355
3992 6007
10553 1722
6148 9363
7897 6491
2710 190
1915 8733
9991 6489
5122 5292
7103 8128
9570 1375
6154 1537
2691 1173
414 1448
3023 9579
357 1113
7622 5515
1350 2766
9012 2457
7468 2889
2577 9775
10015 1750
3630 1225
10469 7263
6016 7919
8835 8238
8958 6869
2569 6469
7533 8129
9519 1172
7995 1231
7230 3782
10384 5894
1544 5986
893 5819
1849 1113
998 10664
7292 2716
3715 3310
5321 6359
753 1224
9815 628
1852 9828
6783 6037
1364 4871
5240 2847
2640 5865
3156 2617
7788 4148
1914 1739
8454 7657
467 4070
5462 7603
1171 3394
8854 6739
3782 1006
9256 1625
4984 7229
2862 10412
3167 1612
5870 10174
8770 8991
2627 7769
1698 9316
6448 8827
5062 8486
8381 335
2443 10544
821 7367
1240 5894
2550 908
5240 6783
3328 1275
6256 2418
6504 4924
4578 8607
6145 8427
4135 9072
8713 348
3015 1674
4183 8113
9320 2126
1790 8526
8139 1601
1227 3767
3745 5522
10195 10462
6219 8434
1242 3705
8409 8810
1222 41
1215 6000
1238 7218
8819 6491
7281 6940
8189 2122
3072 10368
4573 9419
2137 5458
8189 8823
318 2694
4271 326
79 7294
5507 1171
852 1148
5276 3714
7286 10097
3089 2851
3705 2342
4969 6683
156 8319
8242 308
3273 1926
1681 8929
5350 1348
7286 3848
4377 3166
8426 9526
4122 3090
7735 5636
314 1620
1181 6152
3938 3396
1179 3751
10243 6242
1926 1191
3852 2591
7289 2471
7105 1191
2802 1924
8177 8056
8409 1192
9992 1171
9321 10148
1631 1176
7971 5346
1200 2104
1237 9899
8891 8835
8526 5514
10544 3699
1921 8185
2241 3154
6834 2130
8819 2582
8075 1240
4918 2804
3258 1517
1912 9214
8151 3243
2889 7744
7441 1205
7457 954
5039 5336
4331 818
1519 4067
2804 1849
2854 4426
6104 8871
10258 8749
3332 5519
7743 6038
10438 5400
4099 579
9316 10614
3397 7294
7496 7848
10395 3475
4215 10009
1143 7743
1448 5187
6707 10435
357 10456
4168 1925
1172 10074
10037 9219
3151 8812
731 6068
6998 6503
1643 1094
3764 1111
2154 5566
4944 6936
4331 6802
2551 10626
7489 1142
4037 3263
2320 10397
755 10553
7289 3206
9621 6361
286 8136
641 2804
5803 3629
1209 3049
2431 816
7482 1240
1791 6015
9223 6359
1521 1228
7862 4903
9919 3489
4900 2286
6253 1179
8074 9659
5566 143
8854 10435
4124 7286
9910 2429
2549 3022
2906 7289
1926 5749
7975 9665
9025 893
2905 10245
660 8135
4151 8138
6930 4396
7292 4898
8858 2079
1671 3904
7804 4446
8975 10293
3501 1147
4567 6493
342 1522
308 1171
5091 1839
1535 6055
74 9654
10148 928
10668 1515
7957 4718
4767 4393
8432 9481
3414 7491
8764 1079
1197 5480
7187 9626
1209 1191
4474 8811
8628 6044
7623 1175
4657 6007
2053 9937
8551 9450
8116 6821
8138 4070
9109 185
5929 1171
1231 6505
8056 9221
7707 4567
3293 1677
2397 4360
5962 2919
1199 7230
3694 8876
1215 1176
3630 10106
660 2156
2813 1886
1790 1517
8512 1168
5416 3091
9982 6617
7611 1228
156 5514
3829 6506
365 2276
4986 791
5637 1145
1221 5515
3452 7533
4282 5218
7686 8733
6148 7293
2337 3803
4149 4974
2431 23
2730 9652
1926 7517
9647 5027
9532 1430
1205 6081
2650 8734
8141 5545
1229 3204
6169 7183
6172 6542
6830 652
7291 6587
3765 5857
7065 5839
1235 2457
1202 5911
8392 5844
1926 6165
1533 8551
7532 1240
1692 5073
1821 7750
1234 3591
7501 4123
4925 10544
4776 6491
4250 8406
5365 5923
2349 3864
5493 2088
10712 1238
8056 7623
4230 2285
1763 8795
213 3336
6038 7340
10624 10435
8147 3597
5355 207
8691 6549
5050 6057
9876 4846
8506 6057
935 5529
6350 977
4393 1349
9014 7023
8117 7351
2050 7536
10435 7065
1834 8528
2457 641
1197 3242
8855 10244
4271 10418
7574 242
8822 2005
8409 4776
9470 4629
7336 2667
8460 1198
1490 9669
6940 9464
5292 7286
10008 7923
10134 8129
3490 1427
6016 2260
5494 10240
707 8351
6007 5545
3838 7250
7686 8239
2572 2389
1179 6152
4649 7723
10696 8448
3418 5413
4399 4860
3254 8877
9002 2641
1970 9451
7293 21
3329 7658
9667 8822
1197 9982
9877 1231
8508 6272
2846 1213
10057 5040
8299 3167
10717 931
1466 8528
5056 334
5472 4069
1798 6254
5788 8286
9993 5986
2278 2640
7293 1197
10690 4573
5894 9923
1534 8940
4130 6164
9973 5412
4069 8353
1102 1849
3908 9189
1191 10315
1199 3489
600 7606
725 1537
271 8351
9627 2472
7339 5107
7569 9588
7020 8409
5514 3621
8117 325
303 4297
8826 8175
5325 1901
5710 2279
5440 8585
3965 1772
10275 2368
4952 8390
2851 6148
5562 6783
10121 326
8585 3990
8813 4850
1240 9055
9927 6162
6917 8075
8115 9828
3185 8140
1338 9638
7391 3698
6923 4324
10554 5865
6489 4024
8835 3208
8508 9540
1386 10569
6154 4633
10624 10113
5074 6940
8844 7210
7689 6489
5494 8610
2827 6493
3656 3439
7920 1237
7951 1636
3534 8129
5986 8860
366 7508
1225 7654
9042 2815
7491 7737
9258 6390
6793 203
6359 9194
3265 1179
7247 3766
8473 8834
2163 5514
61 7940
8127 1557
6506 9955
1910 5968
2227 5306
7286 8684
1175 682
5059 348
6007 10299
3716 10570
7129 2920
2017 8280
79 1895
9974 9683
2550 9434
8409 7738
7743 7997
8389 2277
1148 320
8823 6356
6148 1359
7129 1231
9229 1790
3993 8684
8922 1181
1724 10148
5637 1192
280 5460
2640 1436
923 10176
6784 347
8232 1990
8812 9338
2442 1449
2762 1192
3072 1240
8835 4330
5831 2640
9299 4078
6137 5545
9120 308
7746 3166
1075 8056
8620 6731
3124 6966
7286 2822
3749 6017
2122 981
3916 1833
2018 342
3908 6696
4124 3996
5929 3184
3655 9397
5091 10303
4324 1236
335 403
7595 5968
1171 10389
1181 5514
2798 3154
2831 9910
5505 2513
4708 2756
3877 3659
5039 8289
3245 2013
7627 4887
3204 5234
10409 9485
2276 6830
8410 3963
6119 8849
5389 9588
6774 5318
5951 3280
8177 6489
9338 10147
3469 2434
641 2430
9117 5305
8090 9021
7571 8564
1624 5276
10334 8625
3215 8863
5016 10181
9910 6549
7445 9521
6505 2512
8889 1567
1364 3371
5561 1422
342 8880
8481 9357
5895 9040
2387 2640
1200 2629
9484 4142
2241 1085
3209 1539
5021 3261
7602 4123
8239 3399
3206 3603
9194 2822
1269 272
6489 1239
5986 318
3346 2765
2028 2898
307 4130
8825 1734
334 3870
156 3785
7784 2158
3515 6074
7089 6040
10249 5562
10162 1225
1222 2465
10162 2726
8299 1631
7421 7735
927 2320
8138 3908
2352 1171
8075 1775
2151 8157
9604 8866
4375 8392
2433 1197
7336 1209
1194 10053
3136 10450
1206 6727
7565 8893
6491 2905
2550 9128
9431 1651
10162 6054
9240 1798
9532 9478
9873 79
2640 7488
6670 2899
1233 637
1241 3914
317 1255
9849 3901
4126 3510
4860 3046
7645 322
9382 5912
4838 4125
428 7915
6219 9129
9014 7726
2614 641
8857 6619
1945 8986
3572 3727
3388 4248
5473 3425
10197 357
8813 430
7486 3582
318 1462
3847 2430
2728 6548
7557 8317
4566 1236
204 952
3015 8406
3080 1202
5561 3754
6165 5850
1223 5515
4232 3527
10456 6677
6057 8544
1517 7852
1799 325
433 2640
1910 4861
5960 5039
10240 10456
7517 3489
1221 1219
8772 2276
9089 5929
3013 4232
3361 4766
1229 7919
1222 2846
2577 8783
5752 7129
326 7368
4917 2523
10181 10397
6226 908
1517 3371
8056 7533
127 1241
3414 9299
2537 7289
8432 1269
1364 2462
9636 8162
5219 2551
6736 1572
1206 258
1175 7292
6453 8426
3594 8577
6161 1156
1234 4668
1225 1441
3123 9527
8273 7748
1669 3519
6360 56
3208 3391
2265 3703
5186 3809
2395 1735
3208 5812
1191 8189
9283 7720
3075 6055
2033 6963
4702 6007
638 2278
619 2640
4067 6819
4571 6851
6152 10303
6490 687
3371 4098
339 4861
1369 1191
9376 2165
3668 1849
7003 8828
673 4918
10335 322
9495 5028
3533 823
7259 3684
10166 8894
6314 6225
366 10544
8824 6736
3204 5243
8640 9542
7043 2535
6895 6656
7807 7129
347 5563
10519 5051
4260 5939
8189 7286
1723 243
9375 4187
5929 318
7738 1206
1222 2849
8238 6057
10220 6322
3764 3553
267 5377
8177 2329
320 2701
8260 928
9321 8177
9880 2331
3136 278
1430 5292
8051 1491
8056 1225
1228 2436
3879 654
9209 1223
7994 9933
4567 5929
3091 6616
4714 9474
1267 1210
7506 931
7215 5475
4937 1172
9511 3489
7205 3507
2406 28
4538 4543
2240 3310
7021 9972
9401 2720
6618 1171
1231 41
6883 9508
4338 9432
9657 8409
4861 7658
1775 637
1206 5281
9602 1615
1172 3687
2213 6508
1357 6239
3591 4619
1081 3696
633 1428
1224 10183
1238 706
1171 3530
6542 2513
1172 7995
6016 7340
1233 5144
433 3903
2576 5286
1192 10354
9201 7291
714 318
1086 1214
7384 9138
8990 8368
1240 5234
8488 7229
3715 4662
9193 10389
308 127
2854 2277
6640 5056
10571 9011
6810 9002
1334 5093
6145 2905
7636 2155
7746 7471
8831 6219
4696 1387
7148 8855
43 3703
2656 3223
4930 3054
1505 8857
1215 9063
10442 10635
3906 3529
9636 1491
9697 336
7643 2917
931 10428
7583 8140
4898 3206
7832 1175
8178 4562
8128 4850
4126 188
4521 2981
6696 10611
3204 1772
1733 8189
4860 7580
9461 7291
8716 7847
2153 6570
6589 3900
8810 5422
6505 7169
39 5306
1227 8955
6458 10318
10435 7277
5929 8189
7187 4297
6525 10726
8427 5637
7216 1112
2957 4900
6575 10450
96 8864
6587 3491
10034 1172
6208 10323
5338 174
638 9739
4861 7290
1278 2276
7332 2758
2319 5801
2918 8917
8517 2457
829 3726
9521 9910
5515 4128
5218 8280
6542 10635
7501 2221
2628 9841
8835 9848
97 9064
10409 3077
8137 995
8177 9715
2714 8075
5885 1219
10123 1224
8991 41
9521 1072
10435 185
5850 3544
10442 10220
3209 7707
7169 1919
5460 691
8820 3070
1196 5866
9156 8860
1236 1231
6016 8269
4215 7291
2823 3332
10212 5544
6569 7989
2908 6448
3807 6957
318 2467
2653 3697
2827 2443
6282 5011
7286 8517
7534 3608
2502 1549
9531 9520
8487 3844
8263 2033
3630 1164
4646 7803
9104 1046
10197 2119
8426 3844
10029 2226
2854 8508
4860 10449
7494 6058
6490 1225
7187 846
1179 8849
9459 410
6804 9654
1787 4235
3152 9450
1455 6055
9417 9993
9450 5446
10463 2592
8449 3704
253 10105
322 6444
7641 9299
6923 654
4567 5355
8822 2654
822 8635
156 2010
6644 8129
319 3654
10248 9064
5840 4889
1491 9650
8990 9363
4552 5880
1240 3310
4271 3788
6293 7508
9053 2799
5752 7537
7344 8096
4187 1063
9175 4613
2593 3386
4866 8406
10544 7440
3138 7315
6489 1624
3298 9228
1229 7488
7603 3781
7336 2827
661 7292
3660 954
4328 10409
4557 2889
5951 10301
730 5939
2301 8826
1445 5566
8169 5498
8502 9547
4952 2802
1491 5895
5545 4213
748 9435
3630 5912
1323 7210
678 6534
8426 7825
1205 5939
682 8056
8522 6366
7832 5398
949 10428
1234 1544
7138 892
7421 1862
3514 5025
3838 2428
5750 7365
4085 1200
8620 3396
9696 7129
7292 4575
3039 6360
1311 1849
836 6988
3879 9636
1226 9098
6305 4418
652 8294
1209 8817
1544 7656
2211 6219
2512 8849
10303 7293
8759 3544
8749 7353
8541 9316
1334 3154
6528 7643
1241 2614
7367 1544
1754 8542
155 3204
2923 2126
5991 10333
7286 1209
6427 6907
10712 4008
6139 1175
2577 2575
5707 7277
2617 8444
8350 6278
6286 1430
330 845
10384 7055
8350 6769
7643 807
1861 3123
3208 10436
5398 342
5545 8390
8929 3187
874 9579
2522 3746
7504 8096
2925 7920
1089 10340
3669 10426
620 8486
1199 1227
4214 7914
2320 4037
3491 7737
5545 474
1702 1383
10408 308
71 654
255 8431
5520 263
5951 4836
3908 8056
308 1172
9144 7218
171 8719
492 3991
8073 1202
4567 8115
3156 4716
8225 10696
4230 3417
9521 6969
3535 5939
342 1240
8096 2837
2921 7421
1181 342
5276 10706
7055 10717
619 4006
3125 3600
6361 3188
8169 3954
5500 6152
3749 3301
638 7508
4763 10418
10428 7707
8079 9716
3329 6457
4037 8834
9096 6506
7603 7291
4449 6219
6135 845
4923 8568
6451 2963
7289 2647
3398 10328
79 7291
2537 9957
1572 4930
1214 1790
4064 10241
4994 7804
873 311
6766 1845
3979 8735
2367 3630
7763 4864
5939 7768
5049 79
449 988
9505 8075
9286 10531
5514 1199
615 5459
10097 8864
1172 8738
3615 4009
5544 318
9306 10105
1179 4367
4125 3331
9645 9877
308 7497
2252 3655
8417 401
8821 2846
9660 7720
3839 342
1181 8514
2566 8886
4937 4903
864 8770
4018 10399
3262 3422
3486 10428
8849 4021
5013 1179
3387 4076
5686 10416
9675 4457
5255 9695
10435 2804
315 2335
3030 10724
1171 3432
1206 8843
8944 10134
8321 3206
8406 1143
4735 10533
5696 7207
7748 3151
342 7508
7997 8120
7129 4018
2899 2241
1144 8189
4297 7830
4774 8260
9294 1227
1231 3387
293 4926
7292 1864
5515 8953
6708 6488
4123 9221
10036 1144
10232 2632
1150 5849
2648 433
4247 6686
5281 2467
1426 7055
9115 4781
5831 5234
10542 7995
8426 3645
3985 8350
3509 10106
6137 1491
2240 2272
6793 808
1234 318
9202 9993
7253 10149
342 3845
6785 8522
908 1221
7293 4889
8709 3417
6679 9529
10084 8185
6288 6430
6145 3631
2943 7143
1756 8585
4571 9526
1221 9451
5306 1839
7294 9120
365 10036
2581 10428
1215 3749
7191 10010
10068 1183
5010 8846
3418 127
6016 4656
10462 342
337 3348
3193 8844
5515 1229
6045 961
748 7010
4268 1172
5389 9176
6359 5010
4124 1717
191 8306
2576 8610
300 4333
681 1453
7302 8515
7651 6717
9781 9579
7753 8035
1353 7363
3489 1175
1266 2147
6466 7920
5515 357
10361 4215
1179 515
5072 5281
2457 9118
7336 8189
8855 8486
10422 8843
2496 5545
5472 1773
4864 79
9875 1191
592 6895
5471 723
4161 348
9847 6589
1200 7580
10036 4070
3193 1788
7583 8382
1624 5319
2920 1625
5389 10484
1951 6975
1637 3206
2258 8132
7022 6359
3242 9820
2258 2467
8829 9526
9298 2147
6515 9044
5792 2569
637 1558
5514 7584
9114 5562
2530 8826
8056 5939
5520 5061
1431 6343
214 9526
1798 347
5881 4860
10438 2319
342 7830
1173 1175
7756 2539
1229 7517
2068 3445
748 645
8225 315
7916 5404
9935 414
1369 6946
1081 8409
410 8812
2122 7292
3486 3315
3540 8796
5823 7658
6306 8940
6962 3995
10362 2545
9173 41
6007 6392
1238 1253
1926 7129
2503 4332
9806 6152
1179 4324
8642 5397
1198 6277
1787 7396
6337 714
2428 3115
5562 7533
1192 3023
1702 2206
2492 3174
4797 3205
7344 5708
7979 7565
2804 1769
10084 7962
3057 10544
8998 8056
1334 7078
139 3905
1223 8269
4924 999
977 9926
2396 6874
8846 4643
8844 6362
2127 9519
8894 4757
314 7308
1205 7336
9910 3304
368 998
26 3134
10484 8276
6525 9435
3208 9131
1971 8890
1194 7491
8023 4006
8119 5307
10162 2857
5881 2774
2640 3331
9579 5976
8818 8368
2516 4294
1172 6127
7292 4379
2866 762
5034 562
1777 3588
8620 10086
2920 1230
8201 4986
8453 9225
8609 8820
1214 6446
5181 5144
863 4861
5566 7643
9534 6549
9767 4409
5210 9286
9196 7253
7291 3005
7923 7743
6842 2548
9629 6554
7603 7082
8517 5169
6225 1191
4918 998
1452 5566
1108 3171
678 9529
1431 6427
1439 1227
9927 5009
7489 1171
1942 2647
355 3851
7291 3151
518 2296
596 6277
3151 2241
2433 2516
9286 1735
8831 10147
8991 2261
2801 3755
928 748
9579 7797
6570 1699
10397 629
975 7496
5073 5943
9298 2827
5515 4655
392 2640
4361 4606
1192 7445
1145 6490
9433 3704
7832 3280
3269 2574
253 6490
6744 2812
6154 6739
348 10389
7215 3566
1082 1206
7694 1181
7089 1233
9539 10415
7129 2467
7920 5221
5514 10007
2127 8735
8075 5010
2152 1099
7635 5091
852 6444
852 7291
5768 3631
403 9287
6154 5220
8431 2529
934 7472
5951 3489
6589 292
5459 4706
7620 6461
2257 1498
5398 1168
1215 1905
2342 4126
8157 3581
7829 4621
9321 4776
9722 9265
6831 7129
2299 4067
5460 4006
6242 7489
7636 507
1181 3250
1225 1657
8426 390
3469 499
6145 8709
3150 5759
7340 5515
4918 4861
348 1209
2667 1160
8843 5217
3576 7750
6226 4391
7489 8624
3907 3908
8991 7028
8435 1229
4130 2335
1113 9059
4130 8252
5010 4705
1176 4271
634 2865
5513 9360
8426 3233
2867 9622
8864 6007
3238 9311
4861 3654
10687 1172
1874 8625
4232 9549
7623 641
79 1176
8285 3419
365 8321
9868 1194
1202 5562
9923 5544
1525 2150
10206 513
8390 7560
4838 3958
10541 5813
325 3208
4773 10408
7237 8252
4228 6923
4230 7804
10220 8189
2120 7289
317 1200
417 1491
4424 2647
8796 7657
9151 3213
4069 6489
3746 2798
5319 9534
4679 8409
8929 8155
8006 4435
4246 4861
660 836
619 7770
8116 3863
9673 8829
5976 1625
9388 1544
5929 7735
8893 3204
1209 3445
1238 2533
2158 2279
448 8528
1272 744
5514 3182
3844 3580
307 5813
3861 10378
10635 5986
3280 1722
4396 1175
3984 5566
360 5355
3280 9973
5396 2319
7294 2865
1428 8864
8445 1226
7971 10181
1209 791
6058 293
9397 2342
660 5636
977 308
10384 7746
303 10353
5281 9359
3447 9536
4861 173
5752 7496
10015 3282
6215 7293
1810 3773
7286 5120
8138 6821
2206 8409
1799 5281
3329 2571
1095 7483
2903 8590
4552 7065
4126 3142
382 9534
1773 4044
4832 4127
7746 4890
3843 9192
1219 682
6427 2053
1327 6016
1198 10487
7623 3206
3279 6148
3957 8320
3782 4140
2756 2121
5191 6036
8431 8991
7289 1723
3817 3015
8189 6037
405 8709
3301 86
6430 3123
6369 9991
4754 1748
5544 3234
10526 6783
107 6359
4520 2342
6372 348
8762 3908
666 4930
1453 3749
2830 1194
8584 336
8834 782
2663 5566
3124 5709
9173 10472
4974 7090
6384 1389
1870 2802
9223 1196
5231 2117
8185 149
2919 8454
8690 8412
6007 5806
4826 8825
4871 5588
5576 8777
7623 4900
5566 4875
2433 3090
7251 6007
1426 3894
9345 6351
1202 6225
307 10307
8321 8350
4008 5719
7488 5795
7445 5602
10306 1917
10456 4578
6909 6797
7947 1977
8238 3654
7391 9090
10148 7292
1898 322
3668 9846
10635 2128
8242 3630
10049 6036
2663 5306
8567 9520
10307 5503
3337 6401
7169 1849
4289 1176
9698 1849
1202 6154
2430 245
3204 4622
8129 3387
9550 1599
8137 4641
30 5968
4776 3206
6987 4887
1488 1224
1905 5357
4358 5912
9716 7919
357 8890
766 8075
8886 2820
4689 822
5437 5276
8631 10435
7225 3310
2537 8587
8225 8189
5562 4502
4250 7743
1156 1171
4370 8189
2382 3600
8861 8834
9972 3847
8796 1192
1095 1181
3911 7183
6620 5252
641 10378
1202 1221
3477 6141
1235 2533
3473 5986
6137 1926
7065 1811
2814 5234
7831 2208
6897 8486
3893 3956
7656 7763
3906 4125
6074 9432
1719 1800
641 6789
478 4791
6369 1772
1480 4523
8823 6503
1231 8816
8572 7643
10254 5235
5849 3147
1222 6548
1914 3953
9548 8835
5240 4209
3228 8886
186 3151
8426 7294
1215 1528
4900 8172
3228 10570
1226 5515
6154 8225
374 587
8486 5831
8433 4409
495 3243
5281 4130
8091 1986
5073 2342
2003 6898
1215 3752
8810 1685
6490 10261
864 6838
8542 86
8075 9226
4125 242
3684 7750
1234 4861
8767 1248
10362 6152
908 3240
929 4062
1172 8350
468 5561
1632 7329
3233 9063
10558 2495
1905 4534
5472 7533
8849 1229
1356 3516
3848 3489
2279 3049
7469 9330
7312 150
6286 2150
3736 6804
5885 1414
5385 3687
8822 8746
10553 1072
1053 5315
9651 8928
4183 1175
1910 8823
8790 8075
8775 4218
6489 3385
2018 4497
650 9518
5636 9910
4651 4716
8177 7129
7336 3907
2486 3995
879 1773
1537 10209
6489 6206
2152 2342
6713 522
7230 2585
9321 10544
4246 9053
8350 10544
6055 9538
7230 1914
3841 1790
4579 8368
7727 3091
3995 5306
2973 9171
8854 9949
8138 638
3282 8448
4437 9929
4629 9190
6460 1238
561 6145
641 308
8644 2289
1225 3755
10299 4282
318 3715
3695 3539
1233 4820
4716 7220
3125 5463
7329 8111
371 4350
1227 6362
10299 2802
3774 8410
3418 8516
6967 3123
1234 1485
9927 4324
2865 9200
1234 3847
2816 8759
4127 8868
10626 8551
8871 4206
8486 10362
9992 6366
9718 3414
1554 10040
1231 8716
9485 2157
156 3685
1224 9450
1191 160
3486 1209
3489 6724
1193 7770
8139 2802
5243 2292
5233 1221
1175 5271
8426 2387
1989 8825
8690 5459
10671 184
5197 2010
325 777
5318 5702
641 8260
5561 320
2703 1497
4008 7686
2458 6457
5544 9910
6620 3138
5386 2804
1437 9320
4641 3410
8506 5774
5912 8120
324 8239
681 3781
9842 908
8823 4860
7018 1261
9435 1236
5391 8054
1198 1662
10415 2920
3749 7212
3631 10264
7293 6486
7765 8496
1428 5281
6989 10717
1554 4984
702 5012
6987 9299
3572 7522
5081 1179
6658 2261
10163 1219
3993 3737
8349 6891
5192 2759
3509 3372
1206 9156
3329 8826
842 4078
322 8075
7491 365
1231 4997
8051 168
288 488
3151 10381
4126 10318
6784 10561
336 2176
7994 2113
7533 8183
1205 7044
3337 4126
2822 4861
5515 3822
4390 2923
2840 4129
5561 4069
7129 1176
183 3588
2522 5951
5010 5020
4083 10221
10371 2242
5537 4009
478 1172
10572 10221
1215 6007
10435 1067
8138 5498
6657 9900
7411 9579
10049 8056
2241 6656
893 1757
1196 1787
5398 5012
307 6093
9433 6895
4698 3414
4693 2152
2802 8831
6257 2260
9249 978
1224 3213
4943 121
8620 5054
8117 3151
8116 342
6277 10418
3243 1847
1334 4380
1222 8816
9591 8352
5561 2240
9848 3337
3348 1225
1176 6361
253 9120
7129 2408
9236 710
1815 6542
3012 5946
2319 3812
1452 6007
1219 2802
864 2307
2622 1435
9493 5089
988 1800
5405 3016
5964 4922
7486 8426
6923 2297
6923 4123
6354 10554
9343 1179
1491 554
2267 97
10569 7483
8879 724
4333 8246
3224 9064
4776 852
1049 3583
300 4322
1239 7865
1159 8116
619 5091
860 6674
6504 5562
8300 6618
5231 9193
1309 9189
9214 10276
3908 3998
4213 3684
8813 8733
8368 9231
8056 10049
8426 9591
3703 3149
5859 2457
5831 5858
8506 3866
10631 10085
10624 449
8544 5010
1171 2820
6544 2899
8368 10654
8390 10160
5593 3072
7129 3205
1717 6168
6224 10428
5002 9240
6354 4619
1439 7215
1544 2033
2053 6379
9571 7537
1197 6705
6490 3208
317 8683
2155 8128
8252 1143
3124 3387
7584 1145
7755 5012
8639 9478
5188 4861
897 5562
3782 3752
1555 7129
7259 10147
1297 2711
8796 4113
7832 86
8075 1209
5201 1772
10365 6440
2206 1891
3908 3244
318 410
41 2648
1063 337
1798 7501
3583 10533
4007 4231
4716 1697
4183 5081
4231 7533
2342 4408
7232 5567
8551 4331
1171 6317
8913 5192
6490 1194
3374 4064
8846 5248
5514 1198
2227 5514
5562 6057
6782 3250
326 1172
2122 619
6703 6542
5281 7518
6570 5710
6506 224
1167 7803
6061 8831
1517 1196
2266 3149
8418 5398
1665 1233
2241 6814
7315 8242
4627 308
1775 8285
1172 1175
2399 325
4667 864
7636 1112
129 1222
7557 1234
196 4076
662 7157
2918 6397
8088 8027
74 3991
1228 37
5043 342
8690 7226
5708 1491
2298 6162
8426 8147
10441 5831
4833 6528
9468 6683
6119 9042
8605 3773
1176 2815
860 1116
3748 7467
414 8426
7477 6017
1849 9129
9653 1241
2319 1172
3792 1254
8454 155
7623 1394
5136 6239
5091 4337
6036 97
3023 181
3117 2233
6922 7283
2276 5339
596 8245
2368 2276
1206 2494
7743 8690
6558 8835
1237 9215
6789 584
4540 1455
6587 10286
8056 280
6137 3508
10149 2645
166 1077
1143 3630
2837 2574
9195 6548
1446 1230
10069 6779
74 8390
1230 3580
417 1223
8759 1209
1194 8117
3015 7690
2368 2622
3262 4679
74 527
5160 324
322 9053
6489 7579
8709 1020
10625 3396
6461 5010
3117 342
1350 10299
8225 4621
7533 3537
2342 2882
6314 10450
2279 606
2886 41
7769 2465
9910 1253
4333 5916
6611 1430
6789 9688
4928 8496
2294 5088
6017 6272
3152 6366
7137 6490
7398 6570
155 1453
7153 9536
4056 6340
8361 2774
2640 3791
7221 782
342 58
748 3669
5566 8142
6151 8709
8239 1144
8610 7021
748 5381
3029 6528
2154 5244
2804 6923
9321 2908
10699 4935
5589 2904
4472 1225
8508 8826
6793 8182
2066 10009
1919 3397
10128 2774
7331 6163
5190 5735
7603 7619
127 1179
7375 2260
999 3773
4124 4128
7831 3193
3180 9175
4922 2628
3184 4125
3167 928
10428 5599
9601 7088
4903 2923
1197 1171
9226 10053
7063 7508
2267 6945
3866 6277
2755 1232
9101 1191
3599 10717
6139 5562
2498 322
6007 5520
2357 7508
9548 852
1199 964
9432 4656
7278 8892
10398 2651
6277 1261
7286 1024
9200 9384
1776 6148
5234 8406
5852 7581
5969 1179
2602 5830
908 8716
7252 2165
5499 8709
1495 8406
8825 10626
1143 892
1234 7229
4901 8991
8431 3005
10435 5386
1206 8861
5437 9532
2535 9546
9521 7065
2736 9401
4834 8792
10389 7488
5389 2837
7533 2770
9850 811
2837 296
2416 348
9591 5951
5512 10480
5386 8529
852 3374
3566 8056
10287 36
10231 8249
3497 3507
8519 611
8699 1200
4864 732
8409 1233
9120 3730
8242 9120
5507 6987
1231 5184
365 1209
3509 3316
4249 6554
1455 3655
8281 2408
4952 2537
5010 2756
9317 275
5986 10148
9151 8496
322 1223
1230 9428
9204 1064
6226 5281
342 7293
9535 4952
4625 3827
9639 334
1224 6618
5093 1375
5514 7486
2279 9659
1198 2827
5293 8898
1901 3151
2276 10409
3136 1855
334 23
6152 325
889 5885
10238 8829
1194 3863
6793 10660
5446 2360
2924 1554
401 8913
1113 314
347 3576
6154 5895
910 7979
10441 1616
3267 7491
2537 315
1839 5959
1910 478
2622 1181
7685 16
979 8684
4530 8855
1070 3572
322 302
8056 10313
2728 6891
8232 2640
5446 1790
9897 8749
9200 1179
2640 2231
7768 6036
9852 5345
2064 2538
1224 1199
5398 1915
6884 4434
638 3280
3280 3461
6625 2757
4716 4709
6636 1205
172 8890
3600 1491
7475 9972
562 10446
3842 1682
4900 1849
10153 4861
1016 8773
1086 337
8347 10435
8353 3092
856 6739
3091 1428
1172 641
1171 7767
914 9848
10720 2504
3115 10102
5975 1909
325 5487
10704 2319
325 2908
9192 4407
9667 8496
8709 1549
4846 7218
6182 9897
1378 10382
7738 7205
4420 3301
3654 6624
4883 6242
2549 1181
5357 567
10334 6314
1175 4763
6402 1200
77 3092
7635 1176
6940 1282
8508 642
6274 7353
6988 10415
10442 1108
7250 3009
2120 7557
1175 8452
7293 4418
4860 2533
1241 1071
6118 6310
6154 2462
410 6225
4522 1233
1121 4622
9649 5787
1226 10724
9650 2852
652 8491
5566 768
10498 1774
8822 1249
8012 287
7339 9910
5929 1369
317 3138
9129 1192
4810 2273
3173 1491
3508 3489
5386 2900
7083 9880
9430 1194
1426 1229
1197 9175
7920 5363
7431 3260
4761 10570
4072 326
5636 8939
2065 7779
5087 4264
9518 657
7296 8506
6618 7919
3987 7292
10243 1079
2640 8431
7129 3396
2622 6891
1269 5281
7801 1181
2907 10428
6503 2947
7294 9877
1171 3694
9518 3329
3205 8516
5073 1224
1200 7748
1910 1269
6144 4828
9859 1219
7566 2160
5473 7246
1632 638
7286 6655
7489 7214
4125 188
2518 1512
8031 4887
8252 2517
2840 5460
1572 3902
4706 6243
7919 1206
3209 7445
7506 5894
5012 3269
1230 1144
1145 3181
10610 3021
1494 2645
8573 8817
433 2549
4360 5500
4905 893
1943 3003
5545 3123
10420 8426
2688 8961
843 1209
1225 3392
2569 5720
852 1198
638 9540
5881 5252
2538 318
6702 8252
9697 5373
8828 7294
2226 7764
10304 1739
6369 3023
296 46
8519 9152
9425 2496
8189 1860
7707 3490
1901 1209
4860 4860
7710 9120
9478 406
10426 3178
6490 8971
4246 4864
6784 9526
1558 2318
1233 6793
3208 8866
7744 10635
7278 5494
600 10549
3021 5928
1172 4898
638 5562
7809 8988
7993 4861
1852 9526
3588 1791
3332 6923
1430 6057
1790 307
2322 2774
2852 7488
5742 3072
7766 2846
1269 8409
3206 6730
748 10671
8846 10413
10195 8522
852 8426
5180 8496
1158 4142
4860 8942
3090 5544
1241 8881
3691 7685
10219 1226
5991 2538
5510 1914
8893 4503
908 868
9973 1426
5460 5929
6145 6055
273 5093
9713 889
3072 9520
10504 8232
10717 13
8991 1160
2622 3716
8232 7150
2512 4629
6695 5040
6558 2130
2155 7648
5191 5465
4952 183
5277 4134
6017 8093
5228 1229
4898 4810
6137 1181
7830 4732
8407 8057
8711 6987
1235 79
5714 3121
8296 852
4925 10366
3369 6366
4128 3745
637 1801
638 8819
1550 8709
97 6360
7631 4861
7491 2573
4076 2326
9972 8894
3715 10625
10724 3348
10162 3534
10147 7538
10298 4765
7289 2443
2667 4774
1517 1095
1926 8820
9928 8448
2946 3600
1430 8406
14 4573
9698 418
3508 3160
6361 3928
4090 2775
5250 1686
1881 7810
8991 414
6490 931
1206 3716
9418 6807
8085 8103
7229 7074
320 9625
10544 2493
7095 1219
6154 10540
5312 9915
8886 336
9629 1171
8406 5398
2341 10162
1113 9189
500 1191
3482 7246
1181 3811
5141 2131
4194 4733
1251 458
7129 318
2899 8528
6923 2150
5996 3654
6335 3385
1181 8445
9849 5593
2777 1441
6207 2524
6624 478
7832 8625
10358 3115
1921 527
1226 4130
2636 8835
10404 3485
7709 8598
1942 9848
7920 908
3825 10432
3473 8238
3193 2393
5831 3026
6137 8590
6424 1561
6414 8506
6332 6461
1234 7293
7557 7505
232 365
2640 8845
6040 3655
5459 4025
1915 3899
2538 8051
4732 6040
6366 9974
4648 10426
348 325
10625 10405
6265 7770
7214 5473
3601 2756
1264 8140
8089 1544
144 782
10717 2837
8189 10409
5114 111
3019 5566
5895 5520
3138 7491
308 2335
8252 5844
8849 8965
5563 5561
3015 8350
1294 6542
999 1197
4933 1199
3619 1750
9134 5506
2493 5093
998 5566
3452 322
9519 7656
4161 10197
4446 8514
2467 4442
1231 7798
724 762
1790 4370
7213 8441
2152 8516
9042 8624
9653 1176
4125 6240
931 6178
6007 4249
7756 3623
7293 7677
8470 3090
7190 6078
245 6365
2640 10398
2137 8713
1166 1076
6232 2828
79 2513
5582 4858
7601 4123
322 1215
4998 6118
3576 1225
3794 8958
3023 8448
3555 10717
7744 334
3375 2277
10333 1237
3134 6824
1164 9828
9532 8426
5338 8825
9433 6894
8849 6088
6316 4965
342 2394
4210 6602
4611 3333
6383 2218
6208 435
7286 2813
5487 6795
8016 8512
4214 2274
8823 1228
5306 7665
9196 7129
6372 8674
4540 5993
1453 6443
5859 6456
1354 2517
2831 6277
8490 4964
1408 3355
8075 6007
3851 876
5033 8831
3383 79
4860 6448
6491 6359
7293 7557
4067 6795
3418 10239
1226 644
1803 2101
6359 995
9239 6956
7534 447
1365 6090
9908 200
7772 10174
3047 8587
2467 7129
5306 3282
8169 1194
8517 1198
3509 5831
6255 1093
4130 9395
6361 9636
5986 620
4188 8716
10456 1790
1787 8834
6714 5719
8954 4332
79 9381
1013 3310
3690 3593
170 182
7736 3123
3536 1229
3601 5520
4076 7471
6469 5563
8147 2640
1790 2622
1206 5430
582 6037
1419 2881
7787 3894
8139 8683
8410 6016
4776 6616
10486 2941
8252 10712
1558 8269
2517 10641
10544 3329
5022 7286
5396 337
3576 2802
2736 1070
2848 124
7246 6232
340 9516
713 8891
2609 782
8844 3123
8690 4943
8817 1612
7853 5043
3978 9560
4328 7763
4331 10544
874 6739
7055 8609
10404 1329
5951 1430
641 2276
1219 5929
621 127
8577 1857
6148 9339
2505 7843
7351 869
2726 5770
10409 766
59 5306
1209 3663
8432 1468
4859 10352
1888 6331
2331 2465
6357 523
9378 10015
1926 8811
10036 3749
5768 5986
10334 2039
8129 10544
5276 5276
5566 8189
1454 2723
1321 6696
9485 9098
7986 1181
2703 2137
5401 3089
6891 7919
7277 2888
7760 8203
2010 4667
4677 5868
3749 2290
3310 8541
6535 1361
1144 5022
5306 2255
3672 3262
6242 9112
1239 7524
6967 8822
3151 3273
308 3163
2923 8448
7016 3205
79 1624
775 3350
2041 2163
334 6384
3716 1491
4127 6016
132 4069
8886 4524
5062 4297
5061 3969
120 7496
5233 3928
9661 4046
9651 10473
10235 7919
7483 1719
10544 77
1390 6087
317 6923
131 4446
308 10429
3513 10720
8786 836
1241 10091
5986 6829
1235 3954
4864 789
7956 366
4806 2728
5515 432
4861 3123
3156 2276
1756 10223
7506 6069
8823 2241
9043 3090
7291 8426
10221 3507
2268 7291
8517 1624
8855 1153
8056 315
112 134
5093 2504
7557 1171
144 9210
6289 5411
3346 188
2920 7367
5524 5276
9485 1229
7636 1191
4333 9897
8611 1668
1969 1479
266 7621
3851 7804
7623 10141
7180 7832
3904 41
7289 3153
1112 1269
8835 3838
9588 8881
10149 7627
2804 1967
7294 1209
9250 3702
1224 317
4134 8117
3280 1239
4736 8749
1387 365
641 3655
10060 8421
3123 4861
4126 1926
8822 4781
8406 4861
7696 10115
8022 2800
6793 1428
7973 3583
6503 3220
5276 8812
1175 2802
5562 6242
6457 8593
7486 3244
4649 7286
4409 1228
8311 5769
6793 6137
9227 4666
1915 4578
8759 8140
5545 2301
749 3655
6568 97
4924 1192
6360 7636
232 5561
247 5895
1304 2804
692 2501
8152 809
3781 3020
2698 7291
8361 838
7292 3387
6354 6602
6247 8849
4214 7178
7219 2592
6057 681
478 4078
435 314
4571 9513
8624 1201
2663 2010
1727 4782
1227 4949
8379 641
2516 8189
1179 7750
10495 2538
3883 1905
3166 6072
3117 5769
9511 1223
10708 3414
3680 1653
2898 8515
1179 5005
7886 6891
2116 10333
335 4328
1202 7289
3780 3960
5380 351
5189 9371
6361 1197
5081 8368
9552 2538
1229 2123
6038 10162
2131 302
1065 9143
9506 8260
78 4700
3906 325
10299 8528
9824 7920
691 9519
2002 1191
6549 5012
3844 9821
10473 3908
9002 1219
4240 6813
3424 1240
3909 1209
3630 1901
8426 3602
6070 8516
5859 4634
2357 6369
584 2208
4175 1491
6266 5823
7971 1106
1517 10197
7375 6852
3374 3396
4122 2153
299 177
8147 183
7367 1494
3439 3528
8690 457
335 5327
5530 6265
9972 3197
5010 7293
315 6007
9002 9115
7832 8288
7588 1199
1849 10389
8454 3908
678 21
1555 6219
348 7496
8127 825
4185 9490
2361 5530
8883 307
3489 8835
1221 2812
4945 8542
4393 1282
6055 4830
8922 5515
6372 7746
5419 7129
9088 450
1234 2301
4918 10087
2815 4952
8871 9941
8530 8797
8577 7920
5318 6470
5306 9877
9145 9519
10245 4822
2260 320
3262 9363
1228 307
5566 9686
3699 3685
21 1238
9224 8849
4358 9058
8826 10556
8990 1726
3369 8129
702 6923
6689 1194
281 4556
1501 3608
9072 4095
5446 8993
5831 10623
5752 4443
5855 8844
9848 1197
225 7253
3273 1384
1898 184
1926 1240
8118 2663
4042 6154
7736 1464
6542 3993
5970 9321
9416 1926
6489 8169
10164 515
10544 7212
8528 1219
9194 6891
8823 2920
1219 2923
9669 8644
2443 3716
7508 7643
3135 3794
2819 6286
4922 1089
5566 7643
8844 2150
4078 9375
3767 5520
4215 3280
8409 3765
8242 7339
7783 10626
4067 6227
7076 10544
3193 5473
4129 600
5276 10413
2042 8592
8684 8919
2828 2576
7247 4363
2467 1239
5386 7627
2706 9224
348 6016
2855 5438
8891 8078
10570 5752
8835 7810
7643 5868
3719 3280
8811 1231
6897 2652
264 8353
3838 9319
1537 1176
7847 6801
9040 4900
8409 6802
1395 8818
9605 7491
2577 8826
10626 6989
1200 6154
1271 10276
1171 7223
5024 1645
5928 8822
6726 2866
9740 2350
324 2282
6145 7735
5929 6322
4333 4004
2607 7631
6923 7824
9526 4861
1241 1091
2010 1219
303 3563
9707 10717
1221 7603
8075 3151
2802 2920
10283 7919
1161 4657
5929 10131
2640 3490
7707 4282
3448 8496
8426 3329
852 4910
4297 5895
7329 3816
9665 8871
7735 9015
347 1892
2221 1624
9588 5281
641 3654
5637 4322
7152 9339
1186 4333
6282 314
2433 719
6037 6987
2320 10520
7735 10724
170 3441
8173 1921
8928 3136
2419 308
6278 1172
7643 1209
5869 2640
6016 7329
5887 7297
148 308
8998 4982
6677 8709
6154 1881
3635 8517
7291 5379
2213 917
7183 8308
5554 1915
6542 3414
3208 3310
592 2512
3782 1192
8990 5986
7685 4646
1259 1227
3755 8619
5072 6747
8169 3908
6312 3631
406 641
6225 8544
1196 7543
6164 5554
5809 1494
3382 2512
9293 10724
4148 5929
1198 6007
4370 8844
1237 1238
6014 1334
7916 10333
6988 10556
1077 1898
9913 3185
3091 864
1896 645
641 5325
8843 5276
7612 6168
782 4213
5505 2677
8035 4736
5316 6619
1178 8177
9259 6104
8201 4370
1317 1408
1273 9991
3421 6548
6959 4123
3822 310
874 3151
6148 6314
365 2210
8117 185
6384 2242
4619 9850
8123 5385
3264 3181
5830 2250
10699 789
8075 3396
5515 2380
1171 9974
8406 1510
8686 1181
5544 9588
8834 10553
7914 2221
1194 1240
1234 8879
4076 7496
8759 5571
4070 6232
1197 6843
1237 7779
1143 21
3729 1599
9993 1084
5519 348
1172 1653
10224 5907
7391 1428
7022 7830
9908 5905
9245 2473
8858 8860
1914 8177
8488 5195
8684 3908
7604 172
5520 2035
1176 8587
308 4929
2804 5155
6331 7685
5244 6246
2503 9927
1616 9588
7297 1291
7226 1235
7910 5545
1431 317
1241 1427
9866 10357
1624 6577
1914 10434
8822 3908
1175 253
4076 4125
2987 4763
9120 8409
8426 4188
2486 9654
2428 5979
8534 1757
5831 9434
8368 6793
7919 8933
4861 652
1926 3699
3554 5515
9398 2154
7630 5123
5218 5361
5590 6278
1172 8320
7747 2276
3154 5359
5986 7557
7329 77
9947 1181
308 1179
2884 2802
7560 3151
641 9733
1426 5472
10332 10485
8169 6057
1188 4069
2137 1672
4428 9588
5830 6906
2516 5304
2336 8502
1219 7631
5028 7291
3092 9321
8512 1615
10243 5705
6528 1383
5514 2457
1773 1653
4719 6182
6491 4214
320 1575
6602 1206
8891 9540
9001 1360
3424 3351
3354 4903
3328 6007
1523 4378
5305 6504
4826 6007
4422 7289
8828 2267
3848 1926
1491 867
8140 7763
1401 8684
2594 8056
8505 1369
7808 365
4859 5305
1491 357
641 5679
1215 6550
143 2299
4063 429
1890 7286
326 4826
71 7229
3691 1984
5472 10560
2082 970
2504 7143
2846 6016
7764 9192
9848 1428
188 134
9647 7569
3124 21
5218 5093
3489 5563
641 6794
641 5299
1232 1271
4708 1557
7743 10200
4214 8720
10544 1453
5006 4078
579 316
374 311
8940 789
8720 5406
1223 7581
5437 2517
7485 2949
3908 9363
2276 7805
1001 710
1192 8183
10554 1215
7352 7629
1181 3962
3167 456
3628 10374
7025 2137
642 5429
3841 7354
8544 4335
507 5818
1653 2830
1926 3123
8440 1624
4129 4797
8440 5673
303 6565
7748 7129
7658 1228
9972 8684
6162 4861
1215 6087
2065 7507
6656 3848
8368 6430
3630 3146
1223 9042
186 4384
315 2241
845 3638
2775 2827
9852 1537
4797 2647
2311 2793
7504 324
4630 4578
5512 1271
4365 9518
7394 2852
4069 4759
7336 5514
3429 4512
1559 3153
2320 10435
10428 3705
6152 7643
336 7447
9738 8810
7920 5907
7445 2424
7746 9520
10303 7292
9287 2140
307 4567
2865 9587
7293 326
7951 5514
2155 3090
6359 2570
7158 4567
308 8825
3877 6286
8483 7304
4424 4236
10696 2061
6902 9021
1910 4956
5871 1113
7920 2206
6645 1789
10159 10570
9298 10428
3599 6007
2949 3073
1558 3177
5929 9996
225 8855
3570 763
7948 3031
2886 3699
4396 9002
9378 1926
6057 4826
8835 1172
9186 1698
8454 4617
3646 326
4667 8239
1191 8514
5753 6137
2120 4157
6016 8942
2835 4705
8454 3952
127 322
8709 7289
719 8508
5437 2219
9936 8551
6399 1192
3624 1225
3205 4666
7920 2155
9299 2263
6119 6714
6061 6490
1199 9298
3043 7294
4026 5561
5515 1197
8129 4374
1631 1221
8350 9317
5939 6940
1733 6960
23 8116
1171 10243
2699 9099
8620 4646
1555 10697
4426 1517
9698 1172
2131 193
10162 3703
4613 2517
1849 6154
4125 9128
10524 6073
9919 8406
7569 7720
6891 8409
3445 1198
8625 6918
6211 7230
7980 7057
8189 5565
1849 5349
3208 6023
7951 1507
2457 5073
1205 9696
7569 9532
713 4173
6766 4069
6729 4361
1227 3042
899 1624
2467 2510
2661 6135
3090 5011
79 10335
7058 3156
2775 1223
4297 695
1176 314
1773 9286
582 5216
7291 6793
6219 2154
1365 7065
4655 3296
5073 6382
2212 748
9733 1235
2640 5866
9120 58
9850 9111
3822 9388
4860 7381
342 6148
6135 7229
10149 4324
3544 10162
5563 5437
1615 4861
6154 6153
156 782
2917 4039
10106 7199
8684 9286
3848 7955
9553 9288
9458 1226
687 8835
4952 8886
315 7129
3331 1787
7971 8683
2123 6620
7354 1484
8189 4280
121 9913
638 2827
9517 5276
1221 2490
430 8825
4678 8056
9094 3337
3015 10303
207 2862
1491 9551
2178 6686
1209 10062
1787 8641
8142 8075
1849 1502
7897 2504
1670 4575
7508 9950
8810 2802
7715 7292
5772 2157
21 8587
10303 1224
5947 349
6748 7504
1374 6286
6007 10428
6036 1772
9046 4709
893 1202
3208 8454
3821 8288
184 9021
10426 4938
7588 6137
8056 1198
1171 583
4567 7291
6491 1228
7329 9657
5341 3927
7194 3054
10065 8835
5637 5604
1636 10181
3387 6456
1388 10097
449 5562
7770 6830
10435 7576
3486 7830
2230 6743
5010 8137
1199 10195
2574 7677
1624 3116
5710 1179
1317 8148
8426 2874
156 8515
919 4324
5830 10368
8913 10586
150 1491
7129 7293
7241 5459
7735 10304
7289 2622
3544 10220
10717 8426
1124 3206
607 1512
7339 8991
4763 9927
3435 574
5500 9927
1647 5831
3991 2949
2402 5233
523 6702
1192 10147
8826 6154
6017 3130
1790 3081
760 6842
8857 1452
8056 2923
9574 8811
8511 1171
6521 6137
10571 10147
128 5941
6154 9120
10442 7072
1923 300
8409 6316
3668 6104
1223 6208
6548 641
637 8871
1452 3489
3520 1205
6649 1261
6505 1495
7245 302
121 1491
5001 3679
7581 4601
2942 10197
348 1429
5327 325
3385 8977
1269 3576
4675 1221
6700 7862
9069 6618
564 6714
3627 2165
6139 8991
7537 6542
342 77
1890 8288
2640 768
4986 6930
2177 6826
7903 2149
8834 10307
5562 6007
4781 2267
2491 9908
3792 7635
9138 5697
4331 4826
3414 8821
9877 5703
7491 2337
4930 9450
4458 7250
7830 4120
4810 3583
1172 5019
2848 9297
1113 8551
9532 5350
3301 10137
7595 829
1445 928
8894 6038
2813 4771
9716 7291
1225 8350
8636 57
5504 5929
7486 7743
2047 7291
7566 8280
3815 10435
3639 7147
6036 7746
822 2568
3088 9062
3630 10724
8845 4102
983 7750
6803 2150
2802 2705
7456 9134
4214 2446
342 688
1191 2802
1179 9299
6793 2332
6589 432
3583 9526
7187 2689
1228 3789
3877 1174
9786 6219
315 1791
4964 2334
5033 1238
7248 8755
5951 7896
8417 288
1427 10253
9192 10147
3123 8827
5545 2774
2756 2640
6037 4883
77 9521
7280 3044
1748 4900
4183 2629
5867 5202
4765 2519
8953 6366
642 32
3546 5412
8426 5637
10306 5384
8426 2276
5805 8486
4026 9042
1196 1615
4210 2688
5396 2433
5520 2802
2433 7750
5337 10544
8355 6793
9926 8189
7253 6228
10162 7435
5234 4125
2433 5010
5029 8132
2544 5852
7090 8891
1235 8991
9519 10314
4049 2027
1453 71
1171 10064
2245 1790
9588 318
2708 6619
1155 2053
9316 2342
892 9816
8201 7292
10298 2137
1028 7298
3507 5566
6463 5592
2804 6612
8516 5091
3704 3755
5566 3527
10613 348
8991 5374
4601 2544
9649 5349
456 2302
4215 3045
1223 3703
296 8844
2241 2776
8894 9526
7486 452
2137 9787
8844 1470
8239 8823
4450 7456
8991 4622
2057 9812
3282 8858
8189 2013
2774 1399
6356 4093
7489 5025
1855 4070
2776 684
8151 5589
326 6208
5599 1199
10426 8496
3745 322
574 1200
4900 1194
7352 4067
9144 4076
3602 10485
3438 7832
9667 317
3072 2241
10423 134
4007 6561
3991 10049
7376 4621
2691 2825
978 9091
5758 6168
10420 8637
5396 729
5271 3794
10220 2640
8807 7055
3631 1558
6007 9652
8174 6361
2519 8129
7635 4776
8797 5062
1200 8831
8828 10298
7445 7055
2923 1234
315 1198
7444 4679
454 8810
4387 7832
4493 3190
3404 982
8056 4411
4709 3310
6277 3879
1201 1930
258 8426
6925 637
9064 1786
1237 9571
9652 3621
7656 1206
77 156
8406 10162
6007 7189
10428 4115
71 79
5062 2271
10040 1445
2648 4939
4873 660
7489 1711
1447 6554
325 8307
2592 357
4720 2291
4008 4072
8189 4978
2206 6359
79 3237
167 8561
4859 1179
3703 2533
9505 8977
1787 8936
10694 1849
5515 7947
5371 8129
3166 5637
4859 7496
10635 7768
4148 2439
9636 1231
9666 4617
7286 5566
3429 6190
2924 10286
6460 4846
1798 365
10147 4144
2827 10694
9932 2154
9246 4682
79 7508
4781 4939
1375 318
4446 3049
7187 587
8823 6619
5700 5548
8826 10389
3304 3374
3135 782
9972 6008
186 1230
8178 7485
8733 8088
342 6953
4289 7982
3167 2276
2312 1191
324 8427
6558 6712
5718 2541
8120 9196
4703 4243
5114 10242
5913 7367
320 4796
5248 1235
2640 10388
2102 6360
4165 3455
3848 5031
10569 10399
10623 5794
8515 7292
6148 10197
2756 6106
9387 6702
2708 5514
4214 9002
1176 1728
322 2276
8486 6247
8825 1426
3138 3174
1641 3631
10238 2177
1224 3359
4067 648
2465 2649
5514 8139
5768 4903
6719 2933
1198 4922
6361 1234
1235 5975
8940 6505
7367 1230
1772 908
6611 8239
9024 1097
2721 7588
1788 7916
7246 7974
1791 5358
3781 10541
10097 895
2347 8551
1151 3823
5012 9139
253 1662
6154 7469
2271 6443
2438 3301
1368 3374
5515 2329
3655 7067
1176 7522
1351 1932
9866 5929
6034 2802
444 638
523 4485
1241 4213
6154 1964
6506 7743
2756 2433
7216 5544
8864 7055
7656 8432
8444 9876
1191 2210
7131 6934
2917 7731
3654 1237
2757 1277
3208 4505
2733 836
3491 8417
4864 5416
6749 5460
1104 5966
194 9877
3321 1231
253 5187
3778 3206
8825 3703
7522 4861
8511 9299
6793 7289
4523 8056
5438 7640
1383 3977
7678 253
6714 1172
7768 3329
5385 5870
7744 5467
8517 7627
1235 1765
8138 5138
1192 10333
10362 1194
1197 1215
5710 3216
2919 8822
4765 4955
8508 127
6148 623
3508 8648
7486 7055
8392 10196
6783 8821
7331 3090
731 3583
6542 8129
1179 2920
2368 6071
4074 7021
7506 1944
77 88
1175 9189
5504 1685
8189 927
1435 8866
3822 1181
7920 4336
2629 7020
6564 8409
9084 2774
2422 3705
1175 6589
8480 3237
9120 3158
1172 3630
1463 9502
4776 2516
326 2728
2019 7229
9655 8482
2649 2537
3204 1787
7491 6078
1019 1223
6306 10435
9521 1773
6200 10326
8225 2430
315 3355
664 1179
9785 1149
5276 600
4617 4572
5896 2450
1015 5823
1874 5487
7546 2017
1228 7259
5561 6802
6348 10625
1194 3075
1690 4675
1296 3015
9390 3402
8056 8861
5487 9485
3544 1271
2799 7626
9532 5241
4954 6548
6975 6535
7749 8940
9965 9138
1240 6209
5939 5257
925 9043
5881 10712
9973 3654
1238 2640
3777 937
7834 8125
8252 641
1226 8948
7090 3533
9196 8382
3631 1171
1442 10605
8189 1507
1798 8844
8889 3532
3666 4567
916 8860
342 10105
1230 9697
10544 4918
9210 10162
1213 107
10584 2342
641 6504
10162 7919
7291 155
7686 8671
417 1240
1108 5830
6150 5306
326 1616
3669 6361
9226 6534
3012 7289
8821 9098
7292 336
2206 3991
325 6162
8284 7229
8934 4426
1339 8516
3385 7735
9532 8819
4572 2086
10456 9630
6829 6963
9670 4215
9697 9848
1023 269
7218 1224
2209 9222
1219 9649
2172 8834
9653 3963
6427 3991
3535 3752
6286 9397
6805 4573
6620 10232
8350 2703
1179 3154
3631 7488
5599 1147
10435 748
8973 3151
3453 9642
8299 8823
678 2303
6035 5742
582 97
9502 2640
6390 6234
318 8377
7517 1930
3684 9473
1179 6697
9316 9517
5986 4776
3189 2832
3576 6306
1612 1196
7315 7028
1524 1194
4367 8759
4155 1113
5460 5868
4231 9605
10435 8843
10162 3310
549 2253
1926 5523
5093 7182
3414 10027
8252 6045
3153 10588
4290 7329
4860 4215
6619 5715
5205 9572
2889 9042
10496 8185
2693 2342
9434 6507
6489 4508
6082 6456
5929 243
6589 2827
5276 2815
1235 9287
8517 9397
1353 4231
308 3782
6490 10402
10544 1205
1235 2813
1225 8544
2243 8683
7957 6203
216 7129
7743 1517
645 7804
9650 4826
212 914
2627 7354
1241 4186
6812 2691
10335 7129
9475 10203
1214 3383
963 1228
5874 7277
6240 2221
10409 9148
1229 3074
6837 10712
6628 6975
9120 7862
4126 2300
6048 8544
1225 1827
5010 5520
5537 9181
5830 3203
1735 2774
7722 8263
10611 9520
2210 2793
314 3387
8590 6655
9551 9954
4488 6877
5636 4925
3124 8894
1197 1214
8140 8572
8075 8189
4860 3908
6152 3115
8139 4898
1199 4905
449 9529
5165 6369
3273 9698
1976 5389
335 3507
6137 3124
7750 8637
4243 9848
7533 2153
6801 6043
1369 2290
10717 760
4070 8426
1849 5859
4567 7129
10197 1221
6276 8508
7736 1172
1678 6359
906 10625
8829 6739
8860 8406
9317 1196
6702 5472
3491 2320
10367 8566
120 3655
2570 4357
9429 8035
5849 1365
4366 7304
4860 5710
3375 8855
8189 1200
2253 8056
10069 3510
4623 5927
8368 3630
2476 8352
2987 3125
5112 2276
403 1716
3151 8610
7658 7129
7757 3809
1222 4821
4149 10438
7713 3600
1786 4850
342 5862
2920 9185
10303 8431
8735 9056
8939 7209
1231 6314
1446 5040
9120 3204
7506 10415
3023 3489
9043 9124
5193 5929
1787 9058
7065 1172
9992 4861
5960 10435
5887 8231
1791 318
10235 5975
9687 4428
10553 5276
6046 1787
9511 4064
8120 1142
7289 5514
751 10164
1306 1487
155 8368
10631 3698
41 1918
9084 8824
1229 9647
3193 7489
5189 7496
9128 1430
2131 6040
1494 2846
6242 6940
3235 9467
10428 4401
7641 6224
1225 10250
3205 6165
1213 5186
7916 9283
5566 5341
10630 6490
6558 9540
5348 1198
1223 9658
7291 10221
8637 3205
3655 1303
3072 1229
4898 5215
5408 337
305 930
3280 5850
9972 6346
252 9228
326 5250
7880 2433
2512 4128
9124 6793
3385 5859
3554 1790
5234 9636
1176 4070
8528 4214
2410 7394
641 3991
4931 1172
6038 1206
3684 2292
1171 507
6137 1219
9472 6895
3792 2127
8491 1197
8 7491
4103 6276
5034 4063
3280 5032
1384 3842
9899 6824
8527 5020
2979 1191
6491 6489
5710 1197
2804 7261
6465 5185
7348 3329
7182 348
6325 4333
5073 2342
8466 417
3280 5514
4699 1829
7225 2335
1334 6086
5515 4357
6007 223
8352 253
1226 2276
2640 5566
5514 5544
3578 6489
7704 9118
7583 3280
1156 120
581 4128
748 2382
6987 3124
2889 8892
5472 8829
8861 2648
8004 8244
8285 1555
10698 760
10552 9605
8861 5225
434 8368
3465 8816
2320 2550
6044 2467
8991 6978
2020 8528
5218 2302
2676 1926
120 1430
8426 8140
9064 1215
8201 3844
852 9804
7293 7770
9124 8821
5228 7127
6037 3329
10533 3692
5514 10435
10462 10438
1194 835
10318 4645
2827 9913
8409 2493
8749 2577
4149 6801
9288 4905
5073 2827
10424 5500
1926 3572
7293 762
2828 8406
8890 359
7689 8939
326 9224
5276 8409
7367 6522
9120 41
9124 1248
5073 6824
3204 390
9286 1238
3716 2903
1227 7508
2993 206
3376 121
6525 2493
5445 6173
1205 5951
6037 10086
1926 8189
4210 582
5545 7643
253 5520
399 8844
9210 4552
9151 4125
8986 1478
5986 6928
10199 2169
3316 1102
992 668
5831 9238
1849 2053
3789 7129
7294 10717
6134 3576
10221 4619
2138 8831
1234 1191
2210 253
3746 480
1791 127
8632 7289
3655 6228
4769 3908
5462 638
1067 342
2919 7574
4282 8189
8129 396
9820 1884
2322 3848
678 8684
5583 4125
9018 206
7017 2989
6940 1372
8991 8127
4572 4763
318 8843
9317 3282
4018 4126
3655 1269
1444 638
8959 4070
8177 9022
1215 9869
8140 3138
6154 9702
6616 8075
6891 5830
357 2088
5545 8139
2588 2486
7229 9910
1415 7916
1172 5016
1359 5483
9025 66
5701 3208
1473 2380
6444 1198
6683 3602
830 8810
4864 1197
8797 958
5009 4783
8056 6801
4197 5515
5748 3414
1491 7187
1234 4903
1172 5187
1773 3583
1602 8002
7557 5566
1209 1176
8816 7291
2342 6007
705 2869
822 3463
1240 9062
322 1511
3588 10389
7623 4470
5514 2899
2703 8255
8406 1175
7294 3705
9910 7292
2695 79
4246 9226
8892 4678
5429 2273
6315 6739
3951 678
9926 7968
5636 3167
4571 4246
8089 7538
6714 8544
303 3715
595 7131
9973 9063
9258 3576
6063 2648
1194 4940
4129 1461
946 4951
582 1790
7456 8476
5566 9670
3335 8056
10123 507
1194 5361
4508 2120
2252 760
3908 1190
4355 3205
6448 1229
3645 1200
3619 7920
4067 8609
1735 6658
7293 6372
7329 7462
4491 2647
7804 7656
10242 8506
7811 6148
1202 3597
7846 2210
1214 6145
6851 342
1428 5849
3454 4714
3423 77
2827 10220
502 6491
7286 8831
4289 5036
7580 7685
2403 3206
1199 3508
4361 7623
6148 8514
1362 1734
4446 2154
2712 7292
4370 8577
7574 4905
7625 788
2035 8823
2758 3655
6208 7105
661 7289
9825 5009
789 1898
4826 7504
3822 3848
8829 2302
7533 7189
155 9008
6649 5183
1230 3547
10544 9588
2691 9466
4426 4473
8506 1932
3356 9526
6152 7748
2508 4761
1241 10232
357 10134
4374 7914
8689 2573
3508 6044
8169 5292
2622 8517
7803 5831
9398 8528
1758 3134
156 1681
3434 8216
9825 10717
6427 6289
7746 1558
3121 8493
8426 3124
4571 8204
2584 7339
8516 5545
1420 3138
3147 2802
4900 2276
638 1567
3908 9993
3894 348
4776 5222
4302 7863
4422 3999
6008 8426
5740 993
3280 2292
3540 9802
7920 5472
6489 3928
4843 7290
2328 5709
253 6226
8350 6007
2646 5360
9058 365
3684 7129
1452 3154
2813 2533
9639 400
9991 17
8619 3410
6876 9641
4619 10555
6038 782
318 4905
6834 4339
9461 4657
7666 5986
1849 6988
156 8683
990 7552
6359 10220
7018 3752
9214 8518
5248 4473
2653 79
4215 9190
7339 1154
4982 3583
5607 9286
322 10623
2241 1914
2302 6503
6381 7354
8242 4297
660 2692
8189 9963
2678 4421
2006 654
3136 8796
10698 8169
8551 1125
5234 4763
155 7423
7293 1831
7603 1544
8056 8168
5515 8871
3332 1224
789 405
5860 2621
326 8823
8225 5986
4031 8508
3165 3794
3782 654
6038 1449
6735 6923
7491 6908
9702 6789
9713 3206
7489 2331
7222 48
638 5000
4069 1060
7565 2257
4140 6490
5514 3907
9637 908
176 1117
1238 2866
1624 3154
3414 10206
8486 7677
5302 8812
1172 8089
7686 17
1235 6057
9532 2517
8459 9531
8610 5031
7612 5305
2395 4939
2757 7508
3414 1240
829 7336
10404 766
982 6240
304 8285
656 6617
1230 8827
7250 9534
754 6549
5951 4799
359 928
7278 2368
1224 1219
3782 2273
6369 1237
3916 7486
7504 2640
2571 5061
1224 1360
1221 4716
641 2919
10561 188
4442 580
7831 8528
10456 445
3805 10158
3282 7293
6658 2516
9938 5929
1238 8831
5389 1202
1631 4215
3151 6199
1222 6181
9789 822
8514 1675
3749 2113
1219 9910
8292 1175
8441 4860
348 8835
5464 5859
5563 6429
79 4765
6501 1529
8797 10668
3374 2457
8056 4026
1238 2881
7277 1181
4907 1205
8519 2120
892 3023
4098 7504
6359 1453
4657 6748
7291 9287
1845 4716
8186 1229
1160 8655
8002 155
3538 5561
1772 8426
4620 7831
7294 5636
9649 3438
1240 2153
7441 1901
2679 1238
1194 3090
9127 5934
1171 2247
1431 7554
10173 8606
4123 9997
858 3631
7550 7246
150 4950
3752 6208
9224 2266
7089 3956
9658 5752
3234 10427
4079 6036
177 5073
8406 6230
9518 507
5351 8990
3520 1172
8886 97
7286 10084
303 1544
4373 3263
6562 5538
9397 8813
6345 9735
5545 4890
9196 7506
2679 6548
8169 4567
6923 3123
9698 6016
637 10712
4067 1915
4688 4781
9782 8041
2178 2493
9070 9759
1221 8137
4246 1204
6154 7920
4459 2467
8169 2957
9042 8684
6135 322
3758 8631
9653 10435
2226 3466
836 6549
8242 9547
3706 10307
9190 8013
8766 5986
2730 4952
6987 3478
2962 7129
2771 7288
6366 3991
4944 4767
1226 2607
5218 2873
9284 6491
780 5285
8955 172
2319 1226
10048 478
9254 2157
3297 8894
1179 6446
2137 1809
1241 6137
6106 8823
5515 5460
325 4974
2629 1453
3138 641
2323 1833
6289 2529
336 2788
10633 10428
1389 5819
6190 3417
8826 7074
6427 931
4974 1172
8050 9838
5599 6490
8864 4459
6467 3156
4861 478
5514 1194
9588 5385
5286 8837
2033 3540
8412 8392
3262 3280
2457 3172
1522 7919
2840 1238
4026 1219
8684 4668
300 4210
4546 9448
4163 8117
6165 5909
10280 1191
7242 3685
342 7715
7483 5894
5306 357
1179 10699
9284 1145
1170 8496
1915 3510
6306 6410
4938 2213
186 7296
1426 2273
3596 9588
2846 3269
1443 1221
3908 9636
3138 7055
2213 2149
3205 9374
5017 10680
4125 8410
8288 5544
4370 3715
9532 3716
1234 2104
8444 5147
348 8427
8517 4235
2150 3350
9760 7631
9070 9955
1901 492
4999 4086
4001 8174
5865 3882
7746 6976
6137 782
8573 2430
7215 7015
5830 5545
6589 472
1241 2846
3532 6168
6154 9556
8427 7042
4263 762
7129 6366
8866 6354
3072 9287
6361 320
814 3055
1786 3193
1176 8140
5589 7539
1224 8426
3372 5527
1772 2178
7580 4130
1197 8093
3481 2123
121 6785
10510 2730
1641 10303
1179 1359
5459 6620
4617 5986
1228 1229
6782 4078
3851 1722
5426 5390
10426 1194
6314 4709
2502 1843
10429 637
1756 10334
322 3150
8823 6640
299 6489
8625 4776
6491 3768
3332 3489
9299 1491
7090 8549
3206 7037
8733 9642
5412 347
8252 9718
2058 7195
6589 8137
3404 2018
6007 7594
2466 2433
9874 5385
2408 8100
9456 5185
1785 3839
1191 1499
1388 6462
8844 1884
3847 6789
5447 1772
864 10479
5545 4864
8242 2591
3600 5986
1491 1146
7438 8871
8889 5412
8835 3631
2016 1631
8835 1225
5515 5144
2622 8511
5929 8239
2812 5951
7247 5053
3280 2457
507 1481
6490 9622
6618 4900
1572 1810
2035 347
6360 3244
3702 1616
9401 664
873 7533
1181 8527
3324 9656
1943 7707
7233 5986
1200 2501
6714 5859
9421 2531
9450 4343
6331 5812
2408 7286
8177 8802
3811 1814
4814 1726
10009 350
7743 1721
9284 7689
8886 3015
322 6989
8709 9063
3156 7090
1269 1787
8839 7345
10048 8406
8129 7843
5929 1915
7218 10103
2443 1168
4616 4151
3244 6360
7801 2828
6896 7557
6137 9591
3310 3928
3509 5544
7522 79
9070 5544
1428 170
8857 1427
8258 9904
6528 9433
8051 6652
2902 6115
7491 5018
3778 10533
3115 317
1365 2992
6148 4632
1202 5515
7920 1205
8242 7670
7971 10428
5740 7214
3490 5459
428 524
852 9588
1537 4370
3538 6209
4939 10148
3768 351
5515 7292
10334 10544
10717 745
6572 5939
7439 8423
1721 6234
5355 6899
4791 308
3243 4123
2820 4129
8390 682
3880 1171
5429 9654
8138 1221
4731 3153
9910 5566
8409 2813
2302 1905
3206 1761
7735 10090
3583 839
761 5277
6148 3631
3692 2147
4284 10299
10386 1860
10449 4861
9194 4447
3851 8285
8134 1868
8075 3331
7920 1223
3583 414
9731 9591
2457 1517
1150 2277
307 6522
5419 8140
887 9719
3630 322
1214 10484
5292 9696
9120 2767
9215 1231
1228 1478
3851 9432
6469 4950
326 8137
4067 8136
3263 8812
253 8189
10221 757
2574 7352
2512 1159
10166 638
5842 5831
600 1271
2647 8252
2319 1471
307 439
1219 322
5459 8810
9880 4861
2514 2804
3147 1219
1457 1223
10162 1350
9064 2702
8709 600
1689 2135
10273 4763
8273 8514
8448 385
6891 7601
8174 1779
318 2592
2840 8810
8486 4070
5437 9189
7221 8823
317 10296
217 8050
9765 5859
10371 5580
7903 10428
4861 6526
117 7294
6851 1787
2299 9621
10365 7845
8866 3907
1428 9179
3909 6219
4132 7336
5894 1725
8733 156
834 8472
8871 862
1164 8102
7283 342
4924 1171
2571 1291
1179 5249
2360 596
10635 5012
9299 1181
5722 5929
4702 3491
2407 8544
8709 188
6747 4059
1892 9327
7444 6518
5398 3597
5894 8991
8506 5281
2802 7656
9368 6461
4138 1224
1088 1197
5865 2899
2272 2272
6007 7496
8551 9209
10691 7193
1367 1910
10275 2756
10195 5544
9286 1202
4528 3452
3767 2147
4898 9194
8448 303
2331 8155
8466 1798
6702 3023
8835 8036
2320 3906
971 8619
998 4289
10426 2114
2353 8201
1205 986
8426 7501
2053 8684
6801 5849
2568 748
6739 9120
8288 1228
1198 3362
1347 9696
242 7737
2298 7643
633 4850
8551 2064
4763 931
8431 7329
1722 2827
9021 892
7289 5251
7658 7339
7455 2842
845 8861
5854 6494
1364 1821
1749 1181
5164 5929
9670 9871
7148 9002
3572 6286
3280 2680
8051 1798
7627 591
8843 1838
8636 315
4214 1176
2775 2531
1209 4333
5494 2501
9534 10449
4169 6617
1296 10641
9304 5929
280 9790
5831 1101
6934 1563
6756 7736
2647 8101
2846 3262
8843 2276
2474 308
8189 9046
4332 41
8219 8189
5544 8733
7069 8515
8261 8056
2351 1423
9435 2804
4297 322
4633 1330
1202 1164
8496 1209
1228 3900
9090 2273
1535 6366
6548 1772
9639 7315
8797 4126
2827 2126
8512 7129
6946 7329
9235 6467
4324 8189
6369 8506
902 79
1227 6735
6081 8861
8426 3034
6504 9906
8866 6059
2798 8831
1799 5515
3908 8056
3666 303
3250 7685
9579 9344
4975 6232
6525 6154
6830 4125
1185 325
5008 639
8890 5391
8542 4707
5437 2123
4344 7603
4459 3495
5520 852
4214 4716
6119 5126
1172 5426
4974 5281
1624 10507
7581 308
10428 5012
8958 6400
3291 1237
1269 3182
982 1830
5962 6314
8502 3124
9553 4249
1209 1269
6259 4127
2279 729
6491 3374
6657 4370
138 1158
691 2122
4221 708
9848 3602
357 7289
3631 7627
10264 6812
8496 10038
10200 2878
7735 5281
3777 1980
2158 2840
9530 1799
3151 6366
1219 8893
2135 3044
6589 7483
1221 7339
1237 4329
2849 2342
7995 6286
348 4142
6956 326
10162 638
2756 4070
6289 1181
2805 10333
6016 2453
6719 9517
8643 6657
6037 3631
3718 1464
9148 7422
10232 2800
8892 1603
8580 6592
4974 3239
9816 7229
8129 9649
5563 7251
3242 2503
2846 10588
2101 314
1176 7759
3446 3737
9200 2610
3136 326
8829 253
4047 3387
326 341
8833 8431
3009 1453
3244 5119
3167 4089
6504 1175
7916 9210
6007 2053
8427 4126
1142 6134
2708 5870
3907 4069
335 5785
6040 10217
8254 5561
2977 2156
4810 447
908 3987
5093 2640
6364 5968
3346 858
2156 2210
1926 3507
3280 2919
6945 836
8824 2324
2319 8066
6885 4289
2206 1176
8496 8035
6491 6137
4018 2048
1235 10378
3187 7849
7721 143
2547 1199
10613 8541
1256 2442
6119 321
4776 127
4818 5321
8517 8117
8820 1165
7000 5306
4297 4917
5091 4523
6286 8491
9547 5883
2152 8454
2411 2923
6162 64
4446 3474
3951 7472
2457 5233
6427 6830
8616 3669
642 4069
2851 10243
3147 6923
1914 842
1222 9460
5859 1194
9554 8844
2154 427
3332 8088
4221 451
8684 2010
6314 4952
5770 6640
7991 812
1428 7506
9839 3124
1116 641
8846 2700
417 329
5637 2501
1215 5164
337 7541
6854 3718
740 2508
10245 7374
1179 2472
2517 931
2774 10162
3237 6801
1359 365
619 414
4298 5636
5386 2969
6787 8035
9554 7631
5281 9579
1228 671
584 6987
4610 509
7367 8824
6155 7644
1144 2846
7445 619
8823 9151
9574 3156
5545 8855
8514 5568
188 6519
9762 79
6534 4446
414 1229
8647 7533
6240 1191
4566 2708
4098 1365
1799 1234
9927 7339
3136 4735
307 1227
4930 4903
4331 8514
2122 622
7329 2126
9548 7720
3597 2410
8486 3704
6106 4912
10245 2152
5233 8849
10452 10697
7251 1168
8690 7402
9621 4918
1269 5487
2768 638
7603 4129
7292 7103
1215 4534
6548 5951
2241 280
3615 8518
4446 347
7292 8352
8973 10696
835 6280
7424 3206
3418 4215
5929 8683
1237 10303
9002 3544
8502 1739
8913 1196
4668 6544
1589 9385
1849 342
5059 2804
487 8129
4370 6491
5398 1199
1608 3468
5681 2640
3764 9518
3716 4918
2125 8056
1233 8835
2206 8075
8551 2033
3441 1166
6822 10389
10426 7656
6959 3115
6372 8431
9002 4880
5180 6518
6448 1662
7289 449
3156 9192
5514 6696
7533 10591
7251 3645
998 1176
7530 1993
8448 7265
10362 7286
654 8886
7996 6895
7262 6152
3519 6813
7294 6731
2853 9458
7508 8846
3879 1219
8132 1526
6427 5885
10428 8141
4924 6401
7282 9111
8350 3124
7033 5739
10307 9852
6930 6314
8923 1567
8859 5276
1205 7289
7656 9546
970 3530
3703 808
7501 7305
371 2576
7737 4578
1537 7329
4130 3182
4918 6987
9063 3987
6757 2262
6587 9107
8449 2156
8374 8075
3429 6896
7508 3655
5317 2550
5936 7435
427 3544
6154 10332
7340 6040
8486 5093
5894 10555
2335 6007
3778 3246
5720 6576
6016 8822
8517 9647
322 8577
10148 8412
8843 1176
9194 1881
8127 2307
1176 7886
7247 5507
7491 7707
4572 10717
330 3380
7294 5073
6007 7382
4013 8392
7686 10223
2276 1238
4999 6569
7643 8821
4508 6047
3417 9967
4898 8684
7292 6477
1559 1854
2802 1214
1424 6542
5885 8264
308 5276
3010 347
7601 1221
4683 1215
1181 3668
6491 1176
6594 5342
1719 6426
9652 1171
3076 639
2840 1169
7025 7804
9120 3748
347 314
9652 7288
7409 6782
7486 29
3738 6074
1585 5514
4566 4903
4509 2840
1226 8409
2229 5708
3115 4613
1113 2804
5515 3788
217 10712
10625 6507
7365 8056
5010 595
10724 3530
7286 10587
8239 5463
9040 8505
5859 5304
3123 6390
2137 5849
2828 3166
1878 5864
10402 4776
1002 5520
6199 4125
325 348
3329 120
2951 478
4127 5555
1814 9651
7336 74
5044 5865
5487 9046
8458 6683
5390 9435
7627 2206
1858 7766
8609 4069
3883 2027
4070 1002
4937 1200
8508 162
1219 5904
1240 2298
8290 3704
4826 3332
5957 2640
8968 8450
10001 6884
7229 1227
1798 5939
9211 6071
7329 8189
10544 155
6954 9719
5792 9239
10374 9357
6989 317
297 4619
3588 8965
6367 4763
4076 8860
6789 7219
6923 6038
4380 347
985 1615
1334 1152
151 7329
3280 9397
9451 6035
8838 7968
8405 1463
2320 1227
9660 324
307 10318
2815 5139
8616 1176
10243 454
3310 4026
1219 8903
8855 3576
7230 1250
6360 7074
3329 4077
4860 1926
71 297
5831 4142
4128 3090
4183 9973
766 7278
10149 9187
4396 9017
5927 7230
9090 3489
5281 5367
8236 6219
365 6489
1082 71
4076 4129
7289 4932
7506 4123
320 8621
4163 4069
8849 3654
2380 3290
4127 4898
1175 7292
4128 9042
8830 8831
1219 1179
2688 3018
10225 1165
7293 766
3783 760
8811 2459
1537 7286
4214 3206
7805 9411
2005 706
1775 183
6801 3387
9807 6508
10352 3943
6239 5637
8502 4580
9588 3206
10626 2290
5929 6366
822 5563
6148 9866
334 6259
4732 10162
8075 8587
638 1501
1231 21
8821 9401
4250 7525
2241 5281
6619 4776
4333 97
1801 2705
8508 10218
2013 8362
2260 6393
8129 1229
7329 549
7266 3703
8864 8189
8855 2423
6368 712
3410 3725
5264 2063
4982 1553
77 2307
9120 641
1202 8819
351 8826
5767 9655
4861 10303
5271 10303
7569 8390
1194 1832
8733 2430
1235 1197
458 10070
4067 8454
2156 3452
10208 1910
4788 2133
9046 8683
7286 2206
8829 5939
8621 8884
7583 2396
4380 6491
2533 1172
1968 2814
3908 3371
6617 10171
6457 6016
8890 10363
1858 3460
8821 1144
620 6007
5912 5276
3387 1080
135 709
296 1206
1175 6945
1143 6427
7368 5020
2276 8515
1221 1786
9527 6119
4156 3782
678 6444
6036 10544
9858 8884
1517 348
6278 8733
953 156
3329 1544
10397 7546
10029 1228
8008 1082
5518 3513
6723 3622
8035 8551
1241 8116
8692 4502
6168 10207
342 307
348 7294
3816 10092
10402 4127
5346 3414
4250 9854
6987 228
4767 303
6016 7339
702 2698
296 3147
3280 2150
2540 908
2120 4918
9435 10334
1209 5868
5437 2756
7422 641
2574 8953
6444 4231
8134 9058
5422 5180
1172 213
3331 6250
7746 8368
307 1171
3998 8178
8991 1695
4130 9512
2127 9207
10205 5830
4378 2756
5033 3167
9972 4125
4887 7029
1238 3489
8908 8608
8269 1171
5537 5412
7808 1334
3778 6723
8913 6219
9287 1229
5951 4136
4485 10335
6372 8685
1799 7339
1222 9675
5545 5303
322 9954
3489 6650
7234 1274
6357 3906
2592 4567
1181 9783
6119 2920
731 3749
10286 7292
638 1175
318 3398
4909 2283
3607 2724
4277 4900
1225 9532
3655 2153
7294 6782
7292 5020
1191 3631
3374 3428
619 2888
8056 1727
6824 10220
7834 1176
8519 6975
4173 4130
5018 3371
1197 1857
308 2442
10197 2066
8826 402
8321 264
7230 6369
8409 8502
3157 9918
9046 1543
10587 10623
365 8826
3309 7623
8489 8741
2342 41
595 7293
2118 5267
4952 6383
4984 1739
3533 5224
4861 7738
2651 8527
10313 2640
6083 7752
280 3310
4857 8610
325 5986
6950 7927
1071 2486
1172 1221
6253 2342
8426 4861
7897 5929
6574 7489
1198 1073
7483 4765
3589 3478
1240 3600
6135 3374
3337 2533
2428 7803
10209 7421
5040 64
5391 5989
1232 2147
156 2640
10277 1491
638 852
10449 4861
8471 3705
8733 10359
10318 1260
7920 3483
1081 8448
3210 9910
1101 8262
322 6735
4860 8119
6563 8129
2640 8257
1142 1179
6382 1164
7263 5815
9320 444
3429 9252
8307 7496
8892 2280
6424 7215
4331 1198
3544 374
5234 8547
4124 10026
8841 5040
6802 8321
325 155
5752 1231
10435 7290
8845 6444
3121 9020
9837 5514
20 5738
7883 5830
10716 10428
2033 5162
6400 6782
5751 6057
1790 2465
1052 2647
310 6461
6359 2663
3783 9910
1428 4860
9120 5389
650 9231
3225 638
7425 5514
3906 3844
2206 5520
10103 7830
3329 1772
5398 3418
3193 5515
8056 2578
5980 1602
2775 4183
4861 2574
5863 139
5929 3778
9432 4662
9179 8797
3208 9705
1209 789
8056 9974
3489 2446
2640 3185
5473 8502
8828 2906
5986 10435
9098 199
10362 6224
3970 6492
1735 8759
5281 3574
3429 606
933 9014
7834 932
9577 1238
9397 6726
5027 315
7533 10332
10147 2802
3544 4204
6008 9208
2804 9972
3684 4561
317 2776
5093 1457
3055 1228
7057 2696
3447 5989
6289 8483
9419 641
296 9171
4783 5318
1225 7486
2276 1836
6736 2626
3716 8117
5986 6930
5561 5859
1181 9591
8137 2686
10280 7336
2576 8886
6537 7401
8831 2241
6608 1240
2800 10631
3233 5545
6148 8818
8267 4834
3542 2127
7670 1428
4578 3783
4215 8056
8056 782
3490 2213
1238 8449
8486 1200
579 8035
7970 9626
8709 5824
1205 642
10435 1615
5913 4630
9039 6897
4067 8690
7501 9923
7489 4076
7756 2226
8137 963
3508 3419
10098 2342
9547 8558
1464 8134
8056 5190
1534 5929
7277 6456
5562 8620
10012 3851
5968 6107
8819 57
9211 2466
4210 4653
3085 5257
864 7015
8619 6620
6449 5251
8189 5446
4827 9532
5114 315
5859 3781
1702 7696
4926 1653
4247 7354
6227 5530
6168 303
4644 2587
3945 6020
1183 5637
2331 7596
789 8252
2640 3748
1209 3716
5355 3990
7018 3204
586 8857
156 5812
10206 9895
2064 7277
10587 8242
1491 5177
2720 8745
6224 1179
8312 253
9526 1239
4425 1544
1180 336
4035 4098
7286 5362
9800 1418
638 5277
7804 6159
6145 110
4026 8239
6232 4406
1225 3398
1315 4543
2157 3528
9920 432
10409 5566
2846 6007
1759 4776
7746 1770
8382 5517
3332 4125
4324 5042
8119 2804
7129 6040
1799 2920
1176 3851
8056 417
6140 1199
2373 4069
8823 637
8709 5566
8835 914
1778 2226
2292 1773
7315 77
5078 2293
6078 10435
7623 9299
5868 7486
7190 9991
592 2504
8388 5180
3220 1681
7768 1790
1229 1419
7603 9151
3991 5046
6340 6145
7506 6369
5997 2731
8826 9042
6168 1200
3331 8834
527 2380
3023 1753
1181 9910
1181 8638
5398 7089
6356 6361
1175 6624
8683 1846
9418 7438
489 7452
8857 8321
4103 7292
10209 1621
5566 1854
8056 1231
1720 5737
6154 9233
9526 10220
1228 9997
8193 3075
9120 8051
1766 4215
6036 5392
4214 7996
10404 488
10318 9793
9189 4189
642 8825
2663 3378
573 9927
5928 7831
8241 417
3576 5283
6366 10435
8577 3956
293 8511
1790 10211
325 2640
7286 1080
3151 6490
7291 4580
5460 9527
5020 4776
5674 325
1172 10430
8486 5951
8432 1907
5562 6490
7971 9188
8855 3152
1196 4671
3679 1624
9021 9127
1122 4451
1888 7992
5929 1215
7735 9040
325 6222
6490 4826
7731 760
2206 2793
6057 7292
1226 822
1155 336
5091 6008
6033 8409
1528 3967
1452 8855
8514 3623
8834 5566
615 9070
1786 7851
7768 1221
3781 6148
4127 9193
1965 1176
6350 3123
6366 3851
7617 7294
10613 4861
8855 9845
1192 4905
5530 9192
2299 682
6989 8486
6359 7078
7489 8890
6444 5281
3489 9138
2358 6549
3125 6655
2474 2493
7218 79
1866 5073
569 4125
8508 2267
2033 6286
4345 1238
741 3792
8092 10726
244 6137
2898 9640
2084 8486
2804 2504
3499 7283
4196 2575
8516 6289
8551 8239
6491 6161
9707 1334
4067 4183
7496 2537
8991 10304
2568 6898
10435 1903
7522 1604
4053 641
9450 2868
6401 4900
187 1517
1615 638
3392 8684
327 8829
7348 6493
6698 2700
5010 4898
6369 10142
9686 1228
3586 10149
10245 690
6512 4904
7656 6660
2166 1750
8821 2430
8577 368
9532 3432
5514 9070
7603 3807
10703 10627
9114 1109
8991 1159
1241 9839
9553 347
6896 4861
8817 9992
1926 7599
7129 2774
5077 1525
2827 8432
8871 1237
5942 8517
2448 1179
3516 6681
3785 1191
6125 150
596 1199
6289 2730
1324 4038
1921 2592
2226 2178
2342 6589
1544 4952
3394 6987
8708 2864
1179 7736
2368 8577
2433 318
8544 1148
6007 3809
6359 3224
1441 7569
307 7643
6168 2692
293 4078
9120 317
8140 8825
4128 4077
9111 2640
180 1382
9603 8
1237 5880
5487 1429
7862 5566
3654 5233
6057 322
10668 5386
3473 2442
6508 4210
8950 3583
731 1426
1175 6302
1908 9018
2390 5425
3263 1435
5146 3115
2647 2221
7506 10456
5091 893
2453 2266
1175 1721
7657 3438
2064 1223
638 7506
6624 1241
8075 6286
4126 1227
7806 188
6569 3125
5525 6289
9526 1179
4633 1230
8392 4373
318 8950
3671 1222
8857 10480
4410 8780
5594 7186
4903 1214
10397 1226
334 5968
9591 8313
10148 4140
1237 4076
8797 2270
1905 3429
9287 7636
7688 7327
6491 2569
2617 1233
1241 9196
3995 4785
435 8056
2365 7100
318 4918
8056 5530
8422 8056
4504 5520
2840 5325
6981 6597
4940 1430
7289 4289
5197 5469
9760 9555
3262 4903
1225 5831
926 3777
7920 1426
1197 3048
3782 7071
4898 6620
8056 10553
9972 10418
5437 1707
4938 9926
1820 10332
8125 1237
1736 4840
3738 6382
1654 10428
10334 1241
10160 8253
5276 10209
7292 7746
2493 6987
3509 7491
2360 8834
1490 6081
8056 3438
6007 6289
8835 172
4370 7522
6274 5266
1335 5637
6242 4900
8827 851
3785 9233
7750 2172
3704 5503
10311 3904
5968 641
10119 8891
4230 4573
6390 8392
5939 6444
1175 6168
9570 8514
9204 8410
79 8129
7018 2574
4187 931
5831 8843
5460 7065
655 7971
9890 8073
654 1561
2069 8137
77 6307
7421 325
4271 10221
6542 5929
9823 6360
7896 10544
3387 7286
9316 8820
4126 1562
10170 6503
2382 7289
5752 6277
7674 6037
6148 6055
1205 641
9392 4952
5522 3631
2934 1221
236 1200
3031 1787
296 7293
4765 6988
2857 3374
136 6157
5805 1820
8826 1229
6702 1369
8855 3906
9907 1338
1813 2147
2775 1084
1234 3432
1616 10220
10043 1197
2268 3151
8056 9554
10635 2316
155 8116
131 5752
5885 1442
2016 2990
8262 8831
4019 9551
619 10299
2478 638
7804 1463
5062 582
7447 8478
6007 5545
3581 914
6624 10220
2702 8470
7358 8621
3260 4931
4994 4900
4860 8869
3156 7488
9490 6289
6137 8981
4922 6567
8088 1273
1194 9192
8139 9212
7445 4731
2298 4076
641 1905
6145 314
1920 7738
1225 5218
7421 10299
8894 3282
7345 661
1181 3983
7735 2123
5252 8646
8294 9849
6424 4703
6278 8829
10009 1910
156 1572
10304 5885
7700 5394
322 1910
6057 329
10480 9064
1786 1426
8426 669
9943 9178
6274 8568
4297 3388
3156 3234
9064 6361
9642 3432
2126 5049
5389 1790
318 3375
8201 5597
1238 7129
8353 6998
3385 3957
3243 6542
6340 1773
7518 1237
2322 8894
7643 6164
4971 417
1228 7055
4861 6289
8184 2713
5374 1165
1176 6589
5881 3385
403 1209
6143 2261
7339 3448
10123 10280
7670 3282
267 4903
4402 1240
3655 892
1463 5515
3428 7496
8266 8390
2517 3417
1233 4123
2462 2963
4738 5563
9018 10429
6151 1384
5196 4861
371 7055
7414 7920
1192 3792
5280 4952
8352 6491
1915 9014
2315 1221
2265 8817
6372 1238
10146 6988
5881 5810
9860 5544
10181 9179
2412 3260
8452 4793
7065 3595
302 8138
2296 7774
134 5390
10207 2845
860 8238
584 3208
6036 3689
3429 1369
4301 4714
6360 5515
4910 9903
4128 2694
10085 9526
9478 8140
3090 6443
9397 1215
8849 595
4911 1171
2697 2924
9588 2060
8189 4328
4213 4573
5073 864
8313 5051
1269 5472
3398 3990
4874 1814
10239 2923
6180 6530
4522 6782
1455 3605
1535 9664
4289 4214
4126 4781
5951 3297
2533 9395
9535 1181
8486 10304
1199 3167
9695 10378
5240 7522
1707 5561
9724 7090
2870 2466
9641 2703
1910 155
2108 5566
1582 7129
6508 9017
9815 1799
1455 1491
4671 1572
6135 5004
3489 7440
3181 9927
9908 6789
641 10556
3138 7292
6278 314
8262 1233
8138 3167
3631 4861
6491 7336
10570 4905
5487 9711
10625 6504
843 5357
8849 2824
10442 1160
10544 97
3215 5384
2018 4214
1926 8486
1416 10148
3432 10544
10696 5941
3908 1525
4918 1227
8691 3263
678 7748
6148 4776
7746 10203
6341 390
5787 316
7339 1172
10717 10624
2489 4124
6372 6489
3491 2924
10268 6783
8855 9320
2776 4952
170 10170
7506 7129
3908 3654
9433 6278
324 1240
3489 7603
9039 4615
6351 3778
7565 2592
6489 600
8843 3233
8991 9673
2551 6491
1197 3187
843 1537
825 6801
8406 5276
1231 6361
10237 8321
5929 6351
1179 6871
7501 7291
9546 5956
641 4681
6137 9265
7743 5573
8892 3438
9869 2719
7557 3374
9040 661
6491 5637
10707 8092
6923 1223
6283 1194
4018 10544
8825 7489
7893 315
6040 5276
8033 3000
3736 4330
6036 8826
2653 6037
7391 6603
2023 2108
7522 7636
1175 6354
1160 9974
10435 318
5325 8683
6793 3411
5281 6135
3765 8609
9741 9588
1444 3227
1229 6756
6059 1175
4657 641
1176 4900
7289 9671
3416 6286
6007 5514
9645 1206
5417 5341
236 1257
3439 2010
1215 5082
7294 10553
9286 638
4949 7310
3129 7287
2065 8169
4864 6400
10724 2488
8116 2544
3645 6148
8861 2262
2154 9488
2538 4797
4213 4077
667 7129
7229 4952
9045 2320
5093 1171
6802 702
7720 7286
986 10712
6924 1175
3587 5545
5637 7218
7490 4214
8392 9708
5210 6148
7750 641
7144 2804
2516 2904
7768 3329
9876 5276
6427 7914
9151 666
4221 1113
188 4702
3264 7245
10426 348
5412 3208
7291 4535
878 2265
2802 7485
430 1202
6200 10435
6057 1175
1900 3844
8517 1642
7292 5509
4899 1131
9377 8711
7504 10625
10307 4077
8954 8528
8876 6144
3020 10087
2963 2720
10628 6891
10712 2057
8502 64
7209 9320
7886 7044
3705 8078
6354 6366
6735 856
10148 3620
3280 9053
10699 6655
4710 3791
2498 1657
8812 8987
337 10426
1231 638
36 5474
5988 6646
10298 7486
3233 6007
1192 5339
2740 1224
1234 6448
1148 1224
7195 2053
7517 748
7129 914
2827 7581
4183 7486
8835 8881
619 1181
10355 7339
1256 317
4622 1440
4183 8684
9718 433
329 6989
1455 5515
1176 9719
9655 5946
7764 7
7129 10220
4458 3583
5939 1200
892 7971
9432 4898
8609 1227
1063 4341
8941 2176
6717 6513
8301 117
427 5538
8056 3878
7218 41
6154 348
10298 3963
6277 6007
1181 4125
10368 6152
9042 4123
3012 7229
1361 7147
4905 1170
4720 5398
4132 6289
5529 1113
858 9236
7286 6109
3077 1238
2521 8506
2648 2279
5868 4127
9697 4161
6739 8749
2017 4711
4397 5233
6940 2279
1786 8823
7743 3416
1616 9515
5545 9251
8691 9809
3301 2225
1753 7289
1786 2319
4213 2663
7439 6489
7055 3668
8737 6008
5753 1894
7757 10332
5951 8426
8831 6830
3237 2905
348 1084
661 3649
4051 6017
8771 7736
9638 9588
6427 2804
9569 1773
7289 357
5929 1235
293 10409
7090 8886
8505 2654
6895 10426
7351 10570
1171 1175
6691 8866
7916 3156
8140 1157
2310 7289
3490 6937
4214 1849
977 1160
5768 4756
2713 3222
960 9089
7445 6336
2798 10181
5752 5545
1770 8201
8449 3631
9910 2769
1853 6444
1175 7656
5250 682
4076 7745
1491 7458
10395 8526
8143 3851
1172 5412
5194 4776
1199 3075
1735 2996
2640 5385
5894 904
4776 9194
8422 6078
721 5560
5092 7597
7292 8511
3394 6351
6505 3892
1409 3441
6234 7623
9029 2307
8288 9908
8238 1205
6490 2823
5437 638
6826 267
1229 5507
5749 8285
5600 1172
1082 10135
5105 2320
3848 8835
6137 7456
1167 6152
167 7531
3781 5929
1215 8361
435 1237
750 1173
8823 8690
2312 8954
8894 2172
678 4420
5545 9318
1662 1176
7942 1787
3121 6946
10717 3643
9515 2663
1494 2319
9403 5875
6148 6384
4980 1200
2496 1491
8356 2357
1612 5995
3576 9820
9356 1198
6443 4765
1786 5346
357 2336
6649 2713
1228 9357
6361 5487
8056 1238
6572 10318
8129 4125
3646 353
1756 8845
155 641
1567 599
2342 10452
5510 10036
3471 3282
296 4127
6148 2018
4658 9401
6069 8431
1224 3351
5908 3489
8189 661
5514 999
2571 4851
6793 8091
1181 5637
2486 314
2526 5071
8481 2430
2882 8920
6508 347
5091 1517
1612 71
6528 5238
1227 5390
7481 10277
8409 9974
8759 8845
2647 253
5566 1071
5244 3387
6136 3907
761 5162
41 3995
10699 1451
1223 6148
8074 1181
8610 6489
8409 8502
8375 845
3451 4937
10253 9754
6209 6226
7197 858
3134 8522
7768 2512
2822 1202
1610 306
9485 4148
4546 1395
10435 8426
1085 9042
3438 1002
3778 702
5328 8735
5534 194
3783 179
5951 9702
812 9120
8406 6036
4303 5589
8139 9996
7289 6400
2152 6542
9951 1194
10450 4213
9897 8528
8056 637
4839 4938
10455 2127
8517 6590
2903 1068
7336 9063
9009 2704
600 2493
9654 3964
8368 1230
1113 4400
1194 5885
10355 638
4688 3852
3732 357
6342 678
641 1491
1231 8861
3703 6448
5830 7578
2736 908
9232 10430
1205 7920
2319 8096
6793 9210
1066 1229
10416 1225
8871 8829
293 1176
9588 1849
1361 2218
2815 2700
4759 10049
1000 2903
3749 10657
9404 5081
5566 1653
3508 1537
4328 5830
6042 6616
8519 4903
6622 2736
8390 8092
7656 7766
314 6020
3576 5312
5636 3993
8236 357
9704 4677
8056 4922
2266 1174
8096 3993
2465 9074
5240 2031
1176 3134
7130 4884
7533 85
10087 3752
3907 3529
3489 6987
10220 8914
8390 4674
6793 8849
7293 9910
8135 8449
2342 1683
3387 593
2140 7752
4860 7129
8168 8522
1444 5355
4573 1049
5709 10707
8557 5714
8238 342
1491 10544
3060 9450
2161 9021
2889 156
3778 1867
9696 5868
2663 8621
4853 8140
251 5305
8516 2932
2026 6656
5562 7134
5515 10074
1463 1206
216 5515
10398 1171
7738 7685
1198 7380
2296 295
315 4514
10009 2889
9195 5413
1199 5437
836 10538
3547 7748
1879 5041
1565 2157
1198 9652
10534 4578
8707 6923
257 4183
2420 2366
1910 4143
74 77
7658 6696
79 3280
10435 4018
7682 9138
9002 9070
6286 1269
5504 4098
9697 8527
5398 1915
748 4642
6999 612
5218 6923
8406 8273
9395 478
2457 5929
1632 858
6427 410
3789 5756
4704 2131
2258 5774
4368 9044
1531 9532
9299 2793
2242 5752
3269 5276
5501 9698
1720 1799
6600 8825
8857 2242
4571 7345
7304 1028
7746 8864
173 6123
6008 7478
6361 7219
1238 7247
5708 7329
5561 4155
8797 5536
1912 8427
1176 6372
9321 7488
156 8390
2124 8262
5929 4952
8824 8489
10484 1240
8189 2496
6539 7196
7768 5078
1321 4298
10221 184
10232 2241
8849 6936
185 3267
9816 9526
6657 2628
9698 8516
7230 3187
6657 6278
815 6617
8684 55
1209 9698
5824 8514
8682 9701
226 3987
9042 9395
8463 155
7897 1787
9521 6702
2899 6426
2176 2344
320 8129
3280 292
3470 41
1507 2622
6923 8889
1798 3530
4330 7356
8488 8169
3719 2010
748 2208
212 3765
4076 5434
1653 5951
6518 10166
2804 3233
9063 638
9021 10298
5505 9054
1215 8409
7210 3877
8551 1240
908 3499
9474 5986
3491 6007
3684 10435
8835 10456
5913 8651
2123 5636
7589 660
10625 10438
4776 9532
5880 2647
1079 6487
7188 1787
1790 124
7489 6016
9876 2634
1241 8891
1181 9775
1176 7580
2046 4941
9299 3547
1926 143
1378 4130
342 8855
4860 6016
71 4781
4370 1587
2776 8925
4869 2924
4076 1064
7486 7083
9196 8285
4781 8793
1199 2241
7218 324
8182 6615
5928 8137
8444 852
3474 4926
600 10626
6570 3193
7292 3684
3684 1178
8528 2827
1227 3748
5487 4334
10197 2538
1171 3164
6372 3808
9760 9299
2537 1024
7016 5566
2446 9178
4952 2360
497 155
1198 6239
5562 9532
2833 2660
10147 9222
1228 1069
7488 7768
734 2033
4842 8454
606 1684
2165 4077
2325 3840
2537 1228
9534 9120
5153 8516
6783 3090
1364 9908
4332 6016
2640 7919
4264 10696
1720 9636
10555 1176
4572 3091
1236 357
5372 4066
3205 10636
1453 470
2608 1615
6657 8528
414 2284
6214 9910
7769 582
8709 7635
6400 8056
9903 7561
8454 1205
7015 6153
1791 7292
3204 2544
8511 2640
9418 2873
4297 7241
7754 637
8515 6057
8749 3282
2542 8368
2095 1915
6486 1554
2316 3703
4098 4126
8857 4905
7331 872
7292 1426
5929 9927
7489 1832
5406 1790
5365 6617
3439 7557
6016 7283
9579 2574
1926 4299
8511 3074
9107 315
6423 1914
3665 9046
967 8542
7070 3036
1179 6782
5339 2023
2501 10009
4064 8056
1233 6135
2038 8441
74 7218
582 1176
6154 4527
9463 4692
5929 6656
7293 4148
8690 1175
595 2647
8237 6369
3752 4052
7712 3481
741 5042
6489 7533
6289 6822
4682 6570
6793 9713
4938 1270
6940 1257
1463 2478
1768 2257
1231 8720
5563 748
7894 5398
5137 5415
8279 5284
7617 7704
10696 3089
2961 4213
7280 2640
8846 5918
2368 1209
8835 1231
4566 405
852 5561
6789 4826
6525 4466
3396 6618
1202 6135
10368 3228
7150 6036
9336 2971
3866 5073
7635 8826
745 1181
638 8858
4127 4330
6286 9661
3439 3213
5237 1544
6372 326
2550 8817
8426 3697
1736 7234
8502 6549
8826 7246
7750 9621
5487 8116
9528 7291
2153 9120
2761 8426
4968 6057
1926 7178
10361 7291
922 324
773 7286
8691 6549
1176 3778
4657 9120
6154 9532
7061 1192
2825 4461
5391 7129
4988 10284
8551 10009
8692 2541
9531 3280
6825 5053
4124 9434
4215 3908
9930 3374
7486 7090
4622 2457
8991 10480
5131 3072
5035 6444
3297 4129
5281 10435
3848 1631
5929 6608
4125 6904
2907 10446
9850 7804
3715 9432
7845 3331
8427 9195
930 2257
1455 671
1221 8823
1245 5894
5073 2533
8889 4214
8179 4837
5162 5073
8895 7508
9320 6783
6686 10361
5497 5929
1799 3499
6031 8353
127 10209
3332 6372
9316 8189
7780 4918
1426 6783
10439 8817
3908 2156
10717 3752
6570 1429
8684 9070
2034 10166
6190 4952
1199 6081
6179 1491
1184 1143
8350 6235
2130 8089
5739 6148
253 3193
8426 7214
8821 10216
9346 5306
9972 6657
1449 1224
4098 1982
1194 5396
9228 2337
5562 3193
2622 3021
5459 2825
5242 2512
1772 6219
3583 9014
223 4710
1175 4148
7583 4027
3186 7188
2147 8506
1229 7291
5880 7293
1234 9492
5281 5709
3371 460
641 8671
2840 7230
6268 1237
7770 5929
8426 5681
4773 8056
1237 5520
155 3193
6154 4342
4510 2147
5566 6461
342 8831
907 10303
587 4177
6152 1756
1915 3072
6145 4892
1225 9433
2728 6007
8353 335
7491 2883
8144 5563
1346 3387
7367 3765
7294 8825
1225 9136
1197 10220
2598 9418
142 10679
2538 10544
6314 5522
6369 10428
417 7426
8793 4969
876 1901
583 3123
4293 1378
9286 6987
5520 7501
3573 4950
5545 10670
1985 8749
8242 4370
9287 1182
2457 5353
2538 6461
1132 2420
6491 9697
8189 3395
3124 9282
638 6119
1735 8683
8075 8285
2889 8594
3205 1179
9433 8750
5229 10628
8174 3715
10118 7854
8954 1749
6677 5694
6007 8406
8691 664
7916 8165
1491 7508
3206 5812
2388 8426
594 1018
7765 1176
3072 8139
2569 1175
6811 325
1221 2964
8812 7757
7501 1228
10435 2319
6148 6710
5752 4762
7588 1179
2939 21
3155 2971
357 8816
10333 9588
8923 8260
8610 3786
8835 9433
2300 1198
5276 7623
10435 1093
7486 2496
4324 427
7294 10544
7286 9333
3224 2061
7508 120
10318 3092
6490 1429
4127 4410
4116 660
2815 2342
5928 1539
9137 1147
6360 1258
6351 2735
6730 4938
10224 4324
5235 8022
1192 8136
4981 8893
1205 8512
6219 7503
1226 1450
9401 4940
638 8610
1235 5538
2908 3432
8138 5636
5395 4214
641 4125
1209 1171
1238 8791
1337 4331
7897 5281
7491 7743
9698 9320
1431 7919
3280 4952
7245 7241
5966 8448
834 3490
3703 9547
2047 1224
7152 1205
4156 9697
9127 6081
3151 4898
8890 2795
5850 7251
2577 8797
5929 6783
232 2976
9782 1199
4887 1231
5040 1537
9532 8189
8185 3602
8820 9321
2537 10717
7557 4215
4389 10335
10435 8426
2652 6137
9727 9605
9972 956
7746 6314
8288 7658
330 478
7823 8656
3951 5091
6001 1568
7595 9537
2131 8056
9579 6232
788 3115
9433 564
2260 10064
10064 1972
71 9215
4905 1616
1365 9521
9124 8239
7635 10460
7294 8811
6938 2895
8858 7508
8516 4515
4396 9625
8886 3597
893 1234
1192 315
7220 1171
6148 2241
7508 7745
8835 9431
2064 4155
3028 5933
1071 6154
1491 908
1172 2847
9630 826
7920 3441
3134 7688
6743 4930
3956 10162
296 289
9707 374
3956 1735
4214 1491
2629 6620
8279 1936
8448 357
8127 1227
7247 8190
9110 640
5321 8886
3204 4127
3375 1537
7689 1200
10456 2640
2265 5138
10463 8406
5252 1739
6548 6702
8843 7658
8923 8929
2147 9926
7580 4949
10131 7583
4760 10642
5240 1164
3332 8263
1942 7250
7517 9069
10258 4324
2920 585
7738 8544
3441 8075
1230 8892
3155 8107
2034 7424
6952 6954
760 4952
9532 8914
9621 1225
2164 7987
8189 9231
1426 1926
2640 3206
5460 2901
8690 1226
7246 3290
5584 6080
7581 1519
4069 760
6814 6359
8894 520
2155 7447
7329 8831
1798 1565
6240 1756
858 293
1223 5449
1240 8496
682 383
1824 2235
100 8056
9653 10220
4022 334
8462 3138
5929 9042
1171 8468
6822 260
1921 3588
3715 5143
4396 4026
2319 3684
8590 10031
6542 8316
1910 600
6489 8928
8446 1171
4873 8855
1194 2569
8514 6530
8542 7026
9532 7259
8511 5494
4861 8406
7065 4844
4762 4297
2900 10279
185 8542
1749 5853
3151 5152
7655 8790
6372 3280
4123 6615
2457 8426
1525 8252
10162 3123
4656 64
4076 611
4644 1205
356 3188
3090 6137
156 9682
7259 6542
5588 1199
7583 1248
5319 2433
4090 5009
7354 9605
4380 9425
3769 9973
6826 8114
6872 4546
10289 582
9778 6525
10221 1142
8823 7293
7746 5964
8212 7340
2537 1455
8452 10007
3852 6137
10712 1905
6314 5859
9921 5276
8189 6973
10333 5801
463 6622
2895 8551
596 7817
7496 5939
9982 5341
6829 10221
1175 2799
10360 7396
6589 931
7592 7893
4100 3386
1937 6490
7348 8268
5398 7291
3151 5705
314 1430
1169 2770
10544 6506
8138 8042
6490 6620
8075 296
1223 3193
8361 729
5385 3390
9770 766
9248 9573
10331 814
1491 4129
2920 1271
2653 6698
8093 8886
9036 6620
4125 5380
6469 2206
7287 7897
3171 2628
10067 127
4469 7548
7243 4000
9180 621
2150 2430
6506 9622
619 5336
8440 3157
7159 3738
3725 9795
8171 1989
8759 9138
351 3432
1199 10357
6007 10513
6412 6313
6057 8812
1790 1901
6240 5939
682 4070
7489 7278
2017 8486
1426 1241
3561 4130
5562 1227
9021 3595
9432 7539
253 8135
965 5539
8708 3564
1531 7581
7603 10362
10450 9955
9526 7218
10696 9636
9192 2053
1174 1200
1229 7025
1197 3156
5291 3786
3716 9381
9085 4776
9433 7360
7533 2801
5904 8140
5460 2895
1809 6281
8894 3993
5853 3700
1859 1192
6219 8139
9526 1223
8096 9120
3778 1790
5515 3544
4700 2827
10197 6494
8075 9292
10162 410
7293 5472
10357 1910
8866 3282
8502 2592
4564 3385
5557 8056
7643 8441
2918 66
4640 4860
7736 7489
4250 8285
3310 638
2622 4243
6277 4640
1072 7241
5341 10097
4129 845
10097 7686
6272 8821
2804 8406
5276 7292
1237 6286
342 8117
5930 4333
8466 1192
7182 4230
7643 2537
9765 4829
2268 829
6789 8359
9347 74
1241 71
600 8075
1650 41
9972 8426
8189 2575
346 6016
2269 4026
8733 2836
8353 5169
6016 2127
4860 10568
1227 6170
9088 10624
1491 5768
1197 6055
1198 10298
2443 6489
10631 10435
9474 2759
1915 7570
7580 2648
6008 2241
10318 1172
7522 10029
1659 7832
8517 322
8881 2691
252 6525
721 4692
3467 6265
6504 3716
10397 5010
1908 6793
4644 3963
1344 6619
5595 1565
1240 1227
1235 8274
6007 9526
8242 413
8480 1165
6359 1091
1181 9018
6794 4861
10636 7916
730 8812
1849 1228
10009 1563
8892 9115
3576 9948
10335 4271
2264 914
2894 2868
7241 7397
1255 8516
1229 2802
10625 9856
2042 9908
1198 1071
2131 3179
4295 8404
7803 1214
9040 6137
2240 8556
7370 3023
7339 1926
8939 5880
2342 7603
1176 852
158 4861
7772 3658
3877 8826
1227 8577
5434 5243
1406 3489
2804 5276
414 939
8849 1426
3429 4898
9282 1369
8269 318
8035 1544
3795 4866
1233 2577
3660 1639
2776 2210
4924 3449
1197 7830
7304 5929
3419 9042
235 9697
1615 2165
336 6802
6603 4860
5306 9189
6232 9397
10612 1225
9526 2334
2988 3780
5752 5459
9190 8844
4077 6570
2880 1172
8858 8454
10585 7609
5024 3020
1773 1228
1958 8260
10456 6842
9579 5338
4067 4070
3491 8749
10221 2889
3654 5348
6438 4900
3943 2663
1379 2948
5370 1427
303 166
400 1463
1219 928
1237 9845
3228 3091
7026 6549
6657 8138
2394 6016
8892 1673
7880 88
4231 3386
6946 4103
4367 1142
9357 8177
7054 9120
1433 1269
10438 9621
4077 2504
3206 5515
4860 2206
4183 1181
6491 7018
2319 1926
8864 7129
1222 1428
9504 5929
5391 3583
1209 1235
1082 4922
496 4793
7490 10585
642 895
1404 7587
9 5240
476 8511
6235 1214
2920 4332
7255 3865
7750 1426
10306 5929
2120 322
4297 3537
8733 10149
3282 4434
9002 9195
7557 6589
8201 7245
10362 3630
5939 405
9983 6135
7494 7540
7707 5852
6611 77
178 2574
3536 6075
8522 357
268 40
7030 5929
2224 4580
1223 5720
1241 7731
8409 1926
9753 4388
317 2265
3490 4719
4646 5986
8353 6964
1181 4449
1772 8849
5356 2320
4214 1205
5385 3156
5250 7804
7506 7496
6446 5276
8056 2501
8060 3419
4299 8390
8137 641
4861 2279
2346 9124
5357 9018
2253 10220
8426 6154
9018 4446
113 6369
2533 6145
5494 8991
8827 6351
1200 4754
7083 7055
8691 1225
2846 3023
5964 6007
600 7229
10049 2647
3588 4859
972 7496
7700 6384
10315 4255
931 9119
931 2537
8641 748
3208 8823
9873 7339
823 2898
5481 7023
1202 1798
3782 1206
9018 1233
5831 2714
5894 7763
10435 10583
1722 6007
4861 1677
7623 7447
1838 5849
5884 4435
4700 3138
4130 1219
9828 433
1175 725
8650 7612
989 3419
6783 2647
8511 1615
6487 6152
5446 3791
810 8054
6289 4871
7025 2276
8823 8502
701 8514
3754 4084
3958 3204
7862 5512
6277 9362
6980 6278
7569 6154
7501 2226
6978 1172
10698 4644
6489 7486
7291 930
218 5859
3113 6314
6662 1235
317 8288
5545 5154
6372 782
1224 1479
5879 3655
4895 5636
1336 7504
9991 5690
1215 9851
4115 5230
3600 2279
6542 9955
5271 1175
2873 3916
4967 10303
8748 2571
8514 1176
2945 3509
1691 7426
5133 4333
1733 1523
2431 8854
6945 3447
8392 2723
347 1236
3335 4898
1223 3545
317 7731
8528 1165
195 326
326 9897
7849 6785
9698 347
4230 1202
9297 10279
1429 5880
10221 3280
852 3385
9910 5515
6427 10145
3151 5850
7881 6366
1427 3599
1224 3794
1199 8813
306 4536
74 3715
10712 6686
7555 3781
864 3206
1238 459
809 9636
9018 5104
7336 6286
1519 10123
9613 630
64 7809
6491 365
6570 10321
79 6815
2266 3124
5939 314
1882 3747
3090 1181
9129 5831
10426 2847
1334 7746
4552 6938
5939 891
2331 7746
2361 5424
2640 8135
2457 3154
8272 8527
7007 7371
4566 5520
5281 8368
5069 7771
4127 680
3680 2517
9328 9242
10469 2229
641 2923
4130 10641
5499 782
10447 481
5881 8321
7657 4640
7286 8531
3963 1165
5460 1236
4785 8352
10197 7508
3975 3851
6490 7838
5093 6528
7501 4682
2739 743
5234 8189
2775 3667
4641 7182
6190 2487
6359 10243
7657 8816
2147 156
6491 7357
7339 8178
8200 1215
6708 2155
403 7494
8035 1112
2212 3083
6589 660
1523 10049
6869 1238
6713 2332
1371 9151
5523 9233
8486 7647
8602 1369
74 9128
7920 6278
9348 6702
4387 1197
1926 4238
5417 9299
8511 1491
4248 1175
8676 8610
2207 1171
10450 3908
1080 4630
1223 2881
325 7289
10377 10418
3499 4370
2512 10149
1309 6057
1905 2924
8056 6168
10717 2873
10307 9388
4776 5637
4236 1206
691 4952
637 6165
8823 10624
120 4573
8684 1197
3282 7969
314 6940
7290 1369
9859 490
252 1772
7635 5009
1253 5859
8526 9546
6489 3240
2035 2537
7828 1238
8242 6057
9813 9400
9621 959
8684 3280
2640 143
2594 5422
2865 10365
277 345
7286 2265
7886 6057
1274 4418
4157 8426
7643 4125
10546 8773
3631 3862
1941 9098
10724 365
1862 1935
7831 5385
10428 618
9871 4617
8555 8174
10252 5335
8273 6589
1176 64
5897 1081
7483 6137
8684 2211
2467 2588
3583 8801
7920 3348
4214 6007
1290 7215
2467 3583
1037 5460
9848 8120
8797 5830
6289 6007
7736 1923
9554 9517
1194 1053
1857 3746
7294 6007
2591 8692
1430 9938
9943 7685
8199 1230
182 2774
315 6351
10149 6542
4359 9906
314 4866
8709 74
3791 8981
5881 7301
6792 7770
5281 1219
8514 3234
9003 2919
9435 3382
4461 3259
641 5752
2538 121
2323 4619
10574 5
1171 2908
1172 3214
342 7183
1165 7230
4127 1431
8502 1865
662 3308
8406 5545
41 7572
1509 4689
821 4861
1926 9689
2068 8239
7770 4757
1223 10221
2108 9449
10592 1240
10428 8486
8299 3092
7347 6891
1181 6220
4332 1814
5520 1235
643 9698
1196 7291
5866 9203
204 6987
1199 3216
4703 10698
642 2699
1171 342
1712 143
7861 4271
3872 5385
4297 6137
4101 4504
7643 7565
3630 9236
4329 1228
7088 8496
1428 1222
6746 3374
3432 7836
825 6701
6601 5951
7971 6443
2262 7486
8886 9848
2608 9927
134 6793
1194 6145
3138 10588
1772 3704
3813 215
5982 8249
5880 908
6264 7736
2133 6212
5135 1191
4657 3621
2257 8881
8149 8831
7744 678
4183 1219
1073 8823
9426 2576
642 8119
2170 1772
7769 2775
236 4819
20 3851
1067 8353
5608 7034
7640 10362
3777 6535
9547 10247
6733 862
3154 6548
4703 9659
7426 10303
6521 4985
903 7019
449 7686
6554 1181
8515 7093
1196 9815
10335 10048
3447 2322
1197 3684
9729 6503
9375 1175
4332 9397
2020 1083
9461 6148
6037 4484
1682 1174
3583 16
1196 9636
9316 6549
4430 9993
463 5971
641 9992
6487 7043
8889 1404
2802 1593
6522 8367
8826 1562
5276 6793
5986 5396
3193 8238
3703 8305
10570 3138
7286 2645
4924 1071
1544 4156
2846 6154
8189 138
2640 8508
5178 5888
7920 8843
10147 2756
914 7456
1219 6656
10435 5929
1291 7247
156 1617
10362 7742
8261 6016
5880 7856
1772 8367
8528 325
7830 6165
315 827
1219 308
174 6081
357 5850
10276 9115
7293 8551
6532 7753
1428 7336
2845 4467
3124 8351
3474 1351
394 4124
901 2430
10237 3490
6619 9120
7513 5059
8776 5576
2498 2899
155 3229
1219 308
6702 1642
9591 8321
5341 2276
5544 10613
5473 2298
3508 7353
3654 5276
2319 9156
6923 8776
5865 9435
3092 10162
9400 10544
6505 4027
9783 348
1197 5515
669 10299
7689 3752
9868 8243
2920 10409
3644 2031
76 3417
10639 2939
10408 6743
5505 2261
7961 2689
1221 5636
8506 8690
9636 478
6369 3167
6148 5927
9120 5951
7026 6702
4926 1615
9518 6057
8826 5548
8871 9316
1269 4076
3371 1772
308 8861
1240 5093
8889 6360
9058 1235
1572 3747
1156 5200
4026 1228
3026 5831
6507 1926
3138 865
10162 1094
7498 2550
2211 1605
2895 5217
9915 2130
2834 7920
5093 6220
8932 9062
8759 315
395 1615
5956 5544
2677 134
5073 4476
2319 4619
3749 2055
1192 3208
8843 2629
3638 1231
4215 600
6932 5885
7292 7329
10166 3023
4289 858
2571 1223
3136 1081
6503 6506
4139 5419
9221 9681
365 3050
4983 10456
8426 5321
4650 1269
9622 3337
8759 641
680 10307
1184 5771
6427 4103
8035 5264
8849 748
2640 6354
8991 4461
3414 1226
5318 9982
3867 6427
8189 5515
3963 10626
1009 6895
1653 7533
10544 8129
79 5112
3963 1422
9530 3206
10054 1181
2509 4242
8515 2735
10119 2131
4967 2060
7259 8193
1209 1463
2447 4921
4926 10364
2504 9014
7542 1235
9704 6528
2908 3136
8548 1226
9810 4330
1194 6360
7601 3557
1857 1435
6352 3193
9882 7330
9287 10103
8512 2302
7499 718
1786 9320
901 2592
7129 7381
5859 2087
1231 9588
7533 2064
3749 2322
1279 9588
2152 8274
10362 2822
4263 4534
9636 8390
3655 4937
9955 1110
2324 2704
6988 3206
2329 4244
3778 321
587 5995
6414 7061
748 6417
7807 1799
5768 1183
9505 1428
9347 8089
2651 8056
5596 3369
2768 3240
9299 3778
2888 6784
4873 9892
8990 4762
1522 77
9042 7445
318 4666
10335 4580
6783 3206
6570 9287
8252 4026
155 869
7421 102
10447 10435
2170 5520
10015 7218
2716 2771
8368 9848
8707 3888
5252 2835
1095 8891
2543 10149
2592 642
931 7736
6789 7101
3441 1219
10148 6208
7581 8544
2538 1236
8587 4865
10416 10162
4705 9195
7627 6009
1752 7290
2731 1453
6036 1921
1444 1426
4909 5053
4183 5544
5814 6782
2163 3054
1491 7289
4643 5731
8319 308
9910 3908
6035 9129
6231 6487
2276 8564
688 6589
3269 6368
5514 2342
273 6491
6802 876
1199 2147
2342 5075
1094 8564
5093 8991
4241 8826
9401 1231
815 1241
4328 9245
9698 2802
3491 6487
2459 1773
4067 2142
2592 1177
348 10460
3242 5460
3151 8893
8544 5013
5251 2648
7336 8092
2903 6289
5588 9548
3256 8516
2599 6209
10277 8506
3877 1215
7457 5811
8886 3877
10098 10464
1653 7920
4765 6490
6155 308
7182 8759
637 2807
7293 2804
1531 6148
6656 9621
8039 8404
3204 7435
731 1975
3024 2804
1899 5437
5830 5398
1219 4914
6277 8825
6873 7744
2653 3185
10340 1171
1176 10640
3151 6327
1846 2543
7363 5859
8515 10197
8820 2800
8512 8261
9299 4230
10227 2867
6235 5939
8409 25
3791 398
6942 6491
6589 10149
1181 8544
2433 4459
5462 724
3371 7321
4526 7294
8474 7746
7635 9316
10510 4572
9186 1926
4905 10220
9992 10456
718 1429
6491 8690
8117 9926
1234 406
9286 6950
8821 6211
7803 5341
77 8834
7574 5694
5857 10380
8189 324
7246 9323
3908 5487
8239 7286
6793 7230
10378 1849
5563 1739
6940 4873
6641 1238
8514 2532
3954 6956
1772 2276
2919 10334
595 10484
5446 6987
10098 2064
5460 2053
7546 4826
8368 3360
5234 6503
8831 1600
6225 2803
6314 5415
6812 4446
2405 1310
3091 638
5459 2053
342 5446
464 8759
1222 1181
4662 7711
9475 5414
5990 2647
1202 9519
9287 1179
1551 6265
10607 3121
6952 5009
8823 1214
7085 5956
7546 3725
5545 4331
588 7247
1863 6430
10662 3684
7603 1750
6389 8819
3591 1227
308 4903
10332 3572
4861 10472
1799 6542
1573 8889
7324 9871
2983 8860
7230 1202
2813 5849
4965 463
3956 9999
1229 5807
1775 4370
587 8409
1224 2458
4531 5216
9972 1312
8829 3262
1181 1206
10544 4297
1176 10373
8261 4776
4125 8061
7750 6589
6937 2206
1269 8056
1142 1191
6112 5845
342 357
2152 9653
9462 4294
5218 7533
4567 3206
4329 7592
4367 8635
8426 7253
14 6558
4952 5437
10307 3193
6234 280
815 10236
7847 74
8825 1322
7897 8782
6349 1760
4898 5831
8691 318
5752 7344
3655 6489
6507 1686
8858 6739
2467 456
6801 9682
5637 1915
1629 6959
2206 1202
970 295
4877 4918
3121 2315
4213 7129
5859 2221
7739 7796
1395 7129
8295 8225
3643 8125
6623 3778
10611 132
6549 2267
10227 9478
1198 3576
6764 9645
3156 3956
2519 9506
2861 7689
8545 2846
3528 5498
8056 8846
4129 2257
77 4826
677 2756
507 8454
8177 6016
1841 8140
6135 7336
5062 223
9400 4156
8812 10307
554 3190
8514 4076
2640 74
7260 3872
6366 9881
8279 1238
1586 3015
