# Supplementary material for: Biology-inspired graph neural network encodes reactome and reveals biochemical reactions of disease
Source: Patterns (N Y). 2023 May 22;4(7):100758. doi: 10.1016/j.patter.2023.100758 (PMC10382942; doi:10.1016/j.patter.2023.100758)
Supplement: Data S9. Edge files [file mmc10.zip › Data_File_S9/rewired_edges.txt]

8813 1776
3906 3635
6444 1191
6460 1413
6191 1215
5601 10361
10048 2158
9698 9856
1231 9125
8685 5514
1223 1221
6137 638
7449 1830
7968 2837
7656 8177
1205 5859
4380 2610
10544 5986
2412 1229
10031 7768
6135 1191
5429 7483
9400 4100
9189 3908
7028 3072
342 4961
5566 9018
5281 5257
7686 7768
7635 8009
1010 8169
6021 8117
1943 5226
308 4183
5939 1215
2320 1648
10170 619
7242 1791
1268 8426
4702 2324
10518 10281
3079 8826
8514 1202
5544 6513
10726 1172
2846 1843
6220 8511
9802 5348
5198 6983
7746 1271
6620 1561
2757 6364
3517 9652
1236 6360
6148 8886
1517 3583
7445 1179
6289 8134
8810 1181
9258 8844
886 3193
9518 10426
980 2061
5715 6529
4992 641
3260 9194
928 1886
3515 404
5637 8263
1757 8835
6508 7948
6266 1171
1071 7849
2849 2898
7246 7586
5951 4246
6625 8830
8795 1015
3655 5929
6430 3963
5211 8855
3576 1926
7033 4684
9591 10587
9740 88
2176 1612
9698 1235
2640 4129
3244 8619
3092 1491
449 4776
8075 6608
7034 1266
5540 4546
3418 3752
3290 2513
2320 8134
1206 5885
3204 8201
2127 1002
2804 6073
2033 7291
8426 7294
9526 5881
1231 8002
10001 3204
7501 1215
8368 7779
4699 593
8496 3507
10043 4619
1522 5986
7286 2898
9200 7033
1198 9929
4763 716
9754 5472
4217 2828
150 2544
3151 6822
5964 1455
3553 4523
2465 3439
3544 4760
9696 8409
5093 3036
9008 9949
6362 206
9526 5986
326 8361
9189 3090
9518 3205
2826 1221
71 2368
4903 1194
1491 5986
6940 9900
3499 8821
6360 7627
8406 3489
5220 2739
6359 5412
4900 728
7686 7423
8823 8834
4330 2881
1491 156
6490 4465
7055 4409
1171 1209
8201 2906
3872 3417
1984 1935
8075 4209
6608 1142
7337 9653
9395 2663
4826 3489
7292 852
835 641
6228 7704
950 5396
10397 2640
7592 5446
8350 1179
2343 7456
8689 4937
156 3771
7897 3208
2307 3847
5367 8577
638 1455
9017 9120
9432 915
9072 2053
9579 1427
5023 8749
8574 8835
8514 6410
6007 4102
5514 2570
9564 3667
3151 2804
4543 8823
2601 6678
2804 5558
315 6391
6055 4473
9548 5361
4389 1172
6923 1199
9451 980
7283 16
1124 8177
4234 8733
7294 6989
2279 9338
2802 315
1522 6639
1915 6456
4215 1171
347 2640
5201 2899
3956 1615
3544 7601
9856 4183
6582 4622
7044 3627
6801 5012
8292 5545
4076 7421
1359 9178
864 3332
472 9696
3398 1722
6945 1457
2331 4640
6135 3509
595 3037
4998 1891
8091 9696
1179 910
9287 9526
3331 8845
5929 4951
5830 3534
8790 7010
8872 1171
1237 1791
2592 10209
3023 10208
8887 1695
9995 10625
4873 2774
155 8455
307 2283
3304 2774
3337 351
8495 4582
3429 9637
10438 1982
9579 6277
2575 8551
79 5910
7329 2923
4446 79
3193 318
2257 3848
5059 10166
4079 10148
7508 2342
1261 1945
9200 1172
7293 5010
3768 2340
10303 79
4523 3556
9588 1798
3240 9650
1199 9046
3507 1772
4860 6272
1814 5986
7612 318
3057 9870
5982 3206
4332 307
2337 2923
5276 433
2477 3580
7497 1234
5599 9484
79 6359
1181 652
4903 642
1202 1223
6801 641
5894 4905
2240 2908
8506 1117
2538 3414
3072 8472
5545 9042
8426 9511
782 3151
1435 3995
10221 7623
10232 995
8169 760
2645 9114
8811 10724
782 1615
9546 9697
1175 7129
9611 864
6289 7308
3280 7315
1565 1921
4900 782
6193 2920
7736 3737
8409 9677
7086 77
5281 8137
4735 8157
8252 8088
9873 7896
8831 3778
4240 5460
1198 9915
1075 7339
2027 5363
4130 3879
10712 7603
5234 7636
9062 10513
1905 1234
5751 5520
4667 3417
8140 195
3346 6
5218 6168
585 641
2889 1847
2919 2122
2102 317
8709 5948
7445 3572
3747 10624
8952 2350
954 4115
5240 8688
7744 8488
2568 8301
213 9546
2529 6168
3630 8409
5515 5515
4566 9330
9138 4188
3129 4789
2849 5929
7920 3151
3154 156
3785 9532
1384 4215
6286 5242
3507 9532
3193 2457
7565 10409
6898 2319
6491 4644
9087 8089
4344 6286
5365 4754
4508 7247
7286 7291
6314 1002
6134 1229
8426 5914
8189 884
9368 5880
7801 7612
3156 8128
79 10162
7219 9764
10469 8365
3807 9505
4125 8831
3491 3432
4064 7735
7658 7289
10166 1624
2578 660
3563 6426
8835 8826
1197 8990
4982 8138
3156 1814
7804 2125
8610 405
10277 4918
2317 2467
8859 10712
10162 1786
6289 1208
4331 5929
5544 2130
6135 3441
9910 4530
8486 10670
2137 1198
1113 2920
6382 2881
3387 6475
4538 719
79 3362
2640 8426
8252 1417
236 9021
1653 7736
2846 8447
10428 1240
10407 8528
7229 7752
5348 7083
5240 960
3348 120
3490 1429
1205 314
6718 908
4765 10067
3091 6278
9903 315
2033 8684
347 10456
1841 7501
3600 2252
970 1790
4126 8709
156 10428
10398 1198
9219 2713
10197 3716
1430 2265
1175 1239
2307 173
8177 3805
756 5937
3437 246
8835 4247
5520 6733
6525 9526
322 4324
6548 5636
8686 1147
1269 2640
664 3310
8496 6923
8426 6007
4715 6055
322 7780
1262 3703
1663 1239
10429 8417
3310 4076
5945 6360
8954 9662
10426 1053
6043 7745
10668 5894
4765 9343
5328 300
2538 1517
1787 3092
2126 356
5514 2005
1229 2537
1369 2724
5506 5894
8426 2645
863 3755
4126 954
8829 8120
3669 7356
460 6528
3769 10112
5389 9238
8239 10544
599 7750
813 6135
10162 9621
2279 10428
914 8861
9040 8823
2389 5884
5390 1452
5053 1240
4394 8621
7635 5339
3489 8605
9044 1711
2210 6350
744 8973
10624 10389
7581 2917
5831 7435
8139 1143
5508 6570
7286 8684
8089 2168
4861 9317
1241 3878
2759 2774
3508 6624
1869 5428
2905 9195
9954 7218
3654 1491
3149 2292
1882 4182
8353 5398
641 10504
2124 4900
5970 3906
4333 4550
9209 7291
2767 3777
10462 2730
8508 3576
8915 2138
6739 292
10625 8116
155 1205
7656 9592
6894 5079
1255 6144
8075 468
2617 7657
6261 9344
1240 8147
8861 6140
472 132
1181 6154
4754 8835
8091 2840
8592 4898
4680 268
1143 6348
10491 9382
10318 1789
8528 8636
7506 4918
4731 4297
8353 6017
1898 5752
307 3908
1735 6887
4622 6410
600 4431
4446 1014
1915 10197
5437 10034
8189 6240
3123 10220
8889 7594
8189 8922
351 1191
5398 1171
318 5029
5968 9877
3619 9345
3151 5561
1175 3703
3583 1085
4766 5831
1206 864
3309 9259
1772 9299
8368 4250
6618 9897
9129 9960
5912 236
6337 7537
3489 5928
1430 3210
1172 10036
7681 4861
7291 7289
4289 3035
8881 7609
1408 6870
7617 9175
2569 5813
3908 3265
3848 4732
4067 4692
1215 6829
6549 8991
1773 5576
86 2064
4810 8091
10334 2329
8855 8120
8449 314
8855 77
7286 5128
4070 8834
1241 3777
6980 2802
182 9299
6830 3765
10438 7670
6870 2027
3113 7286
3023 2512
10098 7289
1874 7039
8515 4289
10717 8584
10717 8616
2766 9286
2881 3716
2383 3919
1238 5928
10197 8544
320 4214
587 8913
8891 2889
8169 6582
337 4546
521 9064
6975 9859
3467 4332
677 2504
1426 9200
1214 3851
8771 879
156 9696
6219 3154
5385 3072
2273 1226
10717 5514
4567 1176
1773 1369
9435 1270
1171 1825
8834 6987
406 1241
7187 8361
7074 4021
9044 5073
5916 2905
314 3191
10289 5385
9401 6487
6782 5986
466 2226
2592 1756
2726 8137
7491 4073
4861 8392
4903 1197
7735 5341
1095 8551
4937 188
565 3309
9194 10520
7603 7329
10573 1429
6055 2869
348 2647
6112 1353
7293 7479
6489 7819
8796 8716
1735 361
6657 2035
308 6698
1171 8056
1680 1534
1430 3156
6486 1176
1881 3956
126 1179
8610 8030
296 6265
9588 8849
1227 7608
5459 8140
1894 8174
2276 1389
1334 5561
1223 4667
4124 8903
9390 8152
9229 7074
8831 6989
9847 638
7657 8168
3126 6592
3684 8893
21 6359
8624 3114
10028 9461
3204 640
9253 9339
3663 9418
2325 1510
7803 1334
476 318
7518 5446
4196 3280
4430 9221
4861 5566
4127 641
9297 7519
150 7919
5433 3291
2902 3601
10036 8178
3460 8514
1365 4797
6277 9972
2931 4897
8827 9298
4243 4860
10149 4214
9716 1227
1561 4776
10416 9193
4364 5355
2360 10147
4123 9070
3258 9599
6048 8129
3139 2320
79 2919
6943 638
8139 21
7685 3249
8140 2507
8508 9363
5398 8390
5758 9192
2923 3297
9214 7486
1234 9530
4657 2123
280 9500
4619 8502
3004 1896
1200 620
8845 6038
2663 5293
6961 4075
7996 6007
3660 4703
3843 7129
760 8857
10555 7280
155 8544
2149 10717
3842 10698
8189 8406
6036 1369
6135 1074
10238 3746
2647 7832
5947 1263
7746 85
4782 7277
5199 2918
4149 1228
357 3908
9652 1485
9850 9433
3599 7367
3630 6993
4516 1143
308 5870
8486 5894
6448 8512
156 1995
2652 7291
4444 1653
8958 5734
8139 4623
8516 3781
7557 6232
5870 6264
5636 5538
5059 10384
8179 1234
4005 7285
10057 637
5355 5360
3089 7643
1905 8871
9299 9040
3844 3783
1143 1430
3359 3738
326 1534
596 4103
1192 8056
6240 2837
996 1214
4864 1198
6525 762
9151 2917
347 2737
428 6154
8706 9873
822 8902
4793 7327
5885 8089
1224 2368
8691 7025
3655 4396
6340 1894
1221 10624
8772 2898
4487 9008
3396 1494
4563 3509
1901 1238
5562 3975
864 9254
3088 1517
9536 10159
1176 4125
2622 8559
8252 661
600 5917
2759 8169
8239 10724
318 9689
8709 8929
2774 5830
1655 3928
852 8825
403 1192
3491 5929
314 3654
10712 10037
432 2267
2569 4898
156 1566
8831 3879
2825 5082
10696 3132
7506 2797
2331 9986
5562 3782
342 7218
1347 9324
8879 7565
2003 8452
8177 9670
3781 10232
8824 10132
5566 10278
8177 8875
4619 6036
4567 1176
892 4622
2491 8511
9688 188
2905 1176
1209 2756
1872 8502
308 5040
3908 3374
1491 38
10409 144
5241 9393
10571 3419
4578 9883
1228 3092
6369 2771
4037 4183
8381 1181
7562 8920
8512 4952
6503 1202
4459 1181
10049 410
10207 9287
77 2157
1226 2550
3193 7508
300 8185
5988 6219
2899 7106
3457 156
8056 7216
322 2895
1910 5750
3072 3746
4573 8551
5636 5545
10544 282
4446 8551
2868 1224
10475 337
1192 8795
6168 2487
1176 836
852 8690
860 4512
4125 1885
4754 2443
6289 1198
3630 334
2822 9174
7389 2210
9972 3329
8502 7713
1239 1910
4506 2157
858 1172
8520 7791
2812 2126
1205 7478
3117 6314
2894 2904
6154 7292
3654 9003
3441 1230
2337 5305
1849 7633
3973 8406
156 1853
2769 1198
2260 7229
7496 3491
8135 3280
4705 6057
2171 1471
10304 7454
6529 1241
6842 7333
8454 4622
9335 5865
7546 3746
2305 8517
8406 10484
6152 1537
9192 2600
1599 2687
3908 1546
5316 4214
7488 6181
3282 6487
8522 2452
9098 318
9877 1176
2576 6369
10717 6278
5951 8178
4900 6227
8139 3441
1202 2663
1449 3824
2833 7483
9735 6467
8515 6016
6896 5093
8496 65
8737 10544
1191 2640
8129 1233
10134 1369
10435 2120
1905 3684
2527 2640
7129 4070
6817 10613
9836 7831
4572 2053
8690 6793
3438 8646
9192 6918
836 835
5362 2157
307 4371
1160 5397
5899 324
9621 2050
3649 2856
7230 8528
348 5426
9391 7768
3908 5561
3583 1429
6402 3907
4776 2804
9298 1257
4877 247
3262 4370
322 3136
8127 753
8368 6016
1228 2822
4333 5939
1491 5881
2648 3387
2324 9317
160 647
410 8189
7968 4765
1739 3877
9910 4341
2276 7182
6145 3714
9209 2837
2122 6818
8431 7750
831 6040
2923 8858
8426 10333
7315 3716
1192 1253
8741 1489
8116 9698
4271 1198
2206 2319
5982 10605
3952 6851
5460 10162
6148 2857
7682 1209
9339 6228
4763 3010
1735 6038
3844 1491
3715 2917
5864 8184
4617 4841
41 9915
342 9115
5051 7291
6508 1199
7803 1079
252 316
2064 8189
1192 836
1231 6361
892 6152
1737 3138
478 4861
1095 3703
7278 2699
3206 9532
3234 5276
3414 8368
6548 1238
8855 1171
6783 6055
9655 6981
8821 2342
1972 8426
8585 1757
4146 6504
6564 4215
2158 7460
934 9704
9605 3992
5073 9284
184 10065
9579 660
4078 5544
4925 2592
7489 8516
2331 6490
6623 7766
9200 10185
8483 334
944 2157
4370 155
8441 4332
6528 1219
6489 8587
4985 1539
1238 5039
5515 2123
9588 6316
3631 4330
2154 2570
6490 2757
2582 1791
6793 1624
5460 6369
3189 1845
2150 1772
5434 2457
5059 1426
2988 3782
6793 7294
3023 6457
5073 7489
2018 9915
6490 7766
5792 8486
10623 2060
8683 6834
5019 5091
1238 3208
3150 7352
6891 584
3280 6402
3398 1790
8611 5321
2053 1256
6148 1532
6801 6440
1171 2813
2279 1276
6007 8389
1465 6758
8684 324
1426 97
156 1225
5536 1230
127 3329
6050 9696
4918 6696
8093 1463
9591 1849
2335 993
10717 2213
5178 4210
5929 4887
3598 5566
1196 3954
4753 6137
1023 1175
9877 2812
3991 4952
3193 3476
8609 8684
9305 2533
5515 6289
9124 1148
7250 6360
5505 10299
8288 9954
1455 3493
3430 8129
1202 7604
3509 836
3206 9871
5450 887
860 6007
3280 1179
7287 1369
5202 2899
5842 6987
3373 6208
4994 5234
10426 1653
6549 9998
1624 6946
2260 6987
9230 1240
5019 6805
1271 231
7689 2622
7129 1238
2013 5885
342 6007
6891 10334
7496 6793
6209 10162
9992 9088
8361 1196
10148 8577
1785 2640
810 4116
7735 1980
1181 7496
3373 2697
8116 10463
1142 6159
7738 8683
9848 79
6963 71
5515 2335
2665 2363
325 3331
4514 3792
10544 2909
515 6824
3955 1926
7322 5989
8056 10367
3329 8075
9048 6627
2516 1202
10570 6714
1219 6646
1172 748
5009 4125
10332 9363
348 1175
4864 7289
3026 7557
9329 1175
3188 2157
9526 6940
6137 1148
5073 2522
357 3851
5673 6830
9450 10624
9823 7336
4125 8624
4034 8512
1826 6161
3204 583
10553 1200
1099 1175
6145 10296
5561 5566
7292 9856
9286 7603
8512 8075
845 6360
8747 5566
3465 1786
9973 6227
3280 9060
6414 9590
1150 3544
10456 3246
7252 748
5341 10148
9120 6369
1219 1932
307 1172
8829 6135
4491 306
326 5794
7353 1238
5010 4950
8810 9251
6541 9710
10070 1215
3619 348
4988 8749
1219 1091
9698 9852
9018 3718
6164 1172
8831 7289
8861 5520
1224 6286
4125 5716
2966 10221
4231 7863
3124 2213
8512 9972
7804 7903
892 8189
7486 8834
2219 10333
2163 9844
330 8518
322 4622
4959 2247
682 8386
1910 7990
3631 2432
963 8377
5515 8886
3544 584
1915 9560
167 3147
9067 8225
4330 3574
8775 3280
4515 10428
2279 7606
3841 5245
5579 6429
8923 1171
7574 3603
1874 3775
2822 2732
9469 4693
3880 1773
3894 5951
156 4370
7286 7250
5205 6372
8264 1176
8321 1228
8691 3534
9193 293
2728 10275
342 9698
3139 3908
6289 2512
2466 6219
8502 3321
4183 880
1558 2663
5939 8527
3594 6525
7897 1369
1226 6145
6696 7247
8816 1430
8636 10428
9115 3641
9650 1230
8406 8508
5180 7743
1237 7293
3432 7293
3193 8991
1200 7033
7496 8857
1202 2131
1616 8619
3023 6893
10318 10084
7478 8750
4297 5412
4706 1237
852 2176
9895 1171
4531 60
4622 3530
3371 4481
2226 2647
660 4898
8625 323
8182 9820
1350 3089
3764 5368
909 1926
2949 2919
5405 3576
8056 7533
920 843
9902 6542
8879 7603
8238 6368
5870 3622
6317 8991
3334 4196
8886 9299
2279 7572
7657 6782
8293 9743
10698 5389
6735 596
3586 8056
8881 374
326 1234
10105 600
1181 638
6570 2756
226 3888
4640 3781
908 3261
4443 336
8406 4103
348 8824
1200 7707
9991 9397
4666 3138
4966 1241
8528 5437
6549 4613
9299 2457
1231 7263
6568 7842
5929 2919
3720 6314
8812 7489
4434 3418
7486 5782
3655 10074
3461 1427
4551 4776
4127 1179
4732 4942
4521 4940
324 4574
2154 6617
7920 5181
6903 1229
10625 4125
2506 4949
6033 4125
4649 3161
2155 315
8829 6619
2708 8551
3206 2304
4951 8559
4341 7065
3019 7773
8120 6270
6055 1200
2319 6239
6696 1113
8875 3839
9676 336
6289 429
4860 2053
8109 9286
7286 347
305 8709
1682 808
1828 9400
3136 4459
102 1820
2131 2572
7735 9419
1756 7038
2728 8127
2018 2433
2026 7750
5748 2775
8239 9054
1442 445
9955 10679
8390 2473
7643 3908
124 2276
10698 3747
3320 6242
6277 5986
8120 760
4715 8843
660 8350
1735 5073
9526 2882
1191 7603
2701 1484
4578 1194
6148 9042
835 5494
5240 5126
997 6700
2141 1239
6987 3020
9222 3190
253 638
4810 931
1198 187
8353 4922
8925 9508
8810 10712
4016 5774
1826 8861
9810 10220
8615 156
2279 5515
8056 9636
3716 4026
3752 427
6491 2761
8835 8246
2895 5929
914 9115
347 4986
1511 6897
9241 2724
253 9175
3704 9848
6589 1789
552 2439
8775 3904
1560 8502
6918 2617
1200 3509
10533 1181
682 330
1430 2533
908 10435
10044 5381
8185 3654
4861 3791
661 10362
365 8713
3077 9022
7770 2158
8892 5140
7770 10635
10182 1223
5929 4249
8120 6891
10304 595
318 8835
6719 7154
4442 1240
322 9299
6241 3385
9588 7262
8817 9760
3151 4931
74 5460
6940 173
10221 5868
6793 4952
41 1231
9014 7251
710 8684
10189 9088
8185 7219
1227 8116
7331 2827
7506 2799
318 478
1179 325
8409 9063
6739 10492
3374 7186
4633 6589
4571 5515
1181 3943
9362 10335
1175 9287
10420 6352
1241 1222
6620 5180
1535 3147
3023 6494
1735 2019
478 7562
10435 6384
6887 1772
7291 9259
1015 2828
760 2640
8891 9718
9650 8405
3716 7216
9194 1463
4952 2840
10299 6338
5752 6413
8835 10065
5830 1176
1091 209
5281 10613
9025 8078
7321 6942
4952 1624
10220 8810
1171 6394
1491 5398
8797 9697
10174 9002
3033 3654
2575 5752
4076 1181
60 1445
8431 3752
1395 5562
3960 1431
4101 3667
8845 5291
371 2119
9194 4215
6987 5944
2592 10545
7190 1773
10545 9209
8843 4881
10220 893
1172 8245
2612 5093
6152 348
1234 6987
8239 9532
1205 3398
8426 1732
5516 316
1230 3045
2803 10708
7352 4125
2005 2503
4101 9390
3260 6015
10332 1735
8189 1206
400 7205
5951 7310
2134 1198
2123 301
9591 4332
6249 1409
1384 681
2269 3261
2864 5929
5571 6834
2812 10104
1234 4125
7246 2467
8308 4909
342 273
4123 5235
2104 1790
6351 2701
9880 1444
3757 325
2279 4232
2510 3474
6507 494
58 7533
5283 5412
7289 8749
10358 4183
8408 4214
8835 4277
1756 6354
7862 337
3749 4398
5365 9746
9127 2649
4183 5599
6154 4078
2299 4783
6457 600
3188 7340
8991 1278
5043 2499
7746 2848
2156 4689
4129 7376
3544 1221
7746 5925
3208 8587
8871 7989
3716 8858
748 10408
1197 6716
9418 56
6366 6504
8137 5237
2059 2629
8824 9124
666 9860
8263 1237
7288 3765
3138 3583
8238 7180
1765 4128
5558 3164
8709 10435
7038 7750
10628 3125
5603 1491
2276 2478
308 836
4156 2640
8119 3124
10299 1164
8381 8140
4926 1172
7291 1228
5515 5093
3848 6491
5562 1695
7224 3261
2731 5861
4923 5389
1890 3782
2592 2165
8773 8189
9654 914
4200 7830
8746 8878
845 1199
1200 8238
1143 10147
6529 6894
4900 2550
8825 2466
1716 1095
7246 4040
8826 7293
8858 1222
1222 3586
9944 2312
1668 6874
8831 9401
4247 6462
7746 9654
713 7129
8075 5073
1172 1427
9321 2605
9299 7234
3599 6793
2533 6873
4952 7707
7831 9400
6616 1970
8273 3688
2592 8717
3124 7738
782 1222
7486 4950
8493 8201
8075 8683
5459 1175
6542 325
1063 7210
2703 2869
4026 1491
1849 91
2240 7838
2033 348
1526 2261
5854 8269
2493 1194
4999 8242
5234 3250
8823 1542
3038 1430
3003 8746
8797 2849
6825 4666
6289 1199
3439 5752
8516 641
908 9080
6016 6642
2279 3262
5566 4939
9579 9910
8551 3490
7485 1561
8377 4215
6219 9723
5304 3489
4567 2756
1176 7658
3748 3908
2053 5494
9450 9521
2652 3562
5276 8898
1224 7216
10570 5545
7489 970
3250 5831
4839 1898
10318 4898
1181 9527
2150 3263
434 5986
7623 1987
2065 335
10671 4182
3432 2272
2649 9194
6590 6264
1181 5894
2276 5515
1428 7508
7293 2268
2001 999
8165 7817
1580 9956
2569 5830
3752 9484
2920 3876
7707 7746
4282 8786
7581 7629
337 4836
6793 3282
1198 10546
3020 1334
3031 269
5515 10484
6459 10543
5496 3417
2720 8392
156 6589
5398 2004
3749 3588
3072 2326
6446 9432
10625 4781
20 9717
2705 3667
1309 1785
2769 3752
3451 6548
7067 1427
9084 1055
885 6504
7627 6940
10084 10085
1900 7182
6360 4370
9042 10123
10287 5252
10190 7210
6007 6905
10428 8932
7643 3438
3538 7623
1224 8502
4214 156
7804 6224
2047 6040
6677 1757
2775 10149
8516 3907
9017 8349
4950 6591
3489 4067
3571 9175
3351 6154
4723 5357
8409 7339
4446 8368
6276 845
7736 7389
7338 7769
4762 4189
9316 2703
3908 3337
4422 342
5514 6427
10442 1224
10426 2127
8692 6057
9877 6289
7538 3434
2648 3331
6793 1028
2763 8928
1572 9597
4358 8359
3151 3963
402 10148
954 4890
10032 7237
4861 7083
8432 3908
3631 1491
638 8812
4790 1209
8871 3908
6542 3844
2244 1440
448 8641
9435 490
223 1176
8056 2122
1221 8777
8189 1488
1761 2350
7044 1175
5021 5386
2457 6154
10162 194
9753 8390
3206 8392
7293 9916
4006 7714
1905 384
1926 10378
134 3956
5514 8378
9118 3751
3655 1238
6793 9021
2276 5460
6371 3654
8132 2958
4333 6746
4923 10128
3822 5068
8843 9789
232 2433
7382 5515
570 182
3280 1194
3435 7246
1248 7508
2210 2535
2881 8683
1171 4405
3417 638
3117 5468
7230 3508
8002 6036
7756 9697
9397 5119
8141 5502
7367 10121
10556 4246
2493 2958
10333 1179
7907 8506
2219 4260
7072 3414
6923 6651
1197 1833
8145 2835
3375 5021
4199 3414
5022 1572
6466 1196
6954 2176
5156 4572
6548 7658
8844 1238
3167 3350
8508 852
4420 6351
6883 2402
1206 10097
6489 8129
5908 7648
1206 4903
1915 2210
1085 9713
3951 2408
8075 5544
1225 3705
6168 5010
8587 3153
766 1517
7055 6086
5929 3240
8692 3084
9519 7918
7580 8953
7216 2640
1202 8775
6793 8353
2650 5537
7218 7743
8892 638
1427 5538
1234 3374
2640 8587
1429 6017
3329 5566
1237 7241
10064 5306
6350 6713
6824 4353
2889 3091
8835 6286
10015 4922
2319 4861
892 8185
9335 7230
10376 8834
1624 6015
1939 1222
4127 8823
4125 2276
641 6945
8116 1198
6007 641
9757 10397
9950 1426
4069 4063
1910 4929
1926 1184
8155 2815
8733 2648
1588 2049
7241 3909
1231 2450
10335 2341
3439 1206
8426 121
8131 7032
1282 9127
1227 2698
9731 1369
79 1565
10036 1776
3374 326
2628 7336
4215 4567
1831 1202
3398 2647
6489 928
8514 10095
9002 186
8212 1786
10549 1226
325 3282
9098 1636
3848 8518
8818 8137
280 8426
716 10544
8871 3041
4495 3205
5299 2889
5594 9697
1191 10163
8986 1775
2640 1438
1221 8444
9972 5514
8936 325
1333 1925
4214 5735
10011 6314
6678 8308
4936 4394
3908 1235
10447 7229
8823 8619
3704 1439
1222 7250
6209 2037
2569 74
8835 7887
4918 6463
3417 8528
7295 4776
3695 2629
8475 342
7557 4140
1172 10103
10281 1686
3452 6272
5570 7557
9084 8797
3396 1776
6007 9120
5636 2068
7919 1223
10362 2545
7139 7718
365 1221
6336 2708
1071 5291
4861 4213
2550 1912
4696 8016
357 7643
9973 7810
8871 71
6369 4333
9240 6823
4370 2150
7029 8886
3794 4922
1901 333
4183 10277
5865 324
8574 8561
4239 10409
10009 1181
7339 9397
9972 9910
2137 8965
2846 7294
8249 1077
1235 7656
8635 2396
1228 4101
3983 6306
1435 317
2299 1200
5106 5880
1196 4069
8431 2507
7563 1238
3267 1221
8140 1172
7750 6987
1194 7293
1798 6507
7795 864
2730 600
357 4069
4970 4333
10601 8512
9299 2319
8849 9002
6783 5365
3157 682
7768 7471
8844 4903
3886 1026
3778 6225
1214 9040
5515 6135
79 6154
2408 10159
8056 293
8460 5561
8699 10571
2813 5011
3908 970
5939 7292
6869 5093
9992 2833
6673 7055
10197 6589
9781 8637
5768 2611
2608 7339
8512 7908
1965 3336
77 1868
14 1231
1205 436
992 9190
6937 7530
6123 3429
1172 2881
3072 6733
4078 4932
1199 4406
908 8426
6057 10626
337 2814
2599 4069
3150 6016
1721 6923
8620 6045
3737 10200
5215 1221
3908 6017
3156 8881
9698 8861
5720 9240
3091 5940
8517 1233
4035 5233
4078 5235
2640 2866
4543 7524
9546 1069
6987 1410
6289 3998
4485 3359
9250 4215
5867 3630
1228 1791
750 318
4332 3264
1229 4069
4420 5013
5929 3263
5052 3282
10307 4183
7394 523
6057 9120
4078 7830
9433 33
9211 2970
337 1431
3571 2065
10397 709
6154 5291
6491 5563
10181 8551
314 2550
3778 5073
2157 852
1181 3208
9974 8203
2899 1786
3204 4407
1403 5813
9089 8426
5520 8113
4173 8517
5277 9742
2804 3576
3224 10378
2629 6278
3499 6356
5503 1237
7612 645
3374 1240
8551 7038
1760 7336
6372 3282
4431 1641
2804 9117
9211 3630
8864 2053
6052 6367
2516 6836
6015 6351
9848 7065
2006 3842
336 3699
818 6227
7746 748
1112 3134
6059 6192
1171 1183
7300 4078
9933 721
6683 619
8056 77
3738 2938
7336 9972
9782 2640
348 5355
2142 8913
7748 8074
10354 161
1227 654
7584 7336
1557 4403
1172 1231
8273 289
709 3432
9927 1517
10303 8409
8709 9534
822 8878
6624 2107
6016 5437
4026 5515
2836 10203
2011 8029
5764 7339
1224 6945
2233 2533
5939 7758
9696 1190
6491 4018
8139 4718
646 4564
5521 5093
2435 4446
1175 6213
1171 3489
7297 225
2212 403
318 6922
3204 88
5010 3454
7711 8835
2640 3414
1767 4900
365 6726
1951 2640
325 308
7044 6617
1209 7218
308 5859
836 8441
410 5637
6286 6152
1175 6016
3206 7489
1511 3328
3599 8845
3699 1205
8432 619
8677 4938
4760 4826
2776 8897
760 1070
5463 6040
3054 845
8816 1234
1491 8147
10717 109
7569 6822
1406 8804
9120 8496
325 1142
4076 4263
5563 9395
2872 5250
2320 8939
7229 5391
7920 5459
3151 4763
3049 5517
5732 8986
8426 186
10623 6040
8129 7533
5341 5986
1271 5437
3092 1156
4213 6987
4929 8793
9299 4803
3052 8512
889 8502
5415 3438
2703 1365
8835 4759
761 9927
1181 79
3182 1176
3119 5381
1905 8075
8716 3491
3631 6148
3387 1879
1236 1113
3583 3403
1172 4903
1269 7635
5939 6759
2498 7557
9084 6623
4860 2152
9652 1231
3551 7002
8619 7425
8823 1235
4078 6336
6517 5752
9698 9320
4385 428
3532 10717
1196 307
7746 7045
8426 641
10726 1012
3748 5008
3514 6318
6696 3234
1086 5212
5703 2640
1175 9841
6624 2319
4534 9505
1554 103
1233 4484
4700 1200
408 5868
7375 1430
3152 1830
7483 663
1171 9002
3601 1514
10118 4213
3240 6490
7627 1424
7230 7508
8551 3267
318 8406
788 5306
3670 893
4476 7354
10371 6548
10183 5514
4333 7241
9172 7538
8409 7036
3778 3631
10626 3297
2938 3715
6989 637
5544 10118
7368 845
3749 5388
7014 2943
3631 8129
2053 9673
8863 10441
7700 4774
3332 748
3387 6909
1379 2153
10447 8179
3908 3396
6007 300
3848 7489
8849 1382
8426 8708
8406 3758
4085 5293
8692 6285
1198 6007
3267 4900
4677 989
9509 8821
1654 10553
9281 7746
9630 1834
5865 4215
5499 8361
4130 1559
8299 6351
8322 7537
1215 928
1199 325
10462 9782
9993 1450
2336 2512
9908 10162
8483 134
5514 3417
8577 2920
914 2279
9654 3261
3153 9984
4214 326
748 8473
8129 3090
6090 2714
638 9400
3777 1491
4842 4632
10556 7910
892 9972
4069 10644
10635 7298
8285 7501
2609 320
7748 1898
3158 1171
8835 3331
2756 1773
1238 2896
10220 480
10574 2347
3906 4952
1230 5486
5494 10303
8471 5276
1940 3956
1433 3023
318 5831
2648 8829
4069 1975
8861 9807
6359 5385
2335 4460
5811 21
2869 5465
5041 1798
1845 2335
1680 2814
1175 4567
334 7194
3113 4103
5555 1932
6286 4125
600 9178
4183 5514
6918 9299
4580 8846
8813 10085
3847 3778
5794 3092
2640 6940
8138 2176
9927 7329
8835 2429
7506 909
3578 8432
1096 6081
1194 334
282 6016
5494 921
2226 2622
9851 3470
1717 10698
7661 813
9118 654
6647 1910
7707 908
6507 5812
2523 9327
8759 6542
7129 8519
9118 8749
9192 6057
6739 8797
7713 864
3908 3316
7916 5936
1774 9910
7627 7289
5637 2265
1181 1228
1849 8420
7646 6232
7292 8423
1228 4333
2206 10054
1241 7919
4127 9588
7743 1227
5081 112
8189 307
3392 6506
4754 1221
9910 1200
6055 760
6962 3191
7286 1192
1231 1171
5566 427
3720 4810
10069 295
507 296
6234 2621
2076 6658
7941 5993
2257 3379
1898 6340
4405 10409
5566 7312
404 8502
7099 3151
1222 4475
582 3237
8138 10116
7517 5018
1206 464
6165 6783
1194 5276
9520 3667
3320 41
7445 1192
1799 8932
1972 5708
3059 1617
2700 6219
3388 6522
10302 8194
1228 1990
9554 7129
10544 3054
3570 1919
3621 10507
7481 9807
7549 7367
7289 3882
4926 10428
4578 3298
4126 2537
8813 7251
315 7565
822 10197
478 2663
2082 1712
4435 6891
7246 4403
6529 9448
2357 4894
4223 3023
7920 8822
2342 295
1234 642
1845 1238
1214 1452
8953 3205
634 365
2296 9464
2802 6289
5218 9088
5951 7208
7746 4567
7065 7129
7998 5566
6314 3645
2827 1199
10111 1175
6702 4271
5770 4459
307 4846
445 1194
186 6314
5514 3454
10680 4357
8590 3414
1975 4288
3124 10239
8075 4332
1232 2827
3332 4809
1227 3655
1269 1920
7069 1701
9630 127
3273 347
1226 6112
8644 1812
1172 6558
8624 4666
5986 3204
10606 5276
5545 4781
253 5012
10420 5582
10449 7423
5091 3163
641 8088
8602 713
8711 8844
638 6824
4465 1926
2756 6504
2154 2114
3666 10384
2466 1462
324 7016
9957 5636
8864 3544
2213 6394
7748 3668
10129 7286
4898 6529
8116 931
5054 5521
4847 6469
9624 7517
1786 5752
318 2084
3703 10435
5028 7292
7770 492
1525 3332
322 9400
237 4218
3683 9320
5446 156
4834 3906
3704 1334
7291 4905
9234 6490
5406 2302
1426 7489
2919 7623
3498 2880
10570 7444
8810 4384
8140 6224
8991 1517
9022 751
807 6074
8860 308
222 3204
6967 5073
2259 8132
6044 6689
12 8886
3908 17
586 9510
1221 5939
2947 6277
1791 5515
10357 3234
4247 2640
5116 5986
4328 178
8382 1369
2537 6137
3633 6270
5768 5885
638 10274
8367 3783
2241 3328
1489 3319
4400 1199
1179 6923
410 3486
7229 6427
8709 121
6503 1231
2538 3306
3371 4246
7190 10717
6152 2042
1509 8056
4709 1561
1851 3752
10698 10623
2718 2804
579 4232
7831 237
5463 2157
1111 3126
4578 1435
7656 74
1464 9518
363 10397
989 9320
7034 8502
5248 641
326 4130
5060 8005
1346 8762
9120 9120
8392 6334
3138 9192
6618 5523
8516 6145
9029 7445
1790 600
1718 2923
5818 4860
2332 10449
6615 3280
2705 318
9210 6152
9547 9588
2900 6490
1583 1197
144 3432
1227 6608
10425 5951
8088 8154
2332 4297
620 4934
9581 2466
974 8519
5929 6007
7603 8813
6316 10459
2827 3082
10484 1995
3987 8137
8858 2276
965 2538
8531 6448
9972 348
7291 4069
7965 2802
9046 8428
3897 71
8134 8
314 3963
3243 8201
7486 2804
1177 1001
5951 5002
9328 10276
4712 4380
7129 8843
5073 4864
4125 9650
6508 1716
5270 1548
1221 9192
1231 1842
7187 5379
9193 3147
833 8075
8431 79
1116 7582
8610 7368
5986 4720
4531 6988
7286 7537
8001 1175
326 1544
7157 8683
8368 8709
6783 6242
7831 7293
3216 5752
4078 4694
414 7750
10247 1632
1224 3599
320 365
3466 1234
2594 3123
7067 1905
2551 10449
8321 6314
10544 9532
1175 348
3206 2602
791 6374
1063 8472
253 4763
10299 7
1175 8056
8189 9193
638 4018
1631 9973
9189 6589
1447 10701
4557 638
1223 6134
6190 1905
3261 6570
3371 1206
10420 9709
4904 8753
1799 956
6714 1093
4297 10696
2758 6469
1849 2570
6573 7444
3953 8323
8757 7746
7193 334
748 7282
1234 7522
8177 9102
9053 5883
2323 1233
3851 1441
2293 7232
1221 970
8232 7557
3228 10435
144 1559
6923 8169
664 8264
1192 1760
3208 7542
1926 4460
9799 929
10657 6379
6135 9294
7189 3417
4214 8201
1849 8913
8489 8577
3075 2905
6736 1588
8683 8844
3815 7601
7291 9418
7735 314
3123 9908
6414 1730
7603 5515
9657 7291
9120 6368
9718 1226
9208 3755
1197 6017
2126 8619
8139 10450
1544 7291
8831 8432
6696 8511
2647 8829
5318 1748
8517 4626
6824 1491
5868 1224
8503 5520
2852 576
760 7750
10447 1194
1239 308
1181 1209
1175 3172
2273 8140
3156 314
6272 8139
1179 2512
8551 5067
2296 5514
2218 3138
7785 2570
9320 303
3705 8301
8127 3906
4328 10162
6007 2277
9245 1149
5062 2433
333 2224
330 6542
5831 9046
1198 10485
8587 79
3978 248
6616 8406
10166 1887
2342 6491
8147 9655
2640 9719
7083 8748
3544 10337
8308 1711
6354 1332
1194 7533
1544 1849
7919 8506
410 6151
9516 1221
6240 3908
139 2023
10221 1179
2667 6490
813 435
7853 1572
7602 6709
2918 1975
8488 9134
8825 2640
2053 4425
1265 1350
5093 348
4879 4115
253 7819
10365 155
8515 1901
10220 8818
6450 2294
1831 9972
1239 449
9636 2466
9877 5562
9395 4361
8409 7483
253 587
9897 8515
1181 3301
6891 1798
6913 8516
8140 8319
7022 4248
2592 6400
342 5145
7627 5514
6209 5125
9200 10435
2572 9696
8178 413
1192 1226
1945 7286
3414 9287
9299 1227
9655 4826
3987 1309
9763 3631
2342 8134
4943 10520
3749 3878
9640 7830
1171 8278
10366 8508
7774 473
908 9014
7218 9551
5545 6524
7294 6559
864 4213
4884 7627
2924 4128
7065 10232
10221 1763
2316 2269
4929 1572
1205 1142
3865 8824
2852 7805
8831 7351
324 3733
7214 1757
1167 2047
2822 877
7995 1226
4735 9669
4370 8834
8410 7496
2628 2467
2467 2065
7746 6491
5698 9673
3908 4860
4485 1966
3734 3323
8261 348
10485 7562
642 1257
2245 1929
1787 7489
5413 8816
2064 637
2538 4540
8928 8991
8285 411
8834 3385
8542 10146
1194 1229
4898 8838
927 1914
3208 6623
4126 8406
4143 1175
10624 6965
6148 8426
8035 5010
3090 1172
2467 6152
6492 6298
8486 861
2238 1839
8359 407
5925 6505
2131 1109
335 7293
1653 8140
8569 7223
6840 7522
6893 7242
9652 6611
3631 6962
4643 7307
3764 4261
74 9636
3385 3966
1224 4479
6783 7294
7219 8426
79 1225
2206 10221
6234 3864
1851 5341
10399 8770
6007 7293
3429 8506
7658 5916
2880 8140
1172 6350
8346 8824
10334 4917
5394 6636
3703 5515
7849 5020
1237 7230
7336 760
4580 1297
2430 4887
9972 7313
10416 6512
8573 5429
9129 9286
3446 8630
1241 4689
6683 6830
9120 7488
7017 9701
7916 8368
128 8120
3417 4060
1315 1215
2592 4131
1273 8634
4522 6043
1428 8678
7859 5437
1272 9818
9120 592
2086 9848
3843 10294
6702 1463
6896 7445
1269 1164
6822 2640
1196 10241
7658 8129
8115 6589
3115 1849
1728 10634
4507 10572
8817 6812
8526 4330
734 4776
1228 1567
7623 9526
10508 3301
1452 1226
10429 2493
638 8749
2640 9645
2177 1209
5412 864
252 3752
3072 1857
641 9520
1269 1773
1142 1231
708 4436
7421 9689
3310 8073
7218 5281
4077 2723
4078 4617
2522 7715
7294 2131
9287 10435
719 8796
4834 6430
1657 6360
9286 3908
9451 2849
3767 6851
2529 2430
6039 8252
6007 7291
10717 8515
978 8683
7991 3162
8506 5929
1653 4156
3782 4125
6379 584
2591 1615
220 5831
660 3786
4714 3263
7486 2819
2344 8817
10591 7744
4572 342
9134 1615
2298 6403
315 6841
8480 10367
5059 8881
3156 8299
2648 9984
9120 1191
8709 10061
5885 7290
5214 9316
3263 7090
5338 2529
9849 8998
9448 3740
8440 1038
5459 7229
9014 6853
71 2147
10544 348
4803 6277
5520 5563
1202 10357
2736 1404
1824 842
10539 8042
2513 6309
7770 5881
6504 8854
8454 4753
9657 7945
8172 6784
9534 2691
8368 1453
4578 1231
8790 7763
6936 782
8514 5929
8392 1910
8506 1728
10500 8486
4418 5751
5136 5459
6729 6007
7445 7847
6008 8991
5868 4957
2478 2861
9502 9021
1772 661
2123 5637
6368 2429
4460 5345
6570 5349
9419 183
1197 2263
1840 10100
77 3329
348 2227
2919 6815
3332 6456
5455 517
4129 7496
6148 9588
7288 3167
3072 2533
5396 3629
8864 4275
3778 4246
9639 5216
5566 3537
9910 6109
3572 10084
2206 6390
6504 8829
1214 2298
7538 6137
2147 278
8257 1227
6151 3280
4713 2320
9870 1064
1491 10181
5481 1171
10717 4350
3838 5497
1544 2332
6712 10103
3633 9993
637 637
3013 6443
6662 2340
6040 7435
5948 1624
10209 4656
9871 9415
1364 8823
5036 1229
303 71
315 6719
2550 5563
7288 7192
8390 7090
8845 2920
10613 1773
7746 7656
3726 1775
1982 2533
3332 9138
1219 10009
8239 3441
4546 4192
9129 3194
8116 3544
9793 2899
6987 7746
1938 2122
8819 4510
8403 2903
7329 3630
7763 1068
557 1181
1194 4127
8262 8892
7230 6063
7364 5010
9228 1198
4343 1200
8189 1222
10232 6558
9468 7969
3729 2691
7603 5276
1311 4861
1176 3139
7168 6455
8716 2126
7241 9698
3619 6038
10166 8129
1096 7506
8991 2443
8407 8075
8506 1728
6359 4129
1491 2066
6314 10281
1986 7916
2417 6226
2342 8426
8506 2368
2571 6923
4129 928
7568 3374
10149 7055
5251 1849
2137 1935
9661 1236
7736 1544
3878 4209
10354 7919
1083 8522
2827 1227
3167 2240
7286 4861
4898 1739
9532 8056
4861 1227
9228 936
7246 3439
4984 1240
1773 8823
2276 2108
8870 10450
7506 10097
9357 3791
7489 4942
9625 3773
405 10428
1235 6424
4121 1233
2756 1064
1176 6895
3749 2538
7445 1206
6542 1687
6164 1291
1440 1017
2737 7206
4360 8458
9850 2576
8551 8426
1268 6724
3619 8056
4903 3756
5752 5062
7146 5805
8137 10724
2512 3490
2131 789
3597 2517
9908 9926
4128 4462
6940 8174
8886 744
623 5894
5169 1430
322 2386
9651 10441
4067 8587
3547 8881
8347 3121
3782 8017
5580 3930
9851 765
334 404
1175 1990
5544 9008
2804 8448
5515 1564
320 4037
2123 9637
1175 3387
1221 2616
3963 5859
3181 3488
3777 3573
7129 8542
7631 4838
7483 694
9421 3509
1502 10291
8135 1720
8307 5566
8409 5091
39 8426
10481 2663
10422 7044
1179 2329
6617 1442
874 8845
6711 3956
5430 3123
2604 4634
6712 307
6573 71
3192 1000
299 2301
2550 3956
1202 5206
1228 5859
4249 7997
7278 7193
6789 8835
4385 8828
357 9897
10103 1491
8759 1970
1886 1196
4214 6063
3385 8185
5093 9787
3469 3965
1089 2920
3839 10362
1206 8189
5407 320
780 2708
7835 3489
6548 1544
7283 6491
6165 8409
1223 5361
2696 1237
9810 4903
1544 5882
10187 6369
307 6491
357 5010
5460 1799
3631 3703
4074 7286
9714 7631
5772 3243
5503 3719
7508 1867
9702 1192
3185 3928
8252 3121
4903 4905
5855 10544
8719 3190
8125 8690
1916 9418
661 6119
225 1427
6348 9686
6783 6208
4126 3794
1163 3205
308 3116
8517 6829
4163 4385
4446 9859
3529 10485
7689 1605
1084 401
5307 3250
8831 4861
5250 5062
8829 1198
494 3782
1225 1146
4113 641
348 9098
8796 5562
8825 10015
32 9526
6155 10435
5131 8225
7721 8558
9548 1529
1222 10243
7486 7445
8115 7329
3250 4776
7292 1175
635 10478
6490 9687
4941 10635
6443 6369
2640 100
7293 638
9235 8692
318 7225
334 5972
3116 303
10456 5708
5043 9395
6120 3629
8619 6212
5459 7678
7583 257
4898 748
1798 8269
7620 2467
2711 7506
10623 6104
6007 3060
8276 2592
10084 5544
10049 188
3280 6264
9908 1517
2067 10076
8991 8528
7540 8428
6491 1786
7507 3387
2513 6549
8913 7623
8426 1905
434 5010
414 6528
7447 5408
4861 71
127 5304
7294 1084
1222 3387
133 6793
8368 6225
8178 1858
2851 8831
10049 2543
8709 41
3655 9991
2549 2721
3715 1261
1526 10153
5398 5437
6173 7403
1202 4127
3765 6970
5336 2279
10334 10167
6007 3117
10570 8624
8835 10513
9401 1411
10717 6306
2472 8858
8189 3371
1176 10307
326 9579
2280 1241
1236 6782
641 1159
8075 1624
5010 3777
7755 2908
3602 641
7797 10529
4573 5996
7259 10081
6007 1804
281 2775
342 8104
4709 3563
6119 8454
5276 3891
2987 314
8149 2206
6696 7768
7685 10428
1226 6152
1905 3124
6686 10209
4100 1241
1219 6081
10298 9317
1225 3080
7599 733
1544 1756
2924 445
1197 252
324 5796
317 1237
3877 66
3478 6656
1269 8247
3767 1240
297 5073
8786 8515
4683 2920
928 7445
2149 3777
1427 10420
1266 732
334 4703
5929 9395
3166 2036
9532 4210
10197 10415
1849 320
6105 2770
9251 2108
4424 641
10657 8866
6489 9327
7847 5636
5986 3990
10164 4485
2319 10118
2763 1491
7971 8834
2648 7533
5825 7230
2815 9180
1202 9770
5989 8392
5971 6485
3752 136
7743 4361
3572 7746
10147 5306
1181 5941
2941 3280
6265 1224
852 6589
6715 8056
8129 7916
5046 7096
789 3241
5753 6867
8825 4076
10428 3755
6501 4959
5986 8189
2826 652
2771 890
4712 326
2802 3805
302 1225
748 3449
1334 6227
307 5968
2298 4448
3460 4076
5830 9134
3805 10183
5750 1525
2550 1905
3501 1798
8135 6894
8409 1237
2053 1202
4332 7447
1149 1175
6289 4900
10668 5195
10420 7736
3328 405
296 6896
641 466
8138 4508
10248 8426
1233 5012
6528 3193
8823 2539
10162 5407
4370 3544
4247 2653
7533 253
3894 8991
7537 2262
1233 1164
10633 1790
1389 2592
1549 1206
7090 721
1625 10118
8139 1181
2525 716
417 1175
155 10221
300 5487
1191 6300
9677 5770
9900 4231
1334 8709
3489 8410
5480 4641
3167 9919
2342 1175
4905 6490
10552 7743
1559 10594
7456 64
2042 4361
1172 9972
10220 1222
3752 6696
10162 9910
3374 638
1179 5414
10362 9262
1377 1227
10409 7129
1253 6940
10607 4477
3596 4755
10163 7795
7971 7289
2774 7539
10123 7489
6793 4079
9719 2512
4098 888
9127 4123
8511 10435
6832 1873
8653 7623
6648 7756
3154 2010
5024 7450
1615 8514
1773 9521
9189 1148
4008 5389
1235 2147
3655 7736
1171 5240
10103 8056
6493 1143
8454 1144
1065 10485
5218 3044
6493 6145
5464 1197
1735 8183
8392 6489
5005 1234
5398 1450
6275 10243
2716 6057
6788 2816
8249 1517
2647 7920
8107 4178
2052 8516
4076 4937
2663 3456
8844 8137
5824 2123
766 7682
6410 8528
5500 6999
1786 8834
7055 5520
661 365
6489 5514
8917 8075
6761 5539
10144 1587
4667 8888
6542 5894
9820 4399
1238 5012
3371 120
10538 10484
8267 1024
45 10220
6165 7129
1227 9042
5744 6987
8178 1239
144 7489
1395 6314
1361 6331
1663 3197
5305 2856
2213 2167
6830 2206
7286 789
8043 8496
10623 7685
1898 8431
9200 7015
7746 5811
8999 4128
2842 2095
5283 3882
3703 10696
3630 7643
1198 5831
1908 185
835 4837
16 9064
4249 1439
85 3646
5298 6057
6200 1191
1517 3433
10717 3544
3654 5885
8273 3740
2652 9062
2360 8116
10299 5398
10305 259
10633 1675
6235 1680
307 4903
8061 9002
5514 3542
77 748
8950 6971
1227 8733
2602 9528
1237 3314
7496 7547
8961 10435
1209 7293
1251 3749
1632 1689
8709 2034
3404 6296
7143 8826
2899 1172
2064 6007
4183 9411
1089 365
8811 3280
4259 2302
1558 8846
1907 2830
6234 4214
9021 8843
2206 8496
1197 6369
7291 3489
8740 2629
1086 10409
308 7506
2949 8189
3156 10713
8511 3752
3946 4044
2544 7253
5514 325
2289 9019
523 8132
2420 2622
6487 280
9820 8512
6589 1492
4090 304
348 2866
347 7832
7315 2700
6891 3237
347 9535
4478 6007
334 1197
5831 232
6649 3115
7643 7278
834 336
355 10221
6360 3991
6265 6057
6716 6354
8864 2502
6007 8956
4214 4332
5073 1194
3135 5881
6793 4918
5512 8488
7739 8078
1198 9910
1849 6491
2888 247
10389 8129
2472 1491
8280 98
1175 8871
7294 1235
9926 1198
8844 336
97 1176
9201 5429
436 9189
6137 9718
8796 2881
4732 3908
6084 8140
5059 1647
6940 10182
7423 9227
9427 10362
6106 5385
8392 10284
9765 789
8855 320
1602 578
1429 8116
3765 4130
6017 8386
1712 10435
3631 7338
79 3777
2353 3295
7501 1181
10613 2240
7218 1171
7477 3858
5636 348
10720 3205
7229 1278
3951 4905
3251 392
7543 7508
9014 9138
6472 7488
3031 6891
4125 4143
6743 8844
5865 10429
2881 502
1101 8825
9023 4850
1205 2805
5868 4130
7147 5153
10087 3329
1240 2003
2815 7643
4986 1241
322 10162
10462 930
2279 3907
7057 5881
348 5849
5951 1224
9297 3154
6137 7489
8749 2418
2904 3755
9820 1181
186 4763
1231 3124
6793 3864
9467 1544
3317 10435
6137 10573
314 10334
1365 8807
7438 5494
977 3134
7508 10333
5278 3091
5991 3519
4833 6619
8973 3806
3703 10303
9138 8189
2206 183
5304 1849
2298 2800
9547 9151
2276 8137
10158 3951
320 3905
1512 9890
3310 7569
8056 2033
8502 10314
3262 7339
1175 615
748 10243
9654 1977
1849 3805
3669 4127
1234 79
2713 8991
4860 2267
6529 1787
9139 8893
9435 2647
326 1113
1646 342
3237 7736
992 2207
9972 781
8486 1197
6148 5514
5091 165
7055 324
9224 5988
2276 5929
4122 3667
5745 1171
4370 7581
1191 9299
675 1191
4572 6286
1774 1071
9397 3023
8849 2486
6168 8075
5052 3121
3540 10147
6940 1372
901 1191
6930 10513
10185 6616
7707 7143
5191 6695
1445 1206
8831 1311
1046 3473
5831 8406
1224 1199
10601 8433
7455 1733
6825 347
6473 6801
5385 2140
1175 4681
2609 315
1860 624
4125 3369
7445 5544
5881 2902
931 8129
1143 1915
2216 7707
2609 10684
5276 8262
2573 334
3491 596
6169 860
8590 7286
8511 320
4974 308
8261 318
1827 7557
6490 10356
10298 7779
4479 4543
5427 2340
5487 2836
9451 6372
2272 1172
2652 6967
2457 6360
1600 4703
10220 7635
8239 3907
6314 834
4359 6461
144 2920
3059 1144
5556 6145
4126 3446
5831 1612
6677 9926
3530 8713
1517 1025
7243 10015
10450 1199
6574 5929
1686 5522
998 1231
1833 3576
3317 8502
4281 7447
3639 10336
3746 1240
7055 7737
7230 417
2879 9926
1172 5218
3847 1181
342 5530
10389 3237
10373 4211
1790 9972
6253 1452
1334 2120
1221 2835
6137 5093
1772 8506
6853 8886
7713 10710
5346 330
1179 273
1517 5281
6558 8090
1679 8189
4693 4952
3791 9011
7743 2442
5446 5951
6925 7770
1085 7329
1926 2576
4446 6549
3496 10418
6463 3155
1493 8922
6542 6007
267 4123
5563 317
3908 7291
3529 7190
9196 4026
748 3908
7230 1921
9316 6199
5281 7506
334 1334
265 928
5928 8140
6956 7160
1171 8893
2803 5756
1238 8812
660 1213
908 2050
7920 9298
886 979
6154 2478
8512 3517
2131 7601
3906 8486
4903 10333
5451 606
10166 1219
3252 8544
6608 1379
3090 5242
1236 2272
2572 322
10299 6136
8811 1229
6714 3630
4682 1930
8844 8635
1491 9433
78 6489
2776 6683
2708 8735
5062 4629
2827 5814
4086 2804
10053 9114
3751 7743
1194 7603
4289 2634
3715 4077
1122 1773
7289 1921
5437 7212
8141 8740
1192 1235
320 4161
10613 8426
6513 2466
5515 6135
5951 7805
3282 3792
7656 8819
5945 3293
1735 1185
4127 6369
2653 6943
1405 3038
2015 3660
8139 7995
1194 253
4247 10337
8431 3684
315 3544
8010 4566
9434 10447
1142 357
3260 2899
1554 1197
1237 5928
706 80
1221 2577
7293 5478
4410 2847
7783 1932
6366 1172
1229 4135
1559 7850
7744 4952
342 2122
3138 8010
8028 4953
5091 9214
5024 3257
2663 3956
7098 8508
2265 2336
6372 2457
7635 3208
4864 4226
3166 4206
5938 7219
8496 2442
8138 10691
8929 1785
3877 7339
6491 6016
6210 5073
3464 5180
9134 5351
4925 8587
3432 5464
4127 1237
852 7794
8813 8551
8889 1787
1196 5322
4298 661
719 2800
6427 8129
5408 6824
9111 1234
7129 10408
10571 5563
6801 8551
2640 6178
2395 5024
7623 1269
8929 8496
5888 1585
1573 9624
9532 8544
5291 5515
8137 6278
10146 8138
4426 8544
8844 407
7482 291
195 6498
1468 8749
10302 6037
348 5405
6240 1544
3645 7294
2685 6608
8106 6724
4966 7103
10626 10699
2424 322
8508 8448
1223 8409
6504 9484
1223 7546
6508 3499
8389 5514
10607 2502
6209 3156
6282 1194
8517 8587
2949 2704
8426 6372
2053 3654
7479 8502
10148 3630
5292 10717
694 62
6940 8588
1757 4132
1194 287
6154 3686
2694 3908
4324 6813
4898 3091
466 10036
1570 3090
7686 9927
9974 7341
308 9053
4937 8562
7586 9509
7090 5111
8189 2724
3489 2158
1221 3606
1240 642
7310 3346
10435 10053
7016 1219
1142 1086
4859 2923
3049 858
4599 10626
6325 2775
5397 3716
5251 6007
345 9653
3839 912
6491 9519
5555 4069
4348 9550
9398 406
8516 1142
1147 9658
106 3727
8822 6549
5156 1632
1932 2512
1455 1179
5515 8527
132 2307
7445 2221
4083 3078
2206 970
3665 3167
6354 8228
1202 7594
8822 9320
1183 1231
9652 2846
2575 1196
3597 6264
1146 3732
1206 5514
5281 7583
64 8819
1224 9908
9868 8813
4050 77
1901 3778
4126 3213
731 1222
6518 1222
3655 4861
7483 8129
6657 6396
3746 2032
2957 5281
780 6219
2123 2920
6038 10221
8514 502
5881 6328
8120 9704
3684 8252
9649 2815
7103 6240
856 928
954 5093
7104 4084
5033 6427
5385 3917
10415 2360
8508 5544
9431 8864
4331 1790
5739 5580
7215 8831
6366 2516
10473 8486
222 9343
1491 836
6620 10098
8881 4130
7210 7025
3928 1238
2493 9460
8239 4332
3607 9330
3654 79
1209 4969
2313 10067
10195 9518
9535 2348
3390 702
1223 3209
1926 8448
4567 7588
757 6270
5515 1223
7065 5487
4860 5281
641 336
3779 5396
760 3387
10433 324
2307 1271
2319 2257
3987 10335
3329 1431
8844 8089
4282 2122
7292 6538
748 4130
9189 7656
3489 9397
7716 2137
8777 10552
8522 8897
1176 1159
8064 8991
1901 5590
8839 1786
4069 5908
6037 1427
77 4974
9403 5423
9828 7725
7565 8000
5515 5710
1131 1174
6644 5471
9282 2895
8817 6585
3489 1082
7055 10502
4861 1361
324 8861
9661 7640
5091 8833
1116 822
7129 2865
10195 4130
4974 8787
9601 10181
2457 2361
768 6659
1176 9398
4826 1616
4791 4686
2658 3996
1226 2360
335 4860
2033 588
7707 5284
5998 2320
10318 1172
8406 2152
1208 6137
7129 7623
6511 8516
9069 9190
1172 9233
1181 8879
8412 4938
6490 7508
79 6366
10221 2944
1238 1221
3019 136
1234 1191
322 3715
2774 7920
297 9204
3204 7383
3206 10699
326 4127
8189 8390
2802 1221
8464 1565
10337 3350
9209 2663
9196 1234
8831 3423
6399 6152
5753 1238
2656 4128
9360 4852
2725 2457
7289 337
1222 1551
7994 5714
8496 8609
5091 3514
4247 9485
3907 8974
1171 7491
9194 1172
10426 9128
5949 5467
10712 9087
4182 3749
7496 5515
1082 3358
967 1206
1798 1181
5509 1192
10409 8175
7508 8390
8056 9450
6208 8528
7196 2153
10245 3240
10162 8810
2640 9120
5951 7230
3329 9897
1200 4924
2655 7720
10428 641
719 2756
8285 9401
4215 8720
79 6226
7289 1526
2544 3304
2123 6285
1606 8829
8749 641
4454 10220
3429 275
8260 6135
6154 4776
696 6683
7129 415
3489 8090
4645 5054
6901 9232
8129 7744
3645 6940
8449 393
1791 789
7804 3190
7215 1926
8515 7292
4826 2614
7804 600
10725 2577
6152 1233
2572 3124
5850 4125
8274 2804
1221 183
4623 8826
9559 1772
1116 9910
9655 6351
1205 6714
3261 9110
8426 6369
5929 100
4921 1194
5349 5437
3602 2242
5391 2804
1198 9633
10219 6007
1276 5792
1764 1229
7277 8242
7250 8609
1020 914
6471 2288
9882 4025
8819 6523
6048 5514
5807 8512
7686 8991
1144 9387
6007 982
5636 9039
2592 1063
1205 7886
6226 9286
7750 289
754 79
1197 3090
6792 2774
10092 10696
10098 37
2538 6171
2937 1082
8864 2802
2537 7631
1222 1241
637 600
9401 9401
8610 7658
9918 858
6239 9345
7919 4861
1221 5561
5964 8011
7787 374
6400 10149
3371 8427
1169 9588
1236 4898
3329 2367
1315 1206
1199 7445
7277 5911
3984 1624
6655 8891
365 269
6305 7920
8285 300
5180 8443
4130 4230
5022 9927
4070 1679
2241 7140
5881 6891
7763 7229
8573 6154
4493 10498
136 1226
7546 1789
2272 2926
1240 9782
1235 6702
79 3684
8759 9296
930 5752
8551 8237
682 2013
8242 7491
6676 1914
8368 2697
2470 1309
8277 6490
2893 3178
2279 7293
10570 1823
7188 8684
10712 3310
3113 5831
2152 6427
3680 2622
1233 5636
2342 6503
2324 3619
1226 9432
4126 9526
353 1225
4157 8088
6016 1786
1181 8128
7633 10049
9912 2320
8108 8189
1507 9449
9108 10009
3124 3594
5487 1165
8823 8426
1392 1587
1896 5473
1453 8448
3474 55
9228 9567
8811 876
10149 6040
8826 6549
4761 4067
2257 1527
3491 8908
7022 5486
7242 9021
931 315
326 6055
1471 5283
1546 1235
8454 6209
4952 8720
8390 6773
7770 3250
2254 8367
5589 8260
1976 7522
3332 8619
10435 9299
6007 8816
1926 7421
3310 5
8831 775
9908 8035
7205 7489
641 8138
1787 2538
8835 6748
4393 6783
3167 7972
864 8300
8811 315
10420 7500
7736 277
3508 7079
9120 2152
641 5830
8426 9795
10624 8184
134 6735
3371 1197
357 9718
326 7656
6677 9388
9120 8143
3329 9375
5951 5515
10435 308
2628 4918
5929 7182
7029 2464
1385 2798
1472 1234
1787 4214
6007 6743
3583 638
9205 908
6057 10717
5545 3123
1209 5194
10337 324
8822 5234
7603 9190
6491 7897
6955 6137
4382 4895
2359 357
4126 9972
8866 8093
7152 3297
4700 3374
6034 2629
7421 3164
3602 2433
2169 4657
7294 7197
3530 8239
3138 303
7643 1910
6619 10362
5853 1221
295 9520
10553 4183
4297 4516
7506 4244
10103 3151
3586 3404
7677 1175
9532 326
8891 3028
9910 4898
3655 5041
9718 4938
10411 7501
8095 8075
2065 1227
6751 9547
8496 8683
2724 1624
1372 1240
5831 7731
2640 3888
5030 3206
4578 10266
1926 2010
7277 1452
6923 7421
6139 2622
6802 1649
2127 7294
4615 2908
2150 2920
3780 6369
8171 3883
6051 1148
1786 6168
9636 10696
1231 8406
1191 3704
7798 6081
6615 8753
3282 8831
1926 10532
7296 6148
2640 9329
1228 6780
10147 4019
7968 5472
6898 4404
878 1191
8056 5043
9042 5520
1791 1233
7286 3301
3630 8189
463 10668
3789 7129
234 5241
4076 6327
9388 2250
5578 2939
121 7338
1192 993
681 4834
765 6617
3737 2259
3685 638
6667 2127
1537 1224
10430 3309
5894 6361
4617 1223
5281 1215
1241 8991
8431 8522
8299 3715
6718 4878
8749 4700
1240 3371
7689 6406
1176 5539
2120 4952
6569 10717
1646 6523
4843 5459
7293 10174
4860 375
10429 1200
2774 6620
3228 925
1849 1453
7017 2498
4668 4562
5981 3261
6830 7251
9101 8892
2846 3491
6489 1230
3595 6148
9309 4829
9014 4860
336 5515
1428 970
10043 8604
8117 9085
4183 7291
2840 10380
7546 1222
4213 1175
1824 706
3778 2209
8858 2877
5233 10698
9998 9734
1234 8954
6072 6137
3301 7018
2866 9151
7581 9570
10162 6789
7251 3151
3847 2158
4250 4898
7445 6137
9448 2210
2568 3206
8242 1226
8129 8831
1225 3827
1241 6856
6646 7767
326 1171
642 2053
3193 434
6874 2837
9913 6145
5431 6011
8056 6714
6351 2654
2517 5517
8139 233
6549 2320
9913 9895
3908 3395
5566 7569
1719 10683
4129 2574
9348 9505
8610 5515
5768 1228
3151 9494
6898 8868
9992 6659
3117 4843
870 6670
5929 2700
10123 1923
6038 4770
2305 1240
3134 5226
3188 3176
7539 10389
5831 8683
2700 1086
5424 9697
1442 7627
5951 5494
7291 3851
9653 8426
3280 8427
7804 10162
2798 9910
3357 5276
3773 8406
8826 9816
10684 7292
2797 10717
640 8514
4078 6199
8991 3851
1181 5398
5460 6168
6047 1722
77 4230
4559 8829
893 2155
8173 8829
6705 41
6873 9196
6620 6529
4775 348
1156 5557
4441 8257
1378 6467
4020 2297
5291 176
4067 3282
8917 1427
2122 3995
3326 3228
9551 8169
4860 2648
257 2342
7218 2213
5566 8480
7565 3599
5830 7523
2720 6619
5849 7292
1915 1144
8454 2576
5539 5752
1261 1910
1235 2608
9569 8858
7065 7915
1175 8903
156 4859
7214 6923
5850 6542
5386 3050
7360 3193
5398 5318
8551 10197
2319 6204
8691 10243
9193 5062
2704 1612
6239 2266
2512 7489
4079 820
3226 4446
1196 1156
8939 5240
2131 8818
10168 9002
661 10510
1199 845
121 9434
8056 3123
4882 5112
7129 9432
4044 9502
1254 7533
3499 2241
4127 8837
2268 2261
3765 3630
8890 3389
177 7187
1144 1426
2126 3992
6542 5180
8427 4067
1192 7421
4331 6203
9697 8238
7390 2574
7506 6822
5831 1849
652 9435
2253 4926
3381 7707
945 6902
1428 976
4074 1224
3991 6793
8189 2276
5562 1632
1772 2018
5459 1426
10216 8056
3414 410
5814 6360
3560 2331
4076 1632
5566 2827
4933 8499
7617 2433
9320 10337
6963 1647
7215 990
326 2127
3138 10278
10435 1616
10493 5032
10408 5515
2648 1823
10009 5024
4463 402
7329 8486
4937 8816
1191 5257
10149 6190
3576 6923
8060 6152
9317 3204
8189 8849
7743 6141
8991 2368
4142 2803
3234 1179
8789 9154
1893 7169
6264 650
8864 9400
7229 5047
3129 825
5951 2124
3244 1200
3839 2776
928 2846
1526 10244
5968 10238
835 8177
8991 5951
4129 7968
4861 6617
2947 8512
4756 1181
1240 10418
2880 6989
3079 1176
2126 5751
10148 1624
925 74
7643 10305
6135 3749
3882 1194
2592 3414
5281 1537
1783 7631
8511 3012
6081 4214
8409 4781
9320 6308
6739 1206
3301 2882
2544 4754
1237 7769
2907 4112
2033 4776
1227 4157
6784 4860
5023 4952
3911 7329
7374 4839
9521 2815
1063 3193
5870 7746
4702 3329
7393 3844
3044 6824
9298 324
8934 3297
5494 1179
3310 9421
3845 8857
1254 1537
1108 5398
9803 8189
3005 1494
935 8472
212 10228
6269 5942
1648 6491
2457 315
9707 949
7895 8551
10626 3280
2053 9866
678 322
9547 2824
8564 2852
3788 9647
2640 1224
1241 8056
2514 8225
641 7657
4142 3515
4620 8577
6489 8917
1724 8829
4209 2395
9432 8129
641 1802
3445 4248
9456 8991
2157 1491
8709 9689
342 822
8092 8226
6228 8448
6697 8431
1221 6705
2359 1198
852 3877
6437 4394
4567 9673
1702 7055
348 1175
5929 6589
10456 8060
4544 3463
4124 8116
1181 2961
5741 1683
297 1226
961 1883
6489 1093
9518 7719
2645 2730
6290 9299
6365 3156
5281 2427
7388 6528
766 8505
2467 2705
8175 638
6008 3414
6270 1191
10294 3595
6580 10438
1537 5281
8135 7658
10163 1544
7364 10428
7602 3616
2537 9685
2735 1209
4765 1200
3172 9606
336 8239
3499 9337
907 6762
7910 7382
623 5515
1191 1236
10438 5446
7129 8273
3053 253
8361 4258
1206 928
1175 4823
4018 293
3134 4099
8759 10001
8886 2268
3726 5399
3204 2793
8858 7294
7375 6656
1732 627
1199 5830
1846 7657
6106 2137
2640 6134
1819 10252
5460 9120
7779 3507
5009 184
3490 5966
5314 6988
3262 2319
2663 8505
7067 2952
10694 1176
4429 1369
143 941
3536 6967
8577 7367
8138 582
9221 7033
9190 6490
4059 3773
8508 6154
8783 9833
3262 3595
10402 5562
1426 3438
7746 1197
7215 8409
789 1171
642 346
2493 4221
3752 7685
10231 4900
8242 6219
10395 7496
4707 4246
9657 8056
6549 8810
2319 2112
3231 10435
2154 2640
5235 6139
8517 357
143 4687
5081 10712
1173 5062
8082 3905
3782 10337
7903 8512
5598 5637
892 5346
1198 5831
9529 7456
1898 8879
2458 5854
2517 9115
3704 1179
710 7716
5709 8894
8155 1787
710 1177
7280 2210
5459 6284
6491 3908
10509 3491
3847 2812
7253 1209
4666 1198
6145 76
2342 6427
2419 1770
8426 6854
9120 4861
8859 10435
6842 4213
1453 2828
3752 326
10220 318
9211 6016
1229 3036
8489 7862
7450 1772
8147 3355
8169 9910
5929 4077
6603 7916
1165 6793
4078 6549
10672 5372
6282 509
10584 4268
8189 9941
1791 8709
10037 8537
1194 9059
8823 10197
4861 6362
3233 3583
10623 6148
7533 10220
1082 9733
325 1092
1903 4067
7129 1215
1224 1197
7229 9518
8189 1388
3387 8709
4860 1177
9195 8093
6154 3125
8886 2299
4128 6361
5969 5143
8285 661
4952 884
79 637
10084 356
5831 9209
3908 9697
1582 4861
1334 3691
1231 4523
3783 1787
1202 9696
2380 1798
6171 1236
1102 8544
7129 8991
8903 1946
790 8
2467 3954
2213 5636
1240 7916
6598 1582
3262 410
1858 743
9573 3438
6014 7603
8137 2247
1231 8741
4183 3138
1921 5316
4732 1903
2802 2888
1491 4297
10158 1078
104 505
2923 2774
4275 8486
1181 6948
1936 3090
1364 8056
7546 1781
8602 7808
7294 2663
8843 4324
3234 4877
3072 4127
2127 522
4271 2118
273 2815
314 10098
5694 1750
1021 9838
782 3156
1192 7089
1449 10081
4534 10200
8699 6083
449 5305
3789 1501
7722 8528
280 360
748 8409
10573 1494
7042 8514
8350 3332
1235 7150
7455 8823
2053 156
4129 10438
9490 1356
8846 3123
9400 1349
2919 4950
864 7557
9500 9070
7375 8843
596 654
1122 4572
9238 4297
9062 10132
3993 9513
8236 6823
9286 789
6085 3778
2820 1225
10398 3164
2828 2342
7482 7251
5492 6940
5276 273
8201 1491
8996 1224
318 5396
1835 1225
4873 1557
1231 4937
6148 9916
2120 7291
8829 9433
5116 9021
3205 7291
77 6702
8929 9432
9521 4365
9062 8855
6368 390
7017 4231
4924 8325
322 1889
183 8610
23 7015
7215 5636
5144 1491
2899 8577
7486 4508
3654 2035
1332 5952
10428 1364
638 1191
1168 326
6897 5256
4449 8514
9760 2153
10625 7280
7561 6542
7754 4536
857 4246
1236 2923
9665 1191
4366 9624
4692 4129
6923 8174
5494 2538
8864 1254
6491 7342
9321 8749
9993 8590
1236 1196
3115 1175
10217 2577
4861 5303
3719 7971
10625 5737
4021 3355
3963 3033
7291 9120
7426 6360
7286 10304
8826 5459
454 4368
4860 4914
6542 2433
10148 6529
3746 1224
4330 2801
2221 9871
8263 7491
9825 4887
6242 1772
2512 9588
2152 4507
7293 337
3038 3745
121 9782
5929 4098
6490 7245
6306 10667
638 8496
1198 2663
4621 7707
4428 8374
641 8496
4303 6975
3209 3491
9484 7389
5504 5281
8056 3755
2155 2246
9127 8844
105 4078
3761 9699
1222 406
5429 8692
8002 3182
8252 4898
9867 8709
3374 558
7034 9698
4918 2276
2123 1849
5043 5285
4666 6135
1205 4064
318 5199
8518 4546
3055 1273
3491 1756
4633 317
1517 8406
7496 7496
1176 2572
1893 3689
9111 8864
4123 8368
3154 1197
10299 5386
1198 6959
638 7014
447 7336
3509 7440
6055 8161
4834 8855
782 2929
1099 9120
97 8426
3091 3689
9518 3908
1618 5362
928 2423
2608 1237
2730 6549
1179 8075
6516 1215
10164 303
7897 5881
4567 8075
7735 9014
9511 5708
3583 3781
1256 8120
3827 8883
8929 2774
4903 3802
2647 4763
702 6135
6359 9532
3822 7253
3640 3848
7720 2330
3715 1224
6507 1549
6843 3439
8528 5059
7635 1205
273 7756
3749 2728
5561 1223
9120 6489
8535 5951
5523 7623
4176 1179
8625 7832
9181 744
576 2550
517 10588
8893 5459
5831 10435
2488 6946
4861 7331
7580 9210
4868 8857
4983 2903
10221 8811
2240 1199
493 3331
1114 1849
1237 322
709 7426
3156 9943
8361 6589
6007 4821
9171 641
3530 2135
8189 7557
5091 5515
3840 10203
5525 2299
1581 8864
9852 299
642 6714
3509 6503
7075 7249
3387 9128
6679 6152
93 5081
7720 8426
6152 6965
7603 5736
5318 86
1334 1775
2775 7581
3213 3334
3963 8981
6354 1429
4964 3705
9551 10240
8879 8406
10054 334
1002 7301
1219 2006
1436 9597
6891 8616
7407 7686
3019 8238
10575 1668
4781 667
7277 3595
3528 1772
5012 1231
7830 342
3850 2302
4826 4851
7832 8409
1047 1075
6615 347
10009 4567
8483 325
1176 7286
3206 9128
3187 3631
5306 7089
7486 1229
8238 4634
10086 8260
8952 9120
10372 6427
8734 348
9046 3441
1238 4988
253 2569
3396 1529
6658 7674
1517 9538
9109 3803
553 10040
2708 5437
6644 3205
7025 9641
4622 9958
3869 7770
5562 296
5027 6490
3838 7447
8514 7496
1257 6490
6168 10398
2804 7557
7129 8390
4391 1867
7920 8368
6154 7789
300 4470
7920 4287
1930 326
5253 5363
3864 4335
3489 1191
4204 8551
8313 6789
8321 8892
2640 6611
782 3187
1215 2152
3765 6232
6903 1916
1387 2840
9286 9651
1463 3134
760 2094
5023 9698
8252 7294
5073 8493
2537 320
3154 4123
1238 4037
6897 8502
4297 3455
10221 3136
7689 8741
6590 8733
10496 1236
3333 6702
10605 1698
7292 2279
4366 5302
2047 743
7293 8844
1229 4986
7601 1364
2920 6359
3150 7844
10422 1231
10679 6956
9815 5234
6145 6037
6855 1791
3570 3654
4677 4148
1364 1724
1776 5636
4929 1219
10083 5345
3222 9973
1814 3280
10485 3705
8965 7612
2172 6346
1849 10389
472 8871
1608 7770
4231 6228
8508 64
4873 6891
638 6242
2680 1298
7329 1224
7920 1426
9541 8610
8451 1921
5437 2299
6778 6021
2640 9546
2147 6073
3595 5831
3138 5950
2693 2005
1234 3563
6154 2134
490 2266
7841 2920
7259 9152
4213 8515
3907 3895
1225 1179
10333 4709
4696 4472
417 1227
2628 7234
5691 3225
5386 8137
1790 1197
4357 347
8862 8976
9650 8517
3156 1215
6200 8368
9636 1225
4843 660
8081 6616
1815 2211
9532 10216
637 4130
8448 3233
1224 4515
8861 7354
2380 3154
8886 120
10219 3154
4297 9972
3282 1733
8433 3991
8743 5514
2206 1215
2503 6289
10552 3528
8406 5276
1181 9532
9998 7070
3908 410
7381 707
2242 10303
1198 8368
8941 6628
3534 9636
10276 6722
1757 8238
1240 3372
5032 7920
2210 1558
6457 2158
8825 3075
2923 9262
4126 1181
6007 1790
2368 6404
4302 5709
2900 3263
4952 782
8486 8138
8864 9236
4722 4289
5012 4018
7508 748
1175 3716
6119 6361
10464 3631
2719 9532
1200 2033
1231 10553
8886 6490
1831 1142
8835 9395
1926 296
6714 9195
322 3310
4271 7221
8716 3782
10293 5948
5062 2714
7424 2918
6491 7289
2592 8406
7129 5561
2127 10435
8684 10435
2156 342
1934 2663
6036 1369
7768 9179
2265 9240
6145 4352
4076 8448
8486 8486
8169 3705
5281 3282
1172 4069
9669 3086
6361 8455
1415 8061
1240 5082
8541 8409
5951 1206
1921 641
399 9866
1544 8516
241 3704
7501 3450
8990 2451
6542 7617
1199 2708
8368 5700
6747 5515
6152 155
7504 3684
1186 1200
6354 2332
6731 8975
7462 3821
7580 6930
2065 1219
155 4861
7753 5239
8440 4770
4125 3537
2612 5336
6548 6268
702 1786
9419 3642
1241 10435
2918 2545
3654 8584
3185 10402
667 447
315 1172
2005 8606
3995 307
2647 9398
10447 9531
1491 3891
8751 2154
5042 9221
1237 6717
5515 4702
9682 7770
5962 349
10335 4393
1176 74
2647 6648
5545 1355
7897 6055
5437 9459
908 4069
8056 2337
8577 2640
5133 9547
326 2919
8139 6739
5709 10299
71 1392
6621 1171
2703 5750
4668 10399
315 8452
6836 166
4704 10544
9064 2827
1225 5886
144 8190
4939 2122
1176 6549
8573 5545
10304 582
8117 7491
2804 7236
1194 3597
7129 3263
5341 8620
1200 4331
6058 1196
2923 3466
7743 9347
2647 1230
2212 1695
4215 1197
10526 2714
7707 8056
9357 9815
6038 3879
2813 4932
4483 3491
8500 7393
8835 9450
6696 7293
121 3231
5752 4840
7919 2276
342 8301
1240 709
9877 2869
8826 1914
7920 5281
7656 368
6219 4043
1225 3666
3124 6891
402 2498
9897 9321
7089 6934
8288 5558
1238 97
6895 7142
1610 2692
5276 6137
4995 3665
2879 1225
8738 2647
6503 365
2326 1572
5459 724
4776 7496
1191 6170
342 6677
9655 405
6549 2533
1194 3371
1631 2052
9558 10071
4861 2384
5544 4578
6702 8844
5022 6258
766 6359
8857 5953
1787 8636
6988 2592
8616 1491
940 7333
1256 9518
5398 7750
7367 2812
1686 1531
6520 320
6530 6656
8010 10220
5385 5788
3206 4952
3576 9021
7286 7743
2033 7491
5346 8135
6620 1227
4123 3121
1915 4128
5043 7362
1219 7748
5514 5830
2712 6152
4023 2588
7486 2802
410 1772
9517 2704
4776 8907
641 641
4572 10552
3164 2207
1561 1772
1430 6007
6936 6701
7658 599
2775 3852
6361 1294
9744 1453
7294 8823
5514 2834
4077 1194
8625 822
9587 1237
1205 3259
4183 6489
1241 10264
9053 6135
317 9796
138 9548
8412 1364
8826 2840
10220 4293
1171 5091
10627 1191
9876 435
864 41
9540 6123
2583 662
7557 5939
5831 2548
5864 9650
8991 6993
3396 8823
4851 4567
1202 2406
6145 3791
9179 3672
9316 2029
8690 3191
1631 1075
5276 10162
6135 3529
1199 6306
7971 6503
8288 4215
6585 1858
2218 4762
9044 324
8834 1711
2868 877
206 183
3151 9674
5494 8142
2923 3716
758 357
1383 2902
4657 3206
9321 472
4178 10334
3399 6739
4629 1798
1563 9816
6617 9129
8505 5398
1459 617
1191 10000
356 8489
3134 1176
4655 3245
6518 5830
7485 2889
8502 2259
9433 6623
6793 3489
8831 9300
8056 8796
3548 1926
3151 508
170 10217
8886 8118
4898 7735
7353 1202
9869 9697
8426 7023
2640 5469
10679 8813
5892 8929
7246 6399
10544 983
7779 2018
7224 4716
8733 9115
741 6696
3242 506
6162 8225
5136 8412
10218 414
9579 5929
2006 8733
97 7336
9227 10065
1181 1849
3703 6798
6057 7583
9820 64
3817 7707
3193 7023
1227 1523
4218 9124
3509 1954
5530 2866
1877 600
1632 1200
9474 7719
1194 3028
10555 3057
7533 10064
4465 6369
6106 8350
2802 7017
1209 1582
10572 3965
2726 691
6404 4122
2418 6135
10220 10717
1205 5389
1432 8827
1926 1491
6489 2325
5968 4644
1787 3635
2663 2841
4125 8252
8952 4860
4002 3171
308 9802
6007 8135
7149 2828
5869 3572
5706 6016
4332 9484
4361 9658
6783 8169
998 4765
683 843
2047 7916
170 6209
2493 8409
2224 1428
747 725
7246 5767
4135 2627
2457 6359
5073 1726
3576 1989
79 7805
10442 1257
6154 5849
1228 3387
6793 7914
10533 8972
10337 5929
1878 2880
9967 6826
6092 3204
10123 7315
3778 7788
9021 9521
1480 8971
9505 261
9782 8174
2457 1200
8239 637
322 8720
302 1085
9697 1616
6649 10389
6619 80
2692 2905
6137 8889
6739 716
2538 5385
939 4410
10146 10413
4971 4819
5817 357
3204 9240
8939 2812
5502 835
9866 5494
1172 3452
9915 6007
293 3990
7624 8288
2517 5514
1191 1599
10436 8889
7382 4134
7483 1190
3810 5813
10220 6589
3630 2662
3509 1455
845 3544
2368 8502
6360 6570
253 4426
5282 642
4198 1099
9935 8881
9317 6427
6278 9397
258 9548
7928 1558
7635 3630
3975 4235
4861 7352
1260 584
1685 8
7229 8361
5674 374
654 315
8991 9654
5169 3278
1361 10487
2113 6372
6173 8742
10263 1572
1219 1176
5536 1756
3128 4480
507 3644
6394 9877
4860 4158
4578 79
8512 3374
6286 7390
8232 3704
6750 2802
6801 876
2929 4116
5885 1969
8508 471
4938 6822
3167 3865
10307 4666
10231 5831
1197 10399
10541 3631
4126 10625
6714 5080
1205 3317
1192 7574
1522 4640
836 3072
3516 1901
3902 6400
5200 5091
8879 852
1517 1180
10361 5386
326 8486
10209 1192
6228 5306
8522 1176
2430 7488
6489 3491
2053 3987
6200 2548
6980 1926
2512 6528
10318 9368
1225 4952
1228 4799
3335 5250
6008 3827
3280 3756
4735 5590
1491 10361
7292 4898
1198 8855
4851 6493
7445 10570
8844 10435
48 928
6137 7025
6649 1200
4847 9215
2457 175
5382 1531
348 1735
8431 1235
789 4213
8353 4714
6490 64
1541 7445
3509 5733
4572 7216
3813 1841
9974 9193
9450 10623
5951 8823
1072 10435
3154 10642
280 232
8280 1914
9190 8954
1307 9636
8901 1240
1355 1144
6227 4549
6276 3489
10427 6784
3260 1430
2775 8409
2696 8449
3296 8319
1775 8448
3699 4337
7339 6137
9616 4127
8143 10409
9043 307
1418 6168
2888 10283
584 9040
9948 549
7609 6994
1490 10544
6999 7557
10104 7331
3539 8871
6898 6954
10224 1199
9993 7480
4498 5430
10668 449
434 2866
2591 7557
8823 4470
4370 8929
6363 8886
188 1199
619 10135
9484 7277
10245 3090
3752 1726
127 1838
4249 9299
7831 6840
60 2390
6774 8129
4578 4100
7088 4260
9654 8506
8252 1575
10162 1228
3749 7608
7832 5002
6326 3908
1081 9042
3209 5091
836 6987
5119 7436
3320 1531
9299 9176
8611 2890
6444 3778
1462 6075
89 1430
1663 1185
295 5514
1787 6016
585 2756
3967 1517
8804 7005
1449 1919
5093 3645
7746 4881
9128 325
7481 4952
1160 9513
444 7609
132 3269
4861 1228
8492 5555
7438 4339
8056 7658
3654 2335
1144 2663
4333 4078
1842 7293
6137 1932
241 9805
1172 10389
1561 10435
4618 8288
8683 8143
864 1387
4127 1194
4732 1113
2908 2298
9474 1239
1487 4399
9299 10570
10090 2225
6505 8849
1219 9382
5346 10533
7686 7291
9652 5487
10690 2693
1671 2728
3311 10264
8075 1865
6168 9011
9553 6225
3783 6360
3355 10335
2804 6361
1176 6570
4939 8844
9128 1304
10623 6923
1155 4681
4125 9580
6161 3167
4810 1241
8508 124
120 8759
430 10544
7595 1718
4350 2804
8545 1167
3595 1772
7246 9070
3881 5051
6686 3699
4860 7476
303 3538
10428 1171
9579 406
10360 6506
2206 1369
8844 8493
3761 5831
3746 9098
5894 5566
5561 2637
2122 4887
2457 3154
3029 4038
8092 2279
6534 7292
3597 7022
1194 300
8886 3509
1204 7643
6422 8683
3151 3631
2859 1200
7222 1226
982 6874
6696 4651
4129 4523
1681 1309
1853 8826
4125 7291
4128 6206
1223 6424
5929 10227
7750 9902
7804 5929
5437 8770
6460 5702
297 1591
7421 449
7491 320
2099 214
6075 7129
1063 6783
6190 9138
3490 3778
9014 3438
1114 8350
3544 5459
9134 9972
889 2478
7291 1524
1225 1206
1849 3151
4232 1205
2488 5849
8812 878
9434 9456
8749 5112
6168 4579
156 10149
1073 924
7720 1524
2465 7486
5939 1734
6350 8886
7131 9053
1295 6234
6382 10172
677 977
599 8486
2571 29
10384 8485
2420 10321
5830 9085
3115 9287
1209 2531
4078 3238
4082 7920
4691 4130
2397 3716
1234 8823
6491 637
7055 398
7090 10162
6549 1430
10435 9866
1176 3392
4128 1226
941 4887
2048 6621
7768 8352
9047 655
3060 62
1228 9040
3650 729
5853 5179
1172 8201
7088 178
3023 5541
7581 7533
10098 8519
8544 9876
9214 1428
10544 320
10177 79
71 825
6148 9999
9287 7696
6738 5115
5157 6007
6843 6999
6491 1428
7844 8169
2728 78
8759 1945
8273 4938
764 6007
4861 6456
5398 7920
9517 9058
5724 1223
8855 8189
8281 5060
515 2542
2213 2147
8893 1181
308 2285
9414 7129
4938 3414
7016 4128
10431 6725
1172 6219
5596 3125
449 2536
929 5562
836 9044
621 5515
7599 9597
6007 950
7506 6226
6784 6153
1972 9252
6989 7445
4657 8835
10149 9018
3124 9017
5740 1227
6558 6491
1491 638
9046 3586
4943 9044
10485 4297
8587 523
2104 1214
10626 8116
10717 9945
1214 1677
637 8515
5338 6713
3706 3784
8816 6491
8823 3187
638 3956
7623 4069
6257 2700
4761 1240
4271 9475
638 8506
5302 2539
435 2632
8823 5752
2337 3414
86 10416
7905 347
1084 7489
6287 6981
4661 9248
7517 9014
7353 4130
8519 6450
8189 2648
2804 1478
3752 4898
3123 7543
5813 9416
1902 7612
318 3908
6109 8871
8965 9532
4761 6549
7447 6793
7491 1681
2541 4716
8348 6714
286 6489
729 1200
3151 3206
4944 1905
8834 4617
5708 4341
2840 6549
6720 3778
209 4183
2574 5412
5636 4331
8056 3510
5894 3335
410 3090
3151 2421
1567 231
3121 4860
1537 4247
7229 2574
10367 7286
2137 5359
10424 9547
8139 6570
8486 5025
9652 322
2342 7916
3644 4293
5189 8821
10544 9974
6620 1532
1143 9877
2721 8139
3778 7508
2640 2637
5520 7339
1227 9316
7186 5544
6869 10291
9215 1215
428 7499
3263 2320
9697 2393
10336 2802
5281 10483
4365 3572
6366 218
2157 2072
10299 1351
7828 4177
7736 414
7835 10717
5494 5637
23 10655
3629 3974
1270 10456
2434 5563
2501 4773
1790 8409
3297 1072
9518 8735
315 1915
7336 4411
8515 4997
4358 5518
414 1234
1238 2273
9820 3463
4882 978
5908 6490
5976 2299
1221 4643
8821 8470
2433 10428
1455 8823
6462 8169
10472 3714
41 748
2457 1717
8823 9661
4230 6137
6804 7074
2648 7291
7147 7772
2986 8471
1898 8831
9873 1226
2170 1735
3971 3672
6008 5239
6055 6648
8849 3179
6057 10613
8542 5968
2737 8345
3993 5968
8409 5563
4170 3256
8528 8134
10212 3737
1171 3260
6016 7327
9401 7865
1238 2640
6686 4932
9609 4623
2269 9973
7377 7920
8759 3419
6154 3583
6154 348
675 8542
10435 7735
9322 2465
2920 4883
8593 851
4543 6783
5472 7770
7508 8406
4457 2924
2846 8881
1111 1236
6793 7489
156 9299
3449 666
5080 10429
7291 1144
9034 6739
1926 3900
9546 3372
5690 10712
1723 1901
1197 2607
9815 1224
8514 7508
5596 7044
8454 3541
1560 3602
3070 8147
7973 10306
10723 3906
6137 2119
7289 5186
7746 963
71 2904
8189 1334
4210 4412
10334 8886
1822 7735
1554 3963
8797 8093
1612 3994
8056 752
7253 7253
6038 1230
1724 8891
6471 2331
4543 5191
7603 4900
6469 6135
1554 303
10361 434
5870 5384
3777 3389
6234 6793
2725 1166
6618 641
9697 7250
1202 9735
9120 6945
5341 9418
7586 641
9727 7289
6490 7488
8178 2756
1430 1558
5386 8590
10332 7488
10636 3757
6036 7293
4738 1599
3645 8242
2327 6154
9915 359
7247 1949
3121 1290
2663 1199
7577 10418
1224 1197
5031 5497
10606 1170
9842 9548
4129 8733
1491 9579
7569 9774
2622 7293
8046 5305
1228 4949
9369 2119
2516 1171
7736 10131
8056 8818
8893 4705
2582 1494
7422 841
4912 7557
6940 4293
1926 5566
6390 4294
3655 7748
2433 3269
8137 7289
5973 1788
7421 3669
7353 5859
7226 8486
3630 5896
7015 1226
1233 2150
2206 5389
3529 4367
3778 9459
2252 3029
706 7229
7622 616
8643 7182
6181 9120
833 8056
3447 8528
1200 7500
7670 9993
7259 6891
2147 3015
3774 9042
2152 2276
8691 5012
7129 5759
1097 1078
273 8137
1881 3090
7804 2648
4905 7769
1000 1293
7488 6824
2740 6709
5742 348
3282 253
3268 450
914 5919
6354 2550
10318 3208
852 5986
8508 1175
7293 1901
342 334
8595 6075
1772 5986
914 1172
6694 8311
10356 2551
885 2276
8823 6446
6148 5031
4370 3335
1194 8406
5986 7444
1269 4924
1192 932
455 2652
2165 5939
8432 2335
5324 9548
1209 6040
9379 637
7603 5010
1086 1905
9299 4552
4641 317
1829 9588
5925 5750
1427 2163
596 1238
75 6042
8174 6469
4437 760
317 982
1926 5020
3003 2329
6732 4098
965 5824
77 3999
2018 10435
4900 1385
1555 8690
4064 6393
3294 1227
6589 325
6640 8171
8029 3417
7504 8609
3583 638
6739 9232
4699 2647
7643 9637
6148 3781
582 9451
5281 8797
1923 563
6152 1554
8831 8508
1179 8820
7557 4952
432 10513
4396 3679
6015 6940
8871 2307
8684 2827
9873 3385
7488 307
6194 4864
6306 1428
8831 8843
7674 766
9357 10332
1780 1671
7916 8684
9954 7997
2663 2443
3151 7833
7955 3991
315 8139
8891 4289
6242 9588
8577 8197
7677 1179
8792 7426
6148 9294
684 7642
4603 6152
9128 2804
8988 7546
9288 6154
7291 1206
3124 6168
3764 2433
7522 3387
472 6618
7541 6825
809 9675
3205 5398
1175 7339
6467 524
8263 1491
2516 9286
8264 10415
2320 2320
2766 3851
4127 4571
3438 1836
10426 2277
5929 2342
4782 8447
41 5907
8831 2428
3346 5386
2336 4861
6154 7005
4077 7908
5636 4126
7007 905
4757 5951
9844 1229
3539 3754
10162 8056
1187 5281
2524 1662
5562 9851
5939 5186
1221 1200
6148 2941
565 9716
4333 7457
7489 6056
8368 3414
2640 1179
10513 9098
8189 4248
1544 7066
1438 134
1181 8881
9064 7251
8091 8128
9636 8189
4529 2652
8486 1739
2640 4942
5487 308
342 9643
2827 6937
7391 867
8189 3844
3193 6008
2430 155
213 7565
357 1226
7329 7491
1567 9588
3435 7750
2827 8392
748 10633
6190 6620
3121 9287
9820 4211
7486 4078
8496 9927
9526 6119
9532 3090
6007 1857
1079 1202
1175 574
7293 5487
9299 4640
2279 4965
6055 2342
4837 7384
4898 6793
5868 8116
9135 203
7753 1821
3156 9299
3193 6266
3795 7440
3156 4404
3839 6037
1446 2272
1985 875
3301 10224
10720 1259
1223 6655
3481 1179
5542 10382
4728 7289
641 3880
7744 9558
8843 2130
1840 4152
4688 7090
8817 5349
9713 631
230 4123
9974 2736
3846 5589
6540 10335
7251 5976
1197 10544
4719 3443
5013 6649
5093 8593
9348 7643
6945 8060
7368 8759
2622 4918
2544 600
3580 7055
5595 8844
7746 7488
3346 1142
5010 898
8587 638
1225 1226
9120 7920
3792 10717
7292 2493
9388 6461
1945 757
6521 7603
4197 6514
3794 9484
1219 1653
8512 1192
1229 433
8691 4898
507 5014
3187 7397
1888 5561
8174 9532
5447 1362
9546 4640
6372 6154
3996 8889
8829 7746
5894 8813
3669 10712
4693 2457
8470 1224
638 2640
2467 8427
2108 2898
3208 2622
8409 7916
2360 5801
7307 7294
4234 2457
761 1234
10602 10553
2622 1572
9900 7152
3902 733
2150 6119
4197 1544
7218 2368
400 9910
4944 1197
960 9352
638 337
7603 4424
6390 2775
1219 8892
10426 7038
2640 8973
4231 3465
864 7291
1179 3521
5514 5132
7979 8709
852 1197
1172 9766
877 3489
1849 1828
1606 9763
8828 3508
2640 4920
8134 4613
3193 7746
492 10335
4702 2907
324 8012
1200 9434
7291 3136
10456 1227
2538 8273
1167 7423
8958 8075
2433 4268
8551 3260
293 10033
9262 8252
5462 748
7979 2774
1147 296
8682 2679
7100 3704
9998 4446
8426 1891
314 10572
9190 8749
2127 1142
77 3913
7580 436
2262 6219
348 3193
4127 1205
2648 8137
6611 4952
1216 2033
1095 8821
10435 8263
6702 7450
5563 10334
8528 2166
8056 5390
8189 4023
5823 2319
3737 10076
8238 6793
9321 4860
1196 8587
1200 9211
1926 10696
1194 8089
1799 4884
5058 5067
10435 664
6542 2039
5242 761
3385 5073
5291 10148
9368 3788
1238 569
1238 6007
6923 8826
641 2358
1239 3434
908 2640
730 1495
1515 8822
8835 315
4870 8864
7627 814
2680 8117
9716 494
1151 1225
4851 10243
3206 2538
8692 3465
1269 4370
2050 9096
9387 1175
1248 308
7368 6164
4326 1181
5852 1089
7537 9770
8088 10209
8720 183
8823 322
3631 7803
2720 822
7087 8595
8831 6923
2137 8526
9136 5259
1448 4215
3121 9521
7533 3280
8849 858
3908 3138
6713 9954
7918 9909
8075 488
5859 6286
7456 8925
6623 6491
1071 5276
8060 7989
3600 8514
6851 9526
1199 8129
6137 8825
8120 7216
7494 5374
3188 9506
185 554
1172 10361
1440 4083
7353 6525
1241 8356
7501 2569
8860 6554
10612 2654
3877 8878
7234 6369
252 1228
9848 2135
6115 7770
8242 7292
2320 3167
1258 314
3848 2122
7986 7294
7533 9321
1175 3769
10415 4331
2640 9219
1848 8448
1192 6008
5304 5928
2152 9634
3822 8129
5710 7339
672 6152
3521 10046
3798 6784
1977 8843
2533 1933
6208 8409
5481 3828
2700 5858
4859 1181
7129 10513
10435 7422
2640 5429
1000 9877
2130 9388
156 3584
1227 7682
10162 1099
6254 1573
7848 8138
8471 600
5257 9287
3138 8823
8269 1199
6372 6093
7026 6168
8931 5
2542 9657
6834 6165
1229 4488
9810 6423
1229 6322
1829 3124
4534 10199
641 9227
3073 10303
7421 8522
2587 8996
5600 7310
2154 8320
1179 5398
4841 10462
3705 619
10428 125
1901 8506
7489 1192
1205 3999
8855 10221
2640 8508
9927 10011
8837 3225
4101 8843
9574 4409
4130 3416
1205 8486
253 1229
1465 3600
7569 3269
3329 661
3655 9192
30 8225
2709 23
7496 7489
3703 5276
4688 7426
3193 9700
2135 2226
281 342
1944 10380
1517 8782
6168 7557
7129 8299
7055 6297
8406 9397
3123 1202
527 5196
8225 3267
5389 1905
4767 6312
9897 4324
308 5583
8056 326
9098 5929
9821 10235
1238 6918
1680 4446
8139 9565
9579 3781
9485 9599
8129 6016
8350 6618
5398 2802
8359 9696
2446 8506
186 7289
1228 2577
2617 10643
6041 6549
9251 79
3595 10428
10456 7293
2881 1181
8480 2932
1142 5242
8528 8587
8189 7735
7129 8683
1239 7348
6444 2433
5196 320
5867 6896
3755 6516
836 7103
4077 5062
4861 9526
8169 8349
5514 10162
5346 4186
6479 4802
414 7506
10613 433
2889 717
7292 7088
3751 3151
7293 3441
2154 6491
165 1142
6589 6351
2320 8273
3848 5341
7301 5012
9094 1901
8051 7286
5686 3851
302 2298
8894 2647
4128 10447
9011 7043
782 9737
88 5042
1172 1229
3661 10402
4621 430
2730 5592
10544 2828
9534 10162
2863 3321
1179 9526
10715 702
1198 300
7253 7251
10625 8496
5753 10120
2342 1238
2699 315
4124 6277
1491 10209
2775 6240
2279 4883
40 2877
5566 4436
4530 8514
10668 2281
7565 2802
3850 5929
9058 6286
4900 2292
3631 4079
1200 8690
6794 5831
3897 1241
5059 5179
10333 1202
5219 10264
8409 661
8834 9588
1221 954
6491 1175
10570 5447
7583 4567
9432 8135
1145 2150
6659 8502
8544 6489
6145 8890
183 2462
6007 2716
4274 8239
1179 3262
4887 669
10435 3208
8858 7291
10334 2574
5752 8380
3385 121
5912 1226
2131 6036
9363 9404
1172 8361
4934 348
2108 8242
3167 5939
6351 315
928 10548
7259 214
6264 3956
2660 9460
3907 8835
2319 4974
1749 7971
6369 4861
3115 7508
3176 5523
277 1015
3438 1849
7594 10418
2691 8844
3211 456
4160 6240
5394 6443
2718 5570
4193 4924
1798 4148
8054 10278
10667 10314
5590 9070
302 1673
1215 4965
3123 6487
8302 10267
7291 1231
681 8709
2919 3778
10334 6613
1561 6208
6369 8302
9298 10162
5939 3851
2504 8496
4370 1241
6289 2329
5217 4385
4077 2053
9647 9845
3509 3348
5504 748
2904 8855
7089 4165
1075 5281
1227 273
9348 317
9209 9470
3705 5429
4864 6016
6793 524
1219 2279
2640 5862
3631 4434
1108 10220
1451 4945
8432 780
6045 2320
7289 8076
5019 6037
3123 6782
1160 8091
10717 661
5939 8368
7444 4113
1349 3847
6314 8752
4731 354
3260 4370
8456 854
1101 2153
1269 2307
5524 9815
5718 8505
9840 8238
315 6491
2804 566
348 8350
59 8835
472 1194
1179 6542
2850 398
8637 4709
7286 2492
8881 9910
8378 8831
1231 402
101 3429
3508 8496
1849 3208
417 4640
335 6035
3209 1449
2917 10495
6007 1620
8990 6148
7293 9654
7294 7557
3090 5514
8828 6477
892 9134
6427 417
2013 2775
3822 2311
8240 4422
6490 3282
7772 1334
4710 8506
638 8890
3668 4844
1181 5105
7581 1237
3576 5091
5905 3151
3715 3654
100 6219
1561 5023
6619 2152
6955 8409
8116 10303
6897 5593
10333 360
4826 1234
2889 2272
10553 6515
4409 1199
8709 5879
4289 1221
6793 10277
7374 2798
3716 3491
1219 3092
3348 1233
8244 6998
1491 4864
7508 6219
6065 7565
5827 6570
10635 188
3490 6542
8816 4211
6739 6423
10299 4396
1237 3587
1227 5281
682 8733
631 4215
8274 1841
5115 5894
4903 7030
4908 8406
9127 6288
6070 8598
1227 9621
3684 5986
3418 6940
3205 3655
4861 9643
2110 1227
594 2537
2662 8056
3147 8843
8502 4731
1980 301
5514 2066
6683 2457
7250 2572
9398 3356
7809 3414
8299 8359
3705 6940
7656 7181
4125 5515
2919 606
1234 4130
4142 9363
6832 8551
325 8321
303 8544
3885 10435
6795 9401
4776 10307
2053 1453
3417 1179
1172 1278
335 10544
3499 8797
4851 5831
1226 5396
4360 4659
3908 2804
8570 1981
6113 3746
1309 9653
1064 6274
315 6619
8843 5544
1175 4776
1235 2279
3124 2160
325 3032
1241 1429
3414 8819
3908 8544
257 6591
5792 8189
8488 6234
4187 478
8846 10197
3419 1667
5740 1779
7329 9401
5012 999
6649 3631
3962 9024
8893 8008
9297 7129
6568 6783
3851 4656
3608 3310
10438 9519
7623 3124
5515 852
9923 1206
8488 1825
2800 5076
7033 845
10699 5710
7522 1772
401 3992
1470 7686
461 637
5281 3031
1238 2256
8075 4898
3247 6494
2765 10159
10148 10362
8849 79
8392 8707
5523 10355
5178 3747
1181 7806
4340 1179
5473 1227
8075 2158
8890 1790
1504 2331
3794 9298
307 1827
979 7353
8321 1517
3036 3583
2634 6334
2241 94
6148 5843
7315 2804
5234 7502
4860 2120
8511 10698
7218 7187
8090 759
5562 8527
2950 3226
4098 10592
10334 1839
4612 10095
950 2889
108 9064
2846 10276
9579 8574
782 1229
7611 6489
2602 1991
1202 8849
3092 2542
3851 3123
6489 4502
8894 6035
6988 6361
4129 6369
4215 8387
2108 8409
5515 1223
7604 1215
8013 2013
1176 9046
3205 5340
322 2013
347 9460
8528 8313
8274 10286
748 5544
3752 642
3908 1175
3848 8505
1773 10303
2267 7508
4463 334
5939 1108
8075 2433
9526 8502
7199 2126
6508 5520
3261 321
5929 8225
1199 4571
2509 4460
1221 9623
8823 2774
8306 3533
1790 6802
315 9400
8871 8186
74 5010
8871 7508
1428 7570
3778 1172
1175 8409
8516 2357
8428 1192
8368 3432
7330 638
2320 2920
2691 7504
7501 2319
6359 6554
3117 1790
8844 10335
1224 3792
1662 995
9919 5752
6789 7129
6356 4435
5830 1229
7998 10146
1452 8299
1957 366
6811 10629
1191 2276
1642 10447
7496 8392
4180 1222
9521 4337
2755 8817
6078 2775
121 2210
2517 4918
7289 1261
3138 6154
10435 8517
6705 10095
7801 3810
3782 7644
5093 1825
6427 7893
6829 7603
743 3266
6708 492
6533 8621
3545 10015
3998 2642
10250 7506
1236 2150
2592 5422
5437 1240
432 10605
4125 3055
3205 6366
40 6145
9645 5515
7336 8517
6016 10372
9317 9128
3544 2226
2569 4272
3371 9850
1862 2622
9185 6953
1223 2720
6127 6940
9433 10446
6007 4765
8367 8881
7291 4332
1113 8843
7080 5203
6458 1176
7504 1199
6620 2573
1224 347
9460 7289
6134 8241
1064 1351
7496 10640
2928 6507
2240 8646
10217 318
2210 4064
10556 7601
931 3138
6694 9903
1841 3690
9526 5272
9286 1222
1426 9526
1229 10389
325 9200
10029 9196
836 5318
1387 1181
7294 5515
2774 6361
8189 8056
4018 6782
5389 253
7367 582
2349 2531
1161 2900
5695 3370
1181 754
1079 4357
5555 7291
1727 1413
5701 1835
8321 595
1202 2338
3362 9018
8858 414
5604 5599
4930 9460
1208 2053
1572 4861
8592 4078
8406 6923
3489 1176
8502 3414
2302 1790
5951 820
8858 7768
8392 6931
596 4127
8845 9040
1240 1229
6366 9908
8242 1209
6242 348
6923 322
6137 8480
2804 8361
10687 3630
1240 8431
7245 5286
4117 9120
1735 1194
7293 6618
5166 1428
6007 5240
1009 3244
6395 5563
1354 8448
3328 10367
8820 8409
10544 3958
9657 8963
10389 2412
8877 7623
3993 9588
7611 325
6258 3092
9226 3154
7259 2594
9389 1866
8843 4781
8088 3851
7447 5956
1722 5459
641 3418
4572 6505
1866 2679
3273 10636
1151 7129
2123 1269
7218 6007
727 7630
1429 8720
336 6007
2276 317
4236 1199
8835 4575
334 4646
9973 3882
1222 7557
1727 5916
4127 8457
4657 7599
7168 2329
10085 8828
4230 4571
582 9346
8849 7445
4904 6352
9195 6055
789 3537
9848 2010
1415 4934
7014 8514
3815 3204
4067 8316
6491 7508
6508 3500
9698 406
5566 2324
8544 10220
7293 6491
5515 4128
1351 7637
5831 8409
6361 1192
4049 588
6227 8448
9756 8820
7486 8889
10450 3974
1045 1822
10131 7294
858 2380
5396 7489
7623 434
74 5063
4925 3444
919 8891
3851 5753
5562 4156
1176 365
5865 8496
8189 6486
5959 8893
2229 5986
2296 1240
6739 8518
7587 8239
2329 8137
9189 1074
4620 8584
1427 5267
7940 2123
9255 7529
4861 3055
1237 310
7836 1223
6589 8892
619 4093
507 839
1233 4081
2543 314
9471 8189
6372 417
5276 619
3138 6137
3716 231
8528 2158
7249 1225
3984 5562
2733 8361
1702 334
8545 8409
7355 3848
8514 4939
1227 6065
7391 9697
5525 8017
1255 10237
8316 2827
858 8149
6152 4928
8817 1615
9070 9072
6040 789
9645 9046
9120 654
3208 7424
5277 8993
303 9795
4976 1240
1224 2533
595 3599
3249 7338
5752 167
4952 10364
1142 3419
7601 1430
1431 7336
3441 9451
8551 10137
214 3339
4081 1807
4903 7294
5494 5566
6559 7663
6007 6278
7147 6384
5066 8587
6145 1866
3242 7486
2177 1307
3322 5950
10428 4633
5236 4127
7658 9653
1517 3248
2057 1788
8368 1229
9189 9547
8056 4776
2319 8299
8894 4643
7345 5059
1690 2987
7246 3591
6857 3206
3091 6489
10148 3123
4900 1199
8388 9617
3193 7336
7026 3952
3373 6656
5503 3244
6361 4076
1181 7229
1632 5398
252 10332
10438 1426
1180 3978
7293 8426
9916 9613
4009 4621
1333 4861
5986 2320
3583 2437
6684 3786
8275 6460
2279 1205
3015 1223
9064 1199
8721 706
1194 2610
6151 6164
7603 433
1221 10149
1641 1239
6008 478
1799 9450
272 335
10703 7832
1463 3544
5456 348
5259 9042
7603 322
6209 7486
864 2108
4230 2137
6572 1227
638 6232
4717 1234
4861 9069
10668 7278
3527 3123
6162 1322
2057 8928
1926 5545
1091 3904
10097 9866
1071 6070
7720 6722
5510 8709
4130 3206
2946 5459
9398 2815
2827 2050
3703 9632
4076 3191
2804 7743
3517 8864
2397 4377
7445 3970
4126 4037
8051 7368
852 829
6686 8708
4098 7259
5248 5545
5905 8426
6620 5831
4666 2666
5736 7480
4067 8817
1149 5939
4078 1222
3251 9403
4943 702
2537 2758
4170 3371
4765 6264
6409 9129
4215 6038
7167 6756
4937 3704
3336 9109
3752 7339
4006 6228
2551 6164
9972 9910
4846 9401
9532 7486
7803 10304
7738 1942
3362 6444
5561 2241
1736 5218
1817 4974
8426 1240
3904 4370
2905 2393
7025 9848
2334 7491
5751 4797
9636 5016
6930 4214
332 3331
1240 136
2108 10367
8517 1175
1772 8515
8390 9387
748 6239
1179 4125
10220 3156
2568 1238
7623 6214
315 9796
3501 9526
4702 2907
8496 8990
8610 5576
5411 2078
2906 10220
4018 1990
7739 8890
1491 6940
5858 6489
5522 9910
5276 638
315 1359
5029 5403
326 8709
6152 1884
4952 2640
1179 10633
845 1358
10632 6270
4804 3908
5137 7068
3758 1615
3509 1464
3280 1558
1563 3124
2813 9026
9192 4070
322 6358
3786 4340
1915 5432
1932 6987
2812 256
1219 348
7847 7855
2835 1164
3410 1787
5031 4964
8613 2588
2335 308
2430 638
3438 10247
4380 6530
6575 6599
7899 1241
8817 1926
5391 9299
4984 296
5073 8619
5281 10384
10097 3404
8590 9742
127 1092
6226 748
4503 8092
6619 755
4776 6789
1787 4739
1179 1228
1681 8759
8135 1735
365 8551
2153 3576
5520 10442
8189 4694
1219 7286
6392 2804
1202 1849
9318 3272
2895 325
5922 308
2241 1199
1192 6872
8991 3174
365 9371
870 8103
2305 7090
4248 8611
4608 6988
6548 1235
4098 6987
347 348
6395 619
8991 3684
5929 5472
9299 8288
3205 1452
8834 5708
4126 830
4860 3450
1453 5210
8147 3486
3205 4981
3419 8520
7354 79
4067 4086
9014 5514
2542 5236
3090 7735
4409 41
7764 4333
8771 2691
5637 8517
9800 9923
1236 4069
1787 2261
6228 2717
4151 6266
4653 3167
10624 20
9129 10435
2774 5859
6891 9040
4528 1214
4244 9287
9636 1990
2756 3489
6463 9398
3705 2575
9196 6952
8735 8527
1787 2421
9574 322
1836 1229
7720 4952
8189 10303
3474 1372
3150 3714
9621 4930
7502 4578
8645 4716
315 4344
1225 9200
3435 1823
10181 6286
7656 5910
6500 8368
2585 10408
8185 4974
2226 1364
10149 8709
1926 9848
1788 4179
3624 1147
6016 8823
2923 9432
7205 7746
8368 6923
4147 10162
10588 6957
1572 3026
8585 1565
2500 7336
5052 7129
278 4918
3072 9697
5986 9120
2815 1364
977 7215
642 5391
4610 347
7088 5437
2800 9344
5927 7336
5561 7129
74 2433
1219 7090
5292 7743
3794 1517
6490 76
3474 2802
1227 3513
7912 7517
3806 7293
5318 582
600 2165
1093 7294
3952 8193
9520 7886
1223 5908
4230 1176
8749 3687
6696 1926
1206 822
871 3151
8056 3783
1465 5514
3655 3544
9233 7768
322 8637
2430 307
2433 2320
2319 8320
2305 1180
6379 2923
8797 3882
6148 7508
7536 1224
5572 307
8426 9591
1798 5752
6548 2147
6628 1222
5895 7367
8137 3749
8056 1176
8585 10556
1214 4575
1328 8845
320 4126
4378 2274
6369 2053
3156 1113
4716 10303
1234 3752
7238 8422
5186 1605
1773 6488
3526 5870
5281 9317
3991 2297
4243 6525
9804 3138
7294 5515
9308 8502
5396 7246
4130 6430
8564 1838
1202 5514
1867 2622
8139 8514
6490 131
4038 5544
5315 3986
6608 6793
8872 6360
8426 8134
7648 10303
10588 4123
8406 5252
6162 8715
3898 1176
6508 1724
5849 7949
4913 7323
2812 4977
1809 322
2365 9120
1235 4761
2978 6286
1241 4370
6165 2311
4951 2535
9530 4126
4409 1223
3167 9223
6015 6359
3136 2605
2923 5859
1491 8201
1788 10712
1111 7686
6293 5040
6623 9002
2706 1229
930 2551
9704 10635
5561 5714
4098 2513
9518 233
2314 7336
10707 6617
6925 1986
8273 4260
3468 1179
6229 9973
1252 7444
8496 3417
7565 5544
6444 5831
8711 261
5707 5396
446 428
8225 1241
8026 4433
7129 8819
4126 1202
10623 10176
262 8426
3019 5859
7286 5093
1154 9425
1172 7496
1199 8239
1179 8356
9926 325
3572 7644
156 8273
4123 9563
9667 1225
7489 960
2909 10161
2437 2651
3767 8541
4070 6118
9697 1085
748 6842
325 2537
2881 2900
7277 10545
2166 1191
1069 5894
6505 5093
335 1225
3908 3489
1144 6339
6793 2262
2640 4148
893 320
5895 1491
4202 1225
8991 1196
4647 5386
9910 1142
4333 6446
7293 221
829 5785
5515 9940
3728 8551
7294 6016
3604 7920
9532 6528
4172 8819
8409 654
8709 3782
3204 403
1196 6219
1228 8056
6819 303
1224 3910
5515 8252
860 7746
5341 1202
9299 3117
7491 8829
3362 1171
2272 336
9526 6756
8857 8855
10484 1100
7486 4625
8288 3703
4132 3375
322 1726
1821 1390
188 2005
2640 7489
3705 8409
6314 7557
3630 4572
8056 5398
5530 5495
6365 7508
3384 7336
1737 129
1102 8299
2653 7294
2279 8949
1181 5830
5939 1181
10384 9488
2442 6479
10614 2157
9010 9387
6620 3655
3882 9066
1194 5051
8389 5544
8409 4878
365 1352
9526 8811
7215 2032
8508 4860
8749 4216
9046 205
9040 3206
9932 6306
3329 8454
2296 8002
7746 4860
9915 185
938 1227
8426 142
3317 1241
8683 3401
1219 6891
7831 1179
1175 5412
2465 2633
6219 641
2828 3387
6961 2815
3204 1428
240 41
3872 6461
8409 8749
8877 6940
7603 1148
6162 6522
2213 4861
3282 7643
1214 6918
148 9040
8892 5966
9822 2045
417 9636
6696 5849
1728 7597
316 852
5637 9042
8427 7229
1229 1857
6448 8844
9120 365
156 8636
4334 7831
6826 3630
9139 1392
2240 8140
6592 3591
4657 434
2033 1175
9910 5847
2704 1443
6549 7292
8810 6504
156 4898
7640 9143
5520 4246
2160 1261
1156 185
6987 8129
1205 334
1481 268
1171 10428
1175 77
8169 184
1491 3466
10275 1229
2708 9517
8244 2592
6542 8390
1790 5859
4618 7394
6480 1094
9532 296
5361 468
2067 1181
928 9064
6137 6137
5959 2640
6372 2939
5709 9432
10486 6739
1772 5012
335 4905
7068 1214
1209 7656
1168 1739
4880 430
2158 8321
7083 10435
2923 5849
8404 4123
351 1229
8273 4667
9906 1517
1494 8823
8392 1685
365 4125
9451 9192
6007 7920
6644 6383
1874 2756
7205 2569
3124 5357
9532 7129
8392 979
1732 1172
4140 7580
1632 5446
5459 2485
7289 4938
9021 1719
5012 9224
3136 4331
3136 10613
10221 3154
7857 1491
8886 9120
3206 6055
8928 7421
3845 8480
5537 1271
5460 4183
8518 3628
4571 641
5968 3205
6530 325
2363 2544
8528 9058
2608 2919
6330 6683
7780 325
1936 8127
6361 8041
7486 7015
6143 5462
325 2703
4036 1632
8822 2049
4246 4658
2574 3091
3125 10397
4127 6489
1331 1845
10446 2846
10299 4776
10121 3038
2064 1221
5554 4149
10368 1194
7807 6717
6145 7439
4126 7129
7294 5871
8692 2307
3204 8764
1224 10384
3228 8889
1414 5929
2213 8449
9719 8751
7508 5824
8721 5305
2168 8825
7289 3519
431 10399
5581 4950
405 3447
782 8219
5190 8709
7331 8129
317 600
1558 7657
9375 8834
2267 1197
4070 2276
589 6784
10221 909
2889 2846
10274 4123
9782 2984
3576 8174
1269 7250
5986 7459
8299 2537
3773 1171
1191 9851
7848 3419
6491 6378
7075 3154
318 7491
1181 4918
3715 1205
1507 8268
3669 4445
8051 8551
2573 8502
4861 1554
6503 7517
7229 3189
7218 435
3418 8486
4925 8353
16 2592
2602 1241
9210 7187
85 7557
9432 8831
4402 5986
1558 5240
4458 1172
3237 3872
1143 8056
8361 9621
318 4070
721 1179
9686 7445
317 836
7182 1915
3394 9432
4767 6618
445 3881
6507 7004
5281 5386
1750 4952
2276 5680
641 3474
8544 1145
8426 9972
1235 822
7488 5605
8885 2120
10303 1229
10248 8252
7731 6055
7384 4214
6506 7291
638 9322
1197 1905
5636 7501
4642 5257
9631 9513
931 6057
4926 7292
2526 6923
7635 9119
2647 10135
334 600
9982 3491
7017 1171
5276 9987
433 7588
6215 1192
6007 7289
3152 1180
1730 3865
6007 10555
10717 1572
1176 1198
10221 638
3331 1227
7804 8140
9299 4459
3123 3123
4903 1273
7627 155
6081 3439
2943 6503
8174 9322
1849 4098
6274 5752
7498 1452
2525 5561
1491 8828
4797 2846
77 6104
10141 8138
6565 3419
4069 7791
7856 1632
3280 9828
580 3124
4142 6652
2486 8843
7920 5462
3993 7297
8889 1179
5276 9973
6234 205
7343 5849
3329 10449
8844 4213
1278 9519
4641 3789
2798 317
9519 6278
6766 8246
8186 2311
7707 1700
1176 3113
4232 5545
3205 1171
3509 8350
8088 8321
5929 7286
6504 1441
6137 9649
1229 6589
3423 253
10484 4098
2334 4977
7289 1255
6389 9697
5429 10389
6360 638
10428 2640
6163 7765
4898 8426
79 9532
3260 4391
1196 10717
7748 6165
7508 9942
9910 9521
9622 2267
2471 10626
317 7743
6392 724
7294 5718
1616 5588
2242 8522
3399 9231
3205 8064
6372 7743
7701 270
6698 1428
977 2162
10699 5252
1326 3465
1517 5929
6570 8804
2640 1630
2467 8486
131 5870
7538 3491
2551 10628
3951 3280
1171 1014
3123 357
5876 4864
6956 77
4861 6965
3957 8554
9418 1164
441 2329
2165 550
1144 7018
417 1200
8855 7804
6896 9320
5053 7055
1182 2660
2504 4421
1229 3023
9243 10441
675 8018
6703 6620
9518 4933
1237 6444
4049 9042
7830 7421
2654 8515
5285 1179
8506 6789
324 8948
1787 79
1172 2899
1227 9526
3434 5719
8225 7193
3092 1921
2582 8782
843 4644
6165 10163
4127 4702
2830 326
8943 9435
3374 1772
10717 1176
9992 6017
348 7246
1657 10533
1200 10671
8486 10428
185 1194
478 9588
318 2865
5046 3778
2695 6148
10060 8104
3906 9018
5695 1453
1915 8825
121 1548
116 5059
318 713
2592 9151
7507 7486
9129 7289
5732 6490
10553 5024
4333 1495
8810 2776
9993 4918
3761 5563
10073 3206
3280 6529
2688 167
9151 3608
6793 5430
3123 7980
8692 1544
6410 5636
8054 10426
9628 9258
6038 5351
5859 8352
1837 10160
3282 10220
1175 5040
1081 5912
7656 7997
809 9044
9521 410
8174 1238
970 3072
1150 7488
9286 365
7744 7147
4504 2488
3151 7636
2537 8409
9091 9715
1239 8825
7569 8568
4038 638
8466 7336
3078 215
9316 8843
9848 909
10633 1181
6542 7291
2776 2569
3752 5530
9488 7635
1090 282
8683 8610
8470 4455
7230 3070
10689 5087
8120 7277
748 2033
5494 4123
7292 2702
2903 9919
1224 1739
1237 357
1151 10169
2580 6885
3178 1179
9190 667
1225 5281
2224 5929
2010 892
4238 3607
9767 3899
1805 3630
1172 6137
1179 8486
6363 1154
1226 5818
725 7768
4905 2538
10428 650
3843 7603
8940 8075
2319 3282
3489 7501
500 660
2918 8505
1491 8577
4250 7189
8683 9923
1145 6507
2457 6137
10408 10397
5009 1
9088 4234
1494 3290
8849 7508
720 6587
9858 638
8278 10040
5088 2336
8993 5178
9002 8056
653 9859
10435 4783
10116 1194
7336 3332
9652 7289
2708 2150
1205 1905
4098 1926
1241 6508
7555 5830
9091 9516
4538 6154
7445 8733
8056 5709
10428 892
4675 1727
3417 10195
326 1361
41 2260
9895 4069
2866 8406
6286 7980
74 5712
8056 1175
79 3489
4657 6168
8528 1787
5180 8517
1079 8483
5386 7344
4498 9222
6015 1185
6314 7771
2739 6361
1882 2691
8409 8528
463 2574
1171 6362
6885 7744
4763 2467
3262 10313
6016 4790
5771 6784
5696 3740
4511 8684
3749 7332
2208 66
5769 1242
1175 6007
5859 8889
1226 7031
5271 5515
5091 1786
4940 1222
9282 6570
1756 6746
10220 2395
315 5637
6301 5565
7129 1269
4128 10239
7075 10238
6705 8129
9042 5215
6036 2788
1236 2652
5844 2846
4213 1209
1237 5501
7022 5459
2834 6851
3791 1024
6447 8517
9388 3907
8512 864
6135 4861
4861 1179
289 8075
681 1171
1231 852
5158 5209
2659 8832
5276 683
2537 3813
1142 9288
10707 3387
10378 908
1926 8528
5018 71
1240 8034
7928 7768
678 4204
7351 4552
7583 5010
156 1172
7511 3848
3843 1172
8116 2533
6148 8178
2352 691
3123 9044
9363 3398
2989 2241
4173 4076
5751 2774
1214 3291
417 396
3023 9852
5306 6473
10717 7748
3456 3208
6669 9638
8991 3597
4691 5305
645 1237
6234 6055
9397 7919
6548 6478
8823 8844
7917 6044
2262 6552
6914 7293
606 2421
8368 8189
9993 472
7537 6007
402 1229
10662 1334
7574 6891
7286 5234
2297 8239
5250 641
1234 5446
2140 3705
8864 909
1758 6086
9944 9534
10373 9473
7280 1786
1181 2158
3908 3703
2211 6007
1775 9972
5240 8813
2280 8090
3044 4213
1235 3193
1227 7353
9660 1175
4125 315
5964 5824
10451 10318
4714 8368
4864 10613
7055 7280
3193 322
155 9242
9723 3907
5562 5561
9506 3500
6646 2716
8426 4098
3630 10362
3703 196
641 1977
674 1907
3331 5326
7489 9787
3280 1700
1084 1577
3559 10449
2490 6869
2881 1172
7801 7533
6794 1491
8937 3703
1024 7768
8846 5152
6427 253
9258 9670
5515 1175
1269 5398
10415 6774
710 5608
5472 8889
8844 4383
2776 1440
5089 6162
478 4903
5637 1226
10162 1849
8223 410
2322 2157
1273 8427
8426 1240
901 6366
2537 1237
1624 7989
3848 7280
9670 7443
9841 449
1215 10207
6384 4196
2067 4067
9064 3463
6946 1977
7566 3838
1930 9053
3123 18
5926 4826
6489 9439
8517 8002
8703 7920
1463 9387
4816 6289
4794 1849
5292 991
1452 8834
2342 7656
3228 4546
1144 10630
10162 2397
9620 6200
4458 4213
5831 314
1615 8866
3204 5740
1228 1171
8431 3188
7184 7536
3624 9504
2260 8427
641 1426
1200 2330
3115 5240
5966 3269
10430 7581
9812 3156
2517 7808
4640 7768
6962 1176
10287 347
4794 2438
8273 7920
10717 4460
1258 409
6491 1143
4678 985
5180 8491
2730 314
9783 1786
8178 5380
7019 6506
7089 9653
315 1227
9468 9287
9431 5240
6360 3151
8810 10098
3172 641
7916 8280
325 638
7489 3206
79 1108
308 1224
615 8720
4069 7707
10163 1198
1261 3907
1241 336
5561 10478
3360 2424
2457 7735
8421 10206
3398 8088
2923 4514
1180 4178
1009 3090
8390 8913
1480 8508
2276 2917
1910 8088
9655 7568
3703 3418
6491 10613
10418 6137
2120 2889
8129 4400
9042 7339
3374 10299
4324 3386
8390 2331
6266 1517
1191 8368
6490 6227
2813 1198
3072 10570
9636 5276
9063 2640
4924 960
8890 3290
6691 5970
327 2802
9621 4716
4346 6443
6525 9448
4130 1222
8120 8056
9363 4910
8427 1921
3015 253
9636 4952
5389 4332
3374 3576
5968 7992
8390 5396
211 8993
170 7286
10245 5928
4573 1179
766 7301
7835 1537
156 307
7488 7654
136 2571
5986 1698
8407 6987
6954 9432
7501 8577
5812 8140
10435 2296
8587 4941
1849 2331
4104 714
6739 1772
2640 9650
188 4183
4776 273
9944 8508
348 908
1039 4952
4126 6656
7411 2537
1235 9287
7779 7508
2276 3280
7735 1926
3327 9433
5561 5251
6286 240
8472 3329
2053 7442
10181 2795
10435 318
9910 8749
9546 322
3260 1235
1176 600
5859 9506
7658 8056
1921 8405
8890 4934
6366 8056
1431 7229
6289 1096
7354 3386
9651 9395
3631 10544
10472 7486
2014 4324
2150 8189
5473 5927
1085 173
6793 1926
7832 318
8609 1600
1199 9621
873 982
8879 2550
6490 8834
8829 1221
1241 8182
7583 9468
1194 9363
3242 7747
8350 3123
1196 9069
1849 1901
6444 6372
7591 6354
4810 2640
4217 8512
1491 1535
5909 3048
3044 3205
4125 3631
8866 5306
2550 584
4903 5571
1910 2648
5830 1206
8855 7289
7185 8508
8812 842
7218 1240
8590 6549
147 4046
4330 2467
1314 8454
10447 4873
8451 1175
908 1631
6713 2413
7286 6154
8690 6369
9696 8682
6355 9046
6783 2229
10240 7641
1271 4913
1093 342
1234 1272
156 1631
5341 1194
7357 5859
4231 3654
5813 10249
8204 1236
2499 2920
7455 4900
5276 3115
1426 8320
7354 7743
1202 7508
1205 4852
8431 1561
6359 188
8759 8890
6137 318
5986 5929
5911 5460
3193 1194
1537 9129
1625 6637
3154 9838
6190 2900
6489 8825
8574 6657
4484 1172
836 4077
3260 1175
3630 10239
6168 8843
5010 7312
3416 9605
7565 6232
8835 3996
2593 10209
3654 7743
4183 1561
7850 3666
9506 5951
4183 6558
10699 2465
3151 7504
7336 8535
1517 5684
7202 8834
7599 8835
348 4078
5740 8499
7392 2466
6608 6168
2043 6036
6903 9943
5637 7277
3015 5080
3794 4641
1910 6783
5562 1426
1176 14
2272 10513
2900 6316
9124 1172
1873 7609
6384 4861
2335 6137
8056 5929
8544 10460
9850 342
1490 2712
9661 1686
2279 8389
3906 3848
6545 4806
3703 7178
1491 8709
6372 8857
8519 3926
1544 1370
5284 8056
1206 6154
3533 7704
2759 8487
325 6148
3916 2647
314 1228
10357 2457
10414 6733
1849 6369
6549 8820
5515 1378
1561 3301
7291 8440
320 6873
79 8819
8269 2331
318 5121
4846 5831
7480 4600
3240 7217
155 5566
5462 6265
3879 8771
2457 5233
3752 10553
1199 4067
7849 5118
6226 4997
7352 8817
10435 3716
1455 6696
2629 2622
2240 7603
9042 2248
523 8417
9814 282
9955 8591
4214 6735
8526 1176
8189 6140
1230 7289
7471 310
1176 9972
1179 3240
2576 9718
3579 2467
3072 3499
9876 7611
2150 1621
1231 4615
4952 4619
2640 746
2802 2836
10029 5514
2033 7373
1223 5507
8818 9781
5012 7721
6716 4123
7488 8829
1905 8587
8137 3698
4003 7658
1202 5062
5358 7334
7047 3576
8810 1198
4763 8269
162 2686
3396 4924
6314 9874
3432 3124
5091 4703
3138 6007
4498 10395
1942 2954
9957 334
884 8844
8835 6593
1312 5566
756 6359
5986 6400
5437 3854
1197 7345
10569 10611
6282 6016
2622 9588
10484 7489
2774 10625
3815 3789
8825 5831
3280 6655
308 6923
10277 1159
9921 9571
1179 3233
348 9697
6472 1495
3306 760
183 10303
8127 8321
7277 3441
2342 7707
1448 1517
8410 8189
7833 10428
5545 8713
10364 10570
9992 7187
8406 893
9910 1229
10725 326
8587 3554
6306 5473
7782 829
9089 3193
2412 5319
7294 5859
1222 507
8880 6603
7002 8177
8189 4264
4918 9124
10333 3481
3705 308
4029 8441
8691 9064
2923 6705
1175 5233
10334 5021
864 8843
2544 8922
449 5398
8844 5544
8854 8845
1269 10428
3208 9069
7348 2582
7368 342
10685 1224
5319 3882
3908 1238
3010 8508
10243 4799
7339 9235
836 2840
1179 8826
4297 3014
8820 8242
3273 7445
10428 7329
3572 6228
7251 2176
1849 79
1226 1491
6964 7421
9873 4215
1653 7229
8127 2616
8625 6793
5460 1254
1181 8564
2640 121
8255 6504
686 1224
7226 10449
9926 9526
8891 134
10303 1198
1236 4902
4248 10697
7483 3678
357 9002
2642 2276
6094 1790
5339 10162
9451 4860
6562 8189
9421 2836
8746 3273
8273 7496
6137 1221
1490 2335
2851 2270
6144 1874
8056 79
7278 2995
296 523
8973 3117
6797 6830
3418 3358
10717 4127
3136 5306
9814 4142
127 7611
1494 3125
4883 8886
7384 6242
7456 9908
6783 8056
588 1202
6015 8368
1215 9127
8854 8544
3631 3308
4119 856
3301 3544
970 3911
5281 8496
1724 1167
5459 1376
4378 1024
3272 7508
7416 1197
5318 1905
8755 1194
914 2761
9120 1473
4069 1198
2298 1698
10435 1653
6656 5080
6148 7295
2020 2049
10391 8741
755 8627
6361 6007
7215 6461
4780 663
8881 10049
5341 147
7294 5545
5429 8361
1772 1787
9991 3181
8412 1926
6923 7070
4860 1179
3329 9972
9947 7378
4652 787
41 7623
9910 8991
417 4924
4861 1238
7506 1629
9647 2842
3220 7129
6491 7249
4069 1494
13 8991
4149 6793
1179 5514
7487 1225
1179 440
490 4067
4067 7329
4297 1849
323 436
8866 10029
3716 2488
1241 7748
5544 3631
6443 5884
5093 1219
9200 2814
9947 3281
1234 1908
8846 9230
2298 9847
2663 3301
1454 6361
1191 1790
5389 6908
2272 3015
8746 6491
3630 330
1225 8690
1452 314
245 5597
748 6793
314 10149
6219 1490
5504 590
3489 7129
1922 68
3754 6007
5299 6056
2840 10216
5056 8526
2017 1790
3233 4679
2064 7517
1296 3500
315 8823
6036 8977
326 4188
1215 963
9127 7763
1235 9347
9717 9697
6448 317
4129 2629
8117 307
5740 4494
9397 8134
1225 4902
6814 9839
7292 8549
1237 549
943 1227
3234 5859
4922 3208
10435 8426
4918 6238
8821 7482
3190 6620
6424 7129
7647 9588
222 3414
7743 327
8645 9040
10428 3208
320 9529
3752 8514
595 1228
4458 9042
1382 7108
8881 6940
1132 1238
9654 2061
9531 10555
1600 2973
4969 3373
5768 2591
10057 6665
4503 7489
10717 6973
4922 3410
5701 8864
8683 1230
4088 8056
7602 8056
475 8986
6448 8117
2147 10091
1728 10647
3280 7538
3355 410
7442 8516
1790 7533
4127 320
7557 3576
10303 8488
10397 1544
1143 4130
1181 6620
6570 4271
7250 10552
6332 8921
4643 3227
6137 9673
3206 9852
4634 3777
3206 8002
8249 4067
308 7246
1222 8189
2524 8488
6998 5252
1826 8889
9464 7506
2793 9492
3155 8142
5566 6940
7135 2276
5535 6154
8864 3917
5281 9733
4127 7336
6783 10533
6070 4860
7229 4078
1442 2640
4041 8406
3425 2568
1632 5424
6401 6891
6655 2774
8819 8610
2776 9554
5881 7486
5009 6558
2896 761
6656 6242
2509 6409
5075 10220
1407 5497
2265 2622
7020 7293
322 8496
8280 673
8621 4391
8502 79
9532 314
8991 5870
4834 3660
1116 8854
8140 8189
8974 3193
1226 1430
1849 10544
5341 5929
1608 1427
3443 3310
1179 7367
3244 2242
6880 2633
1153 6491
6057 3778
7277 9992
3489 2053
2920 3970
6739 5042
10435 2851
7508 7286
582 8502
5831 3704
4662 1849
3953 3908
3123 9233
7129 8116
9605 8493
10119 5228
1084 3772
9435 4130
858 8713
7658 5929
1834 2010
2120 7486
1666 660
7330 271
6277 317
10209 302
9519 8307
977 2430
3749 3397
6154 10389
5446 7763
5939 3904
7445 7694
8504 1227
5318 9124
8313 5951
4573 6154
9190 10415
8409 4069
5276 8408
8564 1491
4524 4013
3848 8382
1336 8409
118 3908
6804 5563
296 1354
4827 664
9287 325
319 8448
3273 7483
5928 10623
8273 2573
9210 6148
8551 8147
7005 10149
2640 3607
6463 418
3017 6234
10462 4873
567 4000
8991 6756
8810 9698
7739 5586
1219 4959
3732 1192
7916 5338
9358 7656
5951 5190
6507 6135
5437 9428
334 1563
7286 6410
9335 1176
7251 5062
2575 5290
1918 10237
6007 8409
8178 3072
1615 1228
3530 7501
1071 8551
3686 8508
4183 2995
10428 3206
2520 2476
3124 931
317 5010
6869 10671
315 7421
3572 7583
9972 7581
1002 9120
4145 5369
10149 2075
7548 1893
5091 9375
6360 2895
7444 7278
3262 253
5637 8767
4861 9735
5385 4776
661 3265
8440 3348
8557 638
1971 3661
637 10382
5929 638
1198 4575
7293 8368
9286 2655
2840 982
1615 3088
8511 9506
348 1039
8189 1102
1735 7508
7920 6007
2368 5927
1209 6037
3189 7244
7738 10544
307 3851
3150 8151
6057 3530
3576 1790
9034 7079
7292 6457
10625 5929
2889 7069
1186 3737
1721 7735
478 7837
326 5338
3576 1231
5590 5396
7293 10374
472 1171
7429 990
5472 5214
5575 928
3193 9250
10220 6940
1624 1234
2569 1197
6444 7562
334 8834
10591 9636
6447 1608
5514 2640
7329 10389
5352 5305
2622 8528
9636 6502
8056 7423
4124 8574
3666 7533
5038 6784
2319 10171
1219 6904
2776 143
7746 8528
6998 5709
3233 330
8273 8285
3156 3282
3725 2342
8127 2537
2756 10116
5415 2498
9299 6871
1172 10280
9517 2213
2380 2260
1063 7594
4132 5044
8692 1429
9317 6154
3806 3620
478 2668
7501 74
4125 1212
1234 2663
10332 3303
7967 10544
325 3138
253 7286
8844 8866
7062 1455
1697 7743
7522 5515
2774 8189
7229 4183
3358 8683
4293 7968
10303 6142
3280 6587
8225 3208
2653 7328
1095 5059
1176 2663
8860 9395
1238 6124
308 5514
8892 2774
2902 9502
2383 3648
2504 8312
641 10717
5545 2827
7436 7743
8426 9286
600 6761
3602 7763
9002 9649
8733 5870
6962 1223
7971 5679
3225 3920
2652 8866
4338 10708
638 4213
9254 1120
4127 6135
8496 7743
2433 3156
8426 5249
6054 2640
5636 5916
2691 9919
4127 3321
10402 8454
5951 7198
3138 9304
307 325
3193 5234
8089 3749
413 3489
4578 10712
2584 309
7286 1772
7641 8858
318 5514
6380 2364
1192 7643
7253 9173
10202 1446
4898 8717
9142 9120
3204 645
491 2607
1568 9237
1915 4214
6057 10084
5964 322
4602 118
2501 3205
1194 3716
4036 214
1081 3151
1231 1224
10216 156
1447 10409
3576 6036
9591 2510
77 3091
2723 5561
1172 5019
7945 7919
1199 10377
7508 9775
8356 5199
8855 8313
2604 9917
6989 6040
8834 1632
10162 1221
3151 8609
5321 8321
2476 6988
10442 7445
8621 3414
296 7636
1020 4703
7129 6658
6946 1197
263 7249
7603 5976
5392 8445
2113 10435
155 8096
7289 10544
1172 1429
10405 9298
1171 6235
304 4179
595 10717
8132 1423
6148 8522
8516 4333
6366 2486
9599 7291
1020 8001
1410 10633
9973 9850
325 1175
7656 281
1655 3402
4151 6055
8559 3908
835 2544
6384 10335
2158 1430
8846 9192
1129 9470
2277 702
3262 1517
6240 1271
4859 1222
2667 3383
1737 9485
8073 7656
2800 10098
4851 6525
5986 6135
1361 6548
13 4933
881 9190
837 7421
3621 7658
3205 1491
908 2022
1717 3489
1823 5338
4242 1787
10672 342
6528 2262
4933 324
5849 74
3374 2647
3433 6445
1905 3705
5338 8835
10098 7746
3474 1545
9588 8317
3310 10159
8056 7232
4231 4933
6314 10220
3851 10086
7768 1227
4059 10307
5913 4646
3371 7686
1240 4839
5483 2533
1786 10413
2946 77
7243 6369
820 6260
8844 7014
3091 5425
2319 1191
1209 9664
374 4332
10696 6372
445 7920
4127 10174
5185 1202
5859 3752
9517 2923
6154 3749
727 6152
3023 1926
7291 6490
2537 3080
1718 8846
1240 10587
127 760
10418 3654
4218 4640
4952 79
1721 2827
7743 10623
3960 4898
7920 1221
1093 3906
10378 1206
1926 1084
10219 8406
5270 3023
1558 1892
7580 4183
10086 1258
6463 7292
2211 1428
2108 349
1309 2066
8838 3705
8834 5769
1486 326
10170 1558
2545 977
7153 7291
4567 10576
8771 5266
1148 7557
10334 8542
1564 8685
755 1238
8409 6361
8280 7635
10712 4951
1392 9088
7251 3715
3583 7636
638 2825
6490 3852
3280 320
1215 1143
8127 9098
8426 4248
642 8426
9362 3984
2017 8493
8683 8506
1226 5150
5716 4900
1226 9588
587 8894
2278 2651
4156 7656
2837 6146
2901 317
8288 3816
3371 8349
8288 7032
2336 4370
4812 10431
10235 3204
1269 8534
6361 8849
1172 184
4331 1702
8127 9085
1240 637
4031 8516
2156 9404
8823 1909
6620 6739
181 1426
5545 2813
1544 10435
4271 1199
3331 9484
4411 8172
10280 10303
6489 3398
5963 7289
190 8799
8454 7586
4294 224
1219 5830
5305 1726
8409 1224
5986 6430
7083 10203
6016 3350
9631 3603
7730 596
9787 2266
7794 6686
8855 9175
709 5186
4861 5579
3993 9381
4127 596
1799 641
318 7339
2078 1176
3051 336
7381 9588
2775 3138
746 5008
6784 8709
8351 8812
6384 23
6037 9571
253 7286
9129 5009
8140 1078
4889 8903
6361 3908
5939 8410
8709 1203
1231 2049
5276 6245
8448 5929
1143 291
10091 7129
4617 2640
2405 1171
6789 3204
931 7482
1471 10095
4183 2815
3438 302
3544 9526
8350 3945
1205 315
3631 6940
568 4474
8371 9709
1206 5090
9451 3703
9371 9903
1494 9040
704 6956
7922 1225
564 1231
8619 5831
931 3355
7263 8709
9795 9519
2150 9851
6696 9014
320 3411
2640 6209
2157 8093
1453 6016
3890 8759
1537 4098
40 6467
1228 3373
8174 4152
1773 10485
444 9972
6831 6278
5472 1227
3147 7643
5397 3677
2223 4246
314 914
2538 8496
7486 6805
10318 3234
2276 7508
7367 10544
4124 2141
868 923
2846 7214
2576 8140
1209 3669
3489 7083
232 7857
10428 6154
7735 782
1101 6360
8843 931
621 2120
1200 7129
1357 10313
1876 8812
4952 6824
6390 5059
1176 6057
7893 10333
10233 10009
3267 5865
8684 6701
2357 2907
10472 2706
7129 1179
2488 1221
5009 4208
1240 1191
7129 5073
7289 8113
10456 8137
4423 9733
2295 6372
3597 10221
1389 7014
8823 6366
9848 2276
9190 600
4887 5929
4553 984
3848 2640
10151 1441
3808 5520
2569 5276
7832 9849
9451 10067
6430 3329
3777 7488
10220 642
1670 8684
10533 308
8426 181
4898 4861
4641 4076
3404 8117
6472 8413
6340 1102
1631 3350
2575 5464
2457 1235
7699 1053
8239 1453
2889 10095
264 4939
7566 4487
8691 4450
10610 3694
1257 620
9011 638
9200 2991
7324 960
4572 2298
7188 3151
1799 7294
315 4887
4572 314
2307 1075
10250 5341
1849 339
8471 8593
1192 9588
6314 1491
5398 1225
9651 8886
8165 3508
1199 10116
4910 2264
7034 1517
4403 8431
10415 1257
337 1517
4776 1777
7205 2457
5717 7920
2574 10591
1181 9974
9579 8260
10399 1735
2262 7498
1905 6895
1798 2241
5073 2576
6444 8551
232 1197
4357 9669
10409 4140
5566 6361
8225 7209
3360 3160
5324 334
1790 5415
6975 7491
7421 4129
1910 2126
5849 1175
7367 878
4703 2544
2053 8831
7604 6987
8079 1175
10134 3193
1100 8902
6537 2835
9286 6451
3684 1196
7603 7215
638 288
3263 7686
8796 9772
8242 6427
2662 1175
186 6707
3912 77
3655 7533
3529 2788
7286 9548
7491 4834
2648 3539
10435 5054
9356 4249
7994 5751
1426 1205
2846 3786
516 7804
1759 638
1185 6016
7735 3431
2544 10407
1222 8506
6701 92
782 1215
5986 3572
2147 1430
6369 1179
4160 7218
3429 8515
6957 9526
5164 3138
4765 8055
4861 242
8830 6145
1926 10008
5986 1365
1440 3602
8242 8551
3044 8432
2730 1171
6542 2208
6923 707
1356 6646
2678 9432
6240 1237
10174 5929
7686 1194
8823 4826
6783 2817
6506 6972
5170 1772
9320 8138
9897 6424
86 6782
1202 2153
8115 6139
1222 4861
6490 2647
2013 7023
1198 8075
5709 7617
9909 1802
2180 3184
4446 9540
6351 7289
5189 156
1219 2122
8102 1074
8421 1942
325 9927
7286 4088
7627 4214
2206 6259
6721 7292
307 10148
6145 3156
3507 5029
5258 1219
3349 9622
8502 4952
9120 1175
7809 1926
2155 8796
8508 7065
9006 1223
1921 6573
9520 1175
8427 2488
3280 4103
436 4125
8835 1199
1171 4573
3527 1700
8871 371
8826 6148
4860 4471
3655 4362
7489 5078
5563 9211
7501 3703
8604 8861
4825 9464
5589 8828
8826 2305
10303 4282
5710 5752
325 8857
10011 2660
5868 334
3509 2322
4844 3658
8390 4156
1172 6360
4689 5491
7129 2920
5012 1522
1209 8199
6289 6078
3147 5940
8189 7065
3965 638
10660 5386
10435 7363
5327 6898
4861 5180
8245 9953
6042 2342
6612 10221
2013 10095
10001 8955
641 7804
2086 5765
7289 6360
748 9651
325 10245
4370 7508
6491 2122
6354 3747
4069 2804
8010 7264
3704 3444
872 8755
4215 10208
4250 2827
277 3304
8517 2445
2342 7707
348 1860
2322 4781
8242 3901
347 1491
8917 1200
10608 5091
3778 4126
3619 2430
9484 6057
9669 10220
6360 3166
7919 297
3954 1790
1733 10398
1191 8056
1198 258
3490 3388
10235 2920
8274 10428
6987 10333
6503 2040
414 3908
3324 5192
5545 7804
3956 9039
6505 2425
2332 4466
119 6489
6240 3142
858 9232
7779 8368
7129 6265
8435 4677
10696 6754
1181 3491
5544 2640
325 3835
6619 8517
1523 8708
4067 3152
5473 8453
365 1223
6366 6036
8138 10425
6918 9871
6783 7830
7391 1786
1200 1361
3076 5380
348 3737
1791 8491
8849 4123
1234 8258
10113 10398
7656 2013
1295 1073
983 9058
9702 1171
5590 6891
2380 8147
7373 7129
1172 1915
4810 7293
273 8512
3928 7982
1171 5495
1431 1191
1255 9070
3792 3993
7230 5270
2265 10240
1181 10724
10207 3583
1382 334
6506 9415
8551 7920
7746 4209
5412 7686
6793 1215
9599 8448
10570 5850
3280 336
8768 8631
3375 308
3072 4342
8409 8511
4929 637
4120 9193
8812 198
7148 7158
593 2033
10626 6115
3309 1226
8137 1773
6987 9249
2126 6549
6802 10677
5542 167
1772 6851
7739 263
1914 7259
1702 10162
2267 3851
7613 8406
4434 1430
9588 8709
9850 258
334 8351
3561 4903
9367 2945
3715 6168
1081 3090
10049 1491
10208 7686
656 8253
3989 4925
1615 654
6923 4122
5951 8709
314 3234
7129 3521
3205 8189
7968 6369
9991 9451
7421 9192
5724 3715
8486 1269
9532 812
1270 7103
2802 8933
5276 5291
2342 6088
8368 10707
8991 1800
3280 9877
2276 6007
5012 1881
818 8516
2298 6589
6676 10103
2331 4573
1237 3994
7603 6115
812 7291
2257 9193
8117 2728
7920 7129
9059 5515
3605 8486
4006 5841
3260 1181
3254 3206
1849 3237
6289 1222
1224 6401
5865 4942
4633 641
2123 1199
4126 2774
6504 8239
1269 10626
818 2799
3893 6165
630 6119
8733 2153
10148 5562
4215 6354
1200 8908
8056 1175
2485 3353
5859 10570
3208 6657
2853 311
2267 2319
1940 5234
7230 6023
8577 2261
9387 9111
6793 79
10442 641
7259 2501
3966 6276
3786 1414
7469 8878
1272 2258
5563 2730
5396 5964
1080 5859
524 5913
2033 8704
2434 7557
7215 1914
1199 6369
7486 10452
155 7090
10286 156
3237 9009
6680 9621
8486 1183
293 4149
7569 2889
7537 7506
2286 5915
3991 7494
10094 10707
4935 4278
6135 9927
4076 7086
3850 1517
3715 8690
3509 1209
748 5487
8140 1428
4370 2296
9655 9782
7920 7995
1874 2113
253 1735
5028 1442
5514 7793
9697 3385
199 3136
5157 5141
9018 10303
3792 1847
9571 6698
3390 8269
7150 5708
10431 203
1427 8189
347 7910
2314 6154
5545 4223
3851 9401
2577 5811
3176 9649
9001 6656
840 3419
4543 3337
9667 8683
4380 7832
2886 1224
6079 371
9910 678
4069 79
6490 5093
6686 3719
1347 4679
9826 1821
9192 7065
7504 6822
10208 2547
1205 6040
1554 10449
2802 348
2570 2755
6356 4707
326 5021
7129 9588
1849 1198
3890 2962
1463 1364
6087 4974
6587 852
3262 1179
1428 7129
6369 325
9418 1101
638 5598
6400 4285
1171 10299
1221 836
6137 1926
6361 4722
7489 6592
4403 10221
3123 2870
4070 7229
8051 9795
6208 5859
324 4825
6354 845
9605 9855
3189 3655
2802 6621
9226 2053
3630 7286
8519 5563
6359 2501
127 1662
7920 348
9368 1191
8368 7421
9910 2920
7491 2549
5952 701
2213 5708
7657 6824
4566 4903
8426 7916
10335 3310
3997 5218
6793 6586
10121 9521
4735 9390
10494 8522
326 6148
4103 6789
518 5292
8849 3181
3204 1238
3628 5485
4508 8749
8123 1926
4981 10418
9229 404
3778 6923
9943 8777
1787 302
7025 3414
10162 2279
6278 6257
6422 7486
10571 8468
5317 1165
1914 5459
9670 8894
5530 7440
9591 8759
8512 5325
6525 8127
4125 6789
10553 3417
3221 1432
3956 8823
1431 7522
7230 3338
5043 5408
3568 8515
5908 752
334 8132
6830 1172
8881 3579
6655 1756
10694 7032
705 6825
9605 1227
8929 7744
2155 9517
5159 348
1200 1839
6142 8684
7916 8849
8511 641
8182 7689
4187 3315
9344 291
1175 10480
6796 9874
8835 6227
6655 6589
904 8568
1756 6142
5013 748
7735 9511
8350 348
6589 638
8886 1181
3237 7750
9111 7804
1491 2846
4150 6007
2329 303
8088 727
3346 6617
3117 1307
1197 8421
6430 8733
1071 5205
1224 748
4076 3588
1222 2443
6369 10717
1905 8891
845 334
7368 253
7738 8526
8844 1517
4425 2155
642 10068
767 4349
3777 4147
8939 8826
5970 7286
6541 3404
166 922
2290 8140
5187 3690
3755 4797
1176 7444
7259 896
2647 6956
8056 4049
10220 5723
1790 620
6789 5511
6227 3136
10332 9534
2206 237
1881 318
2294 4098
10717 5446
9040 9674
2373 10504
7569 3842
1229 7491
6923 3353
5180 9225
4905 8502
2581 3993
1175 9518
7746 4707
3083 8000
6424 8991
4381 8822
10428 2035
8567 204
9469 2524
9997 277
5514 8826
9947 1727
4773 8845
5514 8056
3282 9299
4077 1926
3280 1347
8976 4343
2588 9947
7293 9910
7546 3332
3883 10249
10303 8855
465 4181
8518 6709
102 7360
645 4067
6549 318
5813 357
1110 8426
449 490
1171 8975
253 8085
1064 9017
2206 5390
523 2827
5518 9696
1406 2040
5091 1479
2597 10085
9733 1224
7247 1259
5487 1179
8201 3894
1369 7583
1757 8419
1826 4123
1693 3015
1720 9064
1113 3091
77 6289
9042 4458
6505 5276
6288 8991
2923 7347
3583 9238
2403 337
3269 1199
5527 348
3544 8426
8854 3908
307 1209
6168 9262
8406 8653
74 9632
3136 8991
8889 8861
2575 6788
5250 10354
5218 10578
8406 8887
8516 6570
6372 4531
8353 2131
8826 3254
5568 2526
5519 3746
6542 9055
3242 8861
10435 326
3072 1172
9005 6569
4182 7294
4952 5831
1171 1554
8056 334
9351 4207
2459 9970
325 5975
7832 10009
9473 6930
6366 2276
7292 3621
995 8932
3238 1192
2802 1113
5566 9008
3984 7286
3715 5106
2320 10036
10335 1491
662 732
583 4361
10162 3590
891 6078
8621 7175
1222 414
4826 3417
4619 2126
5093 8093
9120 7137
3630 1205
958 6007
5144 3608
1224 163
8551 8820
1517 8312
8350 2319
4330 7674
1175 3737
8541 6549
7501 318
3205 1191
7317 1171
7508 9588
1790 7229
7129 600
293 1237
3387 4699
3786 1768
188 10147
6811 6379
4230 10232
8894 3121
8931 2149
2147 6529
8116 8893
8858 1333
2055 638
1021 9044
3638 4919
1209 929
8075 4360
9070 1700
621 1365
8826 4832
4622 6915
8134 1226
5021 4195
1000 9023
307 8819
1575 3508
1350 8116
2538 8427
8189 877
6276 7487
8417 315
4276 2813
8619 5870
3023 8892
168 1915
7195 7445
10216 2493
1172 1175
1241 6140
638 4988
10134 7581
8534 1172
7055 1561
4230 1197
470 6966
1172 8683
6658 5929
9926 1561
1205 1233
2297 5939
7570 4898
318 7717
1564 642
9047 6007
1321 10162
5515 3583
4230 8075
948 3600
6491 2292
2645 8875
7295 1113
2827 3438
5588 8835
4523 7055
7508 8544
4861 3429
8849 7286
5307 4073
3154 5495
3752 2107
1231 4242
3820 5563
7022 8826
3374 6531
10335 1235
4289 10197
4824 4034
7920 4861
1426 5849
5545 326
2895 3791
10624 8929
829 3125
823 7720
8826 7987
7218 10544
1205 6988
126 3135
3177 1231
335 8534
8866 2504
1200 7919
3489 7841
3928 3768
2120 5067
7019 7074
1241 4934
1791 10435
4826 1228
1199 10389
3441 638
1491 1192
7331 5929
1176 8057
1171 4022
5751 9215
3044 8692
401 264
2342 6345
4703 6145
52 9569
9998 9782
10118 4123
845 1797
7659 2728
9395 6744
6134 638
6714 8527
5067 8141
324 7694
8410 2211
324 10669
5245 6062
10147 8189
9491 1555
7832 9938
2625 6410
7289 1223
4098 4215
1229 10568
10237 406
4974 5636
8890 1202
1215 1176
6289 4375
6822 8142
10304 1698
4198 8991
1172 4668
8691 2566
6031 7770
4781 3791
6623 4860
8403 2640
7766 1505
1624 7747
7920 3155
7055 9320
5391 967
3282 4446
8978 8140
7339 1561
4098 5929
5774 9852
5078 5514
1209 1653
6989 1682
748 3835
5859 4142
1194 6683
8649 8855
4842 3925
2108 4219
10307 4129
638 5855
5049 6830
6115 2622
7340 8810
7251 5939
207 5017
4705 2240
7286 9397
1160 432
1176 8894
8486 3630
7107 4951
9485 810
7535 2021
5951 4297
4658 2021
6789 8299
1191 3489
5859 3089
7489 2611
314 3936
1223 3778
8368 8518
8462 4297
6945 4849
4461 7901
2179 10418
1202 8913
9540 4887
253 3187
6265 903
142 3039
5868 7501
1176 6686
6702 748
1849 9099
1251 9526
1172 8352
10689 644
1739 6427
1945 8506
9395 3242
3513 1071
7424 5180
1082 8544
5742 4396
6549 5512
4640 1572
10362 1219
1254 8189
8859 2266
3432 5494
7752 4763
5563 6896
5240 7565
638 315
5939 5107
6946 3580
9588 6616
3602 1491
9848 3930
121 7219
1739 4890
6039 2804
6946 1739
7330 2367
3387 10428
3332 9993
8137 5690
9298 1238
9526 1445
7345 2337
3329 6426
8409 2504
8127 6359
3297 8889
3908 4701
10489 3755
9357 8350
4370 1223
5753 1205
4667 9927
9655 7094
1181 1388
5859 4600
4668 8881
8683 4619
766 7538
8810 6321
7186 7489
8527 8259
4394 3193
6137 267
4900 10220
2653 417
1142 318
1763 8409
7601 3113
8056 7291
1941 5292
6942 4322
9807 6549
2923 10456
678 2823
3749 6124
144 9667
4461 6751
2465 5952
6505 4125
1121 4837
1191 8893
5771 4247
5561 8812
3668 1170
760 3491
9064 3591
2292 2640
2342 8429
6818 2592
4754 2501
1455 9002
8137 10418
1249 4703
2538 9245
1197 4578
1223 7736
9355 7070
2320 997
6928 875
5880 4900
5831 10149
6469 7656
9518 6134
3979 7583
4873 9434
1334 10304
6552 10072
4422 7488
6257 810
4078 4102
10163 188
5051 6987
664 641
2053 8526
3794 2421
5281 1685
6503 8885
1550 997
308 2570
2547 8199
6007 1502
5357 414
6289 2849
3387 3821
3720 10307
5031 1231
1391 9237
8855 5831
6709 10435
5544 1093
1234 9286
6372 5487
6427 2342
6923 8148
8527 8189
2239 2154
5269 4530
3031 5291
4861 7920
6602 4125
691 1236
6898 8835
3630 7129
2301 4123
1205 5046
2276 172
1860 8139
8716 1053
1213 5988
4125 6278
7 1222
5824 6895
3851 8709
3154 6570
121 3280
1506 6699
8928 642
7657 7508
6656 5205
4070 10623
1179 6331
1076 8505
7144 9299
5355 6239
7508 9532
9018 10570
2300 10415
8353 4952
4553 8431
7281 7496
6823 7479
3208 6644
7289 8406
5805 7218
2206 8733
7811 4903
191 1790
9210 6359
7294 5276
8405 3315
5566 8426
10442 9760
3124 3138
5831 7735
4577 9397
200 405
2380 7506
3235 7045
6617 4234
1901 10221
8685 8512
8886 10221
6975 8368
8939 4903
4713 322
8140 1458
6764 5487
2640 6016
6016 6830
6489 3583
5951 1616
9177 10221
9926 5699
1070 3749
4851 5515
10124 7978
1223 7491
6232 2156
3767 10095
1215 7453
8845 4123
3372 4125
2060 5933
3331 9094
2137 4662
4782 9972
3600 8825
7154 5929
6318 2819
8139 1619
8810 1772
1610 4993
2319 10158
2874 1222
6139 3802
1800 4403
7421 6473
3020 7538
9927 2516
9546 8075
4859 680
5831 7136
5053 6215
5276 458
9655 2277
7339 1928
2510 1430
1222 406
1206 6199
7583 10181
7229 1735
1662 6294
2380 2467
2827 3680
5487 6705
7314 1190
954 8811
6548 5561
8819 3716
9650 4932
4133 1072
1171 7339
1172 7147
8823 2538
8489 3670
3851 3631
7886 1199
4067 1624
9690 852
10428 5334
1723 9120
1453 3630
7178 7157
912 4046
7748 1517
8939 7305
1192 4126
2898 402
10708 6490
8541 2775
4864 1089
308 414
9331 357
9222 6940
4067 7763
2266 4900
7090 8944
8827 7216
1197 4076
4866 8684
4293 3963
1624 2999
7294 8135
8988 7643
1235 9910
5259 3706
8591 6152
662 10074
7656 188
1235 6506
2177 365
7830 2010
1166 2775
2677 6289
6544 10630
8817 3431
8392 6938
3548 8655
4123 9645
4999 1054
8210 8825
8749 3873
6793 166
107 4130
1192 6137
5515 8514
2616 4510
1197 6567
2802 8641
10507 7329
5519 8249
10086 3214
185 2249
2264 6154
2284 1115
3043 6987
2335 4404
1209 1230
2127 61
1179 1616
2756 2961
10220 10162
1362 6199
3749 8454
7304 3907
1181 8189
6037 3092
8360 7588
6505 2576
1615 1194
5515 1579
6732 8006
3588 3327
1215 10724
1206 1562
7261 2320
2663 2802
8566 4881
324 3474
4860 6148
336 642
3433 5772
1230 1176
7090 4125
3592 1820
1202 3530
7486 6308
7903 6613
3124 4215
7712 8138
10353 3752
6247 2721
8128 3371
641 8380
8511 9729
10696 2331
10360 6092
641 9591
9018 3311
2609 5830
4347 5218
6016 7291
1463 4069
8709 6379
1773 4900
97 1225
8825 6017
2845 6007
6698 7497
6061 10239
1199 7212
6793 3158
156 3634
434 8516
4385 3193
8406 6686
8881 2357
8406 2663
2335 2873
10442 1901
5501 6036
1632 2812
4472 4640
904 7751
5429 1176
7367 1964
5561 6570
3205 7289
6357 2154
6450 3329
4534 7367
9588 1672
1882 2457
3441 7746
6773 2846
5752 7400
7831 3631
8861 8276
5499 8625
2257 1228
10315 773
336 3684
10409 748
7643 7247
1915 5312
9256 6897
3433 3954
3184 7623
150 9591
3055 2736
2847 3562
3786 8797
7724 6490
1123 9156
3527 4079
1915 1957
7294 4864
1226 8844
6674 2217
9698 2344
10362 8506
4381 3877
9020 8075
6400 3147
5986 8189
7486 2546
7090 2433
9659 1070
2319 7280
4264 6489
8368 4332
5825 1179
2571 8183
1512 6456
8093 1193
6166 1194
1215 1176
59 1236
836 9394
6108 728
6224 7188
2498 3765
4898 845
1430 4148
2594 9768
6154 1454
721 4905
1812 5500
8748 1915
10162 2654
3703 342
8139 8392
10624 7445
351 4933
156 5929
8810 6014
8056 3419
2258 1448
319 9299
2923 250
8177 4247
3151 7920
3907 7557
3178 4938
3179 1224
3185 8426
124 7657
4264 6392
41 356
10435 9547
1772 3491
325 5636
856 6119
1926 9815
8746 3754
308 5391
1223 336
8172 232
7974 2445
460 1880
7448 5929
8426 3507
9401 5981
8137 5397
4443 2019
7623 998
9753 836
365 5875
908 4076
5849 8193
7623 10141
6456 4183
478 1399
4156 8056
3539 6930
5423 3631
1426 10553
1227 10624
9149 9001
3374 4621
9299 1428
1192 1192
4861 9288
5722 2867
2705 2999
71 9546
5389 8829
7501 1225
8593 8881
10712 1229
10625 1219
7916 3072
5234 9766
7658 5025
8512 1219
10264 3432
2319 4127
8927 6226
5437 4021
7731 5544
7488 8592
2122 8514
1453 9820
320 1125
3667 5494
132 1787
9636 4070
7286 9063
3866 10683
1843 7587
1231 155
10016 4820
7506 5515
7328 887
1390 4214
5510 7670
4847 221
2534 2998
9321 1855
1259 6923
7428 8990
3036 10435
4142 10418
365 8785
2430 6148
7286 4360
325 8508
2728 325
6314 1209
3791 9298
3374 8044
6190 8406
5464 8751
2900 4861
7603 5770
8442 318
236 9285
7581 1505
2592 4981
2897 6539
9434 4289
4861 6489
8810 5484
6549 1219
7731 3963
6278 5504
1459 7501
4765 6059
1201 4552
8353 2596
4673 5752
674 8486
1181 724
10389 1653
1269 8691
1222 2342
3331 334
9567 3703
6713 928
7248 1179
2977 6589
5501 2760
232 1211
10389 5544
3240 6243
5885 8489
1171 2384
427 7489
2137 3665
7289 4681
7801 6314
1463 3597
7581 2593
1446 7337
3907 516
8056 3124
1200 642
3443 4070
2267 3851
4672 2050
8350 6490
6366 10317
641 8458
64 1176
3518 8890
1494 1221
2760 1199
4213 1858
5881 8385
1926 7134
8823 2495
10415 6734
2924 1616
1915 5929
1070 5216
6055 3966
8890 8129
4572 2804
5009 1238
324 3650
7849 2276
183 9021
7489 411
1221 4797
9299 6570
8610 1491
743 6366
2505 10335
8139 300
4289 8515
706 4076
406 3491
4298 6036
8147 4297
8432 2457
4702 4070
3089 9895
1234 579
3419 1849
10633 374
2640 8637
8855 4714
3422 5709
10051 1194
8825 6314
3360 4181
6140 3418
6616 4396
10594 1233
4786 1334
6539 1455
6446 2656
6264 7398
1229 3474
641 10257
5091 2253
1775 1756
8621 1071
9418 1111
7230 2280
8861 3908
1179 2571
1235 10201
3777 333
8140 458
5995 8994
8585 2739
10418 3244
4098 8288
6777 1179
5230 4900
7489 6882
7037 4121
9120 8855
9825 6781
5341 5602
9698 1175
4426 8169
6489 3439
7286 318
2714 682
3989 556
8238 1739
2110 3418
9934 8030
6456 3284
1719 3815
10189 2137
1915 1229
1198 4672
5385 10533
1874 1205
5180 5275
120 6656
4700 9951
9189 10197
2034 1978
587 10015
8201 1191
8986 7658
6016 3489
9697 3314
3534 4076
7077 10131
6372 5276
6340 293
1106 10048
1444 6696
7739 1236
6505 6264
1172 5566
8477 6488
9843 8855
3234 7336
1982 2710
2644 7914
8884 9605
4896 3630
3690 3507
4324 307
2899 7090
7065 9948
5093 7339
10636 9782
10708 5028
3595 8511
6253 3953
8842 7536
1100 6824
4667 9357
10162 9043
3501 4531
2802 10070
1544 9707
2539 10033
6638 4942
8407 8090
320 1117
8056 9042
5986 156
6784 4566
2279 4491
9636 7833
7065 4826
1013 5073
7218 5939
6830 3604
8713 5028
10570 6489
2622 4370
9660 467
4231 7129
5361 8823
5093 1813
1901 3438
4670 9915
982 9997
746 10717
8486 10304
8849 6542
9506 4527
7598 9909
821 4984
3736 2276
3970 3020
10462 4125
8189 2381
7919 4469
6490 6543
9401 315
4753 1447
61 3437
3749 1165
1181 10037
1641 8444
10435 9448
1937 7496
1457 1881
4125 5544
2077 183
6351 3749
6793 4861
5929 6963
7081 7292
1225 1240
4078 5831
9893 3151
6888 1384
4142 6829
7489 642
4734 1206
7656 6379
1179 9686
7169 6491
7539 8242
10015 9286
3903 2320
1230 308
2086 348
1790 3654
2569 2466
6491 3654
8002 3441
10409 2854
4827 6369
3387 1241
9175 50
79 7426
5365 6457
2972 5545
10456 9972
4679 7292
9927 8767
1199 8816
5052 7735
8684 5971
9546 1835
1519 5895
7449 5545
1772 9387
9972 3369
8637 9810
7028 3329
7253 10332
7353 4076
5355 3242
7289 3282
490 6789
5427 7770
3655 527
9398 964
6092 1175
1181 4175
7286 9450
7289 1223
7440 2622
8056 322
1237 9209
521 9042
1219 5233
10484 996
3989 2053
2266 8534
7294 8488
183 1531
8768 7292
2592 8252
1172 8602
1535 1143
5930 7229
6660 7792
8368 1041
1491 9948
10125 1610
4860 7148
3747 8855
5768 6504
5515 5234
1224 7278
1849 1002
3430 1943
8409 5881
9927 6286
4699 7353
1844 7701
5306 315
1231 7389
4781 6414
5881 7408
2695 1194
8242 2494
6368 1719
1558 9021
4608 7652
179 8733
2802 1350
7292 8379
10426 5460
2319 4767
1798 1369
2332 3987
2150 928
307 10435
135 5880
4018 3138
8506 9527
3154 9636
5162 4924
5281 3838
1228 3956
638 661
8189 5157
3205 347
8178 5514
6369 7368
10166 2572
3916 6952
4850 7247
954 6647
2280 13
6570 7533
1172 2655
3906 3876
9286 7744
6154 8577
2700 10221
6829 426
619 4126
6037 1153
2925 7587
3477 1197
51 7291
8502 5154
9546 4008
682 7707
9815 6008
6066 9433
1202 6154
1565 3894
1234 8120
6148 2224
1453 1228
2857 3242
9215 6203
6008 1191
3337 3269
5249 314
4932 4654
6763 9120
8486 1114
3387 3263
6745 3576
1224 7904
9556 9657
9531 257
6940 4278
1225 6562
3091 6845
7292 2493
1543 8225
8137 3738
9673 9870
9175 6793
4230 2158
9209 2890
8709 7737
1226 638
7843 7344
71 1282
1233 6923
1874 253
4776 6119
8056 3606
5362 6743
4388 599
2550 4861
2131 909
8826 10415
1774 10725
3189 4572
3394 3349
1233 7593
5208 7089
6366 4360
5545 7501
4156 10299
1238 293
8823 9219
7289 3573
1185 10352
1572 325
8823 8855
9223 7581
618 9192
188 9655
2091 8835
7736 10544
2207 666
9433 4125
6570 1732
3956 6361
8426 7920
9321 931
5562 8620
10149 3042
7585 5524
10449 927
6793 1772
1227 1205
6406 852
5514 1453
6007 1176
8886 5180
2930 3081
8101 6137
8845 5545
1234 1629
2292 320
1736 2846
2836 5928
2266 7286
2018 8545
1501 8802
9048 6372
186 9873
3205 6360
3491 6154
10399 1179
8392 6542
3628 3481
97 2155
6979 8991
1721 2276
10485 7746
2433 2152
2467 2064
6620 1615
10409 1632
121 10201
6461 5831
7920 8608
3491 8610
7209 9224
6071 1192
7753 4434
5904 4571
4157 8826
3123 3331
10333 2846
4299 7293
2536 605
1006 325
1224 7746
2131 1240
2342 6289
2298 3749
8082 8134
7291 8486
1229 8701
8887 9128
8097 6007
4235 10517
3209 4657
3630 320
5419 4567
5545 8132
3844 7230
1202 8048
183 6639
7488 5351
1903 7746
10015 8835
5255 3150
6739 472
6570 1405
4057 8321
7504 10087
7496 4915
10553 8516
322 1172
365 3243
7206 2107
2550 253
1181 7488
5377 7919
6314 9317
2276 8412
3816 2319
9992 6487
9532 1170
4938 4231
159 7292
9042 8709
2882 8845
8861 4546
5965 5839
6529 3090
1572 10418
2630 2640
4940 8350
2267 5870
2408 9526
1253 8434
10198 1179
325 3782
8817 1226
2177 6152
2310 5929
8056 9014
1192 8056
1221 2517
8816 5868
3669 4194
5735 2640
3441 6289
280 7292
928 8409
4278 1226
314 4656
2592 5953
1739 7490
6923 3273
2648 5515
8426 8733
3785 2429
5276 7134
7609 5498
17 5357
7458 7586
9211 5318
7754 6226
4247 1272
5566 6112
1802 7919
5012 6007
5569 3332
8308 4952
9678 8517
1197 1116
4271 8709
4776 6359
789 3019
1241 2457
308 7368
3028 5010
8796 399
1973 5024
223 1206
4528 8431
4098 7916
3019 2730
5548 1884
7020 4136
4078 2631
357 41
7225 10163
8577 9215
9782 1200
10318 8829
314 1445
7883 9052
2152 1453
6702 8138
1219 2849
5929 3666
7750 5897
6208 3591
2336 5009
3508 2837
1215 348
6831 346
8890 120
4332 1749
8471 449
8189 3704
8941 4210
8826 2229
4070 3124
1191 5545
4161 3576
10553 6505
7660 7779
2533 1202
8825 4533
5176 2550
1292 2756
3507 874
8486 10712
2592 8461
2153 994
7006 1675
10479 8823
9759 7486
4634 7735
3684 2152
4248 600
3120 1491
134 10191
1172 3595
2724 5515
2322 478
8136 5767
1234 9910
3467 9579
6905 255
4125 811
1171 1498
5859 1269
2178 9299
4408 10162
5929 2828
8128 244
959 6016
8508 2663
3583 5005
619 1176
5236 10494
2478 7291
5712 5515
10209 7517
7401 3778
260 954
4765 5050
10655 8134
8447 3578
5683 10220
3738 2903
907 960
8522 2538
322 4536
5607 8690
3905 2467
9910 8508
1234 8075
2730 5024
5292 2178
4625 9528
2538 4077
8056 1226
6371 8527
6727 845
3697 325
8823 6145
6490 10377
1491 1772
1179 405
337 4069
188 5091
5559 8824
5986 6603
5517 8776
3193 1202
1228 9448
6689 336
8368 10043
927 3261
9700 4289
5830 1269
1205 2592
4297 8718
9551 10409
7508 5231
8486 2320
719 334
10011 7371
4345 6900
8991 10419
366 8827
5341 4250
417 9062
2240 4070
1517 6289
1172 6504
6369 782
2081 6273
843 6277
10717 8610
3138 2538
7919 6234
3737 3124
6469 5229
1786 7627
1194 893
8928 6314
8448 1237
8551 5363
6351 3615
1440 4326
7623 3263
5307 6286
1233 10281
6784 1612
4216 9988
4064 5341
2252 1237
1181 7858
10220 6225
10418 3600
9193 4897
10555 6100
1691 9299
6274 4952
2537 4942
6505 8143
4128 103
5928 2846
1199 8350
1071 3489
6239 6842
2551 7768
965 1876
9579 4332
8810 3544
3336 3538
4295 7559
7663 1599
2804 7489
9530 10245
7656 1172
9846 5929
301 1209
9226 4064
650 317
2279 1259
3375 8496
1094 6782
1537 5515
7230 991
347 2253
874 4070
1199 6036
398 8551
7468 6154
1228 7828
5515 1199
1914 5986
8486 79
9120 3023
9395 5034
1132 661
1176 10615
6620 4540
8877 7055
7978 10265
188 6528
253 7501
1175 1219
1505 6168
1757 1231
4372 8324
7251 1430
9043 3911
1798 5281
3489 3496
5563 1241
6950 9002
4128 8486
6175 6152
3185 7441
10055 6119
4026 10696
7686 2946
2064 9877
1915 1798
310 9212
10435 5081
5010 1206
9175 8486
6014 2206
2342 7574
8293 1909
6347 5690
10685 6119
7486 3982
5073 6589
4931 971
8716 7834
8843 1176
8823 3772
4978 6489
1191 134
6815 4498
6953 9647
4567 3254
6503 1378
2137 8978
8427 6145
10357 4183
2215 8075
4332 5868
9908 4078
5852 10162
335 2849
7318 10368
8950 2404
2033 2703
41 1383
4125 2920
3623 3396
1194 6369
10164 268
1236 8409
7278 10570
1910 4580
232 3507
6360 7611
6410 1171
9127 3435
8409 10092
4843 8631
7686 8517
3599 6714
4736 2156
3715 233
7610 1772
3532 9395
686 2127
9091 4399
8496 7218
6016 1237
5390 8319
6277 3716
5563 7154
4776 7656
2430 5437
8506 318
1199 314
8406 2812
3778 642
1491 1206
3755 1144
8002 1505
2433 7735
7688 5544
9579 9526
3256 1426
7636 2607
173 8351
3204 7677
6360 9224
1621 6035
2334 5831
8075 8056
1890 4716
2412 9375
10362 5276
5939 10463
14 1445
5566 8478
4148 6702
6871 120
8426 5512
320 1237
1787 2261
1226 3396
1091 2082
4572 3387
1237 4077
6525 1202
2356 5460
8926 6835
3751 7294
3158 3703
4837 5831
4686 1814
6489 5566
6007 3703
1192 7660
4763 4123
6513 3461
2331 6105
8515 3044
2653 8894
9287 2273
7129 5027
3688 7286
1478 4883
3755 8544
5514 2640
3908 307
2572 8056
3863 8132
8426 4018
9326 1168
4696 7588
2240 5505
822 4882
1172 5368
406 5929
346 2053
1035 4861
7685 8242
2221 5955
8289 1228
3765 7065
2648 6152
7540 6209
10119 5110
3908 3953
8542 77
728 1176
5396 8857
1854 3566
1198 5929
7371 6712
8261 2894
1790 4124
5536 105
9040 314
9298 8522
9506 5411
4333 10698
3703 8826
6148 9536
325 488
5400 6037
9701 6508
7748 1442
5972 6359
3072 5544
5951 3269
8823 3437
6801 1901
8709 3383
5929 8473
1175 8810
6975 6340
5567 7496
5062 308
2571 1455
1179 6504
1773 7581
3911 10716
10359 2802
2120 7294
2647 2889
5304 5874
2537 7055
2653 3576
9190 9283
7157 595
2545 9972
8709 9042
8512 8409
3621 9464
3138 253
2863 5281
1222 4696
8867 9299
1171 5976
7569 7336
641 7289
3854 1314
3622 6016
10364 3417
1108 6491
5091 7055
1023 892
5006 2999
5921 5207
10438 9999
8637 3619
9227 322
4169 10306
7292 7763
5775 999
8820 1773
8116 10182
1557 3261
5228 5396
3193 9972
5502 3164
156 852
3414 6714
5918 7129
1735 9662
1572 5178
5515 1222
293 1914
5515 1561
8923 1200
1553 2298
8823 6423
3280 5251
4781 4215
10578 1191
4458 1179
9621 6209
5010 1175
4215 5341
9200 5281
7768 8514
7218 1849
2232 5764
4232 5009
2804 3538
10435 1624
2252 245
2240 1640
2178 4938
1455 7293
619 6656
2269 4123
6343 3310
2851 4877
2428 2158
8056 1176
1668 8620
10670 2430
619 4905
10623 8817
3280 1849
2588 1143
6940 1206
3231 1854
2279 3549
4420 5394
5028 8184
2323 2845
7286 66
2030 7506
1954 1334
8857 8350
289 1632
6168 3740
1559 251
7229 6090
4213 3154
9913 9118
10435 3205
87 8409
1223 3845
6689 6891
8129 5201
8056 2815
1181 290
9485 7569
3930 8709
2573 2430
306 1403
6611 8860
8881 8953
7830 5566
1241 87
1240 1240
2804 8864
5515 7215
8825 4567
8515 5515
8290 10426
4127 3374
713 6503
2383 4667
1773 2035
3414 3600
1209 6529
1235 10696
9731 1179
7920 1228
4280 660
8321 79
3631 8350
1231 8321
1196 10553
6154 6253
6923 3190
4617 9358
458 8426
8056 5859
6137 1231
7291 4079
9532 3205
3124 2299
782 5850
7055 9532
5514 4826
5514 8940
4231 4898
4069 3904
3703 3044
1233 2756
4621 6278
8491 5566
3844 2267
2035 3770
5281 9014
4633 2305
9236 7241
1905 6268
8812 3489
9972 8551
1205 9058
3092 8813
3396 3877
9395 2467
3361 845
2835 4070
1238 371
1834 253
1413 2964
9463 660
6608 8690
8923 7508
8991 1311
2802 1443
7229 1915
5700 5242
1019 5276
315 3583
7336 8139
6137 10207
10149 3588
6154 8551
6570 3597
8291 5739
1181 641
9639 9304
284 322
3655 9569
8939 2265
926 3434
1615 2457
2112 4331
7044 1879
5880 10631
5850 708
9422 6268
3091 6807
3778 9972
6456 3509
674 3655
7643 7294
927 1222
5544 7920
6489 315
5929 3374
7491 7631
6782 7989
1880 1898
2827 2178
6037 7339
1221 10328
8368 4890
8699 8739
9899 2764
2457 1309
1799 6446
10147 1196
5885 176
5708 7259
6450 6491
7804 881
8138 2647
3296 9923
8506 10249
3151 2276
8000 5460
8512 10524
6988 1926
2895 3204
6284 6007
929 10450
1870 519
1820 348
9897 3262
2802 1111
4423 3583
6869 9579
9647 1179
7597 8409
1874 694
1786 6749
41 5974
6360 1181
6717 9290
8825 5545
8448 3684
8515 8905
10544 1525
1222 7973
1813 10148
4533 4021
9853 10456
10221 6401
310 2622
6323 1395
9113 144
3134 9120
8514 8412
4914 6891
8466 6946
5233 8410
2648 1202
971 507
8252 5928
4077 8139
1235 1222
7291 334
5533 7831
1156 7992
1221 1222
7289 8590
8671 8491
9192 6542
4640 7339
3205 5566
9473 7352
5281 7352
6548 8406
4861 1227
3576 945
9127 6104
472 6154
10704 9434
4675 852
1202 10657
931 8928
7658 1197
8140 356
666 1176
4128 3786
253 1053
5391 7581
5830 9321
491 1786
7522 2279
6891 8516
1910 1205
368 2776
1175 1814
3715 867
3072 1615
10623 9820
7897 648
9574 5859
9511 4766
324 4571
641 2924
2512 1653
1939 10717
1192 8426
6016 8514
6361 874
5460 8544
8684 7129
777 1572
8858 3778
2299 8189
8129 10303
4644 8709
702 2380
9895 6148
9974 2127
2336 1798
8239 6803
7315 1206
3156 4231
9138 2260
1234 7804
3576 3134
8486 6490
6789 1234
2648 6242
5562 7253
664 2332
7811 8075
10389 3156
3090 3490
8135 6989
5515 3777
4449 1219
2758 8893
324 8308
1200 2324
856 6372
1485 10162
1064 1408
8733 3777
1227 3894
1663 5981
2882 7601
7915 3705
9532 77
5859 7744
1231 7501
5824 7328
1772 7496
9636 657
1202 5276
8483 618
1241 3329
5486 9698
7603 10625
5385 2152
7947 77
3777 8393
2276 9320
10717 2688
638 8886
6746 7178
1442 8528
683 8138
5031 8486
1209 8362
7294 2575
7623 1196
8590 3297
7481 1228
5636 3441
7919 1728
9404 8266
7656 2840
6360 4966
8683 1494
1228 4711
1219 9559
3703 10135
3532 3246
5545 2802
3193 3282
527 8120
5010 6519
1241 8691
9782 5398
5446 6956
7286 9924
3430 276
3619 2342
2410 2150
1901 3880
4567 3467
1229 3070
5599 8857
3685 6150
7055 7982
3027 6789
5234 8506
3766 7444
7658 3329
9309 4337
2106 10280
4702 1171
6152 153
10277 10534
2640 6601
3123 10266
5189 8239
5105 10220
6219 6891
3206 5437
1557 10012
2542 6360
2895 3242
1229 1113
1670 8184
1200 5436
5529 3631
2457 675
10169 7218
7291 6657
3782 156
7529 5545
4826 3441
8620 908
6463 2704
3765 7518
3777 4129
3877 8138
2517 9345
5031 6037
324 4439
5636 10318
2730 5929
5497 4633
5946 7169
8860 8075
3031 1491
6521 6366
5281 10097
2010 1179
3151 1258
3703 1957
6491 6372
5389 6426
8496 4504
7336 7735
8189 568
5751 2592
8300 1145
4571 5586
8849 4124
1517 8247
1205 6036
8279 4859
642 7715
8409 2574
641 585
5306 3908
2276 1064
2815 3213
7368 5073
2647 1234
21 6007
2568 1222
2571 6286
2776 8709
315 8849
1733 496
7658 1172
7247 2592
8535 1849
7277 1200
5831 1926
4680 8185
1224 3230
1849 9955
9304 9227
2924 5025
9120 8445
6777 2640
6507 8392
1528 7601
7089 9017
5813 6558
8312 7405
8793 1181
5894 7294
1231 6512
8486 3387
4765 9210
9866 6007
6702 5500
329 8092
9972 2156
6361 5328
4820 8116
2543 3544
414 3234
5566 8088
6274 7864
3519 1505
7501 9838
1144 8190
7797 10087
3121 9698
5390 3507
1481 2775
8138 23
1910 3509
9974 3205
6504 10574
1612 8427
4121 8827
8759 2276
10629 7919
7809 5466
7955 7533
2566 8891
6145 9416
1615 8361
8117 1239
10333 5831
10682 10699
10389 7895
9591 7491
4950 8854
7643 9012
2822 9058
7455 5078
4230 3193
10357 2827
1910 1205
1181 5951
2137 7743
8829 3301
2260 1222
3595 8528
1096 7533
9382 7196
4214 1191
9810 5259
6443 8515
5597 1651
434 1419
1778 7636
348 10623
318 1226
10303 6987
1517 4173
8587 4125
4379 1430
3597 6430
10717 21
9871 10207
8232 5297
8749 9151
6542 3156
1206 10181
1455 8518
8289 1224
7293 6145
8137 1113
10415 5125
8512 8242
6368 4657
8239 2297
1615 9579
638 7504
5218 8238
6491 10541
9843 2711
8861 2899
10097 3438
6793 7017
1197 1967
7291 10428
982 9797
10426 4735
6288 9190
1721 871
3815 6678
1241 6007
8855 600
1197 4760
937 3023
4370 1108
2206 6617
472 7292
1241 10362
1209 3193
3544 7700
6286 1820
1227 237
1455 9043
2305 9519
9098 2057
7261 4241
9520 3418
7241 2691
6427 8406
6135 4835
5573 6945
1164 1191
6061 8078
7795 3448
934 7336
3507 9716
722 326
3714 4567
318 6728
7623 5545
2276 6620
9245 1426
3091 2123
1231 2221
8843 7750
9851 3826
4332 7439
6891 8449
1447 9697
1228 6038
10456 1172
2356 3118
3908 8821
3280 6384
7731 8516
1171 4459
3301 1179
8321 8506
1491 632
2346 1659
3382 308
3595 4546
927 342
8147 8797
474 10428
2268 6016
7423 3138
4456 4036
5989 1921
3134 9517
7592 7722
5878 6487
4851 4964
6369 6623
4078 4898
9120 2457
5019 8189
7264 2573
7862 10649
8516 2640
3555 4922
4271 2319
8544 8238
6392 5562
3335 6875
7293 7445
6168 9433
4451 2759
6057 4330
490 6491
5544 869
7596 3654
7294 1229
7920 1172
10429 1197
2018 357
10335 1225
1491 9848
6657 10551
2017 7508
3396 8822
2131 8882
9002 6016
7895 8683
2493 9388
5939 2934
5929 2512
9036 2802
8846 7259
6208 6553
4193 1175
1219 5010
8528 5341
9926 4714
2154 8020
10654 9299
3045 1200
5566 5563
1849 2320
2923 7623
8496 1222
7431 3630
4861 10328
9532 10415
8426 10045
8544 2886
6884 478
1205 8749
317 7250
5865 4988
3385 6934
6272 8857
9868 1202
9704 8609
5904 7105
3090 4234
6325 7557
1198 1226
8440 3588
5487 1378
8825 4277
1430 5637
7773 7743
1922 7569
5019 3234
5515 2774
722 6354
5319 2581
1926 132
1176 7292
1184 8427
8056 4662
9547 10197
7486 303
4130 3301
8426 315
2337 999
9418 7336
9091 3298
8426 9876
9151 1155
6463 4331
8690 1191
9204 9418
4905 1214
2920 748
9196 6449
8691 748
760 9043
9658 1238
3987 3279
4860 9910
4531 1202
7291 7951
1209 134
6164 7250
9192 1910
3147 8138
1075 5948
1234 5929
6255 1656
2800 910
1226 591
1155 8691
1375 7920
4155 2730
1874 10569
4619 925
2157 8201
184 8056
9021 7286
4861 7088
5545 5885
10422 335
8849 10362
1063 4125
5545 3917
4903 1240
1828 7211
1453 8876
7746 8835
1404 7720
6168 5456
8406 725
3496 8030
8098 1447
478 1176
8242 79
7286 6007
7471 7293
6234 3533
9395 5073
1227 2287
8825 1339
7281 3433
7496 366
5462 6489
183 3418
499 1080
5147 8148
1382 10147
8406 4079
7129 326
10409 2433
5947 2663
7412 7293
9299 2466
1599 1881
2368 3369
6962 4026
7619 8201
3309 1351
6242 2812
7831 5276
1893 3866
3243 748
3191 10447
6783 6054
3788 8562
5561 4763
3182 7159
8075 2645
5002 2433
8767 1225
1454 8031
6549 6987
1181 5714
1631 2269
3838 6485
5939 1028
237 8816
1236 9782
6145 3151
6143 9450
10408 2676
6934 5459
8305 846
86 8480
9190 1176
3156 7286
9299 318
3136 1205
268 10435
1785 1176
8625 1739
1375 5434
6723 6572
7496 4938
2804 2827
2488 4380
172 1147
4125 8517
2355 9954
6007 8825
1462 622
6134 7489
1653 417
6047 3544
638 1797
1849 6491
5276 2827
428 1491
5844 7210
9397 156
6746 3556
7737 3260
1094 1348
7627 3630
9210 1431
7489 7129
6343 8829
8427 1799
8075 7783
332 4897
4248 2108
10306 7230
8282 10064
9401 7192
3090 3012
34 8388
6360 7278
3599 1202
5768 3138
1231 3955
1200 2936
5857 2804
10507 8611
1234 5787
1798 5319
845 3243
7402 9450
3705 6783
2053 7246
1144 1491
2241 7259
3117 3495
4069 3704
1227 2804
7339 5271
7565 8001
1215 7483
1156 8528
4861 4125
3193 8374
5515 8075
3655 10544
10160 164
7353 4235
10428 156
5598 6490
5515 1849
834 315
5398 5752
1543 239
782 5710
1175 4129
8089 6937
10132 2170
8075 9874
8749 9526
8544 9852
4070 941
4370 3282
8409 7315
8861 1179
5831 5710
8989 8137
361 6151
6361 7193
7565 1677
4900 2267
1238 1455
4067 2328
4903 325
4578 3434
273 5562
5929 7362
9 1426
7292 9002
6692 4703
1756 8113
1065 836
3564 1172
1196 8021
1153 1787
4214 8321
7239 9395
6219 8831
5329 79
5929 7643
4647 10717
1517 7603
9526 6169
5013 2334
5857 1197
3165 320
5929 8368
7791 4887
4898 6789
7920 1282
638 8238
3690 7421
10668 8350
9222 6953
8129 1384
7581 9229
6057 1197
155 6542
1773 4630
2508 8990
8406 7758
3205 1970
7246 591
8826 1762
1223 9804
7184 10281
7361 830
4578 9521
8886 4567
10450 575
1225 10635
10043 1846
10519 4241
2592 10570
889 5281
914 1624
9912 7130
3588 6379
7075 1179
8427 253
5276 8512
930 1219
1228 6135
2537 457
2533 637
5081 5737
8352 7543
6906 5986
10547 5330
8837 5176
5545 7533
7709 3991
2537 4860
1787 9846
1234 5947
2395 3576
5566 324
1198 8835
5200 7488
5093 2335
1491 9972
2533 6657
10435 8035
8515 5413
1228 1226
7215 4702
1231 2802
5929 4861
6145 8849
6444 8126
1825 268
10197 4702
6150 8074
4657 6504
6594 6542
2428 7643
2645 6031
4675 9044
1209 4898
4127 318
430 6214
10378 1225
2628 6443
3414 9913
10162 1238
2758 1219
7603 1225
6529 2053
8796 4434
6448 3072
4213 3375
7862 2265
7489 60
5768 6137
2050 9554
2047 4099
5785 7469
931 5271
641 1099
5929 178
1222 3149
2598 7819
2439 7301
2430 8174
1053 4161
6923 3262
3124 1161
8406 2645
3209 342
9763 1910
7689 1915
7580 8115
3439 1205
3786 6359
9597 1901
9537 134
9519 6276
359 652
8544 1221
10209 860
8632 1892
1454 6783
1562 3653
2155 3517
7169 155
7292 5008
5703 7603
6923 7263
3009 1231
4213 7897
139 10570
8426 5534
6135 3848
1206 7065
7032 1491
4738 1926
2241 7055
4183 8353
2663 8991
4067 3348
8390 7766
7916 5968
9807 5812
1191 8830
1209 1921
1215 5514
6154 2517
6542 9900
2537 6403
7831 466
6007 9423
10105 1082
8835 2640
1427 7488
6154 5010
6988 1231
4070 3730
188 6135
9781 8846
1733 2889
7707 7557
1175 2815
978 2259
8183 2870
9064 3414
8260 5425
2647 970
297 9053
9120 3439
5218 2653
8811 5242
3823 2715
7508 8835
3269 7656
8128 5234
7019 5736
10435 5515
1221 8239
2889 1191
5997 4335
6369 10162
893 9039
8738 1918
10009 8709
5185 726
1903 4461
1176 3595
7920 2822
1915 561
3417 9388
8843 1491
8486 1491
8262 4164
1229 9618
3748 2700
4459 584
3355 8890
7689 1922
6018 1170
1773 9221
5037 6923
1908 1750
1421 3866
4898 1901
8454 9287
1427 1241
10438 5459
1219 6209
8506 3981
8183 5514
7250 8406
6340 4521
3717 322
8826 4076
7504 6756
2271 6570
2756 7580
5515 2756
322 9536
6507 71
6427 1491
10040 2507
7205 170
3851 8528
10074 6664
6643 1624
3754 3607
4836 8587
5106 9395
760 4297
2320 8931
2361 1082
1206 9046
1226 2653
7806 9363
8709 5198
8128 1037
6001 1071
5351 348
6137 8823
1108 6923
7421 9263
2147 4070
3165 322
2080 7294
8890 9435
4689 1378
6589 748
7491 7103
8352 8542
7525 661
8426 3333
8432 9002
325 10352
1901 8368
8844 5196
7129 3608
2430 4878
930 1555
5776 7743
1224 2517
7580 365
1165 600
7083 789
5986 7803
144 5281
6918 5187
1081 325
3280 4218
2640 3774
3023 9416
9816 2592
1215 6239
7763 7329
10428 8140
4130 8923
1271 10023
8866 3023
6854 6148
9579 5544
7980 6232
5027 1156
10435 71
4860 1144
3785 5859
1197 8252
8751 6702
6219 9213
1735 3788
10332 6525
6154 6228
7623 2120
7631 5710
1491 8406
6656 8377
3576 1788
3485 7743
5293 2592
9517 6145
1099 2909
7286 6824
6714 2026
7543 5986
1226 1223
5459 4918
5562 8871
1612 6075
4546 10660
7766 10428
8432 5028
2010 1176
8350 2306
2296 1846
1563 8823
1506 6390
3362 10453
7807 9923
8621 733
1144 95
9236 2501
5126 9900
9398 6148
1799 8016
2156 2424
3371 2734
6289 2537
8140 5460
3777 7352
5515 3489
7247 10485
1383 2860
1202 10162
8791 2881
3385 2260
3075 555
348 3474
4657 5830
2815 7033
8844 7286
6372 2984
1229 5446
8139 4264
5581 1172
5341 5396
4018 2347
4157 9621
8285 7044
7488 5515
7218 10486
3906 983
5420 1179
1926 9520
8486 4943
3374 1179
1175 6793
6037 746
7456 3778
1334 97
4459 5986
231 1739
5034 1256
928 3228
4826 1463
1911 3597
5930 10148
8820 812
1175 7089
6145 8818
4476 3335
5438 2137
5566 1055
8886 5401
1915 8075
7304 1608
7491 5736
1849 1081
8035 6549
6137 8879
9432 6758
342 631
9851 6137
185 10280
9520 3583
5481 6686
10142 9647
3240 300
4494 4645
2465 10712
7018 9901
8754 8542
2593 7147
641 8409
7686 9287
7971 7996
748 8516
8483 9400
1926 3666
6057 5824
1787 4214
9028 3765
2122 8849
8812 2865
4070 8552
8189 936
7129 1974
8409 7368
7831 322
5073 5487
5291 10027
8883 8054
121 330
9297 4127
5990 3156
1175 8409
315 447
4617 1179
787 7658
3687 8810
4922 1172
1219 1761
9621 7743
1403 9585
9322 293
2276 3930
1905 10435
2457 3156
2140 5533
1477 2152
9636 1095
1181 8488
3090 4018
8923 6491
2276 1351
755 2549
5091 6219
315 7750
2053 753
8827 4433
9316 10404
8915 1231
3630 8410
8409 6766
3092 7707
7992 3519
3046 6724
8252 3544
1225 3204
6278 7292
5920 5389
8496 2799
5745 7169
1624 1179
9676 5544
6700 5506
2164 3090
3364 3326
5769 1502
9286 2319
16 954
3417 1235
6461 1849
4567 4328
7038 9532
6579 5473
10318 6088
1145 4617
8390 7860
5831 10587
1555 9211
86 6209
3906 998
8914 8287
253 9557
3167 3346
6838 5859
6016 7750
4067 9571
8528 5437
9517 10416
6307 1206
3429 1260
9878 8928
3704 1000
9670 5276
5831 3704
5047 9055
8820 6657
8573 9024
79 7291
6922 5562
5429 2301
10631 8844
4952 8796
5514 10303
3838 4067
6658 8382
1225 6366
8835 2572
3593 1184
3123 3208
8183 21
8733 7421
8551 1235
970 2538
1117 742
1313 9873
7292 317
5895 9193
1147 843
8855 1235
3871 4434
6793 1223
9515 10333
8886 1334
2430 9517
7743 2812
3655 2059
6489 1827
524 731
462 568
2568 788
4067 4702
6658 9511
3269 342
6696 10469
1376 121
334 7504
4924 3781
6354 3597
8305 726
4964 835
8178 1179
7293 2416
8185 4922
8892 2827
253 902
2822 10149
8892 56
9435 1233
1175 6219
1982 7656
5831 9645
6239 7583
8056 5033
247 4078
8831 5240
1224 1238
6940 9950
843 4076
5806 928
7522 4036
2056 8820
1200 7129
5546 4289
3749 3219
9518 2013
3398 3570
3147 9320
9683 8363
8826 2865
7743 10435
3058 2029
3399 10553
7055 5093
7187 4860
2853 2853
3583 10194
1359 6898
5956 10009
4776 1209
5831 5318
661 8577
7636 1199
6314 6168
204 8621
1787 10054
2332 9115
7635 4396
9357 1363
2867 4215
3280 3468
9062 1921
9698 8829
1406 325
1464 8445
5012 748
1229 9883
5054 2457
5093 1206
1199 4797
8991 6040
2332 3654
7488 4305
6852 9397
4129 8817
4140 1172
2276 2221
2360 2053
8886 7803
3554 9401
3780 954
7623 2888
342 8854
6154 6219
8448 4297
3749 5544
308 9362
5073 1231
6209 8526
8277 3611
3163 4552
6489 6135
3090 1319
3684 8075
7735 10447
1142 8691
879 7736
9223 1922
4900 5768
6490 2538
2963 7488
1537 10518
6351 9653
7025 6784
5898 6829
3505 3310
10499 250
2954 7920
642 4125
10626 8891
6008 3204
5930 8958
10232 5859
6461 3193
8508 2031
9697 8127
8022 3839
1219 6322
4022 1843
6923 8606
10150 8528
1192 984
8138 10485
8096 1231
7286 9085
2478 3663
8426 293
1202 5986
1240 5870
1058 3293
10716 7755
10624 687
5224 2101
825 3439
10570 4078
6135 2640
8621 7229
4861 3397
405 1194
3704 4763
8113 8189
1240 8261
3705 1215
1198 2878
1239 2771
638 1229
5012 6122
4070 8129
8169 3521
8720 2033
6160 10254
9304 5473
991 7641
6016 10313
5335 8056
7075 1191
7212 7293
10126 9714
6044 1227
6739 6289
5389 2466
10651 4819
6159 3620
3922 5142
2151 9820
9972 6532
2908 1224
390 10074
4332 3261
127 8587
8129 6369
6011 2221
8625 9287
8426 1851
1949 6372
1176 2534
9297 3263
10312 6443
7753 8824
4781 3491
8514 4076
3193 3134
3447 2815
8857 3850
2592 6278
4376 2273
1515 638
2206 1814
8544 10480
6286 2827
4272 600
10626 478
7055 2539
2267 7188
3991 79
4357 2154
10544 8734
10626 4230
2976 3911
347 1486
6491 253
7241 10219
8451 7796
10220 3245
2594 3631
10630 6506
1427 6945
5540 335
1176 10587
2688 718
10544 3298
2265 4640
4415 997
9972 322
50 8857
8683 6802
8514 8136
7980 1849
9014 4075
4999 7942
8551 8035
6268 2713
4869 834
9320 2158
6145 3154
2063 7658
302 156
8491 8692
5306 3452
8820 10415
9348 8426
3240 2534
9034 1864
10203 9963
6228 6767
5281 9698
8514 134
3387 8169
6139 3387
6814 6676
3987 1240
8280 1175
8551 1234
6769 5986
8691 4214
348 8517
1772 864
3154 4705
6148 3090
3249 7854
8185 2430
7540 1241
1233 3571
1095 6023
6225 9923
3583 6366
7862 7635
6145 9676
8610 7750
7623 1171
9621 5673
4889 5566
4954 3190
782 7886
4571 79
6435 4622
4213 7581
2020 5437
7026 5515
5190 223
6504 280
1172 6444
7623 6589
9463 596
7716 6567
8426 1221
1229 4294
3778 156
4380 2543
5859 6620
3737 8891
3808 1986
7811 7496
6525 10240
5338 9532
2708 1221
6834 4956
1426 5504
10332 253
303 594
6139 1206
5880 2010
7862 5560
3090 2802
324 3233
2575 5276
7421 4504
8759 1200
1209 7259
2300 4903
2640 4654
4404 5515
1926 7543
10047 9779
7916 652
315 9503
6007 1237
8849 4129
1215 3597
7336 9014
7083 8861
4152 6360
6441 7283
2206 10449
7352 1930
5093 1171
3539 7294
8426 4249
28 6686
3125 5831
9701 6773
8825 7716
5555 7286
8733 9286
7371 8846
9826 2847
1224 3438
6152 7710
5544 4898
4444 8518
8759 302
8285 10085
2228 9829
8834 7645
5561 9002
1787 3768
8861 7223
8117 6168
1572 1231
4297 2122
1774 79
1192 3090
2822 3572
9401 10711
7971 1179
2733 10435
3018 8544
3136 3924
6958 6435
4626 5830
2326 3190
5221 8189
4032 1181
8392 3134
2433 7569
3204 8116
1498 4093
1219 9690
8563 6145
3164 8591
2935 7496
10624 8928
9571 4126
2857 1915
1892 321
9702 3911
6898 2804
6913 4544
4322 5292
4897 449
4641 5510
7444 3595
8406 4905
9190 9519
7367 7583
5389 10303
2155 8052
1712 1227
97 4903
5043 8426
6427 1175
4107 445
10315 1053
2319 6838
8231 10009
1836 6038
2815 4418
9108 8486
1234 1872
6973 5929
9908 3087
7486 5218
5888 7789
5218 6783
23 6782
9828 641
9916 115
6575 127
5218 4047
320 10162
3419 7803
322 760
2761 3490
8350 2825
9698 472
5545 9375
901 9900
7292 5437
6286 6570
7020 3908
4119 3788
5234 9505
9134 6044
3898 3452
6885 8075
10532 5091
1237 8454
3491 8506
2663 16
296 2126
5393 4841
4183 9434
2360 1010
9685 3993
6136 243
473 7293
4076 6392
5135 2496
2852 5973
1022 1199
1811 10243
3409 6154
2251 6490
4127 8831
2179 2252
6056 405
781 9063
1416 7520
7292 1970
9185 6876
8189 7736
3273 660
8075 52
4233 1205
914 914
6366 1192
2550 2127
8829 8447
1951 7018
8232 1194
197 1206
3544 6549
8773 8056
7919 8819
1181 928
8823 8854
8991 46
4860 8592
9321 348
9064 9848
5885 3528
4432 2457
8709 2663
9713 3329
8189 9517
2881 5389
4126 3907
1053 7549
2645 3703
307 5636
6957 8795
6934 2647
4070 449
3090 5408
1242 2545
8006 2512
2117 139
5014 4617
7809 2815
302 6007
7704 3416
5831 7580
1197 2799
5379 8139
4753 4130
3619 5561
3194 2813
9014 6154
7266 2708
3206 8280
3668 734
9098 9435
8844 607
4640 8199
6219 6027
1084 678
5940 9196
2730 836
6190 9448
9852 6543
5446 7233
288 6589
5460 587
4933 3156
334 253
3992 8137
4848 1582
10197 10312
1241 1206
1241 4781
6314 7216
2852 138
2504 2381
7456 1225
2700 7339
2774 10166
963 1519
1491 9189
7546 6152
1143 9591
4355 3228
347 1237
1199 2133
3630 9298
1515 8189
3331 1175
8405 7744
9229 6793
7015 8543
7772 1227
5 2021
8135 6490
3208 3346
9647 7286
6714 9425
5276 7201
3825 1071
9120 959
1065 10435
5072 8502
2793 7293
3375 8232
1926 2574
548 5073
6923 1898
2703 3729
207 3505
4231 5811
8426 4686
1179 8858
5024 6589
71 638
731 7689
307 6923
7218 1071
5562 8458
5637 8624
8920 4123
4928 8517
7623 6351
5281 1334
1494 5951
2504 325
7486 2774
2504 4026
5951 852
8709 7345
5422 4037
600 5281
2368 10712
5216 3619
1181 1227
4709 5057
3269 3162
3737 2276
6784 9227
417 2298
3908 1228
8189 4890
5010 8135
8740 9321
10243 3346
5341 2502
9039 3154
4426 651
5307 3121
3316 5815
4861 890
5878 3467
6081 10220
8893 7292
8075 3075
1227 3314
2165 3963
7292 5237
3441 4986
2329 1799
3441 10397
1652 4128
6165 6896
1445 365
1124 4860
8514 4125
9973 8081
1228 5240
9534 2846
7339 5520
6446 1199
2159 5986
8406 4900
1240 1684
8478 1241
5281 6696
325 8855
5929 6044
1222 3800
6620 3960
2336 4954
6219 988
1524 6281
10387 7044
5042 8522
3156 1161
9532 8823
1517 2267
730 2298
478 1142
4534 8360
7294 353
8542 6224
1666 969
4367 1171
5520 1172
2108 4225
3703 707
6269 6154
8288 3404
1181 8849
9918 4771
921 4425
320 257
8117 2436
4033 6225
5514 8860
4403 7147
322 7291
3838 160
4118 8426
1221 5169
2856 2628
5813 7489
5939 2433
10318 5605
7345 8508
5021 9454
5865 1238
6906 8239
5636 10533
2465 1199
1849 430
1181 3659
1209 5053
1707 10362
2517 1624
7396 10001
5986 3028
3362 5170
9317 4793
357 10275
3115 1238
1198 7293
8189 1413
2087 845
1070 9014
10220 9021
9917 2216
10724 6726
8426 660
7055 6016
1171 4922
275 6379
835 5841
3535 6712
1448 5221
326 7129
6274 1790
8137 4573
9388 7129
1181 1631
6491 9806
5291 9622
7189 2815
10181 8242
10725 9192
7488 156
7557 5149
3280 4859
8813 97
2493 325
1002 3601
2533 5566
10162 3138
7496 8621
9316 9526
8431 6840
8294 8232
7292 6989
9186 3072
10244 6152
6525 1257
746 10340
64 8821
10724 4271
2537 7763
7631 2498
5951 5487
2698 7880
8088 2178
1192 9950
1637 5986
4859 1407
2924 7703
5636 3510
2335 3908
3822 1859
1772 8811
1835 6364
8089 410
1455 2803
6360 478
8544 5636
4106 10063
9532 9968
5460 9787
245 329
1181 6268
1175 8409
5545 1428
2279 8189
638 3655
6137 314
1210 1181
6782 293
4520 5
1206 8825
9604 2488
8201 1926
1172 8178
9910 7411
3121 948
5933 9435
4332 5281
8117 6940
5446 966
6490 1175
2927 8392
8495 3075
7251 4644
336 7601
9175 3967
2338 4333
9532 6427
3309 2973
5001 4067
8788 6891
7286 6686
637 3280
2661 9151
6016 4571
1181 4355
4624 7580
7506 355
2131 4148
253 1258
10230 9120
4860 10368
2577 3576
322 10570
1225 4289
9434 8720
1494 6372
2629 7439
7344 6222
6923 5849
8179 886
3764 2123
8822 1722
3396 2320
3150 3752
6014 9236
2895 9650
2640 8584
3381 4826
3705 2640
322 2847
1334 2592
320 1932
7384 134
10698 1148
10588 2907
6702 7129
7722 4174
8308 6542
9450 8409
9311 843
7750 7005
7580 10197
1181 5881
10415 6494
4125 8373
4546 6793
3385 4231
1002 1038
1921 7489
1209 7530
3124 1235
2504 7247
2126 413
2834 7748
580 8759
7228 4543
3282 191
7944 1197
6692 315
9320 664
2827 3301
9189 77
2319 8526
2929 4127
10095 8735
940 6228
7569 7421
8393 9299
4155 8496
8075 8361
4454 5968
8835 4849
8284 2260
3439 1235
4126 235
6154 3536
8275 4446
3234 9579
1240 336
2154 5566
2640 1227
317 6239
6966 8610
8446 6937
7291 7745
10097 5708
1567 1148
4703 253
2276 8515
7711 1063
127 4291
6736 4655
6491 448
6444 5295
595 928
8517 9120
1228 9657
1231 9400
8542 6302
6034 4677
10426 10191
2663 6163
5412 6007
1175 1206
8038 986
10712 5563
3331 4458
1225 4629
1260 1209
2846 3520
1462 2592
318 150
8820 1768
5545 4596
7508 8051
2845 682
6506 9767
7623 619
9388 10185
8488 10106
7336 324
4485 7375
2537 9645
8056 4183
9572 1840
8474 3385
7712 3908
8426 9527
5929 180
1786 9993
7508 7746
9361 1002
9711 6264
7895 10304
1227 10131
3335 9454
5073 252
5501 2845
4213 6154
7706 5566
1537 2451
8849 9528
8090 6098
3576 2279
2262 5514
5865 1653
2648 3121
4640 8829
308 1241
2640 3474
5514 7960
7060 7041
6118 1181
4333 348
7470 7044
5056 10435
4567 10149
8849 1663
10626 5545
8173 852
3509 6683
5555 1269
4951 4497
8075 1429
1231 10332
6525 9034
3991 6174
2024 10409
7375 10015
7063 3508
8684 10485
5870 8189
8361 6923
10049 9532
1214 253
9126 3862
10553 183
334 8489
9699 1915
3572 8444
8820 1280
5912 9871
2033 315
969 8029
1228 4261
7035 8991
6103 7147
2040 1143
9046 86
1605 1839
1671 5150
4076 9938
670 7565
2028 1791
6702 7292
6541 6137
7045 641
8129 6057
1175 1365
9299 5515
8976 2151
121 4851
7562 10428
2222 1096
5240 6891
6795 9579
2512 308
3204 9848
8056 8056
6793 8440
3599 6152
3150 618
1200 300
4790 9492
2486 2762
8835 1231
7627 282
2498 9919
318 7013
6461 1921
5062 6922
1179 7289
2135 4860
2155 5824
7920 9579
9397 9698
8128 638
9540 2756
9526 3600
3988 6908
6657 10243
3267 1891
1926 1111
10221 10544
6476 6507
1206 711
5460 5986
4233 7557
7289 1515
1063 6017
8426 4191
1576 3280
2439 2864
8810 9697
7358 3081
8816 2213
3784 7920
2420 10209
7345 1209
5958 6368
6320 5566
8502 4668
3907 1234
3783 7028
1491 2802
4773 4130
7497 3441
666 7026
637 7214
10415 2804
1238 1225
5512 2849
8139 138
9042 2854
3752 3703
260 10428
1455 1219
3778 10613
5192 4171
8544 6463
4644 4125
10238 3255
1849 6760
1014 5589
3669 405
1164 9224
9128 1223
3383 1174
1200 1226
1686 916
8321 3154
1241 2993
6148 5831
4370 6016
6618 10340
6614 2430
9955 9698
1231 6038
6007 723
7557 9526
7746 7373
247 8116
6222 3187
2812 10415
8720 10299
7280 963
4882 6461
8189 277
4288 1224
8826 9134
8830 1520
1191 8002
6242 9316
6007 5566
5636 4249
4580 1202
3361 1943
6490 1200
7995 3157
6490 2976
6280 3839
2331 5010
3142 3965
4944 414
1175 709
326 3730
6232 1334
9099 4856
748 6350
7506 6361
4123 5637
6070 8139
8709 3576
4703 53
4641 8759
4493 2156
8864 6152
7960 10173
5178 3124
404 7294
2677 7497
4248 1206
4763 8890
3123 2122
1455 9670
10611 8797
10447 2711
1241 619
4079 6227
8807 308
10712 2570
1175 7293
5522 3882
1238 10480
5881 1809
5281 3447
9117 7020
314 3432
2827 10513
3576 1206
4183 8551
8620 308
1926 1215
8881 3189
4926 4567
7293 7029
2775 1194
1849 7347
6895 6656
8406 3207
4209 1616
836 6152
1499 6519
6286 8089
215 4561
3655 3262
303 8823
8349 9993
8835 5939
2533 10501
7286 7437
3417 9972
1223 10264
1615 8547
8177 10558
7743 4284
8811 8699
2724 1235
10162 6714
10363 1915
3778 1179
9782 954
2640 8864
10574 2899
2799 9587
3928 6521
1491 79
6154 10299
2663 1849
8090 1181
188 7286
1194 1765
8353 253
74 6227
342 1018
1205 3489
10724 1234
4213 10623
10447 6782
1176 3956
4077 1772
293 1666
4485 5222
6154 6669
5709 6045
2696 7218
9623 9910
8539 88
4860 2827
4234 4123
9532 1387
8683 9597
10635 196
10544 6359
1772 5187
5051 10299
3193 998
3261 1226
1222 8128
3489 3447
6306 1172
1544 9395
3205 8113
9939 5933
1172 6366
1427 9722
6487 7291
4077 6360
3124 1003
760 5865
6748 7075
325 1176
8189 8826
10594 8075
3375 4857
2064 1071
5239 1221
9039 10473
6461 8829
5538 10699
1912 280
5929 2575
7491 5831
1182 7584
74 2907
365 9662
3140 3243
8991 5544
1142 6164
5073 5389
4069 3602
5438 10636
8752 1181
253 4368
1436 6365
6683 1234
4522 1612
2504 2720
1238 3038
3693 9112
7129 327
434 10485
293 404
5916 9462
858 947
318 7295
10217 6226
4903 8426
584 9526
8238 10544
2622 3151
6839 2157
5262 4940
6534 3416
897 5831
8056 2708
156 10542
3280 8406
4069 8299
5445 6444
1238 10662
2820 2466
5472 7658
1814 1223
7489 4572
2730 5073
8077 58
2365 6087
4732 8075
5951 8056
5581 9020
8361 308
5573 4007
6467 1653
1236 7266
2272 9845
1209 2592
3576 4657
3752 4546
860 5562
3398 2804
2301 8690
2543 5389
649 6250
7336 4090
1739 7421
4018 1769
7584 8056
1334 7727
8467 3267
977 5093
4826 8891
9673 760
8889 5033
9299 6803
10015 7455
8683 8844
3360 8449
1181 3482
8796 5200
2895 1236
6528 2069
9120 2092
1901 47
8740 5813
6117 5233
8511 1200
4864 4689
3009 5425
10426 4130
3123 3995
2866 4757
43 4842
1620 10642
1198 731
2126 7294
8491 1810
5463 4404
7286 8120
2569 6842
10089 5122
1233 1428
1181 5831
9175 10307
10303 5849
1674 5276
2457 1226
5992 5544
3489 3457
10207 6670
9653 4534
2691 5396
3244 2836
5514 2992
2923 1849
1369 4642
4871 5912
8237 1198
9338 7496
5234 7022
7218 1968
3329 1241
9286 1463
5437 10544
3686 3805
10613 1191
8885 1081
2622 7485
4864 8527
7852 8361
1227 8819
2296 1206
4897 8820
5514 7565
7623 315
5928 8517
7347 2823
9112 5545
4942 1225
1192 4903
10169 322
2234 5067
1153 4446
6148 5498
6489 8486
5234 318
7678 1222
7286 8502
10069 5873
3988 527
7233 3047
3620 1172
6897 6497
9679 6125
8986 1206
7310 1862
8169 317
8825 1538
9665 4330
492 325
10206 8820
8502 1171
8092 8948
3539 1464
2698 7919
6623 144
7804 302
3508 7292
6506 5752
2572 3438
8189 8683
326 450
3990 7445
9811 10196
5830 3704
6829 1749
1233 2279
2756 1206
6525 3418
5464 6016
9459 10585
2213 3794
4037 9825
9397 4264
1225 5460
4692 7129
7413 10421
303 899
6400 10625
7658 4449
633 8189
6092 7129
10480 1172
7294 5386
2588 4221
9631 2291
9656 8834
10095 7445
342 1240
10435 1238
523 10123
8683 624
4115 7316
318 5234
2817 8707
5276 10123
10428 2802
5395 3553
3798 10131
280 2427
1986 9321
9860 136
8448 2276
4126 9588
1718 941
1235 5929
8505 3510
476 2509
8891 5515
3125 7000
3181 3646
320 2206
8117 1355
2061 7658
908 8171
9621 143
2577 9372
5081 2467
8285 8816
5830 1309
878 2802
9002 1898
9298 8810
760 79
7245 9704
4702 1241
8857 10456
1240 1235
7731 3483
9579 8432
1143 1786
1215 9655
5498 9973
9584 2030
4225 235
1773 10044
8822 6793
3768 5241
8857 6137
8486 1219
2640 1989
5230 3908
9655 6020
2120 10714
1224 5012
8280 2206
1522 2442
9387 1067
5323 10080
6589 3583
3374 5839
2150 9518
2889 7546
4706 3359
4938 6135
3165 9181
2622 1194
882 5515
7381 1219
2889 9026
7354 10053
3138 8691
1926 6359
1200 5774
5109 7457
1870 8129
9813 5014
10435 1198
4129 3515
1206 4324
10242 1240
326 5234
731 5813
8823 8073
8448 8515
2140 8496
4912 7289
3752 4271
6457 7855
9532 8452
7770 8816
1171 600
8273 7508
3489 4668
2366 8189
4125 6277
3746 2299
4128 1739
8260 188
1181 10074
10626 3752
2900 8189
6489 6735
9815 6489
636 1156
1176 6151
8496 709
144 4573
8610 8828
8691 71
5269 5694
6783 10389
10574 1363
2759 3822
1357 6057
8735 2131
314 5240
5819 1198
6489 5318
9189 2886
2919 273
3987 9125
10181 1199
4436 9520
6490 5986
4396 2513
7580 7506
9927 4126
10544 638
2815 9672
8136 5929
2108 8690
41 2055
4903 6558
4076 7421
1631 8595
1789 2267
7955 10368
8994 1219
8177 1494
1334 9177
3715 3301
8117 9440
5687 9152
4393 2445
7496 8189
8826 4943
1612 1178
2728 8169
2575 1192
127 6125
3642 3138
8719 8823
4785 1798
1226 3130
8051 6351
9713 5821
3136 2486
8541 8409
9289 9669
410 1197
2315 3130
2816 6427
10435 1561
149 6558
1191 4918
2320 3441
3115 1202
8368 5041
9439 8581
3439 1175
1176 3718
6972 9011
8551 1179
4230 2572
8490 10397
4860 1081
4986 1197
9298 9258
3837 2687
4366 3591
8505 6988
3851 324
6317 3242
2273 8514
4573 9002
6461 8216
3301 1082
7961 5535
6656 7445
3352 2327
3314 3280
5859 322
10693 1231
3045 4421
6167 2034
5073 2347
8368 7294
3023 4330
2730 748
908 3115
2273 1773
10462 7329
8406 7289
7685 7021
9765 7248
6782 8797
4157 4762
836 9317
1199 8741
8056 7971
3072 1181
8185 1772
1241 3310
10395 1171
1989 1238
9221 1084
7707 6401
6438 8625
9222 669
3597 2314
1198 1174
5494 8624
3510 9478
9546 8585
3521 1144
10162 6168
9697 417
1659 706
7623 5880
6277 1124
1654 5699
382 183
9698 3123
893 6016
4056 1219
2825 1455
8849 4928
4214 79
841 9058
7055 642
8393 6369
8232 1164
9339 7642
5472 8612
7801 8555
9957 4293
3958 3208
1901 3205
7445 8502
5009 7129
79 6491
3280 10162
5276 1472
3474 8189
4861 1053
7651 10134
7289 1915
7498 10146
10428 7746
2433 57
8496 1238
1223 10418
6608 9579
9212 4379
4357 8035
2760 1514
3355 1311
10142 3907
3730 8759
10283 1695
7494 4105
1977 4297
7129 317
3405 8544
10247 5939
1160 1775
9797 4898
760 8516
1555 3269
2846 6219
6573 6264
3387 3136
1491 8511
10430 291
3768 7627
6168 8688
931 4970
2276 3233
10570 3187
9697 5306
2728 5262
2310 5894
3244 9008
8813 5398
3996 1428
94 6036
1222 1369
6612 9053
8624 8688
7631 1786
3138 348
2467 8352
3308 1478
8692 8254
3180 9458
3020 914
8408 335
1786 4026
2900 9723
1175 8580
9910 8620
9288 79
4297 6107
5507 5460
10061 9991
8720 4920
5718 9894
3659 3850
1491 1226
7542 5566
1875 3429
8835 7537
7747 3491
1722 908
5073 5010
636 6444
7643 7503
325 1123
5012 1209
963 4239
9175 1231
8368 8139
1728 9299
7277 1202
7506 8843
7689 5375
1379 2994
2439 4776
8709 8189
4129 7286
7339 37
7546 1191
10435 7804
7129 3025
4433 8973
3489 1144
365 1219
1590 5831
1181 2708
3588 7229
5545 1176
7089 10449
6137 3041
5446 1648
5929 85
1453 6601
8534 6932
9579 3298
6239 8320
7075 4128
3508 6508
582 4139
6452 10086
10428 5027
2899 335
5059 6055
7352 5188
8486 3262
8512 5951
2569 6154
8369 7920
8843 7627
7623 5281
6359 6366
5276 2172
2075 8505
7289 1660
5636 2132
10081 8174
6119 1799
1739 8759
9087 2802
7768 6987
4995 5548
893 1172
748 5165
9129 3720
2802 253
8812 6948
9973 21
7488 2225
1225 5830
10589 8825
6209 9011
7129 9395
7501 8440
972 5286
1236 10544
1238 7507
8881 2387
2320 4333
8506 2663
1237 5271
8128 9508
390 6678
7443 3121
2010 5708
1209 3208
1491 1065
4703 4546
1615 1194
5286 6207
1234 6793
1399 7694
9520 4037
6055 254
4473 5561
1081 2827
1192 2828
9579 6686
1179 2098
242 4297
4896 7456
5555 3792
7447 2158
1197 79
7682 5291
8610 9696
2298 1013
1372 5243
6256 4703
6943 5637
8406 5281
1331 7218
6899 7685
1365 4380
1224 7263
6135 5400
1849 1221
1848 6314
1176 2276
7658 10534
5264 3602
1144 331
1666 1205
2260 3167
9478 6822
8527 9517
9014 1176
3631 2397
2210 3600
1197 1561
1521 2918
6923 5231
7344 4900
10207 326
9910 4865
963 5519
6549 2320
3666 2467
7229 2802
10243 10678
892 10162
1209 6277
4289 194
3956 1241
2153 2085
1172 8141
5520 906
1219 6219
1175 6618
2268 6164
315 3486
10365 4629
4037 9196
9786 1726
406 7689
4643 1435
3123 1225
2923 5434
3602 4297
1194 2122
9828 6135
7292 4800
2064 6789
1234 280
4716 8375
3838 8700
5233 9884
7489 5520
9434 6945
1191 1361
7656 1773
9387 9972
7502 3781
1110 6007
7540 5859
3213 2799
7768 6550
1188 5507
1172 8426
6059 342
10570 8901
5464 6148
6286 4720
9062 6793
6016 4331
6232 7658
7335 5912
9739 8551
835 10049
305 8634
8189 4505
4268 2813
748 3208
10625 7489
4247 7533
8735 10281
1537 606
2320 8609
918 5390
10197 1165
322 468
5396 6920
472 8120
10556 1910
10429 4473
619 3263
2622 3911
5515 2699
4069 9848
10221 6535
336 2691
8174 2443
8514 3403
4070 3805
10624 3631
7369 231
6314 9021
843 1413
3635 3282
2338 8361
5009 782
7286 858
8843 641
2640 9974
2226 1084
9973 2804
2802 1535
1206 5859
10397 8273
3414 6135
4763 7229
2457 6589
71 876
8417 2802
1790 2128
1179 3756
7150 7004
7656 10149
10356 8239
8189 10384
3890 5954
7736 681
3441 7294
5276 1013
154 7947
10435 9042
8368 8351
4130 1430
41 3637
7491 10383
6617 10428
6372 4903
4035 5410
3509 6946
3261 1234
8056 2756
6840 1191
9228 2136
7352 9935
1181 4567
4765 6016
9418 641
8829 1831
7289 5251
9240 1169
2802 3716
334 9046
10040 346
691 5061
1197 4363
1209 8406
2774 8410
5042 1798
8368 4183
6718 9621
3229 7486
7057 7956
2137 590
8651 2443
5934 1200
3311 9316
9021 9973
1455 9697
2918 10435
6677 9363
5972 4777
1234 1404
5749 7657
304 4703
8514 3583
3544 172
4458 5257
6490 1234
1240 7717
1526 9571
5904 9175
8619 2689
6397 8768
6444 2410
1227 7253
3216 8392
8426 1224
1194 6225
8035 8140
6489 3792
3356 3604
7689 8866
5636 3576
9002 3282
1667 1229
3237 2846
3157 3746
10221 318
5873 5830
7633 6154
5575 10571
4937 1881
3752 10428
8350 5306
3920 3599
3089 7129
5929 5329
3419 3774
10220 3662
9189 7982
4246 9786
1238 9403
324 10435
2840 1172
10306 7977
156 8843
8426 3816
7289 2730
858 6579
760 3845
6519 3156
8093 4666
6016 2053
7627 6267
2574 8834
2165 7491
165 9071
8759 9659
6830 8129
10553 6793
5365 3240
8684 463
1234 7230
6490 2149
1143 8810
1681 4974
7497 4524
1237 1171
10413 4183
6117 6139
1209 3441
9467 4762
9910 6964
1249 6693
3970 8892
1550 8889
5830 3091
858 6400
9021 5751
6390 10570
3481 8003
7182 1221
1016 4324
10426 1218
9520 8091
1224 4610
5993 5024
9876 10513
8973 7533
7288 2728
9202 9508
3536 319
1429 7508
9089 3301
8508 2208
6620 4860
4834 173
7088 1612
1215 4900
1234 3280
641 9363
3507 9432
2111 1192
10243 5849
347 1334
9233 7538
147 8426
322 10282
6505 9320
6442 6278
4528 4111
5530 10350
74 3151
5708 8013
9954 7768
7557 8826
6029 6137
3448 9526
2023 5636
6137 1233
2537 317
4070 3043
5133 10049
4130 253
5396 5501
6726 308
7746 2540
6765 3667
7292 1820
177 10453
2066 1145
6623 10220
695 1228
8040 8232
1773 1202
3070 7209
3441 5939
10699 6057
660 4643
7284 8177
8308 3396
7746 8829
2703 8846
8506 4839
186 7289
5233 1049
9214 6444
6549 4932
4898 3378
9265 2490
6311 315
1241 2297
4633 2108
9485 5281
5255 4210
3090 5545
9936 954
8426 4162
7750 1926
6421 308
8511 1921
5751 2609
10428 1650
5909 2904
1179 1926
1525 4523
7230 6968
3715 3121
4156 8056
2505 864
8692 5881
7916 2047
2380 1085
10335 10221
642 9800
6162 8526
7658 3989
3147 9877
4924 4974
7831 6154
5317 8169
10043 9170
4924 3297
6525 8232
3963 10389
325 2771
8056 6239
5709 8409
1785 7037
7584 414
6535 2622
2013 8886
204 1176
7483 1228
8978 10304
1205 2609
8249 8361
4183 3576
3234 633
2640 7862
8512 6154
7329 7329
2582 6490
8295 4075
6990 9696
2547 5077
3655 6774
1531 318
307 4776
1775 10333
8093 9520
7292 4213
2084 5968
10332 1239
97 6491
2622 1608
1491 8544
326 2923
5536 4124
2760 7292
3703 5504
4264 3073
5127 2860
10643 5460
1166 1222
2489 1589
439 8138
3240 351
9927 4861
5341 1197
7289 7044
317 1237
6727 6834
7658 3271
1463 5911
9110 8835
7250 5010
4861 7461
6696 6314
448 2053
170 10029
434 2241
3864 8426
4684 1198
4330 729
7292 2577
4332 1944
9374 9316
8610 9065
8527 7354
1905 8035
3079 2206
2663 8488
2931 5859
9974 9517
8426 3070
291 5831
3182 1573
2150 6693
1209 3620
9973 2122
9128 10393
5636 1176
1269 4708
4240 7643
10664 1179
8517 1209
7488 5091
2362 6802
6491 1222
9286 10626
6702 7339
1024 7339
9732 10207
2993 8816
10588 7132
8321 1070
3513 5362
10484 748
8252 7489
7810 1150
185 7584
455 5929
6072 8516
7287 6491
10724 8835
1383 1660
4943 599
1235 2024
864 6491
2846 1602
10209 8866
5824 6924
2736 1229
6314 2846
1205 3121
2345 6469
2691 9718
5592 3845
7522 4324
10717 2907
3848 8426
4370 3963
7612 9120
3576 172
3157 921
6369 144
2804 9927
6700 5894
10332 8174
8690 1063
6490 4259
7296 3705
5238 1428
6487 8417
2301 1214
3120 1171
8508 8502
10435 1849
8717 6264
10447 10049
9579 2053
6343 7088
9210 2592
4396 9558
1205 1234
9321 8129
8118 253
2900 1209
7969 6134
1204 638
3205 6361
1172 10162
5233 5494
642 307
8390 5281
7991 5012
1188 4379
4900 7016
8891 1181
3023 4067
7565 6007
2512 7656
4078 9605
1235 2514
978 8908
1219 1113
4918 7689
1209 1820
2889 10337
8845 2276
2299 2688
6152 7623
8939 369
9649 1239
843 188
1517 2383
9710 9431
348 6505
8242 1662
8173 6148
1550 2457
9200 3991
5321 9193
1170 4458
1215 7055
7546 1772
8896 6351
3703 7143
9129 5545
1237 1544
3115 5637
4324 782
2923 1244
6871 2154
1179 3387
3822 5563
8120 8886
5566 314
5859 5151
10280 1181
7557 6443
7339 6598
3991 8409
9192 2813
4903 8426
1226 6008
8843 8426
3123 1237
6516 7083
9747 5459
253 5412
3765 10613
4130 342
7290 6564
9892 8189
703 6266
8409 348
1175 6826
10149 10397
3637 3847
7920 4003
1202 4427
3909 3075
9287 1942
914 8365
173 1787
5740 1211
1176 6168
3714 156
3533 4703
3124 5534
5240 626
10428 8820
2577 10194
9546 9227
5514 2820
9020 1192
6549 308
4952 2331
8242 1966
3151 9097
8866 10415
2920 8091
10162 3508
4652 5776
9847 2240
3254 877
851 4406
253 4297
6169 8861
9200 8825
6562 1533
7748 5306
10206 6203
9357 8826
4165 8635
8351 6517
2892 3996
7294 5462
5865 257
10424 782
5240 2840
1067 7218
2866 2691
1238 357
582 4861
4421 4129
7956 6489
9088 814
8117 1480
504 7292
3331 10354
1175 732
10428 341
748 1227
7979 4776
6987 8755
9930 6314
5904 4978
6434 2835
1786 3848
1192 1681
8858 77
8844 8292
5802 4903
7643 1849
9288 108
8898 1991
3402 721
8684 8620
6897 7643
7491 7743
8186 3003
1846 1156
8825 7289
5134 3169
6554 8174
4629 4232
10303 2498
4781 8177
4944 2314
1014 3778
7496 3714
3151 1142
5562 2663
519 1241
782 1224
10162 6400
8759 8759
7302 325
4681 9873
831 3028
3398 8542
4975 5031
4069 5233
3015 3371
9124 1194
10015 1334
8056 8056
8684 7920
7719 9910
3583 577
9918 5986
2852 1202
7090 2120
998 1445
9194 7735
1734 3545
2802 4578
3591 7481
1624 5929
6314 4370
8232 4142
155 7683
10409 6055
7581 1172
8486 2538
4018 10452
1100 1019
4887 1221
2422 9526
9345 7236
3489 4123
10218 10386
3908 8827
4215 9384
5563 8096
1926 1317
5877 4618
5895 7750
1800 860
3215 3280
9195 4600
6782 120
5499 10465
6975 5398
7249 1226
6369 2889
10397 672
4336 1428
1225 4573
7531 1881
4849 2342
2210 3042
4443 6340
3588 1901
8949 10148
5986 5091
7700 1072
1199 3134
3719 5386
8089 4440
8506 3282
1269 9534
7293 762
1240 10586
5216 1160
3749 8056
3684 709
1224 6393
9554 2135
8871 7686
6430 6489
8127 7627
7506 892
5559 7707
4142 1852
9375 10135
5515 9918
1241 2381
7216 8459
6656 9943
982 5514
1234 315
1205 10125
3178 6619
6360 3583
7129 5284
5514 4671
7421 3956
641 3134
4761 3848
1192 7504
1181 3117
414 5446
7832 9526
2775 7129
2158 8147
9193 892
6489 2276
9117 10307
6372 357
4952 6016
4058 1198
6505 8368
9294 5035
3544 8508
725 6490
7247 1973
7467 5341
324 6758
7506 1361
7757 184
5911 9418
5494 236
4230 5176
5636 7423
1719 8791
8486 5276
7506 2154
8075 2866
4126 7266
1241 5325
478 7253
5929 9698
2261 6148
7222 4856
2137 10187
9974 5769
10103 1066
3732 4373
2383 8709
9040 6367
6256 3072
3597 3414
3360 7025
5698 6826
8903 156
8368 1225
8759 1494
1018 1206
6507 8296
3385 8572
4125 9627
7920 7735
342 9993
1221 3631
6113 4082
3203 1269
6234 6181
79 8513
6550 8409
6043 10276
5894 9014
7636 6106
8426 1517
7210 2538
10318 5408
4781 1914
2430 1544
1787 8861
8511 3260
1175 117
1234 6549
8953 7886
9435 7367
9579 9020
4508 1446
10717 3507
2795 1241
5971 7292
3244 852
2648 9532
3210 7037
5533 7294
1206 8236
8201 8843
466 875
315 342
9900 982
2137 6638
6081 264
6208 10435
9652 2149
3181 8818
700 7018
4621 4900
10015 10503
5018 1799
1443 7129
10420 4982
7247 6987
7375 1833
1441 3474
7538 7538
2640 702
1636 4781
284 357
5883 2629
8368 9974
8892 999
8709 4230
155 156
1798 8368
8321 3680
6278 3167
7365 1756
587 2908
2017 7307
1921 4067
5399 1990
9398 6277
5968 1226
5831 10635
8117 1624
7348 9588
1205 654
8129 10335
406 3377
351 1431
7916 5562
1735 5721
7192 9129
1176 5937
7021 6608
729 2895
1672 4617
5091 852
5062 375
4126 1076
1227 8075
1175 1222
357 9262
5281 2603
478 8797
638 7833
3279 4617
9418 3087
1529 9548
2172 3660
9189 1176
1241 1221
6162 6007
7291 4706
8079 1172
2895 7336
3414 8709
5811 9698
8515 6135
1181 4622
9128 7407
5091 8056
1214 641
2428 4123
2042 1069
3791 5561
1228 6558
9973 5929
2904 8831
5545 9632
3234 8716
6512 5960
4861 1202
8516 1681
5928 629
1691 8825
3301 7183
9501 2774
7220 2342
6989 4652
9972 460
8705 5986
9397 4919
4940 9852
2172 3489
1144 1624
9591 7278
5951 7501
7444 10220
5636 9655
8319 4691
1225 2657
253 2131
10446 4087
1772 8551
9254 3963
348 6359
1858 10449
6049 5487
6316 7277
3205 7292
6472 8242
520 1215
10409 4826
2802 8312
2639 4300
1628 1231
5355 7289
5904 3439
1517 9249
10162 10432
6154 8733
6569 5545
3778 5580
10221 1863
8184 3418
6314 5494
3263 1517
4402 77
1786 7365
638 7586
366 3205
6366 4128
348 8514
2297 7763
3520 1181
3595 7180
6007 8390
6234 9520
1209 2537
3489 6414
8720 4861
500 8512
8139 9098
4938 7076
1071 1443
8709 3093
3555 9673
8709 1226
7251 7658
9579 5520
6753 1221
6332 8823
10573 8426
1177 357
9695 7746
6154 4974
8514 3825
2267 5831
2329 10209
2360 9287
6826 6945
4437 8975
4078 318
9433 9669
8089 7421
1224 7286
10243 6619
7581 8859
10435 7578
2041 4083
3908 4126
10415 10606
2640 7489
8871 6350
4900 3882
8487 2948
2647 410
8174 8990
2276 10435
325 1223
5751 6217
9526 1171
9974 1224
1430 9090
2627 748
36 6360
5604 4070
641 7744
7441 2919
9902 619
4763 6835
7846 9876
5562 490
6945 1389
4125 6152
3826 3015
8843 9907
100 3167
638 2628
9344 10698
2765 10049
4734 8169
7015 5437
7670 7643
7294 3327
1517 3156
10205 8137
5317 5276
2798 1772
7129 3123
4843 8775
2592 7055
4905 8426
1165 1148
8409 8378
4761 816
3799 8514
9682 9574
5986 6490
10712 4998
9991 8818
1234 10456
4365 5545
490 4213
3510 664
1455 6360
8056 7293
6959 2756
2215 8486
2457 2828
858 8406
7292 6007
4932 8231
9042 8866
7971 4834
8075 3332
1398 1192
5276 10135
2813 3993
9588 5031
3371 1222
8826 428
171 5389
7969 318
8403 1735
6589 17
3844 6533
8091 5562
9450 4076
5544 156
5281 1149
3654 3010
79 7685
1235 674
3908 10435
5514 267
8454 1334
6789 8716
1179 5545
1735 954
7727 9063
1237 2137
9435 9823
5437 7129
6938 1365
9030 7744
9526 1790
3486 7352
4717 5904
1787 10193
570 335
8117 2137
8931 2720
2276 10335
3124 8849
2276 3892
8692 7919
2516 9120
4114 9643
10418 6396
9782 7353
1572 9790
8367 3374
2920 10034
8577 2722
6644 9611
10446 2518
6887 1191
7286 8861
322 1198
638 6829
1491 1172
638 2622
2640 3131
1447 2827
8750 456
789 5520
2802 7296
307 2889
1176 3991
1926 6683
1164 8113
9390 9115
1168 114
5093 1384
4826 7496
7746 4223
1240 4434
66 7286
1194 2844
1080 9518
10415 220
2485 2175
3250 9299
5514 9290
10318 2840
7834 1828
9992 243
7617 6489
10298 7289
1209 7304
3576 4630
6891 4070
8353 8303
8091 8149
9895 3346
1202 5747
637 6007
6565 9652
7920 6112
7368 3838
7566 6433
5862 1179
7968 1205
978 5009
5637 6427
7623 3392
8138 4776
6361 10419
741 4860
9508 2573
8683 2702
296 6672
1175 6920
6645 5319
3838 10105
8409 1803
6016 3920
3669 3387
3509 7746
3908 5474
4957 1181
9973 1179
1364 2830
8819 702
2034 317
1176 8866
1225 1309
3124 7292
8252 2977
7897 10420
8691 6801
303 5907
2920 1615
322 3588
6239 10428
1237 7214
5716 485
4347 8761
3185 5831
3374 6945
5276 5770
432 6148
4918 1431
8426 1954
4572 6392
1143 641
10717 4860
2178 3208
9115 8607
6503 2804
8514 4301
3023 2881
1926 5414
7129 9433
638 5059
3908 10544
3792 8759
6339 3193
2647 6923
10589 4297
9667 1782
4062 9458
7625 2839
9539 8823
1221 2798
3703 9910
661 3814
1615 7293
3684 8189
10400 8515
9046 5034
2457 9401
5397 8375
641 2299
5740 2628
2388 299
682 1437
1404 6589
4768 2647
1172 2605
10219 9042
9716 1209
2926 2840
3694 1235
638 9866
7689 1369
991 6508
5245 6801
5494 4406
4259 4763
9172 4079
5281 8138
6232 3778
2430 5514
1172 5042
7445 2585
9286 7315
5108 1442
356 2380
6490 1517
5563 783
7916 4668
6289 10426
8273 641
8138 5452
8432 5349
1228 730
7804 10588
6842 5959
1422 9668
3703 4129
6384 6505
463 2107
811 7044
3151 315
2301 1231
3684 2121
1427 1228
9704 4230
4078 8823
4714 8128
6923 4952
1239 1192
8849 6503
583 7421
8427 5590
4860 1890
1517 5894
4373 10084
9118 4070
6314 4622
1736 1427
3125 8508
7748 6444
7297 8304
2663 6212
10570 9922
3125 2733
6619 10636
4702 4332
21 10636
4795 572
2512 2504
322 8368
4861 1910
239 3619
1428 7643
3778 4861
155 4890
7293 777
1239 5751
6714 1491
7483 7707
1224 7291
3660 10553
3589 1175
6148 5005
5515 4662
5385 2337
1176 3090
10217 5158
9927 10365
5180 1430
2997 5912
1223 6489
5317 2266
1219 6276
2328 3224
1383 9927
10713 9011
2571 6611
188 5520
4816 1226
1200 7488
8082 7367
1199 8096
6987 6802
8913 6793
6714 71
2503 10106
2216 8139
3657 7686
2756 4328
6729 4566
7223 4432
9621 10435
7250 1238
5210 3786
8137 550
2775 3336
3123 8463
1215 9579
5637 9128
5218 8843
7831 4249
7738 5215
5446 1426
216 2878
6793 9357
1221 2543
638 1215
4537 2828
7294 8879
4601 6552
4861 638
9071 2123
7677 9579
6620 7569
8812 3206
1209 5207
4685 9621
1200 10571
963 6625
4247 4328
1071 1199
5394 5867
8823 9852
5963 1199
4926 7294
8564 1221
9248 9519
3582 8283
6989 4702
9851 1037
8409 8749
1238 3499
8511 9910
5265 1113
6782 330
1229 9014
2064 7286
8225 10553
6359 6057
6873 8835
79 5327
10287 6069
10435 5768
7230 5514
6157 4333
6621 9070
7384 5464
8279 5122
7701 2342
7289 7293
7017 10446
4767 7293
357 7744
1441 1192
2319 1223
318 6368
5929 1229
691 4231
9717 1192
6505 4031
7180 1002
3583 8056
8305 8759
138 1754
1175 5514
3310 3528
5377 4069
33 9910
6491 318
4646 9651
8991 10640
6733 6947
4181 7251
6489 4477
351 1365
4567 2162
1148 8409
403 10009
322 4038
7557 5012
9546 7289
5928 8127
8116 6154
2327 71
4864 2577
2840 3282
6444 6713
8426 3015
3280 3206
1926 1176
1221 9877
318 3489
111 1755
4657 10570
7471 2840
3432 2010
7508 292
2342 9398
5093 8587
2383 1799
6489 1249
2147 6558
3429 3752
8240 5460
417 8823
3749 7250
2273 8238
7340 8556
5506 3134
5714 10220
342 237
9397 960
8117 8117
5849 951
5314 4718
10653 8845
3544 8735
1637 1175
7014 1230
3301 4144
8683 10064
5514 3151
6137 8406
6444 10613
6706 1936
893 10049
8273 3547
7291 7298
7920 1194
77 5010
9435 6816
1215 1910
1787 838
1382 6897
456 7506
8056 4860
6897 9718
1198 5724
7658 5514
5435 3873
8859 6489
2798 9636
8551 1791
8890 7028
10318 8382
3908 9506
1847 10298
8836 9713
1093 4580
10698 3205
7343 3208
3321 1888
3715 2276
3956 1925
3269 5886
4868 3716
156 8093
4983 6490
10427 1234
6615 638
1171 7483
893 1000
5507 1205
6007 6360
4074 5218
8426 9591
8502 4330
7724 3749
10193 5215
574 1921
10415 6501
4861 1921
2504 9323
1176 3839
9880 44
9613 3491
10712 4250
8835 4125
7055 9129
8189 3583
3186 8506
10689 9084
3851 7489
4264 6789
3576 303
5250 10624
1219 908
5472 4069
2996 3092
8717 5520
8409 6491
5234 9569
7591 7292
5498 6802
2283 10712
2866 6154
2802 2457
10106 1836
6873 5218
8162 1727
8273 4418
1172 2802
1171 3432
3385 7293
6563 7292
9193 5928
322 2442
1107 3619
5281 6265
8797 2457
3509 2176
4546 10706
3630 1226
4903 1209
1238 9215
3954 10712
1455 300
3668 8835
5506 8245
7731 7230
1621 3882
4154 172
6793 5561
2298 7723
3920 3852
5515 6802
6427 1174
7454 7336
5180 2723
9655 7032
4860 9973
315 9870
1231 6314
607 3749
1612 220
6721 7689
9591 7155
4233 347
5240 2301
10172 3297
2242 3654
3684 5022
8127 6148
2279 7246
116 6427
5144 2516
1225 4619
10159 4776
1172 1198
7819 1838
1896 301
19 1234
780 8135
1144 9536
6007 5718
790 6784
6287 892
1451 4571
9380 86
2053 2279
2573 6271
2629 2899
312 263
7849 5748
6616 7286
8893 7685
4629 4952
3015 5951
8923 2316
2648 871
3201 54
6154 9058
4642 4728
10048 2457
414 10296
1221 1206
1224 9972
1640 8849
2827 4817
2322 7093
4070 7368
4078 3310
1215 1250
10381 8056
5073 494
2241 7504
8825 5093
8817 2389
5569 7623
4130 2300
10037 4098
3204 2589
1926 1234
9070 666
324 1231
2137 5904
5020 1181
10420 1238
8406 642
1197 641
4903 7129
616 3508
2276 1455
2320 1555
9519 7508
8252 6726
5398 780
8490 2640
5515 8502
4861 7230
3234 6148
2919 1224
3993 7848
9926 7444
4098 7293
5341 1444
1853 6949
8409 6057
7065 6908
8518 4165
8691 3439
1325 8846
741 2320
5108 1111
217 10378
2815 9084
1556 3987
10094 9607
6400 1226
2457 5354
1172 7368
7204 5768
9991 1632
6733 2215
8831 3765
9532 709
3957 1226
2538 8368
8262 1225
6490 1305
8508 7919
9645 5986
5306 2840
8486 1786
10335 1197
1240 2229
4214 1148
9785 10167
6425 7432
2546 6104
3586 4684
1197 9526
1209 7736
6152 1926
10469 2335
3151 8189
10216 5831
3167 1225
7945 3234
7685 5091
2885 7251
6987 5930
3716 6153
7849 7158
1649 6225
3993 6372
4861 9555
660 6289
1075 6036
5894 6696
4860 3280
1815 10456
4567 3851
9630 8459
7552 8117
9338 582
6168 2899
2240 8788
6525 641
6168 6182
8096 2241
2840 417
6314 1240
3489 5637
41 7336
58 5093
2354 5946
9877 3260
1171 1068
4832 2503
8585 336
8432 5561
8432 8282
1040 8528
3544 1229
5505 6694
5034 8691
8065 6787
7068 318
3882 4234
8527 6167
8317 1237
6289 10097
6354 247
21 5391
7808 864
7489 2161
1197 8681
1198 8508
9462 1191
2033 3738
860 9209
6369 1224
8406 2889
8153 3386
2622 7750
1723 6461
5191 1653
8857 1225
6806 7588
8620 5147
3138 334
8610 4616
7294 8564
4452 9526
9450 7501
317 4125
1191 5514
1164 5844
6145 6359
188 1194
638 8823
9390 7496
6137 5276
1205 1225
836 3496
8406 8711
4898 10553
7101 3123
4776 2663
6270 4646
7022 7808
1233 9591
7296 2923
2592 6542
789 97
1791 7501
1517 5908
6589 9018
6020 4341
9946 6412
6730 10362
1237 10334
8242 2640
7584 5061
9992 8810
7339 4069
6159 6316
1702 1192
3282 6801
8448 9008
4765 7291
3020 1235
5951 1491
6278 6380
1175 325
4938 9193
7230 6713
9609 3280
10009 2045
5093 6382
2804 3322
8514 1200
5986 865
7292 253
7187 9733
10322 334
7944 4123
357 5545
7504 9055
9287 2570
9702 8514
7715 1176
1606 1915
1237 7919
6265 6459
2544 7583
8654 120
1926 3578
5396 8238
6708 8139
6619 7603
97 6219
2640 2815
876 8454
4714 1238
1196 7445
1000 7292
10388 4370
5545 10699
1275 2424
638 960
1770 3121
2586 9547
9955 7636
7252 10408
6040 7289
4887 3092
7661 1572
144 6802
1725 2213
2320 3154
8139 5831
5520 637
2538 1237
1491 3576
5254 7830
8264 10568
5234 3114
1392 1145
4625 4127
1003 27
9286 1176
2035 2582
1197 3668
869 10177
8129 5512
4011 9025
7370 5396
8449 5824
4052 3439
8537 5188
4124 4183
6152 2213
2122 3156
8486 1222
8886 5823
7603 1240
7360 5033
8514 10653
8140 7044
6842 2517
8512 1205
7277 348
300 435
6369 3466
1210 6424
814 2648
5880 7603
2176 6824
3242 10696
7886 8048
3074 2053
5637 5090
8321 596
8823 7286
7746 9591
4763 1369
7293 5191
2622 7452
8129 7616
1723 478
5701 6489
1219 2307
9063 1234
3124 7038
6869 9659
3267 9910
1237 6617
7920 4165
10633 7727
5726 2920
5534 6064
4070 7055
996 863
23 9002
10303 3749
5831 1144
8139 7062
9363 2920
3125 6793
2364 7601
2730 4422
2648 9695
2738 1214
6982 3737
6946 9526
4523 8855
2920 7245
5022 1182
6842 10435
10484 5059
1222 830
6970 1222
5939 2550
682 2537
4887 8834
3387 10409
3583 8505
8482 7720
334 10544
308 2640
2756 5991
4580 5437
10392 3623
2006 4328
7291 2640
6692 4900
5831 9101
8709 10640
8831 10463
10162 3301
840 1171
6139 4567
2123 2240
7281 6489
8189 10162
3842 2772
6793 10696
6450 3020
5472 3332
8823 8737
6698 5527
315 5830
2419 4627
3346 2260
4951 10456
8322 4137
2230 4873
7501 6219
2538 4155
8169 6315
4128 6492
4214 4781
8759 6137
8684 7779
6945 7603
192 8518
466 9401
3387 8178
6489 1772
7129 93
449 8527
4297 452
9126 10001
7247 3156
2640 3301
7426 1176
8846 2925
9021 8090
1171 2049
2244 773
10087 10456
5514 8406
8592 4008
2836 8014
4619 8189
4662 2894
1206 7182
7985 5056
315 7218
8825 6330
3906 3441
10243 8829
2774 2708
1241 4459
4468 10147
10552 1491
3092 1235
1235 6148
23 1773
5742 1234
3738 9068
6427 121
2210 5234
3631 3092
7968 2342
2498 10583
10172 1071
253 1700
3280 9451
5341 3193
4879 1670
9299 9903
10472 320
6542 7181
9828 3908
5079 2443
8502 8733
9861 3564
1143 1263
8651 4900
8622 296
10712 2364
5563 1798
3030 1192
3396 9310
318 1176
2543 1221
1084 4126
2691 1028
6088 1188
4082 5312
9665 6747
8831 10625
2276 3958
7277 7378
8849 1199
2802 3387
1176 1221
2446 4573
2349 1201
8426 727
6948 8545
9579 2062
6526 9395
1431 307
561 460
6038 6789
1235 6646
7426 1071
6150 1334
1790 2053
8426 8784
9982 2045
5830 7518
886 9640
8544 782
9579 9972
4128 6390
9820 3599
7920 1179
7750 6007
5515 1222
7444 6959
5234 757
6118 4077
4776 4571
1227 2802
506 3228
4332 5060
9120 704
10226 8056
4124 10660
2537 1241
5305 7685
9299 7840
7715 6714
8193 7675
156 1221
2648 5509
9058 1428
5894 9194
5187 2647
348 8129
9778 8864
3385 7259
5566 4069
9139 1222
4950 1231
2513 6570
1179 2296
9117 3976
5494 1773
1861 3599
1175 10373
8914 6667
9698 8756
7496 318
4031 6037
10724 7367
5398 10456
1843 3267
3598 7216
1455 1176
1199 4656
8991 5895
7339 7848
4156 1209
1205 8
10361 8440
9014 9120
9120 3489
9708 1604
9151 5376
8406 9574
10696 8861
2127 3782
5766 1272
1235 318
3851 10442
1222 8345
3538 2342
3123 5881
8825 135
1517 3606
10219 1615
9967 7557
8431 7278
8056 3447
8551 10359
8795 8261
1330 8894
9126 702
2242 4441
7230 5023
3970 5487
315 8551
5710 396
7292 6038
3460 9643
3565 79
8116 1176
9321 7567
6945 8089
1727 4128
9591 10333
9532 5951
852 4484
8238 8138
4037 4282
3600 2081
9189 4826
3090 1235
7996 25
10276 405
3646 641
9696 7289
8835 2523
8448 5897
2399 6427
2319 6739
6851 1240
1191 253
4839 8431
6461 8325
2976 2302
6840 4567
5927 4230
8821 2131
5398 8116
1088 3703
2827 4861
2206 5541
1661 4931
10351 6256
9040 8858
2513 8201
5494 1206
8886 9575
161 3873
774 7289
4297 9996
2107 2840
10303 2969
8923 9828
5917 9058
6168 8075
1194 5720
9120 6503
9882 9089
5248 10570
6549 7289
6226 3507
4123 1228
585 1172
3156 9554
6334 4078
9192 1191
7830 8056
8891 1116
1229 1348
7719 1113
9046 5195
6987 5881
3224 10303
9190 2260
8831 4952
9803 4130
4760 2433
10357 10205
7537 5020
7942 5390
1686 6508
2394 10280
3631 1176
3583 9064
7982 2127
640 1906
8406 2708
1225 1849
8448 8129
2064 1692
3518 5604
7456 2263
6724 4983
6007 9256
1209 4157
2220 3091
155 10435
4046 6576
8480 9999
3847 507
10281 3193
9710 6016
8136 8813
6137 8866
4703 3786
7309 10162
2903 8389
5545 6472
2221 8193
9755 5242
4788 9857
8835 1237
9697 5995
7229 4621
1171 1237
1198 7486
4621 8056
6168 77
7860 2629
8259 866
1176 5545
3228 7026
1586 10624
9120 977
6278 3385
5910 1194
1191 2010
4102 4214
3631 664
5912 8356
8514 10220
1537 2622
9789 1096
10098 2920
9069 1226
2266 9702
4124 748
1788 1224
1088 3977
2831 2177
10483 3624
2740 4952
6104 765
3280 5939
7923 5885
4396 10305
8971 10570
1378 6549
1735 9698
334 2648
8117 8129
9811 4796
3688 1610
1271 1206
6490 2158
8614 5320
7329 3127
594 1198
4621 9433
4567 3191
4683 1427
7074 3136
3151 2134
9698 1179
3167 3167
2774 3023
2593 10629
1171 9210
4414 2133
97 8512
7743 2102
2632 2164
7543 1590
79 6040
8350 10531
8843 8143
7421 4839
5563 8607
2038 8639
4296 1222
8075 10197
4370 1202
5081 3204
9214 2107
8894 6842
8835 1443
10435 2292
1202 525
342 1786
5091 10362
1790 1238
1786 3329
4910 9947
86 3432
6356 2923
7250 3291
6897 6702
4573 7133
6850 1719
7225 4903
6145 433
3255 4703
10428 5561
8463 4330
3631 10200
252 3310
3071 8834
7832 1199
3786 1221
1114 6489
6505 7004
4078 2918
2404 8290
8139 5561
5346 582
7210 10240
1240 5870
7129 1428
9653 8129
3206 1108
2704 1179
6599 414
342 8117
10335 1849
5396 9120
7336 1205
8091 641
9822 1179
2521 4677
4098 8625
2804 5052
3430 1786
6506 2226
7735 1073
8904 156
1184 5562
1531 1192
2664 7293
4522 7832
3396 6891
7971 9621
7409 7548
8056 4399
8239 1235
8797 10544
1172 3946
6050 8488
7535 2551
7557 9910
893 5986
357 1209
2881 8831
7769 4067
3508 98
10416 5059
2774 3668
7368 5986
1608 7353
6587 3631
8826 7506
4026 7979
8195 3631
5939 7707
7090 1222
5460 6148
9807 273
2702 852
85 4000
4996 748
2813 5561
6657 7138
5499 8489
8797 9900
4213 862
8957 1238
6016 10448
641 155
1836 8824
138 2648
7676 5562
4613 6349
1071 3791
782 3746
1445 6988
4934 8811
8816 1229
7919 5514
8782 1175
329 14
6007 365
315 7919
5708 5595
6450 8009
7289 2049
3527 4067
9111 8406
186 3885
6923 9509
1206 6448
6016 10442
8828 326
2827 3491
1334 4284
1229 2279
7491 5022
6148 7044
3851 5999
930 8826
7805 2430
9534 1592
6830 9630
1199 8817
9696 7229
2210 7657
8321 1219
782 1222
314 3815
7627 6940
9704 5948
7229 6007
3280 3716
8818 7804
842 1625
4899 1235
6784 2703
1901 1142
156 7794
1084 342
6908 1164
9320 1176
7779 4826
9192 7849
2648 1849
8232 1718
314 6209
7635 6503
5494 6506
7018 2689
7489 2770
6490 4049
7636 3489
9375 2865
1148 5385
3462 4247
9557 582
1282 2903
8877 1181
9151 308
7735 7623
10428 5709
5829 7682
6712 8543
10162 9299
9079 4129
7291 1382
3887 2537
8279 2467
143 4328
330 1241
2777 10415
10146 8995
8198 1226
2292 6361
4860 7491
348 1171
4776 4984
7711 641
6112 2846
1791 1197
3206 7830
8092 8835
5752 5001
6228 665
2147 5929
348 4996
5093 2156
5052 1391
1849 7975
8296 4668
3991 3749
5515 9991
8448 7677
7517 1175
9973 271
8512 10450
9621 3489
1360 5505
4765 4952
2802 7533
1531 7001
1798 2776
10463 5593
1144 5563
2474 5396
2508 5968
3508 8406
9625 308
10696 9893
3623 8288
7803 9915
7678 5459
4230 4678
175 10134
8351 1206
7657 7505
6232 3073
6558 8410
1084 2605
1234 7365
1175 2328
2571 1718
3047 1364
3672 10007
1491 1198
10181 8825
8915 3233
1191 1229
10197 5986
5487 4522
5091 7631
8690 347
600 2320
7291 4837
2048 3905
2574 9850
1227 4640
1057 2524
3148 7756
8778 2868
6984 10435
1438 6379
7169 1721
3516 2257
3043 6542
6505 4951
7988 9517
4866 6208
1181 9087
7277 7229
417 9432
9873 5912
8201 6987
1224 1191
1209 6489
2642 6589
2274 5437
10024 5939
7488 2420
5929 9816
9179 3703
4125 1231
1810 8881
4222 85
1598 318
3331 9493
5939 7534
8544 79
7533 5323
9179 4332
5544 293
7763 6266
1187 10038
348 3781
7688 7442
7255 1923
6190 5951
2279 661
151 3419
174 6548
1142 7329
1786 3924
6719 5005
8299 326
8709 7345
6008 6793
6930 6119
5544 9214
8060 3441
8426 2864
3280 8174
8502 6366
7612 9670
8691 10409
3827 1179
3138 3715
3241 1235
6224 1198
6987 2584
6735 7975
895 8515
1782 100
8506 6987
5459 2433
832 4166
6215 3913
5566 3489
4614 7831
6359 6289
1225 1494
4436 4657
2208 7955
1172 10275
858 2496
5318 7916
7421 2698
3608 9895
2123 6007
5545 6744
1236 5830
1223 6548
9321 3638
8849 2123
4542 1786
1205 7286
3491 1172
21 8903
9110 5423
7746 1194
5637 1227
2157 6289
5355 7983
8368 8932
325 7291
8404 322
4459 6007
322 10148
3494 6640
10544 1171
8823 721
4126 3452
5426 337
3193 4762
4776 4297
10426 3489
1427 6286
6108 7491
632 8089
2120 7207
3908 1198
10105 6081
2840 2325
3044 2053
5248 3090
5855 5446
3151 2433
8683 9698
2663 10232
3725 457
775 6669
7569 6264
1365 8522
6007 8823
6057 6135
1851 348
3782 928
1278 6615
10291 325
1171 9639
8284 8749
1205 5986
2688 2667
5348 6262
5710 664
3387 4952
8169 8014
1225 1491
6843 7292
2537 5929
4527 4150
9526 1179
3329 6550
8945 1205
7736 134
3156 8684
2491 347
8515 1257
3209 8733
5983 2260
5302 6649
9287 8791
352 5956
8587 5503
2042 79
10366 4070
8707 9512
6593 4213
8825 342
7920 2587
317 2543
9018 5242
8684 9526
8610 3280
1198 8496
3591 44
8719 2211
3417 6173
3781 1209
8716 2846
1181 6658
1196 4249
1237 10095
8861 8057
10415 8886
5749 3136
3167 9395
6286 4037
10217 3023
121 7780
5337 6808
1860 10418
963 62
4918 9448
619 1519
7289 7294
6210 6549
5880 7736
4075 7016
1205 10208
10334 1199
2152 10613
5929 7390
2368 1171
9063 2802
1902 4981
308 10545
10204 9532
1225 8137
8975 6746
8636 582
2568 2698
2533 3630
6007 2206
7508 7748
1143 8517
8610 317
3725 2700
7783 8174
10065 6289
6314 9138
781 4776
5830 5881
2887 131
1653 745
8794 1240
8604 6973
5776 1544
5440 3282
2298 4924
5388 6592
8823 6234
9418 10435
7736 5225
5986 1695
2360 342
5710 1181
4164 2466
10361 7003
8288 1778
9044 2585
4246 3090
10298 315
10570 8544
3452 4619
414 3754
1237 5195
1175 10356
2421 4214
2899 695
1653 2010
1788 9196
574 7293
1179 10556
2651 4850
7992 1849
5034 2240
6359 6830
5831 9299
5849 9517
3414 1165
4248 3536
2909 390
3642 6736
1680 8431
7030 5515
1071 7623
6148 185
6570 10389
6685 7537
9120 9910
6702 1094
10162 837
5880 1082
2804 8654
1485 3351
8843 3331
1179 7768
9215 6359
3602 1221
4126 1857
315 3535
5366 4801
5958 2465
8496 8931
6469 1215
10162 1223
8353 852
3907 1226
6219 325
9526 6945
2282 7831
6714 1943
10181 8857
3438 6297
2276 8512
10209 7478
7971 4457
155 7736
7726 3304
8684 585
3958 1361
3261 8684
6008 6139
10362 317
2516 9718
2647 8078
4776 2221
3021 4765
2846 10356
9223 671
4129 10544
2537 3375
4765 5000
9120 10625
9287 1196
812 3354
6154 4861
1527 4271
2457 1849
4106 6255
3153 1814
7289 914
4783 10428
1791 1639
2576 1431
9120 748
9115 641
1555 4393
1142 10162
893 5051
156 365
9120 7339
1175 17
4952 4127
2123 9698
5009 3367
3913 2279
1172 3877
2315 3385
4926 3655
1215 7090
5422 10163
6882 3123
1297 6443
1895 2360
7289 6922
9508 3956
2206 8511
5458 1241
3386 8120
5767 143
8855 8506
5390 5752
3975 6281
1191 8990
4875 6837
3899 10090
188 3328
1234 1426
322 6016
4078 7563
9717 8074
2802 6589
1464 414
2408 3574
7294 4098
1623 6265
6489 9485
6311 1192
6707 3838
7331 4826
8886 8642
1491 193
4573 8232
3027 8743
5929 2332
6739 3749
10268 7234
7106 1194
5397 1205
8090 4332
8515 2367
1921 2692
7768 9194
1200 5024
9927 1237
8987 156
3580 5305
9999 2336
9654 4297
8512 293
9193 5561
2010 2640
293 1924
7214 6797
5927 8096
3726 3004
9866 1197
8845 8512
2906 2262
1067 6359
40 709
7506 1176
2247 3179
616 3355
4127 1179
8117 5281
303 2395
10253 5425
6466 641
10236 5281
5318 4123
10712 1181
3778 931
6489 1448
6503 8129
1253 5515
317 8690
2323 9526
1229 6
5389 4350
8527 4688
1430 7580
273 9895
1215 4737
2147 2224
7533 1887
7580 6296
1561 74
3311 687
242 5702
3715 4142
7289 9021
347 3337
4861 7435
1252 9916
9155 8889
8621 10335
9852 3654
2320 7074
3784 4485
1236 4491
5412 7686
3730 8551
2206 8189
5563 1402
7768 3150
1090 9434
2755 1221
1219 5844
5276 8432
1235 9781
3655 9204
1174 8854
5870 2891
656 336
10333 4355
3987 6363
4303 926
7414 2846
1915 6361
2664 4567
2827 6314
6583 5281
5961 1790
4860 2703
1232 10307
7289 1490
4861 4127
1818 8444
5870 8409
3331 426
3092 1235
6239 9505
6227 3266
4328 1169
6648 1145
2430 3332
8409 8320
9636 2126
7737 6768
7770 6058
1728 2775
3354 330
4142 2756
2715 5481
8507 9214
7743 1910
2937 9871
7293 3092
7831 7406
396 1194
8427 3576
1235 2113
1670 4236
2720 4891
8239 4572
7643 7315
2647 8886
3491 8201
3046 1198
10513 1232
342 2276
3902 10097
6137 5520
7331 7689
2840 315
4289 2962
6356 3019
3472 2812
55 314
1882 3522
2291 2776
2689 342
2272 6277
6154 9397
1431 8225
319 4578
4004 998
6542 1234
8426 2322
8886 3347
1220 6686
9120 1238
7534 8812
682 1239
8089 3630
348 10724
1200 8811
3331 4861
176 5736
10303 9110
3845 36
8823 8528
8817 1455
725 1491
701 8849
5872 1427
6007 1224
7746 5751
6449 5951
7738 5753
2771 7253
4956 1537
4077 7439
6785 4756
8619 9859
7496 7832
4672 1537
252 7746
9828 5831
6152 2529
2467 5276
10428 1100
1200 6148
844 7292
4531 4898
8496 3310
7557 8285
9466 9520
5398 2567
4776 7283
3419 3419
7750 1727
905 2852
9910 5831
1914 5831
9778 300
8991 5545
2543 3561
4839 7727
3765 5303
3078 1773
3959 6119
4709 9579
9642 8826
6923 5568
864 5252
317 6620
8718 347
10555 3156
6589 8802
2446 7215
2815 2131
753 4861
1237 6253
97 317
4677 7289
3831 5245
8637 6570
7220 3778
5859 5502
9289 1729
8811 10529
8746 4126
7550 305
9621 5798
1636 8454
1178 731
322 7538
6130 3842
9991 4670
2408 6067
6514 3572
580 7750
8854 10696
8998 466
1523 2165
8834 7055
2572 2640
10132 7147
5986 2496
4246 6191
2804 8881
10338 2240
4861 9180
8716 4826
7831 1225
156 156
3631 325
10123 712
2257 9042
4297 2503
2447 1572
3237 1604
2467 5091
1231 1209
910 7508
1391 8313
3730 155
4393 10712
8690 7850
6055 357
478 6714
2291 3583
7253 7055
5513 824
3848 1202
2348 1175
723 6180
6369 4776
8551 8755
5968 8082
6623 10412
8972 10438
2486 8821
8834 7685
8353 5502
5830 1896
4933 1205
8759 7804
8835 8350
8861 5415
8134 656
4333 3138
5010 7129
7129 2221
2237 2319
4125 8989
2802 2279
5561 8577
4931 3090
3229 3375
6528 3404
1209 4498
1544 10009
1219 1002
8709 8749
1194 7470
4042 4937
10197 8843
8183 7546
1217 5375
8769 10389
2504 2648
7329 822
4761 3666
9632 3091
6956 8409
5257 3419
6903 1537
8406 10523
6529 3310
4861 5520
4341 1213
10362 8991
4645 5951
2038 5544
7445 6793
2138 3689
4567 6226
9146 7243
8132 4930
6007 782
6364 7044
3028 8609
9582 1172
6619 1500
64 6007
5514 10623
2165 112
6350 4078
1624 1773
7533 10302
2571 5685
10063 8822
2206 1192
908 3621
5276 8485
7897 9195
7921 5497
10544 1832
8432 4331
4207 1223
3715 9927
6739 7968
1790 10121
7501 5281
1773 9298
2924 7612
6616 6802
1166 7919
6923 7633
5561 8183
9320 1156
1430 9069
8916 5866
7629 8818
734 7286
6366 3685
7339 8889
308 4127
3956 317
6793 1849
4732 5485
4485 6490
3908 7731
7679 628
7707 326
638 10426
303 1629
1822 10544
5437 4180
7736 3151
6505 7562
3214 9401
3535 1167
6554 2640
8035 858
1271 8759
2916 5939
9099 5895
2920 10435
5385 318
8574 4903
1240 6457
8831 7508
2129 4067
2140 8709
6410 8242
8835 10149
7957 8976
6702 1881
3297 2592
5865 1256
6190 1849
6457 2466
8512 6656
3714 2322
2242 8056
7312 318
5313 4446
127 8406
7291 5637
6379 10116
3115 10384
3123 7831
3588 6491
4125 8684
5062 9297
8365 8174
8903 7507
8440 9927
5968 6589
5010 10429
8932 9520
8127 7533
1192 8738
3270 8129
7289 8248
4467 1363
7017 7736
5234 8981
6558 2130
7291 5966
1451 7292
9651 2840
8129 4900
1625 8349
8352 6544
97 6457
8193 2982
4125 6148
7491 2569
1235 6505
2963 2930
144 464
1855 782
6168 180
7574 4769
1426 3507
1191 6589
1752 6137
6945 10418
4523 5929
1093 7352
1815 8129
1429 8496
1164 8496
97 10103
479 9504
8929 7251
6152 3667
4567 1231
3404 5459
1786 5986
8692 9974
5637 2985
1215 7806
8846 3208
6015 7657
6135 5114
666 1202
5505 3193
7496 1224
4125 1093
139 1905
9040 1773
1176 8542
394 1198
4076 5041
1881 1175
325 3261
10569 8454
6875 2965
2573 3764
3404 1219
8252 3956
9657 9643
7488 7072
6444 10376
2166 522
1774 1526
1234 6618
2815 6148
8372 1585
4757 1153
9532 8733
8458 7508
584 894
2584 1209
2260 236
4380 8692
3282 6016
7277 9509
297 8427
8409 6549
2253 3019
1235 6923
3596 417
2273 6686
641 4777
10435 8117
7533 2576
2149 5751
183 359
2648 9515
5783 5005
4333 9262
8353 10719
5093 4861
9910 1949
4123 10046
1202 6168
1237 8304
3193 3486
8822 5305
9707 3705
1921 4524
8117 5072
6148 6542
5395 1814
10211 9510
5291 2365
7483 8508
9949 2047
1554 2700
10258 6208
5923 2538
336 2517
5986 3916
3645 2804
8553 1427
9189 10299
8405 1537
5929 5412
10428 4409
2088 2804
8823 347
357 8855
5507 7015
450 1152
9526 2775
8169 3668
8454 2728
4814 7825
9357 1413
2533 4210
255 1609
2640 8170
5033 7908
4786 1179
1505 864
5885 186
10068 1145
7377 3907
2137 8426
1222 10428
1064 9120
2018 9588
10544 1224
1446 999
1227 5562
255 4272
8827 4924
8174 1192
3151 1200
4078 717
8135 4185
77 5244
3532 989
3705 2585
3773 3022
4128 10235
8709 8116
595 4128
3794 9459
4446 9636
3374 4646
587 155
5544 6265
8189 3778
1858 1225
10712 3034
2541 9532
7804 8886
7483 3680
10318 6608
8577 4076
9502 3600
5737 5927
1191 8684
7543 9697
2536 3705
7411 1849
5430 2549
9910 3189
4246 2640
9395 1181
9540 8448
3218 754
8923 5831
6490 6134
219 7707
5986 4447
454 3863
1225 330
6224 10243
3154 9998
5904 3386
9336 5073
1443 1171
1494 6490
9518 7354
1905 4732
8791 7569
8201 1849
5850 3916
7294 9502
8238 3123
1071 4953
7357 3547
1443 7304
870 5185
7339 5951
4311 2541
5319 166
9621 6988
10628 7486
183 3136
2341 401
4903 3667
243 1453
2399 3781
5165 6570
2637 6739
730 7354
2640 2570
7744 406
2036 3387
156 4294
9910 8508
7157 7262
7060 8564
9974 7971
8802 10409
7292 4898
8350 8840
156 2061
5229 970
1172 1226
6548 2820
6370 7677
9209 7966
8736 3402
1403 3544
5051 3396
4077 5112
8459 1815
10456 3023
6135 6489
3666 1194
4130 8141
2828 7996
308 3600
512 3439
6137 3630
3020 8831
8232 1772
8051 2813
9642 7182
6154 7766
5752 4129
2538 3624
8577 1229
8075 9418
6057 7881
4370 2540
3048 1491
3777 9363
1913 5859
6530 10149
3679 1772
3508 9246
10063 1240
7847 5276
2793 6589
8823 3821
1086 10036
9061 1205
2881 2360
748 2538
6730 326
9802 5490
4557 3920
3576 5091
8448 3778
3447 1558
6834 6367
1234 4110
4127 7489
4127 2467
2920 1219
1544 2705
4779 1910
1237 3654
361 6240
9120 7588
9299 618
7501 2273
10197 8517
5276 10299
8152 6522
6242 5709
5281 7402
4221 3778
10717 3631
1156 1222
1223 6731
680 8505
2775 4370
1790 5566
6307 3167
8132 6872
8861 3749
599 1206
8377 7562
3371 5031
3987 9553
6923 8409
3315 7289
2668 5894
4860 9972
2276 5019
6896 10712
2301 2153
10103 7391
4952 1772
8316 6618
6056 8692
5044 1537
1175 9104
7551 3441
4565 929
4738 9668
9233 119
6448 8189
7945 4861
5951 6782
4124 1924
3851 4943
4848 6891
3351 9733
8860 97
6007 9748
2502 9066
4127 8117
3193 3780
235 7546
5302 9571
3266 5584
4125 4900
6007 9877
1430 1901
1898 8426
8855 970
1171 7507
3355 2457
9186 3668
8288 6706
9432 2433
7010 7658
357 7903
7491 8850
515 7962
314 4355
1772 9624
8120 10435
3233 8854
4070 10533
144 3501
3155 8821
466 2607
172 10273
620 7508
10462 46
3767 822
2538 5092
10520 1238
4503 10258
9451 4642
818 6148
6589 6357
4762 3669
6923 3374
2361 129
10209 5563
10307 1219
3851 9540
9241 3630
4330 2827
9666 6793
6137 8426
9286 8361
9087 7750
3703 3572
7421 6213
1599 6148
1215 1093
9155 7635
3684 6190
8835 1791
7770 4874
5242 9665
4883 156
4826 4830
6937 6180
4655 1648
5772 10221
5514 2816
1197 4861
1603 9126
8392 3780
2646 7279
814 2754
4509 6802
9129 1227
3913 4418
893 6430
5463 79
8865 3193
5545 1231
2836 2691
1774 9671
7381 5826
3348 1774
10237 4459
3811 6351
1172 1790
10362 5637
8733 2304
1491 5500
4286 3167
8361 10633
6945 454
5460 1905
1231 3203
6289 596
1800 2150
9334 8823
3147 5129
2323 5327
345 7381
1171 6059
1181 8125
5751 939
2533 9287
334 6145
8534 5563
6683 7768
8624 1724
6978 729
5939 5180
7919 9955
7025 8857
7229 3183
6242 6703
3715 6791
8272 1240
2700 3383
6504 1241
9591 8886
2640 8074
4504 6534
9970 2273
3241 357
4214 2298
1227 8013
1229 297
156 4330
1235 8359
10162 7916
3166 1567
5567 6830
7074 5090
2010 5752
1229 6515
1849 6508
4679 10640
7372 6469
4297 9588
2265 7710
2084 1223
6923 5859
6057 5276
10428 8565
8296 6529
8711 6739
10217 8619
5994 6989
1866 3193
6700 71
7713 7229
4937 1199
5562 7018
7565 7090
8528 6891
1227 9069
9694 9926
5520 3151
2916 8991
3778 6594
9579 2029
4126 6037
10203 8426
6507 5562
1572 8272
8546 8368
730 3666
1913 3807
6057 5880
9719 6209
10611 2270
7623 10626
2176 7230
5437 1240
6007 5929
7657 1176
7581 8189
10335 4246
8587 9552
4227 5911
1839 5831
8819 4038
4286 5964
6652 394
3331 10523
5831 8846
7426 2273
3928 993
4619 893
7290 7129
4111 9993
3265 1202
7842 5114
10220 10623
8528 10554
6747 6430
9435 4931
7750 7804
1228 1435
7603 6467
1215 5189
3777 2349
10485 121
7129 7957
1141 2802
1228 728
2457 8797
326 571
317 3419
1171 638
1235 1023
8139 8854
282 5514
8746 4863
9821 101
2592 2266
1065 8721
6600 6821
4077 551
2640 1494
4656 8534
1221 9602
6277 3822
1225 1425
71 8589
3280 8496
6617 1181
8368 2486
10064 8577
3851 6570
7456 2596
10624 1198
3956 1198
2827 2774
9058 8138
8056 10428
315 7297
4929 9814
9501 1219
1179 5299
3235 8709
10104 1191
815 1772
6461 7315
3619 1200
5887 8491
253 9966
7603 3138
3154 3072
8129 3429
5180 5291
10427 3413
6190 8091
7489 1241
1176 2251
1181 9074
3650 8116
3850 8827
1165 9992
1625 26
679 4333
5340 762
1854 5073
7445 7891
3268 7941
8835 3507
9434 8821
2686 5305
9101 2538
7129 6896
8056 280
3121 6145
277 8089
3508 5768
8368 660
5360 8269
4070 5954
8454 8024
1426 10613
1798 1219
8056 10045
5563 8182
8138 8929
1544 4791
10332 7615
9461 2763
9526 3330
1849 2277
4069 5281
8189 1205
3123 1171
6051 2663
5700 6360
1175 2835
8140 5185
4183 6137
5357 7016
7230 5865
7533 8129
6542 9727
7444 3423
8056 1556
9316 10723
3410 1223
7025 1647
9526 4294
412 4225
3908 5505
9906 1291
9120 5398
4815 9652
1179 9621
348 3782
4630 1786
8496 6444
3851 2165
4124 8928
7129 3138
314 4183
4147 2100
2085 7055
7018 5940
2433 1191
5530 2804
4522 7367
5636 10281
233 10630
10083 8140
8857 9357
1071 5341
2127 8859
5218 832
9495 507
121 6135
6331 928
1431 7743
2846 2276
10196 5544
8587 3838
3374 7743
3908 3704
6470 9904
9989 1181
3578 1491
5589 9786
3751 2919
6351 3557
2775 5849
4389 6314
8830 1628
1197 4573
6503 4625
5107 3534
3791 10625
10524 1225
7543 3367
5939 1323
5356 7372
6372 8564
3410 9940
1213 5926
9045 318
9320 10628
3671 10283
3778 9526
4209 10472
6007 4125
7517 4144
10173 382
9579 4324
1237 1209
9042 5520
9532 4076
9309 4933
347 7388
6169 1772
2387 156
9116 3140
1235 3206
3418 3956
9040 3908
7147 8440
5093 8709
7927 6898
3282 4467
3655 6525
1223 6747
8864 10247
3737 8440
4360 3136
8350 8843
836 10209
1926 10435
3371 9238
3499 2923
8864 10698
5012 3310
6007 6987
1172 4870
8232 3047
8854 4393
342 1653
186 7964
243 8954
5813 8127
4402 7496
3234 7768
5081 6491
3352 9485
4644 8893
3725 6712
10362 977
4129 8355
3182 744
3090 3992
4244 1671
79 1463
300 6152
7147 1534
8517 3154
7615 1237
9321 8409
3035 10689
8245 5081
1798 1238
315 5940
760 1194
8502 7457
3752 3041
8913 9684
1787 6923
6656 1241
9711 8587
1215 6709
4129 748
3282 5240
5566 7182
5811 889
7129 1847
1453 4898
4559 9974
2157 7354
7537 7293
10544 3138
4826 5561
2276 2165
1772 1737
7144 7329
6137 1240
6119 3789
5951 10172
3230 2257
8117 303
3315 276
928 1197
8056 5446
681 6678
5276 7508
4978 1202
3073 5028
3603 8409
5306 2574
5305 8844
1571 6289
9883 6372
2397 5277
7496 8512
8129 5494
4702 9725
336 449
3273 6219
4213 2521
6289 7623
257 6278
7489 9548
5959 1230
6897 4054
1772 8238
8684 1616
914 4089
8426 1699
7339 5112
6782 9837
2535 5932
8551 5929
3237 79
1226 1265
9434 3332
1230 10384
10238 4535
315 2272
6493 8855
9656 8677
816 5355
8823 10147
3684 1790
1357 1491
4655 8368
6410 8511
7658 3156
8542 6490
2510 8514
3089 7508
1904 10301
6461 5525
7177 5503
308 7337
8834 7580
7942 2571
7215 10507
7182 1328
7103 8174
1832 7022
5519 5545
2907 6558
8486 3851
638 2827
9991 1662
3572 1928
1171 1071
9604 1699
6982 9736
9636 4249
3396 3234
4442 1240
326 8605
8457 877
3310 8178
5986 4214
7794 1175
322 2501
1234 5545
10699 7249
10334 2849
9181 6265
1773 2342
10021 6384
5346 434
1787 1215
8511 1849
10709 133
1228 3177
3260 7533
308 4064
6793 1199
5316 9138
9526 9697
1431 8089
10588 6905
4571 6670
8545 3848
5775 3054
1175 8512
8225 4280
1209 10519
280 3908
6831 3993
5416 2336
6037 4938
1176 3329
8759 8886
8178 5924
10252 1859
4861 641
3205 95
9636 2628
5904 4333
8035 5410
6487 8368
1915 318
5913 5460
9120 10098
8835 8500
7129 4281
156 3204
1172 3233
253 4078
1971 5370
707 6779
7643 8321
8893 8301
2888 764
5566 10333
8802 9251
3807 2457
1554 10660
4900 7186
2282 1926
8737 8821
7157 4709
3958 7065
7916 3877
10148 3311
1463 2127
3631 5830
8631 7803
2056 8916
9741 5928
1176 2379
8829 4900
6372 10428
3576 8826
64 8528
7603 1663
9650 6036
8855 2266
1066 2206
10503 2127
8825 8834
1179 2322
8410 9949
3748 3630
6154 7656
1416 4125
6057 1898
3809 7293
3976 8985
638 5416
2740 9299
5148 3655
4826 8138
587 3544
5019 7627
4300 6007
8406 619
5563 6657
2854 8189
4076 5986
6369 3508
3684 7488
3324 10435
7609 10435
3662 10149
4175 2140
9195 1989
8811 10389
7918 8637
1224 1685
1200 2111
6372 3267
1905 1269
6469 1923
1954 1192
10426 2647
4952 6743
8468 873
5768 2812
6851 8242
9073 77
6956 10427
4123 3374
10318 6399
4442 9469
6803 10420
1473 7580
1822 3374
6549 7522
893 8517
7255 3715
3247 8189
4776 3745
336 3956
10149 7886
5515 3507
1225 8075
5563 9286
2868 3138
7496 3630
1905 2358
9937 303
9532 5636
9972 7626
8831 1914
9824 1238
1176 4629
6826 3171
8056 8145
1191 3085
860 10435
1179 9287
2497 8075
2921 5091
1454 1347
5545 582
3878 5222
9521 10712
7295 3441
10220 3233
1171 10435
5478 7781
1322 5062
9451 8454
707 5909
3631 2906
390 6739
7480 9573
1466 10009
3905 9299
4331 6489
8135 3229
1430 8410
2640 315
1197 8577
9156 3630
2450 845
8796 7054
3090 4682
9540 1791
1237 2276
4662 8321
5036 10464
9848 1085
1219 1086
3657 9910
4676 641
4089 3146
1216 2925
4399 2167
1991 681
4860 357
7391 4237
7339 8762
3293 8823
8440 7496
8854 4522
9126 6154
5951 8810
8709 6952
3668 7187
4938 5924
6699 7095
6587 7329
2831 9321
4905 8454
1574 6793
4657 7854
6134 1019
893 10428
2920 7560
8621 3747
6007 5752
7034 1209
6906 6264
6981 1219
8409 10219
6164 10494
1214 7528
2035 8406
5033 1415
2509 1106
8280 8644
4392 3984
908 5472
8350 2152
3657 4068
6286 3645
1223 8625
8189 4231
9949 3474
406 3906
1113 7229
8709 2065
619 7736
8417 7504
325 2091
7223 875
5859 6988
6384 4567
1206 5566
1206 8409
7297 5506
1197 9697
2322 8811
1181 2031
4918 2517
9790 2629
4533 8129
3864 9622
6361 2895
2716 3984
489 2640
7736 1787
2250 10298
4871 2723
5830 1892
2652 5346
308 4213
3700 1024
7769 3566
8195 5067
6000 8685
1898 2342
1219 3468
3155 7897
1202 8861
4572 6923
5929 2537
6335 9532
2640 4523
4211 10420
2904 8823
8426 6807
10104 1235
10166 1192
1758 3518
1225 1544
3631 5868
7471 7447
10570 8810
4545 4641
3529 9591
1202 9299
3964 4952
9807 9789
1653 8549
365 3304
8799 5951
5555 8849
3498 7291
4708 8823
9189 9651
77 1045
5986 4900
4762 6686
351 657
2137 4250
9707 7259
6507 3559
4155 3419
6314 288
6167 8252
219 7232
6463 8824
2277 8090
2165 8827
2858 3978
929 5446
4898 7552
7164 1191
858 2658
2830 9070
8120 4911
3597 6013
7522 5515
9706 2755
7055 6135
6007 3470
9997 8044
1179 2329
2320 2846
3990 4214
1921 9328
3811 4688
5091 5561
6265 3655
5929 6490
8140 6289
7289 4916
5317 2252
2842 5398
5105 242
6518 7842
2533 2149
4214 151
302 1199
9151 2467
7827 4776
1455 1790
6589 435
10011 4842
3702 3539
6391 3490
6891 10162
1199 2920
7065 325
4125 8759
9063 7292
1164 7603
8813 9085
3908 6145
8283 8891
5328 3715
1769 1196
8406 748
8392 1224
1197 4974
5459 7336
74 9519
582 10304
3553 1214
6559 7989
2231 2242
779 8110
1833 5234
9926 4668
5545 9643
8382 201
10456 959
7743 170
8817 3664
2265 8440
10435 1274
642 8866
7588 10543
6489 1075
6987 3404
8261 297
10064 150
1210 77
2388 7627
2730 4974
2206 2319
2044 10166
6152 1415
3778 6743
8544 6154
4706 3667
3542 2335
427 748
8020 8189
256 4230
1202 1221
4881 908
1428 1199
3492 3516
1081 3402
9415 3282
6739 1874
10279 10239
6507 7294
1223 5895
8377 10435
8823 8998
7336 8075
2276 10415
1552 8642
2270 4937
6209 908
6365 7015
9569 6015
9926 5260
1238 5840
9299 3956
6354 6151
2241 3115
7522 963
8426 10625
8823 4952
8491 6503
8522 9450
8835 3623
7766 8506
8811 8738
2957 8057
2628 4125
1766 5831
2248 347
1500 7129
7657 5849
2813 8733
7920 1450
8551 4861
8426 9574
1191 8088
6490 7286
1223 8577
7336 6793
1990 6558
417 5388
4704 7222
3991 678
3655 1572
5239 7682
10163 308
7311 2802
6107 2276
1622 8169
1707 4100
2260 1553
3156 7266
3206 3023
2804 2279
10397 1282
6043 2226
5386 10182
582 1240
8257 8514
8855 3256
8140 8974
8508 9286
4332 5487
3657 292
2715 7246
8702 6758
6891 8765
150 6168
8871 1176
1225 1214
8892 6278
9526 2706
3583 3615
5563 3243
4859 8733
5439 9362
2276 4492
2467 2342
8709 8684
4900 357
1491 6802
4173 5126
8749 2126
9751 6589
2296 10281
836 1915
1943 1175
8496 66
6686 4709
4952 5545
9433 156
10162 8834
1181 10724
6813 858
8139 9993
2534 9489
10430 1206
7945 1228
5417 433
5881 7205
817 311
2712 28
10707 3848
4385 8595
7920 10435
1348 3573
10303 6649
4328 7636
1202 8304
1229 10624
8486 5514
641 3091
7736 7241
9289 1179
8813 6793
7374 3608
5710 4898
1175 1906
1386 8528
7423 7315
3252 3115
3544 9645
4333 6361
8709 1209
6068 4823
3620 8391
8273 10408
9321 8609
8242 5271
3447 6314
1844 10250
417 600
2219 2457
1237 5338
6007 6036
5721 8889
8691 1363
10449 348
4796 3655
6623 641
5078 155
1215 3748
1539 8174
10611 342
10220 6702
3765 864
253 8711
2465 7292
5860 595
2514 3560
6896 8889
6617 317
1624 7557
3803 3280
10456 1064
3445 1426
8886 1239
3400 8692
1680 9602
9851 1063
8117 7718
582 9698
4903 7892
7298 1172
7835 1237
8406 5520
5494 8621
3435 2342
869 5276
10440 888
10243 3115
6793 1227
414 1223
9203 3121
1143 3374
1162 3130
365 307
4331 10699
1223 1624
8073 3206
9910 5859
8139 3167
9546 3508
965 6137
9513 8165
1091 7513
5446 3432
172 8114
2114 2351
6489 10303
5986 7289
3838 6784
9532 10159
1222 111
6392 7489
4071 4667
7809 1428
3376 2537
2674 9950
236 2802
7832 184
1176 5776
317 1505
8496 7329
9125 660
8709 1899
8516 7289
3051 7554
9265 3690
5233 8953
3205 1196
320 4124
8174 3125
1269 1775
4703 2923
1228 79
154 3662
1241 6987
1544 2907
4495 3164
5111 5256
4903 2433
5998 1461
1023 7219
10199 7770
7291 4195
637 4124
3703 1926
4677 8426
10307 3374
7587 6570
8826 4330
670 1241
4085 9063
3643 3730
8142 3396
300 7963
8092 7658
1773 6655
8741 8000
1480 5895
6515 1181
5524 982
1376 8279
8813 5789
1431 2360
595 8683
4457 1254
3374 6037
5234 5236
3197 637
8506 8823
10656 4297
5571 5824
8768 1544
8861 7294
9820 7251
2466 7292
8692 8056
1224 5929
4098 9395
7612 1209
10389 8432
5792 1426
5412 7280
1549 8075
1430 1093
2577 3508
281 4105
8128 1231
9927 307
1199 3489
1250 1453
1926 3987
8035 4268
5849 3509
3489 7746
4952 4076
914 1224
9641 4297
5034 6283
3374 9039
1171 6278
3995 8056
7987 3631
7748 1434
4716 2919
2703 1192
8834 8551
5859 2053
9696 641
8295 5939
991 3792
1404 5951
9926 7847
292 10717
10197 6789
6134 3490
8517 6286
342 435
315 2446
6674 1202
3725 1847
5751 334
2279 5545
6055 1979
8829 10009
10449 4076
2695 7630
6489 9646
6549 10397
7533 2003
8426 3256
156 8567
1199 3477
1172 4758
1790 3509
3204 5807
6286 6589
4405 6366
4064 2684
6504 1080
9927 8516
1176 8407
2537 4231
9361 4662
3544 1175
3332 8445
578 1233
5181 4120
6015 322
6468 9802
9517 5577
8551 620
5276 9387
3490 9986
8754 8129
2292 8097
253 3630
4772 2740
2929 3976
1225 9591
6145 3463
2064 7074
1494 8406
2010 2457
8759 8610
8790 10544
4763 4458
6319 638
9375 10641
1428 365
7588 1228
7340 8733
3630 357
4679 1787
3197 8392
7384 3360
1165 5389
1382 7030
5065 4076
4037 4125
7941 2585
206 1085
8406 4243
9107 9175
10426 6549
7326 3329
4952 3260
6066 8409
1910 1181
3116 937
8120 5831
4861 10220
3602 9517
3752 7779
2121 6034
638 2840
6691 7297
2899 4128
1171 241
4045 4125
3499 3903
8189 6361
357 7421
5870 315
7277 9390
9947 1200
7537 9305
852 8831
10435 10287
3291 6168
2699 9696
5545 998
3466 10717
1786 8611
3583 1427
6783 10425
1494 2137
8189 1915
2158 9184
8075 3715
7916 7686
8514 9910
3786 2846
9489 2539
7292 1171
5010 127
9053 308
319 6289
7354 5306
4033 1230
3060 10712
6702 1229
3991 6826
3865 5437
9526 8857
9014 1227
3907 10524
8718 9926
4130 9588
3310 8090
1124 5036
4299 8544
4776 5752
1200 4861
1632 1698
7627 8426
5425 2277
760 8409
5986 2279
8894 3716
337 1624
6152 3863
9537 7345
253 5545
5928 4952
1191 1171
4331 1624
2359 10428
681 1206
8828 5062
9698 8448
8849 2920
3792 2923
9532 5378
470 143
5281 6521
2963 2804
5522 5715
172 1071
9636 10141
1452 9546
7539 6490
6145 10242
995 3280
5091 2226
8274 5016
8861 3385
7677 9697
8826 7517
1200 2033
8239 716
2213 1164
8864 10533
7748 661
6843 872
3562 9919
3375 8849
1230 7895
6444 9886
4645 3243
8368 7893
5507 6059
8869 2640
9084 5194
131 4130
5459 9652
120 4009
1095 7289
4861 4067
1053 10435
6372 8711
4907 908
1790 10449
4918 1228
7243 1735
8426 6793
1683 908
2127 9912
6589 3348
3803 10103
6008 8472
9532 5126
347 9087
8238 8514
7625 7290
10397 4617
1988 8844
1463 6793
314 5637
2043 6757
1209 8823
6137 9517
1219 6940
7735 641
1395 3782
6361 7129
7736 2634
6235 4900
2923 2804
2837 1787
9815 7131
4702 8368
8483 8093
1085 7489
2825 8828
9432 8252
487 1227
1615 8138
2773 3337
6869 1234
1365 1543
7229 5912
1388 3951
1726 3237
3704 5240
1497 5566
8683 1773
8189 3851
6404 7294
2487 1231
6846 9966
6436 6973
1905 5318
1228 6254
7909 5514
9972 3166
1849 6057
3371 10197
1491 600
6698 1717
2123 6015
7286 6506
8299 9913
9401 3025
4839 5587
9867 8512
8409 6007
4373 6038
8718 3280
8893 3414
7421 9128
9195 1192
5514 9317
1788 4902
8062 1811
395 10303
5544 1240
5545 1181
5264 3583
1897 2622
10409 9451
1905 3703
1206 2301
1756 1206
1023 8135
6489 9239
5929 6726
6168 2920
10243 2676
1537 4125
2241 8359
79 7501
1491 6589
3655 10064
1266 5345
5341 8516
1558 1526
1208 9532
1205 7285
3414 4966
8472 5402
9852 8486
5350 5849
7656 2622
2322 1240
9890 368
5947 314
1234 3702
2628 6824
10570 7354
1870 5093
6456 5939
10326 9532
8431 5710
7906 8350
1235 1915
852 7656
185 7920
3208 1171
5477 527
8573 6106
7129 4840
3234 504
1223 185
7940 8691
8239 4621
7489 6508
322 7508
3090 7557
9672 2257
10449 6119
720 10538
5760 2895
1552 1219
317 1430
1908 5276
433 342
2176 8759
3631 1697
7636 320
3909 5545
3156 9344
1915 3520
1171 6093
3124 8986
1200 1418
5217 1452
7622 7189
1209 1904
2663 8860
6655 2279
5062 1240
9151 8709
993 929
3655 5470
365 445
619 64
79 1390
6726 336
8518 2170
7294 6785
7222 9849
5514 642
8388 9873
7972 2134
5947 7229
2368 1269
10633 1427
6962 8829
186 1084
315 7720
2329 4903
9120 4098
6822 10224
3204 1229
1547 7289
1329 6525
2428 8991
3387 671
6987 6232
9653 3151
2537 4987
2757 6619
6448 1615
7339 244
732 8855
858 5929
3282 9102
7445 2543
2512 4213
9790 4617
9120 4042
4776 9021
9394 2117
2486 4566
10449 10423
3643 2108
1374 10029
1143 10553
1241 9299
4370 8759
9926 7336
6361 9655
8610 10660
5341 8610
6490 1428
4517 7919
10379 8517
4066 342
1702 3204
7489 1221
2342 2802
1491 365
1571 2980
8517 8619
9120 10544
8370 7392
1790 7089
5515 1179
1450 5236
6554 9526
2568 1176
10699 8913
9795 3687
4756 3208
7421 4076
4297 7581
8835 58
6268 5636
2357 1269
1191 7508
2762 8640
1291 8835
9259 7339
1491 7831
1544 5972
864 6618
6589 2846
9482 5462
6208 7055
4898 6923
8820 2804
3576 4079
320 3583
10456 5025
2136 7129
7923 3844
9900 3798
1179 6137
4123 870
5213 6137
365 2827
9210 9546
7229 1175
4571 7533
293 4679
8004 5385
3765 575
8056 348
4453 1487
7539 5051
8454 2332
8709 8860
3164 1179
1773 1198
317 1181
4620 3435
892 9492
1787 10209
4473 3699
2712 1191
7750 1672
4508 2902
10303 4333
9007 5986
4949 642
664 3737
3450 5350
10702 2253
6152 10469
5855 9825
5027 2647
3705 7505
4926 7336
7055 1558
6356 8709
6834 9697
6154 1209
2299 3588
4214 9767
9205 6743
1191 1228
3908 9900
5913 7016
7421 6449
8022 4098
1202 8169
3282 6739
3206 1192
7731 7229
5306 2573
641 5566
1347 71
5281 5962
2157 8267
9134 2923
10717 9195
8823 2433
7861 2622
1171 4070
7230 2285
8349 8392
3567 789
9091 314
2457 39
3513 9783
4387 4571
7211 324
2517 1198
351 2267
1934 8185
8361 7748
641 8426
9295 3716
9470 7763
2122 4461
761 2691
6166 2648
5830 8830
3088 8527
5389 1495
7033 8527
4123 8406
3154 1200
1426 3124
576 2849
7253 3473
5250 8309
228 4219
9174 8426
4149 389
8426 293
9064 3994
9138 5545
6617 8183
348 2439
325 6638
2622 2846
1423 9286
2257 8263
9042 8496
7627 10435
5396 3417
8369 5696
6859 1193
10147 4419
2730 8825
3414 279
7807 7533
6036 1431
9006 10426
5850 5087
5563 2147
8829 1071
5986 8117
9058 8459
1172 5010
8843 4403
1113 10365
7033 5562
3208 5831
1194 2010
3175 1222
7229 5942
1224 2592
1491 5951
3679 4214
892 3791
6779 1179
6226 4250
4873 1200
1145 1423
7246 10574
2210 2584
6505 6406
1365 2279
8767 2693
342 8823
9697 5276
6033 4884
315 6306
8129 8928
6723 2982
8610 927
1867 8478
5281 8835
3331 3542
4864 6683
8129 10261
7806 1223
6225 6935
4358 8855
7489 4887
2866 10613
10307 10428
1060 10426
8189 303
5091 10717
5162 2127
2756 5752
6987 6166
5073 8135
9203 3123
9973 2089
1237 4809
4125 9488
6171 1222
4409 6148
4850 4247
1653 5753
8056 1616
4967 5960
9210 3969
5805 2176
5341 8409
8178 4641
8855 1072
2846 7229
9357 235
1198 1236
1261 2825
8942 9821
8506 1231
513 6306
2900 7496
5012 1739
6226 7832
8843 6528
4781 641
1205 7286
1657 342
1269 314
204 127
3417 326
3301 2730
8516 7501
5929 5012
3906 1254
1554 949
1726 2846
5929 9591
4732 1394
97 449
7291 1501
6339 2320
7491 5276
10462 4861
8285 10640
5240 5795
8117 619
2736 6055
5520 7983
3417 6148
8426 5062
3179 1192
1537 5386
1191 7568
7445 5341
5473 1179
156 2302
6131 1926
1234 6137
1365 8505
1106 3848
763 8460
3599 3778
2267 9993
5520 4070
10438 3599
326 2023
4385 2307
8858 4924
5784 1205
889 638
6063 1455
7216 7329
5526 8812
9011 4906
2149 293
2137 2537
8843 1172
5218 8454
5566 7971
49 3124
3138 5008
2813 5929
5636 4095
348 7602
660 2812
8542 8516
835 5517
5816 1798
9570 1231
5346 8138
9809 928
3215 2123
3012 10281
3544 6007
8260 6696
6152 1235
6488 1772
7251 642
7828 5505
6007 5830
478 9848
7470 1179
4640 6620
4900 1750
97 7508
3568 836
5059 5929
6040 1237
7169 1205
8684 3332
4887 3013
5051 2335
1158 9214
7533 8096
171 2640
8496 5636
6007 7055
1197 8786
3323 9972
5472 3480
9733 3630
3822 7750
3871 9233
8189 1849
2123 8349
1427 8861
3783 9915
1226 3023
8406 2534
1257 8709
9577 5562
1240 7506
9926 2906
1311 10513
1541 9373
1254 4926
3654 3331
5563 236
8506 7015
7686 320
8212 308
1176 707
7488 1901
9299 6619
4903 8269
6542 1616
1849 7689
4301 5487
1632 8819
954 7411
10449 8811
5520 5515
3373 1082
3474 9928
1215 5885
1176 1209
10507 6490
4871 6148
2018 6161
6154 3669
5318 3630
1190 7439
1199 9532
7770 641
4861 5276
9527 8796
1219 4450
9591 828
788 324
3908 6208
324 8991
8454 10293
6457 2154
8816 10293
9363 1194
10315 10010
4330 9316
9535 2423
4789 1222
5398 979
1168 638
3156 5992
3777 8232
6055 6723
1686 596
1233 74
5808 10087
5577 7265
9357 3262
8190 8320
931 4952
116 6369
10717 1113
582 10554
3012 3458
1171 3328
7746 7289
8885 6676
2799 1772
7090 6529
4702 1271
5073 7074
1200 1198
9526 311
9921 9238
4297 10684
2126 10085
2466 1051
4248 1760
6277 6531
3269 4331
8517 4630
7749 1239
9517 5897
8528 6661
9821 4203
3123 7920
2866 3271
8350 9088
5870 2101
4623 3732
5929 329
1401 8849
4861 4861
3630 692
6154 1172
5545 8409
4078 7631
2037 4127
6045 4464
6619 8056
8056 2756
7204 4985
2846 5514
3583 2047
4735 8037
10279 369
5929 5520
4864 9219
5306 2730
4393 1176
8692 9972
7129 4446
1198 4905
3583 3051
5469 7216
5972 3778
4546 3335
7603 10356
5824 2495
9478 8506
9194 8129
2126 7748
8406 6938
960 6866
8684 7489
8515 1175
5160 1780
9881 5594
3473 7478
4650 8671
5679 633
318 3311
9910 3916
3768 41
9173 8991
2802 342
5831 5986
3695 6671
4214 10397
2538 6823
1369 315
6611 8754
2272 6040
3090 3544
3851 357
9620 7737
1237 6057
3329 10446
8824 1791
6829 825
9697 1248
9530 6812
4699 701
5306 1082
1499 8139
7089 9854
7490 3990
8027 4208
8823 7643
7804 5460
10449 6924
8252 6602
2804 3794
326 8827
1197 308
2010 7707
7962 6168
4077 1653
10141 6507
5504 4566
3156 10228
6813 4967
2804 9900
2152 8893
2327 5233
7368 3474
1219 8075
8273 2276
10625 7491
2706 1176
1491 852
9115 5812
8516 7339
6587 3666
10397 6456
6168 8162
9657 1428
6393 6145
732 2064
5561 1226
2513 5071
6681 1641
5729 1093
10419 325
8319 8177
8294 965
3597 5033
1230 8803
5281 6057
2276 2042
3619 184
1334 2923
8864 8368
9148 8056
8075 9989
6270 3785
4045 8952
2043 325
5520 1238
999 8527
3369 3115
6372 3402
8690 9003
6506 9526
4858 10403
9554 3193
144 1739
3147 8238
1914 4776
7259 7292
7835 562
2266 5802
7221 322
1221 8864
1175 5887
3332 4297
5038 7865
892 7338
1435 7689
10469 2836
5951 128
3655 3928
960 6449
2757 6277
2890 3460
9609 1215
10451 1910
6335 118
8486 6145
7643 6620
6789 434
2503 1179
3167 6759
3684 5886
8090 3536
8516 1171
8823 8117
5929 1849
1739 8823
1491 1095
278 1175
6491 8764
6528 641
6940 631
2276 7336
6946 2802
3718 1202
1113 8368
5338 782
308 9200
4967 10118
10209 2489
8501 5091
927 9655
1215 1229
628 8587
3026 4039
5306 2908
3532 3154
6923 4248
6577 1491
6776 1269
5372 9064
1624 5887
3185 3443
4350 4645
3336 2827
10320 2457
5520 3491
326 1840
965 5939
324 1993
10303 4125
329 4125
2516 8835
1197 9667
3117 8619
10243 7294
6623 10435
9321 4128
2124 4101
1104 2108
6503 7253
9876 6224
5241 3374
1491 10720
3205 8406
3786 3123
8893 6302
6007 3121
1241 9434
4077 3489
1554 708
9046 8056
6007 10162
9821 1214
8177 3204
1238 3995
879 9655
8796 3474
6657 5968
5544 8619
9193 6937
6489 5024
4656 8757
2443 748
8088 1698
8891 6615
1653 1235
8392 1192
2652 2296
188 4082
1238 6683
8262 8440
315 3700
7566 8056
10409 1899
6360 10716
3136 2261
5183 5545
4943 4941
1225 10420
3023 3208
6542 326
7715 2178
1240 4861
1202 2320
9432 2572
5281 9014
2360 6549
322 4395
5894 8591
307 8353
263 3076
3535 2728
5394 2243
7975 1269
4125 3782
1618 99
2147 3244
6891 10717
3705 9431
1863 10633
6356 1233
8321 4009
3913 7182
7329 9288
664 2262
6239 2276
7447 6827
2756 4765
1228 1227
6935 5281
4567 1772
150 7506
5933 2219
194 7315
2581 3242
478 4765
1235 7713
8776 1773
9175 638
4733 836
3400 10221
852 7612
8846 8120
7835 2640
7297 8426
5904 8189
7496 8056
460 2478
1206 8431
1226 318
6449 5243
3477 1179
7253 8932
359 6366
7502 3737
3189 342
2361 1913
8088 1237
10215 308
121 2498
8454 1015
10696 1206
7996 6489
2895 4127
2883 3282
1735 9120
398 3924
7129 691
8602 9307
8468 1175
9287 8448
592 8845
7065 2126
1065 1223
4851 7478
6489 1612
1572 1240
8426 10135
5342 8140
4926 6655
9233 9433
4567 10362
9670 8991
10094 6400
1334 282
2383 6987
8137 1197
2226 1172
8197 9579
8238 1181
4249 1238
7472 6723
8857 7252
9120 3396
10001 6739
6591 10447
10635 155
8701 9655
9002 7508
1223 4776
10544 1175
3716 6117
6360 9910
10095 641
3023 2776
10397 9120
4881 1194
7216 3121
4293 64
5971 8312
3605 3182
6016 2336
8189 417
9780 1142
223 1227
7830 1172
1900 1525
1787 6148
315 5386
5545 2793
527 1786
1849 432
7750 1241
9487 1175
3602 7756
4026 5391
357 6489
2802 10430
1200 9190
433 8508
1237 3622
9084 9084
5545 9294
2647 4069
6945 6040
3715 8997
8035 1144
1194 9571
8577 2114
7656 1234
5595 8899
7640 692
1229 4078
1214 5800
8816 6678
1318 4297
3569 3310
3630 2895
3957 9434
3267 5588
3908 6306
9972 4289
7009 7486
2630 10395
6744 3654
6873 1081
5093 4763
3205 156
660 9877
8389 10607
1309 7017
5391 6548
7715 348
894 9653
10435 6008
4898 4183
5297 8811
3204 10452
6766 7286
7849 3123
1987 3433
2018 8816
1775 10539
6960 7353
3156 8926
3346 1572
9526 7920
1199 4327
2276 6446
7656 2569
1226 9517
3654 3906
5862 430
4271 3882
5502 1216
9933 8824
1790 4731
7488 6549
7763 10135
10455 8454
10206 3501
2827 791
6109 3091
9574 4918
8149 642
1426 7685
4126 7083
4112 7241
5697 1199
10362 5896
5326 9604
10639 2756
6621 8134
10166 2154
9604 10409
9090 9413
10589 6359
1241 3678
1175 8412
414 1238
6784 4026
10724 8496
10147 9196
10009 4850
8147 2134
9873 7218
7623 79
8519 2802
9398 2640
3398 7198
757 8991
7491 324
74 9910
8011 8683
7294 433
3419 326
4161 1849
10588 5199
1222 10031
3583 911
8486 4437
178 4697
9215 9655
3703 1915
6424 7216
7689 322
6055 4210
5797 10623
7491 8035
1453 7804
4459 3151
6897 9044
5688 9368
3490 6619
4455 10646
4693 5566
3631 326
3576 9900
9996 6443
7619 3147
9002 9765
6165 6485
2466 6232
4881 8117
1773 8548
10699 7746
8136 9138
2430 1181
10435 1915
1198 1337
4574 2158
234 4939
7643 2774
9547 88
4682 8823
2647 10197
9637 8491
2827 6620
9002 1101
2775 472
2248 3124
6338 9922
3851 6616
5226 4951
365 401
6943 6930
9189 9210
1238 2797
2538 1192
2576 2921
6286 9042
8478 1192
9211 3421
2758 8178
5849 8978
7489 4951
2412 1223
2318 928
9696 9099
1241 7425
2467 2336
9972 2626
3491 6789
10362 4758
9722 652
10409 1303
7557 9993
5980 194
4765 41
2127 10097
3639 7580
7643 9196
3414 8291
315 6618
5929 7470
6443 1426
852 1065
3958 748
3310 1191
8094 7421
4960 8822
8512 6154
6220 5787
9632 5830
5758 4128
4860 2774
3913 830
6842 4222
7743 8408
9785 10332
9458 5545
2531 2541
6228 3134
478 4290
320 3429
9698 2023
9316 3872
456 1522
8506 3243
2900 4365
10280 4714
8991 8406
4126 2798
3301 322
10688 8797
2846 9882
7088 8710
342 7736
2705 1498
326 1572
5514 7603
3204 3336
88 2216
9398 2583
5498 4978
6361 8483
4543 9653
6014 449
1674 5401
188 9288
4860 2121
1522 1234
7539 2680
3703 2942
1259 7345
654 638
2246 9656
258 8844
10554 7253
3332 3781
8844 6730
5566 2374
3383 3167
3520 4954
3280 9787
8551 4722
7982 9282
682 7735
5951 6696
253 5473
1866 7663
8511 2320
1365 6036
10074 5235
6573 9013
7250 6037
3167 2544
7489 9978
2504 6016
1176 8280
1179 9591
5943 1374
3151 3992
2347 1280
7020 8481
1910 7290
6089 931
5929 1202
3156 2139
638 2776
1240 3489
9434 641
8496 2629
10428 4446
9540 9502
8733 10378
3466 1214
3023 8889
2082 3631
97 4709
6619 3346
7601 706
3184 3893
7293 1198
4173 1773
3090 2126
4739 6057
6534 8355
8580 7546
10137 2496
7601 2846
9325 1235
748 7294
2519 6793
3778 748
2888 3685
5545 1221
1205 6486
6209 702
1082 3178
1840 1215
7989 1757
1172 2899
2263 7583
6515 4200
8189 6201
6334 3794
10199 6119
2123 6366
9894 641
4837 600
302 3544
1181 2226
7612 1225
3489 5346
10123 7627
896 4622
8075 8551
5341 7186
7292 2036
2648 6313
6267 8855
1615 2542
681 2118
1223 1476
2279 4860
8452 1226
1697 5565
6152 7522
4250 5929
1787 3348
3208 4420
1799 4042
2534 3703
2800 1537
6713 3735
10405 523
768 5951
4718 2861
6119 2904
5183 6942
1235 10144
3208 8514
3228 8129
64 3693
5545 4926
200 3276
4183 1440
7018 10668
8472 3965
8821 4037
3012 3092
1179 2219
5357 325
8426 1171
7743 1172
4129 3293
8516 8759
5462 156
8440 2267
8139 3208
4732 1427
1215 9752
6717 1849
6359 1663
3156 2397
10197 5025
2362 9128
3113 6549
5520 6739
5514 5251
1757 6719
7779 8291
3421 3441
8189 8564
4949 7000
1269 5562
4127 8869
7422 8825
815 4019
1241 1464
1191 315
4466 2118
2433 8517
1113 2302
5357 1830
8056 8797
295 6643
3282 89
3737 9320
2703 348
6277 1143
8426 4188
3595 3329
9513 1196
1199 8189
1781 7688
9193 4679
1229 6227
4861 4126
5481 4076
10726 6683
3382 3684
8923 8189
1596 5268
9435 2338
2905 1786
8871 1238
2571 1491
4878 1926
2347 296
4911 9669
8111 1161
8321 6007
4125 10090
2247 4828
4151 6061
1171 6007
4280 3280
5234 5396
8377 8350
3429 1176
6491 8514
7292 3863
7486 3643
641 1175
6264 690
1469 6145
1582 4099
1444 10435
4078 5339
9660 9331
3190 2544
4861 15
10318 8496
7354 1926
8056 10633
7286 1624
3737 661
342 1776
3851 9895
2537 8820
9435 6278
6444 8129
10717 4716
6750 3149
8857 1620
9384 8923
1847 9134
5563 8127
1615 3474
1572 8141
1859 7289
3379 3037
1798 3260
314 7612
1653 8625
1311 4112
7682 6507
10552 306
6802 1224
2460 10036
9287 1378
6570 9555
1463 10099
8452 8818
6623 2265
4642 7297
2127 4997
442 9647
7088 3630
3755 9952
8445 6016
1179 3906
7685 5392
9649 3783
4070 5831
10174 2235
1972 7286
6924 7422
8812 2804
6904 8075
8886 5636
2882 10049
10148 4194
5234 4703
155 1915
1846 4394
9039 2637
8517 1199
2828 6506
1915 6154
3280 1206
1787 347
933 7291
5929 5752
3356 4037
8486 7704
6208 8817
6683 1446
8368 1222
1194 1110
5042 8888
2804 1099
3262 2010
5051 9183
2840 3827
4437 8091
7836 9782
1359 3205
7735 7956
8832 5276
6475 1179
10409 7743
1183 8129
5752 8140
10508 1194
8169 2799
787 7717
3387 4128
9908 514
4297 6369
5986 5709
8939 7968
1442 6491
2721 2241
7214 1200
3600 4446
1235 1209
1231 8823
9517 7496
7329 4364
5325 8746
1827 5218
4801 8861
8183 7945
6940 8486
5139 8811
4794 8926
4870 1171
5040 325
1218 9927
619 9018
5711 9686
4776 3847
6548 2157
8810 582
253 3398
7635 308
1739 6154
10149 3777
2824 2540
10220 9759
8544 4683
10331 1171
2812 1202
7594 1199
8189 4333
3544 6988
10641 6589
5163 2503
1223 7337
8857 7445
2640 7315
8999 434
9200 3090
7637 9120
1172 2241
8640 8238
7328 1056
2301 5515
914 9432
2320 6490
4861 7892
9287 2301
4330 5283
4918 4898
2131 4448
3644 9621
9338 1176
642 6829
1227 7916
7286 7491
6168 2241
2319 3703
326 7768
2311 9397
7707 527
308 6151
7580 5520
3489 9836
4248 8998
10399 1561
1171 6923
8261 4394
7557 10635
5434 8075
2604 1458
6343 5406
1525 1113
3920 7329
9997 8828
3193 6352
10298 4124
8141 8486
1555 79
8486 2815
6686 1172
9298 3485
7746 4860
2732 2364
7627 4020
1181 9209
551 3630
3576 3226
8854 1427
1226 2774
3404 3151
322 5563
263 7603
3680 325
6993 8857
8843 8691
4464 8075
9557 8534
10433 1227
4918 3591
10170 4370
1234 6450
8953 10435
9506 2776
77 1150
1165 8829
5176 5286
10408 7897
5487 5353
401 5831
417 3878
4294 3878
5769 5885
5218 10438
6426 395
706 7689
3276 1237
9115 8516
7862 2013
7579 8683
10398 41
1240 10243
3928 8056
10246 2295
7339 478
7580 325
2149 3630
5895 8823
5566 1544
4074 1194
10532 3242
4271 1237
5806 5375
585 1441
1463 1198
4630 9876
7491 9436
9189 5936
1189 9848
3663 6248
3660 6975
7286 3599
5562 390
5880 6669
8075 9897
8506 1219
9284 6057
7017 2755
9321 7735
77 7968
9101 7337
6778 7251
2699 9056
1191 6137
10426 4541
901 6288
303 3583
8577 5885
4289 706
3967 1756
1233 6200
8248 8091
21 9265
2730 1841
1385 7266
3115 4757
8092 5752
10625 6649
1787 6007
8861 6040
10205 1255
5525 916
1221 9526
6598 317
121 5951
4952 432
7129 8353
1091 7182
7488 2033
4535 7689
9642 2756
6264 638
9546 4578
6282 5234
6988 2814
3072 3151
3329 2904
9044 977
2081 325
963 365
4861 6366
3693 1071
2691 1235
10105 5929
4030 1235
9926 2774
3081 3694
3533 1082
4128 2728
4078 9546
6516 117
7320 1214
6359 4704
9636 6929
822 5459
10051 1231
6926 7986
4871 10053
5306 5545
10105 6815
8432 1572
2126 6461
10312 8506
2990 1176
6057 7291
2700 7424
2788 7329
308 3622
1223 5012
1197 4234
2640 6226
10245 1235
1206 1202
3703 1469
1754 5520
1826 2490
3705 280
6366 6456
960 3208
7336 1219
1241 9058
10588 8392
682 8975
3509 4964
4905 8409
1176 4567
10435 1221
462 9973
5515 1236
1179 1179
10416 2592
4421 4889
1197 6784
8528 1849
682 1226
9128 4554
3272 6911
1447 7656
7445 2640
4756 5396
188 8441
8262 638
5752 10281
2241 8522
522 8515
4817 7289
10435 4215
6450 3619
253 2331
8189 1664
3577 308
6168 7025
3329 23
8956 2165
1205 7014
241 8390
3491 1674
6240 308
5446 2813
10277 4069
322 4887
2131 7088
3491 3125
6145 5391
1881 5062
1181 7751
8843 1194
8173 4289
5437 4999
6762 9024
8553 10227
5781 1543
4195 1199
9519 1176
1172 10623
4575 6069
4965 7094
722 1517
8315 2648
6793 7055
1208 1311
1173 315
3699 8610
7594 2533
8035 640
664 10216
1159 1227
3591 2368
139 2920
6137 7603
322 9401
5300 4666
1786 6502
7735 6036
1199 5009
6955 6964
3213 5385
3205 2516
6040 6139
2710 4076
1544 4155
1113 7802
2640 9668
1910 3822
8700 7506
1786 5034
5478 8514
4176 8834
1198 1179
4006 8528
365 9145
8140 642
1223 4951
1259 4974
1390 1093
8426 2774
5012 2577
5081 3151
6154 10275
1181 2137
7293 8511
2730 8826
4691 1890
1240 7601
5461 7501
337 8174
10230 9316
7089 789
9120 8269
1558 1239
1734 6918
10333 10287
8630 7736
2121 320
4513 9521
1199 8138
8506 8749
660 7627
458 630
10209 1831
7336 7533
5561 1798
7153 7506
10435 9805
416 8846
1426 8189
8844 3090
6761 8527
3636 2622
428 8003
1775 5021
3375 2125
7594 3660
993 2508
3022 1884
10538 497
405 2298
7085 9398
7249 4904
8056 5218
1727 858
4765 4716
3822 9363
2663 5385
6264 8544
8592 7209
3912 5389
10485 3778
9363 4763
4931 514
1334 838
1141 7770
155 8368
3816 5986
9299 121
8810 10435
1226 6842
9210 8831
1194 5357
6344 8835
8409 10157
3423 318
4861 41
3332 357
4330 6007
4900 4078
8733 4059
7004 4567
8132 8594
1230 7635
641 3117
8185 1443
1175 3134
8514 9803
2385 968
6721 8051
4605 1172
8825 326
4098 9238
8112 7920
637 1382
2645 2735
2706 440
9707 133
4502 5568
10015 5958
5515 9203
41 10243
7736 9556
4116 9465
2307 3738
3748 4527
8858 10142
5831 8886
315 7340
5305 4898
9914 7344
6983 8508
10221 2802
2266 7643
3242 1229
8482 1240
364 641
1921 4798
4330 9304
9532 6923
8075 9288
5093 4861
2433 1176
1686 4907
2903 1869
5240 2241
9363 7765
10303 3151
5636 8866
1172 6988
10131 3562
7504 5251
181 6224
5506 7129
5859 9698
8056 2866
7339 9435
3189 9870
10625 7445
10553 1215
6008 5916
4173 1147
9649 10624
6007 6017
1773 1235
7218 1109
2640 6135
128 6548
10041 2069
7779 1171
1912 9192
1799 324
10232 1733
8823 5306
5268 10635
2919 1334
5398 5904
3908 6491
2063 3134
6615 4988
7486 1069
7746 8406
1224 3849
435 7014
1176 4335
4289 9655
10510 2728
2279 4075
1970 1234
10484 4458
5859 7214
7129 7643
8406 8138
357 1171
2648 1050
3206 8821
8849 2628
2813 701
3214 1874
7569 9200
9359 3134
10594 641
5180 7444
7504 10435
1790 1844
1235 3024
8528 964
5515 8829
41 2643
8262 2538
9339 6549
6490 4342
9621 1786
10435 1653
4883 5487
1875 3704
7750 9622
2800 87
307 1812
7566 8831
1386 1235
7826 2139
10040 10441
347 10221
5929 1038
8515 8821
7293 5359
2149 4950
9806 2951
10408 7294
10696 5281
8353 1776
2917 5588
2864 638
2776 5566
7089 1434
4342 3091
1222 3865
5487 2152
1240 3441
5566 10040
5881 3985
5813 4776
2756 1444
2640 3956
5281 5437
3023 3591
8409 2331
5947 1835
2319 9321
3752 3991
4861 10435
3848 931
10260 882
7422 2846
7339 7763
8410 10170
2576 9697
4127 324
1164 8144
4842 1228
1334 3260
2968 2774
2804 2724
1439 7862
1240 4761
2279 10332
8548 10544
5228 1757
1653 8683
1427 10415
8843 1059
1822 1238
1238 5545
4861 3387
79 8849
366 3385
10242 9547
2430 458
9673 3970
10586 10098
2407 6444
1234 1215
5566 2775
2279 8035
1221 1238
1144 4677
929 836
9000 348
9098 1145
6802 7478
1114 8828
10613 10209
8721 7292
6239 1197
2628 9286
1175 6945
7919 8056
1954 6007
678 4914
8610 2653
1176 7920
8829 9733
10007 3138
5752 6360
2756 5948
3193 2467
8817 2342
8843 3487
8056 8189
789 3132
6975 1191
336 1772
7221 9503
2210 3643
8939 8142
6135 10452
6016 2006
1926 5028
8797 6034
8957 8593
8097 4452
1526 4861
10456 5881
4125 1772
5306 1259
5194 9286
4704 3075
8189 342
993 3982
5561 7033
8652 1205
1202 4756
3090 6739
314 7850
1430 10542
10624 7744
6137 3439
1594 7880
2010 7277
9151 2276
8443 5561
1237 8225
5520 1430
6533 893
9120 8315
10438 5865
9345 7294
7971 7746
7021 7348
7289 4647
7920 6369
2641 1230
3908 7843
9189 2802
3567 3630
6475 6200
1202 1272
8242 1926
3244 709
2270 2390
10694 858
656 5574
7004 3115
10235 7294
8827 3998
5701 6123
2889 3599
6490 8216
7660 5276
7421 10331
3385 2602
1240 5476
7969 9240
9120 4148
4333 4900
185 10529
3089 8511
5187 4331
1203 8406
2694 1179
1215 845
8741 1198
1177 348
5403 1686
1231 8051
366 10626
3072 1219
1855 7612
2301 5830
4760 7286
9002 2714
2907 7862
6343 6277
2949 2225
6869 2332
308 8625
1191 8390
7294 6058
1176 8516
9518 8264
5939 1638
4460 74
4522 1205
8684 8522
12 1194
5507 4117
315 8690
5831 9240
10241 638
9388 10435
5225 9526
5091 8483
1723 1237
1269 7344
1361 9065
3988 8139
202 7811
8811 7294
3544 3493
8938 1455
10132 326
4720 5731
2802 3916
7286 9053
9100 3151
3378 9058
2433 2167
8273 10243
1181 1790
403 8113
9046 908
7713 8684
5304 3417
9070 637
10166 8238
3988 1905
2006 3866
3301 3280
5636 9955
365 8990
970 2147
6683 5515
748 1426
3208 2819
6314 7951
4333 6487
1111 7329
8733 8078
5555 3193
1176 2457
10394 3193
10717 3015
5433 9903
3092 4933
6809 2261
7444 4913
4261 317
2163 7471
8892 1214
204 6240
5856 5545
1686 5216
10162 321
9189 2899
1179 4630
7773 6467
5951 8843
8564 8860
318 7129
2667 7549
4067 5997
5352 8406
7168 5137
9432 9120
1226 8913
2335 295
6007 8050
10409 1175
79 1309
4077 6064
1194 5786
1181 3280
9875 5073
8514 8508
8828 7987
5235 127
1206 5114
4352 61
4776 7253
4765 5184
8824 8714
4330 852
1378 7167
8201 2272
5751 1718
4069 9561
10221 892
1202 3748
9231 2433
2322 4330
9118 5991
8039 307
8835 8816
8454 6036
2333 4332
1912 348
6359 4437
3362 2835
1517 8829
5126 7902
3267 6145
1181 2647
1223 858
709 4523
2920 4776
7750 5033
7291 2013
9696 5073
9204 2032
1291 10612
748 6007
2127 4932
4126 4477
3792 9923
139 156
1348 1453
1456 3243
7129 585
3491 156
5437 8169
3851 6923
1921 8985
478 2154
2840 2846
10408 7643
3563 7253
8426 8454
2804 9070
478 2797
1632 523
9991 9462
2945 908
5515 892
8511 2648
7031 1831
2953 1143
1849 7612
7643 6619
7289 9910
1228 5986
4674 6277
8448 5986
3015 8137
365 4165
8189 348
8390 2227
2149 5037
2775 8551
8140 8893
5563 1269
8075 3387
6240 3847
1228 10435
641 3452
1237 1145
3452 1200
6286 1269
5740 2240
1342 7768
6649 5247
2064 7689
1919 7214
7291 8452
8137 2592
2398 4928
9046 198
9397 4898
2897 1494
6001 8101
1022 2433
1177 3620
1171 1191
1191 6783
1238 9531
2774 9563
77 5557
318 5091
6361 878
5604 1426
10428 10197
3426 4333
5691 1234
1176 9669
9926 6589
6822 3852
3242 1205
3505 8692
5752 9510
5306 4930
300 9579
1175 3374
5813 6278
8516 4010
3630 10235
10273 5951
3432 3261
6040 3958
3543 2210
8056 5514
703 8709
8119 5566
3310 8831
9053 3092
8432 315
183 401
4753 9222
8238 9460
9698 5566
8201 6119
8831 10084
2854 6137
5520 7156
8810 6619
3423 702
4477 6154
835 8932
181 6988
8709 2592
170 10074
8216 642
7409 1615
6981 5951
156 1197
1171 2394
2024 1231
4826 6260
405 5562
8137 10318
9588 7489
7331 1142
6490 5859
8991 1517
638 1707
7353 1790
7045 2467
3703 7501
342 8691
8432 3908
6232 9298
7353 1171
2509 1858
5908 5061
6733 3782
253 10006
6225 10657
6842 8225
1224 3630
6895 1006
6489 8858
1716 4213
4018 8709
10197 2433
5276 1412
2730 2286
8864 8861
8189 6923
6039 8542
427 5081
318 4041
1781 7735
2122 7277
2467 4129
8819 8426
8075 3151
2278 2825
2827 4513
4061 8142
8829 8515
4567 1194
7277 10206
8502 2547
295 9451
8056 4521
9591 8480
4123 4805
9910 6359
9456 1178
5637 324
5858 1722
5772 973
5341 1181
8516 1198
8267 3923
2812 3124
6128 4714
3778 4327
3839 64
599 6410
9433 3188
5292 2796
8834 6782
4129 7183
3193 2217
9640 1219
185 9177
8139 1915
5752 3768
6923 4183
6372 10510
9508 4530
8819 1568
1200 7218
110 8502
2150 7277
5768 10544
7764 1197
85 9839
7204 1181
3123 4163
5768 1192
5324 8866
4018 4567
8937 9176
6830 5024
4249 5961
3414 6200
2767 4248
7770 9579
10570 132
2508 6168
8474 9297
7293 7129
3414 4333
9588 334
5180 7107
1231 1544
3791 6491
5130 8835
8350 1228
4018 5047
6226 5356
10441 10038
10356 638
2959 8551
5784 4619
4599 2010
411 7768
619 2225
1787 3260
864 1241
5514 4070
8901 15
143 7089
1236 6007
6923 1926
9547 4324
5673 4039
3993 3206
7904 8517
10544 675
1785 5894
10148 8517
6923 5881
1118 1071
186 7990
10447 10631
7246 1241
5290 2123
1205 2063
5929 9521
2836 9204
9972 7301
7658 8894
600 7506
3494 5538
308 2960
10275 8861
7286 2307
8169 2276
1909 590
8075 523
1004 9401
5437 5752
4324 2013
10656 5062
3463 3329
7291 3844
2433 4702
8758 7832
8818 5563
4125 8825
315 4032
2569 3630
1773 7506
7534 1142
9569 3297
8232 6930
5012 23
8684 7339
8448 8849
8505 996
8515 2320
8409 9848
188 5281
4831 4125
1223 1223
5702 5010
2776 8828
8 3532
9647 5166
8876 5545
2835 513
6037 7294
1225 1565
8889 2713
10063 5753
2301 10712
5562 10371
7832 2430
8859 4932
5202 1219
2906 2640
9439 3041
3716 41
1214 6235
4512 9506
7204 315
864 8189
2837 3151
2322 1143
253 9947
5520 9363
3015 10298
9591 7768
1176 9520
8827 10545
3655 6444
4215 293
4367 977
10058 2493
5437 8368
2840 3778
8430 4782
3297 2703
1903 8506
9912 1221
741 3117
2276 6372
4969 2924
6803 6702
7426 2374
293 5012
790 5445
6366 3956
1416 6682
5093 4926
6793 2703
1791 748
8610 2226
447 8189
2832 921
2636 1235
3473 8733
3743 374
8162 7566
8859 638
8382 9299
8995 5904
4064 5928
5929 4221
7000 5276
9532 982
4926 4067
79 4037
892 2909
9053 5929
5566 3794
1827 9974
7283 2980
4898 10232
6277 6286
10245 10239
1905 1235
3631 3012
877 4918
6017 4213
2258 8446
6491 6461
2802 1222
6372 4952
4949 293
9805 7099
326 960
8189 4128
8427 8404
2262 6862
9651 2924
864 1544
7793 8502
8128 1199
8142 8638
4619 2663
4155 10240
7746 1624
5448 3157
3489 4854
308 47
1205 789
1175 9665
1653 3749
8138 3755
6168 3282
9388 2504
9430 7623
1075 2010
6286 7533
4887 7914
2827 7557
8832 4045
8441 3583
9900 6135
79 6739
5021 8544
5493 8174
3783 6589
1907 3297
5081 638
8004 156
10221 5124
5459 1171
2923 8624
8280 6617
1205 1717
10449 1113
1656 3157
1176 1221
322 5703
1088 2504
8252 3354
4811 6007
5238 5589
3812 7129
2647 8157
1829 3167
7636 1194
317 7581
308 10147
7517 3540
5999 8711
10429 1199
2804 1221
5748 3267
7293 8733
8544 6671
6424 7030
1737 3418
8350 9043
9526 2723
8117 7416
252 7743
156 445
8834 1225
1235 8609
9020 3700
436 6793
3371 5180
8289 10435
7489 3334
5545 1334
7791 9401
2156 8050
2549 3093
335 9014
2303 3529
4843 4861
3956 6840
3055 3995
1222 5228
2396 1264
2605 8647
6017 760
4126 4606
9339 307
2802 9093
8857 9330
4578 10378
4936 8860
7129 1171
9128 7368
2640 4998
2241 2838
8100 7736
4329 1067
2478 3749
5515 1172
7658 1707
761 2813
3242 8352
4861 4776
7501 4880
1172 3542
2647 5991
7626 9370
2500 5566
8544 7750
8367 1559
342 2048
1226 28
8795 6520
2538 3222
2053 2335
4127 8117
6350 3791
6528 2827
3136 9698
1176 4098
1179 4974
10570 8832
6736 8636
3329 2014
5016 8189
3375 8176
10631 5927
2630 10190
6369 6520
5545 8822
2342 1198
3956 7658
1222 8351
9426 7483
5269 9299
1202 7475
661 3204
3262 9196
908 9682
5494 8035
6491 6078
1238 7230
1236 2457
9588 8075
8056 6871
10173 1171
1491 9256
1228 7235
4488 2822
9702 2640
8367 8797
365 374
6644 10426
3715 8609
497 10181
836 1229
2428 188
10303 1849
10243 3090
8185 5472
8511 4127
1199 449
808 3152
10220 718
3892 3469
8406 4619
318 4214
5073 4221
7230 4952
1172 3814
8138 318
7194 9207
4125 183
5515 7707
9401 9401
9698 2344
6154 5233
2235 8448
5425 6602
4036 3572
8075 6369
1321 3193
1235 7391
10544 6154
10699 10307
3912 1227
5831 5751
2876 9046
9635 7950
8829 7557
10361 6359
2305 6016
9101 3374
8434 1235
2401 4125
7627 8754
6736 5562
8217 10162
3193 836
1194 2905
3655 8825
2647 6822
9927 767
5720 5741
6456 1205
4984 4101
10232 9299
8691 3416
2294 10325
6137 1292
1615 4619
10435 5396
1886 5487
5509 3599
9432 4859
8496 4230
8426 1926
6744 9627
1269 7750
8528 5437
6137 9569
3748 4125
5398 3135
8825 1234
1915 2265
3755 1918
1197 9390
642 6709
6487 4861
2336 7311
3087 3023
1364 1237
7063 8859
8139 3054
10103 7658
2270 2233
2380 4578
4098 995
2645 931
3452 5346
1197 9063
10299 3716
8511 6366
2326 8886
10268 3952
2206 2512
1191 8189
3310 8486
4767 8857
5306 9526
10624 9257
212 3385
3778 654
9053 10043
4128 1786
6987 5831
308 3838
719 6417
3072 6381
8544 7496
2836 1081
3654 8860
4123 4214
6139 8368
8427 9193
5548 9506
1544 317
1176 4128
5904 2774
1790 1440
3624 4702
3519 8488
892 641
4861 1171
3829 308
8861 6148
5929 2653
3583 7750
5885 1230
8991 8893
2276 8432
2475 8861
3654 7229
317 1429
8812 4332
8189 10435
9726 8138
2730 1428
6548 2828
7834 4843
6589 5069
8544 6756
7643 9877
4969 9649
4781 2238
8287 8486
8409 1205
4994 1964
5305 3474
7356 2536
5494 3447
5052 3399
6490 6490
2463 1177
6290 9226
1209 2971
7286 6063
4697 4714
6549 7435
9286 7658
9697 129
9338 8835
3193 527
6355 8088
9502 1068
10181 7746
6875 2802
1631 678
1143 1228
7643 8409
1214 385
1225 10540
654 10148
9926 3716
5398 3237
1775 6137
304 1228
1229 9689
318 7297
8654 1517
2156 1226
8409 1926
9432 3458
8392 1450
9954 5422
7832 8454
317 2822
8075 8426
6695 303
10303 8010
6369 10162
4338 1787
8835 2155
8285 2442
8515 8353
10246 1491
8140 8684
2663 7302
6821 9435
9398 5545
3908 2650
8139 7903
5708 7804
5894 9974
3348 3331
1849 6152
6525 10696
3426 5869
2820 3718
9487 8709
1318 9636
2726 4126
7368 10641
8252 9287
9250 6526
249 8837
347 4959
10104 1222
660 1491
6366 9854
2663 1270
6335 7245
6154 8496
2276 5929
10544 3782
6289 660
930 4523
5872 4861
5093 3167
10181 9088
337 3786
582 1612
8894 2153
6154 6449
6277 9655
5859 208
4830 5136
3421 1093
9432 703
6145 10264
2498 7656
3544 7486
5587 8409
6155 874
9060 5460
6834 5025
1558 10031
7421 318
8512 1222
8426 2850
9178 9040
7627 9146
7286 1536
3182 2622
336 7288
8127 6535
8076 3572
2452 10635
9696 6734
9622 6351
5885 7230
1624 10334
8486 4230
1209 5394
8542 2360
8834 7406
8857 342
6137 3900
7421 7352
8502 10428
3544 1237
560 2904
401 5813
10681 3768
10356 4702
2322 1239
6793 3331
7631 2221
2240 9973
1239 5120
1234 1673
3124 6154
10389 1236
1234 5995
8861 4611
1235 7919
7215 4887
1230 836
5036 4673
5943 852
91 2609
3331 3282
3123 10245
1145 2457
5437 8486
10626 9129
2360 3654
6844 3958
280 2620
318 8406
7804 10397
8759 6182
1222 9189
9127 4257
9062 4783
4797 3908
6940 3654
5346 3778
5740 4289
914 6203
3138 8624
7183 5010
8486 7293
725 3778
6148 3051
1200 241
322 1173
1082 9789
5776 1191
193 7135
322 1452
6830 8481
1253 7945
4839 9313
6227 8502
7756 7831
1198 3725
6182 3491
7368 7603
3791 5514
1445 6548
458 5929
3280 1233
5143 2466
1200 3816
2360 3243
1624 4633
1248 3193
1223 9087
9519 10162
9532 6007
5234 9937
5850 809
4367 1172
7750 324
496 600
92 317
9120 79
6345 1181
4026 1192
7623 2087
840 8075
8923 1428
1455 308
454 1105
1942 2537
6507 1558
1226 8519
1071 6620
6289 8353
2415 6037
8406 6455
7329 9870
10456 10556
3152 3703
9042 2774
5276 9474
6369 8676
5240 1923
6016 7602
348 748
638 4702
6135 8426
155 255
4712 10516
6016 7746
9317 4065
9073 6466
5355 4617
7971 2127
7743 9046
1231 10098
10305 5062
641 9985
2317 3491
10544 318
1197 8620
5020 365
2846 144
889 280
2156 8448
134 8392
461 5159
6148 3977
914 7184
5636 2828
7491 9532
303 1171
7920 6239
307 359
192 4289
5986 7294
6670 3765
1196 9696
7488 9636
1615 10378
3374 6007
4573 9320
3539 6015
8496 5514
1786 8829
296 7353
2904 3714
6895 155
7076 5530
2149 8862
3351 1156
4864 1198
9145 759
10435 7044
6846 5929
9652 259
6940 8476
2804 10209
6987 1905
460 942
8684 4977
3631 9493
7919 3938
3778 5023
10221 9227
1373 9002
4260 478
9828 21
859 3188
2018 9972
1191 7191
4925 2774
1822 8368
5429 9210
6488 9597
3414 1625
1081 1517
6491 595
6611 7750
10064 3415
3206 1226
4861 8854
590 66
7246 8862
1227 10245
7440 4037
9129 458
6945 6135
7736 1491
2900 4387
6940 6040
2162 9128
4128 8137
10378 8824
3090 5868
1732 6987
1799 9848
678 2592
8263 7537
5881 267
8406 1181
6940 1807
1685 9869
8990 4578
6099 2467
5566 638
6821 676
3595 6491
2704 9502
1237 1449
1718 4044
325 3204
2640 5370
2640 3158
3516 722
2283 3193
8620 10405
10625 306
9077 7546
6789 7293
6895 7896
9395 1772
5939 6707
2431 3387
9621 6491
7993 10220
8843 4567
7506 8835
2550 2342
1491 10307
4926 1662
1221 1789
9741 1653
845 7722
3781 10482
8535 4130
6240 9877
5512 7437
3879 322
5494 4797
3583 1849
9400 6525
7768 7923
3670 4942
2716 8892
3489 1175
4008 4215
5545 6898
417 7522
10263 8846
1455 2586
3156 9321
6491 6057
2430 9439
8140 748
8144 1214
6542 9321
8431 3964
8889 6932
6139 7065
8825 3371
10570 859
2682 3749
5861 8892
8908 3090
892 6148
5510 2300
2577 1739
5971 6016
9820 5305
7286 3166
7139 3215
7557 10418
7250 5128
7291 155
5636 6793
9897 2679
1269 6007
2921 348
4128 5028
7656 4728
7768 2498
6518 10409
257 6891
3138 6007
778 5318
8844 1179
1219 10712
8075 7627
956 3223
8350 1221
2457 1240
9453 5229
6015 8054
2845 6289
6489 1494
4098 858
5033 10717
8056 5473
1753 8684
1256 2801
7774 296
8189 9193
5831 7229
5004 1517
8891 4850
1225 8886
8189 5563
8843 8871
6719 10334
2276 7506
723 5951
1206 8593
9910 5514
8368 5849
8185 7533
10409 6739
1238 5880
5169 5420
10063 3535
6618 5596
4129 307
5691 7767
8449 10104
8843 2550
1867 8409
7331 1226
6542 10623
7603 5276
5871 8991
7488 629
6055 5545
2280 6444
4183 10195
5990 432
1912 7643
8683 5244
4642 342
1160 7329
6489 7291
3222 2322
4546 326
9421 927
1636 10275
7043 9532
7486 4926
6655 6363
1223 6340
8871 2433
1368 6135
2696 8426
878 8368
8692 7147
7292 893
3262 8801
8754 10613
1179 7489
10450 954
7083 155
10333 1555
10212 8834
3414 1192
4861 10148
1570 5637
8886 8512
6215 10525
2240 8242
9196 389
118 7800
10303 9236
3490 1143
8894 3908
6617 4502
7766 7841
2156 1662
3129 845
836 10123
7229 1491
10245 320
638 10623
1233 3631
8914 9571
8890 4704
4762 2053
8822 77
2433 3123
2273 7456
347 584
41 9064
10064 5170
2178 1428
9395 3205
4952 10335
1563 8430
4098 320
8866 4620
9927 242
7590 5995
7083 4123
6168 5398
8720 7294
1202 679
9204 7471
7959 8514
8542 6782
1223 9018
348 2352
852 3643
4859 5515
1628 4781
9895 5132
2892 7247
2059 9526
2320 6640
7421 6569
708 4690
8252 3792
5545 6361
8285 9286
5562 7234
3090 5929
1455 6504
3439 7804
10712 10402
10247 4968
7294 5960
3778 8486
21 7988
1215 8036
6366 2543
10286 307
1171 156
7339 2967
7658 1903
7916 3474
1857 4621
10544 7746
8684 4065
5786 713
8426 320
7263 1202
5033 478
2131 478
10717 9044
638 675
6940 5079
6683 2827
853 8610
2127 639
4864 8514
641 4711
4716 3778
7182 7420
5019 7533
5305 5366
7488 845
1225 6687
1544 173
1156 10397
4940 242
2485 3151
2653 6411
9631 5114
6589 1148
2214 1700
4611 8855
9284 1172
6154 6324
2180 2467
1231 2068
1732 6016
3956 1838
1788 4289
3991 7919
2176 8426
3704 6804
6587 2920
5736 1234
6056 9697
7294 2647
347 8540
3852 1234
4335 6842
10435 4129
1202 4950
6030 3781
6008 4070
7919 1313
638 1241
782 2428
4497 2908
9064 10303
5881 9043
8242 5226
9189 1192
9579 3244
8544 496
3822 1451
1221 427
1175 3205
3352 5398
7253 3188
10544 5929
2701 4861
10477 8831
1171 1209
6118 5016
21 1064
7023 2899
8406 9297
4037 273
8139 4070
7352 8683
2342 7498
1774 8855
236 6617
2812 2884
2250 4125
3214 4332
2905 3911
955 1223
1230 9056
3489 6360
9636 2159
1241 7846
9694 2694
1071 1371
1828 1671
4018 3396
334 435
7612 6366
9002 2241
315 3963
3136 6007
3655 641
1821 9619
8625 1070
1430 9673
3332 6649
1653 2155
1663 4566
2827 156
748 5116
7557 7294
1215 7546
1227 4407
5494 6379
4370 8998
5830 8843
3766 1199
5472 7292
5356 1905
3749 8855
5979 1175
8238 5281
1171 6558
4249 6801
1455 1749
318 7583
5091 6618
5028 7888
3956 156
2394 1199
8140 5091
2147 1224
308 3719
4176 155
2120 1790
2028 8991
8432 10395
684 9193
2118 3802
6923 6710
322 8759
8948 5831
1181 4128
6154 4898
6266 7588
8409 5817
825 8689
3208 1181
7635 8116
7707 21
10166 7253
9321 4530
3716 9475
2038 1164
8746 8690
641 4952
5487 2934
9513 10015
9336 6862
2154 9718
1215 583
1175 6355
10541 3401
6390 9526
10135 8684
1161 1192
136 9801
6057 9299
2667 9320
6739 1491
2416 321
4952 9395
64 8799
6935 4126
6037 611
4937 1215
3074 2157
858 7735
10480 2549
2261 4401
1172 325
6057 2581
3508 6314
3301 8269
5092 5062
5557 1360
7146 939
8861 9856
8174 3343
4952 10298
1926 2443
6466 8143
672 2541
7643 8409
2221 3684
4918 9286
5544 1440
5742 6295
8823 1491
5636 1616
6702 5951
388 10334
6490 3489
1234 2700
2300 8958
4332 3050
6530 1202
2517 6923
2241 7204
7893 2262
2226 7129
1191 7218
4234 10219
1259 10592
1439 3154
4416 8368
1723 2137
4331 3329
2538 3595
5347 9661
5460 9320
9021 4826
58 8138
1567 1757
1225 3908
1237 307
10668 3649
5062 1611
4232 8894
156 4123
9288 2453
6228 5460
9900 2621
1199 10299
1194 7448
10480 1698
932 2210
7251 678
4068 4903
8350 5242
3778 2894
8461 5312
3077 7033
6033 671
8991 3654
8835 10362
459 8392
2804 7973
1224 9993
7014 8875
1404 1235
8931 5276
238 1509
2827 2336
10553 9605
9040 5859
5929 3563
8189 6289
3667 8406
6219 4183
1369 7501
2279 5545
8691 10544
10405 6745
7293 4974
5487 641
8991 8426
326 7201
10303 5194
5419 5032
1219 5563
4702 5947
2152 6278
1926 5514
61 1942
4483 245
7352 7804
1171 6383
1179 9189
3375 1487
6465 1241
2457 1223
2757 357
8959 1197
6082 4123
7584 1205
4924 6007
8056 8138
6289 1239
5359 893
7129 641
335 3439
2679 9194
1222 9577
7292 1453
2268 8797
4026 6145
8406 3149
6893 5951
9952 4776
9450 1542
7893 5910
7451 4046
4954 9782
5831 3844
8368 5460
6014 8512
3608 342
9848 7494
5565 4255
5027 9998
6617 1926
5929 10036
3348 3238
7055 6152
6157 8189
1175 1429
10166 8844
10415 1568
845 4009
7277 2592
8129 314
7292 6286
4375 307
9193 4293
3703 10170
4934 325
4074 1401
7488 9627
1206 6081
7037 1192
1237 8056
7234 928
4705 5359
2952 79
1198 2210
8137 513
4432 3451
6137 1226
5751 3123
1364 9532
8886 3404
5939 6264
7533 4918
4123 3786
3518 4861
3091 8991
10680 410
7508 6923
5673 1821
633 8632
9972 1517
5881 4125
2457 9320
1238 7831
2798 10668
3536 6234
3193 9115
6286 3414
2640 9120
8511 10625
4811 3151
1235 1886
8496 1439
3204 1309
2120 326
6938 5515
10698 1205
155 1230
3655 1235
8285 77
1237 1202
1806 8609
8644 10435
8056 324
8903 2657
3193 6286
3282 2576
10115 156
7426 9299
5515 8172
9488 3401
1426 7522
8929 6147
9910 5882
1240 8944
9532 9287
721 7533
3827 2467
1334 2512
4297 2813
302 5135
1722 4914
1559 3489
4642 582
1388 7353
9298 8406
6254 3812
9235 3151
4067 1340
8486 3329
4929 9871
10544 5751
1221 1455
4859 8350
3655 1463
678 6812
9033 5091
4860 8811
1215 5355
1408 6938
1227 4439
5229 3439
1222 1097
8587 6057
1198 307
6673 3794
7082 2949
3778 2298
1849 4214
3452 9387
6014 3205
2018 8892
5570 3257
326 9696
8279 8590
9588 6823
6940 1250
1790 4297
10544 3318
6558 3703
6286 8749
760 8797
9152 6549
9120 4776
3975 8361
2640 5494
1926 6361
7088 7966
156 4129
9532 2730
5574 5112
2325 10569
6366 1799
2161 5266
6702 9120
4037 3602
1730 1197
9521 4078
1179 4282
9450 1449
681 10378
6148 4069
5951 3509
6826 2647
7033 6168
7484 7293
1653 5020
118 705
2303 8835
8299 1926
3015 8090
10636 2270
5360 7491
1787 8780
10435 5859
6137 6987
1426 8280
6264 8855
9216 6154
6253 6491
4943 4861
6410 10335
315 8823
8349 1077
3491 3949
3205 6489
1171 613
4130 6152
6264 8189
3071 2793
2245 8280
4006 2517
9008 2270
1117 9012
9845 10384
86 8544
1181 3267
5346 5073
2812 4837
2272 5413
9450 1156
7293 7079
2592 2802
7445 671
1236 306
1223 3956
1930 1209
1222 3371
5561 7919
4246 8075
8129 1849
1622 2889
1364 4776
8129 8406
8610 2156
1799 4161
7294 3987
4709 8138
1827 1657
1196 5223
214 1686
8721 892
4763 120
156 7294
7357 9488
8818 638
6505 1621
1226 6589
2802 1054
1323 3414
8590 4630
347 5849
1491 1353
1772 3012
6783 5759
326 1428
1441 1175
4324 7291
5125 1219
6318 9569
2489 2053
9991 3441
3092 7026
3001 3419
9388 8085
2465 8824
10696 637
7961 3630
8056 3815
6988 1221
1205 6581
3007 2704
5146 7289
3908 7294
641 3588
1791 1451
5062 313
8883 2764
8088 3654
1176 5041
1179 641
2972 2149
8620 7494
3375 2360
5199 10221
5737 1834
1205 8835
10544 8835
5673 2513
5396 3715
8843 6057
10600 1453
6804 641
5929 8431
10336 7897
315 10428
6627 10469
3156 6072
5849 5460
5520 8056
8406 8551
1226 4130
2299 8512
10664 1194
6789 3414
3752 5276
7494 638
4213 6007
8991 3375
3755 7753
1739 357
3902 6924
7108 337
8937 7831
9363 7491
1214 6683
3233 1238
8759 1157
4994 3716
4860 2804
5752 1874
641 7215
7631 1199
1231 5564
5514 9395
326 7075
7259 6209
4630 2640
4128 1291
588 8075
3125 4124
10513 3958
1219 8527
8825 1217
8226 8534
928 7830
3422 1164
9868 7722
7259 2055
3371 8842
3906 7230
9820 1488
5091 5010
2514 3310
10532 8494
3844 4660
2130 6793
4499 9044
7658 6148
2923 1625
6491 6036
5501 2299
3419 3716
2889 8865
7533 8528
476 10431
1965 8577
2648 5039
365 1506
2261 7329
8818 3023
2640 9229
5259 2053
3375 8517
1255 130
7746 4571
9871 9793
8683 6140
1544 2267
3060 2525
1199 2776
9088 4930
10196 3820
2703 1362
4567 4419
8831 7055
9949 2137
1790 7242
1828 204
6955 582
6278 2172
722 5929
8891 6360
8075 5386
7178 8075
1330 2257
2123 5830
7292 1921
7329 5514
3697 7916
4067 2360
2010 1181
2933 185
3508 3783
3655 10636
8350 8177
3576 8835
8828 5497
2622 10472
1404 8849
9120 9459
1915 3232
9090 5709
1616 9570
2640 5752
6159 6145
9448 7681
3600 2827
2840 1205
2831 9526
1227 5563
7294 9652
7533 7635
1455 9120
4501 6007
7617 7330
10475 3994
5526 315
7202 6906
7022 9014
9597 3038
2720 6466
1374 1226
1242 748
6496 8201
1202 4563
6702 7832
2983 641
7702 6491
8915 10362
5030 9518
1544 3786
8817 3928
8075 6525
463 10428
6503 6190
9532 8810
2050 2676
7292 9794
6940 1206
5986 7803
3848 645
2533 10243
3329 5286
4879 4685
7069 4998
3154 8849
3385 2252
2292 4446
9634 7712
3404 7984
7055 6016
3267 6503
2486 982
1239 4877
6621 4069
8027 9840
5951 7501
654 2137
2575 1221
5233 3021
661 4246
4674 1544
7825 7293
7352 3908
1268 6617
6490 1631
3731 5411
8517 2802
6137 4338
438 7456
7916 8975
1735 4860
2949 6940
7508 8120
1271 7296
8189 1552
8577 5386
1231 6743
4903 8537
9551 8113
3746 8886
655 318
9148 1426
326 5754
2501 4459
1222 10162
6491 6226
9011 6007
1231 8426
6489 1233
6822 8835
9138 5907
10649 8410
13 8639
10162 144
2799 1198
3944 4566
9182 7291
8361 8129
9120 5487
3729 253
6395 7251
7486 7797
5048 427
1202 9120
5545 156
10456 1491
9418 3544
7277 9913
6891 9100
5545 4918
6176 4869
7294 10371
1522 4900
3374 9521
3242 3655
71 1791
2700 7508
7533 1915
1226 990
1799 2150
8849 852
7750 8834
326 1175
7636 9337
3374 1491
977 8189
4067 9838
1976 10162
7533 9480
2131 8515
10332 8973
2433 2537
7897 1179
3187 10353
615 6272
1787 3166
5164 9423
7685 6016
1198 9014
7643 8252
7248 75
7533 5544
9070 1449
6793 9974
1238 3387
8515 8834
1896 4930
5904 1197
1612 1766
365 1898
7017 10542
9357 3447
9451 3136
4765 6289
2123 4385
79 6719
320 7289
8515 8124
5244 7329
908 5986
7737 5281
3092 2516
7441 1832
666 5031
3776 1171
2775 6240
1360 7582
7632 1228
9209 8177
8810 8002
6366 5093
10409 9058
1799 3205
7504 9526
7589 2240
5371 8770
7340 852
3619 6449
4918 9401
7746 1790
7294 1365
5022 1235
432 1219
8409 8930
2158 7065
7832 6036
6923 7294
2092 8075
6558 13
8857 1757
308 963
1536 2305
9120 5599
315 6036
4861 6739
883 1002
1234 10084
1221 1095
5515 2240
320 1469
9018 8854
2150 6007
2837 10131
10337 3005
1023 8934
10446 120
8320 1222
1990 3490
1191 10132
6282 1790
10696 1240
8502 6592
1171 2798
4617 1832
1435 5020
3631 10544
5636 10278
10037 5830
6443 3679
2823 6054
1171 3869
4248 5986
3878 10624
8295 4862
3091 10428
10696 9614
1533 10569
9456 8784
5545 3374
167 2122
1624 725
6165 9697
6440 9553
6802 4979
2419 6009
10245 8406
5561 64
2448 6208
3280 9369
10276 9828
8861 9549
6908 7601
9368 2385
9046 2578
5815 336
320 2217
8056 1176
5545 1269
3352 869
5514 4826
7522 9564
7315 6930
7772 8516
7743 9526
2899 2260
1197 7916
10719 322
7746 8929
9902 8829
10098 5346
4067 8929
2583 1175
9636 310
8919 1240
4123 1198
9540 8134
79 3822
7656 1194
3852 8127
8831 3117
7629 6891
7779 6133
4633 3655
8866 7132
6148 348
8711 6504
8683 1172
7709 1175
8857 2433
5698 6650
3619 3023
4397 1480
3193 7259
1228 8137
7291 6943
9931 5239
1426 6620
8881 6487
9910 7106
7787 855
5156 2432
2153 4547
4037 144
5318 2457
3186 3429
9597 8486
3992 8002
928 6833
9992 9046
4090 1219
1227 6923
9313 4446
1211 2549
5752 8517
7291 9200
4691 6602
10446 292
7627 9532
2873 8128
1597 5929
5831 7426
3995 1238
7488 7491
495 3123
1227 1624
8835 7367
1528 8390
9418 6458
3600 5855
1085 7074
1715 3328
1909 6491
7293 3667
1237 1171
5035 7329
8759 6037
2465 7635
347 3193
908 9534
9547 5437
4692 2859
7289 4148
4810 8032
4076 2771
2276 638
9910 6466
3151 3336
5544 2210
2498 10686
5852 8831
9120 5929
4333 7232
893 7496
8636 1309
10717 3460
1786 1171
6589 4860
1192 6037
8115 5881
1234 7658
1829 390
2408 8138
3310 9173
8506 9557
2517 5073
2804 2178
7489 864
10544 3908
1176 755
4804 998
8889 6886
134 8137
10162 3280
348 6549
10303 5813
1215 2550
1470 3263
2974 4077
8056 718
3208 8684
7088 1192
5385 2424
3242 6040
7897 4898
9138 10534
3348 5859
9042 5354
8766 7533
5850 6923
2928 10197
1063 1116
7230 8683
2286 10219
2457 2822
1228 7746
1235 1237
9320 4125
7851 10148
6306 293
6234 3340
188 1096
641 9416
9910 9904
8769 10485
9317 8759
9927 9138
5929 2368
6137 4128
2292 2804
1701 8544
9758 5563
3151 8189
3208 2648
350 5446
6240 8450
1228 5009
8321 8349
5941 1940
2053 8483
7065 637
9458 8671
5514 1494
638 8168
1091 1352
1378 6460
8440 1233
9246 6491
315 7445
7289 7218
2663 10408
10477 9120
104 10123
10611 9192
3669 3788
908 2433
9251 6154
4398 3273
5859 7470
981 2158
2720 5731
1780 4288
9805 3645
2117 4138
7720 7216
1334 6930
9090 8325
8056 1692
1071 7496
231 348
3124 6136
325 6943
10269 6945
3780 6133
8194 8709
6548 334
1739 5233
789 2648
2755 4945
6443 7336
2457 7501
9448 4640
2776 1980
9534 1824
3157 914
4930 357
10135 9190
9322 3303
1881 2430
4679 6340
9287 6702
10374 8392
7133 4018
3615 10570
8551 9532
3597 5440
5562 7360
6392 5849
3023 9889
6443 3310
8189 678
9556 5080
5776 315
9591 7456
10197 2704
8585 6898
6895 5176
8261 8528
9532 7129
7735 931
5216 8260
3173 5990
4912 6508
3204 5093
7835 1131
4613 5306
2013 9151
1202 7533
4125 1507
1951 10553
3154 9194
1269 6104
638 6489
5916 4970
5127 8178
6278 3990
2030 766
7055 1737
5161 8861
10494 7421
2457 6793
10435 4952
6286 914
10376 8825
9316 1427
9021 6007
1200 6726
7989 1215
10333 9955
5885 8838
5792 4942
10630 10553
4340 6578
1882 8409
8776 314
2178 2802
4248 5146
4898 2321
9040 10381
6040 7748
1215 410
5515 7244
6830 573
7205 2512
3156 3910
1241 4156
2797 1901
7750 8800
8544 8200
3851 5529
3193 3115
449 4062
8831 5012
5155 4776
5515 10328
77 782
3851 6239
2307 9519
7656 2257
6946 2276
7978 7073
6361 5733
8683 1181
8410 678
3716 7025
7429 4243
1234 5357
4861 6987
1205 1238
3091 4066
4860 8288
7263 10366
3668 3301
6225 1198
1267 3124
326 10303
8284 7657
782 6822
10221 1264
979 10553
10561 1615
9910 7011
5459 2537
6714 8620
1231 1222
5092 10162
2629 5939
7246 10321
6549 8512
4861 9918
1223 10399
7737 3304
6007 2301
5230 3880
995 5562
8448 3907
8860 2080
127 4929
8178 6154
9560 74
202 2153
1219 7292
2152 9128
8929 2700
6366 6339
8759 7642
322 4795
1225 3781
10671 1191
2209 8991
8280 9910
3154 4861
7283 6988
1849 8433
337 10304
7536 2076
8350 10334
10264 9020
8551 7291
5277 1612
8193 5093
4543 3341
6369 2319
5975 9156
5709 1176
6277 5581
3664 1561
4053 2533
6489 2241
2804 120
5744 1164
5446 4581
3532 5051
1844 3166
5445 8406
10238 4070
3597 1013
1567 7486
322 3135
2550 133
4871 2589
4485 8406
8075 5434
9499 503
6930 7486
5514 7292
289 1194
1224 7557
3154 4622
1192 2708
10303 931
5931 2570
8674 6975
3387 5830
8733 2722
4280 10484
1181 415
1250 8120
6930 5566
5636 8409
4108 3616
835 3734
7486 5787
8254 760
7129 10726
3864 1179
417 8812
4905 1829
3049 1661
8860 10625
5894 8928
6289 4123
1316 5514
10438 7201
7354 326
6567 7292
2155 5292
1197 6490
7560 1165
5636 2929
7303 10635
8129 10106
6289 10357
4633 8368
3027 2948
1860 8431
1324 6372
2266 3213
1505 10553
748 9621
300 6565
6444 7995
7491 1430
1192 10450
3508 4814
4183 5460
662 4683
2908 7506
6119 5036
4566 1239
2756 5447
2862 23
4816 7413
6366 5437
3488 3447
4187 1112
1435 6871
9877 1544
8551 1512
5281 6289
8502 7546
4043 8871
9156 8886
1235 2622
8812 3535
6947 892
10717 297
9547 7803
8169 8845
9588 8577
61 6038
10149 1584
1849 639
1237 993
1849 1849
5947 1176
9307 9414
51 3482
4690 6589
982 1787
2622 3671
7919 247
2759 3414
2577 1196
6486 6366
580 4688
3404 10428
9434 9997
8178 1735
1108 3536
5082 187
9120 1453
7142 71
6793 1450
2804 7748
3273 5376
5830 8277
3160 308
3851 8834
2652 115
6337 10655
6830 3572
1910 8152
144 8861
3595 10450
2140 5515
9854 5573
3072 1445
9785 914
7078 5510
908 9171
3385 2592
7085 5868
79 10303
5010 5341
1228 6549
100 1226
2695 6523
9913 1165
3775 3987
9959 10258
1229 10197
3537 4130
4128 1901
366 7593
1226 8093
10544 155
6832 6489
1445 1378
3474 929
7746 10717
10678 2010
150 9188
5596 9997
3166 2640
9871 4294
8483 3046
1143 1224
6802 4566
3695 9288
1172 2570
4603 5446
9248 9127
6162 4898
3537 1118
3124 322
7543 9810
1567 7286
4297 548
1874 3704
2592 8684
1241 6286
5010 7250
2335 8440
10428 5768
8004 7044
3240 10049
982 7588
3583 4656
6107 9058
2380 8431
8092 3387
9936 641
7291 1612
1905 156
871 1849
4370 1786
3983 8138
326 8831
8496 2178
3784 1205
10668 7129
8786 7770
7129 3234
9081 9039
1233 4619
1455 335
7025 5396
10623 6360
2647 893
9588 6542
6988 8508
7735 6582
8864 9782
6278 1190
3782 1159
8860 1112
1238 1192
207 7643
2667 1208
5813 264
2830 2569
582 257
6340 7251
872 5939
5563 7445
5731 6491
5011 6727
6577 1690
10635 4486
9667 10560
4162 9346
8091 2832
9397 3608
5437 4671
4861 9787
6753 6619
2640 3156
1624 2504
4271 1430
8861 1222
6168 893
9513 5752
9527 4331
277 6895
9283 5939
8189 1227
4485 4125
8845 5240
2397 6793
2569 8893
7129 6656
6137 6677
5240 2814
9526 3155
4861 8129
641 1194
7339 10625
2155 207
5636 79
3077 6940
5599 10008
10435 2320
6589 6286
9662 6194
2649 1205
8826 1176
1169 5438
334 94
3544 4385
8826 6676
1926 6148
6008 6533
10363 3138
3655 10094
3548 9133
8824 8684
8242 9002
3419 2730
8553 5709
4130 6314
4733 1191
2258 449
9418 9567
8864 1075
326 10205
963 9248
6491 9647
5010 1175
4069 1455
334 1215
8843 2504
5471 1200
8759 661
9387 5515
8577 10420
760 8057
8116 2921
10435 5719
2154 1209
3348 3529
748 6314
1143 2419
9298 6366
8790 1172
8845 1269
8745 1764
6067 6668
3600 7456
2265 8759
4027 2291
3230 8035
3516 5544
1448 2688
9974 6973
7129 1235
6016 8412
1175 633
9128 9588
1172 6389
4918 10275
3369 1271
8467 811
5868 4130
2058 6619
1225 8797
3432 10241
1695 5563
1814 2465
5512 401
265 8843
9071 2884
1702 7315
1172 1165
9517 8677
1205 320
4078 9360
8196 1192
6339 8644
1226 3452
3059 1234
5514 9559
1176 8502
6548 5078
1237 3987
6372 4069
8486 6225
9138 1229
8812 10428
879 3280
4215 2035
1024 748
3387 6219
8368 7538
9649 3429
8285 4811
1223 6372
9972 782
303 1095
3963 9913
6933 7012
4571 1228
3630 3820
2457 4634
6040 10585
8189 10606
9021 661
4572 8140
5928 4069
1228 8409
4789 2504
8522 975
593 1678
3655 308
80 8353
1222 9579
10428 1238
4503 3206
1191 2033
5005 9120
3715 8514
127 1212
8131 8508
2037 8238
902 8577
1801 6314
4069 2827
6007 7421
8140 8137
5859 3630
3619 7674
2226 2353
7491 8821
1522 10432
5831 1175
8607 4861
7658 4006
7221 8830
2648 1229
6981 2800
8892 10428
4572 4670
1700 1791
6314 8353
8735 5929
3204 8991
7345 7315
184 7292
325 2150
4125 1757
8835 2802
8708 1172
7152 8894
2622 5928
5637 1444
10660 9696
4938 2155
1196 5885
7038 4129
9579 1197
3373 296
6366 9972
9120 5186
4076 2413
8189 5180
9992 2568
3970 10690
5237 3310
760 258
3635 5544
8511 10240
7757 1209
9900 10544
3827 9244
9484 6516
10299 2924
3438 3703
3204 8165
3684 3669
280 6289
6361 4183
1426 7489
2647 4576
184 8486
8682 2155
5333 3838
5729 7640
9828 2226
1926 3263
10246 6145
8713 4861
4864 2276
1237 1171
9532 2342
79 893
7601 7743
7293 7827
7804 1914
10188 8406
4938 7321
6341 5276
4172 6148
1786 6619
3677 2799
3489 3208
8797 5986
2225 3070
5385 2219
3600 8142
3528 6620
7845 1905
2550 1249
8515 2923
2335 7916
7229 6506
9475 1420
8892 7750
9665 4884
4293 6137
8488 5545
2712 6145
2777 4982
5566 8426
7488 5700
1200 5561
118 3630
173 6361
3136 3447
8709 2206
5230 7336
3491 8325
5366 360
8173 3204
8129 2278
8835 10404
8515 2904
8508 253
7129 1156
3911 6426
1227 1075
5561 4898
3193 2256
10307 4172
4075 10544
6286 8252
7018 6696
74 10357
5177 8835
4802 2320
1573 10162
4952 6016
9622 5929
10135 9397
930 5002
870 600
2640 10258
1874 4230
641 7286
704 8624
2602 10473
6406 8252
10555 6583
4682 1196
9404 6007
2509 10435
9372 8242
4905 3543
582 7501
8797 3842
5743 782
2899 4640
8928 315
7017 6814
7804 1179
6277 3965
1227 6491
8889 10497
629 2153
273 6014
7456 10435
8900 1229
9651 10313
4037 7508
4571 1928
10480 2815
5885 2319
10212 5830
3208 7129
2924 7506
3206 3490
5276 7916
1624 10298
79 405
10635 7089
8822 3439
5398 2802
7766 2840
3657 3167
8691 6148
2550 3544
2273 7647
156 5519
1712 8189
5385 8056
5545 1835
4671 7920
5904 6784
5986 8406
4509 8831
3154 2573
3123 8051
2266 4860
8818 5472
2827 1091
4471 1201
1226 7940
1430 2387
3166 6219
7218 9974
6152 3301
1364 8551
1197 8626
5637 2653
1172 8892
1428 7916
10134 9582
8750 9243
9991 156
1198 4613
4998 417
9796 1858
7897 5276
10513 2261
8823 8516
7187 3269
10062 6569
7543 6987
1615 4980
9741 10510
9895 2352
4933 2293
6589 8406
1772 4899
1447 1593
1404 882
1226 10725
273 1151
10699 4153
1179 9430
5201 10197
3906 74
10287 7594
10318 1179
6506 5472
9913 185
3749 3280
5562 999
9653 3764
1225 1389
7770 8140
9090 6055
7996 8844
2165 3583
3666 7216
8029 9521
2846 5729
6491 10103
3908 4516
6577 3193
8683 4974
6277 9763
8825 1227
9433 10698
6842 2467
3243 8915
5566 7334
7293 3185
7643 2640
5073 10299
3630 5494
3376 5390
7294 10544
1075 6359
5928 1273
3174 864
3309 5517
8134 139
6782 5765
4069 641
7506 2319
4952 9350
5752 5304
7971 7291
2467 8140
1653 2654
2723 6063
5854 6824
4933 1113
2465 3778
1156 5566
10668 92
3966 9893
9506 445
9286 332
2467 7030
9636 10585
319 97
5276 7291
6847 8409
3669 9829
6745 5085
1269 4898
8432 1358
8864 5304
6852 7293
2241 2158
8169 8929
7601 654
7294 6148
2533 6489
2663 6289
2923 1222
2622 8810
8091 6842
2640 8528
9120 10147
3704 4156
5386 1199
4070 5446
4128 7294
1238 87
5636 6238
6742 5562
3123 1191
9978 6737
184 2272
8527 5065
760 5468
7285 2765
364 7580
6281 8090
4938 113
5545 7810
10277 1772
348 8954
4808 3482
8242 5276
9120 8454
9461 3151
10428 213
6457 10362
8881 8881
4418 5514
7218 8836
1226 1373
5570 1453
9103 5929
5446 2227
5951 9063
4475 7283
2576 9532
3473 10015
2120 4224
9346 5012
3497 3280
2319 3018
8390 661
3023 318
5012 357
5028 3839
748 1227
1176 4708
431 7229
2133 8886
7783 250
10570 2640
2756 1659
5093 2279
4861 7746
8935 1425
8849 3048
6162 1522
3907 8812
519 3438
3508 748
9187 6854
3752 914
3474 4704
7850 9532
10181 7603
7920 1235
4291 3671
1199 3156
8114 10254
8834 8709
8138 6570
5447 1221
8120 9926
1175 995
2342 4573
6151 5130
1450 10435
5292 2054
941 2981
3090 8516
884 8074
7291 2131
9650 5603
446 6359
7603 8991
9542 8178
9472 1215
5929 6225
2724 2640
8749 1427
4437 6357
9517 2457
1241 986
3703 9730
23 1175
2756 2276
3134 8828
1206 5538
7908 2678
8831 9401
10149 4702
8568 8516
3655 3414
3301 3987
9189 302
10197 127
2342 8610
2817 1364
5127 9649
8991 2018
5566 1790
5767 3332
8360 8177
8189 1817
8147 8409
9395 2652
156 9726
6154 3630
3346 1144
1181 1926
5033 7129
5073 5084
1891 8239
730 7495
156 9070
7737 2342
733 2544
10513 6154
1723 9957
975 3090
6451 7906
4479 1200
4130 7508
3267 2061
5338 329
4918 642
320 9526
5105 9242
8390 10060
7766 8826
4781 9992
9532 5291
3906 9014
7250 977
1787 3385
5281 641
6199 8990
8506 1209
4282 6234
8818 4859
10433 325
1238 5951
9434 8864
2537 5929
9390 5073
2981 10332
2835 8431
8261 5321
9320 1224
2640 5951
3156 4702
1223 5033
7391 8858
6361 1200
2414 7998
8310 675
6495 3387
5545 7016
3135 2601
7292 3023
6300 10428
9400 3845
6811 10318
8035 4787
7804 4132
5637 3995
4922 4502
5355 1108
6209 1179
3594 2574
2320 5264
4125 6450
1265 1221
8232 4706
655 1491
1837 985
4908 1219
1790 5224
6042 6368
9706 8128
621 286
6801 4952
4926 7329
4432 1881
3908 4929
9107 1194
7635 10568
8858 2211
6366 1175
2031 8519
526 9654
6491 866
6853 1926
4571 9426
8796 8713
6286 3204
8831 7770
9064 10165
8835 2728
9518 7486
6940 8409
9625 10397
7253 9338
8502 1175
2852 2739
2712 10668
10286 5894
8611 4514
1202 10613
4924 6071
2438 4861
3943 3752
9120 2979
8759 4346
1231 7686
9660 7743
4410 4446
10232 4504
1335 7841
1364 5404
9926 10635
7919 5054
9299 6038
3325 1890
1192 3374
582 1229
371 8137
5281 3792
7147 383
5522 5276
121 4963
6359 6430
1021 7658
10147 2889
2131 760
638 6007
3877 1544
3836 3156
2804 3269
4898 317
5831 5723
9418 10243
729 5751
9808 7129
8448 4070
3544 134
6619 5710
1772 721
2155 1175
3719 6372
5982 4129
640 3490
3123 2140
7635 4274
3908 2218
2123 4516
6842 6366
1196 4861
3778 1647
7289 7789
2430 641
9547 6154
242 5389
9509 2126
7470 7246
10607 3841
8142 1236
1198 9621
4231 1225
7293 2538
3489 5636
4903 2289
3193 4693
293 7484
156 2903
1065 2408
3213 9650
8116 1240
6489 6081
9636 4864
9466 3282
3329 8857
4051 1926
8810 7960
2384 523
203 4069
1165 10435
7421 1181
6930 1455
7319 5561
433 3535
2774 5880
3515 9063
5544 472
2550 1969
370 7293
6883 10544
1839 7353
8075 365
9873 2237
617 2299
6834 6599
7186 2433
9064 1624
1427 1910
2501 6561
7475 2895
6504 1230
9832 1898
1179 1915
9560 1222
186 8486
6278 1228
1896 8859
9054 1240
1011 7919
7903 1757
9913 7832
2157 9992
1491 641
4763 1202
9507 9142
8351 8174
4129 8368
1241 6783
8285 2320
4213 3153
10712 9686
5885 10384
9126 306
325 1172
8361 7251
10544 845
8092 3583
8816 348
6491 931
4546 4010
6549 7129
7557 1256
3848 4125
1103 1235
2640 9018
1191 317
3374 2047
5012 3234
9437 315
2776 9422
10220 3690
5322 2775
8684 5929
2576 6016
8831 10147
8542 5544
6554 7286
8117 2082
8139 9974
8426 5821
10410 5016
5459 6785
3280 6360
3213 5386
8860 8720
7283 8690
3715 10277
3121 8823
2342 307
8749 308
2342 7294
9957 4952
4148 6559
1463 3778
2599 1221
10086 1772
7940 8745
10361 7304
7485 7951
2570 6533
6360 9176
1219 8249
8095 5929
6166 1181
2609 7533
1014 8295
3913 3208
8117 2206
3117 4826
5040 3432
300 6655
5243 1176
10409 5127
9478 8811
9002 7129
6542 348
8138 9192
3908 1223
8518 6706
1237 4018
1537 1171
321 8285
9588 8551
8140 6359
342 7505
8075 6052
2382 2360
3280 6987
6487 4241
1093 10435
6137 10571
5093 325
7338 4800
325 8825
748 6802
7025 5305
7522 10015
1428 77
1567 6987
5472 10302
3091 916
1786 7570
8129 2775
9124 3414
8610 9511
9718 8619
3491 4903
940 4952
9200 6673
6973 321
8508 2513
7291 293
8954 5577
6622 6314
4919 516
10456 7847
8544 337
3328 273
10327 4905
642 2827
8137 8709
2815 10555
8426 9178
1182 8843
7147 5472
2534 9904
5928 5748
600 1175
5357 7489
9189 4760
10057 908
5929 10250
6498 10221
10555 3848
3414 1238
7425 326
5859 6891
3586 6764
1636 6489
751 1238
5637 9910
2436 9018
6007 9363
9858 1171
8777 5927
7998 1229
8551 3667
7055 7979
9180 10121
1352 2149
1923 1175
4018 1612
9948 3193
1082 3244
9210 4861
3859 8264
1786 2889
9480 5276
9909 7291
6148 2640
8426 1240
3843 5062
8448 5178
641 4046
3074 4215
3491 5928
4071 297
3636 308
8409 2830
8849 9876
7426 852
3588 7750
1572 4861
2538 8516
760 3280
4072 7055
2666 2310
9636 5500
330 8861
7923 9291
3246 7141
8619 6829
9878 4478
2443 3048
5986 1179
1926 9492
1221 5281
10399 266
5306 727
8139 7419
3155 10220
928 9973
1544 7367
2257 5290
3280 6678
3282 3205
8858 4246
318 2273
4999 3654
4690 8849
1861 6491
7680 10587
6508 8817
6164 2319
1926 7044
5939 3636
1227 325
3481 1334
10479 1235
1624 4861
2526 1238
9156 7483
1065 314
7293 3154
1349 6158
3212 2064
7294 10303
7537 9702
2314 2755
638 5061
9626 5911
5863 7916
2157 7806
1316 1937
5842 6162
3395 3329
928 1772
3468 3115
473 7720
5460 8823
1296 7885
8129 3429
6491 6528
7496 8819
1165 1849
9179 8140
1215 1194
1225 640
8185 5012
9717 6909
5520 8134
414 2573
3348 1431
3119 2681
6152 6989
5276 3907
1202 893
347 6725
3142 4861
5033 1171
4215 7229
1445 8139
2049 10333
4580 8261
5689 10389
7336 318
2933 8714
1238 5487
7718 4147
8127 347
1226 322
8958 9893
1228 836
10207 4063
3282 4446
1206 1830
1215 1982
1522 7259
2663 2150
3016 10726
8926 1240
6007 2640
9455 3124
8881 7305
8134 2459
6989 5746
97 5306
3414 1615
7293 4061
7488 8834
7648 8812
403 4438
1517 2622
7249 5437
1949 5403
1215 7455
121 2156
4716 8135
4781 1241
642 4214
334 6851
6508 1237
8390 41
1194 1192
9972 9908
822 7978
5545 4230
209 5929
6621 318
8858 8170
8858 3749
8273 8733
638 1226
1917 1073
6792 5951
6154 6829
3337 1427
1142 4113
1226 7391
8486 10299
1735 3138
6327 8886
1214 7289
10435 9430
1915 6356
8551 9609
1559 2221
5563 4183
1786 1174
9115 6314
7190 2154
143 4904
7152 2576
10624 2661
7588 136
1196 8554
7292 40
8518 8855
3134 4378
8759 10147
9866 9224
4449 619
4674 2006
10641 2793
2989 3167
5855 432
2963 2592
4657 8517
8353 7280
4567 7904
325 1730
3669 3747
6783 5050
3605 5986
8390 1170
661 340
8823 7656
5234 3737
3488 1209
3075 10131
5012 8519
1192 3704
1210 9521
1790 9660
322 8713
3369 2465
1233 173
3654 6795
4123 8189
7277 1230
10181 5473
2467 296
5089 7508
5440 7205
9193 414
7292 5514
7329 10571
8519 4078
2879 4332
6897 9930
4763 10441
864 9653
5397 6427
10164 8143
9905 1240
3355 4214
2266 8903
3716 6314
1176 835
6366 8923
4716 2457
3429 7253
3200 6343
3022 6314
8427 3374
593 2451
4572 6491
3418 1215
7292 1691
4413 1849
5234 10435
3777 2150
10162 10420
4215 10036
8908 1933
3576 8797
1181 8981
4861 5049
9982 7329
1915 3329
8843 1192
4110 127
2355 1290
236 2368
3124 5960
1222 5093
2368 8093
3149 3151
6988 6334
1859 9616
5040 9363
657 8858
5398 8426
1254 2501
3571 1905
6739 8056
4633 6735
3848 9434
6289 9432
2147 10415
3873 8002
3419 6444
2342 2724
6057 816
3495 10197
6316 4900
3056 7183
1238 7508
8129 7309
7501 8692
79 8881
8835 554
3209 7897
5370 6489
4333 1219
10624 4157
2281 1169
1165 6286
3508 4984
3234 10435
7779 821
6783 1199
595 136
7292 10250
2081 5944
4125 1179
1053 8361
10110 6549
1522 8709
8252 9306
9053 4128
1406 1186
6909 2470
9603 6356
6430 2538
7919 852
8831 8890
5514 9906
3374 8178
1491 9877
1567 6164
9849 6222
1753 6670
4376 1799
7636 9511
3840 8368
808 1799
2350 1665
8551 1234
8002 6152
10608 4069
7352 6958
8181 6148
9652 1020
1215 2486
1773 6148
10395 3023
1915 1191
1787 1334
3138 511
243 9120
2045 464
6801 79
2167 6949
2108 3329
9110 1175
1226 1798
4331 9661
7574 1202
5505 9895
7603 2648
5831 5849
2337 5691
2828 7163
1012 2836
7489 3471
5561 8508
5566 1868
400 9172
7253 9897
8890 944
5566 3916
3822 6611
5768 9087
1786 182
8854 3234
9844 8859
1790 5234
9910 4087
8406 2899
7294 4134
1085 6007
625 1857
9042 8868
7508 7735
1082 10588
6656 8651
7329 1178
10296 152
1215 2731
1728 101
1181 9972
7623 3655
8620 3028
7656 318
908 5885
2802 8189
5912 3138
8409 4098
9229 10097
1156 1224
4264 4152
3477 9918
2826 8138
10245 10626
9526 6696
6038 2329
8435 10475
1317 2213
1822 8539
8585 1631
2685 3332
3608 6037
8763 7289
2166 1240
3082 3375
9665 5813
4250 9903
10318 1171
638 2724
505 10409
7246 1788
6008 8290
8796 1491
7488 6154
389 3151
9526 510
1452 9117
7561 2213
4769 9579
7592 7229
7392 10635
2320 6895
8858 6490
1171 9782
183 1181
1673 5831
208 3508
6987 7289
9321 4322
6314 2506
1580 8427
1223 9698
10429 4950
1352 7055
7651 5472
1228 326
1239 4534
3154 3237
9284 1093
8134 3876
1228 10303
10335 7089
9403 7888
5218 8350
8427 5839
3261 6987
7768 8828
7491 8861
10405 1176
2006 6508
7491 2851
2770 3691
5859 5636
9816 8410
6950 3371
5463 7755
8008 1230
1237 8792
6488 8718
10404 3432
519 1624
7014 9899
638 6241
5386 9553
8514 4681
2640 317
6074 318
3239 4783
1231 1291
3920 2835
8621 1179
10428 852
4931 6229
4156 10232
6106 10697
5460 4853
8140 8778
3908 6923
3995 6570
4622 8056
4974 7592
7286 5450
296 3746
4861 1238
1257 5566
9018 5277
908 9317
10645 1096
10036 9588
2277 7129
7438 417
2898 4426
6491 2276
3280 99
3250 2846
4937 3194
8486 1901
1241 6372
3700 5158
8894 3439
10148 9588
766 8350
5929 7367
4699 253
8706 5020
6793 941
1202 4336
6489 8428
7972 342
3704 3374
371 321
9307 9175
2919 1008
641 3699
1344 6683
8280 6987
9072 3435
4282 8486
1198 9645
7286 7486
5865 2126
1229 3716
3588 6369
7745 3794
6585 1233
9088 3544
5211 6456
6829 9651
3544 342
7643 2428
3280 845
8138 3151
1228 1772
1113 7576
8138 3749
4129 9448
5188 7481
3489 5914
10252 5986
417 2900
492 4861
3630 6135
7129 5942
7055 3668
9546 5386
6997 8709
4900 7055
7488 7277
5920 4370
357 10298
4619 5939
8056 9002
9120 5960
2108 4435
5276 7241
7062 7251
9913 323
1823 6242
6008 7899
3474 8388
1238 9948
9286 588
10029 1223
8135 5544
1214 6535
2053 3509
7494 5385
7215 1215
1491 9441
3134 2276
410 5636
4243 6975
822 9304
5042 9910
7501 8390
1236 7759
253 7181
6082 10284
7329 4755
2691 4063
3023 4952
1179 10011
1206 5025
8454 5602
4324 507
10214 5637
8542 4917
7291 5986
2155 4812
6540 158
10435 1352
10626 2131
1206 3282
5271 5849
5986 7738
8705 929
2640 8440
6988 10162
9069 1225
3987 71
8054 10435
4898 5831
9937 6369
6410 308
2127 9363
10455 4264
7250 5895
7696 2258
7229 6491
5514 1172
88 1700
4355 3282
6538 2538
407 8512
9286 2663
3280 6504
8281 8746
3749 9286
1923 1223
3851 9234
2899 492
4780 8008
10409 1192
7832 3576
3116 4861
4781 4271
7372 5794
612 10409
4355 1238
6953 2224
4860 611
5011 3576
8352 4703
6168 10182
6988 2207
8321 2533
7294 1192
10197 2640
4797 8733
9112 5800
6038 4596
9848 3337
7372 2828
7129 8075
1864 3781
8177 3576
8617 7445
1686 678
2621 9696
5250 9579
1849 1228
6931 6431
155 3716
2850 1782
10287 4076
2918 1171
1626 8691
1172 600
8511 8390
3491 8822
9299 3752
582 66
6491 9014
6955 3374
1200 1200
3705 5504
3048 7581
1223 8409
10626 6351
6211 7508
8517 6384
3782 6239
7370 9339
2153 5929
21 5276
1834 1616
8690 7914
8075 2013
456 2155
6723 5093
6488 8684
5562 3672
3583 2652
6361 1369
9120 2804
2929 5487
1214 253
7329 5929
2433 9479
8834 6491
8522 4125
445 10274
9876 10552
1237 315
4765 10623
10440 5566
3576 4903
5414 7247
1993 7643
7623 1238
6489 9626
2538 6148
2531 7015
8494 5186
6542 10613
6280 10293
3191 1229
3090 3318
2904 7158
5306 858
1171 8056
2533 3202
5093 7770
5880 5493
416 9647
5218 2226
1172 4215
7200 2467
3399 2837
7643 922
2353 1522
2272 963
9110 1114
5752 8683
334 6137
21 2804
6277 3072
2467 7743
6173 10435
7590 8091
8527 1218
9927 1820
3007 4262
3892 8690
6842 1179
10105 2430
8059 8351
2467 8712
5306 5515
5636 1113
8759 4898
253 1361
6640 4763
9559 4575
7089 7580
8116 6897
7336 8361
5032 6152
5033 1235
2319 7653
8894 4566
8426 3151
5718 326
730 7383
6209 1179
2645 347
8748 9069
8974 1183
3806 1175
2895 1171
252 3441
3782 4955
3878 7263
8570 7093
5312 1491
4864 3000
709 1071
1926 10049
8506 6369
204 2002
2516 4860
10717 2276
5081 8353
2917 6945
5637 7129
7488 8445
8406 8632
5091 4898
5968 1179
2054 1113
4903 6379
127 7786
1905 2812
8252 8127
5008 4702
9064 5487
9115 8119
8515 4622
1223 8189
7473 3956
2225 308
1428 3703
8733 6152
6676 1495
1849 6963
10012 2402
6656 3902
4025 3151
4952 4125
6491 4446
836 3792
8280 8955
2488 1904
5829 5499
1282 6608
8242 10332
5637 3072
10332 6277
1544 488
3765 8620
2414 3519
10626 520
10102 9661
8551 1426
7569 5281
10436 7506
8617 5916
10356 7746
7807 5637
4126 10240
7407 1544
2149 2087
3544 6891
1175 1428
2053 9909
2016 8288
5864 638
2543 4001
2033 1273
10337 4707
7218 5474
7752 7033
9236 6896
6725 8849
692 1241
4707 5218
2320 1506
3778 8056
315 3134
1735 9299
7491 6819
5814 3166
1191 9936
2265 326
4860 6044
3282 10318
4938 3276
4918 5701
3491 2869
8709 10431
732 5922
314 4361
7339 503
6988 10624
8511 8409
10174 9910
7218 9876
2387 5831
7643 6366
7743 4183
7919 4990
815 8511
4332 325
6228 9621
5929 9529
3418 1241
8177 8683
6739 6581
8123 9451
75 726
3329 4123
9628 9236
8431 4368
3355 1399
6098 10162
293 8564
7107 5374
4297 6549
2206 1550
5964 8733
9091 5561
7657 5022
3432 6263
1179 4677
7398 1200
9697 3921
8322 3123
1175 7491
1544 642
9663 300
3190 7365
1632 417
1894 391
6366 6490
1909 1113
10362 8189
8129 7737
1510 41
3844 1557
2862 5292
1269 2171
10544 4552
3262 1175
1152 6641
8709 1340
7287 729
5203 2837
1223 2158
6314 5561
6396 9650
9532 10062
10456 7658
5968 342
1181 8692
110 1202
2475 9190
7425 3588
2123 1223
3542 592
8824 7489
8056 6190
3425 10435
8228 9298
6624 9857
10209 7489
4076 5506
3791 7580
943 1875
9021 4161
9650 8746
348 3541
10402 2498
970 8991
5412 836
5306 2120
1226 1334
6542 10626
7246 4231
2774 6243
1755 3233
8759 6618
5257 914
6659 5885
5244 5371
1855 9845
5515 9214
293 7496
3851 5545
710 1221
4148 3338
5905 5448
4765 1632
1892 9722
8844 7445
6764 9659
9910 10147
6655 9484
359 8991
7291 1808
5852 2728
3655 207
6372 4864
2813 7522
6793 8168
5350 3240
748 9910
7277 7916
600 2837
4121 8855
5502 6293
6168 1206
6507 6109
2287 1901
9673 2677
1042 8232
7617 986
8472 8928
2284 2908
1452 1756
7720 9120
8273 7565
2822 334
4860 6517
10377 7416
7988 6278
1024 8711
6289 63
3124 7286
9796 2640
1430 325
1428 641
1198 9580
3703 4125
6306 1221
9616 9968
8169 5951
1452 7486
5708 2297
5711 4297
2210 7251
9526 2849
10553 2971
10114 619
4370 7445
98 206
1192 1733
2269 5562
7689 10166
8090 7296
8351 10307
7444 5162
3655 667
8879 843
10719 3092
7770 8598
1219 3746
138 9322
7251 8516
706 9400
1172 6489
5031 962
3346 4537
1219 365
4029 5563
5964 9972
1506 782
6137 2154
7763 8549
10147 8448
8821 2956
2020 5219
4333 5340
2155 1399
3630 2866
9321 3864
3490 7229
326 10362
9074 990
2648 1238
3552 6657
8835 1200
4215 7949
2837 7245
1237 7678
5059 600
4952 3023
1905 8919
1787 3211
7803 1849
2802 3512
8177 858
4294 2496
741 1181
6542 6088
2178 9299
4939 9299
8746 8514
3629 7896
2846 9288
351 4477
2538 1192
308 9531
4860 6789
4898 300
9499 1833
8692 5233
2033 3751
7 3654
10604 4069
6224 2383
7188 10697
10409 10623
6532 8075
5306 9195
266 8422
10181 8858
10330 8104
8426 8527
8893 1231
308 9910
8148 4702
1787 7658
1145 4076
10712 7623
221 348
2050 8017
6361 892
4123 4859
5162 1612
6152 5680
2824 6360
8189 1663
3193 1428
7253 6923
2728 2125
2902 9844
10717 2703
3193 3542
9002 1859
1206 8823
6135 1099
10435 7129
9910 5398
5283 1080
5041 5061
10544 727
10034 2640
3896 7656
8168 8522
9111 6019
8189 8508
3151 6162
253 7392
4409 8296
7770 10544
308 4921
6713 4578
1222 1175
1593 2768
10529 3280
7229 9400
3911 1453
1545 4370
8496 6793
2058 97
5063 4125
5527 3092
2719 1229
2457 9664
5437 8169
7750 5193
4941 2206
9910 693
8239 6290
4332 6068
6779 2221
6414 2171
9900 7501
7746 9674
7253 8496
3491 302
3117 7488
6686 8514
6137 635
216 1786
347 1082
9321 3205
1773 5514
9910 1790
10312 2262
10299 3737
8515 843
318 10628
365 3156
4781 494
8805 9871
481 8526
5233 4209
7622 2776
8879 3479
5771 4533
10201 4791
638 288
9435 6277
5849 8278
1053 5472
79 10333
4125 8426
642 4622
9656 5091
334 8448
9333 7250
1930 7501
9551 766
10668 637
8551 5986
5306 3015
1227 5341
5030 10488
8508 8644
10435 8846
4246 322
8886 7218
1431 6529
3387 2126
5240 1775
6683 10182
3582 7248
1181 3507
5583 4883
1194 8464
10724 465
9298 5030
3907 2802
1113 2407
1334 4339
4076 336
315 2592
10435 8823
625 3851
8716 9098
9304 5562
8859 5327
10428 8426
2647 8508
3047 4123
4900 3801
3432 7601
6354 10614
8855 5972
8719 2493
6121 315
10275 308
4408 3233
8075 6331
6139 5460
10435 641
7368 9076
4861 9299
3550 5578
10656 8448
2137 8177
1221 6299
596 8191
6314 7770
641 3803
1412 4929
7501 621
8811 5305
4850 587
7163 2241
4297 5557
2764 2433
5731 3956
2804 10435
6830 2812
4183 1476
9200 318
8470 7920
9848 3508
8866 324
288 4186
10428 4282
1787 2206
1206 10049
9697 8431
3584 23
7214 908
1093 5752
3580 9647
5010 2880
9908 6950
3193 9120
7508 4238
2724 10307
8515 3599
2889 7292
4326 7846
4130 7286
3544 8636
330 3369
8855 348
7253 6907
10084 7772
3907 3030
5939 1176
1181 8274
1237 1226
3583 3301
3606 1072
6219 7371
7421 7074
9107 317
638 4861
3698 79
9591 1200
8201 5460
2895 5868
1219 6618
1231 3234
9527 5022
8137 2899
3749 790
4703 1221
9384 1215
8759 5859
1271 1233
3669 212
10429 9058
3991 6542
263 5830
2312 8139
3090 5850
9579 10148
6232 6154
2155 7619
9299 10268
2140 7251
931 444
7129 580
1434 8871
5437 4214
1237 9711
1175 3866
8835 2276
1616 5830
5073 2206
8592 1561
6087 8843
5487 2899
1176 10397
762 7353
2537 4446
3602 6782
3583 4297
8849 5218
1735 5809
6793 1209
6230 1171
5396 2919
710 448
2604 5566
8406 5928
10427 8390
4792 8056
1196 5859
7147 1238
9418 1079
5339 1452
9316 7423
5740 10141
8129 4064
1491 711
4982 637
2428 10203
5091 7557
7186 9046
7606 8189
2865 2298
7277 2700
4069 8252
5636 10435
1209 8861
7975 10533
2708 8823
4069 6348
4137 8733
9848 1225
10544 2248
324 8551
10134 2533
8269 8426
8631 9042
1813 852
652 6059
9973 3684
8744 1857
2917 2775
1198 6148
4003 8624
27 5062
7294 2821
10241 2944
523 6150
5515 2900
8889 6286
2126 9530
10716 1237
6987 667
7488 10428
1094 9526
2774 6359
8283 6105
9419 8819
4931 2909
7956 9076
4504 8201
7129 4069
6179 6830
5025 5831
8823 908
5252 5396
4508 4916
6058 3316
6712 8051
5356 7245
5305 6334
7025 5509
3631 1228
7533 5965
8264 7242
1167 1463
1786 1191
7531 5981
9991 7287
9287 3918
7655 1173
4098 1544
3970 2276
5252 1898
6219 13
6655 10450
3908 2775
258 9321
8409 3166
7214 330
1808 7507
10546 2307
7286 7801
4548 5514
702 8321
7717 8621
5281 8834
1558 4931
1891 2622
9927 326
4078 3716
6359 6490
9175 10232
5878 2018
1240 1664
4859 3904
8075 5722
10162 1430
4523 6154
10162 8286
4473 4127
4768 1320
6395 7770
9540 2924
7306 134
6987 3432
8056 3404
1846 2122
9288 5132
2826 6537
9670 9527
4126 320
296 8056
3385 7766
10256 507
3432 2299
9229 2360
390 2157
2206 3551
3387 3371
8426 6507
7292 7205
2397 8193
6490 908
678 5563
7456 638
6714 1427
2734 12
9008 7229
9057 1666
3474 1849
9745 347
280 5459
5830 8225
6894 9231
4006 2337
7215 2112
3387 8577
2457 5407
1229 1462
4464 1679
6038 3630
4126 5897
3655 4129
1234 1200
8135 7685
8075 6264
8829 10280
2344 6227
9200 4952
1236 3474
9927 4126
155 7442
5059 9478
5239 325
4473 5545
3906 10389
1144 318
9299 2214
9392 324
4128 6542
8746 6569
2241 155
7834 1202
7277 4643
2332 4858
3193 8551
8721 3571
10553 7557
1172 1502
7496 1303
9134 8690
1561 1221
3375 9020
1215 10332
8406 3630
5300 8831
2431 3193
6183 2570
308 403
6784 1197
10438 1235
5504 5824
3123 9745
1205 490
3183 10253
8505 6549
1011 2120
6354 6242
8322 7083
7167 3665
7623 157
443 5742
4123 3414
2057 4860
8116 7623
5520 10717
8990 6916
9014 8502
4338 3695
3848 1228
5039 77
8858 4324
5881 7498
3953 2120
2985 9490
342 3600
9403 7636
4629 3704
2502 120
128 1345
325 3541
4952 3559
3429 9022
7336 5831
4125 4619
5276 6421
6219 8834
6007 6918
8692 1181
7581 6793
638 1537
8829 2408
8173 10037
10021 9652
3486 2756
6822 5331
9588 5830
9221 4874
9600 3416
2221 5926
2467 4861
8685 8905
2206 4990
1757 6168
5849 4660
4765 6008
8410 2257
3749 8113
6225 2802
5710 2157
3138 6491
9910 2640
8377 6655
7529 5992
6914 8620
2010 1727
3023 1208
317 2640
3631 2812
8858 3655
4838 7293
6225 9579
648 1468
9012 10335
682 7650
4716 317
8002 8515
6491 4898
1197 7491
4258 3273
4302 3421
6148 6148
5561 7666
4548 5752
9782 479
1735 1729
507 326
6240 8741
2057 10049
21 2280
4121 2531
2652 8345
4678 4147
318 947
2545 6154
10435 5024
258 2854
4449 1554
641 8619
9131 3471
4903 3244
5830 6158
1205 4289
1202 3397
8426 2858
1642 1206
6829 4808
5218 9554
7339 318
4129 6008
927 6719
8748 7489
3177 10415
8981 2776
1171 5850
4067 10696
9957 7030
10698 6145
3280 2131
1019 3491
1199 9061
348 3266
6215 3936
1238 6980
10435 7305
1209 8496
8514 5951
7769 1750
1227 4079
6787 6869
4433 3489
2035 6351
7744 8137
8827 5951
5459 6506
2122 428
638 7496
8508 4765
550 8555
2677 3716
7580 7916
1517 3124
6801 1222
1229 5485
2676 709
8719 9988
9171 8991
3167 9697
6602 2539
8835 7339
1874 4394
8711 4070
6372 10544
7630 2800
2764 8551
1113 3048
8508 10632
6046 2360
8991 8426
5252 8519
1554 9195
3042 4394
6489 10166
7147 6208
1224 5520
2756 5228
8496 10080
2802 7069
1555 8864
3023 5969
2120 4860
6923 5218
7230 2704
4026 5446
1874 6168
5057 647
10536 8690
8364 7089
7496 4502
1102 1181
3280 314
3147 7772
700 1214
185 5277
5062 6038
8748 5418
8517 6148
8810 8426
2276 2161
4952 8796
4545 8991
2804 6007
1215 1790
9395 2053
1229 6384
10624 9649
2155 7083
2457 5589
2137 10148
45 5566
8913 2827
2013 7486
10371 10181
297 6525
6168 1430
357 1223
2261 2140
4214 1237
7181 9982
1787 5566
10557 8409
5913 10387
9807 7920
6366 6434
1063 317
322 10197
9622 2698
7103 3438
7293 6278
4811 5053
347 74
5529 1171
1228 315
318 7916
1224 7508
5180 3151
6228 2634
4279 7083
4125 3842
2158 10149
7294 2053
2147 1791
2206 9125
7028 2537
641 5865
9343 9696
1834 4214
1526 6091
2802 1173
1228 8368
3851 1078
6361 3289
5459 4581
4681 6899
4213 1624
5971 315
8648 4143
1445 657
7230 1378
6246 3432
8830 7293
243 952
2131 8406
9400 322
1990 307
10027 9713
4629 8471
2920 2605
1205 2804
893 4128
8515 4860
1716 1982
4573 5601
1181 9947
10216 5566
7489 10570
4826 149
9591 7291
7215 7785
7339 9196
9655 6716
5596 8834
405 10416
2648 8528
441 8991
3242 1202
9547 4681
6831 2615
6929 9910
4779 6278
1181 858
3666 1176
5093 2260
8426 10276
7666 2176
10400 3280
5566 3510
1095 9189
3904 10009
1237 10227
3907 1181
9656 6491
5864 9286
315 2409
3860 10207
7445 5830
1219 2273
3206 4214
688 1491
4763 1425
7486 9362
10049 7016
1228 7283
5498 789
8585 4434
2229 1787
1595 262
931 8953
914 9927
8827 3240
4332 3157
9588 6226
3138 8056
1930 8609
1158 9992
79 5491
10491 4210
1179 2497
336 3269
8406 4860
5276 1666
8834 5292
2802 8991
256 637
7286 1657
185 8117
3126 3438
3465 10243
1205 744
4499 3600
1181 8047
9192 852
641 2486
8236 7569
6007 1171
9547 4299
1172 5986
79 4860
1179 6487
3817 1657
2629 3351
1453 1091
6016 1428
2804 77
7533 3929
1171 7282
3653 9513
6037 2609
7804 2240
472 5562
7812 8351
1644 8691
7336 7978
2178 10435
10173 4567
3906 9579
3205 2577
3631 9286
6372 8763
4155 10186
7805 7748
6014 10435
1083 4693
2064 6783
1181 8709
7488 10398
2701 3374
5069 9702
4781 2383
6801 170
8607 8014
8116 4518
4692 4370
2302 79
342 8823
8141 3092
7292 3908
4983 7292
1269 7538
10243 619
7689 3439
2242 319
5928 1675
1200 9255
1615 5482
280 1198
6142 4754
10435 2711
1205 4884
8939 8519
5929 5544
5592 2840
5217 5561
5562 2277
71 5460
1229 2078
8113 8825
3329 7686
3156 322
7089 8829
4566 8232
4063 4633
7363 1175
3491 5073
6491 1673
4525 2442
315 1735
342 7293
9481 3387
3329 266
6055 6137
296 8138
5487 1269
5562 9189
8426 1172
6154 1181
3092 7336
7266 9999
7365 7039
4078 7009
8185 8273
8542 2216
1199 1379
4297 6793
4331 5544
326 2907
8406 8409
7805 1383
755 6834
293 5306
3167 9532
3418 7504
10294 7264
6830 348
1234 6530
6037 9910
3092 3895
8812 3055
4426 2815
8671 7591
4846 7129
747 273
478 1005
8861 5929
6154 4666
4125 3269
9519 3489
348 4231
5093 4860
8352 4705
1608 8591
3583 10613
7406 4898
3595 10485
1926 1240
2647 4898
5257 10717
960 7294
2648 5514
1225 10464
2158 4890
4283 9579
1209 637
7997 3489
6793 7230
6698 348
4297 8038
9397 9363
6619 347
871 1229
5059 5544
4434 362
6898 4213
7658 10040
8056 5514
7750 134
1241 9910
6845 823
5951 6057
8410 10238
1732 615
449 6342
4810 3877
4566 10456
8149 10242
7083 4123
2397 4546
8864 1625
7297 9880
8652 8528
4067 113
326 1179
9403 9012
5929 2209
8321 6915
8516 638
7247 1197
6137 8089
4297 6970
10624 6690
1334 1164
10541 5776
7750 10717
7807 9433
4874 3838
3699 1227
7329 9286
5973 6016
7973 4900
1729 2137
3883 5859
1750 4781
8140 8368
6137 2332
2296 1194
1148 9521
3958 6145
6445 6918
5520 2889
6208 873
8516 4037
8828 8371
1219 4794
5515 1227
8886 7808
6784 2649
3829 5849
2262 10266
2131 5806
5226 9649
5880 2804
5986 6243
1226 8680
2457 2648
8818 4523
1120 4840
8886 2172
9200 9650
300 2648
908 1215
9973 1855
3508 964
9707 1071
1428 3909
7230 3233
6898 2257
9951 8134
702 8350
687 10485
2592 1311
5429 5026
4612 6050
2906 1334
308 6561
8129 4458
1209 2155
1949 7508
2759 8762
7288 1176
186 10435
9937 1572
1563 7763
7129 7089
3990 3715
9656 10314
6384 4076
296 8843
7100 6379
4543 3583
1915 6289
9547 1226
326 1071
6589 981
3354 1452
2827 10098
3510 8796
2647 8320
8866 9591
7259 3267
8252 8472
1909 641
9551 4860
3668 2861
1926 3329
10356 1225
7129 7331
8709 9114
1724 7635
2338 6490
4952 9210
192 5937
2504 10544
2457 8968
10162 5431
9203 7090
9532 8323
8835 9187
6793 10453
1227 5039
365 2640
8409 3072
7763 6366
3864 8684
71 4616
6873 6444
1102 6277
6696 8835
6842 8406
1442 8350
8683 7293
4613 6987
10086 2433
5880 3242
5544 6389
8448 6702
1171 296
6935 7670
10229 1881
1222 478
8544 1444
4098 1508
7489 9546
9963 10544
131 8426
1803 8991
1926 71
3434 8855
6818 1665
9652 10334
8829 3619
5022 4622
5544 10323
2538 2865
3547 1227
5566 3468
3509 7351
1175 1269
7294 2537
713 5398
2012 2588
5518 1990
9021 1439
5283 1947
2864 8417
7445 9995
3704 2570
300 7750
5944 7218
10060 1555
1531 9546
1222 3520
9194 10303
6359 6354
10418 10148
3019 96
3329 10725
1197 9882
8189 7303
10085 8991
1026 308
2380 2538
3658 393
5929 58
875 8821
7517 10206
186 7707
9193 641
2545 9215
1910 1356
8129 7786
2442 7656
7656 3877
7035 7353
652 7722
7055 6793
5234 9526
8426 134
2122 2694
5446 5545
127 7849
5010 9871
6628 7603
8931 392
1209 8189
9359 1365
3280 1298
415 5843
2532 7832
9010 1214
6190 3129
6164 10544
2298 8238
6433 10049
10409 4899
10304 10435
2161 7230
1786 7743
174 7803
1223 1228
5884 9234
8189 4983
8684 748
5929 8116
336 6286
450 9649
5520 7339
3824 8406
7550 9734
2920 6504
7973 4125
9434 1190
8710 5913
5904 5073
5916 7489
7387 8093
600 5859
1165 8797
8236 8519
4952 303
2335 5276
2577 4644
5926 7951
642 812
8171 3591
445 7061
10128 2278
293 2992
1205 155
2571 5563
1228 8406
4214 10516
6616 6289
8273 10430
10533 3600
3754 7844
10277 6989
683 1142
5699 4900
1652 1437
6842 660
1909 7623
1233 6033
7214 174
9044 3954
2774 3861
8512 3374
4250 3123
691 6360
2016 9200
8861 9433
582 1179
6426 21
970 5073
1028 5544
7278 9686
8834 4736
167 5081
7277 2249
1186 9927
8519 1179
6949 8749
6427 10678
10123 3566
5852 1144
9814 1205
6683 2443
7293 1172
5091 10435
9519 6182
8075 654
641 2730
6123 4358
1788 8486
9062 4125
1229 9085
8861 7291
9910 1901
6503 314
9562 2122
4685 3907
9126 9696
8891 6359
348 8486
1428 7219
5563 1849
5077 4093
8512 7329
9850 9378
3642 10712
7712 1271
7562 297
2474 6141
1175 660
1194 4898
7169 4860
253 403
8129 6230
1183 8866
789 8846
9467 1221
4834 197
2039 430
3416 9087
9224 8894
6570 8426
2027 6443
1238 7219
2221 2221
1234 9338
7241 6057
8812 6474
5821 3956
10333 3050
7368 10415
6286 8177
4076 4952
325 1259
8709 3059
2165 3995
6487 5951
9854 326
7241 8871
6211 1171
6761 6400
7473 201
7246 1626
6145 253
3597 1079
10362 5865
1224 3184
7229 4381
4127 1825
314 1361
637 5413
3747 2298
4148 10707
9299 10098
4356 2628
253 1176
5564 4169
8530 2126
4069 9474
9127 8491
8528 1786
6277 3631
8285 3206
7039 5018
3977 325
3427 5515
9910 3851
2846 5437
4070 2802
6490 2031
9010 9040
9974 5251
7610 1227
7452 6793
2774 2276
1624 1196
6318 2975
10541 10435
9564 3419
10636 7336
357 1350
810 634
5062 3668
8316 7746
2478 4609
5561 8526
661 5968
5545 2804
3014 1271
8519 4871
4067 5857
3715 4123
2516 4777
6007 6988
2995 6619
8263 9738
3715 8843
5705 7766
3039 1674
7336 3250
1113 3680
6490 3243
8861 8991
3092 4194
10456 8140
931 2654
8472 9215
9963 2881
6689 1488
2802 1684
5056 3484
6542 5001
6040 4328
4709 8189
838 2206
3687 931
4776 3395
8780 2155
8824 681
8201 1225
10318 8831
3571 8991
1790 71
64 7784
3958 3755
253 6940
8242 6168
10250 4129
963 5396
1200 8552
8169 4982
7129 6444
938 4887
9005 6137
6923 3329
2815 3615
1422 8431
6170 326
5515 10243
9286 10459
2252 9432
1849 9317
4926 79
1561 1532
10574 222
577 10307
3123 306
6430 5637
348 4581
1522 4567
2802 6568
3212 3781
4873 4892
10084 1724
2034 4952
9214 4125
2493 9485
5515 4438
4183 5515
2240 3684
1739 10412
893 410
7685 682
6193 6453
1724 7156
5831 1233
8426 335
7501 2319
9696 6334
5337 2503
144 4324
1355 348
4573 6917
3466 4898
7588 9283
640 6489
3319 587
2457 1491
1544 846
7746 1120
7750 3630
410 4126
8002 5915
8620 5831
9363 3907
7744 9696
5341 1226
1544 9606
8075 9797
10681 1200
6219 9739
2715 8684
8518 5929
7920 7739
638 163
5515 4691
14 4500
8239 318
10232 10085
6037 1823
8409 2253
1196 1615
3079 8763
4333 3654
8877 5398
9117 156
5865 3509
6969 1091
5765 7294
365 8733
7246 322
4630 6038
1158 3987
5093 4953
3242 8823
641 977
6278 2053
8691 5089
334 8096
3923 4504
3206 2298
10087 1425
6008 342
79 8564
3240 6716
6265 295
3167 2486
1636 7259
1209 6057
5123 4333
3446 8320
8129 2336
8242 8232
4434 3147
8684 9973
9299 2537
2804 5480
1166 5012
3136 821
10152 9582
3091 6154
10335 699
324 6137
5446 7764
3482 1670
1473 7580
1219 8140
748 9628
114 9688
1234 8035
7720 7968
9472 156
478 9238
8879 9390
2206 1176
4425 41
9802 8389
7920 1791
2261 3034
10197 4370
4956 9085
970 9185
9021 1222
3490 1452
1226 1642
10635 7533
6542 9642
8502 5859
5078 7537
8273 2571
5346 1798
5012 2653
10103 7755
9526 10264
5526 8828
1921 3091
2622 6504
3206 3035
5929 2846
151 2771
4596 8426
155 5231
8129 3714
1881 9211
4289 253
1304 5854
8759 5025
2267 10162
4130 9665
9520 2390
6466 1819
784 3716
10304 2501
7517 6736
7031 3282
10428 4324
6036 9521
5859 5318
8744 5895
5240 2005
652 5752
6789 4865
6897 6549
129 2154
8913 1144
1926 1436
2802 8350
2640 10420
6521 7900
5022 8976
8892 9450
1205 7488
5476 7107
6623 3206
5025 1384
3475 3206
5514 6266
6040 9591
1179 1181
8656 4098
10428 3248
4076 445
2543 8137
1198 6372
400 4037
1240 5718
2537 1912
5240 1426
9779 3495
2846 5514
4604 2648
8078 4124
7550 6904
8825 5855
7470 4446
1206 9463
1844 1889
5561 1171
9861 811
7336 326
4785 8528
3489 10426
6057 9325
7083 1682
7253 7623
2324 3301
1732 4566
9057 8699
7508 3716
308 5437
2229 6636
10315 433
6549 2538
7294 3692
400 8196
4900 4996
7538 1227
3134 1176
5387 5040
6962 5928
2147 931
9416 9058
6410 2640
6923 1179
8517 8843
5338 2433
909 2537
8201 259
308 8088
325 1108
6923 8426
843 760
7021 8406
1226 7750
9194 6692
1215 7263
9897 6177
9659 8409
9828 8709
1191 2487
1786 6723
9320 4623
7707 4924
9910 4073
229 6987
3206 818
9626 6657
9547 8056
6350 3023
7083 4344
322 6716
9588 3777
1191 9910
1052 3736
1202 366
5720 1791
8449 2033
8894 8655
8174 2840
3595 5306
2963 8478
2881 2158
2342 9991
9886 8262
5385 10197
7599 10435
6106 1537
9346 4070
1926 8515
4861 1334
5209 7522
8139 3908
8138 8823
7177 8273
2319 6154
8189 8120
8379 2127
8619 3822
839 6583
1179 7724
3297 1487
6137 2319
1209 8299
6278 3217
3533 5752
1491 6007
5196 5868
2342 2300
7055 5563
155 7538
7496 2902
9579 1227
5520 308
1799 9649
3599 1613
2840 3124
8506 7088
1926 7780
10426 1077
734 280
9190 7055
8823 8522
651 3703
302 6390
7916 1181
5538 1775
10426 6135
322 10137
6600 1194
6542 5234
7421 1215
2276 5566
8742 6334
3206 9299
5957 2053
6989 4512
8448 7905
4887 2078
1739 641
2252 9526
7259 3867
8075 4151
3124 5386
2342 7623
6148 10554
1926 3193
1143 10402
342 1269
3208 8090
10162 100
74 4230
3534 748
649 1089
2640 3229
8502 4128
1622 8855
2640 4245
1463 7508
1143 6619
2319 6007
5406 9190
6750 914
8075 6644
9189 8134
8189 1673
2976 10299
4140 1365
8139 1194
224 1235
4280 8312
10712 3752
6822 1229
7488 4622
1916 1231
10553 8610
8692 1826
10221 10456
6714 8392
5849 1215
2346 741
6578 10420
2416 3365
10357 4446
4525 9926
1113 8075
1849 1095
4125 6384
766 8304
614 10550
9551 3022
4951 10537
5545 2443
2033 5390
3715 10712
434 8813
8544 9039
1789 688
8684 9540
8486 314
7250 8002
2577 7831
7289 79
6487 1202
1435 1021
2620 3380
10221 2831
3354 1415
816 8239
1378 7803
1225 5830
6895 357
8189 8405
5059 9972
1732 3281
1449 1171
218 5501
253 3692
6518 6838
6575 8823
1192 5948
4861 7656
7193 8542
8551 7707
9539 7489
1291 2568
1235 8299
10408 190
7588 4861
6154 7329
8881 4776
2322 4211
1202 2538
1915 5460
5929 5859
3123 8871
3243 1146
10712 10009
325 8886
10703 9728
3280 1643
8528 3072
8733 3310
4806 3313
1226 7831
8189 9298
2255 7035
7752 9492
5020 8991
932 10709
1361 8409
6490 3387
4834 638
1223 3193
918 3311
923 4983
10720 6368
7491 6405
472 6363
7548 9721
835 5514
2276 1145
6016 307
10162 1428
4434 2360
10162 6810
7215 6331
3123 4241
1238 10586
7472 1171
1231 1184
1199 6036
8361 5932
1269 7636
4700 4909
8690 10458
6240 2694
7151 443
7246 5637
8610 2206
7533 10299
7727 4873
638 348
2899 433
6168 1209
4293 3631
10181 9955
2459 4885
71 1219
5332 183
5329 681
320 1100
8076 1175
9520 2386
1192 7007
2017 5401
3362 8075
4469 2449
10001 3193
2465 8390
2647 2568
2501 10147
6878 9850
782 244
4331 6812
1255 1240
9128 10570
3012 3464
1176 5912
1179 7546
6587 9909
3123 1181
3654 7027
2855 8264
6528 5391
7250 5073
5939 10717
6736 7920
2640 9040
2551 8112
3424 9579
4606 1365
3261 143
6822 77
782 3749
8264 2774
7557 4860
914 4067
7743 4861
3464 8239
3956 8609
5752 8132
2692 5086
324 6042
7289 322
7708 3631
322 183
9508 8991
2268 9910
8512 79
5305 3906
6782 4037
6829 5830
10149 5849
315 6598
10311 4922
2539 6443
8427 325
6489 10447
561 3755
7710 10428
6469 9945
8574 3076
9526 1176
7037 6589
304 3302
4332 9416
10389 5561
5599 8733
6608 4810
6918 3208
6923 1809
317 2903
4173 2292
2049 5904
7831 3015
2404 637
237 7291
893 6712
9848 3420
10276 1719
959 2107
3805 3851
5218 8906
2002 7750
7678 7770
8829 7329
3861 3631
8129 8941
8427 3696
10134 9919
9376 6137
5252 9697
5831 2759
4905 8849
6695 3244
2242 4656
8116 1171
1081 1175
9635 4617
1181 1900
8914 7193
134 2663
5406 6306
9310 1849
7601 2803
7083 999
6783 6459
153 1307
7329 641
8821 6537
3507 9590
2358 8181
6785 9636
7891 8137
1980 8955
9223 3544
9765 9579
8232 5700
1926 9645
8377 2221
4183 1735
1239 1572
3631 9927
820 5532
2991 843
3260 2486
559 3403
6055 2122
8189 311
7488 2279
293 6014
7916 8406
9621 4898
4797 7735
9652 7578
7291 4006
1773 1222
4782 10626
3678 7574
2164 3583
7736 1156
8116 6918
4077 4861
471 7997
7747 4370
7726 5045
8426 600
750 3377
638 6366
2862 5306
6945 315
318 1228
1736 2647
10626 1269
7565 5355
5276 9820
1202 6448
8864 3421
7292 6379
6148 10570
6971 8823
2895 1224
949 3789
102 511
6286 10447
1291 8849
2629 1237
7746 5947
1510 3792
8488 6570
5907 9923
293 7654
10185 10221
730 6140
3701 1926
3090 7612
8389 2581
1171 4575
9916 8137
6139 641
6284 6135
7286 7769
324 300
4370 3374
1926 9622
8859 3970
1886 9539
7292 8139
3151 6620
4129 7254
2804 2679
9388 2628
308 6934
7352 5701
3020 6016
5164 1441
7804 3703
9283 9484
4069 4214
3630 3745
9181 1202
3687 7441
10435 8448
1237 8380
3684 2641
527 6653
8512 418
8527 6152
5497 1686
2663 6883
9140 9074
3908 8512
1171 1098
5292 5081
8797 1202
1428 7532
6932 347
3654 7658
7292 5276
295 7293
2466 2663
667 9064
1494 6457
318 7720
1452 7496
6507 3233
507 2802
1214 9698
4862 318
9190 2804
326 7565
1197 6620
5544 4874
9192 347
893 1209
1640 1274
5208 79
4887 8392
293 2069
1235 9324
6823 9526
2591 5636
2319 3956
645 6190
7533 3719
4129 3387
4826 4938
4249 6071
8056 3906
7603 6657
2551 1917
6489 838
5339 9591
8035 1176
9623 1491
5105 3621
6148 6209
350 9534
2513 1990
8410 5281
7292 678
4473 2127
8225 5014
7277 1181
6286 2415
8855 2730
8502 678
5545 7186
1240 9111
10456 10431
1632 2336
864 9363
908 6213
10245 8201
9926 460
8496 10002
8409 8559
8692 1240
7580 4129
5769 5462
8683 1199
2837 4446
10064 9941
4098 8189
5986 7656
907 641
8178 1228
3733 9075
10428 7229
7506 308
859 6427
307 495
347 2663
7506 1229
5514 8495
9650 8232
8595 2909
10049 1584
4878 7581
2717 8886
7323 2320
2225 7090
64 4860
1113 2465
7491 3429
10333 6308
437 3851
1224 3509
5459 3472
7746 7317
1092 3416
184 1200
3752 852
1616 2804
1179 6782
6953 8517
5569 414
3633 527
9410 637
724 7047
6007 4156
10553 3150
9200 144
6571 2837
2252 1849
4370 2388
7919 77
8362 156
4211 9285
3204 2963
8116 10668
320 7971
6766 9156
3154 7522
4458 3704
5453 8459
9258 3205
2714 7494
4937 109
5991 7205
10544 10080
1223 8590
3151 5909
10245 1065
6877 4230
3654 9802
3894 6506
10456 1222
3437 5554
8359 7292
5822 4776
6053 8120
3631 5190
6802 2775
8200 6489
3204 4991
4067 5166
8409 1172
4956 156
1237 8049
357 10362
3208 1978
5986 2342
5776 6315
7294 8129
1429 7230
10584 10009
293 6145
3546 3532
526 7767
1171 1199
6553 3597
71 3654
3043 284
2247 5544
1625 6641
4088 1179
1324 6979
5434 4213
4068 5925
2862 5338
1240 8192
3297 2018
3282 9697
3154 10436
641 4077
2754 3214
5545 4098
2140 1453
164 2320
9064 9974
8448 6490
7229 1631
2619 5409
1837 10570
2305 2538
10724 4952
232 6549
3013 749
7623 1852
3156 6756
2119 6272
3778 678
7138 6493
3822 4861
3631 858
4903 8129
10223 6490
1862 7501
4109 10103
2319 8392
1192 9894
6463 852
7078 6219
3812 2301
10426 8129
8065 6298
5708 3441
8826 811
6617 15
23 348
8486 6444
8823 8609
4358 180
1167 64
3778 9120
1081 1071
1431 3598
3646 7230
5881 10362
2336 7657
5514 3348
7250 326
825 2839
6038 8799
3873 1215
2963 8824
10197 10624
1353 8651
318 4818
3205 4900
6273 9193
1863 7445
2573 2290
1227 5276
2642 9923
501 3181
1196 3716
10698 2367
7832 836
2239 2438
8238 5276
10450 8931
619 2840
3249 8353
1175 2240
3309 3547
1614 1517
5031 6938
190 8091
1453 6231
9115 3329
3877 5306
6799 1772
2218 1673
3161 3151
308 2261
1491 1787
3085 4900
1191 6548
5081 4482
1509 9532
9900 2126
3267 3439
1687 2176
3167 1281
9151 6558
7968 3907
1237 3205
8990 7336
2510 1197
188 31
2608 2516
5507 591
4645 2252
4860 730
4887 6491
326 1209
8169 638
2170 6430
5479 3781
1229 7743
855 9588
8368 1219
6232 8871
8709 5059
3418 1404
8056 7129
3794 8125
7286 9897
6148 1466
3264 8940
2692 64
3447 4374
1165 6016
4237 836
7055 2024
1260 351
6354 4076
2155 3374
1630 993
8710 5398
5276 1202
9554 7744
977 3124
172 9104
7823 5032
7636 318
5240 9521
2380 6343
6789 186
9200 641
2704 10409
8138 2210
8684 5563
2131 2628
7229 4578
5140 1175
2946 7438
6014 466
1761 1063
6491 8709
3528 3476
8182 3155
5831 7763
9526 1235
3638 3205
7286 10635
8189 9669
3331 1431
2978 3209
402 1229
4246 8748
1750 7367
5485 8845
8793 3631
6739 2395
6029 5022
2534 2033
6137 852
8502 9143
1233 1280
8096 1205
5951 9762
3151 1081
7914 1845
3187 5039
725 2611
2640 5073
10624 1186
3090 266
2647 1172
9299 6714
4675 10439
4000 8505
1240 10250
9451 2798
2221 2570
1240 1555
4272 3204
5356 8812
8556 5514
8517 5389
438 3151
8716 6137
10060 5584
2647 7179
2640 1600
9119 9661
2508 6334
6952 2307
2154 41
3282 5378
9462 3727
5446 9347
7750 955
2439 10434
3683 8829
4613 3446
3474 8542
7763 8511
8479 1222
6139 7745
8849 5180
8859 7601
8035 8709
8683 4633
10197 9042
1240 8816
1638 4860
10612 4016
9526 3690
3244 4723
10213 407
7251 8427
664 6361
6987 2279
3789 4601
5929 7916
10006 9316
4281 7169
7508 10303
4629 7147
7744 9701
8409 5515
195 9622
2068 3015
2271 7129
1757 6007
1234 10455
523 3514
3124 1430
4788 223
5895 3044
6427 5382
188 3645
1179 1791
4866 4573
5530 4557
864 10635
9179 1206
5948 4418
1225 6064
3193 90
1537 7289
4854 3090
7581 3906
2813 748
7989 9449
1205 2457
8189 2147
5771 3237
10357 410
9120 3234
682 2147
9317 4330
5948 2646
1915 4183
10416 155
2827 1227
9506 6228
858 1426
8849 2385
103 8167
1206 827
7746 6987
2615 8561
1240 3491
3375 5637
4889 324
3657 1222
4905 5545
8426 3577
8120 460
3752 6542
9895 8285
1225 7289
1905 4860
6359 3297
8542 4578
960 8289
3154 864
822 3715
7259 4810
4271 6619
320 1849
10691 3517
8273 7329
2871 587
6761 5494
8281 6489
7470 1669
1491 2501
9002 7718
1175 322
3394 8890
6142 1226
6360 5091
4860 1197
2258 1309
4926 5859
365 4259
3392 2433
348 342
2116 10084
1260 2053
5520 8127
9128 2774
7557 10571
6625 1205
7455 1621
7129 1926
9021 1171
1735 1072
6851 8820
8139 6923
6372 1241
7572 5566
926 4055
10106 8137
10147 1402
1224 7036
10335 10450
4173 8132
7508 5203
3486 8527
7294 5405
1276 6891
326 8483
5986 3205
315 1844
4657 3263
8056 1196
8239 1774
3090 10239
4130 3041
7455 247
4860 6299
3341 1735
10243 7026
5968 7336
8825 1228
5965 7803
2576 1892
7991 7994
315 996
1427 1521
3154 911
317 5986
4843 2908
10442 7658
8178 7229
8891 1149
5503 4276
1225 3348
10103 7205
2457 8483
7375 7205
5114 8767
10354 5777
1224 7623
9866 9299
7220 945
1799 5768
267 9152
8189 6219
5039 2663
6923 3807
9908 1804
9673 3083
5636 9518
4807 1269
4070 10462
10008 6793
3280 8857
9973 3908
5928 858
2647 5636
474 3072
296 5515
4846 6723
10213 10044
3023 2272
8448 7088
7338 1813
8392 5929
7042 5059
8690 5949
308 8189
3351 4888
3267 7642
6615 6360
9075 3508
439 6489
7292 2573
6366 4446
5986 308
3156 2774
1191 8780
4322 8876
77 303
8835 3253
8587 3329
6739 303
237 6219
300 6775
1671 1181
4124 6219
7522 1612
9299 3090
1205 2988
9299 8733
308 5793
1849 8091
7129 8508
1733 3684
10699 10484
4098 4864
8516 6489
8506 10011
9299 6812
2649 8189
1187 8056
8719 369
4069 10062
2276 3851
1240 5566
273 8619
1503 3630
7294 4345
188 1200
8890 1518
9820 2581
5281 8855
2120 1443
7770 6104
1611 4067
9070 6135
2735 1080
9481 6144
9743 7517
5051 5520
637 7289
1900 1194
5514 9901
6372 1171
9299 8116
5939 2828
8175 1737
6219 1428
342 5830
5062 293
1442 6135
5739 8189
9042 35
2488 10699
2903 9789
3236 4404
4737 9397
6548 2533
5515 5016
6361 2997
10314 6793
505 2462
823 124
6988 5870
5545 3655
1702 7260
3117 7339
9088 8091
4887 8239
10097 9530
3263 10181
1238 4333
5356 296
7230 2640
156 4573
6592 3956
6447 6202
6360 9671
6793 512
10189 3497
10303 5913
1171 8454
1215 2336
7945 6104
6504 6148
9891 1791
9093 8913
8486 1528
2430 8299
335 6746
10358 7289
6988 5105
8375 7581
3414 8889
8829 9532
6362 3549
5275 10428
8421 308
6038 6242
1484 185
10118 4379
1171 7488
1173 4862
10289 8926
7920 4903
8185 6369
551 7352
5515 9192
930 5005
2804 1926
8502 6529
5984 4903
8823 1176
255 8577
4077 326
1229 3489
9015 6444
5433 4268
1773 1172
9120 6409
1145 9547
7083 8496
7339 8194
8287 4860
3690 4366
2530 1494
41 5709
2314 10553
10717 6795
5487 3963
1110 1427
989 6487
1561 155
9242 6987
307 2886
638 1176
74 2640
4129 9385
3703 8835
8506 6154
4100 7191
6007 6620
9548 633
10129 6503
8075 912
7635 3489
858 5262
4905 6199
4654 3802
630 1225
1389 6529
3090 9579
6410 7246
8189 10259
1241 7623
3424 892
8502 6289
10027 2516
7735 4861
7643 2952
4926 6421
8496 5374
7486 6190
10435 6487
4078 7286
1223 1176
8100 3329
8859 1451
4249 10331
9947 839
2651 1238
3906 16
7293 3012
1176 10456
3583 2321
2311 6384
7230 1227
1219 1232
6895 6007
6137 4067
1196 1081
1426 5139
8719 641
7587 6306
7803 144
3655 1840
6949 324
1235 9207
9958 3154
8765 7129
5868 4428
8803 3540
5117 8299
1215 7769
5588 2302
2827 2063
8821 9434
2466 9781
2640 9009
8093 8056
9472 8045
8886 8585
3546 4861
9193 6603
1491 5016
6007 1222
6082 460
8232 7856
1599 5180
6119 5276
6360 3385
4568 7739
4709 8022
2426 4409
5091 1171
2818 596
2538 642
4952 1196
8684 5385
10544 4370
4231 314
2899 9944
734 8129
5752 6852
4128 8871
9433 2698
4125 3751
9934 10540
3684 8431
1237 8709
9622 6243
9815 417
5951 7187
2640 1181
3182 3136
7488 512
7230 1926
3136 8075
4385 7955
7074 10307
3333 7968
325 466
10438 8169
1015 908
6950 10221
2652 3438
4070 9018
1063 1464
4079 9913
1966 2929
2151 2319
1085 2668
3280 1452
2678 757
7508 10284
8035 7378
6936 2499
3177 8558
7129 10181
8294 4446
1221 9196
2776 325
2948 1599
358 7083
641 2537
6489 5918
10435 2126
6714 6137
5810 3375
7126 1739
7957 638
707 2961
8089 1231
6549 9713
8843 398
4130 2392
9294 9002
4465 79
342 4007
6363 6137
8189 1229
9088 5742
9338 3151
7849 4168
155 9927
8821 253
6490 1750
4903 1786
2158 10162
7421 7065
5973 4848
7976 7752
8835 1199
836 8203
7288 855
8020 7251
10415 1914
7897 1240
3374 322
5223 10635
1226 7479
9910 8990
1194 929
9675 3387
5012 1103
4931 1191
2292 5091
7162 2538
7522 3280
7281 8116
8054 326
9184 5250
6372 4937
2588 5410
5437 3993
3749 1632
6616 8759
2775 9417
3583 5436
3906 5673
8117 587
3379 5052
1235 1225
2627 10384
5437 5700
3193 2367
7832 580
9588 238
1197 9287
8056 156
6046 3387
1225 1393
348 9780
9070 7636
638 2767
8432 8816
8884 4442
7750 8741
9558 1222
3124 320
760 1071
8613 7355
4850 7548
1235 1862
3206 1191
5929 8683
5319 3031
6988 8551
9042 6842
4098 2457
8138 9532
8590 2756
3124 2276
8139 1071
3782 5486
5091 3730
6268 9622
9084 10318
7488 1224
1224 9258
1205 5543
9546 23
7583 4077
8273 1172
2018 8784
661 8986
5067 1914
4018 4952
8585 2336
1228 2539
2457 3737
7292 5514
3771 6489
3877 3314
10189 3267
9043 8822
4951 1221
1181 2123
9702 3121
1245 5045
326 8928
2852 9662
1364 8636
6394 689
3243 9287
967 4943
3877 3263
9475 3374
4289 2016
7129 4643
891 6057
1234 6238
8075 7129
3771 7421
4645 9478
7583 599
3631 6429
6683 9002
2120 5459
10435 3836
2150 7445
8406 5544
7104 9457
858 5868
7489 10435
8382 9782
2815 7043
7329 9098
318 8893
2035 6390
3654 10303
714 1271
5276 9415
6448 6341
8628 4861
8511 7336
7968 5768
1535 5281
1798 4357
6467 1225
2533 2300
3877 5948
7485 5591
9021 7489
7623 7768
1774 6721
1334 8517
266 8864
1858 1379
9579 2496
1844 8981
9042 7505
1309 4330
326 1191
9935 10717
4762 5459
5276 6135
9240 5412
748 10137
315 2168
720 8073
5180 8689
4883 3414
1271 7289
1238 4426
5844 2366
9957 7241
4076 3778
5365 5487
5230 3206
7253 8368
1853 7508
7129 3371
8407 3489
729 5009
10544 6242
8991 2507
1084 6490
6876 1241
5386 10176
585 1240
1223 8392
3301 3907
6360 4843
2398 3329
7129 5197
5385 1198
2865 155
5740 3313
7920 4076
7972 8849
6619 8134
755 5566
10037 2700
8835 155
3596 2640
9588 2573
8515 5929
10484 1892
7583 4435
1222 4546
1426 5566
1231 6987
641 8232
1756 3781
1066 5138
472 9760
6619 6444
9054 3183
8527 6340
8483 10101
1209 8326
8831 2837
5429 7223
3028 854
8516 6016
4824 3136
3778 5849
6434 6416
5939 6343
7169 2568
1926 3644
7448 1175
1194 8585
2645 8239
4860 1053
4183 8749
7744 1427
1234 1992
6154 10299
5519 8116
989 2018
6354 4247
7746 1206
8260 4781
6142 1239
3544 8134
5813 2272
2498 7916
2061 6793
1394 8843
10303 2269
2614 1926
753 907
2466 5515
4914 8683
6137 280
9532 10071
2528 6220
6987 5357
2576 6505
990 5063
9395 4329
1192 8991
318 8749
182 6778
3191 8844
8855 6491
9591 4698
2802 3234
9239 7444
6007 2123
7646 3576
6549 7483
8672 5566
3123 9838
3655 8516
2302 9683
10606 6506
4776 7635
4657 8368
3721 2028
5772 77
1240 7893
1209 2537
2902 5566
7795 3908
2152 3990
5229 8111
4629 3409
318 5986
7854 6620
4333 2647
5894 5437
5320 432
1172 1171
3414 2498
5093 280
9286 167
7293 2224
9192 8448
8409 1194
183 9316
6491 6783
2282 2305
7129 7129
8890 5830
6007 5566
7980 5114
1175 8931
7557 4918
10435 586
8368 3280
7467 6016
7488 10439
7940 7975
2498 3332
5717 5276
9124 10428
1229 4434
1198 4643
1206 2730
8749 1455
7831 2299
1860 8140
2708 77
6173 1238
6372 6135
6400 307
8991 8483
7129 2659
4076 21
3267 324
5040 8990
3387 3193
7678 5521
6923 9698
3631 97
8301 5636
1095 1791
2147 1200
2380 7289
3205 883
4127 6168
5459 1162
8855 6406
6256 4644
2257 7445
4926 6846
2253 8129
4458 322
2537 253
6105 2421
5803 2774
5386 8410
336 5831
3276 1787
5951 3134
9240 8486
10529 257
8813 3768
7702 6016
9046 7533
326 788
7221 2147
6989 1428
10322 10217
8527 2320
7106 6361
6008 3630
3816 10232
8805 3547
3234 325
5512 2832
5830 1241
2126 1914
315 10405
2433 7280
9307 1533
8998 7294
8890 10192
1209 8846
5001 1905
6314 1790
6490 7252
6958 7557
8692 5929
2537 1172
4776 7189
3309 6489
7290 3392
2622 1200
4076 2887
10626 893
7627 2550
4390 4297
3295 2538
9697 303
3208 7129
231 10043
4123 6718
4690 9828
4518 156
5198 9040
3280 4657
4903 321
4041 7565
7229 6148
1517 4446
7782 3839
4128 9397
8448 9289
6529 7861
2429 7315
1241 1223
10304 5561
2467 5460
8861 5091
5566 3181
4078 2466
6228 330
8867 5286
3332 3385
7294 1238
2147 3732
1172 4674
7292 8090
2438 3123
7848 7651
8289 5544
7417 10197
8797 199
5073 740
160 2771
6007 8406
8232 320
8759 869
2776 4926
1453 7127
6103 2903
138 1509
7588 5815
9299 5885
4077 1888
3329 8138
2607 4070
4950 1179
7336 7565
8229 4368
7396 320
9773 3204
9642 3262
8706 6135
8352 9212
10572 5276
3273 3386
1555 9018
7580 8812
6696 6591
1019 348
9823 4617
7489 6152
9397 10671
4120 6881
8577 8542
3992 10397
260 6016
641 9910
9192 5276
3777 9104
5517 3597
9588 8822
10216 8810
4207 296
6490 1949
1910 8486
181 6490
1231 8426
6939 8280
280 4183
77 858
10456 2013
79 7218
3775 6987
1194 5637
318 156
8577 1967
8886 7658
1644 1200
9918 8410
9591 6372
8035 8829
6208 4485
2262 6145
2414 7289
1081 4916
3630 2290
7595 953
9991 3600
1863 3438
4078 5440
6181 908
7731 1221
3204 3208
7746 3507
9698 6361
10074 9120
6475 1225
8620 10428
8129 3478
9779 8683
2208 9193
1568 4019
8140 2517
9176 4124
9520 1653
6490 1921
2919 9434
843 4683
2699 6461
103 9069
4894 1700
1237 1428
3208 1172
1176 6789
3156 2802
5831 8132
10425 3877
5514 3193
6152 9240
9114 2952
10509 7254
5156 6017
8939 1261
2128 1226
8759 3489
2123 10435
10274 2048
4939 2046
9472 6152
2519 8955
1176 9909
3149 5831
1861 2049
8908 5520
1209 1205
10221 3176
6637 7916
8056 1206
8299 1191
1198 6529
8515 7658
8845 1849
9675 1430
5563 3667
6055 527
7623 8189
9466 1616
2018 10131
7540 584
9947 6007
7339 10625
5024 2487
3780 6702
6227 3491
8056 8653
1082 10162
3075 8409
4930 8138
1226 10435
1269 7588
1612 4763
2316 692
8914 8886
6016 931
6587 682
5341 6135
3205 10613
3998 5545
7845 2154
1426 23
2959 619
8625 8448
6923 9828
6904 6360
3051 10209
4838 9120
4905 6923
9775 4861
3362 7627
4691 6038
718 4763
5256 861
1485 8368
642 10641
7445 8890
8285 1165
8486 8189
6782 9534
2920 3784
1226 3227
327 255
7882 8406
5396 5514
1910 10148
8050 4276
7522 4217
10274 8242
7129 3348
6491 7205
7096 5929
1037 4129
5859 1585
1192 7746
7481 2511
2427 8128
4622 1790
4213 9468
7679 5813
915 1312
1901 6925
7055 8242
2589 6801
8797 4359
4331 1172
8001 8812
1192 1930
7755 4765
10613 10517
9363 2622
5357 1901
1192 8511
3489 10698
10038 9173
7293 5040
3023 9807
10426 4418
1176 327
5446 2575
1733 9194
6978 134
8035 5437
8448 5563
8590 4871
3715 6589
2538 8183
1179 10449
1104 4240
6477 9993
4128 8426
220 5951
1206 5785
1385 7033
3280 6154
5506 6345
5602 8116
4918 3000
3134 3507
7368 1790
8587 1237
121 3684
1923 1874
320 1175
1192 5386
4425 7032
1249 6945
4299 6489
4070 6891
8170 9659
7288 8427
1899 8515
2957 7129
5951 1443
5267 6015
10626 1647
7658 8512
2537 8218
403 4571
2045 347
7538 8189
3081 3745
5419 10717
3544 7190
3241 2269
2622 4622
8625 6958
2277 781
7336 5766
5690 7533
8275 5919
3455 10143
1197 1362
1773 8496
7216 8225
9900 5959
2088 8551
8866 5276
342 1198
303 6379
1222 10318
2755 7246
5041 6923
4104 2645
10459 326
10147 4215
314 1501
5514 9555
10415 7229
3781 682
9511 8418
1157 4693
5824 6514
10513 10015
7686 1215
1226 8588
1355 1430
308 4400
23 3489
2272 616
2709 5318
5389 5708
3369 5951
3904 10450
3987 2277
4918 3156
7746 3316
6617 1192
5637 7336
7294 7205
1813 10380
8881 3845
718 1199
6057 7292
8835 3597
6690 5218
8528 74
6781 6286
10456 2105
3047 8691
9210 1199
10221 1979
8056 718
3765 719
4578 3044
4298 4288
4209 6714
9875 1235
7245 4390
2407 2756
42 3090
1200 2154
7771 6489
10717 5566
789 4010
3414 7339
6784 6834
6548 5637
9588 4646
2157 9697
1334 4926
7657 9418
4813 8516
5863 3515
120 3907
8505 3311
10435 2773
3250 3851
428 10447
6490 8991
1613 7255
8273 118
7581 1910
4939 8857
8508 2227
6686 4492
6918 7743
5309 2121
908 638
3753 8924
5199 1155
7047 9588
5287 7736
3690 6286
4865 8406
325 2437
7533 1269
7234 1791
914 9520
3797 5514
3783 1874
1200 7486
5562 10698
2155 8426
8516 8051
1002 1563
4069 4328
3703 1228
4703 6224
10681 8526
1260 9546
357 5968
2640 5276
1719 6369
1228 1222
2663 4415
9002 6412
1695 3539
5515 4278
2152 8178
9192 8892
7421 1197
4105 8683
8174 7636
7020 3576
10591 9893
5000 6801
8120 9317
2640 7636
5293 7804
4125 3205
9552 1971
6615 5830
9954 6120
7975 8843
3554 5404
2368 4861
10090 8225
7533 4333
9233 5831
3684 500
3602 8998
7603 2949
1196 5228
326 8621
2704 7491
334 6219
6154 3416
10307 5752
9306 10136
429 9515
7367 1235
8140 8056
9046 5514
3491 3848
2874 7707
10210 10667
931 1555
8843 10395
10221 8829
3447 10162
10630 10350
79 8518
1228 2165
8165 10435
2299 1143
6739 9873
2544 2265
5303 9848
1231 7127
1791 4125
1037 10696
3778 1427
183 1463
3491 4103
9316 3441
2430 8709
7253 314
2517 1172
7265 325
2047 1753
8260 3500
8406 1198
4440 3489
7686 7376
999 2392
3487 9021
6037 6217
3755 5514
2699 843
8113 748
8650 8321
5276 6370
3448 637
8514 1224
1235 4042
5955 1282
8382 2592
668 8508
581 8506
5606 2227
3705 641
5859 7342
8709 3629
6137 9622
5459 2846
5040 10162
337 6168
9595 8426
2534 2465
1386 669
3649 2493
6057 5224
7919 1463
4243 5040
3374 6372
9636 10008
493 2653
4861 1790
2123 2210
7743 7501
3156 4271
326 6007
6899 2592
5520 5988
9200 2033
6049 8829
5390 8406
642 1199
259 3889
6008 8829
6543 9679
314 8051
1874 2467
245 2574
1237 7369
10435 3719
5726 1602
5040 10569
7546 5701
3385 8821
852 6490
79 726
5563 8273
845 3115
1234 6489
1113 1277
6286 8718
3576 4828
5396 6361
1209 1842
3280 2575
1491 4213
3182 4826
1233 1895
1949 2342
1234 3205
1756 1165
8512 8002
1206 1849
7289 2409
6359 3193
7103 1434
9845 10097
2804 8824
7968 5252
4380 3310
1155 10435
1571 3752
2640 1838
7746 1200
524 7374
2241 3072
492 6751
5459 10609
2981 6987
2465 5368
7501 1172
1237 1551
3829 7426
6150 660
8409 2550
4123 1209
9767 8431
8846 4900
2802 2537
5831 5073
4543 5
2018 1772
10712 7623
3166 3074
365 3151
748 8857
5500 1448
5524 10097
5053 3092
5075 6489
6651 6504
8544 4385
2774 6887
7329 4572
6940 2221
5894 2609
3870 3080
10456 4026
3011 2802
7094 6137
1081 4645
4730 5752
8929 10362
1892 1842
6504 7658
8136 2575
6016 5986
3177 7760
2080 3491
4929 10544
1219 4861
3907 5916
1240 4130
4139 1728
1863 2865
10418 2292
5398 2802
2495 3240
9137 1227
6945 6701
8886 3355
2462 2629
3273 2329
731 3715
6490 6007
10010 7421
6265 8692
8096 6306
9209 4861
8406 822
1791 7293
4070 4850
10409 8932
8092 9120
2869 1430
1799 8991
10097 908
9636 4272
3205 3150
1451 3151
7643 3591
308 8466
9353 2311
2618 10013
1842 3527
174 10462
1441 9493
1123 352
4984 695
7055 433
7677 10412
2538 8860
4633 6007
5821 3186
4446 5073
8496 4285
3208 1572
2640 4640
1926 2433
2940 10206
8709 4157
619 3335
7469 7560
4451 587
5010 405
1917 7486
4347 1084
993 8029
585 5748
1084 10384
9808 1219
7039 1090
1227 6623
120 3444
7289 7280
2053 10105
8854 8427
8409 8189
1932 1225
7395 3337
1720 9652
2908 1624
3138 6490
7750 619
4130 330
8824 5859
6444 224
10290 1223
3092 8204
5740 7289
1171 8830
2158 8514
4194 3280
1121 3374
10435 8415
8857 9179
5951 8496
9018 4836
10409 1192
7129 5385
8939 7000
3206 3385
1241 2917
9526 8448
6579 4495
3474 2147
4497 5514
1491 2445
5562 8035
2295 9194
7445 5850
8844 5929
6533 9210
6469 8975
7255 3208
2297 10544
1915 5929
8496 7129
8137 1019
6711 8441
8508 10026
1194 9283
1219 2266
478 8129
5854 3193
8683 1219
307 10303
7293 6423
1428 5515
10162 5710
6154 6987
9126 8829
6491 8831
5545 9042
5928 8229
8406 8610
8511 6932
908 6726
678 596
9588 8891
10717 7603
10426 5010
1206 10221
6548 5703
1725 3754
6414 3197
3078 6035
1146 760
4386 1199
9432 4214
6525 3902
3310 3982
1235 8544
6793 2802
2010 6739
4530 5534
7426 3654
1202 8189
417 6366
1229 6714
1926 10333
2397 1874
8138 7609
9074 8056
6528 7803
9871 8857
9848 760
3786 8413
6339 5193
6461 3267
9042 308
5276 4125
1181 1311
5475 9457
6824 7074
5091 9677
10724 2569
1200 3620
1179 9815
1229 2665
7504 9098
5073 8860
582 8913
4249 1926
3360 2431
6699 9066
6137 1544
10303 10335
4666 1874
9463 1898
4929 348
3351 8056
1427 1085
6491 8508
3124 4078
326 623
322 5460
8828 3175
1332 10473
8465 2739
5939 9485
5561 4573
1790 1477
9547 4402
3453 4145
5831 660
9825 7897
1156 587
1453 1234
8189 6145
3747 10189
5180 10220
1198 2919
7686 9651
1223 1184
7339 5011
7657 1239
8448 8127
3156 9993
9721 709
3280 6334
2963 5946
8431 10601
5432 6940
2126 4519
7635 8812
8129 3331
9856 3396
5581 2708
2253 5928
9087 2538
253 6152
7251 5939
357 6287
8453 326
1233 6528
5025 8991
5515 8201
4776 10389
7247 10635
293 2242
9824 5514
914 9517
10245 3904
8264 7253
255 7277
4644 856
5881 5939
7333 3428
416 8890
310 7368
1215 8826
8120 5895
7289 3386
1681 7621
5218 1143
9570 3719
7676 3516
5695 9053
8169 1517
8829 4105
1179 2316
1172 8991
1179 5866
581 1142
3491 3908
5412 7445
9210 8446
1206 9832
6397 2640
6620 9974
1312 5515
5533 3777
3851 2774
1200 4130
1144 4800
3952 8940
2802 9913
1646 4496
5155 908
8928 8749
5460 3995
253 2898
186 3778
326 351
5929 4015
6286 5709
3181 8051
8448 2920
8844 858
3263 1542
3866 296
9530 1176
7292 3715
5865 3322
6361 5515
4079 3228
504 5217
8573 1194
10544 6036
5895 986
2071 2647
7930 3441
1016 336
6871 9387
8056 8187
8238 2430
9526 2240
6793 2396
1798 1171
2380 1509
1259 9127
907 1194
3848 1228
1427 445
7581 9435
167 5006
3544 188
6059 6525
5865 5460
5520 5939
3989 10166
8456 318
5458 2253
8189 8515
7291 8325
8844 2774
10525 172
1319 8891
1051 2882
322 2367
3181 223
64 7603
8075 9756
8737 9248
5486 863
7289 2240
858 2467
8508 1206
641 8311
9228 7339
1874 9673
5080 4627
3654 10462
5544 2802
10197 8101
4434 9519
1820 3432
4702 1849
10114 8517
3899 8127
5986 8844
2218 1176
6239 1367
10646 5181
4129 3655
8116 7289
4331 5636
6570 7748
7486 8137
7018 1945
1756 1181
3474 1181
5859 4710
3736 8857
10365 4861
5697 156
8511 10384
5093 1732
5017 1375
9125 5719
625 1455
9775 1777
3746 10220
8511 2592
10624 9018
10560 1176
8829 9450
10333 8288
5928 664
762 4918
5752 4930
2847 4624
930 4776
1103 8590
8409 4230
1171 9151
8178 6529
2351 3330
9918 2319
3582 9190
8000 638
619 7183
3282 10243
10277 7556
8759 9347
7506 1063
8180 3684
6739 1849
2176 7579
3267 7573
3716 5520
10569 9505
9380 2494
4335 7210
1686 1572
9579 6255
4798 5515
5566 4159
9549 8252
1426 9321
655 436
6148 9579
2666 6219
5812 1926
8942 1158
8544 7294
1870 4126
328 1223
2804 4129
2293 7670
8834 9120
2827 9018
8797 9526
3856 6987
5520 6038
7922 1787
315 8846
7074 7329
1567 2728
6366 6469
7796 2622
8924 789
3908 1624
1236 3489
5073 4839
2840 5012
2776 6623
10717 6826
5400 7975
747 5062
193 1442
6053 6719
748 7750
6624 2756
10625 2273
8827 3346
8886 170
7292 9914
7768 10388
6793 7584
8849 2320
1926 4776
9299 6347
9063 8138
8264 2156
9991 10134
8189 4859
1176 9928
5951 4943
4126 8140
6656 5566
7010 8810
1176 908
10087 1159
7557 1228
6148 4505
336 3848
9485 10413
6940 1494
8056 6225
2501 6970
3639 454
5708 7349
5240 7351
2920 6489
7253 1176
6646 9873
7229 10135
1739 7318
8683 2858
3507 7294
7288 2625
121 642
1453 9899
5503 8169
3995 6548
10303 10544
4098 8137
4329 2899
1223 5341
10672 7142
8517 8309
8823 3163
8139 317
5806 8535
6161 10221
8269 7294
4719 9298
2240 4446
3038 1225
4922 1151
782 6323
1154 2802
5505 446
4905 9485
308 10663
9298 9985
2533 1540
5637 9579
334 1228
9058 6504
9869 1632
9251 7892
8263 5768
9024 3380
2064 4918
7083 307
1537 4716
3649 6040
1669 10427
3991 5562
1427 7157
10134 9401
10415 9190
3816 3654
6506 324
3178 9604
1172 1772
9351 8129
691 1675
3745 8954
1228 641
2226 6838
523 41
7803 315
7508 4965
1181 6342
8002 307
8858 5460
3755 6231
1194 7250
4215 1006
10511 5276
7504 6491
10220 4129
1228 1915
7501 6552
7525 4201
5437 8823
9020 5752
6264 5769
7229 8708
8844 1205
5723 5325
8835 9841
336 8808
8849 3280
3070 3316
6715 9566
6793 9782
2822 1231
3995 4014
10318 7627
10181 3244
641 3092
6696 9658
10182 5806
5831 2873
9294 7601
852 7548
10429 7920
8056 4866
10649 7488
1171 7215
5930 9020
1509 2875
10221 1911
4765 4341
4523 7354
5240 10333
5868 7445
2704 5559
6286 7424
7305 9299
10384 4736
9128 10011
5064 10420
8189 8447
7604 8422
1517 7294
992 1572
3084 8140
4792 10280
9093 4067
1910 6491
1882 1172
6987 241
8353 5752
10504 7506
10635 6695
1910 5986
1148 1176
5866 9588
1757 1269
8514 872
5529 1491
4861 4763
10712 172
2537 2721
5774 4370
7506 7507
1171 6962
10513 8448
1241 8973
1215 5199
5341 3375
2802 6286
3410 1225
1143 2566
6154 183
7735 4679
467 6314
3748 3745
7538 9362
8350 2296
3978 7352
2640 10221
5358 4459
574 7437
8235 9842
9786 641
3737 2698
4643 6766
2640 3280
155 1154
7054 6949
8261 3746
10724 7482
2923 7823
10149 7919
7058 3167
7506 8522
1229 8426
661 4157
1194 7804
7129 3735
5010 2154
1004 3351
3770 9288
5871 10029
1198 9698
2115 8002
3329 6758
1144 7080
7779 120
9923 1822
2120 301
255 3705
1546 9395
4900 1409
7834 931
6975 10307
7819 9532
1524 9793
1231 1382
1179 5986
8764 183
258 1199
6789 2457
4214 334
2622 5218
5460 9451
7900 3206
342 2805
6457 9873
1219 8127
8844 7768
7298 3242
6506 2592
3156 7339
106 7645
7682 8017
10002 74
638 6549
326 3544
1228 3148
8861 4861
2042 134
8091 6907
4622 6290
7289 8426
6714 64
9589 4868
4127 10415
815 9532
4656 2442
2486 6242
3151 9760
4126 1144
315 2537
3851 1223
7294 5176
1231 7213
8056 3232
1429 124
6653 879
6266 1426
8404 8857
4693 1777
5946 7522
10162 10098
10116 4860
2209 8409
7522 7501
9609 8406
8137 1179
3907 10335
6542 3623
6976 160
1450 2846
10438 5561
6033 4888
7281 1215
8139 8185
1231 587
5062 8886
1239 3332
998 2629
7215 3115
5752 1227
10428 10169
9448 3151
1199 258
7291 8844
5752 5218
5503 509
3654 4861
4861 8835
10724 3331
3619 1027
8709 1261
8426 6701
8797 226
5986 8519
9919 2155
3705 5951
7254 6289
9120 1225
8406 1154
2899 5514
3848 3375
9994 1175
1756 4904
7750 7488
5136 8426
2591 1559
1179 7278
682 1901
9565 7367
1431 7253
5709 1176
8075 9320
7491 8239
6208 3186
6678 7506
6522 5563
2152 10199
1054 10274
6574 2141
3329 2543
4578 6619
1790 2158
1670 3240
2010 6525
3597 6148
1517 347
1717 6284
3572 2320
9506 6059
8409 1202
118 8835
638 7656
8886 330
10498 5929
7643 8635
7743 1645
4905 2929
5277 3495
9254 3282
1785 5865
4526 4776
7569 3612
5276 7643
3196 6016
7216 519
4329 9588
6491 2466
4435 3167
2127 10426
3952 1215
6574 2544
2881 478
4674 6735
8709 7286
7015 10625
1229 322
5093 1279
2538 2446
7291 10103
5463 7506
1071 1197
5283 9926
1172 5511
3920 2240
1799 2866
4765 2592
1250 2380
7246 1555
5968 10686
9517 1172
6940 8350
2329 7147
2569 5955
1234 10048
7538 5276
8855 7336
4324 8426
1226 962
2302 5148
6589 6801
10554 682
7336 7354
9661 2433
9401 1426
8928 9716
4332 360
79 1205
1228 5062
681 5027
3783 8737
7623 6038
8388 8353
4776 10717
1179 7336
4580 7315
2651 668
1194 6725
6702 6220
2467 2866
1530 2802
8147 6615
4129 10176
19 8858
1775 8625
2648 4345
335 852
9588 6083
678 325
6782 318
2640 9299
7920 6016
4861 7215
5389 8137
2276 5930
642 8390
440 4149
9014 9317
7592 7294
7253 3631
3515 8577
2909 1222
5010 6900
4571 9189
2648 342
3544 3906
10555 5637
5831 8825
789 4474
2827 5823
755 4194
4709 6490
1471 2640
1110 1334
8293 3770
3594 5385
1202 6491
5537 9084
4578 1142
2688 135
2550 3749
3930 6264
1181 2457
5563 782
2281 9927
6154 6213
8843 365
6784 3414
7688 10016
7483 5709
1761 3684
4125 3752
188 638
365 1191
1775 6542
1179 613
9040 5054
2226 10449
6148 6372
6739 8406
2609 3778
9532 8012
2630 2127
4230 641
2866 5306
2416 8361
8632 5636
7995 7784
7569 4776
6748 870
2730 4523
2593 2640
8864 1509
2385 432
10428 7293
9711 1791
7636 1891
1237 10035
660 7390
931 5952
3730 8406
5544 10147
7289 7832
10410 3372
5449 6016
3329 789
7948 3185
2279 1197
912 4133
619 177
3375 4628
77 2260
724 3181
3188 2622
836 4185
7565 1427
120 1825
3608 7501
8180 748
999 6359
4183 4070
3798 8486
4552 326
1426 661
1566 10166
6007 3684
1202 5709
869 4008
4130 4078
121 7491
9520 9502
7129 1426
3154 8544
6234 7832
315 5429
2241 4880
1166 4773
3167 1116
8826 6119
9136 10650
8426 2153
1615 1334
6119 6278
5434 10241
7541 7831
875 10307
2622 7995
5515 6333
4761 8866
8823 8585
6749 724
1268 8886
5975 129
6360 1278
7583 5437
9207 8875
1861 6366
2131 3205
6830 9138
2053 6618
7804 10162
595 21
8174 3767
8000 9298
7367 9972
3984 8043
1230 8512
6444 3341
2240 8426
8886 6533
10287 8517
3569 2629
3576 3747
1223 6512
10197 9960
1927 8493
322 8544
8094 7736
8148 4772
10053 1221
7804 7768
3956 8056
9738 1455
6359 5566
9287 5385
10623 3072
1235 2430
8928 5939
9026 7636
5746 9880
10283 5986
8991 8113
2640 4324
5346 7557
3002 1199
8692 7277
6456 326
5054 6844
1860 1179
5929 2730
1491 3572
4067 6658
10220 2512
1171 6145
9974 8831
4456 6474
79 322
3792 10408
5809 6148
10247 7009
4410 4128
9381 79
2155 9910
5192 1921
2936 463
6571 3537
8129 8709
9713 8056
9881 8916
914 8881
4095 6475
10164 5487
7426 5473
4861 5226
4710 86
3206 8273
9983 4067
8895 4265
5353 7738
10720 6369
9193 8502
1179 8075
8426 1221
8412 9189
3208 5184
8139 9233
1686 5545
2574 5008
1790 253
6717 1198
5091 1491
3834 8849
7293 5514
1171 6891
2513 3866
9193 3417
3373 1667
3282 3236
732 638
7656 638
1112 4098
860 97
7804 1938
7230 1235
5034 1004
7293 3280
4018 2866
8185 365
6007 4227
183 2368
6898 587
6314 1175
302 4148
2457 365
4861 1209
3755 324
2592 9755
8849 6507
9556 7807
7292 836
8466 7920
9551 9519
8454 9927
1790 5504
7583 8139
10544 5487
8691 1202
6172 4840
5637 4922
1237 6286
1235 5545
7291 2628
4222 4126
6405 4673
8496 650
1660 9970
8692 8496
8849 3371
7445 2268
7286 1401
638 2226
3054 8201
1205 3371
5355 2322
4183 8527
7421 1175
8182 347
3445 3705
2252 8709
716 8977
156 6624
1176 4068
8749 2574
405 10414
2640 10362
9927 3489
2628 10147
8254 5369
3091 7339
9526 2652
3654 3443
8518 7227
7353 10553
1233 5338
3534 2510
5336 5012
1064 307
1191 7612
8592 1824
3542 9450
6117 3047
2153 8140
1788 8506
5242 9485
2538 8075
8508 3192
2703 1082
4297 6016
8035 2815
3234 10166
585 77
3894 2940
1228 77
5801 6940
9998 8243
2640 5560
10613 5880
6007 507
596 10362
9926 2280
3631 2342
3656 1226
1365 5545
6721 6007
3398 10303
4880 9236
9390 6392
9063 1227
1814 2493
320 1799
7989 4900
10242 5379
3655 7292
10389 8816
4629 6180
9069 6399
6988 10159
9192 7057
9877 4072
6581 6923
8684 1494
10147 2276
1231 41
2147 3031
6078 4918
1240 1234
596 2121
1205 9724
6920 4429
1171 8835
6148 5845
1215 317
3121 5281
5027 7289
471 4067
1202 9375
7286 8827
2221 876
7546 642
6094 6940
9967 5951
5485 6424
6801 8759
7941 1172
10340 6846
1225 2943
3572 5951
4070 156
4940 10533
7533 4666
1231 6808
6701 7627
1198 5526
4763 336
3233 7055
330 1227
7580 8813
5877 5830
1192 4123
2108 4487
6168 1225
8177 2267
10462 1238
10635 8939
6300 156
7685 255
8308 7727
1925 1915
4657 1176
4995 6830
77 1921
1639 7920
1240 4619
1386 10379
2663 9004
5929 156
8406 8238
1179 2873
10098 322
1787 3414
2127 1098
4024 7018
6215 5126
1572 1172
2824 9713
85 7584
4861 5951
4861 3082
6057 6743
8807 5046
2257 6622
4974 5305
4293 8144
6488 9535
4028 2925
10544 3845
9429 1194
20 2126
6469 365
7773 10696
2342 682
7916 6782
8321 1798
334 8892
1205 3715
2920 1172
2827 4333
4297 1222
7229 5928
3149 6448
6369 664
3980 8861
8610 1181
2097 6736
10438 1198
1463 3282
434 8812
1234 3850
3233 8406
342 1426
1179 2846
7523 8624
8508 7707
1269 2447
1229 9070
8907 4070
1212 2120
5215 654
1308 7289
1757 6961
1537 8410
10046 10303
3930 41
2338 5233
5437 8826
9209 6220
7315 1647
6793 2206
330 5460
7920 1427
8312 8178
893 3926
8514 9465
7643 6834
415 5913
8426 1172
8834 2775
7760 4939
2663 2252
10544 1172
8823 6491
1929 1214
10569 4974
1234 4642
569 1182
1453 365
334 4973
1721 5544
2774 8528
2266 1720
522 1241
7129 3398
7072 4912
3964 7251
3781 2178
1926 7703
7803 9877
10699 10607
9927 2519
4671 9477
5515 9957
2276 2851
7640 7695
1196 760
10362 5824
9002 9974
10318 8168
7351 3883
7332 3715
7339 6354
3544 829
167 3193
4215 8990
4673 7505
2104 6331
5544 8759
10626 1227
10334 3792
9698 1194
325 9046
1181 2873
4019 8134
1782 9579
7995 1078
244 1849
7195 2640
9014 4333
7604 7304
8835 1000
6670 8859
8871 4924
1225 8177
3583 1329
645 5464
3374 3951
10570 1670
5260 4409
1463 7750
8137 1181
3290 6490
9120 6940
10484 5561
9098 9579
4649 7329
4776 7858
1776 7596
2178 8517
3228 322
2206 8056
6125 9457
7253 9393
6490 607
5131 2226
9294 8075
10614 1361
320 1176
8151 2537
7055 1677
5460 8174
1047 1514
8409 10708
7577 3310
5751 5437
892 7636
6954 5187
10036 1849
8115 8178
6145 2302
7923 8749
1241 8293
5830 9318
1720 2130
5252 2807
8761 9882
3258 2640
7504 8516
6076 4070
3280 2900
5986 1197
9532 1798
641 4236
4004 5262
6327 6548
5499 4315
8506 8486
5562 8823
5929 8260
10679 3023
10441 7750
9520 8522
5520 58
4328 1231
3205 1699
7496 8269
3655 3474
2528 8620
4297 4952
8631 1037
7803 2278
4667 2828
9654 9316
1181 3370
7506 4129
10544 4822
6016 1601
3090 2156
7506 6448
4127 336
3387 2352
402 5088
10225 7686
10088 9450
7216 8129
6074 7021
6016 6007
9696 10298
8501 638
5929 3208
10299 10220
1191 7086
7508 6430
972 1084
2079 3294
9418 3193
1269 1
10606 3332
1429 5515
7380 3956
7421 7352
3576 8940
4219 1084
4573 7743
3346 10335
8512 5238
2137 2336
3438 2640
2640 6683
4576 4702
8825 9504
5363 2920
1176 6489
10148 3677
8129 3666
303 3124
4125 5487
2551 3385
1615 365
8252 7031
3262 7830
8408 1223
9654 8011
3512 8930
585 8564
8426 10123
2537 5276
3956 1844
8835 619
665 1172
10717 6619
7587 5500
6335 6697
1202 7522
3090 8557
2613 417
8860 7748
5093 5544
9517 3342
1172 2279
2512 3801
1428 4677
5989 8502
79 4526
5929 760
7200 2854
2279 3335
8232 1365
8603 7583
5281 3441
2840 9063
2157 1787
1427 1843
4076 6506
1985 1517
8189 7903
3428 4900
612 8511
9599 5034
1617 6736
1269 7743
3269 8002
9054 6286
1720 6701
1849 3429
1855 9124
1651 1334
10599 1915
7643 6007
2516 1428
641 4458
7637 3243
5472 6489
1205 620
7736 8186
6372 2569
8486 9171
6152 4893
7815 8957
8202 8156
967 7508
3331 7658
9603 1206
8478 7643
6234 4714
8542 10693
10600 523
8891 7289
3598 3655
2577 3371
6571 4480
7707 4417
7483 315
7354 5768
2218 5599
9526 2165
6041 8835
9489 9782
4678 10648
9286 2346
833 8818
931 8189
21 1215
5395 5738
1164 7595
3243 2178
4678 6524
8826 9534
3310 9506
5276 10303
1491 8892
5928 3205
823 127
1241 10409
8127 8687
6038 2505
2033 1229
8624 9844
1772 9877
9536 4078
6559 7533
5067 2227
9632 8515
1326 1666
6208 8426
3991 931
1625 2487
134 8155
2996 7253
2575 7483
10717 4900
5539 2572
2851 5682
3462 8749
4573 303
4280 3244
10657 6154
8431 7682
10331 8177
1230 4499
1364 6223
1202 7619
1926 4619
7495 4377
3398 1198
620 3507
4756 4523
8637 7657
10241 2152
3051 9134
843 5700
7065 2147
3331 1179
3619 4131
365 7339
7445 9798
10241 8823
8427 7569
1337 5237
9467 1448
1048 8132
7920 637
8749 8894
3297 3386
6458 9566
120 2319
1798 6975
3089 2168
2152 5177
3019 2141
638 3619
910 1926
3205 9179
3491 8529
3594 5514
6153 8096
5138 9283
10162 3576
7659 303
1426 1172
8991 7517
7483 2774
7193 121
1915 4292
3193 8816
8353 3630
3387 9403
4765 3256
7550 6528
9492 3331
6535 4268
7501 6277
2258 1517
336 8623
6359 10001
5251 4578
8855 637
10480 8886
8169 10716
7804 4167
3318 10438
2600 1441
1772 5745
815 6416
1429 8056
10134 1463
5562 1221
3719 315
410 2906
1349 7975
3650 3214
663 845
4228 9321
1175 9120
1251 957
4952 5494
7623 9908
3414 10278
8116 5555
2206 9046
10409 6314
5244 2320
3204 6037
1530 6384
8826 857
3484 3576
1527 1181
8262 8225
2840 5035
10594 143
3576 4546
8116 6148
8855 4952
5520 725
1219 58
7685 6314
1221 4642
7456 5601
4067 9825
5398 1888
10334 2519
999 8239
7603 10200
8349 3489
3392 8056
3602 9192
1845 10132
4642 8515
8812 9965
7650 641
5544 4333
10717 1777
8823 8252
8733 7075
1198 7293
1799 8138
2206 6504
7067 3204
9125 4148
2131 2640
6107 9489
4355 9684
1181 8506
3630 4936
8409 1197
2430 3151
3778 2120
3879 2648
5566 7568
3908 1572
10712 1905
6490 5540
9767 5304
6611 4510
7216 2430
6698 3785
7293 4861
3967 9526
322 3987
9298 6789
7131 9069
9262 3666
2240 3375
4697 1236
5849 4974
10389 6940
3576 5752
1756 845
1078 4297
899 619
6008 6558
7147 348
4125 1199
4250 8417
2828 2498
498 8521
5545 7643
10220 365
9687 8625
7779 1176
4328 4070
149 5929
2120 7643
2206 5520
1171 6491
1231 3234
8826 74
2501 2241
9927 6015
2533 1873
8392 8140
1172 5218
8512 6793
6306 2467
5566 6190
9532 7580
7368 641
5929 3602
8151 5461
7770 1194
9867 6033
10435 5951
10220 3660
9211 2906
8001 7016
7468 5986
1752 6036
8544 1427
9126 1202
6777 6683
845 2251
1091 7152
6119 156
6402 3491
303 150
5460 77
9814 5437
9286 1234
156 1197
1895 79
2465 9786
7247 7292
1790 9195
79 1221
7147 322
1462 1515
619 1171
8512 1169
8514 8346
5019 7618
2430 8797
3979 9876
7488 7830
10009 814
7286 8201
1720 5524
7230 8844
9120 998
8830 6549
8090 9569
6359 391
3147 930
9554 7968
5934 7797
4076 1237
5544 3705
1192 5513
6589 3147
7218 9320
4704 4174
2320 4459
9913 515
8977 2209
5398 8811
10009 4781
8835 9299
1095 6225
8406 724
7551 9974
4331 6677
4405 3396
4898 161
10428 6372
9737 121
760 8877
1206 3990
4213 1171
6940 3131
1914 4009
3679 1196
1466 9299
10158 1241
1463 5042
5594 8590
596 3877
2950 942
7289 2622
4922 5008
2920 8930
2283 824
6998 1264
6739 6903
2127 3374
7831 2802
1651 1544
7658 3908
7536 8368
10243 3474
1430 10485
4883 5459
1205 5562
5487 1356
7736 5235
1723 6366
595 2299
600 3644
5386 3850
5751 5681
4134 732
7508 3908
9400 6945
4901 8709
641 2231
3151 2674
5429 3817
7129 7546
5093 1153
9588 3385
8749 2640
4328 6503
9320 390
3259 9998
1340 1562
766 8609
6361 641
5916 1206
4712 3033
527 6426
9877 5807
2210 9532
1429 3684
7283 1215
688 8435
8823 3474
6306 1117
2652 7496
4567 1240
3432 2319
9433 8893
8448 10450
8849 3167
7294 6154
10704 6490
6940 7627
3705 8826
2486 661
9193 414
8243 6225
4425 2866
5799 2272
3783 7829
7880 7656
1517 3795
1772 7308
1111 7736
1172 121
591 6448
4736 1024
7914 475
5423 6007
906 8962
1235 7971
156 7230
333 355
8089 587
4709 2208
342 9348
3731 8508
4646 9042
1206 9496
2033 318
1224 6489
9320 8952
8595 3155
1238 2120
297 9870
3993 4925
3584 4860
1361 9115
6286 5951
4978 4078
4130 308
2759 6793
6354 1172
3715 8857
217 5859
6940 8056
1444 9560
4978 2703
6139 6618
6137 4739
6361 2920
9891 5309
3828 2276
1722 6558
6723 8129
1427 2405
789 8796
4971 8238
9042 9517
406 829
1176 5467
2846 415
6513 8522
9653 8542
3561 9467
8721 3778
8426 1240
6940 8321
90 10720
2881 2879
10047 6489
2804 5507
10462 3701
8855 8406
1196 7199
1305 893
3260 8189
1732 3154
1776 9725
7832 8877
1837 8147
2425 6504
7536 6306
2504 7078
6148 1491
10001 9282
2992 8551
7381 2320
595 1206
280 5233
7129 10435
8828 9287
5709 7506
5422 4851
7489 8972
5141 8128
7508 9920
2033 10625
7343 2276
1824 325
8624 1334
8409 826
5811 5501
8406 10238
8426 5707
4183 8825
1200 6714
4860 5948
3630 1782
7599 5472
9629 1901
729 8442
4857 10459
9588 899
748 1238
8426 3630
6766 2492
6007 1227
7456 1237
7245 4974
3262 3542
1192 303
5081 6225
1179 4860
8544 1739
2974 6007
9042 7090
4128 4367
4248 5831
8795 3398
8878 6016
1371 5032
2457 5986
2301 5348
1171 280
3858 2272
6289 7533
1219 6620
334 4598
10402 4861
5929 3803
1881 7501
2640 1849
120 5093
8519 5868
1523 5544
6843 8506
4861 9649
10720 7250
1494 4126
3263 10269
8866 506
9947 273
7735 7882
2053 2091
10185 5881
4646 7995
9299 3957
470 3792
9291 3533
6751 4522
8854 4860
3280 10549
6227 8681
1209 7750
6066 2178
3532 5957
1165 9299
5795 2691
9900 8542
6399 6739
3952 8541
3509 1236
6360 6444
88 8881
8841 845
2305 383
8012 809
3387 6232
1958 6137
7656 7757
7715 5830
8763 7947
2851 8834
1756 1171
1453 4271
7750 2622
7315 2248
155 2899
7565 6842
8913 3432
5393 4891
5045 836
4137 9526
7656 2957
5031 3371
5951 8611
9046 7379
1429 10318
9511 8817
1228 7789
8138 15
5487 9397
822 4359
6782 9321
7916 8307
6389 1209
7801 2581
7129 6938
6624 9654
4945 8368
7580 1202
4707 7147
1241 1463
10712 3685
10106 9120
6466 351
1544 2091
4355 7825
1227 6226
4076 442
4148 9514
3267 326
5114 10428
6372 9193
7538 325
79 8633
10162 4944
1837 4862
10283 8835
5002 3385
8516 6290
4501 1231
4841 4602
184 3429
9257 6287
1849 5494
139 1198
4481 4109
10428 9735
8835 3076
3537 1334
256 1198
5936 6135
1171 6253
1949 3975
1853 4098
637 6285
1191 2108
1192 8075
7643 3262
8432 1192
8941 9871
5276 6366
2706 7285
3167 436
6037 929
2433 1221
5951 322
3417 4861
4003 5351
2802 8409
127 7717
103 9640
7292 10355
7546 7129
4765 2024
690 641
5909 7501
6359 9046
6491 8406
6902 125
7002 8829
4968 3990
77 1224
6166 2131
1181 7496
1156 3908
7588 5868
5515 6277
2442 8409
3387 6549
8432 2581
6038 7763
7677 6756
6669 5862
1491 5010
7075 4183
3491 5341
4098 3884
6940 8709
4297 1230
1624 7283
6362 5093
10605 1271
5370 7286
2395 7501
4076 5120
6145 8542
5349 1171
4333 9326
41 3778
893 7636
1451 2319
5500 4619
3156 5555
5472 5885
7768 6306
1194 1786
7347 314
4684 9253
5062 7018
8820 1200
2663 1799
3993 10625
9056 1181
10232 6369
3206 9002
4334 669
5874 1612
5093 1071
6587 1072
5949 4731
8486 357
4657 8835
1172 1175
6314 5830
9433 5494
8368 8183
8392 6793
8683 9432
3404 4126
10320 1401
5058 2127
7259 4845
8448 9418
6137 5545
975 3468
2486 5859
3193 2090
7533 293
1294 6007
1053 10416
1926 5251
6549 2905
325 1200
755 8959
5218 348
982 3207
8891 3113
1419 4709
7808 6853
846 5465
7289 5515
3193 6782
3167 348
7806 8368
6327 507
10657 2631
9298 4900
3123 2769
2522 1269
6379 7689
2122 8392
2430 9017
4765 1215
7643 4123
2380 6219
6036 2690
1127 4887
1082 10162
4657 1231
8711 2053
5849 7016
10624 9240
1362 9144
4502 6701
3508 641
3631 2903
7831 4836
6036 6351
2158 1786
5865 2904
1267 2572
4904 2881
5929 1772
9042 7572
1615 3167
2648 1491
6365 8621
4123 5604
1735 7746
9647 8517
7588 1224
5271 5355
3677 892
8139 257
3601 1632
5514 678
5445 3313
9090 8886
1506 3124
5502 7456
7251 10570
7486 1194
5389 9997
8495 3914
5565 7286
6014 1228
326 7149
2848 8129
10163 10442
3851 1544
1194 2158
1226 10683
103 8590
2880 8261
3398 1537
4930 9087
9292 3282
815 1225
3507 6952
4127 1340
1420 1199
1179 79
4127 473
7594 7229
1790 7074
324 7229
4980 1229
8829 8056
1350 1093
5281 4230
7336 6988
7074 41
3416 9908
335 8825
5566 336
7293 457
3985 9031
3023 10220
5091 1172
2279 7384
10435 4297
8844 2157
308 3371
9871 3654
2628 8827
9450 322
4571 320
1762 3204
10544 8755
1426 3908
10303 2833
9401 5415
2100 2823
10389 9111
914 4619
9625 1615
1572 3817
1186 9579
5514 5929
10451 1426
3747 2726
2800 307
1222 4214
426 9650
8506 88
7685 6489
2394 7557
6152 4215
2918 8820
5324 8995
3778 6503
5929 3417
5962 8237
3206 478
5389 4213
4514 1359
3314 58
8302 2253
8893 5042
4732 3848
8123 3387
2900 9214
2108 1110
3215 8881
8929 1202
2714 2952
1429 8573
6307 48
5681 5562
8135 7831
762 5459
2798 8088
6490 4915
2802 7746
9910 5562
2640 3917
8861 3877
4187 7488
7426 4126
1224 2569
2488 3429
8849 8471
9588 303
6506 6618
6444 8890
5073 10553
1772 1176
2157 1801
6058 3090
4613 6716
1537 4334
8936 127
1616 6503
10065 8823
8844 1909
7685 6489
8232 1237
2206 7989
1494 7102
2010 8177
4860 5830
2909 6139
4863 2827
4294 2827
2802 1334
9377 1198
2278 3121
6681 7743
8881 1194
1778 8811
8551 1784
5793 1179
892 748
9870 6917
1905 8518
7293 6534
3204 3166
322 1234
5939 3177
7291 4523
7292 5062
1205 9230
1205 6154
1353 5895
6918 5398
1198 10428
7743 2774
2510 8733
7444 3908
7919 9053
2331 326
315 5912
1205 2341
8691 127
5566 5933
9456 4418
4076 3669
7957 1168
8846 8409
3587 6542
3119 10362
5233 931
318 10369
8056 4078
4781 2276
6491 2827
1910 308
9112 1234
5988 7541
8262 5113
4231 9532
2170 5768
1118 1227
3007 7862
8090 1099
9591 9532
336 1197
5472 155
8448 3432
2802 2457
1222 7603
1229 7421
7291 8823
6148 2353
6624 2640
3489 7223
3154 7329
10318 10588
1175 3156
1505 1537
3990 3796
6106 1175
7350 6145
3205 287
5912 7700
3191 3156
6154 2874
1334 2648
3418 1244
2730 3847
4064 9450
1787 6144
2924 9316
4914 5459
5437 654
182 6152
9042 1194
7367 8368
4776 7291
3615 10222
10332 5545
638 1951
7838 9042
8426 5446
184 6908
7803 1223
2835 2252
6242 8432
8171 4331
8894 326
4069 10209
4161 10087
2898 5749
3208 2827
8692 8610
5251 1192
9972 4067
3280 1624
2276 5546
4490 3167
1171 9506
7968 3452
1206 8139
1650 8093
5514 6106
7044 2305
7294 4067
1615 6987
8849 8855
7421 8940
7259 1427
5827 3356
7082 1226
7506 3023
1229 6240
2154 641
6015 1685
5005 4939
1215 676
449 8709
300 10285
1192 6564
2522 2592
6057 4861
3301 8409
1223 2260
10712 1677
1455 864
10169 7488
8517 9435
5849 654
5396 4127
6613 1200
1624 3073
1672 9599
7339 1200
8031 6491
10362 6038
1534 4853
9577 463
6490 2802
8621 1197
7104 6718
1926 8273
1176 8508
6040 1415
8075 1095
3852 2575
6289 323
7643 3113
6277 8056
3908 3489
9257 2319
77 1178
6937 1596
641 8812
5898 7736
3894 5446
859 8432
2999 8625
3490 77
6361 8577
641 7294
4909 1248
1151 3908
3490 2488
2158 2068
2585 1790
9214 3703
5395 4127
2502 9263
9803 2975
2387 5885
8 8940
5193 1226
7291 10428
1933 5370
5404 9411
434 6789
7471 8759
9660 5725
9833 641
97 8505
4098 5545
1787 4437
4441 8614
426 1224
4370 10209
5607 9347
1206 2033
3301 314
10238 7292
9526 6368
1229 6486
691 1572
9815 4937
1359 1223
1926 5852
8637 3842
5437 582
1229 6356
2149 159
6259 255
1862 1144
1791 1171
858 8816
5824 10147
7809 10585
7581 2846
1537 9915
1223 4834
8685 4124
3927 9120
3282 4383
1697 2297
6109 5881
6702 6489
1369 9120
8352 1234
3428 5545
9908 41
6287 8486
748 7292
308 1192
8880 1240
10197 365
10149 8835
8691 6160
1063 417
762 9974
1082 5986
5281 5562
9652 2640
2804 7023
7612 7293
268 1775
8610 5949
4370 5566
6589 4008
2150 4297
10275 3193
7148 1453
7129 10267
2122 5515
10265 1172
10197 8189
7506 682
5422 5929
6525 10553
893 6732
9434 10450
716 1175
7291 1915
10539 1291
1215 3591
5787 8637
8189 1205
7088 8056
1503 7249
2433 280
4861 4330
5752 259
4861 1640
4861 2226
3243 1181
3782 1214
3576 10697
7746 944
406 600
4729 8488
7657 1164
1790 8516
6016 8238
3185 9716
678 2645
1269 8991
1224 9287
6746 3576
7293 1653
2513 5561
6507 4213
2337 2902
10462 2920
3151 8513
1455 2276
6793 8352
4124 8093
8822 7293
5514 8818
10319 8056
5489 9649
155 8036
1344 5928
6289 2453
4861 9299
4125 3995
4395 6480
2927 4861
6658 79
5804 41
7251 3280
3631 763
1181 1191
3975 9188
1235 3622
4989 1473
8239 596
6448 6007
1466 5276
7603 7329
5240 8964
1176 1894
5858 5472
2806 1181
10507 8746
10148 7277
1310 10449
6824 3310
8426 3054
2987 1199
6928 732
4829 10712
6714 6135
10205 9622
7431 7643
4446 3770
1453 10306
4952 5637
1798 4428
4937 290
8879 4949
293 6007
2793 8632
7129 7982
9647 5281
10421 1569
1235 3490
7083 10397
10147 4652
5434 8598
4129 9409
3208 8390
8773 8238
10012 9532
8056 10097
1561 430
9120 10409
6137 1180
4931 3301
1411 9401
6242 6016
6968 3166
2451 8426
8035 4707
3154 7065
4943 6430
4123 9711
9530 156
5357 3555
326 10712
4841 1147
1377 2302
7129 10097
3692 3282
4490 5702
2663 7825
1776 3778
638 9532
4578 2140
1980 2488
5355 4775
2279 7197
7291 4615
4335 2640
2252 4129
645 3490
4085 10720
852 1145
6523 7488
3886 7739
1491 3973
2493 2433
9563 7169
6716 3599
4925 3684
2509 4575
1173 9532
4648 2053
4332 8551
5929 2447
4255 4333
8978 1572
6490 8409
8448 9018
5702 9901
826 1544
4327 5397
1453 5034
7623 3746
4269 3190
7768 6988
4268 3310
3154 1440
654 79
2241 1179
1662 6137
9283 3594
9287 6008
8881 7331
3505 6926
9422 7506
6891 10135
1179 5288
188 2804
9569 6739
9061 3206
9713 10362
4067 2582
1071 2302
342 4070
1631 8410
4379 642
308 216
7643 10689
478 7339
1231 8272
7486 5091
1091 5114
6135 4297
8178 2319
3297 1223
641 4206
1735 5234
2827 7635
410 2273
6334 6137
4652 5062
1225 4235
4863 3668
6410 4376
434 1179
2990 8368
1215 1191
9044 952
7454 6996
8831 5166
3090 1219
6057 1494
638 4619
858 1582
6657 3595
5339 8544
9193 8991
8684 2042
5220 10526
5497 9698
7593 4282
4070 4567
4905 7764
1206 5777
8119 4634
6646 8827
3280 7291
2776 7104
1165 8075
1176 3124
10369 8290
3374 2122
8709 3669
1076 1085
1858 2551
7850 10163
8129 3685
5929 3704
1197 4249
1880 357
5281 2663
748 6334
1787 3848
4215 3193
8506 3489
4069 6506
1181 5637
328 5181
1660 1077
8709 8846
342 10568
3719 6533
1702 4243
7216 4122
8991 3823
2925 8826
2301 10015
5515 2708
9058 2050
9124 3437
7916 1636
3704 10570
1643 10613
8831 8368
8273 1194
3123 4905
928 1181
600 2120
8494 4567
8829 7736
1253 2466
3241 9974
8147 7678
4079 5731
1914 325
4183 1491
10332 7489
2920 2968
7293 10276
5306 6714
6228 8858
1113 10220
5544 8564
3417 5022
1172 3411
1855 2277
8351 3529
4199 2663
1821 9448
7603 1202
10435 6379
8409 8872
1200 2804
3044 1215
9023 6334
8262 1202
8823 1002
10413 6008
5257 1427
7135 1240
7623 1233
1196 8822
9424 342
1194 3254
3909 41
1615 6046
347 8823
4068 7656
3542 8280
3699 10569
6286 6046
458 6384
9195 4821
3489 9450
9635 4838
5248 7849
1171 8812
1460 760
6489 2349
1517 2550
1426 4070
1452 1772
5368 6940
4247 8844
8448 8733
121 6007
8709 9432
7421 10717
5390 5276
3716 1181
3310 8544
4719 1171
2956 3995
3154 691
9763 3186
10717 7182
2406 2724
970 9478
8350 7682
2157 410
221 3153
4918 8368
317 6225
7557 9871
4215 7656
3839 8189
7746 3225
1491 8991
4939 7294
7280 1221
6476 5885
998 2469
7491 2647
8981 8886
1334 1179
6057 6975
10065 7737
6357 5868
308 320
7763 155
6618 5705
8169 2903
8515 8715
7289 3654
326 7707
8141 8486
10438 7779
3926 324
3115 7259
8406 2468
7344 303
7581 5545
2103 5437
8030 5921
4860 8486
1915 4781
6793 4302
1192 10717
4776 3138
1334 3746
4355 5939
5515 7727
1491 6159
6426 9200
10087 6923
3129 6016
10635 7293
8441 7983
1876 4578
4720 5386
2053 1790
7687 6137
8239 5986
3204 4826
9553 4128
7504 10084
8169 9974
1224 10610
2498 5751
5460 7352
4842 5637
348 8458
682 4268
6268 9485
9069 4826
8409 10435
4575 253
1980 3418
7235 1869
6148 7129
9828 5341
2269 843
6739 1369
898 9299
1063 3414
1910 7557
7803 2899
7304 7909
9705 9654
4380 4396
8528 8813
3193 162
9642 1110
3371 1197
8804 6923
1528 2177
1722 10435
7656 3413
8168 3151
748 6145
6148 1197
1271 8129
1142 6104
6620 1915
2533 3725
156 1016
7329 1253
2152 3414
2647 2336
9194 5281
3999 600
6940 5929
8496 8990
9317 8620
6683 6007
2018 6366
8448 3154
10333 1063
7030 9848
6135 10232
7603 6960
1197 7496
5637 4785
2628 3798
6824 5093
1095 8585
7720 5305
8242 7658
79 3554
2774 3310
1491 8835
2437 8368
8607 9681
8368 7613
4709 6505
1219 478
3715 2319
4069 316
3991 5012
10717 10441
7803 6962
5895 4295
766 6242
7707 7289
10162 929
5538 2618
1306 4861
4067 177
9189 2516
1228 2335
1839 10544
5059 8759
1063 7849
4861 6139
2730 8923
1192 10181
6711 3898
2337 5180
8252 251
6742 748
5073 8587
8459 2866
10711 6329
2540 6134
336 5566
4952 3432
4989 3418
43 3414
2840 1269
6955 1209
4859 2150
3123 10456
5929 8826
2621 3136
9134 8514
7089 1225
9017 2222
8135 1943
3136 2640
5032 7919
637 322
9451 1175
7489 760
1171 2602
8198 206
6014 300
9461 8820
4839 8406
6830 4067
3237 7129
1241 4007
3234 7286
8529 7330
7293 3599
7804 150
6286 3666
6618 3245
413 2774
1638 5850
5636 320
4974 5968
5581 9897
1233 6469
5499 9588
10561 13
9806 7459
7770 8682
1717 3703
5515 7245
4681 3193
7831 1181
1527 4979
314 1175
6007 2774
3882 6490
1206 10428
745 2466
6154 1491
1063 6446
10633 8871
1717 5051
2592 3532
5895 5537
478 4813
1455 7339
347 9910
5051 5164
9116 10629
2279 9017
1091 4657
5544 9517
4249 4655
10298 6219
8240 6204
1552 9858
6359 2568
6793 6007
4898 10307
995 3016
6775 5929
4183 8075
5276 7746
612 931
6053 814
8593 2078
6739 4935
8119 2898
6700 3328
2571 3996
334 1171
845 2692
97 5358
7293 919
2501 3595
1454 7491
5514 2728
1427 8637
5951 3258
7251 1215
1215 1228
1198 4130
3535 1179
9674 6597
3151 1181
6359 2139
4900 7565
5218 8409
5357 2827
10553 3049
10172 4709
1206 9322
7367 6444
3755 879
9047 9550
2467 8733
1905 7516
3280 335
5385 4213
293 253
6372 2920
1175 1224
3463 10303
1736 5561
1179 6359
6570 1614
8821 7658
3264 4297
5566 2846
7368 4130
9960 3606
8368 2804
7506 6056
10449 3576
7770 1215
8120 2837
1542 4756
10148 1880
8829 6076
789 7187
3822 766
1691 2826
1233 5986
4903 9992
7804 5321
1225 1253
1219 3906
6400 1172
3839 1179
5813 1179
5498 1908
3147 1773
4125 7029
8431 8544
9698 682
3206 2161
4672 1338
1662 9317
3152 6154
9910 2907
4127 641
641 9787
5976 325
7291 1053
118 10482
2467 5460
5194 1145
6061 4070
8426 8818
9913 6733
6923 2465
8385 1926
5962 3489
7218 64
1197 10435
3134 4078
5905 2802
8057 4125
8288 9532
8823 3167
446 8427
8429 2380
5281 9579
183 183
7153 1179
7289 8189
8056 5566
5895 61
7129 6154
1197 2919
155 4861
5071 9519
5093 1313
9605 3715
5514 6401
3276 1548
7635 7920
6340 1172
6489 5870
9532 9343
5915 10263
1240 5043
3630 7643
4215 7075
2592 9448
9519 2342
4620 1224
1049 3572
2899 6119
8505 6765
10608 7627
5881 6154
1729 1476
2840 7912
318 9333
3205 8522
8956 7486
8426 10368
6793 3997
2878 5582
5231 8260
1080 10037
478 8426
6254 8368
3332 3213
9915 893
348 10409
4394 2880
9530 705
3943 3151
3121 9991
1175 10279
10613 3907
8866 3698
2339 8894
9997 4826
3491 8543
10432 4156
342 1452
6234 3224
10245 10613
2517 2802
5518 2272
8986 1168
5563 8409
8252 9200
5012 1233
4864 2850
9849 8749
7686 9064
9546 6080
3468 1159
9835 3452
9573 2648
6587 553
1226 5112
4617 1734
7205 5299
1234 8127
7287 9530
8519 5437
325 2176
5716 7129
1491 2627
9787 9299
296 7286
638 9286
335 8881
8486 2122
995 2407
3654 6618
5305 741
2923 10147
1361 1986
4069 8288
2261 1226
1327 6154
8117 1221
3602 7750
7657 4760
1199 49
1662 6490
5637 1196
7722 4636
5379 1790
7009 10435
4964 5769
3193 3655
2411 2653
2213 8913
1491 6135
8574 6314
6658 315
782 3023
6016 8858
1224 1824
4684 5082
3877 10237
5566 1238
4620 1192
6359 3774
10409 8866
4781 691
4109 3794
10332 6497
3863 8605
1236 1257
7229 6037
1647 8824
1219 3339
2126 9820
10115 7229
3117 5885
2150 7352
2335 10204
1374 7766
1926 4717
3879 10225
9195 10221
8426 1229
3794 8294
5911 3280
641 8238
9820 4335
2663 4482
8844 1260
4797 2272
1181 6923
1227 449
5830 3794
8759 3091
6360 8117
1197 4181
2704 8506
6351 7903
7329 3243
5250 9532
1517 3848
720 5009
1506 6793
6224 6023
6463 10694
3228 3182
1181 5240
348 4078
9484 3993
5495 1230
6277 10635
9723 1017
7804 3239
9018 9967
8409 1567
7423 1786
10463 2987
6007 1223
5516 1427
3409 7994
8353 6433
7920 3156
6007 4826
7923 6314
1228 7488
1735 7581
7353 9916
3728 3421
9519 2550
5509 3908
6689 10040
7675 7421
4382 9299
6057 2899
1315 444
9526 3301
10398 7293
9677 7251
5831 7298
7491 7571
6165 6360
2840 1225
7469 3749
1427 6533
5074 7746
6979 4446
7750 7105
6489 1910
10449 7612
4861 1718
8797 4679
2496 9016
7291 1239
2467 1223
5997 3684
4666 4903
6923 2822
4900 7859
10456 8548
4898 1163
5563 348
8313 4776
8056 3054
4098 9017
3573 1345
4039 2478
7917 5240
6923 5568
3490 3204
3512 981
5357 6542
4705 6702
1206 8521
317 7920
4329 7658
7295 3310
10303 4861
7075 428
6209 899
2298 6573
3418 7804
1221 8361
572 2648
9214 4864
8511 5230
6137 3355
1849 8889
1915 628
6923 8392
4124 315
6384 4215
6620 1427
1222 4657
1215 3365
4878 2206
5859 8528
8279 7221
8879 4861
7914 1198
5091 342
8143 5986
5530 7581
9486 1039
9098 1219
7546 1257
10452 8544
2307 2509
5831 7242
7456 4860
9993 789
935 6554
1666 3627
9348 642
2994 6803
4431 6050
4358 4763
1229 2457
5561 8409
8406 9043
8928 997
3124 324
2276 1632
9358 1175
1453 6216
8797 1235
1491 9651
814 7715
10724 326
4622 8514
9211 4129
1237 4113
1205 7916
4776 7061
6168 8996
8232 4374
3608 837
1194 4126
221 283
77 10435
7557 8366
1902 2538
5951 5929
3193 4632
4108 5520
3398 9586
9319 5073
8816 1788
1191 2261
3423 4781
7603 8033
7627 8518
324 5306
1636 3491
5566 7209
2424 2882
6457 3603
5149 2663
8427 4126
1227 5073
726 8091
2763 8273
3499 6272
334 3990
8406 1205
2889 9982
3038 2288
6520 4995
6351 4130
4125 2433
5962 156
4546 4128
6286 2320
2804 2355
9473 1623
1334 9478
6542 7720
10365 2776
6043 3282
1231 10338
1219 4937
9299 318
642 4761
9837 8718
183 2001
5151 1833
4067 10162
6623 7827
2270 1223
1144 893
5529 1239
3215 8005
6346 8745
1085 9215
1071 4667
7065 1192
9299 8718
10291 264
9229 8409
7597 8440
4324 8893
10357 2127
10544 6834
7455 5494
6683 661
2176 7920
3578 322
7658 2846
3115 4776
7804 4846
851 4078
2725 3332
8453 8849
5012 1477
1227 1559
4098 2261
348 1226
1926 2165
3385 3921
9997 1053
9087 9638
7250 2465
8406 10712
1357 7829
10058 9179
2537 4953
1382 1022
745 9893
5396 7743
4130 9796
1517 8624
9696 3374
8232 342
9584 8831
9433 6152
9642 6750
3577 9647
318 8283
1430 6139
1181 2776
5180 7661
3070 5176
9376 8139
2615 9654
3777 6137
6087 336
1942 158
406 9288
6057 3752
9239 3489
3269 2648
6045 6017
3736 8225
1198 9196
226 7567
8543 9240
3786 3908
8200 317
8829 351
8568 1241
6491 7342
1238 8105
7491 6361
957 4468
9621 3565
1786 9519
4861 1229
4028 3282
1233 6148
2169 10710
3023 748
8830 8572
5544 8811
1236 3475
433 7129
2298 7129
5939 334
4183 2822
8637 5251
9534 9193
5152 4776
7746 1440
10626 10030
4681 458
6624 325
2465 2272
3704 97
1562 6503
9629 2652
7291 9248
1076 4026
3491 8426
5514 7658
7488 2292
7908 1206
10544 155
9782 1554
6152 1231
6085 172
4125 2901
4839 6491
6247 8849
8542 2240
6168 1171
317 2162
6162 8610
10702 10264
7517 5248
2206 1209
7506 9848
7065 4931
2262 2458
1269 7748
908 6548
762 3414
1361 10415
917 5214
1235 1205
1199 8193
5710 1214
6791 10227
8889 2289
6566 1491
4299 2775
1386 8864
6558 9900
6152 9120
5803 5010
5976 8551
2060 2904
188 1391
4807 8544
8168 931
2120 1448
3280 3782
9110 4580
6549 8749
7292 726
5929 4716
3193 3154
4617 7292
638 3423
5604 8093
6739 8849
8717 2350
10626 1995
1240 1172
1522 1369
8861 1206
2824 3781
3778 3620
1221 4076
10195 4271
417 6739
8835 2131
5818 10332
6782 6923
1071 9398
9435 3988
970 7025
10030 1524
8410 2319
9895 6891
3851 1790
810 10131
7472 1169
2640 4042
10435 7897
3997 7894
8252 3544
138 8448
4861 959
1093 748
9120 2341
600 5566
4059 1822
4861 5951
2573 10397
6696 3156
6200 5370
1857 9253
8321 642
2285 5880
4926 641
1215 1389
10717 6180
10203 10435
9579 6764
1200 7657
3998 9562
475 5481
2569 10147
592 7195
2152 7055
10544 7294
4124 4077
280 8684
3263 7660
10148 2847
9822 2640
1209 6366
1176 3348
6032 9433
6017 8894
9490 2642
4776 1176
7294 641
6219 1502
618 724
5787 8598
10418 4909
4900 3398
10389 2843
5538 7750
5091 5093
7627 7538
6135 3147
2840 85
3387 10241
8189 5472
348 6359
5257 10545
1222 638
2509 8518
6698 10435
1786 8817
1830 8846
3750 10696
2382 9401
1354 127
3720 1117
320 7286
1921 7496
5091 10450
8093 4496
2152 2496
5062 1209
5505 156
1305 7237
9002 1517
9652 10221
10235 2342
4142 2010
5545 8991
10162 9866
6255 9236
5081 365
6314 1172
1394 6593
1224 7329
1240 8056
3392 5566
307 1171
2837 8448
3417 7751
8855 9310
2609 1175
7941 10264
5859 7501
6372 564
5904 2804
10243 10435
2276 8189
3206 5397
7294 2156
10712 9852
6226 4849
3206 5090
1915 8117
3585 7470
3280 4123
8884 7421
8178 8551
5751 9135
8191 2889
2636 308
8515 4128
8276 7920
5398 5566
5367 7849
2150 7677
8759 3809
7229 7303
293 10409
1624 2537
1400 8797
4709 3245
10220 5462
8189 6940
2033 7065
5514 522
3089 1071
852 1849
5881 9470
5545 9362
417 1774
10163 8632
1194 4244
8478 10553
2057 4125
2347 6119
8797 9014
982 8922
7216 9120
1234 6570
9700 322
3362 8056
8894 9448
1491 1491
1369 8849
3432 8434
6517 8772
8796 307
1228 6007
1075 1675
2770 7444
2502 2457
1113 5091
7920 4522
322 9214
5234 8263
6007 5341
2077 6115
10132 9532
3765 3242
7656 5234
3716 347
1790 7083
5545 4508
4900 8075
7750 435
8770 3595
10418 1229
1233 5286
638 638
5857 5831
3374 1455
1811 1662
8528 822
1228 9782
7537 8512
1236 5572
619 7022
5188 7766
3990 1505
416 10221
315 6208
8480 8823
3012 1533
5389 6620
9346 4944
3956 4024
41 4215
9874 4703
3148 6286
1236 1426
1199 3157
7743 3419
4123 4076
6368 7522
9783 7218
8431 4860
3908 4561
10243 10404
5986 6360
191 4157
1172 5562
10724 294
7603 7658
4735 7354
4049 5398
6924 6723
6989 869
6623 3156
3311 7486
1222 2433
6427 1091
8822 5040
775 7916
573 7483
1239 4069
2640 9736
10640 6443
354 1544
4414 4214
5722 10460
10460 3415
3782 2465
7766 322
1224 9763
9589 7291
4491 4029
4922 7508
5515 4331
2279 8137
6783 1147
2057 1202
203 6016
4688 10243
8486 1437
10671 5562
10625 7287
9014 1278
41 5520
1209 155
1726 6504
7396 710
10062 8551
10544 103
7496 5341
5929 3878
4214 6239
10438 1719
9008 8843
638 1071
134 5306
10613 3116
3090 10613
336 845
6697 7779
2580 8138
1988 7623
6055 5447
5028 318
127 2099
3147 3124
3124 8641
5743 524
3908 3256
1085 7404
928 351
9226 4078
6626 6369
9599 7000
688 3156
10685 8409
1226 1089
6214 865
3778 8700
7658 4634
9518 8066
6351 5460
5566 8306
6227 5514
923 10276
1383 8368
4418 8587
8030 1915
3583 9484
3583 3185
5636 6152
2267 5179
6793 7339
3138 4679
2846 4231
336 7678
3123 1334
7557 2488
2694 2053
6372 4072
318 1360
1228 8449
587 7215
1561 3280
7581 10452
2648 7853
2949 2640
8056 5306
7221 9090
3343 1214
3977 7032
1067 1842
8368 3042
3908 9588
3387 9621
6057 8448
9532 2279
1303 2149
4333 5918
2802 8857
2903 6490
9298 6148
7489 5437
8392 9591
8368 7743
9927 7294
2262 7881
3266 6719
8692 6016
7746 8506
10162 5023
1209 6007
8441 8432
75 7286
2035 1657
318 1430
308 6923
8353 10205
6709 9360
8350 8008
1011 1624
5986 1915
3529 1092
7992 8835
6491 1338
5515 4076
1194 9696
6081 4716
8849 10334
7216 77
4380 8825
1219 3704
6314 10685
8709 5927
7508 8273
9716 10225
3863 7352
10148 7016
2544 1786
6242 7915
10164 4679
5880 8826
10166 6135
1351 6617
5545 8796
9526 5986
8189 6696
4903 107
7627 6570
5396 8501
3086 2597
6522 3702
8454 7770
342 642
5280 8409
3261 588
5276 2575
8263 7486
4580 7601
6723 3419
6014 2053
3963 7689
10333 782
10389 1241
7488 7804
9910 9526
7997 2152
7996 324
7627 6154
6161 6572
15 6360
9401 6277
6491 1544
10624 4534
4152 8432
8959 3280
8871 5389
9526 7918
10149 1233
7056 927
6081 3092
7494 3489
1223 892
2493 10232
8843 7039
6714 10362
2281 8810
4102 7336
6265 194
5515 4836
6953 2774
1791 9895
10319 9511
4271 2302
702 2150
4211 3668
6081 637
3576 2653
892 1790
7289 6007
8849 7627
3447 6988
74 10404
322 2904
4634 5514
3532 6017
9316 8390
317 21
8388 7263
1152 7830
8056 8149
7941 8692
6541 8092
7289 8881
5313 1453
6891 10206
1255 74
5709 6369
7714 9910
1197 3705
6476 2849
6465 2893
4231 7557
330 3234
7767 10235
9526 1849
6508 9974
5385 2053
7832 5905
7294 9993
8690 1350
2033 638
7293 6959
6351 9240
8991 6426
8088 6289
3631 9439
2276 4540
156 9793
6225 4250
3282 8587
1145 2206
7292 7435
4187 6782
4459 7580
3901 10173
223 6945
4130 7291
7843 4125
5561 7742
7837 6600
1176 1278
5494 1686
9317 5996
1855 10335
3715 10450
6701 4139
3953 858
10361 5500
5417 1171
1181 9625
4572 9102
8450 1383
1920 1544
5515 7129
318 6589
3387 2062
2572 4233
3576 8406
9247 6508
2957 2297
4130 2264
10544 3441
1170 4476
7479 8201
4279 1897
5010 9815
6240 8826
10332 7014
3789 1337
1463 2493
2217 7830
6469 4703
2320 7289
928 4284
42 2870
7342 1906
10460 5950
1572 1081
6576 4064
5730 5831
4446 3703
8551 3115
6155 3206
4952 148
5073 10209
5178 8517
2919 970
2807 324
7804 9937
7970 8864
8506 9231
4926 8056
8426 9926
6542 762
1176 8189
9572 8560
4763 6709
6673 1234
2771 6427
37 10273
858 5694
5885 892
1564 7251
5091 2814
6081 4418
8056 10193
1855 4781
8269 8380
2018 2210
8075 8797
9289 2261
852 3151
8636 10027
7549 6354
4903 845
1841 8780
5580 10378
6154 5028
2120 2137
3205 9812
315 3263
9058 4130
8551 7996
4776 1494
9058 5093
6636 3193
9955 79
8486 5859
7286 3749
1206 3654
10574 4064
9828 5772
6360 6097
155 6924
7658 328
8825 3851
9880 9908
7974 4437
4363 5276
8861 10585
8577 3507
873 5679
2266 5562
2037 4412
1095 7445
2837 2909
9651 1221
887 5814
10623 4954
5986 8709
10220 2683
8518 10687
9032 6945
347 9023
10368 4121
1224 8014
8683 9485
1230 1215
5391 6645
8352 1787
357 1200
4121 4479
3357 1901
1322 1883
3090 5986
6359 8140
2949 1898
9098 7491
8835 1235
10011 9127
1192 4128
5240 9848
8317 1205
1187 8630
1240 8609
10573 2116
2889 8834
8426 5512
8035 7483
2347 8302
4657 5281
5862 6046
8857 1240
9298 8733
3422 8528
1790 2543
6040 3372
1194 9091
2360 7368
347 4835
3794 2799
9468 8823
3718 4009
9873 7294
8242 7506
7291 1231
8855 8517
5512 4783
10628 8514
5276 9469
5830 3848
8551 9128
9046 3228
10623 9569
1393 325
5472 3156
8494 5196
4697 2613
4735 8486
5039 6822
2640 10299
8201 9471
9398 3778
4231 1436
1429 7205
8178 7090
3244 5281
1711 7410
6427 9120
588 6372
6508 10570
5521 5566
7665 1240
9521 9499
4473 6593
4088 1215
10367 7603
6016 5012
9432 1918
1238 2998
6148 9705
2163 2465
2271 4861
1544 1196
776 4380
278 3752
5894 253
10662 10260
8522 5266
3436 1229
9107 7291
342 7292
8132 2544
9042 9926
2776 6460
4633 7289
6492 8242
2206 1430
9496 7910
2795 3301
8035 10242
3696 670
2033 9189
4263 1224
2155 3703
10053 7129
1237 8515
6975 2027
3423 8138
1233 7744
5228 41
334 7445
10384 9992
5969 8491
2592 1739
2640 7367
1495 300
2262 4382
8486 8834
4401 7291
6657 5396
1241 342
6490 10469
3715 10001
4810 9034
4069 5859
6673 8132
5514 9605
1226 1179
3418 1200
2705 5824
7286 7291
9495 1677
7486 10163
8717 1240
1491 9432
7919 3301
10435 2640
8352 79
10435 978
9210 1191
1129 4691
7768 5515
4018 3704
10221 822
1241 9945
77 6037
6715 8564
7445 9042
5276 5776
3654 6829
6939 7491
6081 7247
411 7501
170 351
8825 5912
1198 7025
7620 9916
709 2766
9876 5520
4998 4492
2827 5986
2820 3684
5942 8620
7604 3491
8890 5545
2570 10398
8858 1831
8472 6314
6361 808
1439 2272
2368 10195
9155 2538
6379 6793
4956 9151
6145 9517
7603 5180
10544 7735
9733 7583
77 1982
7277 1179
9063 1739
1790 9636
2723 1504
6266 6507
1799 5093
1777 2213
4898 5831
8826 7835
3208 5373
7234 10299
2881 8810
2538 7292
3964 357
1196 9299
1028 2730
7707 2919
5023 5276
10624 5281
3908 8839
9526 6007
6943 606
435 7832
182 9505
564 474
2303 7291
5218 10464
1241 41
142 7788
4714 5929
1073 2241
257 9532
253 8189
7245 1430
3485 2720
845 3791
6973 5514
4781 1739
8882 7562
10029 3072
7506 1197
10362 7100
1849 2592
54 8587
5561 4761
7770 3654
4810 2340
2279 1196
9972 64
144 2227
4098 9874
3778 10303
1235 2847
8368 8608
8843 8830
7506 4860
5637 6285
8826 1172
79 1171
1874 8185
8319 9247
6007 6491
6616 8391
8288 6720
4249 4765
4231 342
2700 3418
3059 121
2647 403
6996 1106
358 9913
1194 3901
681 77
754 2570
8891 8538
8713 1171
273 584
6692 7065
9200 6361
1534 1197
3337 3734
8609 8516
7569 4330
3716 2568
251 75
3643 8767
7055 1926
3715 641
5389 9876
1175 8406
6351 588
4776 313
3229 4810
2713 856
348 8892
144 1453
3138 3655
10429 3844
5757 2241
7019 4123
1191 7897
3636 3273
7129 3544
9926 1531
3261 7750
6369 7725
7030 10245
3848 3851
3150 9717
7846 2013
2319 2442
324 10036
8239 7501
8036 3301
5093 1491
8713 10148
8390 4762
2226 5319
1888 5121
1113 3889
4347 5233
1237 1786
3329 1215
2478 642
7897 731
2835 9752
6785 6709
1258 5929
8683 4157
1188 3331
3193 239
4128 2692
8408 1427
8117 584
5389 524
5218 845
5850 8253
9210 3851
7804 2966
9294 9021
3206 5938
5456 5566
2319 10587
2292 1798
8610 2080
5562 1042
2773 9192
4289 7329
1079 7820
5276 9040
2647 5722
4183 3693
760 7603
8239 5431
2276 2626
6182 1192
1231 4895
748 10037
4648 8496
1914 3190
10334 3509
8871 7508
7289 8515
7542 315
6923 1982
4683 8618
3186 9653
8426 4860
7452 1222
3373 3576
5377 6333
2360 8189
10613 209
1921 3208
2640 5515
2542 1113
155 10555
6928 8380
2247 7557
8690 3576
1849 1686
9987 567
6366 2176
8511 1235
9053 1393
845 5637
3072 7732
7368 6360
9089 326
7914 10442
7695 3167
9910 5702
8834 407
4771 3138
2920 3218
8542 2848
2206 306
6489 3786
7229 6989
2210 5929
702 10397
6987 6812
314 1334
3668 4617
3489 1428
3072 8692
10568 5363
2267 6359
1237 1236
10717 9793
7896 4937
6289 9819
8917 5566
1142 1241
3900 9910
5472 4776
6589 6619
3714 3583
4214 6361
8166 3220
8834 6190
8056 9782
1772 5545
5463 8684
5826 1157
7336 2648
3755 6618
6478 7247
1491 1176
7421 3414
326 1176
2640 5752
1905 1241
10607 789
2870 7129
1612 4129
337 1531
3788 4385
4101 10624
5561 1225
8557 3843
127 7920
10104 4864
8128 314
8075 9621
4826 3608
1382 8585
5396 6589
9828 3023
4517 5091
1239 10200
8954 2443
1162 9972
4300 1229
9252 2879
7746 1786
10435 874
5396 5537
858 7329
8410 2083
6007 7229
8551 5062
8858 2866
9652 1222
5276 8238
1224 2776
10162 6824
7555 1921
2804 2149
6168 8976
5437 171
9507 2719
4128 7175
3091 8169
1176 1071
7471 3182
3906 1215
10409 3150
2647 4955
1615 3138
6160 2917
2629 8719
9540 3188
2569 5329
6228 4774
9286 6490
3261 5859
1053 8857
8373 7371
1832 2274
9343 2991
4350 8736
8140 4067
10435 4753
2691 1257
6566 6489
4706 8238
6548 7862
5218 5892
7065 2206
9215 196
2846 1148
7743 3507
1175 6726
10162 7658
7743 10051
808 6288
9881 732
8835 6948
8825 4763
876 645
7612 3193
8792 1786
5081 4214
8577 10428
3113 5446
4781 8305
1590 2538
10102 2864
4861 3603
1174 8826
7129 2538
10623 3509
6940 1720
6038 1910
348 6793
9032 1181
8636 5487
318 322
8528 4243
3911 3262
2170 6007
8502 3608
295 1572
9696 7095
789 10449
2846 7486
2241 4860
5034 127
4489 4166
348 1215
9588 8427
1228 8871
5240 325
9932 6489
96 507
893 5561
5520 6038
4914 8954
3186 3438
478 6519
6155 4531
5395 5059
10712 4975
325 2226
6468 3417
4214 8368
1910 5636
8117 1537
8075 5538
5463 230
8511 4922
348 3667
7325 5114
1235 2012
318 8516
4183 4861
10097 8584
7595 7456
7704 7230
8508 213
6063 5342
5276 5956
5148 1829
6038 1224
2642 4928
3204 1446
717 7014
8834 3140
6996 4152
4213 5012
6793 9937
1209 125
2489 4380
1558 1905
3123 3473
9215 3491
9955 6137
2342 2410
1191 4695
7636 7748
8252 8018
9298 278
3579 2033
2316 2137
7205 4407
4001 2137
2622 10409
7920 3134
2328 2776
2172 4826
3374 9043
1453 7770
1221 6057
1181 5198
3908 2207
9021 3167
325 7491
2533 1868
5028 3778
478 3193
6830 3438
7019 8759
8620 7293
6055 6490
1160 2899
4938 10624
5238 6007
1109 9195
2738 2919
9650 845
63 6508
7746 3205
7828 1749
1424 3441
1417 1010
3631 6999
8843 3764
59 4508
10047 6507
4895 8177
1614 6489
1200 2923
6369 4647
6676 9058
8174 4633
3916 4271
8088 1200
6768 1082
2049 1507
2103 1429
1849 10549
3147 9284
5939 1600
7079 314
5073 3752
4572 1240
9611 977
6725 5585
8891 4324
1196 4520
1235 1537
3181 3489
582 7602
1736 3631
1199 1615
6050 2267
2128 6691
600 3576
1790 5831
10296 6650
5210 4027
7916 5437
6793 5813
4952 1197
8512 5341
6148 174
6401 895
3206 1491
3123 3491
6503 3282
8818 6364
3156 8781
7292 4706
6509 7750
236 5244
6395 9190
638 3602
7005 8843
1109 5520
9549 5384
7643 2582
1428 456
8232 1905
855 4280
9058 1175
3720 3544
57 4040
4147 9120
6813 3391
9046 10276
9018 1799
7291 8690
308 7583
3344 2900
6702 6957
7803 7720
4396 347
8252 10452
5305 2575
2059 8829
7940 7377
9471 322
3282 8239
8864 9363
8056 1198
3657 1199
4098 8368
7055 9972
3777 2338
8558 1199
8198 7803
2617 2320
9579 1455
7201 8818
8129 9974
8749 9006
9526 2622
7914 917
4826 1229
4458 8844
9395 3233
6490 5463
8544 8821
3228 7736
3604 8990
10631 620
2050 1176
7743 2127
5951 6286
2208 8849
3260 4214
8129 4128
6139 6358
5010 6200
5515 7746
8494 4067
8823 448
1365 3060
3435 5494
5929 1951
318 2804
3206 9652
5459 115
7617 2902
6152 1429
6016 2700
4427 8879
8137 10435
6038 2368
8940 1930
9190 8829
5929 5302
5929 1968
1223 3154
2848 8407
3280 8823
1224 2942
6137 1222
5242 1444
901 1235
4945 1171
1214 6756
4861 4834
3684 4860
9607 4124
5709 9293
7045 2374
7078 587
38 8540
9284 10641
9604 1231
1172 13
5563 6883
2018 1176
4214 7218
6444 9866
156 2622
3907 9298
8849 1185
10435 1171
365 8361
9877 9068
1181 1225
827 1392
3373 7656
5831 5514
8738 4445
1237 5653
1231 4124
1239 4078
2606 7293
8496 7634
1737 1191
10087 8564
8241 9320
9588 8855
7209 8486
7435 8185
8177 9333
4297 931
7415 1420
5412 1194
6143 726
6646 1632
3374 773
1142 1171
4124 5462
2547 7291
2827 6591
9897 2123
8177 7219
7832 1224
6360 8894
2574 3262
2473 5606
5304 10607
9519 1491
1221 3414
297 1219
6038 1830
7496 3473
6013 8628
357 8409
5986 9926
7289 2114
8610 8572
6915 3419
4847 7658
8881 2305
9308 3591
8368 2835
8843 9863
941 9299
8750 9506
6927 322
8827 6126
6691 3582
9673 7293
7218 5904
7294 2431
8426 3267
8353 3171
5397 6340
1071 6344
3138 8915
9532 6444
7789 10125
9848 2648
1213 253
6161 6793
8749 3685
156 9532
2648 4176
6229 3745
1818 1911
6145 3040
5991 5481
9532 4949
3444 6489
2986 77
9018 6626
7656 641
600 2703
4037 4617
5865 8823
8092 10717
8515 4898
2799 10668
325 2210
314 8483
3374 1142
2610 8991
5341 7339
8092 3906
929 463
2157 4406
9412 1224
7831 10447
10362 324
2898 4248
10418 79
1832 4380
6783 297
3822 6234
3186 7750
9401 2457
5752 8139
1094 77
3655 6168
7293 1653
1241 9046
79 3686
6542 10484
6959 3123
570 6352
1491 7315
320 1228
9143 9363
9434 5217
8232 3151
5824 4860
8709 3984
318 3654
2471 1112
1379 892
2292 2276
9395 4241
8120 2360
1526 2079
7084 1929
3329 4628
5357 4506
5514 5566
172 1698
3208 10003
1921 1875
893 9536
6064 463
6661 2090
4340 6730
348 10131
10147 1943
2647 5637
7421 7496
8392 5929
8321 6491
1479 7291
6623 6119
3851 210
2342 4709
6585 1111
3138 4248
3387 3346
5563 3655
563 8185
5188 6427
8137 5341
1826 10092
8508 5382
342 7550
1200 1154
74 6923
3204 7221
1105 3375
155 893
6764 4499
7295 8771
637 2569
6369 8201
9526 6457
1269 1192
1364 6549
3329 570
3667 9605
357 4128
6504 2443
2702 3154
6316 8368
7546 579
1228 8178
10435 930
2663 8174
1684 6306
3369 6548
1156 1624
2038 8174
278 7418
8299 3848
1433 8653
8406 6070
5236 6923
8473 2336
2802 519
1072 7736
6764 8716
10408 1171
8140 3895
9910 9672
9704 2547
8486 1191
79 8626
10037 7735
5566 7246
302 9039
1172 8955
8890 7286
7508 5514
227 1225
748 5341
1175 88
641 8858
3297 10498
5951 8289
8843 2774
8101 5514
2902 6104
1071 5585
7286 6542
8481 4070
6542 10126
2648 7247
2266 2551
8835 1221
2163 9054
3605 7277
2501 4070
10698 9812
8621 3371
1181 8855
3958 1171
9477 2320
6168 7055
4860 3908
2845 3896
7743 7456
3091 8406
2010 4214
3631 4826
6891 3992
2223 9996
5439 6103
6278 8189
10184 302
9435 3696
4571 10709
5234 10277
4214 5532
2350 1226
8314 463
4952 641
7525 1387
6618 5819
6226 3591
8834 3728
6570 2964
2581 5010
1241 4732
7026 7919
325 2830
1599 6891
1748 5859
9707 3142
1165 6988
1229 8866
8350 301
7055 1544
7496 1175
1175 8781
6923 2833
9555 5355
7546 2728
661 2433
231 5093
2627 946
5520 4219
459 8036
3782 3414
5460 6490
1631 3987
5276 8280
10035 2736
9850 9701
2158 527
1150 10428
9636 2397
6489 1901
8719 7164
1205 4657
6826 3944
9954 8773
1221 8835
61 1561
1194 4781
2640 9195
4298 3848
3416 8821
9156 7686
10371 1192
2493 3208
1175 4284
5396 1171
3597 23
903 8299
8140 5939
9910 3040
1223 1171
9910 2010
6620 7489
10027 2537
702 3282
1112 5306
6134 336
2053 6503
5281 1430
8846 8410
8448 8788
3138 3371
1863 9194
7612 7129
3995 5927
8113 7897
1255 71
39 41
10299 4937
5396 1721
1223 472
1221 7507
9946 2120
5104 5515
7845 7504
7986 6824
10055 85
10136 9651
7746 5032
2299 3851
5929 8633
2126 7743
4640 3746
2813 2866
4297 7480
8132 8990
9212 4129
4861 1172
9395 1200
746 8845
7677 3414
6549 1666
7919 4759
7279 3705
4763 4489
10707 2824
9228 9910
1517 690
4214 6369
8733 6970
7259 326
2243 3538
8542 10361
1175 5831
6018 1142
8834 1790
3973 5865
1113 5397
2756 5923
1735 10281
8056 8527
9491 7997
3296 7507
183 9851
8825 10299
7291 2825
6349 8745
10171 1205
1544 5880
5975 4776
4905 7445
447 21
8480 5566
5498 4967
8075 8265
1799 4974
184 8516
71 8835
1798 6137
5544 3074
5048 10447
8353 5370
9983 6869
7314 4238
7656 1994
9641 6955
2550 8883
1799 8868
1615 211
5185 1845
7804 8392
4765 4657
6714 214
4127 7989
6190 4846
1785 2276
2846 2756
6895 8506
6007 5218
3006 5022
584 1148
6007 5191
2899 908
9994 5473
7410 3774
6793 3719
873 8505
1615 2337
835 308
1787 7689
2257 4918
7689 8056
1144 3843
7488 4922
8255 1442
4815 7214
3596 2891
8779 3737
2576 3452
2849 9991
1172 3201
999 4125
342 8281
2802 8486
1269 1838
2457 2433
1683 322
5252 8709
318 616
3186 2276
7260 2322
3754 1202
9782 2516
864 562
2329 7039
1910 7656
4210 638
1194 2122
782 6702
1699 3447
7250 1773
6946 1558
6542 1616
5218 7920
3489 5566
8137 315
6136 253
8866 1491
8138 7293
6079 8481
315 10636
5831 5804
8444 1172
3686 1427
5005 9848
748 10208
1737 2033
4864 8307
8544 10243
6183 10435
7293 175
9120 3124
8587 5561
10323 1219
8056 2824
9286 79
9926 9715
2923 8849
6801 3124
1441 6812
3147 2569
4614 10409
4576 490
1558 6154
3267 10243
4782 9875
1083 2903
4329 2793
5561 1544
1930 8858
3544 7061
8426 5929
1192 4018
9002 1196
9974 988
4297 1089
8406 6650
3222 8917
1225 9854
1227 10539
6210 8574
7148 641
10435 2537
6278 571
488 9069
7536 3593
3331 9045
1452 788
1172 2486
1463 267
1197 8759
2884 5690
10663 998
4556 8491
2504 1221
641 745
308 3839
1229 2542
9215 8621
4511 4776
2512 1910
4898 9400
325 1733
9926 9632
4260 3604
7503 4926
8675 10043
7038 8861
1235 1544
3838 3630
1223 6361
10442 9119
6809 9876
169 1171
5515 10450
8517 8440
8568 8366
8169 8871
2576 6359
3375 7301
10371 7801
2478 5241
7914 9316
1517 156
5859 3282
4447 8506
4762 10123
1905 10685
2582 2501
2776 8201
4067 8610
10147 7291
9848 1215
1715 7149
4078 8684
8886 8189
9579 3510
9286 8917
1181 7920
3333 317
6667 9938
5112 8137
6683 2774
13 1175
5006 1230
7293 10332
1426 6461
4826 8075
253 5533
1181 5962
6234 4125
7491 8140
3245 8914
6354 5346
6793 10661
2467 5209
6305 347
128 5437
6528 3206
8973 5929
8091 5012
4100 4573
1491 7339
638 1517
5840 10660
4151 8351
1275 638
10197 5929
4613 8426
4861 4903
661 2640
6764 6789
318 2906
9588 8426
253 3851
5272 8440
7036 6620
7261 175
5499 10116
5929 4566
2446 7711
1453 7989
4330 7489
1206 8508
2206 5520
579 10717
7322 8825
941 5276
8189 2245
5522 9089
1359 8834
9588 638
8817 5257
9249 8182
3928 5073
7744 6289
5966 5863
1861 6842
2211 4333
1348 5276
852 4670
3350 371
5566 5986
10219 3956
4263 957
357 4128
2241 4128
7489 7557
5515 1209
6928 6638
8426 9304
3919 10435
864 9547
3263 980
2846 8368
4826 6239
156 7840
1143 1237
6400 276
6955 5051
374 4519
6037 1182
7530 9903
5561 10717
3822 3389
6549 3414
2394 182
1197 4003
5390 6923
4388 828
6658 5794
4183 7636
3827 4545
6333 7799
5885 6962
4128 2425
6361 7914
5865 5052
8522 6903
965 1881
6200 3666
10463 1269
8502 159
1256 4459
155 1225
702 4905
4043 1735
3684 8864
6570 3913
5976 6007
6515 1229
8406 1199
9053 455
8517 7508
3156 5831
308 3019
2804 9044
3439 414
6589 5306
8690 5637
10220 6152
10404 7129
5412 8831
3134 7129
10173 7636
8526 1543
2142 705
5808 6137
7736 2131
5868 3595
1206 1569
7391 7329
788 7601
1209 8577
4210 9973
7508 6369
1779 8102
1334 8035
4078 337
2152 9042
5246 3692
651 8859
4798 295
8819 6362
41 7501
2827 3134
3194 3193
2147 613
7071 8441
9650 10365
6487 6181
5728 722
7229 4924
4210 6241
9039 7824
8518 4922
1115 4210
9895 8177
3387 6490
682 6964
1095 6766
10162 2846
4129 4339
5414 2152
1252 2802
177 7501
5986 7489
7163 1931
5710 2299
10165 2436
357 7250
7506 7218
2430 4408
10298 3453
2680 7307
5276 9120
2297 5029
5395 6351
1224 156
1849 6356
3513 246
4705 8834
4130 8551
4089 8770
3490 2493
3576 6033
342 8508
8978 1093
9298 4126
8508 9304
10442 1221
7690 7044
5110 961
1172 9241
8129 8713
6601 2337
9481 6368
9655 5545
1619 3208
59 8350
822 7406
5320 1926
188 7743
3602 5276
8690 9224
10539 6784
1910 8502
4284 7336
2537 206
326 10493
7241 852
6704 1261
5867 3351
3057 4126
4657 1215
5831 1508
6007 5939
3044 3894
4393 10386
9053 979
3208 1219
4900 3424
4048 9531
8285 1192
4666 3091
6289 5514
3133 10415
10449 239
9967 1109
8288 7576
8444 3901
8506 9225
1206 7736
7289 8759
8882 9910
3572 747
6894 6491
5824 5396
1181 9018
1206 3875
914 150
638 2319
9680 9623
2126 8232
9636 6223
10629 4826
3839 7739
1063 4125
3374 414
1686 8551
600 2493
8750 4370
9046 3090
3623 8886
4230 3975
8075 3332
7504 1222
8970 3270
1334 1365
2276 7293
5437 2772
120 3091
8829 2317
8631 4556
307 342
2812 6507
9378 9972
6783 1227
5589 7489
8917 3988
6506 8000
6213 1150
77 6814
1235 4765
1684 5250
2010 2537
7004 3749
8721 2865
8797 4905
6981 3193
3204 9321
8177 8844
1239 3844
6696 4952
121 5929
1693 8016
7447 6234
3138 458
342 10435
1229 4128
4183 7088
762 10362
2155 3072
8353 10128
2140 5962
155 4076
7289 7375
8835 4578
3536 8075
2645 9538
6118 127
174 1215
2320 10334
3630 5986
4860 3417
3788 147
4826 7746
9518 6225
9882 79
1798 7501
5515 8426
1171 10646
9227 3204
9031 4873
7635 334
10435 660
1621 1309
4911 3445
7489 4971
6277 334
10014 3441
6506 9120
10064 6103
4900 3696
2881 9823
3055 7482
271 1172
183 1234
1225 8683
4555 5727
1480 619
3182 6937
2626 1063
350 6310
5865 8178
1181 959
300 5006
7897 6793
7506 4129
4982 10623
3154 3124
3290 8671
2828 156
7770 4826
7506 9467
10281 3280
460 3244
5487 5856
8517 5563
8835 8684
6829 6289
74 175
9240 5511
9910 3167
8991 2261
10647 10362
10176 2147
9636 2245
9570 1164
3398 1241
8288 4367
308 1892
5372 2064
10085 8812
5868 10389
8858 1175
9622 2241
3365 10247
9537 6714
8519 89
8886 7735
7291 6914
8174 2924
3520 1192
6923 8201
6504 8829
7080 8709
4126 8749
7580 4130
3843 8506
8382 8733
6097 7021
9849 2843
7920 1175
2882 2324
4067 6957
8829 6294
8544 1209
3280 9040
7428 5235
2147 7292
1172 7911
9696 1454
1430 5446
10162 3781
3117 1786
6784 3280
1440 1228
2127 9124
1334 9397
127 5637
9002 1171
9682 619
1200 4210
9229 3414
6286 6242
7044 9435
9519 1172
6987 3156
3374 2335
8817 6793
7916 6981
6280 2899
5890 1197
1945 365
4289 4515
2373 1206
9910 8955
3851 5531
6406 7643
2955 6145
3773 7656
3374 2700
5710 10696
478 2866
1215 308
3538 1149
2961 2488
3848 8858
3372 6542
10226 2768
8440 5051
23 8254
4130 4952
9621 455
8201 3608
5178 7375
3292 5243
4127 6212
10435 4971
1485 4676
3630 1446
1735 2537
9042 3583
8296 7438
8426 4897
6037 1237
2421 1274
1230 1926
10409 5234
9316 8784
10456 10008
3387 7763
6624 8427
1234 8078
3599 1239
9993 2538
7472 7795
5752 5281
5885 8830
2497 3655
7129 9579
2663 731
332 5016
3984 1226
3138 4462
1171 2018
3405 2154
9653 1219
6698 1165
10442 8735
9265 7994
8864 10399
3441 9457
642 7129
3751 5740
342 6137
79 4629
693 970
1206 7955
2276 4945
1172 4289
2569 2511
5561 6366
1171 2802
10134 3243
6354 789
7444 4905
7919 8796
1701 10191
2845 4918
8088 4918
1191 748
3777 2428
8162 315
5445 5750
6897 2253
9329 2297
4457 8970
10131 618
3151 641
1229 8056
1196 9144
5951 1215
4335 8473
8528 8249
9257 6085
59 2573
5708 8177
6007 4363
8238 10245
1223 7658
1176 2950
6007 5562
8486 9820
3908 2849
1926 733
9224 8823
1772 8448
8878 8502
9696 53
23 1790
3908 9073
10015 8147
9956 9875
8508 5445
8542 4076
2987 9190
7738 9880
5752 1199
3206 6319
2090 3491
6520 2127
669 8881
4571 1078
6689 6783
3228 2804
1179 5040
1241 2038
9913 1772
293 812
8129 8273
6549 904
629 951
1892 9129
3423 7065
10135 4645
8542 1085
322 8517
7486 7533
8621 9367
3151 9621
8684 8406
9419 6057
6655 1782
3600 8178
226 1192
7057 1234
9284 6691
7292 3015
1450 8684
7745 1175
892 1441
3204 8432
7315 1491
1905 7812
7922 723
9056 6489
2210 3849
5637 6181
3125 5240
2325 9954
3151 6219
3469 7569
1685 7293
2983 2728
3267 5786
2226 7371
7293 6624
2903 7940
2033 1387
1226 7508
7736 2923
8120 3689
406 3999
1416 8056
3631 2593
10162 5751
322 745
10544 10279
6490 8494
2206 8855
998 1430
6490 4952
3779 6160
3544 5997
3906 852
5306 3008
1176 9857
8590 3767
5951 1915
1843 8299
1178 2703
9993 4571
516 3703
9569 776
1200 8129
7425 8427
7689 7689
1199 9621
9540 7828
2550 6007
1045 9403
1111 1293
9588 10049
8002 931
10696 314
1463 5515
1206 2897
596 9138
1176 2206
3218 3233
156 3870
4214 6592
3009 1785
3044 619
9400 9919
8322 3310
7266 5951
2301 6016
596 10613
1461 9973
10670 1176
4903 6619
1427 8377
2261 5888
1235 3544
5062 3576
5104 8129
1479 4810
3752 10449
1196 8135
3121 6078
3077 2822
1224 3642
4883 9082
8368 9714
8621 4522
10613 318
8264 5865
8871 4861
6703 9190
4934 8409
3193 5351
8082 4955
1849 4937
8486 2589
1231 1231
1240 7044
10212 1914
1179 1228
7039 8621
4818 4004
10173 8607
8182 4125
1786 7391
4805 2662
4378 2206
76 4397
1263 8454
8410 8147
1181 307
7230 7491
1200 4103
74 4861
1259 5545
2383 8350
7266 3125
2306 8953
9579 5091
8406 9398
1230 3346
10065 8265
3273 2477
2804 8587
9349 6538
1018 4067
2879 8939
7129 2272
4231 8409
6348 3204
1167 5281
8717 9083
3594 1157
5637 5050
8991 3329
5091 3514
5040 10536
9175 437
6148 4677
1491 2804
6007 5429
9795 6617
9972 6736
3908 1222
8625 5520
7129 10162
7674 1192
4026 982
1921 1672
10587 1238
8609 2585
4464 6549
8877 9927
8406 6152
4101 10334
9316 5566
9200 6619
7531 6269
7623 2970
3491 9087
6791 3544
1215 8410
1219 8684
5813 5515
6757 7470
3439 2703
3655 6573
5929 5004
8062 8092
10206 1615
3911 1849
8426 9046
4728 2573
4078 2430
3191 10162
6145 2176
998 7501
3531 8866
325 1221
6036 9208
8180 3243
156 5276
308 3927
231 8844
6480 1849
252 10717
1180 9299
5487 6642
2571 3359
8517 8390
10223 7088
10533 7294
4860 1588
596 10706
1191 1517
320 7770
6016 8923
5812 8690
7763 8733
10706 10149
1176 4861
3583 1194
2640 1181
1269 1219
1282 661
2010 2208
2832 320
6490 1982
302 4098
1445 3151
7486 276
4879 1494
7851 7491
7920 1235
3158 2053
5246 960
1653 7291
3464 6286
8717 3809
8861 3151
8991 1198
3301 3194
6570 960
3153 1426
4974 3121
7501 8454
6000 5459
10420 1209
1199 8239
6668 6139
4250 3518
1023 8834
3332 1453
8016 9433
2837 8882
6988 10094
8232 10472
4550 10701
4125 8448
9474 6989
4130 3483
7259 748
9401 7511
2774 7353
641 2593
642 3602
9696 1511
8368 7365
2065 6801
2221 8506
1171 8502
2629 6228
6715 737
5348 2154
3704 2517
6923 3684
4952 3123
8850 3778
8609 7470
5081 3585
7266 5546
10142 7380
2846 1215
908 10170
1171 9919
3438 5768
2131 6836
6036 6154
2465 9992
3906 1230
146 10428
554 8138
7591 4622
4703 7676
2224 348
3282 9040
8864 1066
8551 5774
7623 1227
10472 2176
6286 4436
1433 410
2342 3396
5929 1221
8844 6783
619 1228
638 7849
1166 4903
2532 7259
4380 366
789 7658
10043 8749
3851 1214
403 6056
3583 9120
1237 2571
5297 8127
3788 6589
10507 258
6137 5412
8826 1728
5776 3208
9972 676
9532 7292
5460 4822
1198 6461
6724 2153
8189 2126
10036 6623
6490 8110
7656 8496
5187 8426
7989 4573
2882 6234
9993 2150
8528 10448
4776 1171
4903 5561
5145 4213
1223 10162
9299 4458
3290 366
2678 10095
5091 6830
3514 9724
7750 1223
7496 5720
562 5637
315 7005
8940 1775
5770 5563
1197 9526
3509 6306
3669 2924
9910 1226
6145 9088
6618 9647
6696 5515
2935 5515
451 4861
3630 5318
853 1517
4567 2064
4446 8652
6503 5281
2641 2394
6007 6528
10145 9120
1428 4931
4758 2854
7293 8871
9686 9110
2147 8591
5589 361
10134 5515
8991 9654
5396 3023
8056 4126
7897 3295
2033 2265
10416 1865
711 6240
7201 4183
1219 3875
2260 9762
2653 9795
9839 3237
2757 10335
5752 732
9195 9398
1698 9005
3387 1428
7832 8502
8636 345
1412 9134
10163 6545
1653 2492
3280 1241
5422 2118
1921 6549
10545 7250
8511 3187
7336 901
4949 2244
6289 7292
3013 1181
1726 9215
7553 6489
9120 4937
1240 4926
2227 6152
7823 3786
1152 9926
9973 351
2013 5107
633 10398
7656 10256
8464 6542
3432 2320
326 3151
5419 681
1923 7656
4644 8367
1172 2920
5466 5043
10635 5929
2813 2433
6135 2920
3134 8825
3777 638
7072 9704
2240 5831
638 4215
5053 3138
5439 7029
5492 3419
5276 2899
8352 5562
6137 2315
8835 9124
5515 1238
347 8075
7635 9120
2640 253
8502 1191
7129 4473
1494 366
4903 7014
2320 7580
6015 4607
3092 3758
10409 10428
472 3791
2029 1171
3746 4905
3280 3631
1788 740
5508 1463
2276 4156
8427 5459
5459 6007
1179 7744
97 1179
4070 9815
8137 10162
3269 1790
347 6940
3654 1224
642 8923
2471 1781
9848 8189
5213 2994
1205 324
1230 5636
6071 2210
5544 7977
760 10048
5964 9299
9910 3631
6037 1205
10435 4134
5964 3448
6255 1240
5451 5396
5281 8829
3643 3167
864 699
10428 5081
9579 6360
2575 7707
4903 9468
3528 7674
9357 782
6615 79
6361 9321
8952 3206
3655 3161
8172 3841
6017 1494
7768 1219
2206 1544
6134 3767
8239 3206
6317 1479
3208 2804
2319 1421
1240 6570
4633 10197
6134 8820
3280 6057
10362 4148
322 1205
3525 7508
1227 8515
3489 4925
4860 9622
7216 2571
8871 1717
8242 8172
5325 8813
6826 6660
449 5690
3244 5601
642 8546
8858 7321
6359 1069
8672 3396
6987 8749
9299 7603
3879 1205
1786 9910
6359 9129
9782 3214
4046 6896
4126 1791
6490 807
322 1176
1241 5823
6410 4500
2530 3123
6427 10304
1506 2018
1181 4982
1198 2433
10036 5637
4329 451
7968 5120
845 10072
9848 7849
9060 9631
789 965
3791 8098
124 4885
9120 7830
10330 9871
6240 2704
2923 4393
6306 5951
6366 4940
931 1158
8844 3396
3228 10332
8303 8432
9286 2730
2728 10690
7019 7489
8406 1536
6975 864
8273 8229
7293 4420
4910 6314
3631 8201
7916 1430
637 929
8823 1772
5053 10435
9304 1215
1226 8548
6081 1070
5951 7489
10335 6135
4076 169
6940 7504
1491 318
7491 1239
315 641
2115 357
3187 9521
862 7919
4861 17
3280 5810
6801 4330
9518 8826
97 8377
1428 3332
8134 6306
3234 1519
348 9667
1148 5302
1620 7250
7735 324
7129 454
7065 3151
2706 4359
7897 1215
8812 9669
10147 2615
7421 5515
7353 9240
8138 8861
156 7247
10374 3002
7156 5947
9046 416
1849 3743
1444 1001
5751 7525
4072 1439
2319 2316
2923 9064
3752 5831
4763 296
9702 8959
1225 5197
8432 3280
3015 6017
2227 1860
661 5280
722 1205
10074 7315
8409 8137
308 1172
7353 7251
1235 2149
3655 2714
4604 242
3965 6315
7438 8506
347 6502
2336 5291
4446 7499
238 4877
9002 5414
5591 6542
7129 3995
8238 8831
5169 2846
9014 3907
6203 4129
7339 10712
1219 1777
9195 4974
3031 2665
8285 3906
9540 9546
325 7012
9499 6410
1364 3138
307 9316
2161 10166
8861 4125
5753 5975
5951 7508
7914 8691
7129 7730
155 3166
9636 6400
3280 5950
10541 8266
7627 1910
8239 7421
4861 9403
3387 4124
7546 1491
7631 8392
3326 4297
1430 1209
3581 2538
6989 8263
8362 4491
6036 3329
5162 2147
4918 8129
9848 10220
8829 8426
4572 5489
8321 997
4399 2592
2141 6702
2123 8169
5928 8502
7643 10195
7658 3716
7751 864
929 6016
7713 2571
3531 3441
2866 1375
6507 3852
6987 6620
2433 3764
3547 5520
1926 8823
134 4135
4210 5522
9858 1158
8893 2574
4667 6079
6016 8002
7421 9551
4903 7757
6537 10245
6940 8117
1200 9654
8361 2292
2906 3189
1209 3091
6168 8508
9649 2354
8459 7277
2592 4040
253 10134
337 2217
7538 6884
9583 5868
7314 10221
319 2733
9928 2776
2418 5913
7339 217
8278 1881
8308 10442
7065 1199
8096 8511
7735 9090
1231 2919
8200 2131
2648 9223
10435 2254
8508 2708
1773 1221
1519 8278
9042 7105
5276 8831
4716 3877
3046 4640
10699 9520
2271 4294
4929 6372
1798 9782
3206 1544
410 4711
9239 6975
1837 6427
2266 6135
8023 7291
523 4329
9636 5752
1200 4932
4630 2622
7294 1790
6702 342
7658 1215
5498 682
2569 638
643 778
3963 8957
6951 1238
954 4173
4900 9063
1209 7351
4952 8379
8835 6148
5276 2904
1169 2804
7457 7055
3432 2776
324 8813
2504 5396
155 2549
9848 3792
7218 4069
243 9527
4068 988
2647 10216
8817 7286
2585 2804
8505 4130
9321 220
1235 7665
7920 3331
6733 2711
1229 8939
594 5928
3138 3544
6372 8823
1229 8749
8810 1197
1071 3123
7015 2130
2206 1674
9658 4098
7292 6219
2155 1231
9526 1787
121 661
6696 8075
244 8208
7399 6801
8590 8508
5545 8406
7250 7596
5091 472
8448 3685
8177 9226
1748 3323
1773 8830
6321 6735
8056 8834
3208 7215
5885 914
5012 1172
2813 9997
3091 6242
8816 1228
6649 6898
8823 6137
315 5951
8506 6542
8577 1449
9064 7286
10332 5079
8991 6508
6458 1179
3591 2740
9787 10456
4247 2337
3583 8823
6133 8876
4578 9846
3194 4707
7625 7488
7486 5929
1631 6739
8825 878
8126 4070
7014 10555
8129 1926
6491 1171
7286 3639
303 4861
342 1231
6145 9532
1176 342
7483 3645
1446 7183
6165 9014
3847 3138
8551 2648
7968 9169
3414 4826
7293 1790
5718 1194
5012 9299
8843 8029
6623 6530
1191 5012
3908 3362
7663 1773
2154 2488
10490 10216
7336 3491
641 8879
6696 9388
8892 637
2433 7573
1002 3501
5218 4753
9880 1230
1199 1176
4903 7294
1241 2272
10219 5566
6542 7627
7277 6517
9954 325
1772 1222
1739 1222
9992 8894
3780 23
1849 4900
21 9058
638 5022
325 8454
8406 7329
3315 9570
8426 3421
8368 4424
6145 155
9040 8835
654 1095
1175 4129
2241 9299
1234 2013
3371 1093
2640 3303
322 2516
1192 3280
8834 10232
1143 308
4172 10009
1202 4067
2816 3234
5140 1198
2391 5860
8488 4202
238 156
5446 326
662 150
2154 4716
9192 10362
5458 3215
3162 554
4330 6264
1117 7055
1836 2804
1219 3332
326 3242
3654 1355
6977 998
5914 9210
6615 1175
9357 6691
817 318
4166 789
3414 9018
7537 2961
10318 7357
4151 3206
7329 5545
4219 10197
5398 681
6268 9676
1171 999
307 6232
4850 7311
4357 5520
220 3794
4359 8934
9239 1076
10641 2276
7103 3630
3491 3474
6033 4866
1558 7567
2229 941
6723 3169
4016 2517
8242 748
8991 2543
6987 5988
7601 1194
1230 638
4905 2713
4129 9852
8709 1223
3294 10679
1171 5452
2830 2383
1221 5971
3121 4709
4268 1225
2173 10441
7294 1624
4324 1231
1191 3581
1733 1865
1787 9876
6507 6057
1179 5709
322 5771
1627 2827
10389 10247
7713 8239
1915 293
2178 10558
6310 9298
7674 4106
6359 2229
3916 3151
3988 1428
8684 8295
10206 642
2035 7018
7842 322
1836 5258
9018 7190
6372 8619
2150 6783
5928 9219
7129 1701
9702 7942
3655 9316
1423 9636
807 1684
8849 3280
318 2836
374 3850
2018 4210
183 7770
5525 5073
5056 5379
5091 6430
4834 1253
303 5398
2714 9185
7291 7919
8353 8137
67 9287
9239 1199
5251 7919
2640 1191
1171 600
748 1233
4332 7920
5881 6137
3454 6527
3024 5356
3445 7489
1384 1427
1839 2504
5849 1145
5194 9579
6525 4125
8991 9127
6114 6921
3031 8056
1209 10335
1529 9707
10106 7770
5752 3280
7709 5306
9190 6366
6696 7746
2382 3987
10304 7685
1552 2277
3716 1690
10049 2531
10148 4148
8610 2172
1176 5183
10462 3772
6503 1202
5093 1241
7471 2336
10480 3719
308 5899
4864 7849
9532 156
7289 5710
1891 654
3752 6793
8514 8893
2307 2122
4918 4094
9357 4078
7129 6620
4509 4090
6810 3602
9002 6618
1215 470
7218 9320
9714 7633
1215 8587
5986 845
1148 10629
2305 6119
1206 2932
2925 322
305 10376
2301 9704
8812 3588
1197 1231
8125 9927
4214 2284
9042 3072
4067 8551
4917 8197
6503 6923
403 3452
8813 7601
21 4214
9251 6256
2894 6487
2430 1176
5830 2704
9064 6059
2919 2061
8139 5322
1451 3654
7289 325
458 8454
6055 2337
1172 6896
5183 3467
348 10613
8904 2425
5494 4613
8318 5386
6534 1171
2815 6570
6503 3544
8189 9621
1273 2064
3845 6286
4905 2137
351 2056
7929 308
7588 7715
3566 1790
1237 1849
337 3429
5240 7229
2647 9249
1269 6105
41 2276
2228 7390
1022 2663
5929 1227
2252 10708
375 2053
1104 4668
8560 6506
7831 7339
7732 1310
4037 6119
2053 8733
3146 703
156 4580
4567 9763
1269 9993
10611 9448
6168 1926
5562 7358
365 156
1223 3329
1819 2538
10626 525
2213 4148
8517 3491
7182 1224
1769 1179
7421 8056
9100 7686
3085 2509
4465 1229
6897 1111
8409 5951
7569 9021
8517 7074
4864 664
6549 9012
8774 4127
1176 3423
2774 273
2694 5854
637 1517
8440 2122
5859 390
7245 9910
7501 675
10147 10544
9069 3021
156 1202
5281 7804
10220 2158
8831 6372
2663 3703
491 2292
5929 908
2276 5637
9839 6016
8323 10131
3479 1234
7421 1733
2619 1198
3418 7286
5514 7289
3878 4406
6108 7634
1209 7031
3429 1206
10197 5637
4950 3234
9688 4125
953 2570
6802 8749
1774 5010
1113 3792
2033 3355
6785 2907
1191 8821
1165 5458
1900 1200
8826 2517
9120 7745
8923 8116
3509 7367
7286 10334
7294 5494
10162 2582
3329 156
8189 3631
6444 7102
8313 1175
661 7685
2349 3807
100 1206
5039 1237
679 1491
7849 1227
10397 7348
325 10149
8517 326
1223 3631
9120 6444
10169 7304
8826 5180
5593 8528
5694 4446
8829 6548
4962 9040
7286 8512
908 7421
1238 7914
6152 7744
2795 8822
8232 2457
6016 2053
7489 1179
3386 8075
2276 4215
4183 1480
3206 10571
8273 6359
348 3474
3542 6137
1849 6696
10691 8432
1491 9227
6528 9999
3186 9471
9848 1858
6331 307
6008 8881
5276 844
5418 6793
9387 2533
