# Supplementary material for: Biology-inspired graph neural network encodes reactome and reveals biochemical reactions of disease
Source: Patterns (N Y). 2023 May 22;4(7):100758. doi: 10.1016/j.patter.2023.100758 (PMC10382942; doi:10.1016/j.patter.2023.100758)
Supplement: Data S9. Edge files [file mmc10.zip › Data_File_S9/rewired8_edges.txt]

2053 8858
702 3151
1617 4805
5888 7537
8138 210
6935 3631
4897 8514
1888 10717
1544 10281
4887 2923
7486 4951
9120 3655
8189 9058
1226 5562
4834 4292
2241 2628
7294 2122
1779 2573
6667 7506
1231 1198
6289 4861
5523 1528
68 3043
3233 307
8406 2622
347 643
307 3908
6351 347
8096 2840
6739 478
2663 1821
1430 1433
8512 6240
2763 9551
4210 8508
3404 1202
6422 10459
5504 586
5460 342
10698 4283
3348 1194
10664 2038
10220 2640
6987 5831
4125 7431
1222 1669
723 10680
1312 619
277 8075
7685 4504
6152 4861
1915 1113
8587 6608
4125 2501
1093 2057
8913 10435
5389 3714
7572 7044
8426 9061
9742 3637
2358 3206
2703 6315
1234 8948
8426 2663
1053 10717
6549 8754
7147 8075
80 1171
10641 7241
3574 2648
2258 7292
1269 959
5928 414
9146 1199
4957 908
4881 10679
8713 6542
7658 5702
1175 322
2332 8817
10015 428
7291 5929
6148 2299
6618 3907
6370 3021
8409 7517
8716 79
8195 8511
6528 2280
2240 6256
5566 4898
369 4236
2265 1544
8406 2397
1452 7643
6340 6490
4405 3643
760 4437
3840 10223
687 1517
5581 1913
2261 5161
2929 789
9591 2813
1766 2598
1198 9214
10450 6589
1181 8409
6044 4578
2622 4904
9119 5890
3206 7229
326 6714
1800 244
449 2241
8826 8513
5514 9588
1653 1365
6739 6487
3505 4297
6923 7283
77 183
3783 7656
3924 5483
4038 4394
10690 9519
5718 709
8127 2486
6168 2108
3194 3156
1179 2360
8435 3870
318 6542
5735 2465
8448 10335
8551 6489
6137 7635
6238 875
348 4827
2272 641
10303 6016
1165 7768
4499 3420
7218 8812
5276 6359
8032 159
1910 2520
403 9547
7504 7428
1069 247
221 5306
1175 6717
8089 185
1179 1226
7251 6443
2528 8406
1926 79
158 10061
9127 5290
10087 7090
1199 5933
1227 5446
7445 6057
1176 9111
7444 9532
1426 6843
2337 5929
9669 928
8440 3321
1849 3282
5304 1441
3242 8022
1226 1453
3746 1428
10226 1228
1614 9070
858 3327
2921 1786
9588 790
4905 2948
1427 1894
7294 9236
1509 982
8481 7218
3213 6038
10235 1226
7069 6105
2691 2240
2899 4572
4690 1559
7216 3206
2593 7129
4898 3090
3438 7538
2122 2677
2320 5859
6148 9209
6227 1176
3749 6620
4612 4964
1756 6456
7065 3631
5452 10217
681 1721
5031 691
7246 2273
8368 6208
10668 9510
10147 1175
523 1192
7055 8046
3156 4125
7920 1517
4248 3936
2158 7292
5929 4142
8821 6152
10221 3282
4125 320
1450 5446
2489 3193
7997 2261
1219 190
2976 2276
1225 5544
4603 2457
9820 2571
7294 10208
414 2903
6690 7483
2891 600
2120 2889
1921 8406
1725 9193
10449 10544
4571 8018
5073 71
6016 1879
7055 2154
7291 2774
10449 8991
2342 2570
6154 5422
7291 3678
5636 9107
3071 5653
2728 4838
121 5385
5928 6152
7501 449
4302 5437
6220 1221
5230 8078
5341 4246
144 1175
9435 3133
97 5849
8860 308
8544 6940
5757 5459
2149 5276
1575 1181
6154 9470
8426 1171
5562 3432
8542 9232
1463 6668
5753 3090
2221 334
4194 6429
1226 2279
10135 6507
1675 4883
4282 7362
2362 8138
7916 5563
9513 2516
5093 3988
8302 4573
1544 6600
4183 10635
7743 3451
8609 10335
9451 2047
3755 8515
3297 10166
1905 9645
6016 2637
3335 8957
7696 702
638 1241
8953 1571
2764 2814
8829 835
10206 155
7065 8517
7283 7635
138 8321
2147 9650
7770 8390
8273 3378
9609 9499
8426 2827
10711 6838
3631 8177
56 4925
3280 7743
2592 3374
5947 347
9554 8141
7129 6372
2218 6163
1612 5520
3387 7540
2517 4078
156 6137
2368 6278
1238 5940
10456 3752
102 914
8408 3371
1181 6880
2167 3791
4398 2276
4772 1045
3417 1236
9848 7643
8278 10147
898 1259
7277 7018
4572 7861
2123 1914
9636 4545
9579 5297
3294 6517
6489 253
3262 7068
1241 6040
8392 1223
97 9520
1258 8812
6240 3091
4679 3778
6549 10415
3185 4501
7678 10318
1502 1721
4552 8279
7968 2327
410 8426
1196 845
7971 7769
6219 3737
2276 1051
9042 2131
320 1237
8843 6115
8137 7756
4302 5386
10085 7770
3777 2889
4716 7748
5515 5930
2582 1145
2467 4390
9193 5602
1821 3337
5566 6384
2428 2331
7506 651
1849 1099
1233 2498
4578 10286
1221 1214
2241 10449
7623 9421
1787 1791
3987 724
1176 4622
417 4555
10201 1915
6461 8486
6490 8915
5252 3269
6215 5206
9085 9299
6269 10389
1202 5811
9698 4496
4125 2123
3262 10435
2574 845
1171 4642
1926 335
1197 7707
1428 3293
6306 4926
167 10519
2846 9189
6714 9854
1226 2892
637 6145
6369 9204
6534 9539
3755 4123
6023 6055
3631 1653
8685 3429
6451 2544
9526 2240
1494 8392
8930 5059
7620 325
5952 5198
1787 2380
2149 8759
7506 3214
7289 1786
2703 9432
2640 7980
558 5955
342 445
8269 1219
3134 5895
1561 2899
995 678
2640 2384
3355 5986
336 6842
5874 3607
9868 6356
3544 2014
77 1791
1426 5276
2374 1651
1181 121
5898 9520
9387 2876
8831 3897
7486 7914
6534 6491
4067 7522
7455 641
8075 1113
4142 5507
3878 10216
322 6228
3091 2663
1206 4098
2695 2466
1452 1931
7297 2457
8516 9895
3156 1234
4474 10254
198 5336
8075 5515
3387 1191
10633 7336
4210 3783
1915 7745
8577 253
4250 4644
7246 2406
10106 7026
6940 9190
9298 8850
3814 5349
4849 2993
4240 1235
1082 5951
5561 2567
3251 4557
1171 4987
3372 5218
1874 5276
7491 6491
6148 4006
7750 6015
8390 5276
2846 1196
1124 2640
8749 2878
10366 5514
5505 7533
1181 5209
5357 4199
8829 1226
9996 3151
1209 3576
9793 3193
3965 1926
1684 2804
1225 318
5751 9055
6717 8406
2053 1233
6265 882
6340 4951
1166 3908
10220 8813
9948 8174
5539 4324
10362 3387
8864 1241
641 8822
8056 7293
9466 2899
4063 5447
182 357
324 8308
1196 6570
1158 954
3544 3544
8312 6256
789 10606
8826 836
3544 357
10103 1462
9125 6832
7735 8252
5491 641
2332 8869
5809 1544
619 4219
4567 3429
2066 2382
1439 9555
6830 6570
9999 435
6148 6793
6842 10485
7234 10428
9039 3346
6137 1191
1231 1519
3533 2551
5123 10626
3121 8096
3204 8116
960 1846
3151 1143
3374 1197
1200 3120
8864 8894
9518 9718
315 760
6135 322
3129 9534
7489 8115
10162 3687
7292 5929
2298 8388
7533 1332
2342 5515
5501 7294
9802 8431
143 6427
4567 5299
5430 6137
4380 5831
10428 8091
1209 324
7055 8952
4950 6623
2909 5374
6559 6174
4918 8486
5942 9564
8684 1558
6327 9119
7715 2647
4328 5587
7623 8474
4069 335
9832 9767
5124 2711
10037 4148
7746 3777
3280 58
6314 2421
748 1156
4890 10449
5637 3747
2537 8511
5029 4776
8508 5830
6617 2640
10435 4933
8573 8168
1175 10712
4125 1202
2508 348
4064 3134
3851 4165
318 3091
7942 10442
2252 10334
2467 2846
6369 1789
308 7264
729 10303
1175 1272
3448 4860
827 4645
5460 8137
1065 9717
6739 6869
5191 2569
2265 3489
5904 7904
567 1269
7916 4731
3404 8749
303 1464
1428 3130
2279 8846
8406 7075
10365 8843
1881 7278
3193 9696
6228 6372
2663 6168
5462 8691
9913 6623
1071 2342
5285 357
10333 9815
10446 8823
10702 8522
9722 2206
8864 1572
8913 1442
7481 2802
9284 2550
2033 8512
1241 9895
1957 1192
10452 8978
1677 318
6145 4534
5276 8843
10197 10049
6032 4213
9698 2771
8518 1821
4671 1522
3204 8052
3429 1012
10203 4361
600 4213
6372 6160
1404 2457
852 4776
7291 1234
9579 7831
8189 3072
1735 7557
3715 2569
10281 1775
2537 436
7289 8196
7707 1172
9120 5995
9152 6686
6718 8116
1178 7737
9520 7329
5915 43
1785 5752
2537 5494
9974 9070
10571 5487
7489 7685
6851 5052
1271 2299
8189 8409
326 9395
231 8117
7779 8854
3238 4409
4333 7557
7289 9579
5850 299
3280 5709
9322 9972
253 9974
3906 3374
5765 9258
4067 1238
7445 2512
1782 9400
6200 5555
6940 3704
8822 6713
2949 9100
4219 8557
6946 8454
2881 7074
5699 1221
8174 1176
9532 5740
4139 8823
5525 3958
10426 7259
4128 3072
1653 678
6007 8812
4246 2137
1167 1849
7959 7533
9152 10710
1227 1184
5434 4940
641 7178
1282 3956
255 1900
3602 3736
4753 5700
342 5831
3348 4903
1179 1192
7969 9499
9752 6410
10152 1772
8075 8823
1233 7169
8855 6016
8138 7831
6011 1231
7129 522
4150 8619
1172 4974
2150 10561
4433 7129
1221 6016
8709 8189
2478 3590
7215 1849
8527 8526
7129 8826
1172 3329
2315 2430
4113 3072
7292 2728
852 258
4861 4125
2629 9546
10613 3237
10304 6286
4929 4622
3092 7044
9221 7489
5039 9058
7294 3473
310 1830
9115 392
6383 3703
1903 1194
8517 10435
4418 9591
3396 8502
7601 4411
7205 1209
6620 1181
3206 5927
8435 1172
8017 8350
8709 5281
1200 5865
1224 8137
97 2919
8486 9972
4633 3795
2987 4259
7291 5986
325 9120
4157 8823
3019 3557
4531 3047
3576 6989
156 8299
4121 8448
10062 5494
7485 432
8201 7537
4324 1915
10299 672
8823 5701
9046 1632
6359 3600
4456 6891
10291 3311
3329 156
6456 4125
3537 8593
8624 2798
1205 7941
5986 3537
7908 6154
4070 6619
1205 7470
8280 432
8247 9665
9192 730
5134 5929
4098 7488
9910 8861
9632 8044
6137 4621
729 293
8831 2501
1901 992
729 4604
9120 1517
7882 3298
1825 8162
1491 10220
9526 403
5732 4214
8392 8516
9299 6923
2243 6277
3908 8674
5178 3267
3734 8066
5385 811
8139 1199
9698 9895
5563 1356
2908 3630
7916 6007
253 7358
8881 7215
9517 3752
2158 5606
596 991
9238 1241
1786 5234
7750 314
10519 5460
9014 3204
710 5563
2241 2730
7750 7131
10626 9240
2840 8526
5766 6549
641 724
7835 1194
3792 3906
6923 4861
1172 5385
5051 5637
6548 6829
3963 5500
2134 2210
2123 1226
5545 600
4826 6506
7278 8313
6491 6549
9111 2628
300 10029
3233 7037
4170 2934
9927 2817
36 1494
8812 9526
1849 326
5390 3844
8746 4333
3398 7367
2840 1309
4903 1222
703 585
1198 1100
1175 10588
8846 2320
9910 3044
3704 6007
7406 5794
588 10209
7237 9425
1355 6589
6491 3779
6135 4209
1798 2336
1209 924
9307 1230
8056 2898
7603 3987
8137 2648
637 1719
9002 10337
1175 4009
8527 1171
7457 1223
6247 6954
6208 7976
8127 7075
6674 1235
843 2465
16 6739
1564 946
1225 2918
5393 6016
638 3507
337 4673
1202 10724
6135 3991
1798 6137
8232 9574
3583 1198
8709 2131
8273 6979
335 6217
308 7566
4937 1452
7315 2923
129 2433
7929 1023
6148 233
2466 3387
638 10409
6946 8818
10626 1201
6360 6998
6793 3154
7483 322
1179 5708
77 5825
5562 6145
629 1214
912 4942
5356 1106
6360 8861
8445 9811
6503 3778
7352 10493
3654 4432
5859 5093
6598 4498
10334 9322
1168 1788
2261 7537
10063 3904
6358 1724
8486 3877
1172 4459
6456 7750
8551 2010
315 3234
8749 641
1757 9782
8361 2577
2582 8502
10667 3977
10104 6962
731 7608
3052 3396
5927 7291
7005 8129
6369 4898
3716 8512
7292 1463
8428 1209
9999 144
8285 6213
8551 8410
2775 6924
4130 2537
655 1926
5389 3282
7294 4125
5514 5385
5899 4042
3731 1175
2648 3240
3576 5180
1117 1544
7507 1544
7743 6272
7293 8587
8759 10544
1526 3774
6616 15
4331 5951
120 5849
5286 410
1181 6686
308 445
4289 9815
9021 766
8844 6290
890 1572
9782 3845
7832 1452
8617 4244
8551 4693
324 641
8512 326
8564 4067
7603 4123
8426 3886
7746 1235
7055 3521
6152 7229
5710 2699
10533 9454
6219 7588
9698 1209
4489 1222
638 3374
1786 2804
1176 892
4079 2637
6507 10623
8117 2519
334 3807
2702 8185
10425 4477
4826 4942
1179 8440
7480 6446
2419 1075
7074 6300
6589 3583
9120 8813
4149 2260
7489 10282
16 7286
10429 5010
322 1229
8914 8835
3749 9652
7623 1199
596 9002
5752 8350
2622 6923
5968 3777
2147 10293
8708 1022
3282 9875
7253 2568
2537 5180
3668 6384
6055 2467
3092 5929
2140 1766
7756 5951
10220 3208
5956 1875
5281 357
2127 156
2847 1670
7971 362
347 1223
1077 1171
3991 10546
1227 10243
1196 7291
6027 9655
5515 3180
6361 10304
9919 4860
156 358
4656 1191
5717 3843
10162 9064
1081 8733
7499 2020
2342 8426
7971 5020
8139 10221
318 9084
3237 5561
2827 8886
4861 8232
8406 6490
3193 5975
3374 2804
8390 253
5515 4333
3250 3419
10147 3121
8866 6152
1686 183
8278 3630
10698 9395
6533 2042
10098 684
6683 6564
7779 5515
5041 9697
7750 3516
8455 3638
1226 2157
8892 7219
6007 10303
1237 7801
5190 8759
8299 8056
1921 3250
8426 6007
1435 1181
8690 1197
8486 1949
8512 6490
4949 3999
8819 8350
718 2802
6702 6589
8819 9532
1240 893
326 257
7054 1235
1199 8810
2152 1181
2297 7336
5429 914
6339 5305
2277 8056
3528 1346
4026 3655
1936 6491
661 2152
4615 6331
2126 9194
342 342
1197 9630
2433 9226
2279 5510
2908 6489
7689 5929
8564 4076
5804 4127
1219 3280
6503 7743
2693 10287
7083 7707
7599 8090
7920 3839
6286 1144
9422 2846
1223 8426
2467 582
2336 9982
8308 318
7421 8857
3193 8308
1172 7344
3877 6822
1171 6493
1737 9098
9192 2698
155 10285
277 7129
9748 3872
410 2493
5494 4230
5951 7491
10544 3121
9649 8813
9044 6137
337 513
4238 6360
2226 4938
2433 2431
5276 2127
6457 330
2053 4531
5141 9042
4709 325
9142 9064
253 6987
1905 870
7201 6016
6360 9046
1364 3907
1790 8140
2920 9229
1222 4477
1615 1561
10354 6369
3282 5429
1238 3123
1206 10435
6366 8078
4179 8502
10455 3623
5010 1431
9972 1849
6234 2866
6766 4566
4861 8116
8289 6366
8075 2852
3984 1198
1229 6016
7028 10553
1926 2222
2331 1206
9838 8511
4332 9001
10045 6505
8551 1063
2301 3805
4683 8260
1610 9732
7293 6602
4127 9622
8426 2774
928 6793
5321 433
2277 317
7250 2804
1334 3234
2125 1926
8182 3156
1209 9328
365 748
3792 2430
10389 1221
732 7533
8406 10009
1228 4450
7015 8610
4900 1234
4210 996
4067 7588
1757 3239
9588 1494
3310 8169
5515 8299
8448 8928
5831 1558
8426 4903
2213 365
1485 8577
472 10633
7292 6975
2802 6142
2277 4930
4508 7689
1426 4758
6945 1219
3185 7329
10247 8891
4819 4680
5807 4763
582 6088
389 1733
1085 10332
8745 10049
9951 5082
4333 4346
6708 7345
6825 6268
10415 1449
9673 8169
3231 9645
4952 1309
3489 8819
296 4077
2847 2663
6938 9432
4248 7347
5566 8805
6368 3234
252 2342
318 6148
5637 3737
8009 9606
1225 9400
3389 7735
3416 3654
5031 3447
318 8821
1894 3848
2849 3578
2703 8746
4487 6059
3911 10250
2280 3385
7444 10001
6706 4330
3355 6525
1761 5556
3910 7750
6359 9926
8528 3489
2652 3991
478 3248
674 10245
4125 1237
390 5276
1230 1926
10333 6987
3631 4126
3738 3375
6542 2460
3156 5302
2172 5000
8676 7135
1226 2647
8551 3243
6625 9058
8644 2276
1215 5562
5514 1849
10280 8619
3346 9910
1455 4834
581 734
8611 7768
1932 3138
2648 7794
8991 4568
638 7421
9468 10220
5768 4861
641 8318
6360 5514
1369 7219
1237 1025
7403 9124
7489 1721
641 1200
9707 661
2865 6645
3794 2018
1111 2301
1221 9021
8551 3204
6384 2825
79 325
1529 4462
4248 3429
2543 9936
1544 1471
7083 317
1231 7809
5499 7533
8249 10513
9852 1112
5939 9900
4458 3205
5868 1109
1537 8178
9242 8555
3851 3491
3332 5599
1226 7588
1636 4216
8829 9844
2206 6152
8889 9782
1814 3196
9435 1171
7016 2463
5114 4355
669 326
7289 2210
8886 1790
3489 7
5868 9039
8881 2024
3684 582
4128 3204
6895 7266
4719 782
9803 4073
9287 1236
1142 142
8139 8515
2469 8117
8821 5859
1554 1258
1993 2640
1162 232
9873 6057
4984 8201
4214 1724
1209 4910
1453 6672
7215 9189
5396 4214
10162 5418
8528 3778
3280 4918
7062 6620
4944 1176
721 3726
79 1170
5866 5702
10435 10221
5306 6489
3791 7940
5886 1172
10169 5355
1172 1181
4508 3039
6931 10452
6168 6895
3337 7293
7471 3023
1625 2157
4763 5544
2122 1171
3489 5870
10623 7583
9588 8542
7636 5787
1849 4067
2755 5351
5357 6569
326 2550
1227 251
1860 5894
908 3572
3987 6366
6107 10568
9946 1534
7557 3387
1874 1159
5885 9348
6203 6793
4860 10717
6016 3115
9120 3188
10159 9234
5813 252
7491 2894
1219 1624
8299 2018
2923 4289
9940 6824
1840 5472
4756 3777
1202 3603
5929 4903
5062 966
1672 6617
5752 645
2178 7035
7768 2949
8508 1200
5306 10498
9711 6351
7129 8618
9194 4952
1901 1194
4842 9117
6940 7686
1448 1091
2126 1241
5507 1423
6119 9938
9239 2836
3576 5396
3907 10090
9129 2802
7707 9927
9621 978
10428 7293
1200 1002
2053 10148
1240 325
2728 2033
1365 1076
7588 3844
10318 5538
1799 5018
8928 8193
8406 326
3603 365
3993 4732
7760 2457
5566 1570
3778 638
8849 2708
7489 2425
1223 10334
1491 7426
7293 64
4215 3778
8140 8849
2533 9972
6360 5276
733 5769
4697 10185
1926 8835
5051 3649
7246 3026
6789 1905
8502 4049
5966 98
8252 2457
10084 9310
1172 5530
1225 9196
10148 6372
9825 3215
4127 2574
4761 2018
8846 8834
2368 3485
5964 8892
7061 7744
272 1612
7055 6829
1024 4640
7246 5958
8135 5515
1572 6619
144 6888
5859 8426
595 8894
342 6616
7557 8755
6491 2229
5636 301
7129 6981
1450 6225
638 3956
5720 9910
6570 1224
1786 5831
7794 641
3754 2329
3737 1624
1197 359
2522 8702
1230 9934
1199 4861
3528 6371
725 4484
5888 4826
5514 7486
5982 8449
2918 1179
10384 9963
754 2276
5513 8409
10717 10002
5515 6008
317 8541
8092 706
1386 2131
7237 3282
3810 5515
7435 8835
8152 5929
10044 6007
7456 1271
852 3155
336 10453
4036 8528
6617 5276
9875 8129
5398 6854
713 2064
4826 1430
8353 9120
1465 3261
7783 71
185 8359
3430 1235
2569 8427
430 10148
7315 4289
7360 6154
8823 7831
4802 3187
5252 1471
1197 4754
6456 1229
2816 5410
3778 5831
4905 1334
9591 7489
6360 5306
3777 278
1013 5566
1010 8829
2846 3848
1632 8817
4128 3091
5447 1369
1786 2641
284 3210
5408 4006
9927 5566
7533 4564
7643 2894
10135 1197
10426 7055
6314 5485
277 10123
3521 9319
2804 1230
6007 337
8813 9140
1892 71
6714 136
7234 5033
3598 1227
7989 5396
3597 7289
6016 71
1206 637
9401 9532
1228 1554
1442 10142
5276 6529
5281 1175
8057 9002
9591 2437
6508 8849
2569 10420
7289 3167
10098 1788
6683 6903
1257 6007
568 1716
6723 4932
2213 8855
9667 8491
4926 5320
9588 351
7972 5951
6361 3123
9760 7246
4215 5859
5929 7378
10449 9540
3703 347
3906 8308
8849 3151
2592 2260
8823 186
9398 6444
3125 4410
3587 3136
1786 2550
638 3054
8390 5480
1240 5093
127 10571
7768 1172
3387 7230
5259 10553
1702 8301
4001 10624
9901 5813
7803 6016
8285 4841
4692 1772
2703 5636
7491 8528
2170 8496
4613 334
6209 9579
2210 1174
6199 5939
2851 5419
8709 3374
1576 4209
2176 10278
10438 2445
998 6585
1624 5485
4668 3677
8089 2216
3992 6016
3748 4027
336 1880
9652 318
1340 4098
7501 4861
6007 5929
1181 253
5235 982
939 303
10354 1463
3373 8432
8189 2120
8116 1202
1224 253
2640 8926
9409 8171
403 4929
1904 9247
5566 10626
7635 8174
3398 1110
8284 5350
1202 2609
1517 2640
190 126
9368 7548
9053 6152
9506 8611
3229 6671
9401 3280
4619 7293
3208 5562
8611 6638
9205 8835
5968 10405
10435 10570
1428 931
7686 8410
1544 5276
7489 1202
4903 6765
8683 3414
5566 1002
1181 4952
6358 154
2640 10435
118 3468
2134 9723
3375 5538
8858 6476
6801 117
6832 6802
2804 10613
2149 8816
2120 7291
3964 5561
2574 5390
7022 1466
7287 1206
10361 5855
5114 1175
85 1206
1814 748
2319 1175
9530 326
5963 5545
2774 9622
1890 3282
6891 1903
3280 9621
9521 2153
9192 8890
6545 10631
7129 3489
8610 7044
2957 7880
1786 4069
144 4714
3301 6007
10625 6691
249 4156
10335 8825
4213 4898
1757 3631
2919 9464
2663 5710
8261 2817
2053 7277
8147 4517
432 3583
8939 3414
1494 325
3204 5116
10238 3845
748 4826
7966 6505
7770 9866
6988 392
1014 3491
8692 4837
1222 2866
5830 410
5581 5276
7218 7015
7685 5875
5563 8280
1786 7065
322 5986
8444 7914
8390 6390
1175 6225
4765 3242
6842 4382
5929 6137
4657 8587
6946 2776
2430 4898
8189 3765
5865 7971
1210 6361
1196 1234
6016 5971
1181 4566
2918 7580
8238 7643
1275 638
8486 6434
5281 7445
1228 9520
6137 8359
4903 8859
1237 8274
2648 2050
2815 10121
8587 3546
1192 8630
8496 6366
342 8129
4846 8075
1334 1491
1113 9737
3387 9526
1476 10356
1849 6698
10657 1269
8097 38
8097 134
5604 7652
7129 3193
8843 8825
2951 5849
2713 6620
4534 1440
7214 1199
8607 60
8147 1227
5929 1239
6756 7601
5566 319
4183 8749
3310 5460
4125 9043
1229 1200
620 6037
5239 10668
5527 5545
3374 7631
1453 1053
8075 1089
7768 7590
2114 8709
9493 5386
156 8106
4247 5235
9212 8672
5580 4861
6366 10245
293 4425
656 6491
721 8514
1693 1786
5752 10046
314 8875
1234 6228
1726 2013
1223 5830
4522 7246
6148 8820
9910 2703
9870 325
5748 77
1442 2569
9039 5234
3752 9647
637 1491
1791 3958
1451 4916
3993 2589
2486 1915
5292 7286
1798 638
5032 2622
1427 9591
1176 3767
863 5341
8940 1179
3449 2050
4860 3490
5179 707
6764 3507
6059 4951
4125 6490
3282 1219
7075 2206
3630 2640
1222 7468
4763 5437
661 1593
1790 6486
10040 1774
3913 2698
1558 8075
1164 2509
2994 8574
6570 8625
2177 10511
8613 5228
7286 1142
8551 9547
9101 1038
5487 4221
5073 6931
1915 1558
3568 1334
6339 6448
7263 6589
8810 1229
293 8759
7850 4629
1198 7036
4883 375
1534 1786
6753 3786
2774 5028
7470 5736
1620 2814
8864 10435
6152 4213
10434 7770
1238 4812
2486 1572
6624 835
2802 4018
1934 10336
894 5850
3224 2279
9548 5352
2457 4546
10148 4668
10703 8368
8377 706
6152 6491
2640 8857
1874 753
6784 3600
8174 9726
1849 5234
8232 1161
9381 8120
79 10163
9299 2123
9655 9298
6489 1229
835 507
6154 6615
2395 4069
7803 6525
5636 4826
5276 3963
1176 3583
2276 3441
6891 2299
8502 3167
1888 7659
1227 9972
1224 5708
960 5637
6529 9668
1205 4437
6444 8515
7580 8201
2776 6658
10568 8512
5968 6081
3963 1624
5604 1567
4979 9937
9696 7354
23 6834
1833 8482
6148 9877
1404 4123
10116 3602
6589 4675
5385 9814
6367 10157
5436 7304
8991 7580
4031 2907
9698 4446
3446 9473
6157 7339
8035 4781
9519 1200
10028 2550
2905 7722
5112 932
7292 8871
1233 1205
4142 402
4864 10456
6426 10247
7194 2320
7455 4952
6016 5850
1194 2700
8431 1686
1514 6793
464 8746
7308 6152
401 5753
8056 8823
1191 8288
3573 995
6015 10544
7783 9912
6106 4776
4156 6558
8321 596
7736 2035
2825 97
2053 3670
10097 1615
1472 9877
1191 2297
6802 6871
7292 7569
3526 9997
1410 3630
4781 5928
350 8201
9209 6007
3051 7291
1175 3282
6497 5006
1149 7753
3906 10435
7344 6137
7375 7250
1926 8843
584 2276
2240 1240
1445 9193
1588 394
8252 4123
3705 3686
9014 326
3634 9579
326 8170
1772 10074
7249 2700
6871 1172
4860 7315
999 8544
619 1205
9401 9394
8860 9018
3630 4543
3591 1172
1231 8857
6528 1915
61 7583
10307 10426
2320 5228
8189 5520
7129 9912
1085 1221
3774 327
1171 894
6306 6154
8846 10074
8733 8892
4330 7735
1238 3019
5276 262
1463 6883
8056 7009
2733 9401
9532 1224
8189 5859
783 4297
6525 1905
2033 4335
10570 8183
8590 10235
5515 1455
3125 1228
9910 9611
118 2081
8506 4093
2162 8671
4903 1670
3485 2153
9299 836
10667 1259
1390 1428
9227 1172
1257 2640
1237 773
1728 6007
6040 6491
8637 6208
5382 10333
9005 10402
2724 6490
4132 7293
1854 5276
8006 9639
326 7339
6057 5218
1543 1229
1221 2663
8405 2804
10015 8382
5251 7246
1790 4937
5573 7129
2050 4113
10162 4370
10458 1142
1024 7486
4070 2884
8829 1199
908 2640
4459 5973
5990 9721
2102 3922
8718 8116
7210 5858
4433 10545
1572 2332
2329 6007
6589 3280
7635 6154
1198 1079
1264 9244
10611 1214
3655 7830
1905 4219
1236 1225
8129 8834
2383 7914
1334 931
1172 9546
2177 6697
678 60
2393 8518
8797 9913
5545 7957
7606 2648
9900 1665
326 1735
6489 2640
1219 3505
10438 10302
1776 8289
5859 10624
4295 999
1905 6225
7317 928
732 7486
8961 3315
1237 10648
1070 8390
1076 7743
9532 4403
9873 2150
8843 9910
5562 2881
6923 8684
8502 9128
641 4297
4142 10456
2730 2900
8120 6354
5947 241
5467 8002
8541 2907
8239 315
4183 4508
8252 8990
2038 5341
678 1624
10209 3650
5302 6653
7375 7230
1175 2767
405 6168
1206 5566
7025 1822
7987 6034
5986 9624
315 8574
1181 7100
1854 1376
8637 1215
709 5929
8140 8285
6265 10123
10235 5422
4913 10480
8542 5895
10635 4479
1084 10712
5012 1199
1219 5932
8056 1393
1229 6490
7812 7329
1196 1351
5237 4359
4185 8426
1194 10181
2575 1505
1849 5276
8709 6490
8684 7580
9317 4836
3355 9705
7686 9534
4446 2776
1522 9064
10428 6619
1215 9002
9526 7286
3597 3851
7517 1175
746 7339
9120 236
4940 10334
9309 10065
322 3963
1095 6975
5522 7750
4360 8426
1205 8690
1194 7292
1071 5850
5505 1430
3423 1786
3208 1391
1231 1756
4536 1238
1226 5386
3375 200
7216 7200
9763 4130
9677 3580
10529 1440
6007 5499
6923 3530
8522 1631
5281 1144
4924 1445
9518 5880
7636 5251
7147 1221
2640 1175
4922 41
9334 5010
10250 1537
7291 3743
253 6137
5545 8879
7329 7480
1215 3280
8506 1921
931 4214
6701 1932
8361 6513
8349 8486
4064 5306
4782 8375
8137 8139
3418 8812
1240 9299
9972 2466
1239 2574
4623 8749
7293 1237
1205 9039
6490 3206
10131 1653
8861 3424
10326 8759
9397 8759
6226 6558
6574 1071
1235 9490
7488 3244
1198 903
9973 324
6712 4454
3782 3746
3188 8
188 10008
5855 2906
3121 1232
1893 8835
9189 6209
1269 6118
3151 2353
7354 3051
8551 10118
6031 7768
7088 639
4250 10104
8134 1444
6137 2881
8998 4067
10435 10209
1675 3544
2139 9470
3905 8382
3232 8035
6162 4330
1653 4129
2276 1730
2152 2943
2306 1915
1726 4873
9502 1236
156 5276
9207 2920
2813 1171
8687 6891
1728 2082
2538 4037
4380 314
2813 8835
2919 3631
9974 7601
8137 1434
8515 8714
5913 2802
9839 642
1517 7289
9548 1148
10105 4871
5515 2457
9120 3447
3844 7504
4640 6361
1071 9803
4860 6987
8821 7445
5929 2319
1095 7658
10628 347
5708 1476
9240 2209
3491 8505
5929 6219
7588 3599
5544 10397
6050 1756
6793 6055
8117 322
710 1233
3489 7554
9348 9526
7744 4755
3705 10275
2276 10083
2496 7367
3716 2166
1491 6314
2648 7289
2433 10544
10335 1799
7862 7736
3301 4124
8610 1227
965 3554
8843 1327
8828 247
5868 7293
3794 4281
1172 10447
7443 3125
4674 8991
761 1215
8184 8260
7131 2210
6366 5944
5180 2416
1426 8857
7343 1215
4142 908
3233 4702
156 1799
10544 8406
8426 3583
3752 3953
8849 7078
1171 351
9321 9540
9731 3913
2122 1241
6712 6539
7168 1240
9020 5091
8849 1198
7381 9064
4099 3123
314 10194
7289 6350
7643 4128
2815 834
10243 6148
2679 4668
8551 3263
6137 1259
8884 5514
6162 641
10287 4905
1890 8239
514 7758
941 5503
4098 322
7329 6152
6730 2572
7522 6946
10629 1228
2737 8827
1197 1256
2005 2044
10333 931
2140 5928
4861 6789
8857 7293
1412 3092
3206 4215
9588 1165
1206 7848
3124 5824
2622 1224
184 58
1463 6007
1241 1914
10712 5276
982 9851
4293 7707
8816 7289
8831 1181
10456 4070
3124 9472
402 941
1153 8871
2629 8075
8991 7246
1210 8516
71 9530
5905 2797
1089 10243
6491 2538
2828 6154
2346 7736
8239 2621
9910 5962
10415 9241
325 8932
7293 3544
7663 8120
7643 1922
4332 8889
9395 5579
3042 8307
3859 1823
4459 1206
1255 834
460 8894
1735 4280
9718 1224
8804 2466
3714 1002
6148 7685
908 9124
10144 2336
237 8409
3987 1084
7251 855
3304 7469
9636 4841
8371 5880
4418 7294
8717 10221
5966 2812
8861 3877
1463 4912
9426 324
8715 8683
325 2571
5 7744
10717 1672
8590 3446
8496 10049
9195 7746
7835 9404
9002 4918
4573 7247
6960 7537
4476 8928
7735 155
6336 8257
3206 9287
9299 7496
9460 435
3696 682
3438 1064
641 7746
4409 6372
9316 6927
8454 3894
10707 508
2692 8252
9299 928
4057 512
1772 1197
9299 10435
909 8093
2647 10317
2604 8346
2013 5063
4462 293
8835 6335
762 1303
1988 2920
3204 6137
1175 5636
8709 6270
9974 6148
1168 4938
1219 3414
5169 8568
7689 6359
2513 315
5951 7849
9870 8892
4542 10442
8304 2034
3908 8891
6656 7601
2537 5079
6447 8299
1177 2920
2937 9286
8189 3846
8075 1891
5928 6366
9701 6491
4600 6914
5831 6506
8891 1739
10475 1200
8819 1160
7029 10086
1376 6215
7277 2516
4140 4453
3958 2122
1231 5324
8759 10221
8249 10303
4714 1226
1834 2206
7920 8886
6145 7627
8840 7184
5429 3267
9190 7297
4686 6611
1241 9547
417 9992
8885 6775
5514 2537
6975 3655
5491 155
3261 2465
3244 3416
8577 10371
10307 3848
9322 9849
6054 9363
7486 1451
10696 9177
1491 5916
10431 7735
6619 4765
308 4297
7286 1227
10442 1176
10303 6135
1598 1200
7234 4436
6351 4776
928 3851
9363 3495
172 9064
156 1762
1426 5752
2418 5205
303 9973
1179 642
1976 2835
6354 3716
4534 2812
8389 3510
3140 1063
3508 1197
6038 9591
874 8871
7289 4289
587 6327
1194 1250
348 5180
9240 4918
8189 954
413 6289
7489 1016
1798 7138
2471 1943
7623 6359
5073 1240
9418 8879
3385 6487
2033 9398
2158 4333
6678 782
7074 1573
4956 1901
172 3138
5028 8056
7186 8312
3222 8940
4945 870
185 1874
7770 3396
6007 273
1179 931
9851 1113
8953 5966
7223 9553
7506 2847
2036 280
7643 6390
5207 1364
3715 3987
2170 7423
3878 5052
1227 6316
9848 8139
5276 7289
9908 5729
4761 6897
250 7186
5313 4607
3147 2550
10176 3189
9762 414
8835 2342
9759 8861
5515 1196
463 330
1175 6007
6923 2703
8826 7643
3193 10384
10409 8759
7032 7147
2543 10111
2397 7506
186 8844
342 9110
4617 1224
127 2467
7283 6306
342 1491
6042 6534
3600 410
1790 7129
8240 7501
2433 9042
307 8616
3716 3204
6168 9967
2457 9697
1282 8030
2653 10220
7450 7763
2486 9496
4276 5286
7129 722
1663 4900
9579 1223
929 9534
1926 2813
3792 10428
10426 6490
6529 7455
8517 2180
5951 8796
1926 9957
8075 2270
3825 9090
6676 8392
6489 8381
922 8610
3489 8409
8232 8409
5010 7055
2873 8709
6491 4248
4860 6503
463 4173
2335 7643
7643 5033
7277 6938
4197 1214
2840 2496
2846 8350
10435 1222
8844 2917
8508 1172
6549 1254
10554 10047
638 4422
9120 7980
8511 1165
5951 6280
7897 9520
8319 7336
322 942
9043 156
5994 1430
5424 3597
8189 6234
5155 9521
1143 5503
7372 9039
2849 4903
10162 8735
9120 9630
7743 1176
7086 1237
4070 7711
4937 4567
8365 3765
2124 2536
253 4067
8986 5515
9108 2881
156 8542
8141 2723
5986 2813
4693 1426
1786 7090
641 8709
9697 7832
2923 6443
6570 5229
3262 8972
5073 2154
8826 2305
10438 3544
7193 1662
8894 6902
661 7230
5849 6277
969 6008
1842 3262
7841 7643
7803 9200
7129 8139
1426 1196
342 3704
5530 6603
1787 762
9215 3262
8845 964
10428 9040
253 1729
1205 3206
2827 7384
9820 7392
8350 8829
7835 6297
7736 9190
10415 324
2357 4077
8551 6219
23 2730
4003 9579
6923 5277
5752 3326
478 9463
5970 5716
1822 348
2307 1192
3630 3369
7489 5398
5894 9926
7735 8810
3631 3781
5566 3364
4430 9910
5918 7543
8454 8849
5602 4342
7787 3332
7367 6619
1426 3654
4945 1200
1215 40
1202 637
1235 3434
7423 10716
10242 7719
5073 6783
9120 8829
3311 2702
8281 6289
1937 4297
103 7085
7501 4156
315 7286
3773 8426
3193 2359
4126 977
592 4861
3193 318
7378 4705
9532 6427
6589 7488
6152 5514
2352 1202
4716 8683
6793 4868
9621 8624
7129 9128
6925 9345
170 8854
8518 5012
6406 7643
6015 1199
7323 3387
5218 7508
9299 1905
2045 1176
4925 5276
6166 103
7920 3156
7204 1926
8129 6289
6227 2394
178 8392
4102 4903
8113 7779
348 7623
7803 5459
4840 5396
1430 9554
2240 4911
1222 8409
8434 1915
6896 6514
6987 334
6918 1155
6573 9601
5514 3361
9588 9848
7743 9190
760 7482
4619 8636
7216 4716
4345 1608
6657 2802
7060 4067
5018 1271
8515 4918
8733 9042
7083 3576
2802 6075
2322 1219
9696 2800
8174 8849
619 7088
5514 10267
5302 2592
929 348
8811 5881
3474 3452
10712 1171
3351 1435
8940 7642
5370 5242
1222 5357
2851 719
1176 9306
4949 1892
9659 5293
4918 637
10456 8406
2728 5561
4981 8090
1772 10435
8486 8511
822 845
8120 8350
8692 7093
3188 3778
5291 9482
2537 3576
8000 1202
8352 9388
1063 9876
6895 3532
7508 5396
156 1241
858 6987
10364 7293
8427 5515
9897 6064
1685 7670
8858 7291
8893 3385
1375 3619
9151 351
10147 10299
9900 845
6491 8516
2730 2421
5830 1842
1205 3090
1657 4654
7743 5691
8817 7191
5494 3398
10334 3907
2206 10170
4861 10712
5785 5437
5429 1487
1202 5022
50 77
6392 1240
3665 5849
8810 8609
416 3970
8423 8835
41 1881
9023 2640
113 4078
1171 8140
4887 40
1378 6234
3716 1175
5918 6923
6843 5093
1181 1427
5991 2609
1384 3751
5357 1849
3599 2331
2830 4400
1206 9910
1849 3060
7506 8075
3038 8598
6756 1199
7988 7643
641 3977
2544 324
908 8825
1179 6142
6518 9838
7313 3167
3583 2941
3282 2150
1347 5187
8842 2091
5708 2447
9564 1790
3429 9926
315 6490
6351 1171
4575 7336
5306 6168
8935 5951
9636 1494
1221 5831
5951 5238
1235 8356
6063 6314
4546 6503
1386 8286
6314 7920
308 7354
5529 2266
7508 6520
5831 10435
1160 10134
8879 9015
5093 6228
9046 10488
2840 231
1225 5396
5133 7504
1215 9459
3538 1179
8075 10501
2755 9064
7501 2728
253 951
515 347
9063 766
2517 8854
10162 9910
1088 730
2533 2708
9056 9696
10428 4926
3781 4125
3386 8826
3124 9249
7025 1199
4610 3669
10696 6494
79 6589
288 317
8138 1236
9284 3435
342 7016
4215 5855
3280 10428
8432 1787
8368 5506
2296 5189
6137 9262
9434 760
9674 7289
1241 7399
10696 3240
824 6289
3395 8242
1090 6277
3081 207
8952 7506
4713 1769
7623 5062
5508 3360
3414 1171
1226 9286
144 6135
7413 8496
6623 3205
6008 10717
9910 6278
257 118
4297 5085
337 5005
8193 3699
366 8974
3138 8768
5472 8496
9972 8089
79 6732
9102 7293
871 3074
6264 6443
6698 3752
9304 3745
5277 7643
638 1558
8409 2866
365 4018
8140 6360
9287 3778
5768 5514
9063 5708
4125 3533
326 3595
8443 2724
4068 6457
6945 637
9462 1388
9304 4129
7044 4571
5460 6959
8975 6899
2319 1891
2756 1233
4679 2720
8496 7572
5414 10307
9531 10009
4416 7209
1615 9547
9532 4861
5544 156
1772 6154
8844 10418
7277 5904
4235 10456
3474 4461
5604 2533
2342 9368
3282 9547
3791 5459
3090 3423
8075 5859
7088 4214
1233 1175
6869 5564
7291 2592
1240 6714
9926 5518
3748 1002
6220 8891
6208 3631
7329 280
5999 315
7421 4898
6057 1206
7990 2421
134 1238
1491 619
10553 7294
2150 6987
1227 5437
1222 7489
8893 3115
10149 2575
1485 1455
8350 307
3156 9774
322 1433
6923 5276
1176 7911
5396 3657
2869 8889
3923 1002
6956 3572
8090 1861
322 8861
8527 10286
5986 836
7506 7327
7636 3123
1101 2013
6615 9042
2083 2210
1202 8708
4861 8619
7491 8834
2018 864
1468 8791
7627 2152
4315 9325
7491 7329
4903 7636
6487 7643
3332 4332
10578 6624
6618 1229
10085 8740
6567 1914
1309 8991
5437 8060
3544 8368
7221 5827
41 8139
1229 7743
8238 4230
1176 1790
127 10409
1551 2640
10696 7261
1915 9717
2577 8993
5515 3595
3417 6506
9540 6224
5218 3161
5509 7533
79 4183
10435 2640
7495 9321
1209 3908
8323 9536
3138 5859
8426 9388
5321 10169
347 8889
9636 2075
2140 6686
8855 4736
6490 10215
7291 5555
3154 10442
8117 9631
10450 1558
3576 8075
390 365
5234 9200
8075 9398
4703 1790
6288 6036
7089 5238
3121 2296
6444 1181
3654 4009
1173 10717
8590 9449
2514 4127
7601 7583
7801 6521
4940 325
7129 3470
8886 8551
1228 1024
282 8242
7090 1224
9451 10389
438 5112
6506 9521
7534 410
6620 10545
5091 1175
5255 3851
7746 3414
7251 3551
9211 5752
2367 2955
6489 8471
10131 7263
1229 6286
1921 3562
8828 3167
1485 3576
9829 3474
3435 1312
5566 9418
8684 64
320 1455
5365 10232
9789 3631
1122 705
3205 6783
2776 2279
8609 1389
2147 2127
3273 2988
4877 9638
20 2963
9336 6756
6007 6782
10544 2433
8189 4580
7830 6818
5929 8238
478 7720
1118 4183
8511 3904
2730 9087
959 103
4297 9782
10553 3916
1234 4248
6826 4123
1531 5545
8759 3205
1240 7488
1081 3208
9645 2864
8871 79
1198 6490
7746 10162
10428 6552
8585 8831
1491 2899
5563 8177
2647 8178
1221 2157
4127 8855
1849 6135
9320 1431
134 317
2923 1215
10189 10720
8189 9188
2897 7083
1777 4794
2688 5502
8172 6007
1985 8854
2067 6618
5499 5024
8861 1110
1175 3838
6608 6975
4657 2708
9599 6055
3041 333
3509 1175
6489 4123
1790 2881
8466 1237
7892 4032
10085 4813
2863 1074
2137 7658
5180 433
4866 3576
1222 1224
4753 5885
10064 4214
465 8252
3073 1612
8408 7519
7596 2585
9570 2292
1428 9624
10431 5240
7658 10027
788 3631
1882 10313
2516 8440
638 2722
1150 318
4156 2602
1503 326
6599 6013
3193 3529
4861 9908
10243 66
7297 10253
2798 10696
7293 479
10135 10205
6830 8709
1197 10298
8116 8861
4183 5710
1230 6807
2241 6392
523 9622
7508 10450
6351 638
2889 641
6648 3072
10409 8551
1221 8828
3205 3193
6460 7763
6869 3792
4101 8611
6154 3777
875 7445
6137 1171
4446 4460
7908 10517
1813 8239
9755 1491
9521 9903
10221 455
4900 302
10409 6826
7971 1215
5850 3134
2257 1546
6489 6549
5777 3749
9299 322
2640 432
7010 6842
334 4070
6793 4974
9287 3842
10435 10220
743 1225
1197 2908
8516 1234
4895 1174
1517 2928
1787 322
2154 9910
9214 2908
6160 4067
8201 478
10442 2240
8350 1229
4860 1192
10220 4345
3310 335
1192 9807
2439 300
10141 4070
5355 9433
2836 4125
10428 9711
8843 5752
8426 8409
8917 6056
9036 7746
6987 4333
5768 1152
3123 5939
3908 8825
9397 9091
6135 1223
6112 6530
5986 9413
253 8831
6683 1199
8511 4566
326 9209
2060 9470
10371 3908
614 10558
1887 6354
1176 8709
6487 4380
8812 2704
1411 1522
9018 1772
184 8871
10435 8816
9696 237
1191 4965
3419 4642
9910 1444
1308 3090
2320 767
2850 3193
10047 8891
10168 10573
2279 3124
88 6145
8432 9069
10646 8741
8924 6715
1104 1572
2668 7414
6955 4765
4008 3329
466 8189
7141 3703
1842 277
5560 1200
3452 4861
10105 1198
1253 5545
9090 3798
5752 1175
762 7314
8512 1926
342 326
3989 1185
8239 7522
315 3906
8991 1079
3562 1849
2299 5487
6140 7546
1231 10006
5785 9621
8835 3544
8137 2457
2116 3816
5437 4903
9909 9652
4246 8551
2877 9129
1153 1240
156 863
1799 8517
9517 9434
1222 9432
8454 620
3316 2331
1082 2086
1241 7843
209 1176
6382 1095
7901 10428
2252 6426
8843 3803
1113 7291
1910 4822
4567 2647
1252 7339
1224 616
1081 1636
2152 8506
4331 3147
5917 9519
7367 3588
4123 2568
8621 3020
2281 324
1179 4297
1176 4119
2410 9591
4434 2061
2432 7736
8605 8735
6512 7919
1790 1790
2837 1171
8075 4032
8824 6489
2647 837
6489 1070
5042 1767
9070 1260
600 1525
1840 9711
9044 6940
8515 3851
3346 10206
7293 6057
7955 9210
3555 5397
2774 9401
8587 4567
642 308
7352 3151
8844 6714
2320 6035
6683 2165
1237 5385
3156 2177
7789 7501
641 4769
6988 10245
7022 1171
648 7643
4126 449
7297 9120
6463 9236
6542 2513
2206 8816
6784 5437
1219 6819
1691 6359
6168 5544
4549 9532
1853 2210
7104 9972
8683 4127
7242 9960
8169 10318
10456 5562
4952 7455
6469 6038
5787 10485
6144 334
1226 3375
4717 7283
1227 4213
8849 9286
8746 8317
1237 5563
1234 10424
3667 2206
1172 9607
4385 637
1228 3497
1209 3508
10719 2533
2316 8134
2551 2583
8075 315
3669 9134
8825 9895
6154 8426
6689 7994
2592 8508
1970 4132
5859 10116
1200 5784
3123 3792
4776 1219
7475 2229
4018 2828
1223 6793
4861 8577
5885 2292
4333 7277
8821 1349
7044 8239
8368 8855
3599 5386
5077 3038
3205 5203
5537 10416
8931 6360
5515 5176
4860 10245
4572 5437
8932 1754
1599 3153
8409 9532
1772 2776
1224 74
7815 4069
9500 1219
1221 5566
1695 8522
8426 3987
1544 2150
908 6427
9297 6491
8527 9532
1734 8835
7562 1734
7229 10435
10601 2807
1225 322
10438 7622
5831 1074
4861 7069
9820 5636
2065 1237
9546 2917
5522 5831
2260 6369
6830 1191
5234 58
1291 1774
8512 3247
9137 8129
2591 10318
1841 8542
1236 1179
642 5881
6570 1222
2053 5338
3206 6286
6075 2147
9972 3988
1615 1428
3138 6507
9283 10335
2513 6987
931 8746
322 9014
2150 4041
6289 7750
10409 6226
667 6812
2999 2335
1544 7291
9621 4860
3791 5205
9395 9088
1181 2733
7720 8574
1175 6965
3319 6369
7508 965
5966 4567
7421 1086
2467 3374
5494 1230
8970 9546
1206 3822
3490 7411
3489 8928
8261 1171
314 5195
4297 4122
6671 5992
317 4248
8321 6366
1903 5487
8280 7486
8871 10426
10011 4125
6335 9075
7720 2276
8448 7315
9519 10284
10332 6017
79 3452
8374 3332
3583 2820
8835 1209
5400 5242
1829 3583
1881 5939
1227 6490
2537 6891
2640 6154
3418 1389
6570 307
4952 5487
3820 9387
8449 8075
3630 7286
2076 4611
308 1113
325 8386
1172 1359
580 7850
6007 9765
4129 7292
8797 5831
1309 13
8861 5544
7348 2439
3719 7343
8607 3269
6490 3045
1241 8368
7495 7289
5520 2890
10243 638
6958 4222
5386 5437
9650 7291
1334 677
10435 9129
3005 600
7215 7656
10209 194
9526 10460
9194 2486
8129 8252
9343 5951
6923 5905
8577 6725
10636 6490
1892 1200
2348 5753
6277 8886
6345 1463
1143 5515
1224 5870
8845 9259
8127 6842
2127 9042
4194 9286
9624 4078
1240 2541
8409 3266
9760 1943
4630 705
8138 401
6490 4801
9851 864
10671 3267
893 8352
8117 6826
4518 417
8822 9886
10446 4407
8865 308
7488 858
326 2599
1199 5218
7569 1374
1228 3234
23 6748
3668 8810
5950 326
4941 5437
10124 7148
1732 3416
1682 3439
8189 1233
155 1199
2226 5052
2033 4123
3666 7088
9062 415
5164 7288
8564 2120
7750 2305
2543 6655
2776 10435
9064 1410
3958 3510
9871 9540
8075 1224
9211 6452
3611 10361
4930 2252
2355 79
930 5389
3749 7834
1561 297
4124 7804
8826 5907
3167 6488
1835 9030
3167 9337
4282 1071
1787 3374
4128 7488
6683 8755
5885 6154
7916 2257
6037 4183
6573 9548
7229 8486
4264 1686
9547 8890
2866 8709
6885 3684
8183 6525
6619 1240
5317 6981
4448 121
8189 2892
4123 641
2730 8075
8855 4458
8846 435
624 5081
2802 6135
7367 3151
3441 5830
6608 1226
2653 2757
8843 1218
6359 325
3808 1222
5515 7581
324 1430
8136 8902
3385 9040
7452 1171
999 4370
10630 7294
5485 8544
5865 1226
10431 4617
3583 1194
1223 8855
8035 144
7588 10428
1181 6977
4914 1351
6489 4042
8428 6923
8129 8835
6489 3092
4078 3280
3123 1226
8991 3205
6923 8816
4982 5373
2126 9910
1018 1229
1772 9877
127 8147
9110 6506
1413 1233
1231 4900
9588 2887
6162 2106
322 5894
315 8528
1171 4076
7315 5389
5951 9850
9558 1572
8823 7739
9488 3047
307 6207
3151 4887
5964 9299
2533 8527
7321 3703
322 9246
7129 308
9780 8829
7612 1836
4297 1862
8178 7286
10699 1517
8904 1377
302 8835
6620 4862
5438 2433
6869 6924
5023 5240
1668 4869
1873 1111
1727 4861
10635 592
10431 10384
2137 8010
7768 4898
1355 8834
5929 856
3123 8426
10446 6063
5352 8991
4176 2640
6923 7501
3829 5396
3887 1241
3908 4194
9500 5265
10415 3588
2588 6351
3054 7743
970 9387
2634 5024
10254 2949
4763 6330
8502 2286
671 5710
6549 10635
2804 1194
3877 1142
7704 77
3416 3778
3151 3583
4332 5934
10368 818
159 3509
8035 9348
3154 8514
4289 858
6384 8573
6709 4213
1196 1194
9451 4078
9790 5637
1921 1316
6168 8544
326 7334
4763 6360
1239 5180
3491 206
8409 6296
3655 3045
308 2619
9144 8901
8684 5986
7129 2804
7739 8440
5276 14
8117 8620
306 10625
691 156
6007 8149
4069 8238
6469 10435
7309 6793
6782 8062
1111 1226
8829 6107
7286 1232
8508 1241
7061 2284
893 908
2324 8112
71 856
236 2126
1831 8797
8242 1171
5792 6033
4937 4515
4405 666
8843 8508
1179 10623
9363 6369
6067 348
1261 2685
8410 3481
1165 5460
7490 7157
2279 8802
365 9794
9210 6505
6602 5929
9190 3668
6379 9320
2802 8116
5561 5849
2206 7229
4333 4699
2321 8826
1874 8137
2980 3082
5530 8409
4297 1538
77 5062
7864 8108
8377 1355
7253 3655
3794 6137
3317 8823
963 4166
3204 5398
7294 4078
10726 6578
3310 7803
2457 1225
5960 5507
8454 3417
584 4797
5349 2640
7129 10409
6036 5885
6114 9211
4765 2602
1227 2320
3329 10544
5246 7336
6570 4079
929 9698
9534 1235
6209 7682
8448 6200
9286 2920
6830 1849
2136 155
6152 8796
4720 6148
4929 7339
8245 8096
2663 8515
4294 1209
5894 6135
638 4860
9517 4396
7496 6036
1615 10118
2645 9190
1171 3249
7444 1227
3995 3600
5750 8035
2503 3522
7416 9002
641 5545
326 908
2501 10544
8368 9459
6164 1222
7506 7055
3223 7789
8686 7129
9913 2335
3291 6364
317 5776
5303 10570
1202 6333
584 8690
2360 2176
77 1179
9111 4810
1254 1171
7488 6466
9704 3877
8466 8551
7880 6190
7486 5009
9331 2581
8823 5460
7914 156
3645 5437
5986 5864
5862 8811
308 1200
4111 324
4691 9299
1082 6210
10452 3669
9518 3946
7445 2322
7021 641
5865 1632
4760 1239
10634 9802
10376 6649
8448 6369
7229 5844
2010 4128
1772 280
6154 1157
5281 1019
2267 2467
8426 5281
5398 1234
308 8511
8135 10340
5745 4974
1192 1845
1926 1234
1697 8486
9540 9042
4409 8585
7426 2217
7650 1181
8506 79
1223 4126
182 1334
641 1240
6361 2108
4003 7830
2229 10162
3125 7523
9654 3989
10544 2880
6592 5437
8470 6942
5885 10485
1616 1491
5322 4862
243 1219
5071 1334
3703 8406
3090 4900
2178 8239
324 7804
8051 5736
933 9021
5929 619
6083 9488
5527 1192
8843 6272
6007 9434
3705 4128
5485 6903
1616 3177
478 2923
1561 4914
2280 3387
944 1161
2457 3074
9120 3091
5291 1550
296 7565
1198 5601
5504 315
9991 21
325 8508
8307 4128
1214 2705
5251 4143
5226 1735
8493 908
3332 8843
5929 3630
4826 1757
3072 3677
6289 2013
6489 642
4622 8179
1334 8409
10447 4213
2754 4333
1197 2504
1585 8135
3907 2239
10624 3336
8871 6784
10570 1336
3864 8454
8857 5093
4078 2903
4703 7865
2504 5233
1218 8923
7908 2389
2005 10365
8939 10594
1237 6489
8185 4069
4156 3660
2266 10015
9719 8517
3749 2510
2276 4127
2827 1235
2902 4997
6659 7147
6289 1430
8551 5514
6007 8861
6491 4077
3907 3823
8508 1198
6289 6145
9362 5081
253 7363
1161 365
6491 2804
9532 9018
8778 2265
1078 8269
9547 6365
3308 3385
7701 1206
1206 1233
6726 1199
3705 8082
9918 1181
10163 5226
4900 8881
843 1427
2639 314
8240 8345
7229 347
8147 6057
8834 3193
6361 623
678 10484
9115 7661
5927 8822
3240 9485
3115 1268
257 8427
2260 8368
320 10408
4945 876
2771 4622
7831 4703
9098 2739
10245 6240
1631 2640
1561 1268
9526 10435
3920 8181
5208 3280
6340 2323
2502 10428
8824 8127
5080 2964
7565 8864
8056 4067
7919 8090
6234 2799
6194 9238
10303 3991
1798 8585
3583 2122
7329 2092
7368 1156
8991 7501
1214 7489
638 2575
8591 4732
4634 8517
782 7129
725 6289
1711 5036
357 8261
8139 5756
10428 989
3439 8691
9506 6430
5514 3508
5063 9972
8844 7188
3396 1774
8506 3167
1773 2357
2730 4239
155 5908
1205 5060
4213 8899
6289 1113
1849 5002
7304 7286
5306 9502
6801 6402
6542 7281
9908 7546
5028 4214
1615 9506
3447 4370
5759 8091
2267 8127
4614 8139
5636 8321
8587 4761
6444 2265
852 3745
6549 9229
8826 8238
7543 6228
2803 1406
1739 7329
500 7190
405 314
2920 6169
3987 6649
7623 9433
4324 4128
8527 1181
1010 8855
7190 1192
892 1175
4332 5494
1791 1237
7685 7289
1237 6137
9697 3595
2797 8379
3124 2023
9450 4850
9570 3167
5951 1365
3280 335
4127 3167
2380 3597
1202 5093
8624 2732
6975 1910
8625 7560
9821 895
10553 3282
641 2802
8625 8816
1176 8129
5460 637
4204 3794
6592 7636
1612 5398
8823 3730
7746 4078
7488 7603
1234 7083
1205 1165
9432 4763
7218 3878
6554 300
9317 4861
5180 3916
1176 4069
9653 5390
9870 1145
7803 1143
901 3392
315 8824
10315 3490
2798 169
1171 2279
2053 3907
8864 3435
6739 8861
3261 6821
8746 7456
1434 8857
4572 271
9189 9088
2216 3602
8350 5603
3090 1321
2538 5570
8835 1491
5031 1488
8816 681
4009 1202
10717 964
587 6254
5514 8486
5120 2221
909 9636
9046 7129
1918 7707
4172 3092
8426 8834
5389 325
2804 9508
1235 10435
2840 6228
631 9395
1241 8349
6490 8516
370 2225
3206 10456
8483 2592
4619 4148
7438 4426
4459 5355
1995 4835
6824 3249
9877 2804
9532 3395
97 4861
10334 1866
4621 9837
2265 8242
2696 10397
8759 2799
1198 8454
3092 7627
6503 5562
5377 6491
3414 7421
9955 3716
8406 10660
6793 2320
2297 156
3488 10544
4918 1385
7546 8452
7380 8502
2152 4847
1053 8834
5562 325
6726 5091
2331 5520
6314 334
7229 7569
1176 1194
2413 2652
3749 8796
7289 2640
2724 7206
7129 10362
5276 1632
7354 3031
908 6134
4437 908
8544 2516
2155 8139
1235 4026
7292 8426
7182 1209
4393 6148
7182 10221
2430 4098
1447 1219
9939 7293
7764 7912
7253 1221
3990 1615
5440 2706
3280 6793
4619 7920
3244 6793
2799 7329
6444 8409
466 4878
7971 641
3206 893
2303 5752
1200 4006
8459 8090
10009 2730
1269 9485
2303 5346
6242 6086
1577 7759
318 1260
5043 7496
1222 8528
1798 2442
1205 6548
406 2267
6008 8551
2032 7803
4754 4297
2493 8189
2544 748
1657 2573
5010 1240
4243 6154
1237 1231
5909 2812
280 8889
6620 8048
1428 4736
4299 4702
9151 6152
1234 1843
7015 79
7968 2498
2798 7339
3465 3150
1179 10305
8991 8858
7339 1527
8821 3715
8651 8486
6399 322
8544 6709
3521 6088
1787 931
10162 682
1214 4426
4213 7753
8551 6766
7992 9367
1198 6739
325 9588
2006 3475
1240 318
3432 7557
8056 1238
5358 8508
4389 1844
1215 2503
8990 2241
3792 2457
3209 8636
2276 7261
5041 5849
6232 8823
9828 500
2572 579
9089 79
356 7038
2319 107
3623 3262
982 8690
4298 2718
1228 2213
7352 7491
3151 6152
5027 8818
4739 1175
582 1863
322 4861
1225 10462
10162 441
2248 7489
6751 5765
5067 1790
10409 3805
9397 9737
315 10456
6802 1841
5802 2260
3757 5515
6154 7546
3075 4864
3206 9532
3156 6286
7292 4544
8683 5721
8515 9044
7489 1228
1790 337
9499 10532
1221 5389
6724 4566
9927 9551
3791 6008
2827 1063
623 6361
2708 10513
1142 2730
1223 2322
1395 490
3516 6148
6007 8169
5561 5281
6782 7746
7301 5813
3489 8360
8060 7897
3194 4130
86 2505
3848 8811
2704 6508
1222 1515
7245 6278
2924 2123
5047 308
6570 1191
5538 9665
10378 8426
8636 7488
2241 1785
7338 8321
1165 1176
7557 10643
4903 9474
8169 8148
3310 1226
6240 6853
1382 4861
4297 2647
8864 4479
1194 1798
640 3297
3848 1197
10712 406
1615 4861
1632 2178
7230 585
1319 2276
7855 4839
1160 2047
9807 6758
2647 8412
4258 7920
7685 7347
3752 5775
2572 2225
8242 9809
6826 3234
315 3233
525 7548
7736 8542
5494 1226
6007 9098
8056 3930
5986 9320
10399 77
9070 1226
8838 6346
10009 6673
1225 5545
6644 1494
7746 5939
7623 2611
1082 3576
8844 3509
3655 6598
8014 9190
4324 4735
1172 1786
4860 8353
7566 6389
10384 8709
8199 3908
6923 2799
1221 6491
5561 6702
7641 5718
5562 982
3544 1782
6504 833
1186 3213
8491 302
357 9398
4860 782
2528 8823
3602 10002
1037 9910
8406 9532
10337 9194
8260 8691
8849 7633
10304 5849
247 4355
64 8178
5566 4861
2276 1172
1209 8823
467 454
4125 3595
7375 8081
10275 8239
2462 2730
2155 6040
2112 5105
8409 5394
7215 3600
10043 8268
1202 1071
4294 6491
4183 8881
3336 7129
9176 1176
6372 6316
1378 1522
4776 4214
5049 1841
584 2533
334 963
10539 7594
2010 8505
9877 8116
1869 3142
1975 3206
9138 638
86 1774
7623 6491
9098 1198
1773 7293
10043 9297
4933 931
77 89
5493 1164
8117 7293
5545 6038
6623 9897
8827 9138
8633 7779
6623 195
434 2049
6570 1653
6692 10717
7507 1230
6361 9653
4333 8060
4459 7748
4248 8517
997 4297
1558 8075
10149 6325
8886 6678
7291 7288
348 5831
8816 2509
7230 6354
5073 1309
9669 5093
177 8519
6805 1356
5386 4817
8733 2013
6834 6801
4667 4401
5051 5911
6443 5514
5231 8592
8409 642
7253 412
3438 8858
6092 7129
3418 1171
9448 2120
8321 8494
8878 8137
7286 322
963 4814
5512 2853
6394 6809
7919 4738
8835 8273
10232 5276
315 6181
5951 253
1233 5385
1191 3260
10088 349
637 9098
10428 1205
5526 3655
8056 10221
5818 361
6592 3134
4477 8440
2640 1223
6314 5276
9359 9395
4243 4399
4067 2654
6148 1787
8954 10012
2240 9002
2498 4088
8835 10544
1234 5939
4039 7215
7904 273
1429 9546
3438 5789
10074 9432
2774 5093
5939 6589
8691 7147
406 1209
2767 1241
9458 8454
10447 1173
5425 8893
10162 8813
1171 10633
1199 71
7501 4826
5679 1200
6739 1791
3517 6444
5854 2122
8132 8835
2208 7439
6151 7002
9713 5386
10717 5048
365 930
8858 4528
1452 10435
1234 8830
8763 7022
2155 91
2568 9046
2019 8459
892 8351
858 1915
267 4129
6924 8465
9304 1167
1912 9316
4385 5830
7339 318
156 5051
4826 1172
1192 1348
8097 7486
266 1231
8823 8151
2047 3023
4432 2799
6568 3489
1143 8890
8002 8304
2615 8096
8454 5361
5881 4291
1874 8426
3395 8843
3154 4924
1798 10415
1123 1512
5012 7604
8917 2137
6591 2846
9387 5566
7289 7916
1942 6152
8515 6145
1629 7580
6998 7230
569 8878
858 1225
4857 2064
5599 3123
8143 928
1835 235
4124 1215
4294 6620
661 9194
3154 5217
1596 7253
5259 9588
4033 1232
10725 5487
3544 8307
4458 7445
10646 4098
4602 8056
417 6834
10149 348
6461 526
2329 1982
3121 2276
9433 7218
7658 2592
638 1237
8138 5566
4776 3303
3811 6463
2167 4438
665 9384
3033 1537
8855 6369
2120 2574
9972 1558
4214 1112
8427 6727
10304 3225
6973 6361
3375 2827
9178 9526
8189 2050
3193 2493
2010 10230
8890 1517
492 8823
2346 71
2851 6450
6219 2270
3113 6112
3310 6667
9823 2473
21 5880
2836 6277
3243 2127
315 7286
2472 8826
357 3205
7629 6154
5140 9110
7540 1874
4937 1227
8189 4861
1227 1295
2640 5
4871 1438
7247 7486
8236 4100
8491 6018
2804 1892
2648 7922
7489 9947
304 5709
9954 6925
1257 1487
6134 10397
4370 7833
8759 9579
7919 6988
1240 1241
3242 998
6726 9998
680 2920
9700 3282
7746 7670
1192 5566
1509 5498
3131 2544
905 4578
641 3207
347 9432
4328 7599
9190 4611
3802 347
8757 6569
6655 5939
6038 4952
9560 4850
9955 6681
835 8467
5748 1910
1234 171
1492 315
990 6506
2126 8929
4333 3334
8740 5093
2827 7488
2108 8692
1199 6599
8096 8173
1237 7470
1226 9064
1194 8689
9956 641
3301 1684
296 6487
813 4898
5831 9519
1495 3655
324 7065
1787 914
5282 6761
3749 9554
2213 7382
2935 1179
3357 10635
6444 1907
965 6154
1479 6494
8860 5637
10717 6119
2537 4861
1499 7360
5093 6968
6761 6739
8137 10362
1785 2267
10334 4830
7488 1915
5964 10696
9585 5233
8189 878
10717 5304
8247 7209
7129 3076
8350 10278
5357 6204
1446 4450
8691 1226
9195 6038
1191 9120
308 9240
4301 782
2373 8038
2569 9534
8580 8431
1226 10724
5598 9972
3715 8810
1144 324
1199 5281
3115 10291
8346 9021
5702 6923
410 3041
3882 3280
5458 3329
8528 10623
253 9526
3329 3684
641 8516
1616 2919
9566 637
3208 1091
3015 5306
1191 691
4932 8075
1910 1192
3746 9388
2987 4573
10001 8759
6058 10337
7736 10074
2241 7746
836 6139
641 9655
5431 3718
5019 9673
4952 6232
6154 4810
4906 6988
6758 8894
6782 8690
4333 3891
10469 2010
4339 6040
220 1215
2126 417
8574 8232
3490 6016
3332 8421
5895 8128
5831 8486
1700 5140
1205 10040
6923 2334
7336 860
8796 4952
6014 7565
2244 320
3188 2849
3491 8486
8625 4077
6424 1455
7354 3540
8127 5357
2336 7569
8406 1426
7293 4037
4076 2963
2010 8684
5059 9806
8426 2512
6137 8284
300 2108
6692 1082
8139 8075
5831 8496
4077 8321
7702 6898
5695 3474
1450 6923
8855 2711
1175 5637
8748 9012
8797 7627
1205 8189
10015 5545
19 2329
4649 8609
5866 4763
1093 7557
7658 5563
9815 1517
2735 8075
1568 5687
6757 6949
6971 10237
8351 326
2368 9782
10553 9781
6038 3904
10007 75
8088 8894
4025 4696
4763 1181
3777 4952
357 6165
6525 334
4069 5234
4693 5948
5585 225
8684 5081
322 7718
7365 3282
2756 7831
4330 8252
10245 2155
10588 1209
2812 9192
8675 6145
1269 1196
7445 5091
679 10438
944 760
6541 6266
1786 6007
7286 6571
6015 6793
3657 4776
10533 10418
6044 1234
9085 1544
6289 4776
934 858
226 3090
4129 5515
8410 5826
7291 589
6507 6660
1926 4249
6162 9116
8577 6548
3478 8749
2422 2508
1798 8177
3778 2024
638 1178
1435 9316
1334 3435
5240 3121
9993 4214
326 5328
8917 6683
315 80
10717 8831
1071 1855
204 4078
8449 10264
852 9099
1233 7088
7831 4641
1228 10299
9189 9262
10335 5478
1209 7251
8881 488
8881 9910
5396 4557
4776 6037
1224 9591
2815 1637
6037 3151
9717 10662
9195 574
4250 3158
4737 188
2980 8285
8189 7067
8891 5386
3329 7182
1223 7656
584 1199
9430 3556
9347 9054
9554 8551
4705 5054
3351 3329
4125 7489
415 8849
1222 7919
5945 4183
10294 4078
7717 4064
2804 8849
7286 7658
321 2105
6998 9448
1808 7129
156 9947
7921 10475
5306 8185
10185 4714
6490 6619
4446 1200
7568 8359
4642 8496
7368 3242
4836 2576
8140 6782
9717 2226
6875 4903
4246 10389
342 1680
1202 10335
7421 9175
5057 9778
3925 9235
2474 6148
156 4129
8413 2424
6487 6836
7286 9126
41 618
8115 641
9211 7606
9335 8707
7831 3093
8496 7557
10247 9665
4227 5357
3851 5718
10086 10163
2652 348
3414 7883
3331 1184
1171 10225
504 8843
1226 8797
2457 2050
5284 1209
6427 2828
9475 7507
1221 4246
6714 5461
6372 156
4078 1829
3751 1670
4078 74
1049 1849
295 7152
317 5010
2336 5544
3491 3715
7352 2926
5446 5397
2849 3631
2428 7437
302 8319
2368 10408
6507 1197
9346 3784
6119 4070
6715 10280
7129 7920
4913 9190
9390 1197
5495 3243
4881 10626
8075 8826
8252 6548
5025 2495
3414 1542
1202 1156
1205 7508
6618 6219
10290 447
1109 9621
5437 1206
3576 155
7770 4230
3419 4123
1494 3092
2680 747
4512 7229
4214 1224
3704 1915
5968 6055
4018 4357
6714 3851
4009 10351
789 960
7353 5236
7535 10049
4359 7689
1452 5062
5318 2276
7496 8117
10429 1155
155 6036
1221 3527
1180 4129
6507 6894
5218 5561
5093 5908
5391 494
1224 1453
3092 3351
4230 7811
8592 1624
7020 3297
10149 4231
9286 9910
3089 5091
3333 1108
10132 4282
4691 6037
4716 1148
324 6148
10237 7940
2360 5868
6001 6139
8496 1206
3073 5823
1641 10655
8511 4125
325 1222
8835 7229
124 4688
7504 5881
10016 478
7501 8078
5281 1849
1240 1226
3322 6702
1229 3963
940 2802
5398 2573
8189 3228
7020 8138
5951 6008
10221 4523
9842 6529
10635 3448
8190 5023
8764 491
2152 8932
8892 8857
1448 8189
8392 638
3419 7586
2324 6730
9518 682
1447 8129
8056 2533
168 1430
8825 6137
8107 2082
7129 3631
1179 5904
3151 2572
8861 6107
3387 6016
10469 1901
1202 5292
308 4122
6249 4836
1215 6739
2155 5398
10299 8496
1695 1227
9094 6209
5830 871
4215 4887
7488 995
348 782
1631 6007
5534 9250
322 8238
5520 6314
1718 1240
4940 7543
6739 1235
2698 1223
1345 1518
6015 271
7986 7354
1491 6549
2550 4165
6503 3696
5180 1194
1798 2580
1179 10195
6240 8511
334 7945
6696 5637
2360 1522
1568 9120
1828 1227
8976 253
4756 6379
236 3792
1517 2467
10379 325
3092 5514
7848 1926
4861 9906
7426 7398
9316 9230
7065 2126
7331 1491
2889 1240
8369 1235
8551 6084
10697 9010
2653 9055
4900 7037
5596 2916
5242 1209
6271 1788
4471 4215
2265 8129
2740 8129
4988 7508
3602 9723
6007 293
2640 10293
1222 293
1788 2242
2654 761
8090 3984
6490 1014
3704 10241
7674 1176
638 1910
74 4129
6213 8845
5752 8406
4014 4767
7292 1121
4860 3645
8522 2923
7445 6278
5545 8508
5276 7533
1209 4249
9697 8405
3132 6266
3752 3689
5831 7229
325 3396
341 8551
8138 2087
334 1239
1181 330
4980 6165
1156 4937
5951 8587
5857 8426
1083 6696
6334 6152
9927 5318
2543 3206
3374 1219
5472 9282
3208 9697
7961 7612
6152 3204
10624 1426
6372 7212
8825 4289
1234 8429
9414 8502
9321 7339
9118 3404
3151 6254
10720 852
253 8056
1071 322
7746 3022
3205 9517
150 10426
6154 6148
8860 4898
1223 3778
10438 8361
4215 1790
7656 2259
4076 351
71 1237
318 2668
129 7420
4993 1926
347 10275
1181 8855
3703 3749
2648 6490
7421 8368
1228 733
8116 2013
10318 8471
5012 5077
1248 5514
348 10106
2972 8406
478 6853
8620 1240
5276 7588
9120 7193
8881 3185
6016 6657
10435 6014
2640 5989
8129 10404
2550 2013
7989 79
3297 1445
5062 4333
6620 1773
1229 7389
1202 2206
10036 1700
6525 10429
3844 2998
2380 8325
3186 2730
8829 6589
1264 9310
1240 4038
6824 1198
3329 2042
8621 9125
6154 8406
1473 6489
6240 7562
7914 8527
10571 2739
5116 5829
4370 10332
2215 6308
5201 3280
4701 1237
3414 293
1874 7289
3329 6897
5051 3655
2269 6242
3115 9087
8116 4078
7782 7557
641 7129
5986 9042
9240 10724
4248 2827
10435 1406
5942 4861
6152 7004
3205 315
9650 4446
2724 21
10633 206
8368 8733
9538 7770
2268 4426
2799 6351
2269 359
8684 9599
10383 3544
165 9923
5091 6489
6434 7486
753 3157
10367 3551
9151 1238
5062 3090
7750 8948
876 5831
2691 8991
668 4605
255 5494
5939 5561
1772 7294
5830 8928
9910 4700
1273 8155
6135 6351
1340 302
1172 2301
892 4765
5951 6400
8056 4297
4628 8129
2342 4861
97 5276
6137 5751
3993 1238
3777 6703
941 4622
5473 6228
9526 10333
7487 8786
6617 2881
7744 5811
2904 1849
520 8092
4969 1224
6549 1491
1197 1491
6008 4903
9338 348
253 7340
7546 1823
2264 1224
10380 7920
5939 9823
2906 6618
4330 8592
7738 7920
3208 4022
220 3162
6209 6721
10147 8075
5234 4331
2337 5188
585 7751
3508 318
9287 1436
8508 3138
7920 8093
4361 9698
3282 5948
7496 3328
3696 9397
4324 3371
8486 8189
2108 1828
8544 5694
3432 7367
1905 822
2488 9654
2522 7489
5497 2122
1238 4548
9697 593
8534 8152
3092 8866
3927 7597
2486 1369
8264 8517
8800 2664
6589 3178
1208 3156
1171 10362
2241 3166
777 1181
3208 6372
2425 8821
156 10166
9973 4860
9380 2640
1898 7506
3013 1901
127 1228
2828 7755
6359 7584
7253 347
4903 1434
5776 1231
8431 6923
2331 7129
10699 7989
8051 5880
5257 2150
8189 10221
7129 4931
470 7286
1171 6918
1727 641
3621 10207
1615 2277
10012 7044
8855 4703
832 224
954 7340
10428 8551
6278 6869
8996 7291
7425 8709
3315 10065
4776 1733
6360 10162
5515 1506
2730 8691
782 7017
2728 6656
2155 5831
10368 8189
4903 8157
7303 5563
1101 2430
6507 8711
4621 318
1224 8849
2122 6444
2575 2658
6443 8056
5951 5829
7633 7293
7292 6007
5674 6277
582 3186
4546 3134
6801 2176
406 7682
1426 1199
9321 1563
1175 5691
9704 1335
10084 8406
9024 4437
1238 7251
3156 9042
9100 466
1175 5157
6829 2504
10197 3134
10641 5213
177 8406
9686 10544
6726 1206
2335 2730
9874 3699
7250 6620
1191 5081
1206 3438
100 4781
9649 3720
8124 8427
5768 8242
2332 4951
10188 5958
762 6930
10220 1428
6587 9321
4861 7315
8861 365
4130 1444
7995 6548
1181 10162
10544 977
4293 582
303 1172
6356 2724
4078 5723
1172 9338
3748 1209
6801 3429
7129 3441
8835 6463
641 1241
324 3474
9014 9718
4887 4776
8954 6743
8426 434
8140 7156
7218 3089
9787 7438
3619 1263
6813 4523
2657 317
3121 3329
291 9018
4900 7484
1277 2152
3260 8535
3677 5894
1231 1392
4942 291
3782 4446
4781 1200
324 7292
5281 1928
8368 6421
5276 320
6576 6793
3151 4126
2501 10626
2704 5398
746 1334
4641 864
2575 9650
5514 8452
2057 3331
7289 5051
4442 3134
6037 2726
8528 10189
4491 2150
2648 1799
8857 8797
8506 7557
2640 2640
9175 4900
9017 1172
7023 5636
7079 6485
6490 320
7862 7293
7941 4826
79 9605
342 4437
2265 79
6038 1917
6037 5923
4098 4926
8353 8483
595 2537
5951 7786
1295 10090
8137 5460
1255 2047
3154 5562
6314 9289
1171 8368
9725 7557
3704 2592
8864 2131
6808 1455
10086 9532
9124 1874
6713 1237
1206 3838
3261 324
8426 1430
1238 6930
7157 10149
8796 1065
6366 13
3387 8409
1206 641
1453 2640
2150 1226
3588 8273
10181 6410
7294 63
808 9002
4297 348
7748 10641
1268 3861
9139 8775
1238 3374
2064 6813
1789 928
7011 351
10149 1702
1197 1214
1522 1242
5506 325
322 5493
1428 2920
302 8033
5947 949
7623 8056
10197 6794
2395 2446
8252 9973
6874 8721
3703 9789
4491 9433
1369 1175
3156 4378
5718 3036
9393 8075
8610 8849
6193 6824
5708 8189
8823 3256
8861 1901
9062 10304
3123 7108
6891 7627
1479 6489
6037 2538
6480 8506
612 3204
1217 4234
834 3956
1561 3705
1430 5940
1228 6535
2691 8506
9927 3124
7289 315
1215 9436
1229 5524
7828 5831
9517 8835
8824 7506
5341 3630
3179 9481
1234 1430
2248 8858
4090 5448
1478 334
5831 4485
5020 4493
1450 3801
318 3030
3151 7612
4900 293
4214 8827
7831 8288
9645 3117
3280 4330
7375 4223
2245 1191
1172 3597
7658 10585
7919 2150
6490 1915
5472 1980
8511 8551
4567 8373
7060 3306
8088 2279
7090 6019
1198 6917
1176 5396
7065 10134
3117 8817
2622 6548
7517 8506
10694 9935
2131 8991
600 4645
7336 3952
8409 155
3982 406
1772 2433
6793 6145
315 5748
322 3369
5092 7609
10337 5636
1228 3437
177 7259
4406 10410
2433 2756
8630 4434
5514 4055
6137 4183
9910 6683
8506 314
10250 2640
1544 2629
2582 789
2265 3686
5179 8849
9119 3331
4932 4861
3624 8239
1194 2276
1791 8431
153 404
8823 9574
9675 8868
1233 5437
955 322
600 293
2344 3456
455 8406
7754 8751
3956 1227
9521 6802
6573 9194
6406 3160
2640 3123
702 8866
2654 5200
10623 1561
8610 9866
8823 6359
5495 978
6487 478
7251 4843
7233 3151
7809 1224
7581 7832
6491 307
1226 829
303 10097
8577 1378
8821 1198
2137 3151
2155 4571
1491 1113
1238 4076
8824 2930
4070 334
5515 8412
1076 3781
5276 8189
5709 9910
1172 315
7251 7265
3777 10570
7253 10368
2329 6923
8831 1812
348 2923
4655 1224
6321 432
4761 342
8273 7278
2111 6007
6055 7886
5929 257
10334 8486
4578 3414
2647 4976
6265 6392
9074 255
3398 9002
322 7157
8585 6049
2640 5487
638 4072
2365 4288
7253 2689
6525 4046
2267 7293
3449 6209
8516 1196
5520 5437
8288 9120
1238 9511
2847 1269
7218 5514
334 5514
5398 7229
8117 8174
9416 7486
3765 4910
8590 6796
7989 1228
8835 7750
2920 2154
5566 7293
7148 79
6725 7339
3778 3885
8784 6987
1225 3991
8431 1431
10181 8120
4140 661
3091 9796
8495 7219
10389 3668
8426 9195
8939 2217
1222 678
998 10166
7517 8001
8431 8056
3418 1197
707 307
2637 8835
2774 9395
3848 7557
1972 3703
8277 10197
2971 8595
7292 74
10449 10624
2691 7294
5420 10418
1675 3313
6504 8316
7142 5005
3822 3920
5545 2730
2229 8353
4776 9089
3204 348
7253 5968
5081 10435
3576 9504
7486 9916
1789 8426
64 1205
5498 3362
4367 6876
1849 1786
7338 347
10623 3666
9546 1191
6811 1624
9155 8829
6529 4916
6548 10635
8512 6016
127 2508
6135 7686
5973 963
2755 5718
9621 5329
6739 9094
9226 2279
2837 1443
1240 5233
8858 6680
7292 5986
1209 10358
3355 5849
8823 1202
6656 672
641 1966
7770 324
2430 7289
3123 1926
4642 3010
6154 7748
5928 816
4934 7715
2466 8558
9938 2837
2221 8829
1194 4983
741 6802
4567 7292
1544 7557
8500 8169
6007 8178
4999 5054
308 2517
8750 5538
4075 9518
5081 2498
654 5958
5752 3588
8119 6490
1857 10625
268 9636
2663 9651
1165 3124
1200 2214
10162 6396
5336 1049
6923 789
1382 7489
326 458
4230 8502
434 243
2147 1176
10307 870
1413 6278
2152 6460
6506 112
2868 1229
7367 7760
6224 5637
4125 9513
852 8355
1240 4231
3799 2776
5191 1657
4448 322
3864 1669
3993 5602
5831 2254
6410 8353
315 5414
3486 1305
1223 8929
6489 8620
2178 8991
9642 2674
7289 2640
692 5885
1430 9680
8518 3193
1235 8075
8516 7508
892 6878
10162 7291
4572 6148
5496 2804
3123 6015
7354 5396
7768 2849
6289 823
1239 3850
2647 2153
1142 4124
8486 253
7205 4071
4124 9620
6506 5506
9588 8692
6337 321
748 1229
3263 7748
4284 5636
823 9227
9040 1216
1772 8506
8232 5398
8939 9636
2336 3966
2688 6987
6650 7362
2628 1200
348 3224
3644 10181
253 1149
7374 9696
301 3752
748 3989
3012 8844
9176 7804
445 9286
4152 2443
7660 10303
9974 8825
3138 1525
2647 8174
3090 1241
8691 7657
7044 8995
258 5831
8444 5472
8858 7803
3881 3917
1680 4889
2610 77
2920 3542
10009 6136
1788 1453
1205 1196
6930 1811
205 4640
7633 7828
3851 6234
3851 7538
2131 1063
6508 3388
7666 2804
3282 2835
10683 4865
3004 9910
1194 2038
641 7658
1632 7381
10332 8692
1851 7181
9532 1426
1717 9418
3123 6361
3372 4370
4208 10438
5896 9169
571 7657
6923 8242
4795 9878
2278 5960
9233 10569
9401 6240
10626 7689
6036 3269
7241 1171
5830 6318
3474 6384
7635 2650
319 2888
6154 8488
10162 21
8624 4067
1423 7603
3280 3438
6067 8866
1114 9874
6038 7501
6430 120
2665 4380
8749 8138
8410 6490
8819 3297
3138 10121
5081 8012
1739 1191
6776 6135
8928 6936
8110 6397
8368 9510
7368 7828
4863 3737
2678 3398
9652 10473
5012 9526
9669 9736
9248 9957
6444 9647
1505 7565
4297 6427
638 7791
4567 8409
8225 7496
3705 6521
8409 34
4125 7543
6340 2512
3455 3386
5417 2342
9604 8452
8361 2607
7288 638
2018 10137
8113 8390
4183 8350
256 8138
5093 2292
956 7581
1893 3507
8871 5968
8733 3781
7689 607
577 761
334 127
8138 1229
6145 8035
4404 4703
10200 2541
3778 8811
1093 9787
5240 5012
637 7746
4293 1075
709 7391
3584 1701
5314 5107
7635 9208
3654 6655
8991 3181
3822 5545
3490 9190
3166 347
9397 8516
9518 9286
8515 8132
1206 5544
7488 766
8199 7129
9085 4860
9401 3348
2860 6619
2920 9403
7504 8759
5012 4044
3792 2277
8406 6735
1233 3182
8835 2944
10641 9698
8626 4078
8858 5379
8821 5062
4866 8886
3346 1351
1222 4918
10574 6801
1240 8200
4861 6961
7347 8593
6154 446
77 3374
1531 2486
9195 700
6455 3310
3280 6334
5520 4067
1898 9894
10043 2918
908 10204
1221 1241
4974 3715
8637 7769
5437 6683
6081 1517
325 79
845 3023
4634 815
8587 2122
6810 9850
1430 1354
5385 8128
1181 1234
1787 4519
490 9287
8812 2537
5460 8260
3542 191
1440 7074
9915 5520
1776 1176
300 2467
8684 893
10185 6137
2114 4070
6228 9401
273 10307
748 2813
8834 1790
1197 8299
1722 1205
6940 7293
654 8301
8828 682
1171 6154
41 2987
347 5878
1228 1910
7083 7292
1181 315
3654 1058
6940 2873
10428 5986
2576 5459
1199 8189
5181 2122
1200 2241
1209 3752
9546 3715
2368 322
5885 6134
7294 1181
2457 3705
1176 4455
3844 5929
2569 3213
5091 1427
6209 9913
522 10337
5859 641
2533 8361
1990 1191
6 1224
8129 10197
7442 3773
5276 9660
7894 1438
3261 1199
5804 7960
7439 8517
619 6490
293 6190
5972 6646
2147 9388
6286 8823
5430 5033
588 7129
6152 4864
9591 4633
7489 8169
7498 6620
1234 7368
9532 5544
1616 8759
5341 9686
8823 2299
9124 5460
3643 10389
8088 7746
10408 3489
1181 4471
3193 5572
5956 8008
6256 9040
8621 9804
1365 5929
641 1063
1215 8508
1197 6278
6282 3500
3489 3913
3138 524
8153 3772
3781 527
1224 2442
8824 748
5275 6433
1234 5276
3839 10456
8139 10464
2359 8502
8621 28
2151 7291
8252 6467
7604 2850
2804 1271
2457 10544
8882 9567
8845 1827
3602 8382
9484 2663
9192 6175
7496 6707
5739 1215
1238 1236
6619 6733
7886 9682
2301 8016
1270 8177
2512 10103
5515 8139
7656 8835
3912 5188
858 4720
6885 7506
4922 5276
1719 3714
8020 2457
351 6154
2771 8169
1849 6542
940 9651
1179 1200
7524 1844
9299 9200
8056 7547
1143 3758
10409 8854
5391 320
4077 6354
7304 2640
1199 9190
269 6490
748 8496
71 3244
8864 9609
5300 6327
1615 8892
1926 6490
3372 6284
6829 3873
5240 8409
3310 3023
6644 5881
1191 1202
1662 6783
445 8269
111 8866
6793 5166
6516 1697
10435 4023
1237 8829
8881 6354
113 8285
3075 6314
1269 6862
5868 2802
3423 2319
1799 9697
2166 5866
2120 8844
3260 3909
8690 3015
3507 8682
1880 6851
10148 9933
9040 9636
8734 6988
10037 9057
2226 2286
7643 6491
8259 2775
10717 5257
2291 9828
6896 7750
1179 9611
8261 365
7508 6962
1235 3778
3747 4879
836 315
7226 838
2240 3429
1209 10197
7769 3419
472 178
2859 5929
5562 7280
3848 1192
9591 7557
660 7220
1065 334
1228 1444
10334 8382
2028 254
4574 2870
1197 3544
9046 8826
2003 8749
303 1064
1765 4580
8810 429
5235 6255
5636 1231
79 6154
4732 8709
7129 10221
3151 201
7293 3371
4781 1179
10419 9591
9619 4677
4657 8009
9508 325
9866 10447
6016 8137
1631 3261
4860 10074
7583 2112
6369 4864
8356 6979
9877 7603
9548 5548
2633 8448
10123 6057
6959 5991
8879 5716
9647 3154
9571 8125
3083 7025
3115 8352
5514 7831
8797 7368
7104 2601
5751 3087
6678 7656
8293 9820
1175 2279
10245 8976
5398 8749
9043 1544
5515 6286
9287 7292
7546 9782
1523 2467
9974 7627
1150 2626
4630 5939
5514 7230
9707 5830
9316 6148
121 7284
864 8261
7483 1148
9232 4810
3183 1826
10569 2609
1653 748
1215 3399
2150 4860
1241 4396
2758 1233
3591 326
2341 10321
3475 336
131 6154
6168 1901
10397 2622
10090 7623
4180 9687
7916 2882
4380 9471
9571 8056
4128 7294
1926 318
1775 4760
7533 3124
5460 10061
9433 660
633 8054
9076 5386
7920 300
6372 3489
1632 8834
3916 1179
409 4070
4007 8577
1225 1775
570 79
6548 8368
856 9431
682 8426
4898 7805
2854 1199
10298 7674
5865 2123
1228 2033
5398 6723
1205 3476
7486 8683
7920 3851
2498 1181
6548 1099
9287 2240
6516 1686
5065 2283
5919 5091
1702 8368
5374 2035
139 3150
8831 4076
4382 2156
2353 7689
4543 1242
5062 1231
357 1770
2802 10549
86 7134
345 121
1067 6739
1197 4933
10166 1115
1427 2331
9084 6118
5988 9347
181 5740
2158 4629
10415 6360
3489 3156
10435 7425
4332 239
307 1237
641 3113
3542 324
7129 10240
8823 1428
1181 4572
5462 5382
4670 1893
2538 5548
6007 6081
6384 585
2622 675
9299 8491
1172 2990
1175 10332
10164 8174
247 7243
1018 5434
7491 1495
6646 8835
9937 8812
637 7291
4546 1229
8692 4010
1666 5191
2712 2537
10435 4716
7508 2062
8990 1191
5514 3028
6422 4037
156 7674
2648 9046
8410 9029
479 3715
8823 7919
4037 1427
4952 342
2122 2817
4573 3660
3398 2726
5859 1677
5112 3331
2846 3301
7444 9012
2272 6525
4571 3422
5939 7242
5896 8845
8056 4649
1238 7339
1171 7456
4079 9636
5566 5341
1926 9196
4925 8831
1238 6366
1181 2882
6503 10030
10510 4903
4221 2280
8810 8512
3280 5951
2437 6308
1228 3298
2573 5544
9070 2280
1175 1143
7565 7750
296 1113
3266 8857
4903 9698
4350 8744
2776 325
1234 3155
2812 9782
2827 4880
9910 6950
4577 3822
302 5986
6898 7425
1229 5005
395 8507
4898 4018
9506 3193
1365 709
6619 3309
4520 5362
6168 9869
1554 2872
6254 7293
6623 9697
1221 3002
1791 7610
8593 281
8516 1772
6282 3737
3619 3387
8528 7581
2517 7352
6035 8480
10283 8129
3008 2881
4247 2341
326 1200
8514 9973
1223 6219
3805 8406
8254 348
7707 3730
1172 1334
7033 3821
6802 661
1085 3684
5091 5831
1202 9192
3778 3190
3715 6152
4572 156
353 2319
253 8486
6700 7083
3280 3703
1093 2592
3280 8132
3121 8591
1181 4197
9299 1179
6749 864
10283 7920
3380 9895
6945 5740
6549 1199
5540 3883
3908 843
1205 8448
2513 8129
8496 5107
35 1229
4213 325
9823 10561
9614 9877
457 1618
1857 9434
931 4019
1401 7916
1171 7022
4573 250
3956 2647
9434 1494
7347 41
8477 8166
5892 4348
3655 5408
1229 5037
6569 1727
9676 989
8189 8823
9432 8186
2961 5854
7089 334
8998 9662
6427 9718
1214 7489
7489 6611
2365 985
6137 8849
7421 7557
10570 6351
4658 3738
3050 8480
3852 4371
3496 7632
1261 3798
9506 3489
3206 8093
236 3559
1910 6148
8409 5515
10573 6898
7656 6548
8035 7293
1437 5768
3154 7349
9088 7129
6052 6701
1226 8813
6558 3816
4765 7029
2629 5545
1241 9579
6617 1196
4130 4922
8280 1347
1554 4903
6007 7353
7744 5699
7533 1695
6238 8818
7039 347
21 8405
4332 2398
4123 3136
1271 8494
5776 9526
1849 1238
8352 6359
1181 2919
5563 4640
1202 9338
1388 10635
3630 1226
1365 7476
7031 2881
6168 2149
5831 478
10662 9007
6208 2895
314 1686
6040 7658
8733 10529
2775 3782
3197 5545
8409 8544
4213 1437
1233 9448
7278 7292
365 8185
2761 1739
6359 1786
8522 348
8486 4776
3123 2047
10103 6369
2840 3495
9588 5487
6713 3375
307 7750
5487 5774
9390 4335
5093 3816
3716 6154
5806 5281
4578 5824
8886 2719
8886 156
213 1369
2252 4365
4425 1073
7342 1198
9008 2860
4026 8641
4776 1392
8147 2919
4078 2513
6733 7088
7292 2320
9046 7339
3705 4898
7825 1226
3850 6154
7491 7025
4678 9649
1172 8818
4130 6007
9060 5291
2827 2064
1198 5487
6677 5515
2257 5561
7129 10428
4127 1923
1013 1171
4264 1612
8716 6506
4903 3072
4129 7746
6988 9127
5561 2206
1231 9899
10181 8409
928 3697
9541 7738
5091 6693
3608 186
3402 4900
979 3547
9520 4971
1926 2273
9636 4523
9557 1179
7252 10428
222 5197
4271 8889
6137 1081
1181 8820
357 9298
10135 8405
4679 314
7583 3282
3732 5520
7920 6278
3357 10162
9236 8587
6538 834
1090 4231
8353 4633
9588 7229
1228 1787
1240 3967
4218 3204
706 3507
156 10698
6074 10435
2319 6756
1653 7304
8887 9526
7508 9766
961 3669
2823 1494
8486 10388
6148 7840
8448 10116
7445 4078
5062 5881
10570 4864
4069 2276
10716 1442
3509 2663
9893 1670
5515 10435
8094 4125
6354 6007
6145 6657
5868 4578
318 9012
5526 6549
1215 682
3956 4125
5593 9517
5928 8991
8585 1517
582 7455
1224 3090
5052 10197
414 1238
5514 1364
640 8829
5396 8577
2888 3905
2319 4365
2663 1615
6057 4120
3561 8426
3572 7129
8406 188
5802 5487
9910 7261
10037 4573
6852 1215
3704 8001
8881 9974
1915 8426
5824 6945
9531 3447
4446 6467
1611 374
1236 5831
8486 760
4126 6624
2091 2619
4076 4826
8409 7281
10425 8759
619 6987
1238 4873
8390 3631
9681 641
3728 3346
8994 4956
8092 1228
8544 7557
1800 2846
5019 1235
8088 2569
6923 365
8750 1179
6109 3851
10462 6148
3089 1781
10163 8361
7488 4898
8956 74
1108 1848
6987 5936
8409 2645
7479 641
7339 1199
6444 3716
7603 4933
2906 864
8288 9087
9674 6783
8831 9654
302 7583
3246 9083
7259 10163
6853 4098
7168 1209
3186 7083
6137 8843
908 10148
1892 1237
8502 8573
2412 2899
4090 6805
1172 1314
9299 6830
365 3124
6135 10717
1197 2292
6168 8486
3916 9532
8174 5831
10435 3310
9298 2147
8309 3375
1891 4378
1235 7445
307 9112
7677 8709
9290 8846
5871 3019
5904 6923
8406 9565
5742 5951
3387 326
3703 6315
7129 10303
10435 8508
8843 2640
9526 9716
8955 9286
4250 1787
4900 9233
1773 1775
3242 8117
5466 6468
10319 2137
1625 6137
6057 7968
6295 3716
2488 5673
2151 3282
8288 9238
3297 755
852 2509
4289 6392
7779 8392
10544 4700
7707 845
5695 10712
4145 1910
8512 2340
1536 5091
10614 8242
10408 1491
3193 2317
3747 1773
5472 4333
7555 10084
463 322
4022 322
10064 7992
1360 1198
6145 7293
4974 308
5544 1198
1915 8350
4214 1239
7974 4018
8273 1786
5563 6489
1517 8610
188 9689
6615 8488
293 7882
21 1224
3631 9891
9636 5253
1171 292
960 8116
4123 4622
7626 8835
10553 6242
6782 4952
4640 4656
10435 8886
3329 6069
5868 9967
2033 4130
1176 4183
7525 6278
4042 5046
1739 1257
5459 5993
4975 2314
308 7480
3719 2165
6219 3263
1166 6057
3489 1225
7897 2259
5929 9172
7685 7656
4214 2140
7246 7154
7294 1202
7849 899
79 1240
5637 74
8542 2846
6712 8843
10491 7603
8829 8991
1855 7218
4363 8189
6988 8517
5752 1408
9065 10197
7612 9317
7750 6410
9286 10699
1215 7746
4861 4567
9240 8426
1223 2516
1194 6216
858 3956
5305 6785
9588 5929
10712 748
3911 2649
8481 2493
7342 2979
5338 2297
3038 5437
6923 6705
4842 9063
9519 10298
2307 4567
2155 10409
8878 7384
175 984
318 618
3816 4127
311 632
1209 931
9656 1517
2645 7842
6473 5525
1145 75
8978 1238
10635 5396
314 10625
10724 2629
1066 7658
702 9209
252 7471
8877 1737
71 6714
4905 2433
766 6490
334 1181
1205 6549
6589 8834
6286 4231
4846 9120
2889 4734
3908 6702
4070 3260
7218 3703
1849 1205
7065 8797
7138 2342
2050 6696
8914 1293
6278 4861
908 3138
1666 3542
3684 8127
7026 3667
7277 3507
6987 4613
9588 4938
10389 4147
10241 1219
10164 6394
642 9082
8835 678
5768 3548
1763 4333
7581 6837
7533 1226
2571 8409
7744 6165
9254 5472
2592 1849
9003 2206
4370 3204
6366 4126
789 7014
352 2156
8797 183
9020 9845
206 6278
10202 7045
8610 9623
1171 2571
1181 7557
6209 6658
5305 7557
8173 4408
4498 600
2647 8593
7507 2033
6793 6356
1427 6558
6782 108
3781 2933
7920 8473
1311 1883
8748 7236
347 3209
2537 10544
4152 7657
1198 9357
1980 2307
1157 901
752 6945
5731 4492
1615 1269
9651 5250
781 641
1192 8621
6440 2827
3655 7522
6040 3314
1224 1142
6535 3991
5200 680
4151 3156
1227 9070
5880 8834
3995 678
1517 9014
1429 7214
8165 9910
678 1176
4681 9636
7744 7087
6784 6286
2465 3987
8325 8085
3631 7831
2531 6842
5849 4608
6624 557
8975 1915
1096 1065
1858 9237
3151 4128
2837 8167
8886 6656
10304 10426
7014 3576
6923 5566
10613 8196
1544 6154
6572 8921
3703 4250
7489 6457
5187 1680
1224 7291
7286 3371
2774 6745
2380 8091
9829 8361
7129 2881
6793 4077
1237 8718
766 7643
4037 435
9189 1441
7919 599
7290 7717
2033 1214
10148 9475
3907 6137
908 970
9400 8590
1612 2172
9418 6982
2775 7701
334 2433
9120 9480
2766 7218
4675 10413
4861 5911
7345 5211
9127 5385
2120 5036
8519 6778
2018 5016
8827 3716
8684 9534
7016 5281
1923 8901
594 1172
267 5637
9393 3907
7486 1426
6360 3374
9920 10318
8759 5514
8821 1206
10095 1089
3240 8886
4069 5951
3311 4067
10318 7421
7259 10428
2577 2592
10197 2652
5544 7129
6490 2802
3250 8361
9633 10712
10132 1228
2430 7251
6824 7623
1426 7032
1241 8861
8617 6537
1237 7677
4629 6016
7353 7689
8162 4078
71 5302
1176 3234
4069 8782
7588 725
3387 1851
3597 6956
9868 4043
1179 3206
314 1429
5880 6414
1229 314
7445 6507
1192 10416
1544 4618
1171 7832
1240 8635
2292 2365
5812 1071
8407 7486
6552 3124
3908 1228
2775 3944
8843 6939
4675 1431
5514 6225
4236 10698
766 7916
1810 8825
982 7565
10456 55
6916 8825
4484 2014
8409 1191
938 9025
5939 7557
1452 2322
4736 6242
6239 5091
3272 5700
2691 981
584 8454
5193 351
1175 10613
9462 10085
3860 5396
1431 8129
3331 2700
5696 2156
1517 359
8508 4183
1638 3453
8826 7294
6228 7623
7018 10428
326 7193
10334 5269
6301 8713
4076 8991
1720 8944
3904 8161
7511 8409
1081 10336
3418 417
1202 6714
3778 6651
1964 5262
10449 1014
5830 3906
10449 3778
8691 5515
2385 2316
9824 8515
8 4938
1845 8752
1234 4903
4358 9910
6940 6723
326 10571
2719 3434
9532 3783
7916 124
6961 7488
1452 7880
10162 2813
5460 9194
325 8141
2834 9717
8409 8528
2320 4085
10318 6253
1179 9881
3906 1142
6839 4127
8690 3399
3906 1228
9091 1215
7129 3333
10611 2824
5221 2647
7656 789
9120 10428
713 10435
8189 745
9321 8506
6007 5850
4271 3885
3279 3301
2240 8796
7686 1205
6154 8147
1206 9002
8313 7289
6433 253
10220 3508
4860 4864
3822 3343
9021 7491
10361 2652
6343 9012
7832 1175
8505 6366
1799 809
5012 4466
3777 2804
5524 8294
9401 9908
1921 7577
1395 8426
3654 3138
1223 3117
4078 5562
4128 2121
10726 383
308 10162
1200 1517
1643 347
2776 10232
2126 1223
507 9682
10368 155
4215 2360
10162 77
2865 3166
8177 10162
9526 9401
6490 8239
3281 2279
8823 3385
7723 725
7315 1428
1874 2932
1877 8189
3630 5514
5636 3050
1230 1215
977 7765
3474 1544
5767 1921
4861 8859
1227 1561
4230 10442
4125 2905
6649 1928
4279 3536
5494 3851
1417 3429
7292 4939
9722 8273
5010 4037
1202 1240
1179 8114
4070 5062
9435 844
7293 1915
4215 1455
6361 1904
8517 8804
8886 7090
4037 1917
9151 5348
7501 7546
10280 3655
7916 3387
3280 342
8426 5719
8829 9254
2257 10070
8609 4231
4214 5437
8189 8368
1206 5305
1228 1225
1269 2307
8564 716
582 3507
10384 1453
7496 3090
5937 10207
7506 347
4918 6940
3266 1221
2457 5462
6007 8458
5398 892
318 10435
2813 8891
3337 618
8285 10415
6366 5267
748 7407
7292 8456
7750 7033
3120 4629
7569 9059
3154 7421
1342 3205
7247 724
2909 8056
115 1364
4939 4123
5885 4860
9923 6617
4332 4329
8631 4645
2395 9242
6352 6589
1619 1095
5251 4673
4231 9189
3619 7506
4445 223
1786 7336
253 1888
5939 3398
8030 5520
10220 7832
337 1085
893 8830
320 10036
6976 10631
342 2383
6615 4489
3332 9397
6823 8551
8620 3499
4926 8684
8824 8282
638 3667
3782 8779
6589 1235
3124 2628
9299 1237
8449 1238
2813 10414
100 9643
273 5485
7260 188
706 79
6259 4781
2319 253
661 2403
3851 1537
1221 3901
1832 7129
8409 8440
9640 837
337 3908
5446 4268
7486 1278
253 5093
3151 3205
9014 2775
9716 5262
8368 9579
1165 7604
5986 6923
6491 1723
5912 5417
3800 6989
8570 3072
5010 1113
2572 1231
7336 1234
8834 8835
1269 1798
3360 7289
7286 9526
308 5276
2717 4126
4850 908
8688 2368
684 5514
8127 5494
9432 3090
1241 8587
2383 1215
638 2276
2127 1858
314 5590
7743 464
3076 6055
1572 1849
2537 5881
10276 5494
10147 121
4938 3418
8137 326
3583 1181
9551 390
6782 7241
4765 1820
3205 5859
1491 1309
5951 414
4694 9873
1349 4898
2040 5399
1680 1227
307 2755
4446 4037
5406 6549
6183 5093
4123 4737
7286 773
1172 6137
8684 7153
638 1179
9547 4130
2432 8140
10428 3398
10409 7508
823 7291
9091 7686
6558 6007
5566 9088
6177 8057
4129 8923
6150 9127
6059 2457
4340 4926
4705 5478
1733 8522
8451 5234
5032 2906
1227 8178
1084 347
4078 7836
449 1176
9207 10315
10009 5545
8609 5847
3121 10625
2342 6040
9294 3409
7294 5487
6007 9346
3139 1228
2653 1172
3838 2150
1554 8321
2140 1221
7488 156
3631 642
1172 5566
1144 1544
330 348
3491 2279
6677 2261
6940 3877
5986 6137
5867 3233
1175 3329
1504 1926
3230 6007
6836 5544
6533 3360
1334 2383
7031 3023
3544 6119
6058 3571
7750 10485
4903 6151
8886 1226
10513 8864
6372 7357
3622 1012
6154 1186
308 2840
7421 3992
7533 1171
9652 8684
5501 1230
8472 9115
4350 1531
7988 6274
4864 7685
1206 748
8620 1718
3280 8823
5396 1491
5941 1191
1192 1662
2730 2053
5303 6570
8843 1926
1176 79
8352 7292
5073 4997
6148 9999
587 9654
2126 6619
2640 2640
1221 9072
682 10221
1892 4332
702 2320
8834 3970
8431 1197
1197 9284
4937 5276
2517 1822
4333 9021
4271 9910
709 8075
7768 2305
1901 2889
8831 4067
3296 6900
1051 1401
4077 8537
2592 2293
8517 4293
10426 6316
410 1517
6739 982
2319 3848
21 7496
4887 1544
4873 8056
2576 1491
3715 1451
6063 8511
4578 4800
3244 6276
5514 596
10162 6491
7489 2640
4918 6365
6923 4674
10553 837
4537 7286
7186 7286
1567 6007
318 1222
8855 1429
6151 2775
5335 6264
5386 10221
3167 3704
7426 1361
1222 9521
6793 2608
3438 1237
253 7421
322 1026
4125 6542
1426 308
3229 8886
6008 2622
1572 8889
5895 4077
7756 4200
4925 6173
4798 10520
5445 3620
9299 488
8621 6506
1197 10435
1084 8409
9521 8861
9064 1561
3255 1192
8145 3301
3280 9189
7293 7504
2989 4900
6264 318
649 4756
317 5544
5929 7294
322 7106
8776 5951
4567 9287
4806 1091
4776 6372
1192 6057
315 8203
3047 9084
1849 4178
2640 7389
3090 1094
10046 6988
681 6007
7947 9909
8051 8691
3010 1176
638 970
6072 2538
10632 6736
9540 6793
8290 843
1188 10228
5280 314
1921 5430
9042 8116
748 5071
1235 3204
7294 4714
10291 929
1175 1102
7292 5236
1231 4952
10447 5304
8426 5459
183 3151
3316 8646
9120 5460
7365 9913
8368 702
5831 5276
8353 10554
2154 6268
7989 10221
8237 1197
7718 9288
8283 7763
5459 8797
1198 2320
6589 1202
1507 1622
2538 4688
1206 5404
2163 1757
937 161
6589 7746
1236 2902
2802 8350
7658 8812
490 3115
4327 8056
7538 7351
238 7542
5486 7054
1614 8174
2502 57
10332 6410
2575 7201
3124 4109
8177 5312
5566 5115
300 1206
7245 3877
5964 6619
5894 2802
255 5218
1179 1561
9713 7928
3703 563
3605 5986
3398 10716
10407 8551
7286 4905
4446 5774
8855 4047
6458 1175
9881 10199
2512 261
4338 9124
10725 3115
4067 2307
2538 5942
3894 5561
3282 1549
2250 6277
950 8075
1222 9488
308 4918
6940 1748
3791 129
2837 661
5951 4446
3863 6215
5368 8843
2219 9084
6558 7218
3572 5520
4332 7483
1214 9210
4731 7636
6414 6822
2726 2647
7247 6145
6504 642
5748 4543
8056 1334
7417 9945
250 5459
10415 2223
4297 7685
7623 2538
7298 2592
6289 253
1535 2053
4293 10131
3280 3908
8259 6246
6286 426
7989 2899
5561 2209
1882 3703
10553 1215
9451 1219
908 3654
7338 8802
9398 4128
8448 4707
8368 1228
4571 3090
10220 3310
1776 10649
9448 3184
4067 9913
1205 1426
5895 9993
9929 9868
5831 1181
2495 8278
2322 7750
8834 6739
9210 10409
6016 8138
1860 2827
9897 9040
5041 8518
641 2757
3262 4860
7518 10397
5830 192
4937 7229
7216 325
3538 10641
3311 9696
5341 9042
5538 10428
4903 3059
7286 7129
8514 1202
4790 9551
1430 5951
10570 1226
4903 7292
8140 5700
6016 6822
3489 3374
2640 2320
4762 10624
6574 2871
3507 10229
1179 1227
3387 1112
136 7767
641 1812
5939 10366
8139 526
371 2608
3528 5895
4385 365
8823 7716
9509 1069
10435 1164
6891 8551
4931 1236
8201 1222
6277 10629
7849 4078
7129 9640
8392 3572
9883 4900
2545 97
3193 10162
6361 1573
8447 8835
9398 8177
7247 8075
3298 1350
817 7489
4898 7971
2289 6490
6463 7452
6057 873
6743 2775
6379 8075
9851 3150
5831 1772
4775 10428
4765 1217
4816 6133
1654 325
1194 9231
8239 682
9783 6000
8540 4619
2262 8746
6538 9020
1237 6427
7075 7686
9532 6768
5636 7631
9972 8683
4753 7246
6298 10170
8561 1075
8490 1672
2648 9504
5561 3241
8813 300
1175 8849
10314 5386
2302 6458
6789 476
7228 478
1921 7910
342 3534
1176 9713
3509 7294
1642 4126
3486 10428
232 4070
8448 8406
6923 7731
8919 8075
6296 8279
1555 7707
1209 3151
1219 1226
1223 5188
1449 6502
7707 4126
2163 3507
5573 232
3920 1227
5276 3995
293 5929
5257 7297
1881 7804
9286 8835
8880 1427
2846 1787
7603 5389
472 4442
8409 2218
2279 1229
6940 6450
315 303
7388 2640
7501 329
8849 8239
8189 10428
4861 2981
1172 6793
6683 6227
2804 1790
10063 1786
8440 9318
977 7315
6350 71
6491 5339
3786 1205
6898 9631
10197 5929
4230 6589
3579 3000
748 8931
5356 1882
8892 4731
6366 2267
3280 8406
1412 7689
1787 336
1365 4704
979 7129
8177 5276
4297 4667
2699 2627
6501 9588
852 3908
3608 5487
10435 5824
1109 6619
9926 6822
3439 2433
1772 3509
8392 1142
2305 7736
5894 6427
2338 2640
9042 9669
10334 10064
3491 9570
462 1495
7496 318
2281 4410
5437 3242
7654 9519
4227 4826
8278 1226
9299 10219
2516 2919
9134 296
1915 1159
641 8486
8359 6357
290 4459
582 4069
7289 10029
3781 923
3716 7844
4249 4044
6135 9518
2798 1202
3490 9317
8611 550
8595 9400
130 3332
3164 6148
3539 8552
3492 3620
2529 2103
10613 3154
1991 5830
3851 7770
1426 8183
7920 8138
7055 8857
10060 10717
845 5599
9591 3183
1181 858
1091 664
1179 8409
2899 7804
318 1849
8991 3387
7030 9897
998 6973
8823 5907
2449 4125
2224 6456
8232 3463
3150 342
7533 13
2866 7323
4125 7595
1191 4332
4866 8361
8861 2437
901 1205
10428 3077
8075 4546
6366 1448
1172 8522
9661 136
8502 8834
308 5986
7289 6361
5412 183
2846 4123
8406 10098
7018 9727
1423 7396
7246 1858
3017 1226
6360 6372
4297 8855
8089 1790
1838 8312
9801 2354
3954 9240
5515 1231
8564 7746
2445 9621
7584 9417
7565 8273
9211 6456
4404 1240
8129 4851
1234 9503
6793 3544
2648 1733
2271 7358
9526 5458
7580 7546
6379 9192
405 7489
1229 6657
7903 1235
10276 2276
8771 5545
709 5637
2279 4952
7920 6168
9187 9345
10415 2457
5469 8287
7441 5117
410 6286
4250 7656
9222 7033
2126 1909
5395 1615
8846 3716
7530 9546
7291 4861
5859 5968
9637 8514
7496 9844
8368 3280
9321 5581
3060 10064
3276 9832
8718 9411
1198 8879
1226 5143
6416 8409
4127 7586
2332 308
1921 4861
5306 2542
1223 7356
1240 3433
1901 10679
6656 6368
9021 1117
8137 2260
6835 10399
9458 8605
10363 10045
9434 8826
332 5341
5052 4861
2630 5545
9897 6669
4599 8829
2033 8887
3631 6962
8684 1631
4130 5929
1099 7557
3877 2886
6830 3679
2569 5514
1038 8189
9102 7247
7353 4685
5305 595
6227 5515
2920 587
1657 2131
1202 4075
1231 7546
10299 2996
4018 3394
3400 7636
1142 1215
9120 308
8353 4089
8527 2150
7488 1209
9028 1235
315 8684
9579 5462
3930 10671
638 5218
2276 9897
5544 8573
3752 4898
10539 7906
6036 2945
1926 646
4209 318
5446 5700
7015 864
2642 1179
8185 5544
9322 2169
1209 9973
4268 79
7552 10427
7169 3117
6007 7599
2663 6152
10441 156
7658 4988
7595 1608
3705 4841
315 1822
5565 428
8776 6168
4810 356
6106 9910
6940 10681
6331 9295
1205 3072
9120 8193
5334 3280
8355 325
10151 2092
318 335
6007 2240
2207 6821
3583 8027
7015 6033
2652 1172
5059 893
2846 7916
6369 3668
8225 2342
9320 1315
3597 2013
2280 1199
7253 2830
1236 6366
7291 997
1532 10717
2522 1200
5156 2493
6491 3260
361 1441
8232 8810
1202 2206
4128 708
9673 4115
6696 1221
9636 5412
6696 1533
3303 6736
2917 8243
7501 5545
2335 3419
8970 7562
10683 7230
10248 7129
4925 1719
8823 8719
10553 1219
5001 6145
7292 8796
2430 307
1813 641
9735 7211
2846 3057
3736 7292
2053 2292
5986 5914
661 7353
516 9665
3166 2851
8129 596
4128 1196
4230 3087
8486 1511
6222 8744
7623 9649
3528 8691
8770 1724
6943 1926
2919 1382
6793 7770
8861 4861
8844 3518
6254 5736
8939 2534
470 7354
10435 8448
6426 3880
4403 1219
9014 7307
10570 8528
9913 8813
10053 4921
3193 1214
1235 5148
4676 5517
1504 2923
1171 4861
8138 5259
1253 365
1838 8831
6620 6193
10008 1666
8545 7210
9928 1427
2137 7009
10197 1028
2774 6702
10485 3908
10253 1221
9192 9357
9322 1219
3631 6154
1430 434
3765 6369
156 1239
1715 3346
5929 2724
4655 7378
1773 5178
1176 1237
4615 8577
877 2010
7129 1200
3038 1200
5010 893
5972 1020
859 3297
1427 6549
3630 3851
6109 1176
711 2029
8140 596
6488 1422
8029 9462
607 6621
7743 10352
7748 1235
8431 7277
7298 5912
9849 8551
655 8855
1517 8683
8819 1364
7294 10643
6007 1269
3414 10435
8177 4460
4703 4274
2126 7713
7970 641
1194 2956
7373 1231
8264 8933
8056 1227
2297 6570
3508 5014
4298 6259
8843 8137
10009 9346
9526 417
10570 4003
6589 3508
6715 7916
8825 10357
8056 9362
4069 3956
3778 1427
7230 3332
8390 7746
7306 9883
2320 9223
2504 8564
7584 1278
6784 3193
1861 2622
6686 6823
3509 4965
8866 5272
6154 6793
5081 8544
89 7496
1230 6168
1788 1494
8915 7055
2210 1222
7294 10624
8915 3909
10450 8857
3193 1309
7329 3387
5162 8506
6286 3683
3631 8002
1384 9530
5561 6145
3507 2355
51 2804
7187 8120
8258 25
9532 1004
6532 9179
1181 2265
3263 8981
1194 8859
4710 3228
6458 1205
2126 8427
1849 7251
2640 4128
1431 8518
4776 6180
1172 6137
6057 7418
9120 2273
7725 1164
7603 6942
1926 2538
134 7211
1224 9997
4344 8527
2118 7899
4402 433
9282 7583
3728 1236
5805 929
7533 3151
3156 9718
970 5507
3156 4457
3432 928
5494 9670
1803 3151
3423 10397
1171 1175
3387 9591
8350 5500
1219 6220
2433 582
6314 8953
8886 5929
641 2909
4857 8849
9640 94
5566 9991
2276 10485
1227 5330
1198 681
2319 1194
308 2903
10699 7294
6655 10574
7964 9192
9698 1334
4776 3781
5093 5358
2691 641
4078 2846
9636 2319
6106 8913
600 1191
1233 918
8799 1662
10235 3880
9224 2840
7581 3991
8831 1814
10320 5926
1179 8137
4943 1228
6490 2433
9120 5725
1172 8830
6822 3228
7920 3501
3244 3414
2537 9655
6617 1849
556 10086
1142 7289
5951 9239
1776 6923
1081 10084
5690 4075
7748 9058
9517 4666
6154 1179
8534 4275
7126 4483
257 3207
10435 1226
7065 2869
303 8075
3906 7732
10697 3602
4567 6361
3166 8138
1537 460
8824 2774
9338 2704
6657 8877
8129 1698
9974 478
215 1517
1206 621
4329 5270
6014 1234
10362 4437
3373 2314
760 1790
10712 5583
1949 1932
414 5590
8826 9299
7292 6209
9018 10438
3439 365
8610 322
6656 9869
9120 10435
351 4127
8720 3149
2279 2115
10389 8137
1198 6521
1198 5865
5093 5694
293 4546
6240 8709
2700 3994
9239 330
9569 6372
8527 9738
2331 9363
8903 5492
10395 9120
4046 3417
1082 7369
8864 7744
2279 4076
2477 8361
6208 10287
3778 5810
4128 6277
3533 2846
5884 3280
1480 4978
7825 7538
7950 2218
7293 7743
9906 79
10420 4918
7006 2065
3509 6263
633 7532
5073 3583
4852 3602
1269 1662
1215 1227
4840 6522
7743 3778
4070 1186
317 1074
3138 7278
9913 6334
7291 7367
7394 2427
5233 10545
8096 357
6360 8134
8886 2804
8174 6056
2031 8197
1079 186
6154 5929
5180 2597
10631 6318
10591 166
3501 8089
4861 4563
3699 811
4657 2374
6314 5033
3600 3206
6172 6278
100 318
6001 6549
1067 7083
6007 626
3536 1175
3374 6055
773 1176
3839 6973
1517 8426
4332 2210
5396 852
3026 8432
10362 7421
8382 1176
1773 996
1219 8293
6989 9120
858 9697
4765 4063
1172 79
9283 1200
8426 1491
6726 8426
1905 10011
6785 390
8797 8185
8684 10428
7919 2799
7331 1935
6289 8091
9700 1214
3848 2013
2397 10712
8359 1881
2119 5169
1227 5566
3468 1525
7707 121
1517 10213
7757 1192
8303 1215
2477 967
2822 7832
2344 899
1480 8981
3124 8409
7352 9120
1228 7635
6152 1241
8132 9858
6489 326
9221 3508
3015 2156
9002 6923
4125 9371
3756 8075
3007 156
2438 5955
8551 2349
1790 1405
2605 5562
5319 2157
8426 6154
1773 7294
3597 3332
1240 8225
1197 9910
2337 10402
5218 6923
10435 144
7249 3124
3782 8056
8056 2213
3669 6489
7289 4297
9636 1269
3205 9014
5370 9875
3193 10362
8320 7294
6384 637
5588 4616
2150 1219
2630 3374
7218 5545
4633 3878
3167 9194
6869 8864
5437 9520
1849 2329
7294 3391
8955 8539
9401 1206
5242 9014
9786 9967
5545 4124
10628 6154
3620 4861
10103 3441
6033 357
5881 5960
8508 6608
1772 1200
4400 3544
1200 7129
2320 5439
7129 10635
8797 4732
3419 864
324 4230
4860 3119
2740 4711
3908 4078
9984 3583
8178 9782
8273 9002
8528 1572
995 8232
2550 2835
8544 10307
3193 5396
9008 1428
3351 3348
156 3770
7678 1544
1323 1881
5545 7506
8412 8813
734 1427
993 2418
1561 361
5515 1580
8389 2757
8690 4688
5951 7259
9020 7285
5034 3331
7288 1179
1192 9180
5429 10472
3987 6426
8194 6955
6154 8004
1225 319
215 6922
2180 7234
6008 1205
8574 1923
1389 10220
6224 300
334 5460
2316 3282
2665 7250
4374 7089
1183 1480
3841 9518
4458 8786
6700 8091
8426 1205
7229 8431
1069 3269
568 5353
5881 9763
6507 4820
9628 7657
8587 7129
1204 10435
7026 1223
4781 3703
5052 5499
9474 334
10321 9040
8502 1237
6363 1621
3282 1072
8941 400
326 9087
4124 2457
2901 2253
5831 3984
5276 326
3655 8428
8749 3629
3400 2276
858 3329
2276 10012
7230 1208
3794 2870
8427 2900
1426 4677
9908 6190
315 8090
1095 9189
1213 5034
914 2640
8829 3490
5398 8406
730 9963
570 8242
241 3297
3153 4370
9418 9848
2288 2551
10555 7129
318 2640
9991 3206
8486 8225
10312 10502
2276 3423
9064 2500
9299 6962
3963 3439
8035 2538
120 10242
3208 6544
5964 3725
4064 5250
10166 9222
7294 10473
5459 8064
1237 1166
4860 2003
7065 10544
183 3424
1145 9871
10555 2053
3023 6264
8816 8426
6167 6050
3329 3121
2575 2645
9673 8200
8875 417
5012 10245
4404 7588
144 6987
9910 348
1171 2457
9820 10159
9686 5724
6170 2127
7025 6264
7546 8542
7750 2586
8903 6360
155 8274
1224 5479
1269 7292
71 1458
7291 3486
1949 8855
1905 9404
3075 5776
4861 6154
1491 7129
1000 9696
7823 3193
9485 7075
2504 326
7014 875
10717 2640
4213 5545
2320 908
5753 6975
1716 711
3715 3263
5416 5515
4974 8849
159 10131
1889 6759
1926 8879
2537 9398
3878 5916
4937 6356
4648 2342
8508 2512
9213 1425
8232 8542
3509 6351
8759 4763
9058 1238
4782 8913
5396 8709
3310 302
8855 8056
1200 6898
748 5894
5951 7230
4125 1430
4763 8426
5545 6918
1241 9997
1198 4763
10170 4127
8204 5997
1175 3755
10609 5218
7247 4937
1192 3092
6444 682
7920 637
8540 8889
7807 7488
186 1196
6793 5986
3602 10549
1239 4905
6542 2679
1972 8454
115 4572
8448 5544
4294 3474
6143 1632
2667 8855
6491 1224
9298 4621
3414 1670
8868 3385
4905 8923
1200 681
6007 5752
1304 7252
1718 5437
7491 993
5372 1238
6359 574
836 10570
2547 2889
2541 2663
10426 2903
4446 8928
8941 322
9579 2017
8619 587
3447 17
4861 8816
2276 931
1427 10011
6009 9659
2496 7421
1199 8486
1211 7253
9064 8134
10712 1624
5580 156
8056 5226
8823 2215
2035 41
3963 5391
8506 1206
183 1238
10037 3206
1905 8585
3714 8986
8431 458
2822 7685
5596 7090
4861 3489
2152 2315
6618 10384
5563 6382
8974 5281
2551 4933
7286 1426
625 5520
2137 9416
4633 173
9375 2802
6190 8551
2319 7920
7070 10357
869 253
6851 7623
3666 3841
472 7832
838 9649
3205 171
3151 4438
2240 8518
4281 10278
1209 325
8171 8855
7557 1852
3282 9636
6137 10224
8426 3591
2337 1791
2258 7768
4282 7996
1537 120
1205 8858
6029 6602
2311 3692
6716 3121
7491 3156
3544 8496
9120 2018
8035 1240
2954 1209
8508 5472
213 3578
2898 437
3386 320
6617 6314
6168 5281
3432 7806
780 1091
4566 8835
10335 1463
303 5398
9707 2498
4937 1238
8797 3848
3993 6970
307 2703
8812 1235
131 2213
2035 2298
5012 5514
6016 365
8810 5497
1544 6812
322 7074
6891 3262
1172 1200
10720 641
4924 5515
185 8528
9941 1544
10554 335
2900 5849
5881 3280
7230 8825
7497 1197
128 10362
258 1878
2920 8901
6569 3987
4214 8129
5114 5895
10435 1181
9622 5874
3458 3530
5830 6208
3049 10640
303 3956
8285 1293
94 10712
1837 6169
7244 7685
10037 1423
1176 2663
7329 5146
5884 1222
1238 8855
8178 9828
8237 3782
6444 1517
8409 155
6782 8137
8517 320
1910 10696
4026 1781
641 4123
6016 6339
9873 23
1101 3019
318 6137
2622 3720
10205 1602
7339 4297
5437 6137
4761 4333
314 3992
448 6542
10221 256
3265 8129
1430 3715
3242 1914
7485 280
2795 9073
77 1238
2457 10496
10281 8834
9368 7533
5980 1418
3310 6106
308 8496
9486 8823
2064 2325
8733 2851
6017 194
7743 6793
10608 10084
8825 3301
3452 8709
318 8406
3778 660
1940 3148
9120 7336
10421 5414
7643 1241
1171 6314
7286 10097
1698 8134
3046 8174
3737 6490
8189 1143
1502 6782
1000 4125
7100 79
5138 4211
4826 3715
2064 1553
3346 50
8522 6366
1172 7183
9192 6152
8508 1194
5306 342
9605 1181
3765 10371
3533 10670
1260 8519
6366 1171
1238 4460
3466 1353
8548 5218
9195 2663
1143 6152
293 151
8440 8822
10623 7289
8061 311
5243 1231
9949 1857
9134 5494
741 9781
3013 9526
2430 1239
7337 5520
1636 4937
8506 9688
5242 1447
1615 1181
1615 2692
3070 9532
7089 334
9192 3994
7292 5254
88 10287
6379 1271
2676 1198
3019 1653
2257 8239
3797 9286
5281 6489
1735 4808
1226 707
6007 2210
6282 490
7581 4864
9069 1113
3124 5931
9518 8002
3591 1194
10428 7405
3432 7083
5506 2387
6331 5566
4783 6491
6887 8684
2150 7750
10106 991
7941 1238
8390 2206
3508 7643
2740 5870
2120 8812
3193 8432
1241 7265
5385 8892
4458 136
9021 8056
4874 9902
2053 8692
5336 8893
7832 4810
760 1175
295 7283
2812 1231
9623 5636
1915 1517
9526 5831
6793 1148
10429 8427
9579 1200
5569 2155
10040 5437
9473 1175
2504 4984
7658 892
8683 4284
7656 10372
3882 3019
7832 472
8189 6286
8074 3044
1914 10335
1171 2800
5636 6783
7914 3193
6928 3749
9671 3991
10544 3280
7916 8390
1177 7289
1223 8823
6369 6987
706 3838
629 6426
8508 2221
3964 1172
4070 1209
1221 7339
7015 1202
4076 2724
8786 6306
6789 7482
1198 2949
8783 7286
7445 10408
326 8409
2517 9395
8854 3432
9908 9526
1990 8367
6410 8178
641 3445
5515 8817
5636 1148
342 9451
3324 5093
10303 7294
6369 4861
5636 9910
1681 8708
8139 8741
10447 10220
10553 10435
5986 8056
8857 1972
8835 3908
2238 1612
1229 1612
6289 2006
1209 1206
8861 494
4117 5234
10252 7588
7982 1213
9242 5515
4903 7143
554 6145
7623 7090
1455 9291
10655 8409
342 2903
9502 5972
317 8821
3280 6490
8445 2125
3496 6036
9453 1799
2023 1227
3046 3193
2923 121
2279 3398
3856 3206
7700 8826
472 10724
5514 3602
10147 10333
10606 1228
8281 9126
704 1111
5947 7129
4530 10678
8610 3988
9781 7444
8189 4812
1863 9091
7713 732
6134 3332
9665 8056
7500 5540
748 1241
308 6368
9723 8861
3705 8812
9991 10435
74 6007
1085 9448
6532 2206
9032 1926
9397 325
4144 3623
734 7496
6125 8886
8010 569
6359 9532
10206 5062
318 325
6988 6219
9434 4026
3715 1171
8218 6389
8189 2305
7688 4468
3730 324
4215 4409
8351 5859
3161 1566
4412 3151
1197 3462
8691 3913
9175 8426
9621 8409
3765 7806
6549 2516
7253 8185
1491 9987
1205 318
733 5276
7923 3456
4211 6165
4951 8320
2327 2127
3091 9616
7522 6350
7293 231
8506 3167
977 1168
308 9848
4795 2754
5813 5894
8232 5079
8226 9571
4271 8408
1179 6306
6137 4666
3865 5813
6784 1505
2297 8431
1491 5341
10613 134
10303 79
6446 6372
846 10681
115 2571
417 8991
1297 8091
5390 2457
1707 9790
2592 10640
6016 5164
348 3204
1632 1206
2534 10539
1544 2647
5904 3091
8855 4476
2329 6782
3439 3716
6490 573
9520 2276
4420 6007
1199 7065
260 8117
7627 1068
1364 6953
8178 748
8835 1100
8409 5830
5088 4797
1197 4859
8531 322
1192 2640
7574 8709
10449 4754
3654 1181
1240 3154
5497 2578
1379 5868
2342 1191
1653 5396
1932 4408
7501 1917
1181 4123
1718 814
982 9643
1564 8486
4762 6135
8973 3092
4861 3135
2815 1910
7488 6154
6168 3087
2568 9320
7808 8185
4261 8879
1199 8527
3310 7736
5433 1205
8915 8515
8564 1224
5118 1982
2320 3355
1739 4161
5593 3254
916 5073
1430 121
8295 2647
5752 6469
10623 7129
720 10724
8825 2815
6023 121
2032 4357
8907 6490
8886 9228
8831 9435
1739 10707
1094 1309
10208 6696
1191 5218
4939 9787
1106 2730
7601 9299
2257 6479
8448 318
7897 5824
1912 6908
8232 317
2478 79
7886 2156
638 7973
2723 1224
7506 3827
2332 5928
4231 1419
1735 6503
6623 927
4090 4640
938 317
4123 7293
3598 5091
4776 8056
2126 6955
6219 507
10153 1209
3908 1175
10192 10267
3282 1197
8751 3630
156 8797
1241 5276
6793 1230
9902 1116
4328 1663
6783 10553
10529 16
4120 4781
2983 7539
1867 2600
8843 5276
6289 8812
5929 9815
3445 3439
5887 8138
3877 132
5831 4900
3380 3123
512 8506
7847 8488
10717 6016
7559 9947
1700 10332
1226 342
2501 1227
1233 1198
3704 2694
3138 3138
357 4123
6125 6851
6746 9530
3206 1789
1093 317
1409 4571
8816 2272
10462 1240
9087 6978
6996 2720
1944 757
3689 6745
5925 9532
9535 9002
79 6119
3489 1223
186 1494
9674 8860
1491 7689
8813 1237
315 5563
8201 2335
3489 321
351 3028
828 3297
1176 8564
347 1202
1080 1225
9322 2409
6646 2255
10456 6372
7750 4234
6354 2043
3550 1171
4763 463
3241 7655
8448 6702
5093 1171
8448 3203
10220 9432
3957 8544
5281 10162
9017 8527
7291 3667
6105 782
4123 1199
8759 8288
8845 1624
6891 3642
8973 5561
973 8142
8229 7565
88 5880
7962 3489
2574 4816
9782 8427
9120 1191
7372 4655
8505 9210
10484 3148
6594 8515
3544 4126
5234 9626
3631 1238
8254 3791
4507 8913
6097 8824
7746 7910
5180 1205
1239 342
2855 4903
2906 6491
5539 4070
3661 6491
1171 910
8811 8056
4666 10239
8373 1255
5339 1171
8199 2516
8716 6932
2430 6040
5940 326
8406 3337
10320 3654
8073 2963
6225 3432
8559 1215
9972 9571
6360 5752
3737 1200
9288 9696
970 7533
3371 4714
7038 224
1219 7533
3781 4861
365 7748
1191 9779
4113 10570
751 6262
6208 10625
2840 3624
2267 7291
7039 6528
7772 2240
2126 2457
1723 3206
5951 4126
1773 58
8843 1172
9320 2601
1228 3233
6351 3599
4124 4213
2575 9520
8703 1053
726 1222
7291 3387
10409 314
7538 6490
10097 1005
9873 9743
3176 1798
8441 6571
9519 8829
7215 7021
1241 9659
6234 4125
3374 7581
5276 8406
8677 2368
2622 10436
2033 10405
9511 5398
1164 5010
3151 3166
3181 9783
8079 2503
342 3583
1197 2057
9765 3206
8075 6981
8516 10626
1905 1269
314 4297
9287 642
10058 1896
1229 1171
1537 2322
1926 3474
2537 10435
5968 6360
7496 1378
325 6444
5570 1231
2640 156
9506 5066
10147 6469
1653 6270
4485 5136
1964 5185
7486 4331
6870 1199
4567 1932
6489 2141
1001 1724
8267 6015
7707 6372
9697 2538
6140 6243
9642 6016
308 9310
9193 4567
5181 2047
3752 7580
2712 1392
3788 6658
1222 1172
5051 8542
7768 8409
9657 7508
6340 3507
9716 2045
2846 1226
6534 4481
2634 9658
10148 1582
4020 9089
8134 8515
6891 3260
7423 1426
1053 10334
1225 9910
9042 9134
5795 1234
1257 8709
1237 7286
2276 2919
2394 4329
4729 4964
5237 1235
1165 1359
1427 8683
5091 1440
1926 2802
5767 5514
8797 1915
8890 3398
8454 6457
1830 94
2210 1172
5034 213
4781 8035
3310 8179
8129 2178
5515 1004
208 4037
3092 3153
2213 3124
7294 7580
6314 8604
7218 856
6410 3156
7804 9805
3123 10104
304 1145
2216 1426
9099 6769
10456 3090
1224 1427
6891 302
6148 5080
1192 66
10239 6782
460 5234
5318 3680
8129 1225
4978 48
5969 9752
7739 2113
4018 8866
4926 9331
9506 6200
10287 7707
1241 9591
359 5880
9430 928
3072 3221
7801 1915
317 1175
4834 8683
3290 8140
8953 9098
8781 2502
7183 2240
7291 4182
5916 4898
9128 6219
7451 1229
5437 3246
6226 322
3161 183
5880 6339
4933 1175
357 10197
1929 10276
3703 4502
8242 1923
9657 5281
2166 7186
2677 2279
1238 8117
2276 7919
6542 6739
1238 4860
4945 2033
4409 10435
2920 7018
3138 326
2923 3956
3544 4198
1222 1941
8427 8129
6007 2663
4018 3414
9998 1429
3185 10182
7489 3416
7743 5566
2467 8201
3491 574
10544 2442
10717 638
334 9134
2575 2575
3282 10173
9927 2640
8709 9382
8174 2537
10430 9927
6007 858
1221 4861
3244 7129
1653 8139
1874 3645
8135 1235
6490 7329
2899 6168
4415 4171
6104 263
8690 927
6210 1722
6148 4672
342 235
4864 2774
8239 2283
1463 10435
789 4157
8990 1197
2649 1603
635 74
7840 6208
2150 3444
7743 2152
8432 5545
522 2018
1153 4129
915 6290
4126 3301
3719 156
5354 2804
718 7663
5929 600
10545 7633
6361 5591
183 2303
4099 9926
3794 1234
8829 8417
2272 2285
4130 638
7715 6498
6164 8392
2950 1191
1241 707
704 1455
6038 2667
1757 9064
878 2798
10037 8587
5819 1970
9837 9988
5928 8460
3335 6788
3191 3951
9656 8735
660 1171
2226 6793
1555 6948
1071 4692
6137 3644
5566 9696
1810 4213
10318 1359
1430 6620
7296 1774
4578 1253
6548 1205
7280 320
10717 336
7681 4861
1205 3838
6507 8216
7920 1832
4127 2277
1229 5408
4459 8551
318 5257
3583 5251
433 1329
2899 6152
448 6007
1772 10146
9335 6724
9928 5505
5281 10698
6549 1225
8368 5637
9908 7367
7129 8713
4504 3792
3539 3684
6793 741
3785 3667
3822 2889
4918 2290
6702 2501
10663 1181
7584 6504
2010 2775
3076 1778
1235 5234
4926 9196
842 7025
7746 3023
5006 5637
7603 2696
9588 318
1248 4578
4076 5281
2833 4129
5816 365
1222 8797
8624 3513
8900 2127
8178 5514
2645 1641
3154 2341
664 977
2443 7486
4937 23
7791 9968
2287 7583
9117 315
8263 2576
1453 1908
6007 8829
2134 6242
1757 8178
4849 2324
1191 1192
2534 155
1933 105
1202 4436
2815 3671
10399 3244
3432 3192
3907 7557
638 7491
10606 8409
5210 4129
1171 3591
2467 6007
3839 1224
4543 10335
587 5929
2249 6154
3963 7043
5566 3280
4578 8838
2577 9248
1172 9299
8092 8823
6549 1045
10333 1198
1775 1121
2641 3851
3851 2226
2013 6219
8254 7291
2241 9998
7181 9519
7843 2108
5751 8828
7412 2033
8683 6615
3025 8986
8529 3123
5584 8609
8834 9327
7998 10194
9876 4833
6491 8517
2154 10362
8864 5132
4919 9189
9742 5258
2241 5885
507 1309
1224 2756
5544 8512
6783 3988
4837 4709
1227 3388
8795 6542
3715 814
1228 8189
7557 5189
1782 903
4339 3786
2467 748
10696 8684
2698 3023
1176 1881
6529 3156
6814 9773
7533 5724
1231 1498
1198 1849
8894 9974
1553 4699
2581 641
2265 1406
638 155
1197 8051
3152 8189
348 2802
826 4497
6793 315
1223 7253
3600 5530
9972 1726
2298 9636
9415 3699
3012 5061
3278 743
6137 8129
8823 2574
1886 280
8506 8844
3467 5929
2061 2937
79 8812
296 860
3567 919
8544 6830
5562 365
6696 5121
9372 10367
8827 4573
8024 2733
4696 9844
6092 2467
7720 6987
335 6017
7259 2081
8542 2241
2700 9847
10614 4601
858 2880
1023 4929
5144 7748
1728 726
9421 1142
1199 3474
6372 1196
3429 6818
1772 3181
4571 10221
2640 2276
9697 7856
5036 7727
959 4619
2466 6227
7293 7067
7457 5831
6286 4125
6007 3778
3745 10065
3984 6795
1760 10195
9526 4932
207 2663
8183 6655
8823 4682
320 3444
1183 8991
8881 1921
6016 8174
7289 2538
2569 6239
1235 7529
7506 5929
7066 9299
1269 2135
2694 842
6135 4909
8592 2150
4683 3151
3782 9848
3234 9841
6896 2238
10009 8834
8749 2154
4648 4510
7293 8871
318 2430
6872 2545
7293 9974
1234 908
1181 4535
7488 8392
1234 1280
10163 6359
3090 5006
4142 3387
8350 9046
1171 2533
7711 1237
3228 1573
2642 360
2251 7209
3672 1206
8516 7989
748 406
6714 4370
8954 2397
183 2905
9714 7488
3335 2846
7656 6154
5514 7186
5997 2793
10181 1905
7746 1223
5012 9042
365 4818
8709 3355
6620 365
7569 9993
9588 4213
1093 4522
852 8735
1249 3777
10033 4776
8635 7044
8919 7384
6154 1068
7020 9138
1494 7656
1175 2519
8849 9877
7581 8380
2433 5862
6489 4860
8174 4214
3882 7707
492 315
6619 6444
3599 183
5946 9883
3580 10219
4559 1225
5459 2804
5176 3777
7480 8242
5881 1564
6987 4332
7470 2570
2878 555
6017 7241
8088 5318
1233 8056
1226 9996
7294 1179
1192 641
8590 5241
4125 6665
6007 8816
10277 6135
4078 2732
10668 2124
3630 5031
1198 8392
5328 5538
9236 3154
6529 1194
7293 5561
6148 4414
6443 7886
3572 7090
3205 8829
1194 3125
507 7292
3730 5278
9534 5111
468 3117
7751 5302
10303 8089
5040 2152
2533 6489
7769 10572
2924 3205
10222 6528
4503 2663
8819 1227
2918 4056
4523 10389
8129 325
3877 8769
9058 2700
5093 8511
3597 9919
914 6570
3417 8353
2804 1773
1183 5867
10196 3848
6148 1868
10134 1615
9066 1240
448 1170
9848 10553
1202 6135
255 9040
6490 5281
5685 3151
8515 3491
7619 1224
6683 6461
8755 1172
454 8680
702 8137
9039 7253
1205 9491
3213 7592
2889 7643
2006 3200
5089 8242
1655 7623
457 2154
10573 6589
2110 5859
691 748
582 6007
8056 8619
4776 127
6592 5416
4883 6505
1786 6154
9779 6625
3465 5721
10085 473
8508 7238
4127 789
1225 1191
314 5398
8991 1226
2524 1197
7496 5281
9120 5954
3242 120
6104 5079
3354 7030
1221 9478
4067 351
4776 8129
4333 6549
7831 3023
5731 577
1849 2796
9299 1171
342 6549
2433 5242
1172 2035
8349 3690
9042 9526
5341 4896
3206 3193
2276 600
1172 8534
9806 1677
7331 9133
2158 7508
6619 843
277 4187
1234 77
4294 1224
5944 2150
2582 1426
6617 7581
10607 4861
4067 1171
4130 1197
5514 8140
8392 2982
5081 322
664 6285
8820 3757
281 4627
1199 1229
8737 2295
7291 10504
8527 9091
6489 406
3250 5831
7757 8432
8846 7034
9877 4125
2802 8178
1455 637
1653 3208
9179 9546
8113 10076
1231 6369
2866 1455
7501 600
9729 300
326 8409
1259 6168
9128 6700
8893 3991
7277 682
5433 5514
3534 8294
4163 3687
3516 4067
1205 5446
4625 6351
5415 2849
908 5231
7768 320
1224 2640
6040 4128
3704 5424
1197 6081
5912 3547
7445 3425
9861 8189
1228 1175
9376 10216
8054 1171
8096 7291
2328 8843
253 585
4347 638
638 7289
6525 2800
3660 5210
6703 7295
1227 9876
2272 255
2253 8511
6253 5187
10624 10243
1202 6893
6461 2466
4209 4221
1445 2048
1053 9287
9974 3233
4567 2647
5062 2331
3156 2629
4069 2123
4225 156
3280 5557
1228 9200
8265 845
2574 2241
4446 5514
8352 9190
3842 4860
4953 1238
6290 1223
6506 6623
3570 6713
4900 9910
307 782
1843 3786
4900 8093
893 7371
322 9317
8516 325
8117 458
6542 2397
638 7218
5354 8810
9058 1171
1455 1198
1834 2316
7294 9375
9821 4446
4121 1349
2149 6956
436 348
5459 4861
2572 782
8719 8620
326 1575
3654 2921
7368 7421
5566 9793
4358 7750
9120 4355
1926 6360
4781 1834
3090 1631
744 9127
6057 3782
1491 10162
9120 1791
8866 7727
8858 7294
3242 2152
1231 8035
6359 7281
5494 8512
6558 6145
8409 1165
1172 6508
8641 1632
1790 6970
1171 9570
9008 3688
3783 6655
2705 4473
1234 3752
2776 4115
1421 8936
5193 10306
6135 10197
9910 4573
10409 4567
825 8075
2663 390
4331 2923
3154 7286
9466 8812
3186 1205
1199 5201
1116 3404
7750 8368
8252 7920
5455 5859
1491 7250
9195 7508
7489 6281
1632 7089
3583 64
1231 1334
9933 4860
1205 1171
2018 5446
10532 7055
4781 8029
2457 405
10409 7089
5281 4338
6989 6830
998 7580
5986 3193
733 788
8849 1241
4370 342
10456 9120
1206 10623
8002 7469
8426 3115
7658 2549
3385 4765
1494 3669
10624 10542
2840 6554
9508 4215
6898 9818
8610 8871
8854 2267
3509 5831
1787 5340
8829 1945
870 3124
6164 10717
5981 821
8684 4043
156 3908
4566 8709
6739 6673
7522 862
3138 6369
4183 4657
6676 5062
9240 8177
5859 1228
8074 10015
2342 10181
6372 8321
5091 7329
6789 8691
4861 1226
8506 2307
8486 6444
1194 1222
1236 8602
8791 3371
9753 9401
6335 2835
10036 4183
10076 10098
7391 5510
172 3781
1580 4126
1172 7286
3205 7581
4937 3924
5880 7289
5514 6239
1491 958
8709 9118
1194 7584
1078 6016
4546 9710
1775 1905
641 2661
2764 4123
7444 6109
6268 7344
7657 9179
3123 7105
5986 4528
8186 3908
5868 162
9189 9755
8759 8624
10456 474
989 2261
8542 1915
314 3385
8409 259
7533 1241
9554 293
2213 5673
1787 8240
9317 8432
1176 2925
1728 6492
756 1849
3015 10719
9621 7286
7501 7204
3190 6268
8839 7291
978 8881
2804 619
6350 8426
3792 5775
2678 2049
1280 5025
8136 3358
6619 8353
6891 2224
1173 645
509 1225
8412 7955
3737 4127
1657 7291
1192 8515
9222 6640
3654 9995
8823 6589
9570 1449
9432 2550
8716 4720
5953 1142
1205 3165
4067 7426
9856 8368
1238 856
3222 4128
7456 4776
365 5771
4069 3138
96 7278
325 8514
5859 1216
2260 6549
4293 8487
9395 1581
2757 1104
6082 6491
4864 6355
4334 6007
8449 10146
6455 3755
7804 4709
1787 8749
7229 2446
4903 8956
1205 4860
9189 8893
3267 8350
2512 3215
10640 4178
7546 8305
1191 4924
1913 300
3782 3583
324 7421
10243 8239
4293 10102
1181 8442
348 10446
4709 4826
10459 9621
7489 4393
1915 6008
7533 3571
1392 8311
156 8201
319 4900
8134 2800
5523 2849
7289 10431
1215 8496
8317 1797
1053 4954
5571 1427
10280 5398
299 2592
9377 7736
308 2663
3193 8810
4125 10220
2974 2512
7074 8216
9649 4125
3438 4861
9848 7065
2652 2499
1428 6278
6200 941
8830 1223
8719 4176
242 1268
5951 4079
2262 5544
3630 580
7361 295
7640 4926
3151 1663
1426 4157
8754 638
2493 10318
2211 1722
3631 7044
3908 6119
1197 10277
7028 864
5351 8361
3351 8468
8380 10626
5091 10624
10221 416
3529 8472
1156 7488
3359 10696
5297 1225
8929 1785
10095 4860
41 7746
1219 8273
760 1082
8849 318
325 5388
1558 5180
5341 9947
8117 5701
8117 8822
5710 4681
5544 4368
2576 307
6016 7803
6155 10148
8517 8426
133 9913
1238 2846
3746 5520
6162 3576
6923 1926
10404 7289
8472 2478
2471 3535
359 1225
9900 8056
10435 7277
8733 6016
581 5511
77 9403
2278 9120
2388 9193
3486 7384
3341 347
1219 2242
10486 2926
6168 10717
7036 9805
2045 5830
5515 10447
9058 1172
760 336
2622 4076
8075 8189
2663 6450
4127 594
3765 1235
1067 8515
1176 3908
4069 6007
869 1194
472 1739
3491 1175
1509 2812
1557 4486
2845 1215
10435 10304
8544 1206
4826 4248
10574 2640
1235 2795
638 1807
8378 286
9617 4476
9508 1926
7568 9287
6227 6842
6430 8505
4126 8090
1238 619
640 2240
1234 6209
3318 2225
74 3151
10264 6219
3260 8889
789 6702
6219 5093
8135 708
10717 10354
6037 3646
2647 1071
8611 41
7129 3749
1303 9532
1360 1221
5341 4130
4135 1238
4810 1237
1849 1320
3237 1491
4297 5561
5203 644
1223 3667
1179 10036
10415 3398
988 6686
1222 1192
1559 10397
5929 150
1788 4289
7229 1229
8189 1199
6142 4248
822 1200
6240 9741
1228 9820
10389 5360
6007 2028
9532 516
1113 10413
8991 8820
3343 4076
5418 7831
7055 322
6372 5545
3835 1228
6656 1772
5948 2975
822 8610
3619 7286
1910 7755
6945 8811
3234 3666
2165 8135
8057 6450
8683 3410
8353 155
6698 9129
3655 9636
7804 8528
3482 10585
6492 253
6822 2294
10362 9053
5751 8684
7635 2276
8826 8406
161 7301
5951 4619
1921 10043
8881 1179
6139 2320
324 10629
4500 1191
6347 9908
3023 3866
8502 4069
9062 2538
7336 3468
2276 552
9339 7565
4138 8845
2380 1237
9866 2551
7658 2775
5178 8056
1206 3641
8528 10337
2178 813
3213 8903
3692 8325
1113 8483
1096 1428
7033 8502
7885 6361
902 8368
3280 9521
6289 1229
4674 1225
155 3599
9532 3630
10069 7251
10539 8987
4982 4861
1222 6108
2273 2543
7560 7424
5009 6260
252 4551
7215 1181
1205 931
5545 1625
6357 6894
1739 3348
8528 993
336 6669
5929 3619
6109 1773
5425 273
5830 3583
7772 6424
638 6119
5708 6112
4864 1205
1490 645
8991 9042
7292 9947
3029 5218
2442 2813
1236 4903
3261 3631
348 7129
1330 1171
8881 6224
6599 9024
3786 3414
1491 7496
322 2154
1240 6363
8472 1452
4157 3489
2899 4213
8692 3051
6286 9298
3245 3633
5545 5850
7745 4473
8075 3019
1823 8252
2307 8632
1179 4129
2774 2628
3767 970
7288 1226
550 8129
7805 7897
3544 6714
2155 9432
3358 8242
7491 3134
3193 463
4709 6017
2035 1171
1211 1486
619 5772
8990 3695
6203 4119
7329 1194
1219 308
8895 9156
4129 4888
2538 1181
3700 8551
9098 9459
2538 7501
1221 10043
7489 3771
3205 1075
4183 6016
1198 8812
2652 4811
7247 1241
1278 7834
7033 3091
10533 3737
10318 3231
3751 2889
1237 348
253 1240
6016 1145
336 7291
3256 8426
5494 284
10242 4657
8517 1790
3491 892
1791 4255
5939 10555
9111 5338
7838 7291
10441 1214
1898 3646
8637 9415
8861 1430
6361 9259
2360 6139
6404 5357
5437 1903
641 6444
10640 5081
8494 1229
3594 10049
4067 2756
963 1175
16 2720
1234 591
2152 1171
8502 5012
4123 9653
8368 5986
7557 7470
8426 7851
1235 6508
4078 9448
1673 2705
3280 3268
10303 4860
5514 4571
6447 7291
347 4145
6154 1515
1926 1426
6716 5306
2433 641
120 3508
10384 3301
1420 9362
5830 6565
4776 1196
1386 1209
8137 2121
1491 10105
3272 325
1930 8511
6934 6007
8857 7525
8889 8502
7656 8894
3685 6489
4924 308
8056 1171
4843 858
6940 6987
5515 5281
1215 5394
4062 1202
2176 9286
326 7563
1772 3257
2010 8733
1231 6859
8564 4941
3508 8154
4428 9848
5859 1215
3714 5486
1519 8823
8506 2108
4130 4128
7657 9196
7601 5855
641 4681
6365 2822
8929 1209
729 322
3630 1229
1231 6621
8515 1191
9450 1191
293 914
5520 5233
371 6168
3684 5515
1235 1389
3691 6154
6876 5709
2053 9433
693 8410
330 5355
498 7677
7603 858
4069 3070
253 9650
4128 2886
1471 3154
1176 10200
6057 7746
5039 3260
8692 8823
4005 9810
3154 5029
7328 1192
5566 676
8822 7218
5150 3562
3452 1732
4952 1228
7245 9321
5514 2140
5192 8610
8551 8849
7250 3043
10040 1154
355 8709
8759 7215
1628 10162
8886 87
8390 661
833 845
1508 7591
4327 1221
1229 3583
10299 79
7919 3237
4333 428
4924 6240
1202 3328
3513 6154
7021 1426
6103 1202
4903 1624
9257 2632
6227 10137
8864 3355
6306 7445
5514 1223
5446 9064
1196 6784
10435 10335
5276 9972
10696 2457
3768 8692
6664 748
5520 9501
8958 745
1224 8321
1788 8409
9826 10447
9992 979
1202 6487
79 3471
3943 2802
8691 2766
6930 10397
8610 6947
4900 9018
7770 325
4231 7294
1176 762
9927 6148
8621 3851
8368 7292
2123 10011
7919 1223
6616 10409
6038 1773
5929 9034
10668 2443
7770 1636
1176 5883
10182 9647
3012 7903
1572 10556
3593 5929
10148 9972
3655 5093
7808 8267
308 1172
3092 8173
5305 325
2822 8709
1181 342
1413 5391
3071 3349
1225 2226
5196 8932
3619 8999
2457 342
6427 2360
10409 5929
6723 3028
516 6782
5276 9190
10318 7657
8927 6709
641 8129
3655 2534
9128 7367
1428 1269
4209 9387
1554 10462
724 8116
1984 4082
3263 10632
8748 2298
3783 4493
6491 7735
4625 6987
6952 3185
6277 1362
10435 2725
5412 3755
5338 8609
6505 6289
7315 5218
10221 7187
2272 1227
4826 4826
8475 3228
8189 4693
3091 1426
10594 4101
5039 9251
102 10243
9992 4712
1776 6190
1225 8834
8522 1219
4666 1206
4753 5561
4125 194
10626 1535
7456 9684
8485 2276
2429 8136
6007 9510
7329 8823
5566 6356
7289 1364
2380 3243
6623 641
2150 7129
2581 4126
6137 9825
1362 1215
7339 8991
5025 52
3654 1828
9120 2697
8367 5376
3091 5986
869 8075
406 9006
10625 6145
8515 6802
10626 8508
258 8526
10232 5198
9813 1156
4942 3419
5281 1517
3387 7371
8551 8517
8871 3788
8824 6366
9262 6542
7293 1651
2259 10357
5545 7444
6959 5012
6050 10337
641 2837
3907 3242
357 682
329 4970
5946 185
2122 8426
7129 9851
3727 1791
1176 2131
3291 7146
3331 2804
466 4231
1221 2949
3260 10095
7508 5868
869 1572
8242 6426
8410 8431
8981 641
1561 997
6390 6504
1663 8502
1205 10513
6397 10335
5929 8831
1787 1194
9513 1143
6008 8588
8368 6491
1915 6225
5252 8632
6871 2433
9972 9214
2467 127
7727 6366
1455 1215
9176 8129
5929 7294
9796 8824
4124 4952
858 6089
8749 3447
6940 1171
9528 9698
6920 8177
2756 6923
7445 1222
490 6618
5986 2337
9655 3465
3369 5240
5514 46
864 940
3227 4880
5868 2793
103 4864
2628 10435
8844 3374
4299 315
6208 3777
7364 970
4129 10544
6891 514
4356 6656
6490 8242
1717 1870
188 6923
6016 6620
6055 8823
4861 6037
5637 9916
7862 7250
8855 1604
1225 7508
8684 6847
1736 7750
4324 6824
4209 7508
3092 10322
7340 8139
6896 6314
3588 6793
6016 3091
41 1230
1229 8022
5960 8277
7291 3117
1179 7294
2257 7763
4116 8128
8551 4860
7129 1865
2430 7743
7750 6147
5964 10635
6589 6148
8182 1642
9843 3963
1734 8683
3204 9519
4762 5986
3532 9450
1176 3348
1221 7266
3851 1450
304 7750
9286 3374
852 4841
8137 8406
8609 3852
717 10336
9440 4900
8908 7973
9011 1563
1307 5355
8931 454
8829 596
9882 7329
1179 1215
1142 10544
8955 1238
10245 3303
10033 1198
1238 5700
7129 8889
10614 9552
4702 2663
5385 3678
2846 4861
3489 1990
4129 1637
2302 666
7743 9357
7012 7329
8201 8120
2516 6137
1544 7675
9450 9193
7187 9588
4936 4861
3123 641
690 4952
1206 4446
7676 156
6359 2663
8939 1836
10544 3206
5306 8169
2815 5710
5951 3072
1194 1791
10015 1511
6727 1172
8796 8512
2691 2221
7304 10206
9098 976
8139 927
10015 6036
6548 5067
7746 860
2433 1849
741 3206
428 3138
41 3507
9926 8763
4332 8269
2279 678
6826 8855
5563 1171
2347 9144
2206 4839
5390 7810
4394 2123
8090 303
1202 3329
1146 5346
1227 2149
1717 8502
7055 3772
10221 3474
1229 641
7215 1171
8128 3166
2298 1491
7129 7336
6467 5514
6104 42
7289 1223
7881 9021
7522 8189
6359 6038
5449 5073
3630 3385
5062 5566
8174 10435
6414 4434
5386 4728
1234 7214
638 8849
315 8831
2895 8409
4385 3749
4826 9116
9838 5053
8242 5771
6152 8898
5024 10376
869 8155
8511 10428
2803 706
182 79
7289 8817
5004 6372
7631 1194
9588 8134
5233 8518
2053 9129
1901 8515
10435 3805
912 1357
3474 9877
5956 6224
404 8916
1787 5355
1205 308
5986 9649
3631 7044
5477 3154
9265 8690
4129 10148
9230 8035
4076 6530
3908 4566
8361 7562
7489 1497
7488 5252
6842 426
7083 5306
7277 1181
322 600
4571 4914
8517 4982
302 5031
1523 1787
3328 10585
7214 293
6269 9120
5073 3156
7390 8515
5520 3220
6361 79
9579 6589
357 7229
3003 1240
1171 1226
10357 4903
5943 2443
2279 4776
9287 4500
7129 8861
5245 1175
8834 8225
2033 1235
5517 1228
1558 3310
7286 5461
5929 2267
4322 314
5521 9937
2208 6219
3295 2622
2703 10485
3124 1787
7292 4840
7278 7229
97 10529
8991 7612
2053 4861
5276 7686
3956 937
1198 662
10605 1229
9288 5579
8352 5986
5567 6007
2804 2881
4702 7280
6007 1237
748 7478
8305 7333
2816 3908
5503 8859
1849 8855
8577 637
3668 2316
7982 7643
1682 3138
4069 8891
1790 4617
7030 8113
3297 5951
1224 7129
5176 2348
664 3125
3752 1349
1240 1543
3121 3438
1235 8138
596 8816
2577 6490
4127 662
554 5357
1943 1874
3716 10409
9492 7374
810 1091
5886 8634
2827 3908
8252 2592
1222 4128
1001 3815
4871 3055
6619 286
1233 1298
1202 4575
1427 2774
2053 8915
3704 3284
8831 4633
7833 3643
4297 9886
2342 5520
3417 2367
78 7072
9134 382
1226 9970
10284 7090
4098 7221
8134 2018
7103 448
9111 1176
3561 5740
9850 7294
7497 7230
2756 2215
9657 6277
8409 7643
10221 1223
7289 8276
4125 4567
5081 1148
3704 1227
3310 5813
1491 10299
1517 1197
8812 527
1843 8435
7016 8506
9673 3156
8238 4103
155 9233
1231 5012
1430 5798
7435 641
8493 315
3749 3322
3090 8835
1426 2617
10717 188
4898 3660
8829 264
3323 3374
789 2842
2640 307
8831 342
3606 5514
7603 6384
988 8075
2622 5281
10241 8392
2495 5824
8855 4959
9782 10691
641 1818
1236 9621
7594 3125
5514 10435
7916 219
5507 8132
308 10712
8517 10359
8129 1671
7250 6490
3208 6160
8486 10149
9782 1238
8835 7603
1171 2319
1176 5276
4435 9782
5976 8544
8242 6528
5514 8368
5350 3374
7695 8489
10098 4214
1453 9696
3998 7351
8448 10462
10404 326
1237 308
8835 5975
79 1255
2802 7057
5563 6831
2213 10374
6964 7617
2152 2730
404 8232
6793 8115
5234 7995
7583 2383
3090 7735
3619 9856
4260 1773
2981 8323
10668 5897
8514 10303
1191 2247
1197 3262
7017 2622
732 3791
8517 1231
4129 5850
3265 9079
10570 5520
8542 6470
5446 8191
5563 748
7178 5093
7919 6742
1198 3181
10428 1194
8406 7482
9579 5714
2467 3329
6490 6558
8502 2084
2900 10416
8448 1772
875 9070
1835 308
41 1206
6775 4571
8000 2414
8202 2226
7000 8031
7169 1820
3208 4983
8129 326
3429 641
1228 6145
6314 600
4622 322
2584 9330
5293 1732
1749 3186
580 7686
6057 4861
6057 6334
244 4932
3620 3169
4215 6938
7989 4619
7250 10103
1229 7746
10409 1234
1171 9151
1199 6940
365 3597
7286 2827
4572 3157
1905 1171
2266 1171
6302 7223
3703 9316
7533 4461
6161 1176
4151 2640
10435 6714
9952 6127
2158 4125
10456 8412
6523 4870
8262 3908
2240 4379
10671 10494
6733 7289
7916 9854
6007 5951
2647 6475
10332 3136
1772 7533
9297 4732
2154 1175
6366 5252
8486 9018
10428 4214
1849 6831
10408 765
1222 2581
5515 4922
1172 2962
6035 1176
8891 5712
10544 2827
1815 10166
6956 9419
1079 9526
3123 7129
6708 3072
1244 8893
1491 3716
8138 9538
1179 3963
6784 908
3432 23
7689 10679
4765 3385
5464 6143
10181 3448
4249 745
1378 9235
2813 9069
4567 6016
9870 822
2549 4396
334 4130
7968 8299
4864 782
7531 3461
9972 4861
88 9858
5711 10162
6503 2919
8752 8370
5928 5708
405 2648
807 5091
6691 1171
8486 1223
4265 1238
8252 414
2416 1027
7456 2157
9196 4949
10041 8542
8431 2038
7685 5545
3167 6794
4571 10389
9715 183
1199 2591
9591 1194
6326 6783
10544 1175
8239 5008
2260 3655
7727 1191
4861 3136
10304 7016
7216 10142
5695 1214
5180 4215
6145 6589
2966 8897
308 8137
9877 6490
2889 8285
3362 8517
3967 6542
253 7713
5341 892
7735 4125
8056 8056
1269 6135
3539 8542
365 2774
6476 6491
6142 1229
6945 2017
10197 297
5601 9014
6410 9710
8819 7746
1111 7289
3266 10568
7562 1772
10428 155
4670 8502
2804 5318
8890 5326
6137 4657
2802 4214
1507 308
2336 6448
7804 7289
9287 3441
10587 6007
3419 77
1219 7496
5022 624
3185 3572
308 8139
7603 2640
1454 3684
6793 2648
5010 9209
6270 1735
332 10080
2847 6558
8831 6466
6423 5986
6725 2503
748 7550
3430 9527
1491 7603
7286 4076
3991 6137
8361 8081
9747 6152
5365 9873
892 2413
914 1632
10513 10428
8986 5460
1234 9906
6898 1624
1071 7831
7496 3704
3134 4519
1234 640
478 5105
8252 638
8892 6351
8891 7643
1537 1361
10162 5306
9698 8117
9283 2823
893 688
8189 1905
6925 1227
9574 7501
5842 513
3031 2507
10455 4127
1215 6721
6265 9641
8189 4115
1238 2827
4440 8517
2592 3354
929 9418
6117 7367
410 6137
5390 4903
5867 8453
2397 6360
2064 1175
2206 1110
8845 2663
4776 9451
4642 5091
7486 518
8263 8189
8514 1205
10034 2262
2221 307
5044 5562
3151 2537
1143 9848
636 2756
1214 2943
5242 1237
8511 2337
7246 1673
6507 1223
4070 10420
74 1921
1175 8713
4133 5929
6488 6152
5525 6567
1849 1176
2211 2154
2272 9286
4333 8592
4070 9471
6528 2433
4691 8189
10362 1636
1175 8075
401 2124
4213 9193
2155 2433
8543 1228
3332 1378
9579 7291
5460 8075
7352 8147
138 7581
7229 637
10243 6372
7216 2804
2178 8822
6151 4706
308 5010
4153 6134
8861 296
10232 5290
5292 1240
1798 638
6007 6154
8189 4573
9432 8075
8561 6206
3489 10435
8528 253
303 3778
1544 3375
5514 463
9120 5566
6119 8426
5231 914
6623 1205
8185 134
3346 8823
2592 10235
5740 1181
660 5561
3331 1223
288 4277
188 6280
10098 2147
8512 3654
858 10544
2691 5881
5341 641
8831 7601
6033 1282
4943 2342
8820 2840
1215 6830
4446 3156
8140 2815
9972 2813
10533 9047
5949 3208
2827 4951
2592 9716
727 3464
1231 5986
1237 317
3260 7627
5281 7750
101 1206
9517 9910
3489 6923
3882 8975
3786 10086
7850 3995
5327 1737
1491 5859
2249 9972
8183 7129
1219 6471
318 5355
9329 3529
6975 9228
1215 2846
1757 8113
8709 9926
7722 1269
293 8819
7147 5445
8721 5075
8093 10148
8826 455
8876 5580
4342 6714
2907 10296
8998 7293
1234 2127
6078 1453
8683 8554
5093 3644
3242 2774
9526 4203
7425 6135
170 303
8321 4125
9468 5928
9910 7635
1222 1431
318 2846
1890 1172
9046 9823
8136 8564
5270 9636
1453 1175
4422 8440
465 2024
308 4126
4572 156
6384 3147
1191 7486
324 1205
2835 8759
7656 931
10015 2956
8299 2703
3417 931
1444 8834
9299 1926
5544 7147
5281 4977
4861 253
1522 10221
9061 1226
1181 8216
873 10166
1517 193
7506 1790
5770 8528
1229 1555
3715 8056
3138 7342
7468 9287
6219 5720
6534 1181
6829 10303
5709 4187
4903 5749
167 8585
4125 7286
10712 3157
8652 365
6804 4939
5932 3474
9816 348
7918 7382
1561 8496
2813 7339
3491 9838
4481 6427
4873 4128
3435 1238
8792 4700
4357 7057
3136 6168
3851 8201
8480 2570
1095 7501
9757 234
1205 4567
6366 4898
9053 6709
7216 5292
7329 1175
8886 1075
9193 638
5038 5446
3375 7169
307 2221
7294 6883
3768 4861
7508 3851
5911 5010
2120 9398
351 5398
342 2837
5240 3425
6007 1179
1926 2319
5042 5130
7294 2242
8116 7508
7293 304
10137 1910
1729 7336
5768 596
5415 6784
9532 10706
9042 3282
8709 9910
460 642
9357 3282
10307 6154
9243 4126
10473 1491
8528 9850
1199 3149
290 3489
5636 3908
4126 1164
9190 4561
3206 10426
5561 9847
9422 1227
7727 307
2430 8138
1108 4642
5396 8493
4702 4860
6135 8539
1227 2550
6793 6945
3514 10544
7291 7329
6459 7832
6361 1221
10332 893
2299 4963
8709 8409
8977 160
5787 8345
600 1228
6250 2442
10182 1322
5831 4458
1695 2281
6137 3704
10238 5849
2010 1773
7309 8056
2756 7508
1179 79
10027 5407
7920 3429
3384 4293
2756 9526
7716 496
892 7517
6411 2849
307 4575
417 6589
941 590
10586 9287
9621 7018
2319 1223
8823 7022
2033 3367
9485 7916
1224 10162
1082 2138
10679 8701
5233 10426
9534 8857
10031 8891
10451 6369
3655 3474
6923 1192
3778 6940
4435 1236
5545 6491
5956 10299
7522 4903
5481 5598
8861 3387
7485 8542
7517 1789
3295 1202
6737 600
7293 8512
4330 1221
9120 5292
2723 1798
755 6014
2551 7292
9221 3233
1790 2391
3850 4188
6145 7187
2279 4898
8189 3280
3908 7289
5093 1849
5043 4183
10356 7483
4175 716
7409 4622
4126 1171
2774 2917
5248 1921
641 8829
952 4523
8056 7635
6489 326
8454 8273
4773 10104
4128 4104
6400 9549
8735 2592
3348 326
2142 303
10015 1176
1192 9120
619 7218
426 9243
2972 5545
8225 2336
1958 6491
2257 4078
5986 4441
8866 5063
6267 9002
7643 3688
4210 10181
6761 10362
8516 5445
287 2298
4624 4076
8991 1233
8140 9288
5929 6674
10362 3513
7429 5446
2155 1584
2078 7071
8189 6549
2302 5073
1562 405
6524 8558
703 336
9661 9363
8273 8426
2158 4887
1003 5545
2523 2663
8117 6842
7686 5563
8843 6444
2537 2628
1171 1109
315 1194
342 6891
3599 2537
638 2320
1192 9910
7182 2943
8075 5723
9779 6154
9387 9526
10303 7277
9360 10047
5276 1624
3489 1787
9400 2998
9848 3233
7951 4333
64 4861
2147 2317
5194 1175
186 4128
9129 6789
8171 10221
4126 5637
3429 3205
1727 3777
5437 5283
1309 8172
2605 8495
5865 1632
2157 7129
4875 7289
5574 10435
8350 3297
1265 1896
5276 317
2592 3655
3301 7508
3152 5228
5839 858
5276 2053
10084 8843
322 7044
8794 4324
3873 2465
7279 6059
1501 10141
8201 5081
2010 4213
8683 3850
709 3993
6021 8432
4128 51
8516 5271
8709 7147
8079 1351
1175 9200
7583 5562
365 1915
5341 2992
1202 978
8855 9972
4860 4882
4129 1905
3995 8135
12 4905
7277 322
1213 4854
4952 9189
4110 2042
5281 7491
1995 7243
2919 7506
929 6923
5859 3871
7627 5566
6144 2395
7642 4324
1616 7581
1194 8073
7587 7746
4123 3758
336 8746
6234 2298
1237 1172
2231 6782
3974 3985
8711 1194
8835 8826
314 6274
7543 1196
7770 9120
5032 325
1661 3705
9298 8486
7842 1632
10635 7491
9316 8692
77 2350
4861 9014
1071 10132
144 4702
8149 6014
748 2827
5947 6503
8076 6379
478 4543
2380 2906
5437 6360
5437 6739
5240 4859
1078 1512
654 2828
8426 5188
2430 8886
1229 7094
3703 902
8590 3685
10357 3167
7291 8178
8861 7259
2033 6359
9484 8610
7612 2147
121 8127
10657 21
8514 2210
315 1416
6643 4633
4633 3332
3044 7129
5256 1113
276 5929
7832 4629
7489 2730
6286 6987
8684 2730
3602 2815
9505 8483
2291 9101
683 8991
8412 2775
4217 2257
1229 8305
3715 7496
8184 8709
9172 3327
6785 8855
9582 1719
1206 6046
1235 8135
4196 10624
524 1229
10422 9546
4966 3786
7707 7297
6106 5459
3434 5137
8426 9652
4861 10633
2591 8544
2895 6148
4860 85
892 600
7229 466
7971 4490
1926 3193
4905 9234
8944 4121
1790 2467
3851 3282
10668 6952
993 6801
3491 8478
4070 3228
9357 4297
7656 8577
5276 3704
2571 2804
10553 10430
8280 9070
1233 8252
4859 9910
8812 7766
8252 9189
5859 8843
1954 1231
1239 1196
1632 6442
8353 8351
2242 3996
2920 6905
6989 4230
2804 2206
7019 7804
3965 2428
6389 3544
6357 2210
2622 6007
336 7914
3876 10280
1235 641
5385 2572
8321 649
8426 7971
5011 6777
342 10298
9810 2347
7736 1235
7180 10244
9021 5234
6315 1772
8857 1599
8320 3358
8991 10240
6676 7320
3655 5998
4929 5222
2804 3273
2206 7899
5545 4846
8646 8709
6278 7075
336 641
4127 6696
8825 3329
5895 10712
1750 478
10135 3918
2241 7550
6145 4898
7294 3273
5008 1455
1226 8913
315 5240
3956 3121
10149 1773
10001 9395
5968 8321
4903 1209
8448 4181
1175 8137
3544 3768
1772 7486
1010 7643
9222 2546
156 855
2714 1191
1255 10359
4776 10451
7296 4900
3725 6537
6782 7255
1455 3908
7766 1465
1957 8709
8871 1228
8934 9505
7720 2335
2594 7557
7849 8232
1199 7486
2863 2307
3474 2538
1179 6232
8177 1653
7229 7292
6443 2354
1241 8406
1197 6723
2591 600
1849 9621
9299 6154
6355 7292
10435 5562
10036 2208
6321 6491
8116 1750
3339 10556
7666 1798
382 2276
3296 317
278 9690
3777 8502
7488 8772
9520 9448
1875 6219
4801 4214
6142 8590
2457 4624
9093 5859
325 4069
6047 1181
7329 1517
9517 5012
336 1910
4633 5081
820 1455
3848 9432
6478 9668
3280 10435
6242 2002
6340 920
5710 748
2648 8528
1179 5211
7750 2773
6957 5740
4233 8677
1881 8870
1506 3280
8577 1196
8116 6559
3138 9204
9797 6395
8818 10137
2827 8560
9623 347
2996 5091
6918 6154
1239 5544
326 4861
6423 4162
638 3583
5087 1407
7025 8129
2276 3680
9605 7293
748 678
8448 2651
7689 7421
10281 8527
7277 3167
9649 5511
5841 8183
5562 9656
7862 8516
6518 6165
8684 8177
10332 8262
4215 8351
2131 6135
9506 9973
4357 664
3529 2895
7483 8263
1421 9316
2488 7017
3920 3654
9621 3392
9652 7522
7277 2640
2833 8260
10318 8409
8440 7090
10362 9605
253 3430
4396 4909
6701 1215
8759 337
4183 2302
9936 5389
2900 6823
3851 2592
6226 1215
4677 8894
2655 6366
2122 858
1175 2640
5460 2837
8835 8813
8780 478
7755 9239
7496 7292
10660 5385
7920 9210
6714 1930
6829 3716
993 3848
3909 8893
5240 4078
3775 4264
6152 167
3023 1429
7853 3737
8313 2533
8793 415
7726 8415
9245 6152
8075 8822
1427 2156
4952 10162
273 3489
10053 2211
65 967
8651 2466
9112 7489
8577 8293
5244 5885
1171 3140
5880 10653
4409 7381
5929 9927
7286 155
7601 4645
3738 2276
334 10428
8849 10355
9379 5772
3329 6040
6055 3117
9397 831
9972 2224
3329 9820
1452 1981
641 417
6658 6824
5386 1765
1544 347
9910 6918
3124 963
587 638
10221 9434
7129 326
4861 293
2919 4952
4461 6519
2640 1198
5545 8736
5871 8684
1194 3805
1726 2296
1229 1214
2824 9088
5240 7968
2542 822
308 1785
2154 6542
7537 3228
5042 4407
7230 4246
2576 5636
8835 3077
7014 1223
3280 3205
4124 4084
6113 7251
449 8353
7507 2550
4123 5684
7016 1160
3331 2459
5236 1225
1494 10435
6168 822
8602 9232
7292 2300
7204 9321
3072 6083
10219 5981
641 9138
8991 7286
1228 10303
753 1234
9622 10132
185 1296
4864 3983
2691 1514
1229 9069
7743 6366
116 4728
3092 1786
8826 7920
2640 4662
185 1214
2465 8516
7169 5487
755 2774
7108 10355
7601 6895
8684 2640
10225 8120
5091 641
2157 2210
8095 1969
1191 7590
10181 5340
611 6829
2856 3863
4954 3417
8021 6265
2628 10709
2542 2498
6542 4069
9532 8075
7277 5281
10633 1225
7763 1175
5515 6154
2631 6873
8989 2355
2812 8120
3282 2840
8621 1179
1616 2131
1179 10435
2301 8683
3439 4613
9214 1209
3414 1199
8137 3988
10371 6891
1266 7089
858 3404
6148 8849
5561 6528
9927 8440
10221 2802
1224 2342
7689 7065
8169 8684
8426 3243
2540 2457
8741 8410
8834 8528
5514 315
7129 2591
1113 3138
8973 2848
6655 10299
8426 6802
3280 1179
7658 4773
3928 8392
2804 1898
9895 7643
8517 7735
10193 5929
8835 8189
8117 8496
7129 446
7489 7253
3630 4955
10206 6239
3749 878
6721 6265
5012 1272
8952 9662
6410 7557
307 6013
914 2386
79 2843
9916 1427
5056 1179
10400 8577
10318 374
3189 595
1455 6449
2034 5010
5386 8454
8432 4642
694 1165
6168 5218
2903 1517
329 5404
5702 4103
3213 7452
3657 1227
325 5986
6622 1555
5398 4045
1179 7368
1093 4183
6152 2457
7445 9553
3128 5504
4214 1788
4617 8368
6343 671
638 1225
3792 5514
2647 1494
3123 246
365 6219
5349 3263
3703 5637
8526 8835
155 2776
1722 471
6232 6366
5341 9621
347 628
6852 1226
1179 10432
7592 4124
8169 9657
2653 144
6014 2905
4860 1240
1171 8560
10694 8090
3658 5831
4457 10087
1491 1517
2812 1240
6007 4702
3489 1219
1174 6987
1790 7289
1200 6656
4702 7581
6401 8169
156 5033
1663 8777
6459 9697
3631 9018
9087 8138
8426 10569
6900 1369
3908 2272
788 9532
7486 7920
4810 10429
1465 1145
2774 9419
3991 9974
6306 596
8891 2172
5734 478
3438 1021
8138 726
5951 6311
3208 325
8634 7645
2549 8056
325 9434
317 134
2123 6314
4859 3489
2920 2384
3428 79
1491 8406
4716 5001
4567 6057
5359 2152
782 6168
1365 6617
6951 6112
7294 9526
3700 3375
2104 1190
681 9299
1100 9532
3254 9471
8548 7862
2320 7291
212 10318
4811 10408
3058 2276
2212 3583
4860 8092
7192 7456
1236 4246
3608 10419
9492 1086
9839 3698
6372 5636
8444 6021
642 1791
4069 3035
4039 8189
7504 6756
10554 8515
2340 1700
9484 1849
9573 7737
1095 1219
4572 2608
10553 5637
9297 4311
156 1227
1431 4379
1926 8832
1491 7501
2963 1334
8440 8835
9579 2909
9974 835
1849 4183
8093 5929
3576 9098
1471 2333
365 6793
8447 1615
2488 7247
8410 7216
6750 171
9215 5897
5116 1215
8496 2465
348 4903
6559 10159
6896 3237
6264 5505
4673 8260
1191 5022
2629 6830
2368 3654
1064 3703
144 5850
6305 1176
7779 1175
8140 3847
1739 5090
6714 4765
2320 2049
5341 5544
941 9505
7302 1870
2118 4140
7421 3280
3573 2450
5913 1926
6148 9120
5186 8486
1522 744
4076 10009
9697 2648
1197 4776
7731 8844
8511 2774
306 8056
1214 6043
5165 1663
5740 10353
1228 3509
7736 8135
8644 768
6016 10484
265 9432
4098 10688
3663 1091
10170 9959
6053 10720
9200 2319
3764 7396
6908 7685
3167 6549
8035 1494
7746 6953
8835 3385
10231 3749
9298 3280
308 6135
8796 760
3919 9661
2827 6525
4073 3778
10147 7735
375 5515
10304 2622
8350 1453
4925 1269
8544 6152
5929 1536
3920 2100
414 8991
4974 9357
1799 2640
10415 2147
2154 9926
2433 9567
6115 4926
7285 1352
10097 293
3642 347
9208 8388
348 3487
7182 6286
4843 1229
1225 6361
1237 5218
1017 7627
4127 8849
3088 2319
9117 7574
1222 3597
5544 8825
9194 2642
5023 1365
4903 8264
5566 7390
9520 6361
6007 1926
2823 1209
10610 8991
7491 7291
6360 3866
2765 6783
3329 2319
8116 9258
7293 4330
7569 8238
2307 10182
8858 3262
8177 2206
9285 4362
3402 10388
188 1224
3396 2539
9072 2262
3499 8844
6696 322
1361 4546
6587 5312
4067 1209
7914 8974
10071 714
7391 9432
8193 504
7230 4349
7602 4156
3576 325
10712 1624
8762 8826
3156 4783
8692 1798
638 7549
8321 6264
3023 9090
7508 6840
6284 281
7089 10149
6057 9991
8189 1191
3374 4125
3115 1071
10623 2885
7983 1970
2861 6962
8953 4951
5081 7489
6227 2079
6225 599
315 10453
7250 10450
7766 2163
6696 5542
6239 7294
4472 3193
9670 8183
253 6577
7047 8278
9599 8835
1455 6145
1171 5127
5929 8421
6286 3330
4640 1227
6793 7436
4776 5904
1179 8846
8238 8544
6173 9112
3812 1199
9018 8091
8855 6015
10395 4546
1912 3631
7215 10361
9591 6503
908 7469
326 449
9193 3715
5709 5544
10287 1191
1756 7055
6232 41
6937 7286
1567 4160
10303 6154
9040 9526
8544 2902
8544 6958
1909 2533
3600 8189
2622 2149
6351 7293
7250 1450
2140 1194
8351 5706
4935 5114
7175 8325
6289 4385
8174 8075
7489 6463
3471 8829
3507 7407
6549 4433
7314 10134
5318 3134
10463 731
2157 8252
2653 1176
2206 3576
5566 8817
4332 3914
7770 4069
5991 4279
8849 2168
7293 1926
5462 8409
8426 1167
2267 10435
8719 9972
2592 7251
6542 5951
7800 9288
5637 2899
3167 2827
1071 456
4657 6818
2252 1172
4355 1237
7286 3509
2504 3540
2688 9917
3018 10717
5012 2040
1839 353
8407 1202
1727 7722
7537 8817
1238 8232
1921 3136
4842 7897
118 2730
1214 6104
8075 6905
8135 1269
9927 879
8117 1231
7339 8508
638 7336
877 8811
6891 2058
2919 7421
1615 1181
764 348
4656 2149
6154 8994
7919 4294
5214 1626
9069 336
2730 7190
9088 7129
10049 6735
908 1773
3687 1535
5396 7439
10699 8688
2153 1858
1235 3304
15 8818
8512 4183
1223 2827
9534 702
6650 2846
297 6040
1171 3654
10435 3798
291 1199
7646 357
5637 1149
1926 6548
1537 8683
10456 1804
8824 143
3167 2133
4078 21
2828 9621
5868 694
6851 2923
782 6657
7218 5045
4426 4214
6007 3164
8835 2039
3178 8886
8945 4643
6168 4243
4502 2107
3441 6228
1558 1102
4860 6589
326 1197
4902 5817
864 1921
1702 7580
879 6521
402 5043
3684 3375
3234 8803
8169 7786
8755 3013
669 4214
588 5752
638 9588
5929 6119
5473 6548
9526 1773
1848 7292
812 845
8541 6416
8242 841
7720 1156
2241 1165
6490 357
7604 9210
2276 9120
1209 1361
3072 10094
6306 4281
2845 5566
5185 5544
9021 1177
10029 4903
8280 9511
8709 6507
5636 6923
1257 7772
3204 8864
5487 852
4095 181
8528 1199
8928 1219
325 8527
8140 5862
3908 10428
1172 1226
9398 6424
1926 2577
5562 2298
6739 815
2804 5460
2802 1928
641 4898
8239 6782
8733 1240
239 3134
4931 5873
8859 318
74 724
10447 6530
3954 6490
8812 9553
4632 6331
600 8190
510 1241
8818 7398
8321 6359
2774 8096
8857 3156
8684 2178
4126 5051
2774 6300
6503 5247
1225 2120
1502 4905
6162 9557
3310 1449
1615 3704
3630 2172
1368 9257
9344 9240
6305 6904
2240 1241
5090 8872
8954 2846
6937 1224
5912 9655
1175 2418
10362 3205
1339 587
8486 5235
6033 8813
4078 1171
9146 7689
6570 1072
6589 2368
4394 9910
10589 3234
6530 5880
1544 6739
727 4067
278 5928
8527 9972
10064 6219
2157 4707
9299 2213
8759 3310
1171 4873
4355 6007
782 732
3960 8169
8508 8299
8826 8056
2368 6253
9357 1491
1572 3331
6793 2286
3310 2820
3398 6490
10147 4289
1080 5951
8392 7736
676 5929
2865 3193
3996 2570
10303 147
1849 1209
1849 448
6802 436
1095 319
10399 436
10333 3458
324 1172
5463 6352
1526 4183
2827 9189
8929 1124
7293 9387
5887 2037
1223 3123
6491 9058
1234 10193
10717 8288
7025 8406
348 2214
100 2112
7998 8091
1799 7090
6696 8409
8229 7996
1176 324
1205 1791
4157 10106
3280 7779
1196 2113
7803 3072
7291 9185
8409 3164
7167 2504
3791 982
8169 10689
6361 4334
7354 6057
1455 5276
2240 1653
6369 3125
2320 79
1858 6783
8392 5170
3525 335
9034 7496
8821 5948
2486 8140
7339 6306
5815 3848
6716 2884
5895 8409
41 1624
3631 7533
619 1334
3491 5396
5752 3148
7456 4896
7339 1563
3894 6118
8790 5929
6894 7603
682 3821
10037 2608
5460 3816
6430 6579
7506 9659
1790 2812
7819 8846
4069 2827
8831 7293
3755 7289
1548 10428
3205 2706
7286 4860
3871 1241
7506 4328
127 10258
8458 4707
3576 6154
6372 1845
3260 2774
7253 3780
4717 8826
5915 3631
79 318
8440 6620
185 1476
7329 10415
5904 8140
9645 8823
1898 9195
6155 336
445 5009
1171 6243
4458 8178
6336 8858
5831 7603
5913 4370
6289 1763
7763 176
3280 1175
3417 9579
6219 8886
5831 8134
7291 729
5514 2802
8922 7483
8894 4370
1120 8621
5515 1491
3329 7731
325 5965
1166 10261
3629 7339
7804 1200
3271 4508
9686 6366
7339 8690
7375 10591
3154 8426
348 3583
4394 5059
8116 3851
1084 2648
1491 3193
3470 3153
3967 8301
7712 7216
7601 6360
5215 2329
4702 2140
8368 9299
8518 3151
3752 1196
1590 366
2072 2457
2511 5473
4330 6569
9927 7537
2211 5027
4952 6137
8940 9333
74 5566
7501 8185
5929 8544
2622 106
3716 9126
3752 8486
2210 2868
3023 1181
1202 10303
6123 7804
650 8002
5518 8043
4776 5986
2319 2279
4887 6366
4955 8242
10147 1175
12 2723
6424 8876
6705 3684
5859 7796
2433 1772
6641 9019
5636 7780
2430 3956
2153 8858
8132 3789
2130 6793
9151 318
6007 8785
6923 9579
5281 457
5545 6793
8275 2756
1491 1221
7453 5929
5277 2720
681 921
85 5056
6472 9046
7502 3193
10435 8093
8721 5859
8609 258
9421 8893
7229 4905
5865 5929
9388 9992
7634 3521
473 8274
2457 1222
10670 1632
5929 8260
2900 3542
1199 1234
7129 8826
6041 652
8886 2692
1209 2903
9521 10389
79 2647
2759 5986
6891 4618
1081 8486
3991 1269
7766 3243
5904 6339
6055 1711
1233 3439
5894 6124
1231 3260
3123 1452
7491 2879
10542 2407
3778 9227
638 77
9120 5929
4271 318
2847 1222
9189 670
5386 8117
7129 8463
2279 8843
366 4185
6988 329
7491 2802
8001 4622
8823 79
3276 9803
7580 5544
2360 1921
2302 7750
2919 156
156 3154
4630 447
1175 4621
8056 8189
5394 9518
3011 9985
3547 8648
2276 6286
3906 4031
1407 1798
5218 10283
5929 1601
5061 9550
9461 2640
2763 6359
3491 8169
4126 3520
330 10717
2123 7897
7763 1881
2636 5769
7230 10680
8844 1851
5091 280
8490 79
4264 4567
9053 4609
2666 6491
6234 5379
8486 9189
1197 5929
6307 434
5545 1084
1241 10415
4465 551
6261 5059
4779 1221
8345 6081
2923 9289
6970 4864
6489 4926
5057 1234
8827 2648
8824 7470
8189 2640
3373 3396
8410 2939
8796 8137
3336 3488
8835 5870
2154 8149
2542 8709
3306 1055
2526 1175
10104 2569
2053 2546
7249 8845
3374 10374
845 781
5544 5515
5092 4355
88 3778
1773 8796
2804 20
8981 1491
6141 318
6615 5073
960 1926
7674 4128
748 8551
3685 4282
1261 320
6589 9532
10544 8542
1235 656
3439 6314
134 864
3405 5514
3703 7689
8417 3304
3782 9069
4437 4900
5059 7129
1920 3555
10717 306
5321 7478
9299 2802
9395 8056
180 8757
1176 4098
2335 8514
7801 3816
315 7230
8749 6361
6226 1240
4672 307
2798 7421
2457 4505
10197 9647
1387 858
4065 7215
1200 3563
5389 1205
156 6923
7294 5180
6286 3990
6400 1913
1116 7456
5729 5562
8134 7506
156 2265
5199 10435
8431 4856
315 1790
7336 8829
6875 1428
5859 1915
8120 3205
3126 1582
9852 5865
5563 346
7602 3123
4703 816
6152 2147
2431 10114
7489 5870
7989 9526
8886 1172
8390 10630
1244 3840
1517 2905
3121 7975
3194 5487
6822 1431
10694 102
2804 3036
196 2538
9316 2640
3371 1857
10274 7339
3705 5830
10307 7129
6491 2674
2159 7641
1179 8350
2261 6066
6366 10162
9200 6152
7387 3815
342 9397
3014 6945
1199 9185
1190 7689
10544 4330
2478 3090
960 7750
3211 2640
5125 8496
1717 3851
1219 1228
8096 8410
2276 5637
9698 1430
6793 10350
6739 1095
307 9294
1206 9526
3371 9602
3927 10318
6016 642
4702 8587
6148 8056
4834 1179
3704 156
7250 4027
3171 8379
8406 3882
5009 4794
5459 3193
5350 5924
2010 2538
2459 1205
3463 1200
8516 7193
3214 7241
10435 6450
4280 2680
1194 7292
1112 7522
6152 10049
2571 6923
7329 1199
3167 5803
8908 892
6119 6016
909 8890
4739 4885
9088 4079
10640 2903
7707 7916
4342 445
3851 8132
3866 9222
1735 4527
8000 638
1157 5413
2543 4383
8189 2033
6289 1762
10500 1084
7996 1979
1773 9731
8551 1700
5214 2731
2759 4782
2812 7794
8514 3374
1238 9820
2053 2320
1821 330
7536 4412
9120 4526
10068 23
4078 9937
5021 4923
4054 8483
8020 2267
8628 10430
1625 4402
41 4341
1223 2531
3848 7367
5388 4832
3726 605
7140 6549
3123 7250
9127 6649
2326 1234
156 6209
707 7517
10149 5843
661 1231
2648 10298
6503 1197
10668 3746
1334 4464
6278 1018
2919 7657
2331 5091
9263 3147
18 4777
8993 1064
6489 366
3092 835
4901 7229
8844 1435
3908 7421
4126 1176
10357 10277
3583 317
641 8116
7845 7735
10717 1084
1791 8269
1338 231
8835 7294
10613 7489
8273 5487
9192 10134
3439 4297
10191 6686
4434 1234
8823 9698
9554 6289
8406 7682
1194 3538
2466 4230
9815 7642
8506 9387
155 8849
3436 6007
322 8577
4702 257
5909 3205
7919 607
2053 9299
2889 3913
9532 4954
2016 326
8621 2822
7920 3233
6119 5401
3877 8823
8174 8013
3439 318
74 8323
1859 964
10207 1197
1075 7997
9470 253
1235 1181
1491 6239
9317 6430
4214 8886
1013 4333
2837 9493
146 722
1615 9339
436 320
6566 7336
3090 1236
4522 174
637 1266
7508 10717
8508 9546
1179 5753
1124 7286
9923 2622
8201 4350
3193 10304
365 2688
2278 6723
682 3729
9923 320
8409 2336
10220 121
5398 5192
6007 1671
9502 6948
1772 3269
2301 6361
3784 5305
10428 134
5557 2925
8913 120
1202 5012
2728 789
4629 77
4980 316
2640 8797
7445 7147
6135 7289
5494 1791
9135 5990
5487 8448
8849 156
6473 2033
307 10672
9138 9042
37 10717
8622 2279
4076 7622
347 3908
8141 4600
7292 780
3583 1378
5234 7712
1181 9591
1977 2433
8426 6463
9014 789
1723 5752
9316 7685
4059 9698
2279 3151
6639 2534
2854 7658
1641 183
356 1258
4851 10613
4130 2395
306 4763
3282 7507
7129 1205
7797 5237
4341 5515
2708 2206
5487 3576
7845 2517
325 6756
8406 5880
4550 8426
10162 405
318 4127
2408 7770
8152 1857
3916 3023
1787 7194
6277 8143
3401 502
10428 334
2537 6334
1855 8849
6715 641
7658 6139
8140 1229
10670 1235
3347 7339
308 5459
10100 1175
7367 4861
6504 8512
1179 5814
7746 9321
79 10171
7129 3184
3576 6940
7713 6485
3332 3151
317 6623
71 7971
8709 2276
1901 5566
9926 5515
6694 1491
1191 9424
2802 9910
2802 4776
1841 9286
1230 7457
852 6542
6361 7735
8866 7603
1839 4636
326 326
2651 8811
3353 2367
9195 2176
8496 10163
308 5218
1311 1191
3607 3597
1198 8426
2846 2949
6891 7286
7025 7592
4546 1081
6490 2775
5091 2128
1428 5812
7250 5589
1555 2622
6306 5437
8189 8549
6827 9299
8858 4817
10097 2132
315 7538
3581 1776
8299 3255
1192 2276
2617 2359
5752 1175
3822 6898
6525 2338
10544 6884
10037 9467
305 8820
3156 4070
6945 436
2704 1773
8889 3529
3072 4282
10402 9704
1221 9521
4458 3123
2115 6685
7677 1225
97 5437
9502 1054
2158 7841
172 3205
1926 5514
8940 1799
8089 10110
417 1230
1628 8855
6225 8613
5562 1238
8231 3852
4898 748
6550 1219
3193 8006
9876 10332
2917 5292
8135 7081
1225 10240
5371 347
4952 7229
8393 661
5091 1175
10635 9910
2158 5929
9258 8522
7065 9725
9287 5830
150 6200
5281 4125
4504 4155
641 6366
3781 8843
8029 1197
7301 1172
1563 9810
4874 9588
3655 10429
348 1175
8590 3206
5487 10220
8478 3873
4040 5966
9926 6363
6940 1491
1717 5306
8624 2147
5603 8309
1544 3439
3911 3269
3444 6719
5894 9707
5022 6489
7636 6618
3848 5912
4124 10696
3138 79
3331 9460
5318 2676
6289 1194
1624 6490
9815 2662
5914 6456
8612 5427
1238 8147
1237 6495
3826 7896
7294 7766
8471 314
5180 551
9702 6963
5367 2588
2889 7339
8690 832
1775 202
4810 296
1756 197
7743 9900
6525 79
8551 889
3663 8117
5276 3655
6270 3280
4926 9002
97 1172
8955 9696
2233 5745
6490 8407
8486 8405
641 5995
1192 1347
5459 3123
1199 1194
8965 998
3154 7920
3031 1179
3781 6490
10574 4667
10303 8137
5970 2292
8844 10333
7623 6369
4125 3764
6491 3619
1199 7286
9591 3851
6489 8526
4804 1191
1447 6594
6490 1907
1142 8279
6946 7888
6354 4183
1531 7355
9958 3446
10219 638
1944 3654
6413 9200
5255 7735
10029 5831
1544 144
8174 93
3803 699
4686 1191
10011 3474
5700 4926
7129 845
1790 10162
9931 7857
5560 1484
2257 3250
4571 7291
4952 8831
1179 1559
8102 10333
6372 8923
8448 6437
5093 1749
8189 6491
8092 4449
969 5850
2907 1229
1544 1219
9526 7061
836 7522
5545 851
4604 5081
10335 2408
3778 1181
8914 3348
9195 6056
10555 4495
1169 8858
8368 5806
9034 2802
3982 6384
1900 8404
4063 321
8448 7754
8264 6278
6286 4952
173 414
4459 3280
7745 7017
6014 3544
4756 5636
10712 641
2350 2261
3599 9120
2153 5929
4845 9795
3992 8406
273 342
8493 2288
2304 1235
2071 8392
5831 4911
6905 8991
5849 8365
6057 5010
3489 1926
3117 9679
9401 2622
401 2903
253 9602
7900 253
2120 3848
8406 7229
1861 1935
5234 2488
8406 6017
5240 9189
887 8368
7152 1827
5566 10435
8448 1515
7995 5339
10381 1494
1171 1197
2498 9654
5951 1225
6549 8565
7832 5709
4794 8844
6145 7218
2049 979
4129 8269
8991 1142
8720 4128
5437 7289
760 6619
4127 4656
3262 8056
8486 2034
1427 4507
6359 3228
8684 41
3326 8189
6219 4898
5472 4531
335 8315
3908 2108
1429 5858
4682 1172
7055 2300
1229 6624
7623 8239
2243 1374
2701 2648
8929 8858
7677 10085
2276 307
1142 3328
8717 2292
7802 8189
3280 2436
4510 6618
6008 5283
334 64
10103 9175
2493 4370
8759 7851
8991 7956
4667 4702
5830 642
5988 1222
2830 5859
4671 1237
3789 2879
4067 6589
6548 6007
7294 7548
3654 2332
8709 7581
2494 1491
9084 9796
3092 879
5258 7017
1615 1176
10217 5009
8483 3091
5752 2299
3092 6528
7293 7658
3716 9560
807 6080
8859 7743
6150 5091
2906 5218
641 10203
4396 6148
10129 9893
9927 3443
1632 303
10209 2934
1181 7557
8368 2408
6372 472
1666 5514
8472 9569
3997 1081
7297 1108
3090 9846
10384 170
128 8409
5831 1176
1523 4114
1072 8759
5929 9560
266 8517
3493 2663
1488 9662
8406 2688
5520 4846
6289 8822
1176 5514
6235 8016
8056 10051
4871 9848
2155 4571
1221 7920
8353 2706
1200 8005
7748 6015
1215 1181
5929 8866
580 9129
3953 1772
7292 5039
6962 7025
1572 3668
5562 10307
5986 6504
3602 691
4409 9588
1176 9515
442 6135
4213 3491
1215 1096
6736 5460
8522 7707
188 3329
3468 3259
10613 7289
6372 2820
2537 334
198 5709
79 1206
9569 1197
342 6920
8844 1813
9401 1231
1194 6400
7488 3301
76 3044
9704 6338
6166 2544
6161 7897
5472 3660
2433 2647
297 3405
268 8692
7037 3301
1389 10613
3761 2629
273 6488
4834 7738
953 4904
7557 8129
6923 3146
5522 7951
2636 9579
886 7144
3746 417
7456 3582
5881 7862
1199 2005
4578 5112
1234 5576
6515 1175
5388 1200
9957 1491
6508 4693
3208 6940
5020 1269
2276 4451
8288 10418
3583 5929
155 3124
8189 3432
2010 41
2247 7368
3563 6314
2917 678
7636 3398
1175 3716
4709 4331
1222 993
2319 8585
9696 10216
4238 9991
8473 3375
4465 1172
5012 7518
4952 7292
6278 3562
3879 7289
3907 1773
6286 8712
2336 4956
9053 5062
6227 7191
5545 9200
1892 641
10245 2434
4918 4969
2108 7014
3124 10378
4289 3489
1198 10397
8185 1098
1517 1639
4860 8382
6079 1819
5968 1175
7351 8624
3508 428
253 3387
241 1692
8409 8978
9118 7297
8855 7643
6219 3886
8056 3630
3646 1221
7353 8382
3151 1181
5929 4623
7133 8590
8451 5885
4900 6956
1445 1849
4064 8056
3373 3282
2320 8189
7339 5927
2364 3844
6372 7029
8516 4275
2127 4790
5986 7496
3310 8835
5859 9665
6314 41
10636 9901
4213 10362
85 10491
8577 1205
326 6620
4776 612
150 10298
8632 2647
7277 464
1231 5849
1192 4393
3852 1224
9398 7916
3536 9972
9227 8272
1221 6048
8409 6334
726 990
9071 5465
7603 2925
1528 10384
1718 10332
8683 3964
6877 9299
7014 4182
2241 7613
4944 6897
4826 4914
6528 8886
1826 6359
1568 10279
8624 1849
8364 2517
4067 3508
315 2347
6400 2380
10334 7968
5502 2875
8406 8692
3208 9532
8403 8050
8834 3716
8832 8075
4211 4898
10660 8860
10087 7780
8797 2640
941 8877
9926 8844
1855 5306
4333 3375
6506 8189
5062 7129
430 7736
6081 3149
6702 3794
8716 8353
1223 1227
2836 1215
10429 9529
1235 9973
5701 7568
6331 3659
7491 2430
1419 10275
10333 4076
9636 2319
10378 8991
5535 10415
1202 7129
10147 1172
8140 10352
7421 1892
5868 156
9251 7288
1156 8636
3769 6359
5563 8894
527 9927
2209 8056
2683 7546
3778 7289
7529 7569
9532 308
8849 318
7832 845
5460 5319
7294 1071
5459 9096
8610 1256
6696 8515
6007 5369
6908 2457
9127 4123
273 3123
7750 5201
2296 5008
4070 5396
6783 2385
5752 1225
1621 4125
2881 5460
4328 5637
188 5752
8991 1223
762 592
3517 6783
3402 7978
252 6490
9178 3848
8426 3439
7352 8516
9698 10221
4793 5276
9014 3882
7486 3911
3684 7447
6587 2228
9677 5515
156 71
3417 3225
6139 8013
1269 357
9129 6145
7080 6314
8528 3444
6361 9647
2958 2336
5561 342
8517 2721
5437 2592
6857 5446
6090 5986
1427 9434
8843 7603
6644 8432
7038 6542
1176 10485
10544 3417
4161 8056
5590 10428
7897 8991
9234 7205
1181 7129
8140 7216
619 1222
6789 9400
8826 4966
5520 1915
6057 4473
10607 2804
5831 4667
6549 3204
3752 9787
8493 6739
9873 3280
1202 9710
320 5929
2289 1491
1113 1491
2537 5545
10362 6744
7421 3491
1611 8797
1197 2320
2222 1383
2592 3156
5218 8095
8368 4900
8470 6289
4215 7489
1260 10302
8871 8178
7804 7920
1231 638
6689 7583
10123 2123
4079 3329
6793 6360
1253 2944
5859 1304
5589 478
9828 7328
3771 8406
1113 8716
2433 8350
1227 2123
5830 2322
2640 8846
829 7916
8173 852
2040 4613
7286 2314
7501 2756
1428 6993
1179 2705
7242 3222
4070 6359
7449 3370
2158 7339
3888 1849
9058 1653
7803 4098
1720 2497
325 2465
5497 273
721 303
9660 2120
7623 3908
7977 8768
494 10273
8296 7089
8855 1206
9540 5839
6967 3401
5315 1224
3659 3443
8189 9298
7581 4709
3429 2052
5545 8502
638 1992
8056 3539
1181 4924
6152 3138
5226 2543
8056 7847
1194 6219
8299 2568
1206 7147
5514 9697
9145 3803
7084 401
1181 4183
2585 1192
296 7445
6070 315
2961 8845
6314 7971
10176 1222
8810 9229
1772 8075
9192 1382
3901 1042
6589 7440
9992 5859
1903 8140
8926 7444
1152 6528
9321 6940
6219 4070
2172 6361
8093 5405
8810 3851
7293 5425
9629 2881
7021 9223
156 1192
4156 2585
928 23
8773 6490
2066 1858
6145 3999
892 428
6802 5514
6507 6366
5563 3240
6057 8189
7496 8829
8139 4655
1951 8056
4297 1198
6504 7508
436 1559
3508 5929
174 5526
866 3571
8189 3993
4952 2443
10162 6548
5910 307
1181 6007
156 8434
88 8796
127 1223
7491 8189
2730 7743
1191 10162
9355 4173
4485 1194
7538 10435
4213 59
6491 170
5519 8605
1192 4086
5073 97
5022 8517
5557 1148
325 347
10015 1685
9299 3908
7289 4128
3374 7743
1884 1223
8406 1179
2150 9972
2137 8626
1631 5840
2053 5306
303 325
4128 755
5494 9114
2728 5010
5459 3490
7250 7533
2493 5880
7803 6372
5486 3399
6286 6537
7287 2507
7286 1463
9287 4616
8116 2802
6055 10397
8855 9795
5430 5515
1624 9189
10428 3508
10220 2433
9435 188
5494 9719
7651 5520
4576 1176
1337 9993
1234 7506
1223 1185
1239 2630
7501 1199
6923 10032
5831 6548
6473 1261
815 7250
6489 10462
2824 6508
4380 5881
7294 5744
8511 8422
8486 4246
7047 1235
9181 4368
3177 4679
184 6620
4559 5831
6656 3472
2276 760
6525 8823
5073 6396
678 7254
8446 2640
8880 8138
766 3907
449 8406
743 8508
8691 7804
10221 3882
3282 9088
4952 8750
6696 6226
6701 334
2573 1750
820 9189
5865 9388
6276 7339
2048 7617
41 8965
8361 348
2127 7424
2154 7853
2691 10415
5527 6503
8468 5281
10328 7445
7028 8824
4776 3908
3206 3827
7089 8189
3765 3332
7616 431
2511 7421
9018 6063
7920 1227
6506 3331
7230 1334
5281 1228
1205 1203
318 8609
280 587
5305 1360
9124 1175
8826 858
9910 8511
7537 6007
10334 86
5945 9018
930 2276
3749 2131
4165 9357
1229 3240
1787 3028
3204 5363
5986 6655
3469 8733
3205 2451
5986 3976
9588 2919
318 9298
7339 2640
9193 1114
2108 9056
5830 10221
3770 2537
6314 5043
8526 7635
9637 1209
10356 4303
295 8125
8584 5514
8544 5034
1786 2861
3234 4937
7032 8392
4435 6225
8406 9357
10587 1926
2629 2848
6701 8620
3209 3655
2047 2589
9047 2018
6490 1926
1181 6168
4297 2257
1926 8409
9539 5929
2904 8988
6617 4506
7289 2127
5012 6930
2013 325
3091 3372
3904 2404
9866 320
8091 641
1222 1177
2592 5342
1786 4645
8175 7919
6676 4127
9174 4215
3250 1825
7336 308
5543 128
1113 4860
6803 2518
8127 6773
7895 1192
8502 2498
5463 6491
1240 1790
1181 79
8720 1227
8427 642
7736 7421
3908 4130
4231 6784
8964 716
6833 5561
2053 9021
10356 1231
6135 3311
5127 8859
7456 7178
417 1198
4347 6573
1916 2292
4704 7294
1625 8169
7587 3193
7914 4215
1334 10630
10570 8890
1238 8350
6591 7045
8577 8636
1181 10331
3441 3958
8319 4842
4268 8831
2622 1453
6668 660
3848 5562
6007 2524
3301 7043
10296 2053
6168 2443
10362 2858
6840 5830
4332 9394
1241 7557
9682 661
4128 7488
7995 9529
9526 3685
3329 2050
1231 4125
8528 2828
4128 6618
638 4077
1022 2846
9810 5894
5637 9320
8711 2430
8486 5881
5929 1720
6400 3595
3668 1179
4125 3216
5203 1552
6242 995
7580 1175
3150 766
236 8833
8409 2840
9064 6109
1777 972
1219 4826
8823 7612
1053 5895
1921 348
347 1269
2319 315
3753 8544
8512 8189
2571 7746
8472 8056
8883 357
2827 2138
7339 8252
1463 1802
6774 9388
9485 2465
1544 1686
5831 6692
10356 9042
4492 2836
8517 8417
1456 4446
6988 9582
6372 6507
6558 173
105 5272
2150 2035
6505 1179
6360 1179
2544 7543
3612 9040
5180 6508
4053 5152
3371 3439
3516 407
5500 5357
921 6057
3267 9526
8810 1849
4391 1905
9046 6673
41 8761
6707 1205
6037 5514
5396 8570
3023 3778
1086 1240
8517 3792
7426 5218
8406 1218
10287 10307
2161 3703
4689 7643
2713 880
9871 4861
1252 10162
2206 10182
5398 10412
7329 1441
7779 3191
10480 1199
10507 308
3039 8141
4938 9992
7533 3327
2827 6489
8620 713
3310 6152
6624 2538
7245 5468
8177 4216
931 3419
4861 5894
6314 2172
3418 3908
8883 2013
9505 9175
7623 8998
6430 4531
8638 2774
4803 315
5929 9403
8514 9972
2999 3187
1453 3015
8610 302
10085 3329
7293 8842
8409 4147
8120 5472
5081 954
5520 7055
3074 2645
6369 8831
6173 3510
8592 1179
1382 7975
6203 10717
9874 4930
4703 8528
308 6612
4086 71
4125 6154
8512 5114
4331 1205
7367 5281
7129 1175
1176 4903
7286 2504
1360 7294
8931 2493
1975 9767
4515 4860
2825 6789
7290 8454
2396 7744
3630 9653
9120 7180
8448 4826
10233 74
4276 9820
4446 144
5986 6620
1653 8819
86 2533
3725 4852
300 845
5385 10364
7289 980
147 725
582 8801
1071 3452
1787 4130
3282 7488
3908 7747
5025 9258
4234 3643
6340 3154
4480 3293
3791 2173
4130 5494
8426 7129
1910 8823
9530 1091
8544 7603
5831 1227
328 8866
5020 9621
10698 1209
8843 1192
4033 2164
8138 6094
6989 5429
652 348
2894 10570
6733 8056
2513 1228
3731 1833
1223 6490
8986 9358
4860 6137
1673 2272
5398 8903
77 156
3928 7640
2125 3191
8065 4821
5240 7486
9307 9103
1081 2648
3374 4571
7289 6148
1176 1427
10169 641
6507 789
645 4864
5062 638
8914 9696
6444 8810
5785 1178
3990 1586
2723 1176
1206 5752
1773 1085
892 6154
1803 8925
3907 588
7393 10224
3323 5091
6764 3908
1144 8821
909 6747
7318 1905
9649 1072
1172 9202
9789 5476
6943 9321
1229 76
6461 4076
342 2802
728 144
3204 782
8823 1181
3280 10209
5801 8470
8707 8137
8252 7070
3438 1199
4130 4350
654 357
6427 6894
9043 1666
2095 2457
6007 7005
4950 761
1199 4552
8637 8595
7658 1876
39 1205
652 2305
4250 9625
4183 6928
1256 8056
822 6489
6268 5292
9974 1171
2620 2272
1202 5982
3157 2206
9026 2153
1176 10544
5709 8517
8361 2443
3138 8094
3517 6020
1649 4762
8165 6264
2131 4826
1790 2387
3432 8861
1453 8690
1116 8225
3782 4862
2420 5986
2271 6522
3244 308
7336 2889
337 4887
6923 4640
9062 899
9915 2899
1529 1830
2261 1066
9802 1517
8321 7736
4130 4518
315 1219
5821 1845
8056 8817
3794 4646
812 5986
1020 3909
6885 6008
1905 8516
8857 4129
2153 2866
7245 3404
3182 1571
7658 1194
6489 2267
4468 2387
5306 9532
5854 5281
3166 6055
5566 6393
4733 1198
6701 9253
2717 1383
4426 3351
4692 1233
10472 4473
6037 3877
2320 1215
348 451
908 3668
9397 7089
4128 2010
660 6489
7831 8082
8274 3715
9588 1291
2319 3404
9992 10449
729 1790
9697 4070
8517 1200
1901 5385
8129 1170
5459 645
9671 2053
10544 2793
1179 4380
4230 2815
8235 2342
3705 8426
1237 6936
4864 1198
405 275
8444 5497
1176 1509
324 7804
236 8448
8991 6955
7486 7339
6289 8056
7746 7486
1179 10250
10362 3392
2101 8225
6793 828
914 3908
2836 1905
6427 257
4103 8506
905 5555
348 3465
3397 4125
10335 2756
1846 10238
1000 4952
7623 5566
1347 5681
8551 1791
2342 8427
1453 3362
1544 2268
7293 1081
9235 326
1905 2438
2822 7229
4016 3175
2761 6360
10625 3252
2018 4499
2704 1362
1221 9120
6548 9418
8844 134
9433 9636
1238 8844
7181 4821
3429 596
8189 4984
9627 6915
3491 6007
27 10009
7920 9908
8116 6364
4215 6007
6239 1063
1849 10435
5894 10149
1901 10062
10303 2629
2773 6552
1517 317
4552 8129
337 3544
1430 660
134 5939
10209 280
6793 10250
1175 1609
2241 8056
2315 6369
7736 2581
8368 3206
1205 3181
3668 9484
1369 4076
3331 3538
3908 4716
5025 6705
5927 8844
4952 1114
4069 7601
7360 2708
1662 5019
8390 6043
2247 10570
2493 8736
8427 5562
1240 10318
5566 8288
8684 7643
155 1252
2053 4130
7779 4187
4026 2510
8844 6724
638 6017
1375 7295
9974 1215
1092 8075
3332 3138
10141 6288
7940 3310
7357 7735
2570 186
8733 3752
9200 3778
6490 4076
3865 10170
8139 2585
2452 10720
7020 357
3466 1427
1206 4654
7215 7916
6923 10103
5276 3600
7533 4231
6830 3951
8908 173
7218 4683
3567 6007
8426 3151
1764 7139
8655 4677
1113 1120
3782 3705
3851 8426
3167 6801
6460 2812
3907 8461
5514 3208
10687 6975
9018 4988
6577 1491
4760 6366
1155 3807
3373 3908
9316 1194
1099 3542
8486 6457
4714 2319
5545 6589
2278 2568
8321 4932
1329 8502
1787 9209
10435 3512
606 3482
3912 6896
5023 2648
5523 307
1158 7486
7245 927
4377 3244
6379 619
2299 5464
10435 5299
6219 4776
320 4452
3630 6895
1236 403
7218 892
8459 1399
3630 9579
414 414
8889 2018
7158 2739
9363 306
1234 287
1179 7689
507 1165
204 3784
1387 1171
4070 6330
3373 8169
852 10428
3906 2053
1662 9397
6523 8733
6041 3139
9299 1205
5514 7004
142 5563
7065 1175
7716 7543
7897 909
170 8990
1572 4905
2985 5520
8201 1855
156 8818
3191 9697
1231 317
1230 182
326 638
1222 7744
841 8716
8587 5110
3261 8720
4776 324
3630 4127
7247 9591
124 64
1067 3072
2049 5588
4127 8816
10275 8239
2165 6967
8432 1228
9746 8129
7766 7506
7688 1921
1175 7750
8777 3151
565 3439
2730 1206
4939 3193
8805 9688
6057 4173
1156 724
2486 7289
4903 8684
8581 9299
2653 1172
5859 6549
9418 10699
9532 7919
6361 1269
2161 9517
10625 1147
9215 4926
2837 5437
9434 9018
8448 3350
2738 4070
4578 9697
9698 1144
239 8353
4984 7621
7738 6491
1219 9064
6463 1558
3350 9357
8857 7353
9685 6490
8849 1756
6369 8426
3193 3204
6895 2319
7026 5460
7837 9397
235 6119
7719 3124
7989 314
5545 1772
9491 5852
5555 7336
1739 5266
1181 3499
10172 9702
3631 6257
4078 9895
8139 2142
2802 1225
3437 3489
1227 6962
2512 7546
3882 6369
7916 5446
188 2331
6313 1442
5028 2332
3194 7744
1172 1223
3586 9073
10544 9660
1191 7336
3908 6165
9649 3508
7720 3630
3908 9021
185 7018
10633 6940
5951 1060
8551 1219
10332 6739
4113 10712
7393 5446
2302 6589
7445 6768
245 8189
10048 1200
7508 2468
845 2367
5764 2533
5240 9363
8273 7630
1171 79
10214 307
744 3417
8517 8403
336 3908
2640 5849
3351 1176
1721 6264
7246 1239
4926 4525
7548 8551
5240 1655
3025 7593
2822 10531
4370 10544
1236 744
1902 789
8392 4126
2538 8426
41 2846
3866 1089
8877 3588
4974 7229
6789 216
4028 6642
326 2551
8449 2430
5053 5515
6361 2047
1843 5752
2976 7491
10429 5012
3509 297
4130 8934
748 3205
10447 6923
2165 901
7291 3938
7496 4974
5563 1689
2819 1544
2640 10094
4622 10149
7657 8517
3267 3679
3588 9974
5745 7862
2380 7737
4446 9953
1426 8056
8823 2516
2776 5698
9045 1233
9120 2320
6621 1868
9787 995
2827 3302
6037 1238
5561 4791
490 1624
1441 10469
6017 1143
3631 2408
1070 310
782 315
8831 3091
2446 5337
638 7720
7538 9577
8937 1219
7522 3355
8189 3282
9653 2320
4101 9195
5010 8516
9021 1404
5073 3443
5742 187
7291 748
7286 7750
8486 4826
3124 8496
1200 7246
7984 7581
3037 5213
1179 7642
10162 7234
6289 9204
322 1537
8137 688
1645 3928
3205 2888
9179 7293
2331 7142
9128 320
5515 7714
5751 8544
5033 3920
3704 5545
2033 4914
1387 308
3187 3204
10570 789
7798 7195
3752 3156
4781 1113
1175 1949
10173 1236
7311 4525
6714 8010
2881 1223
3335 8056
3616 4968
2802 5385
5514 4705
3672 1179
7779 3904
1759 5091
1317 4397
3193 314
58 5209
8819 3537
10456 8137
4939 3638
9575 6489
5885 5276
1915 10149
1235 1334
9772 6345
1224 1199
3362 1181
10243 10334
1905 5281
1221 7501
3987 8991
6226 5520
2663 10684
428 4707
2512 5131
3995 4982
6306 5928
8709 8904
2898 4650
4543 10450
1231 8409
1172 8350
3164 914
9915 3781
476 3371
6322 8825
2571 6137
3778 5709
4051 1712
1531 8496
3049 4077
6092 7718
5381 1426
4403 7923
7129 3536
3726 1416
3956 9944
8353 5858
9044 8189
4930 2493
6374 7682
7506 2262
2849 3483
2804 8683
7631 7919
3956 8262
7129 2550
2501 5831
4918 4900
1226 41
7282 4067
928 8844
4434 7603
1980 3242
7286 3953
10264 10460
6379 7533
5187 1229
6086 4161
818 10462
7750 79
127 2261
2544 4149
317 9802
7549 196
1624 3138
282 8426
5840 8142
9564 6842
4225 1632
2241 6713
1494 9228
9812 3873
2851 5250
406 6406
3508 8971
7584 6335
1445 4870
6492 4370
3798 3015
6989 4297
1225 10044
8991 6314
9540 5073
8238 5093
9728 10435
8517 7289
1091 2581
322 892
4232 9397
595 7905
7903 10409
7068 4446
3715 7942
7205 5234
2827 8127
5459 2828
107 307
307 2622
7610 7129
9320 5507
3156 1926
333 8409
1171 6491
324 5770
7101 6074
4070 2756
8486 5515
2337 1615
10409 7352
1205 1176
1209 827
6503 9185
8320 2923
3749 3023
2053 454
1828 8426
7830 10335
5377 5512
1234 6366
5135 4861
3788 2963
7656 3669
9588 1772
7214 7009
8528 8825
8505 3597
4900 6389
6152 1906
9877 9204
7329 342
9819 4126
10166 6793
4786 4633
7522 2493
2368 1555
6542 7489
3217 6117
9815 1544
2988 2713
5316 4075
5865 4284
1836 5198
1936 1223
9658 9435
953 9210
3630 10209
6234 3752
1685 1632
7627 7039
9591 79
4352 8519
10095 3263
6940 2517
8406 6705
7286 4580
9972 1757
1926 3280
2899 1115
10121 7750
6542 1537
307 3385
4338 4069
7994 4499
5396 8242
8353 6369
3655 10048
7444 5022
2427 6469
8738 3783
5434 3781
3951 593
1455 4668
4183 3204
336 10095
3079 1237
10281 6778
3766 1240
4922 6987
1369 7920
1219 4213
6549 9910
3695 7486
1544 5545
1790 7251
1291 8120
4239 1429
2640 5502
7557 1786
8784 10049
9923 2640
10713 4128
5437 1374
1862 789
8835 7251
8828 8928
6369 5514
8483 3147
6703 2923
7290 8528
7656 8273
3791 3329
10095 1685
2467 4128
554 7489
1223 1179
478 10220
8741 10717
6801 1660
2533 2840
10409 7920
5178 8056
8544 342
3960 4037
253 1192
988 4127
852 2068
9519 10148
7479 1181
2804 10484
4952 10435
9192 3280
9200 6965
4619 9845
6289 3421
2737 3842
4465 9358
10456 1616
3208 9697
5341 6559
3583 3877
10485 524
3269 9299
1191 9040
5023 2538
7914 1491
478 9395
5379 8369
4573 2487
9943 1369
8998 7980
5868 7293
7472 8684
167 10232
1905 7292
9071 9637
317 2147
3151 9908
2844 6446
7735 325
759 3138
3654 2538
8351 3057
4485 5437
3544 3620
1202 5363
5239 8991
10427 1775
9042 1071
390 9877
3204 9286
1901 5281
638 4125
281 1181
5950 8894
4482 1450
5073 8609
10147 8797
8486 121
8892 1908
2121 7533
3894 1150
723 7817
8759 9532
8408 6718
3788 206
7658 2903
8406 7533
3519 3716
8426 2383
228 4755
881 2621
6190 3204
1221 5561
7083 4330
3441 3678
2265 5220
6036 1215
9110 2760
5467 7365
2887 7090
3854 8028
6162 10578
9487 1176
8448 6038
6623 5951
3600 6360
1426 5276
1720 7491
8426 8825
5904 6945
3151 3715
7129 9698
4868 8845
8652 5218
1215 1198
8075 6123
1205 1192
7501 2802
8390 10299
7643 4126
4540 5515
8825 3483
1786 843
184 5563
4900 6240
2828 3896
217 7804
4621 3151
2570 6119
253 2905
8551 2774
6999 8835
1197 8587
9316 8263
3350 1787
7643 9547
664 6306
1205 8412
8137 7221
2457 320
8587 5194
9210 10085
4573 1440
3704 1624
1142 3234
1181 7445
3379 10163
7574 1209
9359 5023
347 3630
6813 9786
10053 5515
8690 3167
5398 4331
9247 10128
10484 472
1233 9344
8773 782
8823 9735
2804 6057
8189 5017
6165 3280
8406 7329
8174 9195
2797 64
3531 8406
3447 638
2769 6165
2537 6940
1181 6988
2501 9537
1237 8991
1209 4130
4881 8857
8942 3089
1198 1701
8548 2493
6278 1225
7551 403
4709 2526
8827 1585
10435 4617
5437 8075
262 7746
1522 8526
5218 10626
8709 7090
7565 3042
1223 1221
6822 6400
1111 8691
6952 1787
9848 3123
4231 4826
638 10269
10568 4332
6152 79
1176 6803
325 8879
2155 5196
1075 6409
4895 1225
1200 3822
9952 3455
1257 4069
6558 2279
1229 1223
1949 8685
641 9290
3040 1179
7496 1063
6154 7014
10405 3892
9563 1427
599 133
4444 10281
303 8843
9521 4619
8889 1206
6190 4602
9363 2539
6530 5514
10098 2802
2537 4938
4132 1310
8352 8140
7247 9138
7916 2261
1787 4385
8835 5333
6384 77
2267 2756
8522 2278
9014 6784
7748 9070
10001 7055
8129 8178
315 308
5067 3387
10534 8508
578 3600
2152 2889
2319 4966
8169 7286
8458 1772
6139 8819
1361 1088
2157 342
766 5636
6542 1159
1225 10555
7255 1227
6289 7902
1220 4247
8170 6309
2593 974
2367 322
748 5217
2802 3900
10232 3417
7636 7810
10332 4950
1205 2113
7353 9156
8232 1802
5062 280
10362 1427
9299 5073
1198 7744
325 9042
6945 8749
2815 8991
6008 2647
2640 6134
8857 1723
3532 1614
6793 6573
4278 3778
3805 10197
324 9139
449 6007
3269 8174
325 6570
5562 8849
1192 4188
931 1225
342 3193
820 9546
7658 2436
5520 9286
4898 7794
342 9214
4125 9239
1849 1787
8929 1147
1624 2350
5009 9397
5831 5854
1431 9175
336 8322
7055 8285
4861 3385
5446 8825
6940 5032
7920 8502
3092 3401
5286 3851
2846 9926
6611 121
308 4657
2568 3152
322 10016
864 4982
9040 638
16 406
8482 1236
1209 6137
41 10717
3136 1209
8514 10484
5281 4898
7603 4077
6053 3532
2279 4127
3965 4447
2178 4284
2971 9063
1565 3998
6469 10132
9044 1229
1202 2419
1869 2108
5329 9211
8496 1179
6264 4933
1926 7746
7136 2335
2165 2276
10221 8845
1100 7508
517 1632
1555 2338
9416 6007
3908 1560
8518 10148
3233 8858
318 6036
4763 9245
3489 3851
4640 5306
7324 1906
7916 6491
3055 4858
2329 1240
9540 6508
4860 6503
6369 2486
9815 1842
5814 8855
4070 7603
845 3238
9179 748
7987 6038
2486 325
7746 6146
1269 1561
9388 6491
7488 8551
6948 9828
7623 10128
9173 3572
10428 2258
1191 3353
8139 10460
5073 1509
6361 4231
8162 2344
8387 4763
9657 7770
6793 2127
7488 6427
8544 9179
757 406
5830 9286
5992 1724
2827 8516
7221 1194
2086 10057
9200 3755
8817 3335
1215 200
2576 4485
4683 9639
2640 4298
9828 8527
317 4324
8572 7189
4668 7581
310 6314
1192 1439
9008 1226
1235 3000
5494 9021
7070 3396
4620 371
447 4123
2663 5515
2728 2868
8825 1735
638 6506
907 2802
4038 6923
7241 4863
1237 6945
1864 131
5141 3154
8845 1485
1910 10625
8682 463
7601 1231
8388 2622
5281 8129
873 6648
2866 9825
202 2825
3208 1063
5281 7770
3365 8816
6619 4488
2335 1171
4860 4443
8826 8821
7090 9910
1787 6352
9210 1910
4370 7489
4078 315
1235 307
3280 3156
6037 9469
399 320
4826 8496
5561 4861
1223 1885
7291 3321
5968 9248
5515 1172
4210 7496
6529 3261
9547 3692
121 6016
2336 3123
5318 2156
1172 4797
1175 10049
8110 449
2262 1219
2846 5091
4861 9799
8288 8390
6016 3023
4900 9532
1179 7501
127 2645
2358 621
86 4718
4938 3386
5108 6152
3544 8844
9636 186
10303 3995
3123 6007
3906 8002
6286 9134
3206 1698
2320 6489
8754 10097
1144 7715
4709 2797
5487 7743
681 7743
1799 10382
10394 642
9546 10284
2341 6696
5951 9461
2335 8367
3346 8797
7636 8514
3754 3152
10462 9588
8406 10307
1431 4127
10374 2431
7823 1064
7129 4719
9571 3214
4859 5951
7158 1225
3262 6038
1229 1202
497 7506
9548 7674
5291 2311
1910 6461
71 2837
3507 5276
516 3415
5566 1113
8502 3310
3715 10610
5865 7280
7289 1
9286 10712
5928 7627
1895 3320
5250 9871
6657 2262
7770 326
10334 10414
5460 6351
5459 7293
10220 4331
8875 2153
10641 8990
3232 3684
5514 1259
2663 8514
9478 1732
5494 8189
4931 7504
7300 8440
661 8056
7293 2331
1226 7658
6356 1227
6369 2775
1686 1008
638 10209
10518 4078
8514 1757
4640 1914
1202 6683
5561 1389
3263 5040
3811 4952
2407 4417
1772 8051
7368 6590
5742 1990
8486 6050
9069 6676
2487 7375
3508 308
5439 79
3623 8431
8189 6701
4860 6491
150 830
6007 8075
38 6361
5929 9655
1612 9994
1615 3268
2486 4938
2879 342
7587 2622
8350 88
5276 10220
3597 183
10197 8074
8823 1179
1191 9034
218 8886
7214 1071
5389 5788
5464 8518
478 3693
324 8886
6869 4763
3181 8816
318 317
8127 1506
2279 6739
1382 7803
7129 6696
1192 893
5986 660
4183 7537
7566 748
1221 7289
1593 1240
7483 6448
9993 10203
2260 1239
3966 9397
7779 5515
3474 4176
2053 307
2802 6589
342 4198
2027 5939
460 2846
5986 2924
8408 2611
3355 3544
2298 8516
10428 2592
302 1097
7849 1224
2720 8551
447 1774
3208 8137
6491 3499
4330 2172
2840 7533
322 8057
6924 7280
6148 7294
5059 633
8886 10049
8116 3329
4514 5028
2777 4861
8527 1442
3748 8829
7956 1428
6290 1192
5291 9973
8076 8825
8621 2776
5787 1311
5494 10553
8026 3474
5405 5538
6503 702
1517 6489
1451 1453
2629 7289
6234 914
5322 1176
4418 7543
5028 7044
7339 2702
3489 3594
7230 7127
9305 404
4126 3718
1205 9227
335 4861
10060 1264
449 1364
4232 10594
2152 4155
10544 4069
5740 325
2828 7291
4409 2592
3397 10420
8709 3280
1179 1226
9579 1176
5561 8733
8829 4250
1176 2064
9309 9238
1191 434
921 10435
4436 221
1206 6036
6739 970
5304 9972
9126 10696
1224 10105
10624 8129
4861 994
2094 6043
8426 2538
5396 2802
3621 853
7569 3244
7486 3992
6489 8165
3085 4368
7129 878
3090 6362
6154 1224
322 5398
3204 1910
8169 5515
5305 1198
1455 5769
8834 7656
5355 8431
252 1772
3510 4765
8368 1522
1429 3432
2663 5494
10015 4905
2946 6135
7736 6851
3667 1198
9395 7658
638 7277
7793 2279
4938 1849
2501 64
121 5286
7289 835
6306 5637
10105 5266
3150 6777
324 908
3654 5691
347 5497
4974 8522
7752 1559
5831 4130
5386 8453
8392 3956
4127 9574
8288 6443
1428 5023
8625 1533
2466 1202
6841 7806
7772 6783
2976 2123
6923 9807
7617 3491
2724 8832
1426 6087
3583 2918
6702 7648
1455 7034
1445 8056
7940 9020
3076 7743
1234 2279
6456 908
1224 6783
638 3208
5859 6242
5090 7508
8088 8647
8189 9478
1924 1915
2118 2292
3260 4111
9820 7920
852 9766
1181 10238
2621 6134
10362 2030
7286 1790
4126 9284
582 2663
5936 7456
3778 6404
318 3908
4123 6361
1334 8514
7623 8515
8844 8924
10377 7028
782 8178
1616 308
5986 4064
9084 9923
7768 2569
2947 8189
6137 1599
1517 3608
3261 6314
296 1915
4070 8889
7501 5912
8683 1787
339 134
9870 1082
3508 5566
1915 1537
3631 10613
9526 5073
1648 5299
2060 3121
1527 8189
6277 5012
4387 9820
478 6582
1448 6145
9194 6154
6356 9240
5563 8875
9087 10123
654 342
7129 7756
7129 1209
1198 4861
3655 5286
1085 9400
1544 3023
8831 836
727 2262
4891 10123
5431 6570
1334 1849
6277 7835
2149 1804
10428 3205
2327 3576
5181 1238
8201 8368
3515 5929
5040 3414
1215 9876
10624 7286
4717 1224
9473 775
8238 9697
5545 317
8426 8489
3579 7746
3786 8390
10552 5494
1231 3048
4156 7406
3491 4786
1192 77
9124 10435
10303 2137
941 7501
9910 9972
4128 8288
5812 7623
2296 8478
3822 6016
3782 6824
9418 5307
6617 6402
4887 10392
5986 4952
4523 410
9873 3332
2902 5830
1849 318
139 23
1554 4599
2126 6456
6137 337
4900 5396
2622 3371
1930 9526
893 3208
1857 7277
7557 2800
9448 326
8448 318
2155 688
664 8238
3158 7055
6589 10184
8845 825
8117 5391
6826 6589
7286 8426
7491 2247
1221 6372
7373 4295
10544 347
6506 10472
315 7041
8002 6255
3749 6154
8420 449
10408 4887
9014 10456
1382 641
3783 9046
9395 4582
1144 9215
5091 4330
8797 6427
3746 9621
8508 3749
5601 2466
8519 4928
3124 4996
5771 1231
8881 2846
5830 1819
584 6702
6168 5880
1631 8093
641 2113
8225 5487
1691 2895
10195 5515
5244 1942
2328 4093
4952 3417
3438 7831
5566 7438
8527 10435
7447 4516
2815 1491
10026 3786
8147 6137
1531 8683
6289 4193
10625 6619
9091 1429
835 4753
3332 1176
1773 3499
7489 1344
5823 1364
4289 5415
2141 5928
1428 8368
5202 7767
7537 252
4861 1142
5384 1191
6153 8684
6007 3187
7286 908
8733 8134
2338 10037
4021 2663
7035 2221
3374 9511
6369 3956
4098 5016
8496 8426
155 4324
8353 7354
1205 1491
3643 2127
6361 6016
9621 10409
5228 1613
478 6739
8409 276
1176 9554
5929 2585
6366 4809
1861 100
8844 1559
1181 8409
4805 615
348 1143
7707 8116
4552 2995
6366 892
1183 9902
9042 4248
8093 3764
8409 8864
8201 8519
7336 2342
4843 1165
8843 7897
1176 6007
85 1238
9120 9069
9877 3773
7743 432
6535 406
2802 4620
8076 5939
1442 6922
4072 3703
2938 7533
1462 6491
41 5986
4010 3249
1225 7089
4079 6212
4899 7336
6228 1656
7966 4574
320 2276
8965 9299
814 9215
1625 5009
1930 5093
7627 1700
10275 8854
1452 3138
4697 722
117 6363
1214 8831
5831 4128
1463 7147
7886 3331
1231 5468
6366 4942
1198 836
8508 4861
3156 8486
6491 1226
6987 1441
6234 8406
7768 1191
8488 2724
1420 8511
1226 7221
2221 5916
6016 5236
1224 4703
4125 2812
2537 6506
9125 3123
1334 10707
1071 5112
5031 5285
4037 9546
4716 3267
3151 2405
1837 2642
5236 4328
8860 3993
7508 1179
2825 8496
8512 3716
8409 4900
5636 6224
5238 9425
1226 3993
10238 6869
3738 2120
5737 7623
437 6570
10484 1732
325 6801
7286 1231
214 7769
9849 6443
4567 6412
3263 6361
8610 8544
2412 4186
1681 5569
1105 4399
8817 253
7656 8308
4780 10159
3908 7643
8552 8128
7494 1219
2393 1629
4522 3910
2038 8864
8538 3730
10378 2895
2521 3654
1215 1372
3297 10426
6228 3668
8388 6360
3273 4121
780 908
2920 9120
1416 1831
8129 1176
3928 6735
7972 3204
2268 4861
7089 3119
2140 1145
303 1823
1224 8516
5824 6154
926 6057
7291 374
10416 348
5135 1491
5292 6286
4370 9221
2147 7508
4098 3563
1236 1241
315 6314
8367 852
3794 2274
6793 1235
9040 4297
1056 4861
3576 10247
1572 5545
7897 1142
9043 5398
5240 9177
1222 4249
6154 5250
3320 1624
914 7533
7294 8709
1105 3375
7169 1179
1238 2320
1790 1334
2513 7421
1171 3715
3694 9014
5986 9910
6137 9532
1799 6714
9844 1491
3908 1194
4657 1790
308 3309
169 1200
4623 8823
10277 4640
5929 156
7471 5281
9651 3824
1786 1176
748 8737
1176 7293
615 1198
8590 2266
5346 9972
310 9926
8035 8238
2622 6209
6589 7643
9517 3655
7803 1833
5988 6585
3373 10428
322 2755
2920 7352
6007 8389
9398 7736
1849 1194
1205 5019
8879 748
1942 4464
333 5195
4183 6542
5248 4361
8406 5563
5752 9451
10462 6562
5951 4459
9918 4100
7557 5472
8014 1625
348 1184
1093 1323
5894 4829
2538 10131
1175 6842
7294 3070
8120 7530
9435 9701
6938 3138
2866 9200
9018 9848
6608 9643
139 2846
1849 7294
4446 652
6923 7566
8056 3583
8075 2176
2420 9916
347 4702
414 4100
4045 4070
472 8506
8382 3091
7643 2264
2592 9058
8239 6489
9697 7485
6412 4381
6529 3576
4704 4707
10421 6050
3963 1197
1181 242
10298 2815
8628 3749
2069 1914
9532 596
5520 874
2389 7339
8132 1226
6830 348
1544 3544
9120 9547
4157 10699
1712 2864
6039 8606
4926 9588
3583 10412
9388 315
3604 4133
10116 9653
1718 9518
6057 1428
3583 6525
7657 1144
8828 8189
9214 2713
2869 6932
468 10084
2646 2684
2293 3090
6929 326
8514 965
3631 103
9299 8515
8496 4077
8826 5545
348 8406
9721 2331
2570 1230
4861 7718
324 8189
2920 9423
7025 7587
2428 5559
10361 5385
8893 318
7214 493
9053 3151
9128 4530
1690 8517
9526 1176
8923 1660
2573 10516
4098 1229
8826 1063
977 3387
2714 9337
6016 7635
6589 1620
8827 4147
5768 7533
9154 1222
325 7488
9913 7658
1926 9042
3908 5951
724 3493
1494 7736
3778 7294
4546 5637
8733 1235
9432 3631
527 6137
7847 9002
3655 5460
7321 7456
2430 6729
7627 7147
8517 4571
3851 8075
1200 1227
2123 6844
9782 7488
5929 1491
1849 8759
4126 8140
1235 10384
5517 8293
6088 4303
41 1428
2053 10207
5986 8432
1240 1179
7488 7504
2272 79
8621 5362
2777 97
5338 6791
9490 4776
1224 5024
1544 9011
2467 3438
3665 893
7354 10428
1172 5389
1202 1828
9526 9395
10298 4070
7735 9973
8444 3310
5566 9521
4657 2645
2628 9255
3636 1143
7580 8478
9910 1223
1206 4076
3894 8409
6057 9316
3280 6994
5517 351
4677 8749
663 7973
2802 2312
1616 1547
3791 4100
5929 1194
9111 48
8142 8056
7336 854
8120 4897
8894 2064
9954 6277
2961 6608
3735 717
7291 1237
1175 348
10275 1685
5010 3794
1228 5912
10420 6779
6017 7612
6106 5601
5859 318
1200 4230
2342 1233
4341 9927
3794 10243
10428 7278
8574 9339
3208 472
5928 3243
2895 6988
9526 4396
7326 4508
3822 2708
6217 3070
5276 5306
7612 334
4652 9588
3012 1194
7546 896
3719 4002
1158 8056
1561 7506
5637 6007
2689 7549
4757 6683
3072 3243
4102 104
8514 9851
6891 348
10197 3234
1225 3908
8893 2297
1199 5984
6105 1169
8619 10716
1172 7533
7996 156
1430 2159
1191 860
6340 1926
2176 9316
79 3908
6702 6297
5563 2701
1240 10477
8075 7656
4213 3015
8551 6656
253 7830
8551 334
3607 3655
9042 7488
1198 4846
2079 5371
6135 2950
3715 10699
2841 1229
2380 237
982 8591
10243 7686
2033 8742
2149 8409
1192 6591
5398 6917
10720 8991
1095 6231
2352 8886
5561 4148
2338 3090
5515 3072
2488 1215
9537 9908
1230 6190
2534 3187
5537 4573
4183 2793
3154 10027
3333 3851
325 10148
4340 4943
789 1233
1206 3138
3655 3477
1205 5460
10462 8137
661 7803
8610 10097
3838 820
2226 1269
8829 10544
9848 10435
1197 2627
7562 2893
10258 5751
1197 6554
2043 7352
6677 1065
396 5929
1171 8225
4860 3329
172 2533
5355 5439
5084 5986
253 9655
3414 2241
8005 2081
7491 6901
9294 4426
8448 9657
10001 6310
7129 1164
2710 3576
2305 8125
977 7030
1148 6959
3755 314
5859 5545
7055 1273
3767 4130
1179 3404
9895 8746
5058 6987
1175 1272
257 118
3903 3570
4861 2380
9299 5073
7746 4523
1216 4578
9828 5073
10134 1673
10243 2276
8505 1775
8990 8390
6834 3778
5376 125
8093 2496
3595 9241
638 3242
64 4130
8506 9362
5831 150
1427 5389
4237 8266
8831 4646
8514 8135
6226 4900
2759 7229
8289 3889
1085 1231
1491 134
5986 1462
9002 5973
4425 308
8940 8937
7656 1237
4797 5281
5939 9652
2774 2305
8759 4211
2846 1072
1215 7340
10532 1192
6242 6137
1210 9910
5964 3435
6801 5412
4213 661
348 9018
7489 4853
8512 901
3151 402
5589 5830
2164 10001
9435 9209
7677 6935
3748 5437
8285 864
7763 5056
8426 3242
10623 8639
3532 1587
5881 3072
7193 3072
3282 9195
1398 6426
1227 6533
4037 8823
10365 7455
2120 7537
6466 9632
10438 6368
3991 1378
8844 10333
7506 5243
1231 1194
6208 3090
2419 2756
1205 1209
3193 5743
638 1205
8813 2162
2298 1238
7941 7601
9518 3417
6940 8129
3154 8409
9316 599
7224 7329
8829 6541
4459 4477
9284 8127
3500 3547
3152 852
1004 4130
2537 5526
1175 8588
79 8486
6277 6620
8823 8351
8056 1205
1179 1200
1801 3778
5514 7508
2260 1223
4621 10490
322 2758
2538 10442
8749 5797
3911 1084
4652 1015
3822 8991
7435 1145
1228 5949
6852 10430
4765 1180
9918 687
7229 9053
4679 9304
7720 5544
8132 809
10277 1167
7496 870
3725 1144
6168 8854
6571 2276
1667 8448
1772 3318
7178 97
10208 6987
9856 273
9372 8610
166 5933
5929 3280
267 1241
2776 1428
9722 6907
8684 9211
336 6490
4956 2827
2122 10613
2242 6190
5073 10331
8426 5224
7293 1313
2736 2487
460 6559
3777 1064
7601 4864
5636 1238
1214 345
9107 5929
1426 170
1222 1271
637 8831
8844 5637
1509 6372
7623 2290
4619 9375
3290 222
8527 7129
4125 1222
4753 9588
4722 7455
3583 1772
3544 1980
7096 10162
825 3906
6427 9448
6506 4129
4926 8864
1172 8816
7291 10510
2298 7277
10428 1544
2298 1256
1221 720
8189 6169
6842 8855
1506 2457
8140 1666
8849 5939
4026 7230
8835 8056
324 580
3204 4370
7829 6148
7657 3844
10299 10657
4043 10572
9196 1156
3814 787
7253 8091
2924 6278
4344 2802
9175 695
9527 1176
8684 4573
4936 10570
23 3280
1394 6831
2108 6307
8177 2899
1238 3645
4396 4677
1202 5929
8591 4922
1732 156
6759 8624
4861 10409
1572 2212
407 9194
637 3273
3752 1499
1172 4681
4924 721
3188 4214
4573 3715
10038 9127
1184 5386
3439 2279
8577 1197
8508 1171
7539 2221
9287 10307
4667 1009
6037 1338
85 5514
1369 3263
7175 2774
1926 2691
6696 7218
1663 2573
6783 9636
3077 10131
7506 4905
365 1086
9760 6801
9227 322
8793 4617
7440 8996
1231 6490
3591 3849
3509 2902
3583 3561
1057 8506
9046 348
1170 4908
251 7640
3179 596
7129 9178
8893 8542
5355 10147
6168 5093
6490 7129
204 6354
3282 9526
3765 1196
8818 9387
9519 8683
8619 2311
9974 5951
5389 4939
1171 2550
6253 641
6427 6988
1788 2261
337 1561
708 9517
7353 3301
1205 5010
77 2983
7842 3737
10685 4905
4617 79
5042 4677
8004 5060
317 8544
3206 6611
3156 8488
4810 3156
7770 1238
6278 642
1541 9506
8489 10135
2320 2640
4666 8138
6953 2502
8042 9532
4864 1849
8892 2534
6806 6928
2828 3715
8406 7078
8690 2645
5577 5037
4164 3396
6694 4848
5566 3987
5398 9584
3387 7055
1219 5854
2176 10438
561 2647
7294 2328
4437 5986
6751 4142
4781 10544
1313 2229
6477 3956
5368 6359
2538 7381
2123 5566
10544 5830
8483 10636
2284 9357
914 413
3204 7703
10087 319
6505 8506
3117 7342
1221 10607
8238 2827
308 3262
2645 6215
4223 4861
665 620
8285 3716
7083 9219
1898 6490
1176 8483
6491 4271
207 625
6903 10015
7341 8733
3926 984
6542 1884
3719 2120
4629 8128
7356 1364
10647 5234
8459 9739
2984 335
6286 8117
10395 2919
5257 8000
1552 5397
1537 8973
3993 7735
1427 6491
7920 1315
2640 1219
1179 1200
1171 4776
8139 8426
8811 8353
97 6007
9418 335
10036 2614
6334 523
8709 9974
10624 3911
3586 357
121 5849
406 9532
8824 6016
5929 2807
6055 8543
10549 7944
5929 7289
2640 10435
2447 845
7486 9502
4943 6137
8976 5545
1786 6508
4240 3432
9852 3254
4383 5589
4974 2029
6456 9517
3877 4127
9588 9992
342 2802
6923 3280
6793 10625
9138 7674
8877 6987
9441 4442
9120 7479
2812 3646
9299 3649
4913 1238
1096 653
9120 268
2927 7768
10243 9706
6211 1772
6016 1356
9320 1234
90 954
1236 5908
9999 8991
5831 9390
4731 7537
6224 8928
1202 6897
4083 1214
3467 6278
5397 2866
8527 7677
3732 7594
9120 2383
6491 3193
7216 1491
2920 8830
10449 6289
2310 8189
7033 2399
5281 9622
5561 7996
1491 2322
7847 519
3577 5010
8128 1718
5250 5346
748 3822
336 8796
6137 1241
7804 7746
878 6505
6939 8448
7289 6834
8312 7968
7581 219
9918 2488
8189 325
2906 1223
1171 5894
10717 5078
8973 7746
2433 5073
8818 2272
6866 1239
2033 1226
5986 4617
1987 8831
7955 1200
1223 324
342 7390
1839 3631
5929 3700
6987 8624
2276 9661
4128 6340
765 6354
1909 7424
2991 3995
7391 2300
9705 641
1175 6446
3190 74
8756 3583
3631 5245
8263 5478
4522 4076
3054 3564
97 7462
5504 1509
3117 6906
9467 1362
10302 6340
3326 8759
7219 642
3599 8917
6289 4990
9411 2640
3124 1206
322 1171
7368 475
8892 5562
1334 9316
6611 5882
596 9002
642 3267
183 8177
852 8115
1855 7293
3123 3123
8749 150
1561 7588
1209 9192
5341 8810
303 3705
1382 638
1196 2457
7538 6007
9848 3482
300 1200
6945 3072
1800 2759
8261 4860
1373 6978
3630 4567
2298 619
1235 2457
6656 3736
3990 2296
3134 693
5398 390
4826 2457
2761 10449
5830 9485
2648 4850
5529 7039
8598 10097
6528 4370
967 2592
1171 7188
6490 6059
7187 3665
6686 7637
324 5708
6225 2802
2217 3204
4485 1235
678 9876
3820 7294
1171 1156
1500 4776
3151 3755
1213 4006
9457 7491
6286 1791
10304 10699
4130 963
8954 10243
9590 1945
2512 6803
3544 1222
4884 1198
8147 5062
2571 4077
10438 8886
1236 1530
1725 7508
3193 4395
7339 2123
8830 2774
320 3908
1732 4333
757 7508
7750 405
5951 8502
6489 4214
9249 10626
8189 2648
6989 4715
7367 2276
9812 5059
6033 6016
1831 9087
6727 4128
6469 4499
417 263
6490 7153
5880 1561
8995 3414
4241 7584
7230 2111
4860 8886
2465 4129
2771 7000
10232 6395
3879 325
7445 9919
1537 1824
4214 3365
2662 721
7336 1192
550 1348
2757 5939
5855 1525
6793 6515
9534 2157
3438 3208
240 3414
4379 2617
9873 3703
6154 3399
1172 6369
7557 2774
9288 7251
10428 4860
357 134
7353 6154
6348 1594
2131 7743
8825 4123
4606 4849
9698 1102
8056 8891
9492 9317
6392 1636
5040 5034
6016 2433
2272 9104
4232 3926
4898 418
7218 1226
1171 5859
2891 5028
1085 3260
9936 7421
8843 6266
731 6145
5930 6593
8821 7489
5947 1429
1735 1616
7644 3958
9626 296
1202 5566
3270 9014
5898 8816
7354 4328
3640 2157
8810 3117
8835 1200
2709 5854
2640 8858
7490 2652
4825 3244
6366 9654
6640 8406
3966 9871
7055 9020
10221 2625
5504 7421
6286 2593
1334 3844
6603 5079
5183 9375
1143 2545
308 7766
6980 7989
3489 10219
4183 6570
7508 9927
325 9716
5437 4937
5355 9609
9650 1756
3477 3765
8390 6333
2157 185
3374 4861
10335 4903
4572 8368
9532 5515
2961 232
5459 6133
9526 3756
8835 8593
949 1215
9927 6393
3680 3993
10635 2899
1667 9042
9551 268
282 7557
3715 2920
1063 8193
6490 3705
3078 1215
6658 1215
2149 9042
1424 1267
8260 3630
3124 1226
1453 3596
1015 315
6016 342
3441 10428
7131 6154
8861 8308
4581 1733
10447 3414
1226 9645
31 9781
9842 8492
2466 6320
2299 7746
2688 3789
864 2137
9955 1886
8134 10264
5830 7487
3331 7770
8808 2176
1849 2206
10435 5939
8149 2550
8459 357
7062 8812
884 7780
7506 2066
1495 342
4446 5951
3908 8486
3439 9017
8544 258
9426 9848
9993 7565
3979 8883
4125 4984
2542 1192
9044 3234
8280 1197
10685 2923
10105 337
3375 3113
9828 326
449 1192
6987 9892
8185 7336
9871 1234
5859 7483
9401 3740
7707 1814
7557 10626
8406 8860
8810 3073
7506 6969
5053 5566
3311 7095
4918 2720
2026 5951
3124 6903
8861 7744
1197 257
1171 10570
4945 7580
4415 2156
1063 8047
5806 3591
5196 1461
3485 9014
320 6152
2206 2537
430 1015
8849 6656
6739 3544
6414 1229
1923 253
8352 5720
3301 8991
3387 9120
4546 5091
5276 3262
5429 7735
7292 5515
3755 1209
3417 10446
7522 9838
10162 791
334 3254
9492 5951
2322 2428
9403 2510
2895 8496
6490 5180
7488 5218
1631 1827
276 1179
5004 8426
3655 3630
1394 9172
5051 9621
8426 6137
9707 4069
7623 3970
9042 5849
2433 760
7065 1926
9286 4921
8128 5042
8140 8454
3205 3115
1172 8427
2267 342
8517 2121
10546 9621
7848 6007
3242 7287
9599 4331
5306 7533
4018 3356
3630 1181
6141 4098
4067 8426
10354 6490
8889 4106
7685 460
2123 10162
3583 1830
6139 5226
3842 9591
7286 5398
6716 8238
4485 1225
10427 10708
9185 5636
7391 1650
5862 8685
1194 4370
7508 914
5982 4988
9993 1219
1206 8619
3115 7508
3752 2360
183 8090
6469 156
2805 6793
5729 4332
7307 10544
10480 7916
8056 8527
2847 1446
2156 8017
1171 1221
1063 8854
748 4423
864 10035
5823 2130
7291 7291
2837 8749
9994 7253
4217 6542
2945 3432
748 3215
8443 10220
10333 8486
7169 1239
1537 10712
4098 6601
8077 4792
8056 10441
7221 3441
5562 9287
5010 7230
8892 1222
2336 10696
2131 8839
9650 7289
1113 5637
6007 3555
348 3547
10724 9915
1552 9670
2131 9040
8283 2585
7978 1197
6589 7746
6589 9532
5326 10435
6135 3310
3785 5487
351 945
2835 6212
1156 9435
10247 7637
3778 6670
1898 3187
10435 4905
7291 8890
3072 1206
9129 2889
9468 155
3261 8252
8838 6396
3282 342
10389 7847
3489 5885
4903 7689
8361 6489
9344 7978
6361 8426
10149 5939
7229 4662
9287 2394
1096 6943
6055 4964
6168 8075
2276 1378
8810 866
6542 1455
1164 8749
2467 6491
2837 782
2900 4629
5929 6427
10435 1625
1240 9104
7550 3320
385 7660
7496 1699
8849 121
8426 8321
9866 8182
2277 7919
5912 199
308 1144
8817 6518
3291 8890
6587 9655
3491 1179
6277 6934
5409 10541
9547 4137
1517 10087
606 6825
8810 1175
4294 4247
1253 8923
9395 6512
9954 9910
320 6225
9286 4716
4235 4703
2692 1200
7804 2756
325 7743
7968 280
3385 6493
3206 3015
1943 6730
466 8496
5234 1191
3645 7713
7962 347
822 4516
6793 1179
5515 641
4358 1632
1361 1026
619 3261
230 6093
10389 10221
6379 7658
307 4330
5237 1463
4305 7292
1205 2538
7661 7076
2349 5091
1009 2298
4903 77
3414 858
2866 2572
4629 7426
1181 4125
2640 1175
6448 1237
5988 1238
6056 9569
6733 8861
7746 2762
9324 3417
3508 7909
7770 7998
2640 8997
10318 3615
10625 10303
6789 293
3527 6923
836 3385
8799 7631
8709 882
450 7286
2846 3684
8363 1176
8368 10242
2865 3908
1269 4297
9182 8683
3619 3749
8137 1558
9815 9822
4512 6801
134 3387
1735 1233
845 3193
8321 8406
1196 7307
8825 3752
858 325
9120 1699
9605 5091
7611 5284
3489 500
1907 10544
4576 3214
8855 1240
3845 10435
638 7919
560 5154
8817 4887
1234 79
2862 3848
616 2290
1463 2397
6444 3631
8625 8426
8542 8516
8813 10696
3812 6328
5398 888
1222 2244
6504 1113
1000 5045
1269 8625
2453 8505
8092 282
1231 3121
10629 5400
1202 293
10364 8056
8890 4918
8991 1172
8056 1249
5868 7318
5913 1517
1179 8690
318 7658
7103 2032
8829 1221
3448 2457
3174 1431
3386 6435
2335 8177
8502 6148
6007 1099
3654 2804
1309 8825
1180 7293
6325 1194
4969 9532
4142 8607
10624 7489
9520 3984
5545 10405
308 4331
4406 10266
6057 7862
5962 6410
8824 5043
5281 10627
348 10389
1221 2208
6793 6015
2655 1205
5249 10626
7291 321
5460 71
6354 10164
7292 3371
4183 2082
2907 150
3027 7603
748 9194
638 9518
8448 6286
5260 9913
4929 6589
1799 1085
675 2221
4183 8392
1788 8826
8189 3703
7658 6007
5927 3987
5520 8483
1227 2550
178 1199
1202 8823
6294 2516
1427 3963
9569 3667
1104 2730
3920 4776
5341 10220
7631 5412
3956 452
4776 8280
4169 3919
1309 8494
6081 10207
654 10613
9954 10049
678 9900
5372 7501
6359 5472
6825 5830
5563 7569
619 4887
3966 4123
8186 10197
1446 8470
5752 8280
5986 3156
9597 7329
7546 3956
1914 7294
5563 3060
8320 3535
818 7391
1643 9647
7472 2084
8755 3865
3197 5397
5939 10613
1798 7308
7689 4485
6923 2640
5831 4125
6814 6145
808 4688
3749 8559
5566 986
4333 7707
8709 7336
3020 7755
5233 5545
5859 8562
3311 3447
9231 7036
4192 2363
5830 2622
641 2225
2467 4161
892 6016
7508 9910
523 2153
3372 2433
9069 2923
8620 10716
8592 1267
6234 1221
325 4860
5545 1624
9014 9726
7305 9955
2846 7850
619 1175
10717 3310
7277 7916
5054 5462
10181 6016
1527 7982
1430 999
2692 10162
8406 273
7353 5928
1229 3297
9450 8232
3188 6438
3276 1505
3124 4459
10218 5346
6145 962
661 6361
3414 7129
9532 6400
10146 3595
201 1141
745 3608
7368 10625
4399 2240
8454 6264
2098 5544
7556 5305
3262 2721
351 9789
4646 5257
2703 8789
10569 4617
5636 6289
10303 2131
2570 8534
3193 8197
6649 5514
6764 7746
2586 3208
308 1674
9590 3621
8866 6719
7735 1235
5252 7421
2176 6226
10447 3419
2509 3668
3091 427
8701 6154
9043 6444
7186 981
10426 5157
2986 2305
1234 3446
9915 10206
3237 6918
3509 7919
4394 9606
7735 8409
2335 1191
914 1668
4418 2253
10199 7491
3116 9192
4622 318
9299 8392
5149 7336
872 931
1205 7291
9387 634
7700 5544
6739 5276
3778 8481
8252 8139
1494 5281
4018 4938
9519 4155
1145 1197
2609 5844
3262 5929
7623 10031
7230 10626
970 2693
641 1215
8056 7280
1206 9910
8835 1199
8784 2342
8836 8368
8684 5870
2804 5636
1926 8843
4838 3987
1221 1229
8496 3845
4324 6181
10237 6007
3369 1716
9727 1491
4943 10001
9087 369
8201 7230
6378 1214
4081 1240
156 6137
661 7421
1809 3242
6490 4098
10134 7152
1239 4736
9626 5545
1932 8299
1164 2899
1681 2900
5355 7483
3749 3474
1187 7746
4860 3438
5183 3716
3572 760
4148 1698
7331 6825
8989 77
2804 280
4643 7522
5959 1615
3012 1716
7448 36
4619 1226
4472 7291
7739 9227
3371 3782
4456 8189
1197 2767
2640 2276
2587 2538
7183 8508
8273 789
315 5180
8496 10572
5588 7623
8440 3264
3092 9877
4851 404
5199 6449
1179 5561
9807 9848
10303 276
8828 3280
4601 5562
1241 6542
5081 6736
1624 5030
6842 1197
350 1259
2405 6789
8886 5316
3344 2155
6525 7533
348 8045
8624 8508
4333 5515
6988 3243
2640 629
6219 1231
1196 4098
6987 3360
8835 8189
2704 7445
1442 2543
10572 1543
1215 8406
1898 9189
4125 6314
1354 3507
6289 5717
7506 7704
6801 3149
2545 10276
6549 2262
4763 2708
4215 4898
9021 7571
833 9736
5317 5768
6247 9556
6500 127
5929 638
478 9912
9870 4125
3310 997
9540 1231
7193 7860
1799 2775
4550 6007
1905 5544
8117 2131
1224 7475
620 8864
5859 5814
7266 8056
2498 9992
7804 4446
7496 6923
5855 10362
1290 8855
3783 7044
9880 1222
1181 1179
1430 3443
998 8516
7494 9947
4125 1837
2721 3054
1235 253
7184 7293
5736 9795
121 9401
1171 8496
186 5269
10426 9193
8075 2267
5859 9120
10239 6016
2047 7488
3392 9526
2512 758
3187 9756
1219 8537
7489 2852
6406 6289
4985 4176
6617 6361
2319 4861
1202 336
8528 2150
4839 183
2827 6490
1194 1231
877 5561
6135 9654
8088 155
1849 3701
7028 3994
6168 6148
1702 8825
308 2429
2247 977
318 3151
1756 3872
2714 10035
8479 10115
6154 6448
8636 1071
10438 2276
4370 7336
824 1552
1615 7486
4129 1427
641 6324
7219 3670
2543 317
5859 2467
782 9400
334 9698
6105 9636
1231 8860
4231 314
6918 5512
9667 6057
1522 6601
7439 1170
6678 5950
7601 10660
1198 7804
2714 6360
1798 2176
7337 5509
5250 4941
7603 1179
5331 9713
7736 2245
1164 5459
6228 118
7757 433
584 2908
1943 3491
10428 861
6361 8692
5062 8
1898 6450
1199 1224
6934 1190
8859 3282
7292 5929
1194 1234
3204 925
935 6287
2966 6154
5345 9398
2334 9120
167 10435
6491 6793
326 7351
2064 3331
3848 1977
3491 5830
2899 4938
4810 1175
3023 4820
4068 8886
7557 10398
778 4861
10217 3958
6829 7489
2775 6036
2488 23
5909 5180
8075 6135
8447 8129
1237 2178
8829 10220
5563 8189
1002 8512
7292 10724
3926 496
1194 3414
6505 8506
8881 4955
10409 4067
6686 8831
7677 8203
2319 642
4905 1926
2691 1230
3167 7804
6669 3244
3369 2412
1272 2774
3955 1442
6284 3781
1572 8129
7355 5515
575 3336
3466 1727
5530 524
4657 6558
6514 6549
8810 10103
10257 1071
2530 8427
7557 1209
1429 10203
6949 2711
7779 9433
1480 641
3845 641
5059 10442
184 7095
7292 8056
4735 10277
2597 6286
4360 3536
5726 7445
4878 5059
9954 8990
4333 3193
495 523
2572 751
8749 4999
10217 97
8368 1787
2342 2276
2539 6037
7353 638
8835 10435
1517 7018
9054 3155
7389 1554
5895 3206
5091 322
1223 9299
2305 4222
1235 7293
7750 3908
1334 6286
4630 3044
2430 8406
8551 5091
10006 4754
1175 5446
1630 6923
6487 8320
1865 2337
3373 3208
3414 5947
8138 2804
9782 9348
1215 7557
8749 7067
8871 789
1653 1671
748 7302
10450 9518
1222 4860
7150 2774
5338 9621
10442 637
641 8035
2840 7241
1196 6209
9040 4952
6653 3836
2866 3630
10296 3746
8813 1215
4247 6369
10689 8075
3514 2157
1225 999
7488 5929
8075 6491
1458 4328
3650 5813
8473 4069
5566 1071
3138 4130
5472 7019
8288 1091
1896 3908
6542 4617
8653 6793
10412 6444
5968 1179
4768 4890
9 1326
5194 5744
3869 8201
4006 9859
320 8528
460 10435
2734 1172
21 3654
931 10380
4834 6289
6224 7578
3597 8745
2268 1517
1739 8891
2569 10236
7627 5986
9960 3684
5870 1113
5325 4898
3193 2800
2227 7291
1672 3157
296 5849
9532 1234
8139 7315
2320 1215
5276 1668
6964 10717
10298 7968
4127 10217
4210 6923
214 7735
1202 10397
3445 7770
5305 439
8458 7743
4446 8350
8269 7336
170 6008
6734 3716
1798 7090
10425 334
523 6508
1237 7658
8406 8823
6670 1909
5040 1229
5422 10362
320 334
6945 5233
8608 4280
8691 1233
656 3752
342 2920
7579 1486
2319 9764
9064 1073
2763 6351
2602 7286
2663 5710
6558 4078
8174 4078
7072 9115
4536 7291
1179 6937
7803 6152
7251 127
10418 7830
2045 6286
6929 1176
4332 5694
9580 5089
6108 10299
992 2568
4449 7746
9973 681
9642 3117
10094 4932
5378 6277
6570 7289
9647 1179
1222 1615
6983 6227
9368 2429
401 6697
1900 7291
1914 8189
1898 7096
1198 1428
931 1241
3599 1179
5520 5986
3566 1219
9474 3866
8858 2774
7367 9696
8514 9526
9200 1352
6696 8837
1082 7486
2279 1653
7348 2342
5972 9546
2015 6489
5281 7689
8489 5939
8002 7129
10415 1164
6150 4297
3501 1143
6264 638
8409 587
10243 7421
3193 7023
7910 308
3404 6461
1209 8101
9432 7623
5033 1491
3396 8834
10550 7277
7180 6036
7748 606
4177 5341
6719 5127
1358 2873
7804 3720
8871 733
741 4271
417 1680
6152 9129
2131 8754
1470 8426
322 7506
4930 3385
5561 7508
9841 7294
5252 9043
6234 1824
6940 6902
2492 9744
1198 342
8075 6427
1179 6490
1017 1172
583 8142
788 10435
3507 3385
9374 6441
3027 5589
2640 8991
1686 4938
10159 3023
4505 8426
8178 7289
10264 8486
8820 1202
1221 9910
8803 8276
2155 8359
10065 5929
5948 326
3419 4274
9193 3172
7289 1226
7003 8427
1237 435
5953 4330
9845 1517
6504 10087
7766 3540
3092 9974
1602 6747
5870 5912
9916 7065
5012 999
3149 5462
314 5910
1228 9186
6239 8409
8683 2319
2104 7565
3309 3791
10624 10240
2642 3147
1197 2663
1191 6822
4370 6491
5637 1369
1240 1686
5151 3269
2832 2437
9064 6923
3783 1202
3461 10083
4330 9759
6874 8835
2152 3747
5012 2793
10481 5948
7277 9871
3371 2836
2724 5503
1364 156
4873 7421
79 3657
8348 5870
5104 7277
1737 843
9175 3234
10303 6764
1921 1209
7763 5013
8828 8890
9581 1241
1565 1172
2265 7920
5514 9348
3416 3341
3047 8192
5239 2836
4623 3311
4860 10169
5005 8556
2211 1192
1241 3208
127 7557
5325 8368
7426 6528
3134 3396
9098 2448
3329 1786
1202 9873
6359 1197
1453 8572
2006 1904
6200 2866
10103 6406
1808 5598
7373 4496
2970 1739
7501 4952
7137 9022
7045 7565
1282 8236
9532 3337
5306 6549
1196 1176
2802 1430
3970 5240
1841 8954
9317 8255
4619 3154
702 1905
4924 2647
1914 788
9120 21
7768 5986
7602 5857
5010 6038
7810 1226
7486 8652
8279 1171
7448 7293
5529 7329
3638 8835
3385 9052
3115 1739
8075 5929
5494 9228
1175 3622
10376 6017
1200 2592
5986 1915
1239 3473
2881 4705
2846 6565
629 8120
9686 6351
3151 357
1772 9058
9909 571
8117 678
8092 7919
893 10315
3329 2588
7259 682
3534 10307
9993 10585
3908 2353
10399 2021
1849 6264
4546 8709
2544 5021
1722 3206
4214 5939
3608 2158
9085 2800
2788 2952
4788 7259
5318 1735
4974 3294
1171 582
1222 2828
1193 9853
506 2890
6058 2509
5929 4732
1225 5520
3043 2276
8860 4933
2609 400
3154 6286
2283 6094
3439 3684
10134 7592
8426 1976
3877 1171
7896 4067
6427 3705
5375 2647
5929 7623
7508 3956
8426 6000
1849 5515
2629 7996
8512 1172
6152 5437
3917 3301
3743 9782
2698 8844
1197 2063
4219 4366
7489 4324
10097 10319
114 7088
7424 3899
5318 9918
9696 3193
7862 5752
8591 357
1605 2260
5281 1494
7603 1521
8502 9675
7083 307
1524 442
1226 3156
8302 10520
10197 2325
843 6361
10148 3751
9605 760
4839 1164
2521 8889
5233 1185
3845 1234
5155 4581
6226 9989
1238 2273
3243 1786
1624 9401
8516 2430
2609 7488
253 8427
9448 660
10409 10516
10221 2869
10450 9986
845 1558
2588 1790
3491 10462
3301 6007
3542 5391
10435 8488
2606 77
9358 669
3204 3432
2430 2262
4684 2322
8739 8609
308 709
6040 7720
4934 6467
10696 2827
1172 638
101 33
6623 2665
2252 10532
8528 9064
10371 7489
10720 9972
825 2882
593 9451
5276 1489
7022 1238
5800 7656
8390 9855
9658 8426
1537 8508
6014 7504
10649 5473
3535 3441
7665 8630
9316 7289
1199 7296
1198 7230
6052 4645
4516 1238
8759 4067
1612 7083
8093 908
3352 6762
6616 8502
4077 2361
6368 8954
1453 5852
4716 4864
1791 7445
6589 6531
9155 7643
10304 7743
7980 8802
4159 1200
8843 9416
2320 4630
1219 1357
10613 5752
8991 289
5039 8120
125 852
5091 2622
2648 3027
6137 1733
10064 728
458 3990
2265 1334
836 3943
6137 5563
8252 4705
6369 600
700 1445
8189 2161
3190 1491
1221 5437
1807 5090
9561 10455
7846 8973
7656 6395
5010 1206
6712 2512
120 9927
5740 7147
2298 5010
1564 6148
8299 4931
1491 1006
5510 949
3142 2804
6954 1894
318 1386
2920 6793
4657 5432
5030 10142
1176 4098
9661 6491
4129 2647
6784 1526
10146 3167
6489 565
757 3655
6731 2616
3768 5398
9128 6007
337 8733
6683 1880
3329 1836
2262 3115
4272 3371
1198 5796
3667 7429
4828 10645
9991 7263
7580 8517
1271 2851
755 1787
3294 1973
1223 9519
8514 3513
1237 3544
9484 9193
8168 6622
315 7916
79 4249
10097 7088
6390 97
7251 1491
5566 8511
8056 3954
2139 71
6503 8511
8368 6219
3190 1176
835 2049
10576 10400
4289 7230
6739 9286
6783 9432
5067 8813
6266 8017
1200 6423
3031 3606
433 4070
5073 8812
9223 9909
9448 2804
1181 2140
7072 8893
1761 10209
10149 3956
7471 4861
7643 8448
79 8590
1227 9256
7315 1181
4666 1205
3036 845
7533 6940
3075 630
8892 10333
965 3138
8035 326
3138 4887
8861 79
5076 1197
9286 10376
8828 10055
3510 4130
1235 1198
10243 2899
5516 4082
71 1238
10298 1222
2815 10435
2812 9473
1194 7506
1191 6491
871 10605
4918 1181
5904 600
2399 3206
2826 9058
7107 8881
9046 7717
357 6294
1535 3489
8138 9451
5505 295
2121 9955
3115 6159
3414 7104
709 4067
2728 6491
10283 5514
1269 4213
440 1162
3228 7643
6614 10691
5934 308
1147 8169
9288 1790
1915 1491
9825 8733
6016 3204
1849 1171
9532 8426
10571 248
8075 10668
8827 5362
8890 9434
642 303
8350 1171
5456 9236
6379 9357
8212 5472
7445 1219
3123 79
9559 7478
6636 3754
5348 3023
3737 1019
5286 79
8112 5341
2836 8932
1790 3719
5505 10220
6135 6380
1152 300
4358 2335
5385 6570
8544 8886
7190 7738
9698 7583
7488 5112
6943 4123
2266 2207
8846 3123
645 9507
8835 2342
9851 1211
10216 2923
1192 10162
6361 6234
5929 183
3273 1175
5831 2018
2957 1225
6615 6057
3586 596
9841 6007
8823 5033
10205 258
6824 314
4713 3138
3269 6729
1291 6913
663 4900
263 5782
1230 10556
318 5562
877 7286
8515 9496
2728 5277
9225 1221
6016 445
5514 930
2319 2852
10569 7129
2513 755
2466 2802
4839 4390
1698 6359
1209 5948
10420 8169
3538 6895
1234 852
3591 8409
8448 5281
8431 2902
1557 6359
4078 3308
5500 6046
9547 3552
5520 2804
7177 4670
8056 8810
6702 2475
1223 3184
1206 9320
2269 5183
8410 8778
2881 4762
8030 7229
5562 6168
7496 5073
97 1910
10435 5912
5022 6793
8239 1590
7743 7160
5544 8375
8320 8795
3705 8610
9195 10575
2759 4533
2854 4709
5446 2442
6718 8811
3418 4152
6007 8512
6923 9343
10199 4148
7285 8522
860 9117
874 3627
4645 7541
1537 5324
10435 9120
4067 470
4083 10574
4566 8180
7251 7055
2545 326
2899 7565
3273 8242
6793 2575
3023 2152
8174 1632
1226 5822
2899 342
6457 8641
1071 3092
410 810
1222 1222
1176 156
8056 5545
7336 1817
3530 9458
9070 1657
10615 4952
4079 5939
1361 3092
2353 9786
5281 2539
3583 8454
7803 8683
5504 8939
3629 1426
4123 2804
9657 1229
3765 1926
2320 6619
3192 6235
6686 3893
1192 2266
748 7293
8245 347
5515 6549
3208 1844
7623 1194
5870 8991
1223 62
5566 8075
10409 9434
5248 8056
3282 10404
3749 10409
1932 5830
7294 1181
1624 7259
1647 7218
1261 1127
8926 6620
4523 8797
5831 6830
8517 8248
2852 1209
10717 8885
8073 7746
1278 8587
5490 3777
6306 2134
722 7712
9233 3631
1600 6449
2424 3035
3385 2802
7246 720
8891 6135
2879 1910
10428 10187
8426 8577
633 308
709 2576
3438 8834
3417 323
8263 7163
2311 7663
1122 4285
8232 2776
9531 7348
7289 5752
303 2206
7623 6148
334 7496
6359 8426
8854 7294
4668 5690
7289 348
1202 9926
982 5093
9506 3600
8189 13
9138 1222
7685 3054
9433 8766
1404 6258
5277 1756
3489 9120
4126 5192
5799 1176
1491 5752
6791 5964
9225 1428
3371 7329
3630 4088
642 336
7508 4026
9363 10449
5701 4482
4978 6137
1942 8431
746 7623
6784 5009
7942 2663
4712 7508
9321 2492
1364 6040
4652 3332
8454 5059
9548 4647
7530 8075
2053 3654
6289 2774
642 2064
414 8472
2298 3778
1772 6490
8620 1200
7129 2240
9299 3208
6120 7372
8075 5566
8748 4278
9532 336
7801 4324
2864 5341
1175 7557
1544 4037
8878 6829
458 9018
4076 9317
5305 661
3336 6487
2539 1240
10418 2118
7483 4079
8495 3491
2538 6369
3880 3956
4183 6148
8316 6844
7830 7677
3906 4042
5093 5831
7685 1181
5218 7294
9063 4359
3553 1388
3267 1172
9918 9517
7828 9526
7456 2648
7368 1223
1237 1237
1191 10136
7057 10553
7501 4652
5559 3777
7831 4915
7912 6489
9789 10428
2680 2387
2241 5529
9307 17
7489 3907
3704 9910
1194 2946
8506 1171
7289 2237
5180 5389
4552 8368
4861 9982
4900 934
315 4718
8991 1206
3262 6288
1427 2846
8113 3136
4393 8177
155 97
5396 8771
317 1233
5752 3374
5544 4684
10037 5719
7277 9532
4926 3694
8139 5514
318 5752
4130 2335
8431 588
2006 5830
5562 3280
8389 2708
3851 8823
1219 2018
3240 8746
8480 9395
5162 8719
8526 6384
6448 1773
6702 5514
3280 3600
2241 2571
7250 3371
1175 6686
8104 631
410 2127
7291 4290
6945 1858
7656 10420
79 8409
7491 7214
9547 5276
5686 9848
702 7489
7294 6369
336 1179
3703 9718
5916 10303
4339 956
7957 1239
1427 9448
1192 9697
4871 8088
10625 3655
1228 6739
9991 3783
3489 3429
7658 6793
2383 7825
10303 4331
4651 2592
10147 4244
3331 253
1219 5514
1409 3208
6683 10397
2920 365
1208 10362
77 9053
2126 1442
8717 9588
6272 8409
893 5545
8003 4127
5276 2544
322 10560
8609 2820
4640 5563
2825 3070
9192 9299
10165 342
3752 6549
9320 9320
8516 2874
6444 6743
10011 6923
1241 9597
8225 7641
3594 3150
5824 6140
638 1234
7831 8273
10209 6181
308 6349
4903 8516
4375 5859
4064 1197
822 9435
1701 10164
5520 5929
1234 7538
9821 6226
6471 7603
5179 1428
2708 760
1191 730
6696 661
6733 4629
9054 4069
10232 8350
1491 10435
6623 8138
6154 2126
10408 3280
2506 9210
8189 2298
2822 1430
9321 8831
10397 7259
5429 7557
8225 10123
5396 6057
6714 4578
2360 6379
3720 8288
7291 9532
8823 2034
6923 8684
10407 6895
6793 318
7026 1192
1144 1200
1231 7626
4082 1940
1224 10275
6007 3116
3250 4860
3310 2033
10409 1723
1224 6119
3838 1219
1377 8820
7804 4125
30 1845
2387 1082
4714 9793
5359 1786
6016 10568
8238 8313
2033 8866
3990 7617
4903 10428
6425 7643
2568 7234
3635 6239
6199 928
4918 3842
6040 8432
6753 5501
1071 9938
1874 3441
9210 3631
10724 7198
3124 8191
5186 1175
9652 3150
10553 3208
79 8527
5831 330
8142 3499
9435 4898
6945 10181
7569 6164
3748 1453
2478 6154
9450 8143
661 1787
7339 3491
4125 2865
1815 7411
5246 9430
781 3151
5986 2048
1071 8409
3631 2535
1209 8169
7767 6489
8931 4210
9974 4469
10335 6826
642 9972
893 1171
317 7292
3746 5234
348 3331
4949 9718
731 9194
3311 6487
6642 10197
7583 3499
8515 4231
4824 322
10435 1491
732 3414
1298 7678
5229 3780
8709 7065
6137 9299
3048 2035
914 8817
6490 9435
7055 2605
4156 9532
8035 5514
5928 1624
10635 8825
3091 6620
2503 7339
2840 640
4735 8861
10485 6793
1757 9972
5939 7294
1624 209
4067 8512
1491 6871
5398 8432
3716 1227
7310 748
3329 6400
1176 8448
5768 5463
4230 10239
3267 6923
10209 4247
2302 8857
2033 1080
3693 4534
10435 6449
8409 3115
8273 6676
1221 3474
1225 489
5811 2531
2924 1453
5951 326
3514 8496
8843 6268
8861 7736
7293 2423
2724 6038
8577 1498
4269 5919
5091 3339
181 6549
1758 9464
1239 1954
8713 10303
314 3770
2503 155
1200 908
1736 8506
1241 9190
6903 3608
8506 2889
7748 6491
8506 10007
1226 6140
1205 8528
1463 1544
3928 7200
5512 3116
6410 5517
4037 7225
845 2342
6347 9294
1259 8129
5220 1951
8169 10149
2938 1901
4297 4004
2776 3208
9815 7293
1479 3908
6593 5520
6491 3356
4898 8174
6692 4641
8931 10415
1219 3015
4109 8456
7517 2575
4233 6686
1450 7293
7604 858
9058 8075
472 1072
3507 3136
2277 6793
852 1171
7329 1175
5584 839
8516 5025
2640 2569
8886 8690
1094 10148
10232 1567
3807 4264
1172 6487
357 4195
1568 5561
637 5810
10449 318
3684 1333
1269 3034
9389 74
8825 3583
8276 7277
645 7129
8267 374
10591 6505
3754 8829
1219 4083
729 330
6489 2774
9636 221
2815 368
8511 3205
10389 5489
7289 8716
1772 2756
3509 6689
6543 1799
4367 748
1989 6830
121 1209
2840 8138
4934 2640
6180 9021
6686 7157
632 7336
8691 6573
6506 4098
5027 4121
1870 1562
8689 1282
1024 1799
8406 9465
4458 4214
9063 334
9287 1853
8859 5281
2801 21
5437 10397
3782 10266
2596 5566
9200 6289
1238 759
308 7218
1582 5056
1566 4077
706 1234
3164 2139
2457 4134
3654 366
10312 155
8280 8368
10246 7392
472 7496
3252 3826
1892 8238
9871 8431
1241 7830
9120 357
1415 1224
6264 5271
3630 3092
2152 3121
6812 10238
1179 1519
5885 9002
10409 1786
10098 666
3630 7289
3537 1544
4127 999
2572 1194
10196 1911
10689 7286
2592 1191
6491 9316
6334 3752
8551 9451
1142 4931
6733 9873
8441 2640
5566 4322
4861 2633
4898 5447
2292 3037
4182 5520
7743 164
4756 1194
9863 8858
3024 3124
8138 2802
3447 9957
1739 2958
3740 8001
7252 3509
2517 3154
5701 7803
2485 8448
7230 5690
1231 2272
9463 7473
5636 5969
9852 4783
8619 836
8353 6898
2581 6617
8637 7750
1215 4059
3776 6148
7491 1002
2592 4926
6225 9506
3166 1427
9802 3371
5008 6891
6148 8116
8775 4135
1176 203
9062 4235
852 2970
6239 2305
7444 7246
1256 6946
1148 4995
1200 6359
6016 2804
8194 4944
6700 1350
5764 8812
2260 4297
357 1093
3154 4045
9432 7619
6739 4708
9363 1428
8826 8991
8361 7830
2849 9811
8671 5637
1537 5341
9401 2122
2332 7315
8426 6361
116 9974
9822 7444
2840 8568
4860 346
255 1237
4130 5412
6289 5062
2470 3374
7292 1197
5138 2088
8471 8587
6230 9955
8825 1233
1205 1491
3595 6380
9660 2457
2248 4919
2802 6542
8827 3953
8252 7133
8551 8189
3544 2765
2107 1172
3491 3204
1367 1176
1905 8849
2538 4905
7035 6171
1348 6234
9193 1818
6643 8835
9521 4874
1845 6909
3396 8056
1209 3167
1080 2342
6154 1229
2147 9193
2213 1567
1202 5156
7365 315
1334 2153
7253 7073
6277 7627
1222 4436
8886 8139
6430 641
1441 5541
7004 8823
4127 8526
7483 8225
3243 2592
3441 5849
8319 6830
1234 3335
4571 10362
10358 8450
1222 8811
1739 9546
5592 5599
125 5561
7736 1091
2137 2299
1222 331
8427 8733
2640 9002
2430 928
1176 2622
10435 1849
4125 10570
9313 1183
3508 8711
1181 2465
3746 4882
4900 5028
184 3831
2537 10162
8573 5562
10698 4126
2053 9212
7259 5020
4898 8825
2685 2147
9910 8872
1167 9518
1198 1176
3280 908
3452 5306
6701 4213
2640 6999
9126 3749
7294 7391
10011 2344
8759 5281
3267 7957
1677 4898
2640 3150
9120 8843
2516 2774
5078 4098
3474 5481
7504 8683
8390 3489
8846 156
9636 1233
3072 9943
8825 3777
6277 2342
8733 10220
595 263
320 3896
4797 8818
5140 2329
2648 3908
9363 7612
4877 9189
1926 830
5267 1085
2640 3746
8516 7623
6466 7686
8406 7352
4953 4900
8709 4806
864 4202
3113 10332
6489 3847
5451 6891
1918 1229
8872 7743
8056 642
7245 9560
3542 2380
5636 8312
2575 5419
1544 8362
5561 4215
600 8759
5951 1194
4098 641
6896 8547
7215 7229
5929 1457
183 8409
9088 2653
6234 8189
1234 4646
8390 3348
6513 1524
1066 8844
1175 7445
9667 1171
2640 7293
5562 7491
4130 6522
3978 6686
9807 7292
9518 1215
280 10148
7329 6119
4677 5008
6199 1225
8169 8631
1172 7710
2233 9361
6793 6678
417 8480
8610 2253
1205 8426
10172 576
6895 3758
10332 2544
3136 5445
3631 2696
5732 641
4116 8827
8134 7736
6525 4952
2154 7278
6623 10544
6955 2525
4834 9214
8831 8252
5544 8129
7746 1753
1172 5929
10668 2538
8239 8926
9427 3847
885 5929
432 8409
8177 4070
2241 10701
7251 3138
3572 6782
3414 6152
8261 3402
5831 5319
5240 5868
8189 87
427 1221
8541 914
6726 4170
7657 1192
9754 5240
3332 5276
4567 2018
3270 6057
6480 7129
6793 2061
8263 10274
1938 7298
6038 9127
6801 7352
5458 9403
1206 7736
3630 6137
1786 3023
2165 9120
4903 6696
2774 8426
4234 9463
4271 4498
7447 4297
7611 3489
1926 8824
1229 3668
5390 305
7241 9286
8738 2700
1197 5009
365 3916
959 7332
1054 7329
10544 308
3253 4125
317 6503
2380 1178
2147 2251
1172 5515
2652 3999
7329 8692
5473 5234
5046 3595
5370 3123
6225 10570
5029 3877
8056 7832
335 255
8361 3351
4578 7438
9518 2064
1719 8056
2529 3908
8280 7750
1143 3627
7627 7339
3906 7991
2663 4861
5515 8056
5831 3178
8506 2756
10435 10171
6851 10537
9284 4667
472 8273
3399 4380
2154 5941
3637 3851
9661 293
960 4572
2730 2840
652 2054
7291 4556
5974 410
2908 7973
1196 1171
8749 10435
3022 300
2640 6360
8829 8505
8118 7486
6037 4952
782 9622
7685 4367
2154 3752
914 2424
6714 6148
5346 2905
1886 1269
8835 6038
7533 3197
3151 8893
4860 954
10696 5566
2929 3536
10038 8867
10131 10428
5513 4108
3630 1238
4537 5218
3028 6589
8171 6683
5463 7630
838 9299
2840 9640
3254 10371
1191 5594
6489 1081
351 1234
5194 8541
5136 782
9573 4272
7920 5034
9142 5088
776 8864
1226 4076
3987 7612
320 1228
8518 8517
9418 1084
2135 6456
6930 4952
5257 2904
2576 7277
6616 4900
9397 6491
2776 3597
1311 8759
8390 6213
1403 3987
3123 1198
3644 8827
7157 9299
8683 6952
10435 10480
156 3211
5769 1200
7187 7508
7339 6950
9018 66
9207 1452
9973 2699
6409 2889
4859 4702
1686 1440
4861 1225
521 9519
7245 8522
2457 6421
1148 8771
6104 2433
5346 3544
4776 9650
1205 6489
4206 638
1172 10216
8189 322
325 3716
7496 8120
1929 7444
613 5520
638 10698
4826 606
10509 10307
6723 1241
1198 155
5032 3240
3491 9011
10453 330
8894 810
320 7804
8975 3237
444 7336
302 1068
1820 3310
7482 8201
7329 8991
7731 4271
6489 1238
4860 9219
3169 3234
1228 10678
348 3975
1205 5986
357 7972
1790 5389
8636 1221
8861 1063
9689 5689
5886 4069
7149 8516
7259 9508
2866 6490
582 5061
8843 980
340 7294
6503 2485
2571 748
5059 8231
5588 8463
3167 6784
1868 2842
4123 6289
4125 2661
7292 1219
1790 7242
754 3690
7199 3513
1772 2929
8056 9540
886 1707
782 320
7707 5929
6503 9753
7546 3631
2137 730
1149 3072
8010 1926
10415 4861
7025 1798
5492 7923
2640 6504
92 1615
638 7508
8733 2498
7908 5939
5407 1616
6506 8610
2279 4763
5865 7736
155 4125
3092 2581
322 3703
2240 2663
1426 1223
7920 9192
3543 10299
2737 1428
5460 8864
1196 111
3664 1227
10717 8759
8129 2592
4231 1179
8114 462
8117 4930
9345 7501
9450 8189
7609 8189
507 384
9547 2837
4502 3001
308 8111
5487 3224
8288 6154
7849 4070
3263 5986
7055 7215
4125 9368
1205 1615
6359 6747
6354 4909
3576 414
10428 2648
256 3153
8893 342
3387 7421
10027 1241
1733 8241
9024 9397
143 8350
1671 2149
8406 10712
7055 6804
6783 7015
3908 1867
8129 1171
3031 2131
9805 8823
9900 3124
134 6940
4762 8916
2573 7603
10409 318
5859 3362
5768 963
1191 10435
1172 2266
6503 8466
8486 7129
307 8619
7283 8089
6139 2465
5515 4103
5545 5705
8090 8088
2802 7074
9532 3541
3151 6152
6260 1971
9527 3462
7635 6360
7591 2242
5561 2802
3704 7329
10149 4194
8625 7832
1491 6728
3204 1175
8549 8426
8113 3991
1002 7289
885 2178
2802 9002
8075 1181
10544 8238
1175 9080
2923 7779
3136 8954
2157 3082
1194 1799
6038 1222
7055 8168
6199 6581
4757 311
10389 6361
10712 8448
5928 9128
2478 7230
9913 7679
9063 6055
3902 1648
7374 8409
1002 434
9021 1215
9226 315
7764 4128
10693 9171
9876 7743
4776 3079
5073 188
4533 8185
9569 8849
1065 4676
10240 5093
8846 5515
3990 3289
8512 9148
642 1723
6548 1273
6008 2648
2150 9697
4410 5673
5730 1209
5341 6696
1171 3716
10606 5929
1172 3569
4900 1222
1215 6148
3233 3631
2923 6923
7570 10248
8860 9192
1429 315
9547 4824
318 1231
1197 3127
1415 954
6923 3508
6843 4861
8406 296
9298 6366
8406 121
2485 3559
1144 965
1165 7397
3644 2995
5515 2276
10332 4037
4765 7129
6314 3125
5515 10209
8866 9667
6618 4214
2804 2276
4889 4984
2923 4333
9634 1786
8054 10084
79 2814
4100 347
1615 1849
1142 8189
9704 5317
10625 9010
4967 9653
4248 3324
10209 6549
2319 8350
7230 303
7348 9286
6987 2682
3205 4567
7569 167
9040 7643
6987 8189
3749 8056
342 8593
9669 5389
7489 2497
320 7310
6489 8404
280 9698
2622 4245
1291 999
1261 4861
7807 8940
3630 7750
3984 2622
8881 2269
8691 7486
7715 8368
7670 2756
328 2416
1429 3371
6503 357
2647 5738
7707 6491
638 7845
2227 1199
8275 9451
3044 3023
6044 7538
2647 4204
9418 1400
10435 9395
2577 9521
326 8056
6360 3631
435 4988
4370 8953
4418 307
8092 8784
7502 2535
3121 6306
2942 4770
1823 9215
2920 3156
156 1199
9292 336
322 8264
6372 2640
3421 9046
342 1181
8426 4183
3147 317
3851 3262
8831 3507
3715 4776
2904 1799
7865 5636
7336 77
156 1175
9044 2828
1813 1452
3544 336
8448 1309
10533 3794
3204 8288
6461 2210
4123 1064
6793 1225
3023 10121
8241 8056
4077 4069
2899 10636
365 6016
6037 4575
2507 7658
6936 1175
3576 3752
8448 2544
9152 10570
9120 2137
3117 3387
8299 8303
5251 4952
7501 8976
1235 6617
365 9704
1091 432
6491 1517
8939 9527
760 308
20 3669
9526 3848
2488 3752
1198 7219
3956 923
1171 5325
9636 3414
2663 2582
682 1517
9652 1430
10556 3491
4037 8147
391 5520
143 3662
3883 5831
7291 6034
1554 1206
5440 1786
9416 10362
4095 5341
7496 3586
6061 3507
8138 296
2158 10268
908 6528
2883 2755
9579 6317
5930 1239
2703 5546
5929 4127
4765 5406
10570 8392
1237 9718
7229 1982
7019 2551
8828 6400
492 9572
10147 5515
9718 8089
2774 8448
156 2616
10611 2123
6657 7289
8129 1205
1799 9192
8991 7743
748 10624
6617 4018
4297 6075
8502 5636
1739 7246
8406 1234
6057 8137
1876 6286
1429 6391
858 2272
5930 7293
10409 2063
7292 1385
2538 1215
6723 5318
4458 1230
6950 9175
1224 1199
1739 3993
6286 1200
5146 2241
1826 6314
8056 4685
10626 1222
7292 6166
2850 4006
1085 3639
1191 9972
3645 3686
8129 1192
4125 336
4293 3747
5502 9974
6691 8296
4754 5831
656 1849
5986 596
9973 8140
148 8406
3136 4700
3072 4248
4517 5545
7293 7627
7196 8120
7216 5499
5128 6137
6139 156
7508 1206
7707 3956
2756 1229
761 7982
10712 9848
8577 6624
1175 5752
852 6853
3491 5636
8816 6544
6506 4069
817 6042
1229 2812
752 1198
1485 6624
3597 7209
10197 6469
4396 1543
1175 9472
5197 5046
3844 9782
347 4214
5881 1197
2053 3432
6266 4781
2322 1334
10435 9002
2923 2478
7581 8488
8134 10149
7744 4126
4249 1199
10274 8409
5056 4330
6489 3839
1800 1200
1977 6154
748 8514
8056 6469
2279 308
321 8557
4475 5276
10533 8991
780 4418
3204 9654
4230 8765
4272 1224
1428 5091
2018 1191
9583 9579
357 3591
2296 8508
5865 10418
1075 9635
9912 8928
6549 4573
7656 1970
5505 3996
1179 852
10626 9509
4900 2307
6242 318
7286 9577
4905 8409
6227 8426
342 10426
7292 6392
8831 8169
3282 5515
6055 314
3331 1096
9435 10489
10276 2101
931 3418
7292 8711
3478 3273
5520 9431
1235 8252
1176 582
8129 6891
3240 8835
1201 1228
4076 2157
3188 9084
7014 2708
8368 8189
6178 7291
3020 8733
9124 1175
4129 2904
9650 7292
6361 4120
517 4128
8238 4847
5918 1722
3301 8448
10323 2289
1782 308
8717 7737
6286 4851
10299 6783
335 7339
7496 3631
9058 10438
2920 8242
8952 1717
4424 10381
5515 2052
2512 10435
1254 8861
5571 3464
2756 1241
2813 7292
2568 2544
10298 3608
3747 8368
4641 10185
9240 10513
6924 8201
2652 2150
7246 293
7980 2213
8409 8151
5566 3594
4952 5187
1846 1175
8516 10015
10435 6016
5544 9910
5446 10624
257 4949
4069 7496
8175 1228
8835 1517
4889 356
3970 5571
5038 6507
3667 1219
4937 1686
4878 1081
6662 3735
3576 100
8819 4545
637 5494
748 7339
7201 1229
8889 1143
1200 6465
9042 9526
4249 6350
1889 2224
2802 3654
1239 1200
9532 4376
5054 1901
3034 671
6289 8116
8506 8986
4234 5916
2907 10299
6570 1209
3280 5736
4905 8517
1234 3508
6736 156
6040 186
7183 4487
2640 8139
9021 9063
4123 8165
7353 8528
1172 8610
4575 1849
9188 2319
1200 821
7229 7982
3362 7916
8273 1351
959 4076
10635 954
5715 2486
1494 3845
2010 9949
8285 1790
371 7481
10389 3206
1967 1915
9591 3875
4000 3605
3489 8620
2478 6623
6314 7367
3845 1241
3409 1322
8699 7945
2108 7770
7709 4070
6789 5951
928 1616
8782 9970
3090 7538
5481 10613
4078 2903
4509 5091
1524 1773
6272 8177
592 6278
120 2342
6097 1444
10230 5566
9011 10163
166 8829
5947 1240
10441 3054
4296 2237
3387 3715
6504 10703
4076 8051
6793 2360
2997 1799
1164 7032
9894 2651
9900 5504
1226 7286
9299 8825
7897 5831
4289 642
5072 1681
6793 4123
8854 9628
9317 1199
10162 9910
8831 519
3827 3404
7016 2538
10281 1198
928 1194
1442 2663
6240 3212
9492 1229
1186 3084
2313 8692
1225 1175
5494 6656
9190 6686
4076 2206
1799 1165
5831 253
8488 617
2804 7832
9553 9107
5054 3151
1234 1882
291 636
3301 8886
9852 8849
6255 7496
5297 5346
5912 3237
7770 61
3234 2446
1191 2137
4621 7735
2464 1236
7209 10221
4079 9554
3182 5281
1172 8671
7533 3917
10098 7743
8828 8368
1181 8426
103 4069
5216 8892
6286 6842
8823 3952
4142 2640
6926 8008
8759 1224
2279 135
8409 1599
1181 10395
257 10220
6007 3778
3782 7229
6764 10544
7507 314
7129 2924
4134 5357
8448 8232
3817 478
315 959
449 9532
7330 1002
1787 1517
3630 325
7294 1624
4861 3414
9613 348
3572 322
7426 3703
10428 10570
3690 10118
4129 293
7148 9488
9741 8431
6427 6135
1901 7513
8368 6489
8528 4682
2569 10332
1206 9655
7099 5240
5636 7439
1219 10067
41 3906
1224 8182
4128 6055
3703 2526
2296 3121
1234 2242
10544 5281
4076 7724
9707 10001
6904 10724
41 3608
7631 7508
7522 9647
2262 1228
6620 3167
8390 1615
150 347
6739 4937
8481 10672
6583 2640
7636 3752
9565 10085
3060 2478
748 5341
7044 5043
10635 2640
4952 6369
7656 10697
2277 8871
6458 8864
10167 6395
8252 6135
9120 7421
8390 8138
2924 2120
4622 9506
2691 6443
5515 3124
1241 6922
7736 4522
1826 1215
1453 1430
8238 7218
5291 9189
4249 6693
7694 2803
318 8834
6542 1179
6113 7707
596 593
1910 2711
3848 6894
9723 5515
434 7522
3544 8115
8831 175
324 368
7831 1902
10717 2053
6274 1181
2802 2457
3601 3510
1206 1176
1582 10671
8820 4301
9645 3206
7339 8568
1071 709
5062 8089
4067 410
2802 8427
8786 6923
2533 990
4449 4554
1861 5165
5996 2266
7129 7506
3212 6676
6449 5413
3705 928
2802 3124
9134 8075
4922 3086
4887 6716
8713 8440
5073 628
812 2640
253 3655
10698 4933
2319 2537
1905 3156
3862 8514
7746 836
7743 1171
10613 4070
527 2177
5437 1255
8441 7743
1110 9412
2845 1616
6369 2648
4704 2133
7683 10668
8512 1847
4861 10216
6234 8432
7018 5520
8353 4952
1235 8172
1226 3847
8056 6940
7286 3655
1196 2929
3734 3747
4363 7367
1452 8890
619 4523
7746 3908
10227 5636
10485 7916
6830 7129
1198 5929
10074 6542
7089 5926
8572 7689
10702 371
8350 5606
10544 10553
9910 6873
8127 9974
359 10009
2156 998
6906 2443
5042 2788
5991 1198
7768 1451
1334 1307
2882 8147
638 4552
7368 4214
4900 2147
9913 3539
6505 6145
3138 8201
7251 4259
1172 1080
5702 1436
2516 315
9418 3301
10362 8486
1666 7186
4331 5555
8797 1171
1181 2648
10373 8204
10159 3256
10544 1200
9954 2798
4109 1222
4130 3703
7286 5849
4710 10684
3123 1610
2904 6554
1786 3884
8368 8759
1291 4657
4732 5338
8426 5375
5566 4130
320 1231
6007 3276
6784 8353
8313 6139
748 5446
10053 1522
1239 1491
6489 4179
5849 6369
8516 5597
5462 1144
727 5357
5530 5078
1223 9716
10435 71
1226 253
6242 8972
6430 1235
9129 9621
3319 7147
10480 10428
10570 9321
7004 7345
10220 1181
6266 10438
4125 2716
7421 1786
10252 1350
6448 10147
10426 3974
2547 6490
1446 9026
2575 188
570 3262
8551 9451
9636 8684
3310 10389
4932 8075
2443 9215
1241 2769
10717 7315
1334 2302
8128 10000
1223 10209
8135 317
1248 273
4214 7421
3630 822
1933 5281
2802 4898
2168 3576
2388 4617
1185 1231
9549 3835
4070 8691
3788 3755
9652 5002
8051 1921
4952 403
6945 9848
6137 7735
3193 8409
6603 174
2206 6208
3912 3205
4860 325
8709 1151
4617 1225
4330 478
4640 1179
348 5951
1240 8486
1237 7707
4069 6306
8849 1176
3441 6529
582 1236
1181 9519
3129 2931
5937 4949
8361 6103
9196 1428
8182 5012
6504 6683
2162 156
2576 3572
8406 492
843 3469
342 852
7329 3280
6289 3748
6390 204
5188 5566
1226 5544
2730 7263
5520 8844
6549 660
2538 2501
10149 1236
4619 8129
5951 664
10334 1494
5236 2760
845 1234
8818 41
3951 3655
3205 1829
6784 9765
4702 730
3986 1237
9070 7488
1926 10428
4165 8418
1833 7746
8991 4622
133 6472
3385 9910
8002 1235
7768 10402
10448 6154
1787 1890
7779 328
9418 3496
1914 8512
2703 1532
9623 9457
8551 5951
5587 1926
3219 7636
400 2571
3965 4735
8508 1352
2507 8614
5341 2774
9120 9673
2640 8759
7294 8137
5565 7259
7277 1231
3995 8819
8392 2648
2272 3472
4826 8835
426 4230
3346 1172
4506 642
8692 9401
348 156
1175 1926
5504 6286
2240 1653
1192 5033
1143 2360
6713 3782
954 7643
1441 1209
2516 638
8368 1205
734 5515
4355 1430
4898 2053
3352 10480
1176 7351
1849 8621
3031 3426
789 2033
2600 6895
9193 3138
4535 1071
1238 654
6765 2504
7344 7501
2920 5545
4524 7731
7623 8886
8843 6736
6615 1558
4718 741
9870 9070
2846 7995
4671 10276
1926 8823
2467 2505
5091 5073
6615 10256
7832 5544
8827 2226
8991 8472
3782 1194
2728 6366
3576 3792
337 7506
1165 9997
2027 4878
3764 2276
579 5152
8827 4937
322 5562
3754 8551
6208 892
3848 1143
138 860
2815 5722
7920 7339
1847 3123
1790 4036
2822 4861
1954 3970
1070 8514
5536 7508
3267 9196
1200 9046
10452 4332
10131 6498
1872 9571
8426 8740
4370 297
9503 7488
811 4622
315 4129
4709 3491
5024 1786
8460 8486
5637 7411
1384 7916
4932 6277
10333 6289
7286 9219
1383 7696
9972 3256
9820 8269
6824 8056
3424 10118
3585 2176
5515 4567
2831 5345
1194 9439
2802 5073
8517 3956
7716 6503
3443 2158
1229 9348
8496 1799
7330 5397
87 9972
9316 2498
5830 4215
668 6801
1175 4926
5514 10174
8201 9895
8519 3864
8502 1717
5276 1176
836 3703
6698 6219
8768 8189
1191 8577
9859 8515
7079 8621
2622 7223
6617 2802
2296 5446
7785 3297
320 5277
7075 5894
2728 5437
622 8273
9298 8835
7991 7743
6988 3117
336 9927
5590 3280
1071 8489
6677 2813
5250 3703
1191 266
9401 5013
5469 2279
10361 523
6044 2155
9526 1234
9120 1491
7897 7743
9679 4776
7304 1344
845 10387
661 10368
7766 8252
7129 3301
3783 7897
188 7384
6695 8595
5005 1215
519 3205
3631 322
9546 5929
8406 8353
4900 5108
6368 1206
1238 2724
1215 297
1237 3204
9579 10009
6490 3156
10208 2273
8139 3906
1222 8990
7294 6119
9451 7426
2347 7744
2640 6923
318 1769
8512 2622
2813 10725
6873 2433
7486 8683
8991 9531
9287 4261
8587 7658
7920 7656
7154 1240
4998 10274
2155 1798
1192 2053
7804 9642
1206 3156
2880 710
308 1750
7336 4123
1196 7263
2919 127
8737 9017
1886 6008
2033 1191
616 2207
2018 2653
3371 6137
308 3072
1143 6543
4902 9526
2213 1172
9180 9120
3414 9128
6898 8860
5986 4974
74 2640
4900 7763
8881 1686
2533 6359
8939 8923
1269 5868
3490 6278
188 1724
10544 8892
9910 1219
1555 10449
3088 2837
661 3957
9972 8120
8542 2576
7055 8515
4130 5673
7968 4076
10334 1236
2731 9060
7804 4328
9647 562
7353 7336
9536 10449
5306 1154
1227 2467
8834 1028
5091 4037
915 318
10189 1430
864 637
3258 1226
7069 1881
7508 2381
5986 5951
6366 400
4571 8939
2368 8709
8169 5082
2569 8483
348 5305
9926 5339
27 90
8843 8828
1905 9877
1546 6489
5709 9579
1491 641
1163 6098
5091 2012
308 7329
1228 1519
4396 7292
4617 79
10162 4714
1240 269
3329 3794
6264 4776
7164 1238
10428 1089
8690 5546
5368 3383
10299 4938
10148 6589
1579 5538
858 757
6256 2433
314 4125
2424 75
9053 10544
638 1428
638 3583
2592 10197
1615 6842
148 1144
2920 77
7533 6448
9375 7531
843 1176
10389 3123
893 8866
3544 9456
5928 8771
9293 1659
3204 1179
2390 10712
2592 3190
1192 7291
9966 3715
8377 1966
8056 10415
1196 10544
7686 8350
582 4515
3749 188
5545 8621
3928 5276
6930 10356
6148 2804
7960 3566
8499 1737
4492 2498
253 10322
9040 6168
7229 9194
3535 8361
931 6148
8637 6016
6359 9532
6490 8350
7055 7735
8139 5561
3877 8132
4706 9552
6514 3746
2466 3660
9698 9927
8319 314
4085 7486
7811 369
6145 1545
1926 2618
7603 4647
2716 7055
8681 5369
1225 9317
2569 8514
4125 3489
3952 1200
6506 7804
1749 8923
1201 9730
8426 4924
2053 8631
7292 2090
6203 7686
8886 6137
3655 3280
3123 8138
9993 9519
6940 5238
8763 1234
315 9657
5544 3582
3599 3737
1209 6717
4861 4026
5561 10533
17 9739
6714 6930
3907 4210
6444 2018
5563 8716
4798 1225
1206 6823
5459 10717
1399 10187
4231 9654
726 5385
1228 2629
6360 864
647 4897
3761 9532
5276 1175
4860 9175
8505 8454
4183 5859
1235 3038
8835 1235
660 2206
7294 7580
7472 10389
8056 10435
9200 8512
6286 3387
2227 1063
3489 7294
3969 5019
5010 5276
7129 2501
4926 2100
1191 4689
4268 8325
2837 10449
5012 1910
1176 893
2959 5305
9298 7445
4995 9848
9489 8488
9796 9063
1357 6617
2542 10544
4333 10334
6891 3028
2949 9539
8746 4381
6678 8075
7129 6152
8448 326
10162 873
2533 7910
4984 10415
6783 3851
1919 2652
2640 3314
7129 4332
8894 5545
4702 8506
6007 4641
1196 8129
9042 1925
5818 1849
8249 6783
4514 5415
3666 10021
4571 9532
10696 7501
10708 4950
1517 1837
7735 1071
4810 8797
2582 4332
2467 3655
308 8075
9532 3683
297 10235
10408 9521
3467 7213
3371 191
2130 6506
326 7804
8991 6240
1222 2282
1413 638
1729 8528
6819 10313
5768 4078
9521 3417
6930 348
1756 6746
2279 253
9698 5181
6435 5515
1198 1791
3151 1491
10717 10220
6183 5459
7055 6542
652 3602
1787 9017
308 5566
7501 5545
8520 9643
6463 3509
5578 492
3182 8515
4183 4898
1067 1510
6057 8486
7627 9904
5360 9215
6529 3631
1757 1238
5772 4860
8365 4135
8353 8515
1943 8169
7831 3684
308 9519
3509 4297
8813 9647
8264 6430
2178 1113
7491 5951
7488 315
5520 763
7329 10162
1197 7770
6589 4069
4950 1470
5240 1427
6390 7896
3827 8516
4613 8093
3501 6135
7315 10173
410 8619
1231 8642
9878 825
74 6489
5359 8741
2433 2126
6619 2339
7292 433
243 5292
3336 9400
3574 3631
8610 5830
74 1175
9532 1205
4898 7216
4828 3134
6489 4370
6299 1205
6793 2948
5566 7750
1176 6227
5927 5474
3447 8288
2385 3489
1648 3908
6659 7215
416 8140
2465 1664
1179 3882
4703 2447
2846 4210
9554 7222
1439 1175
5519 10147
4249 10399
6489 8189
1786 5849
9518 8717
4522 6137
7768 6351
10162 1229
1772 3631
1691 724
3474 3124
5808 7805
9897 7643
863 8821
6489 8406
120 354
5769 5881
4210 2726
6620 7831
892 1945
9921 3418
8129 4370
6987 8471
10220 5520
2049 6168
641 6570
6989 3778
8825 6229
1278 5240
9212 8893
10435 9200
8139 3489
8894 8129
7321 8368
9435 8691
1223 600
8603 26
3549 5281
9820 6366
3765 7486
2207 4578
9170 3770
336 6972
9100 4465
748 1231
2292 4930
7247 9297
2302 878
3387 2622
2012 9195
1086 365
6846 9967
1849 6797
2592 2316
3151 5281
317 8362
1202 2593
5545 4125
3206 2815
245 6369
77 1238
10173 10265
5169 1427
3817 1905
3434 2640
2250 2774
7991 7832
9955 1191
1447 2131
336 8426
2501 7460
9910 3700
5515 4446
10115 7354
8855 5010
523 5162
8817 5281
6232 8831
4952 4130
3269 10280
2815 3371
6542 3890
1735 10197
5922 2122
7748 239
2018 1181
1202 8506
7603 9127
3988 10197
8368 4191
8113 4953
3875 8405
1978 2273
661 4446
296 4458
2360 5951
357 2493
1179 8835
5512 9701
6711 9156
4009 9489
1175 5318
931 79
7489 8273
5544 7508
3154 6898
2345 10318
4152 1259
8810 4971
6891 9307
5241 2697
3091 6360
7263 9338
2219 3803
5505 3778
3398 7746
308 3208
1171 4061
6223 2122
1151 6488
7129 8517
64 5145
1239 6137
9044 1182
1188 3957
9569 651
3908 8835
1182 7576
8056 4699
7992 8834
8388 4394
822 8692
4130 2571
6106 9349
3374 8116
3423 8886
2210 7368
8683 7232
1587 7491
2846 3715
3509 1181
5048 4581
4861 7533
914 4077
3489 2057
10238 1093
9299 5233
1415 7402
5460 6490
6199 4918
8486 6361
6506 1926
6719 867
10084 7486
10199 9321
5821 8518
9880 7645
4826 6831
10398 2812
641 226
6148 1236
879 8512
6504 9287
6168 7695
3280 8822
8350 4346
6007 1172
9068 1181
1241 2126
3205 2699
6840 641
4657 1181
7501 6923
6987 413
5183 8829
8409 3482
893 2698
8937 5709
7291 325
3247 173
660 5959
7336 315
8450 2278
7294 4431
4943 2131
4850 9733
7253 1176
2210 1171
6463 3135
4126 8299
4861 1773
8140 4797
3234 7922
1799 3532
5024 3786
10456 10712
1206 8036
365 5751
2640 7293
908 9927
7044 8585
1905 273
3026 7129
10135 4898
8797 1309
5544 6761
6139 77
621 4326
8616 8826
3387 6724
2210 930
4497 1294
2622 77
1500 411
3704 8849
9013 3838
6372 9563
8431 8426
2276 10625
10484 3684
1179 3630
9378 5276
7623 7216
6490 7293
4157 8709
8421 4952
3499 2870
1172 1711
1881 299
8269 325
4328 701
4102 2496
97 1364
3597 2131
8986 7623
3151 3544
314 9128
2622 9597
5784 8514
308 3188
10304 9335
10097 4435
9448 9916
5036 8486
4996 6549
7289 8014
4763 3571
4335 7743
1179 9011
7029 4617
2622 2068
8861 3418
1171 2640
2342 9697
1176 8
9526 2766
5064 5073
7289 3802
2415 8127
7289 9020
8831 7832
7014 1237
5908 8126
3547 7979
10484 3565
7896 9890
1491 1015
10725 8274
1117 3668
7770 8810
5844 5486
553 6646
6923 3719
3630 6558
2865 8753
1234 6896
6793 2206
8849 7290
10435 10456
9098 1374
2126 1214
79 9900
1439 2827
1522 8496
4168 347
4929 8574
3243 5012
1836 4622
6103 3331
6883 5386
2150 3508
977 4843
5697 7508
5081 6793
6957 7603
10221 156
3167 10435
3863 3517
5091 1221
4851 1148
8149 2137
8511 5169
4881 8449
789 6519
10286 1171
492 1700
3687 8810
10201 4016
5562 186
1269 7055
1192 5437
334 9189
5857 9245
7557 4139
7440 10289
8138 6987
3280 9876
1111 2247
5062 8496
7804 1251
1200 9401
6975 1491
405 10429
1272 4478
3484 10624
6593 2907
9998 5394
3544 7643
6154 3808
1772 1678
7026 4473
1200 263
6637 9507
6619 64
3847 1826
8012 7456
1179 4894
1225 760
5907 247
6427 9126
4085 3487
273 6272
6487 1874
8518 3356
3809 5276
8075 6219
5753 1234
2122 8691
1498 5544
1231 3489
2163 2402
7225 3496
5520 1102
5307 318
9655 5062
9667 9926
6489 1179
1227 8180
2149 10243
7293 337
4973 9460
4271 196
2889 3206
315 3583
3396 10439
8844 8433
6071 9579
1681 1165
1063 467
1192 3419
10418 6963
2908 2978
8091 8551
1491 6239
6589 322
2152 6505
1191 3630
5257 6007
9816 8864
5562 7533
6843 7920
9670 243
3699 1191
10332 8117
1055 208
1177 1915
410 6016
5389 8845
5859 4458
5916 5912
8811 156
2825 2270
4357 4903
6145 4105
3703 2920
7491 10064
3263 10305
1192 1494
1239 10428
2582 3072
342 3594
1791 326
4464 9066
5986 10544
4873 4861
9714 8189
9299 8749
8835 9063
2158 2588
5426 7229
4434 9655
434 6959
4898 6943
155 10429
8709 3491
3628 348
3583 5568
3234 3208
8636 2234
1756 1226
2501 10149
6366 3839
8825 10696
3156 2549
440 3167
3716 1638
2537 6981
5257 8260
7789 1226
4125 5563
3630 1787
838 1175
3267 7863
10465 209
4231 1200
9387 3290
6968 6988
9032 242
655 641
2706 8512
7627 4106
4335 3374
1095 5398
3346 7291
1986 9175
1194 2154
4067 4260
9686 8975
160 4898
2800 3379
5578 2550
6570 2277
3452 6007
10607 4900
2773 1670
3351 10484
3631 3971
4098 330
7686 1926
2866 595
71 5904
4331 9655
612 3086
10190 856
5751 1428
9418 10220
1171 10166
3654 5997
8139 6456
549 8289
144 4078
1369 8137
1164 9588
2802 4475
8690 8131
5951 3768
8454 2802
3748 963
9661 8138
5514 10197
322 3048
4510 23
3718 9549
9697 326
10717 3355
5217 6040
5520 1824
8692 8285
1448 9002
9782 79
2640 41
4728 9390
8636 1175
1926 7218
3705 4860
7444 1435
2513 748
2221 6288
2543 8733
1786 8491
7251 2414
1798 3003
10158 3392
6369 10147
5731 8709
9477 9713
220 9579
7482 3310
8632 8846
6714 8242
1926 1234
79 4903
10097 7686
1798 7581
7335 1266
7546 9156
10613 1222
9848 8515
7002 6285
9950 2799
5234 3290
4860 4814
9733 284
7218 5929
8088 7030
8823 852
6719 2165
642 3631
8511 77
10307 414
3331 7508
320 10197
2967 3686
1849 5751
2622 8129
1240 4703
10472 9388
9972 1224
131 3167
1175 6504
2010 7726
7293 8426
1779 296
8406 4641
654 9299
8707 3193
2386 4622
864 975
5509 9434
8849 9861
8713 6940
5306 914
4183 2776
836 9014
8849 1228
9229 307
3441 6228
10499 8991
9192 3975
2756 6789
8711 4573
3174 3965
1682 8093
9910 9763
8002 1223
8738 7247
5963 9435
10608 929
6277 2592
3015 10435
9697 1172
2154 2793
6007 1271
4826 4089
5752 10335
10162 3280
6272 5772
3599 8528
10064 1898
3631 4645
3090 1205
3208 179
9548 9134
8823 5514
7557 5398
7336 7129
1179 8692
293 8528
5300 5276
8056 9526
8075 7017
9915 77
10220 3990
318 1155
9321 4124
6181 2622
3863 2827
5515 3267
150 1640
9286 1176
5398 5986
10696 10242
7501 6504
10220 2171
5281 1494
5093 1439
9579 4288
8239 2276
8826 9993
4508 1728
1175 1172
475 8239
908 8426
317 8051
8302 2099
4861 5767
9517 1206
8138 2800
10163 4079
10299 4257
1248 6057
5545 10426
9956 10588
6037 1790
5859 2544
8451 3704
6267 1215
7920 7090
2127 4898
1773 8454
6702 2534
1156 4166
454 6152
9645 1772
1361 2862
6911 5012
5504 8104
3234 6987
637 6359
4974 919
1507 2297
6525 5092
501 7658
320 9115
10362 1321
2701 836
3901 5576
1463 156
5929 8683
642 748
619 8795
523 8511
4861 4900
619 6702
1200 2640
4681 8824
9299 3136
8368 1199
9296 2525
10148 3301
6789 7103
3684 4850
6783 5929
9518 8515
6940 1727
3576 7277
3583 7643
10472 6135
707 7745
1202 6159
9785 6650
7263 8905
8733 1726
8495 315
2640 8828
8426 7807
9546 336
3374 2920
10235 7289
8544 2802
3280 1237
10303 5009
4151 9281
3843 9910
1426 9673
10147 6154
7245 8514
6278 8289
5059 8029
7748 3167
2775 7920
8829 6702
4173 9128
4799 5287
7249 6306
3703 3655
1441 6834
9134 3851
1331 8866
8515 2430
6145 2831
9546 6823
1624 9002
8353 9339
10227 4643
5011 3206
3902 2158
8551 2663
4861 9547
2628 8239
8884 7005
2462 9526
1430 1230
5403 7445
7074 324
10397 1533
7248 365
6491 8827
3077 2176
4545 6311
2390 3015
10148 3655
6490 365
7336 7293
8116 8512
4332 1226
326 8733
1334 5010
3142 1241
1221 5010
8877 9910
2414 8835
9854 303
164 8654
9738 10409
4952 9642
3204 7601
6973 3301
5566 641
8514 7947
3387 6360
8282 7055
3447 756
3519 2852
2272 6955
4918 1452
1159 9254
3156 7489
7291 6166
5305 2510
5240 6503
587 7498
3693 303
8991 1431
2342 7368
6989 2301
4330 1192
1194 7707
7293 8551
5514 5555
3481 5880
3023 238
5059 1179
2433 3310
1365 1179
1171 9571
183 8812
6811 8835
10065 7188
10435 197
1209 3768
1227 1847
1234 9673
10205 8225
10498 8823
9357 1194
6589 9972
6037 5240
322 4734
1479 10438
8821 2804
1229 2568
5023 3690
6587 7496
4147 1786
7803 4332
4473 1194
1209 1786
6940 6491
6489 93
8228 9018
3348 4860
2575 8823
2576 7620
4238 296
6154 9698
4037 3205
8546 2775
6007 3205
2700 3666
7746 4112
6782 2640
3528 1226
10318 3905
9021 6923
3792 1977
5830 7055
2336 10242
1870 7218
5986 6148
5986 7633
6137 1237
3292 1237
5268 6935
326 1063
6443 2053
4662 8113
7603 5086
1171 9814
2812 9299
6085 9120
5910 6549
1229 8426
705 2795
4459 8448
2240 5831
3126 10169
8542 6706
4333 10162
9850 836
3282 4861
1699 5514
7336 2898
5020 1787
1273 595
4124 7809
8834 8684
318 1175
5545 8745
324 1181
675 2279
1988 7832
1790 4962
3602 9286
7947 1893
326 7329
8406 7707
6940 4289
7914 7627
8232 9901
6360 3158
7292 2840
6506 10243
8991 7862
6535 1334
9786 8827
10220 2260
8431 8368
5849 10112
4125 7288
3282 10507
8137 8620
3124 584
3591 8941
6506 4905
2122 10167
8056 2335
8139 7205
9591 8545
7205 2324
8932 2127
2037 582
4424 7501
5217 3602
2457 1200
326 3193
7336 7508
6135 10377
6278 4897
3403 2705
315 7707
4879 1228
4183 6264
5026 1156
7298 4297
7055 3745
6366 1143
8260 6714
3956 2319
5318 7435
931 1896
7394 8239
4952 784
4063 8690
10726 1171
315 4567
1238 9955
3193 7076
318 3514
8893 6958
9967 3182
1224 10340
4232 8406
3911 8973
8689 4508
7496 908
5408 324
6007 3956
2465 288
1393 760
7421 1772
10162 1209
3719 2078
1199 8353
5510 10106
1905 10420
10409 10275
3055 374
8828 9190
7801 300
10040 1196
10335 8843
7230 5514
8056 5916
2537 7541
8129 2916
296 5566
10544 9021
8374 127
2397 9062
5392 8720
1197 5939
348 4854
1229 748
77 4922
852 8486
7201 3890
1198 8817
1080 4859
1172 9321
10428 3193
8882 9795
9226 8379
3452 2802
9741 1082
4504 9040
2640 1222
9240 8512
7916 1145
7129 9926
5830 6202
2775 8368
1230 1428
6351 5398
3450 3371
7971 3595
8054 1237
9534 637
1219 6617
998 5453
3023 2800
6586 1234
6348 6923
9632 8426
2457 9972
10699 2774
1773 2589
4130 6351
10166 3786
9815 1428
4703 7743
1229 9775
4069 8653
5429 7689
3764 6314
6624 8844
1647 7353
79 10098
6433 10379
8822 9651
2276 7658
2759 3260
2550 6148
1219 7294
6709 4064
8690 6369
1191 1426
2924 4859
852 6007
5561 6619
5554 7404
7218 3624
3721 4038
4460 8075
224 748
8690 2114
3596 1921
4974 8056
268 5053
7251 1179
9214 2882
64 4903
7132 5881
8950 5863
1565 1786
3152 1219
203 1143
1230 9002
3654 7746
3906 10116
3588 5723
2241 1175
6015 1227
10523 7484
7286 1915
6423 10263
3908 2537
9384 4634
10435 79
1240 7920
3907 1198
4861 6891
4129 1901
1223 8242
6784 9286
1176 1757
5933 4360
1179 7488
10277 1084
4541 1774
2720 1221
8512 5303
861 9547
6427 6226
2262 2929
7244 2798
175 9320
212 2493
3189 860
1443 5396
5281 1175
2252 3360
5358 1915
5180 9763
1427 7229
8691 8535
1191 394
1176 8260
1179 6702
3778 4776
5231 2850
5885 9900
7286 2648
1615 7496
1231 8831
124 3491
10009 2691
3429 2068
8892 2899
178 9401
9200 1194
3328 2013
185 9456
928 1144
478 3090
2848 7743
3115 8141
7916 314
1926 5752
1225 4098
2663 1172
5566 9215
1453 410
931 10069
5412 3208
10125 472
3705 1901
2774 3597
10221 3789
2457 8075
7501 3348
3332 1202
7336 6940
2640 1359
4123 1544
1697 10029
6284 7574
4322 1814
8201 7445
2467 4289
5487 8368
10534 822
3222 7643
3514 1238
10570 8864
6754 7681
1164 6709
10305 8351
1926 9505
1226 5199
10428 3244
5592 6137
858 6587
5002 4196
6220 8139
2361 7289
350 3863
9825 324
7021 4420
7627 4802
10307 8759
3454 10176
2653 10015
5010 7920
326 2340
6139 7499
2120 2026
1772 4952
10362 8140
3956 10239
7627 6148
6118 3806
9189 3578
8189 6351
1171 1179
748 3441
9305 5885
10711 5031
7292 8858
701 1432
7747 8139
8511 4839
9129 6898
9175 2704
10148 1774
8644 2628
1440 4126
8483 6286
4125 3208
3329 1259
725 1545
3864 2489
7594 1179
7743 2700
6007 8140
9636 10362
1241 7583
10447 8129
8169 6007
7421 1181
5317 1221
1197 3329
335 1884
2904 4070
6363 4144
3282 4214
3746 8409
5460 6148
2064 10717
9400 6702
1426 9298
10413 881
4769 2824
6007 4782
7623 7819
7010 97
928 5291
9004 8709
7293 6897
7657 7055
9098 6611
4129 9012
9109 6636
1240 10148
1118 10551
8140 3193
325 7147
9240 3848
9579 1544
1197 2004
7506 3630
5741 1196
8426 4914
6491 3998
1599 1926
7311 4370
3418 4703
3242 1202
638 638
3958 9192
5824 2866
999 5008
2415 9846
3334 1155
6773 7712
5515 4534
1567 1965
1227 7289
6871 998
7229 908
9972 6793
3782 4600
4691 10357
8823 5019
9910 3328
8409 1191
7286 6137
8434 7192
9604 2085
4370 4214
7501 9526
3374 3416
5386 4142
2268 134
7421 5566
6211 672
9991 2592
596 1048
1234 2267
10318 303
8709 252
7055 8410
5413 3441
205 1150
6491 893
3628 6946
10573 6085
1430 7410
3234 857
10685 3404
325 7232
6361 6366
732 9397
7623 8406
7557 7033
3019 4333
10435 4733
9699 7413
5929 8178
4902 4211
7129 235
8829 7014
1679 8170
852 5566
8843 7540
8242 4130
4790 6035
4702 7619
4634 8855
1176 1388
3703 8426
638 7569
7858 119
9828 7450
7574 9558
3080 7636
2157 4161
1558 670
10219 1171
3547 253
5885 3335
8711 1082
1273 7486
304 7352
9651 710
1361 3608
3387 4370
7062 217
8871 8496
4781 2827
5053 10277
2262 1613
2900 4763
10384 8056
4387 7583
6620 5021
7508 6214
9881 3031
2919 3123
10626 8826
1234 10162
1558 357
5636 2053
3228 3490
789 10201
10209 9298
6491 8447
9346 10533
660 4459
2869 1071
3597 77
2532 951
5580 8528
907 3529
5888 2640
9756 7293
6655 1910
6691 5831
8426 2033
5870 7763
3878 3599
1171 8426
315 9517
2640 1172
8440 2647
7717 1219
10249 8820
7253 10435
3237 6956
8796 7486
8056 4297
1113 8201
3257 9151
1172 8816
10541 2347
5021 3205
8508 8263
8427 1735
2815 716
7746 10219
10411 4926
9246 6372
2581 1202
3269 8177
5404 4982
10624 1691
5927 8189
6548 1206
7643 10186
6984 3156
4300 6265
8520 6014
6007 1791
1930 7014
2457 2320
10435 5852
3684 4954
2827 4839
7779 2629
5563 7678
1699 7920
1235 3702
10552 7045
9325 4300
277 6618
3048 2380
6277 845
5412 6987
8142 2704
3276 3851
8426 7352
7294 1231
4829 8431
280 6401
4064 814
4571 4243
5563 7656
3155 1824
1179 4400
3844 4078
8995 4361
4127 9194
3153 3515
7522 8691
8409 3595
5126 8316
2634 7546
7807 1197
8512 10435
9064 2804
1094 7570
8321 9289
4531 7745
6620 7508
9192 4877
595 6490
3489 2653
1572 8733
5831 4918
8242 8796
1653 6493
7591 6505
4783 1223
8368 1199
1181 4276
5904 6525
9517 79
8886 6232
1200 1834
8252 4180
6623 9192
3541 4848
2276 2774
1151 3438
242 5929
1777 6016
5577 10049
5503 4951
3509 357
1014 10544
5494 4137
5391 1491
5432 3090
7129 8861
3537 5636
1727 2987
4959 6227
2248 8496
7292 5859
1197 5752
9229 8189
10172 3193
4081 4337
3228 4107
8088 6133
1075 2569
6702 10333
3418 10164
9650 5012
3904 9224
4328 85
8289 10183
2889 2663
8352 7259
9782 730
1075 1192
478 2155
5636 1202
3655 2017
279 5544
7945 9927
3879 2592
4123 401
1198 10334
587 1427
8307 7640
5565 3136
7804 7391
582 3519
1206 3631
10281 3930
3373 9450
889 1236
4842 3778
6628 8178
2802 2804
77 3123
1221 6490
6154 5240
2276 9088
8486 6823
4403 4580
474 1428
2827 5503
7292 355
1491 325
2577 7488
6739 4776
1200 4076
7968 4199
9375 4026
3716 8528
4929 4633
3236 3193
9253 8129
4380 674
5062 4642
2220 5031
8625 582
155 4125
5928 1921
4172 7286
1872 6782
415 6429
8522 6469
10717 5929
1773 2899
8409 5929
1664 10162
2708 8858
8503 2899
10195 2331
1491 8508
5386 5039
3280 1231
6940 2920
5743 7736
337 4458
3316 41
1225 7831
5939 4762
6135 4781
8427 2058
10181 3441
8530 5859
661 1209
7294 7489
1161 2622
1990 618
4264 4567
315 5234
1898 3075
10441 7612
2304 8829
788 1181
2770 308
6007 1172
5020 5563
491 1176
3602 2920
3317 6677
2848 8514
2771 3702
4026 1226
10386 4128
8242 4069
10712 3778
318 9286
3208 5939
8189 143
8120 3649
4131 8514
6830 6239
1618 1225
4918 351
6265 8554
5010 8056
4653 8746
5951 2153
3464 1228
1378 3954
7494 3280
1786 7658
8834 9927
9181 1653
4900 8843
10367 2319
2131 1324
8360 5014
4125 5546
4271 3509
9450 6219
2412 1240
1227 9317
1773 5824
3226 1168
7682 307
8843 1790
8489 7435
6702 6285
6739 7230
7748 836
10612 4912
7496 638
9521 10625
2272 4754
400 3908
1237 8818
1181 6168
6037 8138
9395 348
1063 2127
1982 10223
9559 6119
10327 6784
4834 8892
8517 2640
3507 326
1194 324
6656 1192
6372 6007
5751 8051
8749 5216
7292 2771
2430 8452
1687 7835
6677 10657
1415 5881
2663 2381
2486 10526
7488 5964
2301 3023
2776 156
9509 10260
5234 4036
5514 8835
2120 1142
4271 4098
325 6558
8751 1179
236 2300
7368 5459
40 6137
1233 6522
6657 7595
3544 8368
2260 10544
7421 6489
7808 2756
6227 206
2549 6940
1353 1209
5545 8517
2082 10422
8129 10049
9907 5545
2694 1179
7720 9957
6946 5489
10628 4617
6343 9579
10367 8285
1525 5244
317 3654
2691 4332
3703 7044
8506 2895
7725 5338
8511 10641
6007 1182
8621 8746
2314 3654
7456 1198
3414 3866
1237 334
8454 121
2219 3151
7477 10263
1175 3147
2974 5794
6372 5185
6948 7496
3441 1426
348 583
4861 3074
6372 3423
8134 1194
8116 6168
5520 5566
6988 3544
8825 1219
4716 9520
1240 4333
6137 5831
5078 6042
10211 2397
10131 5637
7849 1833
7352 10162
3329 2627
5153 9306
7151 8139
3432 6016
2898 1196
1085 435
9972 1165
2122 3263
7601 5929
9304 2618
7016 1982
3418 2881
9775 6987
8857 1727
445 8849
1200 1537
9992 315
1463 9321
2640 10418
8691 9219
9852 7975
9519 1226
6154 8514
6055 5009
2298 1455
7643 352
7643 2813
2776 4898
1384 9403
5951 2486
7293 8823
2326 7501
317 2126
7506 1798
6168 9189
10557 2240
3375 10456
1233 3576
1231 8140
1223 7997
5024 7055
4776 10605
8715 4974
1237 780
8691 6585
675 7293
6988 6487
4422 6490
1179 3206
3381 8138
5545 1240
8368 348
6135 8091
8262 1429
8273 8120
6988 2886
5944 5768
2882 3009
2320 8590
1179 10636
9040 10174
2888 1227
2438 3583
3667 9468
6148 5240
6278 3206
6601 4983
3537 2131
8177 2538
1735 2319
9609 9190
4129 3167
4654 9254
7508 5423
7371 5566
5947 4016
10660 8991
4332 5752
2328 7972
3895 8147
1491 8854
8392 5464
8356 4333
928 3654
3999 661
4818 5191
209 6801
374 10418
7804 8890
2219 1427
7229 8551
8928 2272
7601 7283
1515 4214
1384 977
1230 10712
511 1831
1199 5276
3371 2609
6137 7905
10162 654
4791 5487
9698 637
6339 6361
8092 3778
5753 8432
1915 5348
3188 7286
3602 1237
4861 6549
1171 6461
8174 326
5673 7603
2652 2538
2962 2283
5529 8432
7612 4125
9530 1846
315 3685
9652 9120
3156 7658
10305 5307
1176 5244
1790 2538
8916 4125
315 7218
1608 6145
348 4776
2137 4128
3208 9513
79 119
6446 7826
2076 1093
1081 8168
2336 3537
8858 4284
6446 3282
4580 136
1196 8512
2835 650
8849 6036
8432 5545
8812 4183
7042 8137
8432 5515
875 7294
10428 6410
10588 6603
7862 7336
978 641
4126 3193
2279 6289
10485 7229
3348 10162
1192 5022
5995 910
3136 1322
3194 315
5544 1309
1237 9073
5986 8406
3124 8254
6822 4078
118 4735
3777 8454
7470 8821
1227 1221
1739 7266
195 10333
9000 1172
960 1756
259 5545
1790 6355
3329 9531
414 10378
4327 8056
4572 8056
1227 3414
3850 1229
8517 8577
4887 10553
3019 3572
430 10569
86 3866
2840 7229
432 5831
5242 5885
6289 7743
3136 3414
5904 3429
6683 5863
4129 9098
8985 7506
7489 5427
172 2653
3280 8486
2678 8855
1215 2905
2323 9228
7291 1968
8368 444
641 2824
2059 9649
4123 8075
1915 3414
6007 10441
2053 2504
9299 7715
2210 10690
6709 8991
1172 1384
4123 9517
9265 172
1181 1867
1108 8129
10164 8544
3214 3237
77 2820
1849 10318
1191 2694
10570 4215
7223 9192
3158 1228
6783 4840
1624 1144
1491 4150
4520 3680
9347 1790
1261 2206
2053 8002
6224 8826
8193 7031
2846 308
8881 7230
4076 7339
996 5561
6673 3786
5986 9745
5412 4826
1194 6793
1229 5276
8140 5806
1359 3147
1181 10698
326 8952
660 5291
2899 3489
1863 4418
8996 6549
3622 6359
8488 156
2720 4882
3876 2721
1874 5515
1772 1312
6873 5921
2756 7246
7508 9848
7504 3498
10103 661
188 641
1229 9897
6970 8846
3378 4183
638 4905
2272 2325
4156 7478
2342 1980
5306 10279
10626 7496
7353 1334
931 186
7083 1842
5562 6489
836 7994
1908 8368
3050 641
5544 1772
1787 3844
852 2612
8486 6099
8587 6154
4860 4183
1145 9532
8496 4124
3480 2537
1209 1197
6306 10331
1432 2802
7801 3092
8140 302
1205 8505
155 3854
2840 3329
4129 77
9120 8262
1239 3879
5859 10435
8609 2457
4567 3362
8201 7421
10014 2830
957 6656
6923 10335
6517 1915
9256 6440
6608 6361
1887 1192
7289 3844
3737 3654
184 6234
9298 9299
7230 1249
4069 393
1219 7920
8506 9298
1199 1478
4066 6782
1849 7294
5917 2152
8264 7247
5030 1191
7860 6904
8625 8002
2907 1146
4434 7293
5928 7229
858 790
3639 5437
7354 8189
1550 7603
887 1506
247 6152
2270 4155
7294 667
6711 6351
1712 1234
3703 3438
9008 9698
4247 5881
8409 1180
8238 10435
7945 1324
641 10220
8406 1172
6192 845
10717 811
702 2836
1234 7635
4861 9044
1172 681
8834 4393
1200 59
7522 8830
9076 2856
8835 10479
1822 10149
6145 2544
6657 4426
4076 2802
2276 4523
3375 2645
8877 86
3602 8105
2361 308
3599 1862
9131 7612
7804 7537
886 5562
8291 10426
1463 9193
1394 3032
1238 1799
4161 1176
8351 7445
5047 149
7102 2573
3138 5306
6618 2920
8090 5307
7232 9824
4128 5012
2573 8113
10679 4070
9299 6359
5291 1561
6542 3669
10485 8844
8991 7770
5864 7736
2041 8878
203 9398
7187 3642
10513 7489
9485 7603
1179 7623
317 7311
2924 2459
585 2923
3489 2895
1849 7603
478 10162
5849 1215
8517 9363
600 9894
9532 9972
6154 4859
6316 641
8608 1077
8140 320
6652 9697
8393 7293
1235 7746
8718 4148
142 10482
7155 8074
1787 620
2401 1226
3059 6725
7368 6274
6007 4076
1270 3719
1663 2206
3958 9117
1206 674
8821 4018
4566 7803
3205 1175
5437 9253
2815 1241
4566 2210
5969 2276
2266 3167
2362 9022
3166 4728
8011 7832
8855 1468
2277 10699
852 1187
5544 7421
6007 8651
2475 1082
1200 1199
10220 4297
2776 7555
1223 5859
3134 2064
9588 9298
2170 6490
155 41
1599 9395
10332 1215
8496 7259
1145 4856
8143 5281
10435 4543
7377 640
1909 7588
403 10162
3881 8448
2425 3749
8816 6363
8931 3716
5166 6789
3706 3991
877 7779
8117 1325
2225 10123
6379 10539
9211 9423
9527 10435
3839 2465
8056 4297
9708 5276
1849 8269
812 4531
4247 7340
5281 5521
3749 6491
9308 7294
1228 5562
5281 7339
324 5073
9380 2252
1176 77
1084 4231
9636 1169
10209 6922
1922 1191
3987 3023
1084 2120
8602 8406
6489 1801
5398 2134
6007 8002
435 2006
1146 472
1191 3573
7804 3414
10227 3206
1555 2519
1452 7735
4480 2899
4939 133
8353 1226
1175 5395
5544 2756
6314 10625
8683 3432
10134 6128
1370 8834
155 929
8619 4046
487 4060
6227 1463
318 7289
188 3121
8879 836
6369 1175
78 1209
2357 2364
7832 315
334 1599
8637 6487
8326 8123
8505 7832
7044 5545
7033 4952
1113 2577
3280 7230
8189 5853
4763 8368
6526 5566
4861 3234
2640 1221
4939 9149
4572 7919
10594 2063
8759 5216
2804 1205
6148 4136
4703 954
6369 1736
3655 2172
9526 4459
4557 4757
9287 7218
8551 5093
4242 1911
317 79
8827 6613
8441 347
6570 4850
6489 6489
126 6190
5276 7286
2710 1228
4661 7247
4861 1226
10409 3655
4781 10397
5390 7367
8829 1240
1921 2648
8117 2227
155 600
8759 9889
5562 8849
1175 8135
6209 7281
1239 6739
6717 2470
1491 7743
2168 7504
3489 8759
10456 7291
4324 5389
1364 9211
8409 1825
317 2021
1790 2126
4780 5703
6549 8854
3631 7994
1462 1429
8514 6953
5566 9569
9547 5031
7631 5636
2774 7293
5929 5570
1453 132
8860 3154
9068 2502
6801 9579
7744 3205
9932 3418
2206 3572
3489 4286
2385 9112
9636 2156
6359 1200
6899 3792
9698 1251
2857 1221
4513 1921
8406 4640
3151 1084
6359 9915
5339 7656
8823 4250
10094 3387
4952 4543
6891 8127
5235 3777
2122 2206
21 1395
9603 10624
5170 2260
4672 4707
4839 8190
6431 1093
2221 2819
5111 8864
5389 1215
9588 523
121 9196
3262 1255
641 3908
6314 2360
10533 5537
3576 1646
5831 1681
1790 3151
1926 10275
3205 9733
6686 3908
7315 8178
6072 8894
1786 8486
9097 1198
325 9299
8129 6046
4776 1229
4974 7927
10378 1491
10504 8818
2489 3778
8151 2108
2921 1181
2592 10221
2695 678
8894 4427
5515 10544
3864 3843
10084 7581
1091 1219
7294 3091
6490 5105
1494 9848
6038 877
9134 9189
8511 1191
77 5437
7229 3657
6038 599
4297 8253
5514 8113
7339 9320
4108 789
4903 10303
8056 3204
1223 3233
1240 6882
8871 1194
8733 476
6379 595
5120 337
2299 9676
2968 1086
5215 5264
6449 1840
6289 5395
1491 9046
3595 5091
7656 2543
4425 2802
5276 6921
1171 9044
8090 6804
7538 7250
1173 62
6277 5010
4524 6383
7013 1722
4337 5027
2254 7897
6314 702
1172 348
1757 1176
3297 3167
3672 1430
4617 8183
1542 8811
8759 6219
8483 5939
7682 3619
2320 1454
6361 9064
8056 2453
3208 3906
7277 9627
10420 2592
9067 9556
7445 2504
8562 1171
245 8116
5545 1196
8759 1606
1269 6854
324 8368
10064 4918
8893 9828
8380 2640
4952 2177
4272 6898
6467 7787
365 7216
10544 3978
308 9120
7294 2647
6834 4078
6135 3821
2504 4871
6562 322
1453 4571
2294 7129
9579 7504
3193 6372
9605 8056
7658 1172
7533 8056
8480 8090
8140 5223
9299 3231
641 8515
3908 1227
1215 2006
6225 9587
2326 3605
10547 9950
6735 2923
4140 348
707 5793
6145 8846
2903 5198
10200 8819
8893 3209
5018 1559
6726 4297
3643 6036
9044 7861
1914 3715
79 5080
6159 2813
4434 3544
3906 3738
2827 8534
2543 2837
5636 8943
8295 2261
5366 6055
1790 3690
6975 6623
1194 10166
3603 2607
3191 5562
8991 1233
4781 5986
5636 156
5341 2504
3177 6679
154 8516
5939 7533
7454 8881
1225 1231
7580 9126
8391 8426
7129 5391
8514 6093
7909 243
8073 5545
7736 7022
227 402
336 6409
4418 3716
9363 435
3125 7293
2571 414
5811 3205
325 300
3535 642
8886 1229
5514 9286
6399 434
2730 7330
10432 2119
10541 4130
4215 402
6518 4898
8835 8846
156 5913
8811 342
5398 5859
1174 2256
10402 163
1226 1491
2276 3023
1237 6758
2568 6366
8886 6366
9857 2647
892 5559
5892 6987
4924 7569
8075 10337
8088 6802
8421 5637
5929 2736
220 9499
3631 3414
1191 2550
4998 8361
7291 1206
9579 8417
782 2899
1332 1179
5091 4173
8486 5737
5929 1364
9058 1235
3240 3203
5325 4702
10163 5106
619 8454
2622 5229
9532 9313
326 1905
9363 7920
3772 10435
1176 762
1455 10552
748 660
1143 8822
3365 1172
1227 4826
776 7083
289 5487
6528 4578
5951 64
5752 1491
4800 9128
1428 7676
9433 2157
7421 7920
2276 9422
1224 573
7806 1197
155 3260
5482 5929
3544 4571
5434 2465
4918 8056
3136 5831
2267 5093
8545 2845
7129 8968
1077 3605
3124 9395
3719 925
9287 9128
681 4067
155 4125
8512 4662
9588 4391
5524 10570
8690 7968
641 3167
6617 7739
6486 3113
2550 4067
10524 928
9317 10263
8426 4090
10717 692
5224 993
1790 4998
6137 5080
7746 406
4781 10635
7506 7352
4861 10418
2335 3815
6491 4213
8857 3081
3911 2776
6154 7694
1501 9532
4126 1427
9209 10356
5059 8511
2154 10398
8368 10435
9469 1172
9845 8711
3117 2322
4861 3554
9910 2571
1172 3156
1517 2827
6875 3138
6530 6234
1179 1175
3899 7278
3193 1971
1229 7535
6015 2010
6239 1197
4634 342
6658 1930
4880 600
7501 10149
3591 8749
322 9517
4360 7074
8137 8671
7083 7805
2533 3323
1517 4297
9304 6016
2537 1330
10435 4213
928 3655
5722 9973
1172 3930
5312 9388
7506 8409
8352 699
3495 4540
8518 5929
6533 3423
2171 7919
1198 3792
9352 1234
664 1192
5920 7522
2647 5545
176 184
2301 873
1305 7690
3694 8392
7557 7758
5091 3752
6644 5390
3491 2640
3669 366
7768 812
6619 9655
6055 3116
10332 5737
9347 8684
2149 4210
6793 10053
3851 8619
8321 6746
7494 7653
6016 2240
7581 2170
7979 914
3138 10166
2604 10462
2827 1427
9209 7656
1443 2640
150 4851
8189 9287
1222 908
8406 1205
3595 7795
1228 5025
3631 2569
1355 3332
5698 3023
8056 7289
6460 1131
3494 1181
1657 5599
9649 6542
8542 4333
2276 7368
8835 4260
3489 7491
8750 1624
4457 5563
5514 5256
9299 6475
1508 3716
5939 2279
1752 6528
8846 172
2902 2804
4860 8796
6314 5271
7504 7829
9248 6401
5929 1235
2122 8459
10281 1318
7286 5389
7752 1430
10209 1172
10389 4077
2306 6616
10015 10036
6016 9916
4900 7331
5078 10584
6054 7489
4859 2152
10245 8857
3121 4732
4129 10717
1269 10084
5 8823
8624 8692
4899 499
7292 8137
6891 4155
5 10084
7339 7368
6549 2537
326 1231
9397 917
7482 3151
1951 3702
1291 5073
8867 1242
9381 2123
97 7504
9145 8574
9954 6490
5033 9258
9858 3403
4572 5751
854 5581
1263 5533
7916 293
1237 4691
2504 7129
3489 6505
2541 3995
1517 3530
10314 3381
1229 1147
1205 6834
4067 8548
2904 7501
9654 7090
1573 7623
6504 4861
8861 6234
6573 7916
8189 9117
6549 9555
1910 6739
8684 1491
9040 9983
1219 1172
4069 7897
4394 1352
5520 2763
4579 4289
10426 3703
9210 2992
9697 8692
5091 6490
9625 10681
37 75
679 6527
9018 6225
342 875
1095 5988
835 3259
9579 8137
1431 10095
7919 2075
5429 10332
8075 4127
2902 7223
9637 9227
3595 600
1837 8088
8886 748
1426 1376
9530 6134
5562 1224
77 8426
10724 4615
3508 1200
5222 8849
914 5961
7849 9120
7763 8542
6008 4860
3337 8261
10613 5971
5865 782
3115 6384
5276 1227
8139 7291
268 4130
6491 3269
4333 9210
10245 6016
1171 3123
3090 2758
295 3387
97 2572
10147 1200
6747 7580
2350 10623
1282 334
9451 3235
2319 7538
1240 1230
2178 9937
10485 7254
5060 2676
8238 1192
6243 6505
8138 8406
9209 3214
2319 3535
3404 4221
7585 4076
6987 641
2279 2571
3572 2501
8990 5754
4957 10097
9046 428
3754 6384
4067 2663
8036 9520
5514 2091
3749 5929
5501 2640
9061 2802
1612 8129
7832 3572
1172 1433
3715 8239
8821 10435
3280 4529
3670 2734
282 2235
5357 638
1528 6369
9224 595
3778 7550
4127 3149
6148 1228
2609 9053
6869 10302
8432 10724
4408 325
678 2667
2647 4370
7129 8991
8075 2213
1926 8169
1888 3419
4370 1612
3544 1237
3778 6153
3908 1171
8559 4668
8886 691
1491 2865
5252 7390
2793 6152
8690 638
183 3746
6142 6887
7779 6988
9397 3576
5830 4207
8825 6224
1225 10332
4967 588
8625 3389
2047 6400
5581 748
9321 6410
7736 1428
9251 8132
5322 1253
4966 5234
8486 7488
7094 9478
401 6459
8886 8709
6118 836
4781 1256
6356 6528
585 6808
6940 7658
7182 1455
1430 8352
2010 2708
6007 3369
120 1179
2628 6822
1843 3156
7129 4571
4938 9368
2804 8127
6360 859
9902 4213
4123 5306
2804 1257
5951 3155
3154 222
9735 1202
6306 6764
1237 9044
1206 908
6766 7129
9390 7819
10332 2156
7920 1683
242 5929
6924 4887
9526 156
3928 1923
7920 3963
3786 8834
6719 9927
901 2135
325 5514
5709 10021
9957 6789
2760 2451
8496 8448
6278 2225
998 3491
7455 8232
9239 8090
8713 6453
6119 8754
2342 2311
7809 6907
1491 1269
7253 3263
8759 7293
4128 2648
10552 8409
4215 10397
952 7746
10472 587
8088 1041
9770 675
9129 6036
1445 1228
7286 5317
642 9579
2592 10484
7660 4089
8843 7623
3990 273
6891 4567
9816 1355
2433 6073
7617 8864
3924 155
2117 745
9698 8871
8368 4078
8866 121
5986 1223
5460 748
6368 6135
5928 10428
6952 1234
520 2127
8749 1224
371 6366
4622 1640
10362 7801
9579 8991
3331 1101
8844 223
8409 3572
7055 8143
1780 3530
7746 7557
4720 3082
8349 7329
4207 2691
3684 5831
5545 3667
7750 8823
8169 322
4246 9014
1224 892
4232 1228
4508 7401
8432 1583
1191 1213
2178 1199
9401 4838
4000 8835
641 816
2576 6359
3454 8857
6225 9433
2221 9926
7291 6956
7287 3608
8758 2573
9709 7416
7919 9058
3684 9526
1387 1730
6119 9338
7291 8
1110 5005
2457 9214
6507 8837
5883 10206
4573 3256
2210 7624
5971 3715
74 1222
6508 10389
5039 2570
7517 10011
8496 6007
8709 10613
2224 86
10717 1776
8890 8972
4441 1849
1390 6314
1309 4826
2640 3600
4810 6513
2908 10409
8807 8406
2498 357
5714 3228
3491 1450
8858 4682
7768 5562
5216 8820
6286 4148
5514 8894
7557 2206
156 324
2929 6783
2127 716
4246 10504
4373 3956
9588 6400
5786 826
8855 441
307 8818
2457 10220
5880 5986
5897 9317
8810 2756
5276 7215
7253 3631
4942 1491
4567 2043
1567 1237
5169 1491
9124 8631
6061 1234
7339 9398
1172 7243
8564 1176
10592 9519
3597 4931
3421 3188
7291 1235
1199 6151
3586 4644
7441 3386
1192 3147
8502 7895
8866 1898
2568 6903
1624 183
1200 9698
6007 1223
6507 5929
6467 7289
9880 9745
3630 3206
1615 6542
9520 4078
2219 2035
7251 6107
6840 9113
8857 4399
4355 10080
8315 5929
7345 1176
7471 10162
8232 6209
764 4700
8522 9517
2396 7223
4250 1192
7447 931
4126 8453
6502 7586
10435 8759
1221 2774
8542 4759
4421 3473
5711 9391
9317 9572
5566 6404
10218 9910
5831 5881
4152 4125
7508 4125
7296 4974
5434 1172
2099 4300
9851 960
582 2605
8797 7917
7658 7289
1235 1235
7147 1181
6286 8812
1224 317
1197 4246
5460 1176
1196 8913
3243 7277
5030 1175
9893 4172
9044 307
2155 1095
6987 7286
9404 1238
7055 7015
4735 4093
1209 5306
3204 10361
9363 1947
4018 7617
7205 1176
7592 3765
1231 3467
1172 1156
10040 7744
3460 9506
7486 10427
7292 6846
6137 8147
5487 1225
5276 5487
645 3445
6036 3335
5458 2122
9698 8138
10197 13
6988 1199
4716 1238
893 6735
7129 129
8140 10433
10507 3045
8940 1221
6234 1735
1824 1444
2592 2832
10205 2504
5561 7835
314 5010
5561 3029
1353 405
9650 156
7353 1739
6658 2640
1175 9588
8738 8889
5126 10221
5271 3385
8826 2042
8829 6723
1205 9973
3701 3441
2282 2882
5731 9588
2903 8850
1798 2686
1806 9927
9223 10698
7508 8929
8056 253
2576 7486
6134 8139
4578 8733
7259 7489
1700 4522
10243 7720
10570 5276
4862 1089
433 4918
6232 654
5281 4567
1276 8861
5986 183
5164 10612
1108 7149
1849 7291
1198 10447
858 1194
1199 8820
3151 7129
641 702
4905 244
3908 6589
1786 10335
7525 2446
3624 3945
810 527
1200 7352
5831 4779
79 8527
1365 231
9848 3147
6782 5093
6368 6678
4446 8409
406 4031
445 77
1735 10307
6286 10219
9867 2569
4126 2302
3151 8426
8426 8189
5515 7289
317 7339
5536 825
5864 6366
3898 5433
7218 1926
6424 6658
2873 4076
9625 10624
8829 660
8849 6542
641 315
4289 3356
748 8189
2433 6145
1919 8826
4446 5276
3882 8406
10332 9120
6360 1649
1540 3650
7768 4776
2206 4860
6490 7229
4640 2574
5306 2898
3251 402
3237 641
4578 1735
4291 10536
9662 1229
2776 5370
8502 8759
5830 4895
7920 909
1231 4098
3229 5720
9042 4232
9597 3235
6696 8519
1223 2056
2451 8281
4130 4076
10054 1150
1191 1563
8515 3348
2648 253
1181 7044
8683 1215
2226 9135
6038 9530
8295 3332
1108 4503
7065 1673
6479 641
3352 5218
5144 2716
7031 6542
3755 1915
4903 8431
1222 6914
10207 3473
2533 7106
433 5740
6327 336
6137 3250
10418 4163
9120 9604
7657 7336
843 4754
3193 9262
2392 6619
322 8440
7920 9046
1172 3576
7988 8834
641 7623
5929 9008
8953 10098
4333 21
6168 1910
3075 7920
982 7489
3576 4656
1200 3519
10544 6393
6045 4690
2533 9111
3509 410
2131 4925
5487 6066
5831 7506
3737 616
10623 5385
9973 1354
1200 8519
3599 155
326 1392
3906 7891
8813 6542
3193 8716
1866 5389
10366 8189
4934 1241
1882 4123
9919 9231
6293 9087
7293 4125
3576 8056
6542 2652
7764 6489
2849 7294
7703 1192
411 5295
3778 4228
8594 8820
5318 3810
1224 1202
9867 1098
8610 1181
1171 7293
6014 8506
1596 8566
10544 1206
6548 8091
1227 4127
3782 748
320 417
2640 10698
8486 2824
947 8893
4643 8639
8056 3908
6219 6561
4930 4277
1439 6975
417 5735
1910 1241
8075 1629
10623 6946
6226 10221
5709 5156
10701 6289
7219 7445
2027 314
8406 10524
1440 10266
2587 1544
4067 6891
6692 5446
6171 6232
2467 2802
4332 5830
8092 1534
7831 1241
10553 2815
1209 5093
144 5318
3606 8182
9257 5831
8891 8409
6592 2433
2321 6802
5386 2153
3703 7670
2651 8537
8828 9946
5075 2473
1454 10642
1512 4981
7352 5589
2268 4183
1197 6224
7055 8913
8237 4699
1172 9283
2168 2815
1537 325
1085 2356
8861 2640
3205 186
4137 8831
6242 8239
3544 6245
9110 6242
2804 3780
6036 10318
3348 3559
2592 4187
4213 8075
8239 3156
1980 4918
748 1190
7280 10613
4979 6137
3697 8861
7975 8514
4008 2226
1215 8119
6289 8820
8426 2120
2640 6746
1503 7106
10384 5393
10189 41
1206 1340
3823 9526
3072 8189
6542 9042
7350 8189
1849 9652
434 10173
7410 5929
7190 1156
2538 2690
4076 2775
943 8829
1179 8361
318 9895
3904 7920
1241 6007
4067 2241
4898 932
307 3560
3631 1624
3841 2421
7291 5737
5545 8201
10538 10428
10631 2216
2537 1770
10303 7602
8075 716
662 6558
97 8140
9893 1224
3836 3280
5509 3072
5341 1623
7083 3908
6222 1221
7217 10173
97 7098
6793 3124
2512 2433
4049 3839
1876 6055
8035 683
7489 3022
5412 9069
6100 5018
1753 2647
6154 7831
10219 10149
6620 308
5498 1238
2573 6802
1429 7763
7027 5178
2296 4098
5218 3631
2158 223
8239 2592
5532 1199
10118 8454
2065 1515
9317 3004
2948 893
2158 8683
4943 6683
7580 7806
1241 3851
2302 4070
3154 3263
1821 8238
9591 719
8185 4347
4130 1222
2299 5507
10587 8985
9579 3269
3301 9650
667 7497
2050 2465
4246 53
4625 2537
4683 3154
1191 6200
10715 9919
1223 2866
5046 2804
10544 1191
3715 8834
5792 3193
1686 8512
5929 6144
2822 7496
4869 2647
1491 97
4851 3124
10303 472
5437 1197
19 6923
8942 8893
7557 5355
7594 5329
7424 1194
9434 7289
9579 217
6354 1565
8584 1790
1910 2490
10475 5776
998 1222
71 5849
8138 3410
4123 4194
2648 8981
1063 734
2700 7503
6044 10613
9298 9803
9579 6702
5514 1733
8502 4123
8929 1072
1202 1227
4621 4765
1915 2804
8201 782
348 1977
5986 1428
9316 3282
3156 1199
1735 4898
3508 2272
7055 2708
4126 1615
4294 1791
2923 1037
131 8178
5989 9320
7339 5248
2826 1799
1261 334
3778 3387
8796 7903
7421 5813
6814 2153
6549 4151
4078 5813
10389 253
8261 5091
4497 2575
71 2895
10243 2342
3429 337
8812 7631
2992 7528
9043 9955
7229 1235
1238 2206
1624 3201
4530 7339
1174 10337
10299 9506
5437 1221
6542 8820
8189 8825
6696 3334
1901 1179
1191 9932
1735 3261
4067 6219
1842 8534
3396 8
9820 8427
8684 1452
3242 79
144 1176
5392 236
7329 7752
7508 2127
950 3666
3491 1548
2648 10428
6232 4069
8811 3752
5831 8139
10135 2273
6987 1225
7830 3072
9388 8244
2147 5286
6896 2566
9628 9115
3630 4883
3755 5752
10220 7286
9850 1653
326 4458
9553 4446
2550 183
10303 2630
7055 7421
1722 2064
7832 6575
5830 7015
3714 8986
6008 9329
1437 432
347 8432
3703 2457
4214 2799
173 10080
5215 10259
5830 3156
2908 1970
2319 5276
1786 762
8819 2271
5708 7617
7038 9622
1671 156
4918 324
4562 8426
10544 5751
7643 6940
5487 1444
10147 4942
5349 3847
10623 8823
9532 9320
434 4898
3438 1219
156 1227
8075 39
2467 3204
1111 7266
10162 9880
6007 8751
6670 1798
10450 7611
3893 314
8835 2897
9536 7478
1449 1702
6234 2430
6649 6696
3156 5316
5751 4566
7627 1229
7920 2909
8194 5740
4798 1859
9926 4122
3655 9696
5309 638
10312 2604
748 8409
7467 3154
322 454
2131 8228
5561 7552
8886 9018
7280 1240
6830 6987
1910 4039
2336 7286
5544 7208
5986 3654
8893 1772
6491 10213
1198 1233
7968 4130
7746 9882
6162 9415
10435 9685
5564 6529
3234 3387
4125 1493
8886 7916
5341 6491
2131 7205
6558 8831
5460 8508
9151 4884
6354 6520
2486 6040
2319 10413
970 2696
8849 10291
3991 6314
7745 8991
4797 7241
5391 6489
2108 7636
5434 1399
1223 836
1240 325
2056 4214
4905 4126
2538 7129
3138 2609
2836 5881
318 3529
8321 5566
8056 1873
3591 8843
2330 2654
7768 2319
9002 1255
7508 6015
6345 4189
1191 2804
3716 4677
2523 1222
3576 4021
1491 5831
7735 2031
8514 4124
9532 4385
9432 2366
6036 4124
1469 1454
1235 6695
3539 4129
9128 8056
9625 1222
8577 1231
5562 5786
3374 4768
2648 9877
2057 1175
77 7569
4098 8193
3129 637
3619 8810
7293 9320
3509 4357
365 3332
2548 9477
1179 6145
7293 1197
6153 7858
3078 10362
7689 5929
8791 7015
2889 334
1202 2840
1624 1103
1231 3125
1176 9904
5566 582
732 10429
2307 9702
293 6360
8502 7770
7293 7903
9053 748
2510 9148
9432 6744
3796 3204
8410 7788
2815 7286
6655 2804
120 9042
3151 7249
10456 6036
939 348
297 7421
912 1506
1428 342
1117 1234
9591 6148
8034 12
1071 7603
124 8431
2351 4644
4446 8136
10142 7727
7636 5515
9360 1805
8835 1615
8709 1945
314 1832
1171 1202
5304 7088
6505 6743
5011 155
3331 1849
5794 1990
7916 1225
1227 8816
6829 9903
10333 4123
10335 1241
7293 1505
5544 327
1241 5281
1171 10629
5276 10724
6135 7031
3349 8672
5240 3959
4494 9974
2640 8189
7088 7286
8544 5986
7230 8452
3815 661
5498 4931
6698 5414
8881 997
6570 9910
1053 5515
6306 8426
6017 7286
2593 5276
7623 8514
1225 7368
7491 1237
1974 1229
2550 4243
9120 6061
1231 2541
9192 2903
3900 4328
7294 8775
9110 7333
8277 1175
9697 10162
9115 2279
2722 7199
308 7037
8831 8177
6564 1181
9040 8472
3338 7565
8308 1206
5545 348
5487 638
972 8526
8145 2592
2920 8861
6225 7283
8169 8862
3576 9874
1240 4622
1179 9532
6137 8088
6641 641
8426 6272
5472 2846
8551 1198
318 8876
3238 10397
1145 10334
3848 892
1082 9120
4777 4859
9802 1191
9014 2923
8512 3631
5338 471
3269 2877
10623 4970
10553 3329
21 1225
3703 5910
1024 2001
8861 1890
9647 1219
1921 9917
7106 6168
6971 156
8392 5494
10227 1443
638 3490
4076 9532
5637 10303
7127 4709
5929 5473
1531 9467
4567 2582
4706 1506
6359 8855
1224 4037
4210 1554
10553 8691
8719 8718
10626 3576
10221 4898
7743 4785
9579 1175
1361 888
41 6525
1197 1200
6854 6392
7844 9947
1228 4070
6139 7182
1921 7506
9926 4679
4578 4860
3921 7508
7444 2502
3630 6446
4183 1721
7502 619
8892 1236
3714 10469
852 2620
7643 8406
1228 6226
5988 4126
8692 3576
8174 10709
5986 4999
1425 7212
9704 8759
6137 2522
9558 1221
308 303
10220 2537
5752 8426
10126 7018
8505 4130
4123 3230
1757 3518
7506 3847
5041 9221
4013 4329
10148 6619
6542 8056
3157 9579
6314 8091
9434 8820
2866 3631
8321 5065
4863 10182
6490 9343
3018 5199
3359 9120
5750 5929
8890 2504
8691 77
10307 322
2814 2681
8368 10097
1143 1241
10654 9484
2708 2566
364 1488
8834 2537
5196 4447
2826 8390
2923 5561
1453 3755
5356 1238
472 5460
746 5904
1855 2640
1735 10607
2022 6528
6232 1206
10428 4289
8178 8089
8454 892
7501 10624
1915 2919
2320 5566
7187 1444
7580 1537
4393 7565
3166 77
2395 914
1198 1675
2650 2230
5180 10367
8922 10435
7686 6119
8189 600
1239 2155
8733 10367
10072 1881
8704 320
7852 1926
4125 4527
3138 4761
8177 1111
3147 6007
8859 3218
9042 8857
432 1241
10611 1926
10633 4072
2276 8709
6782 10181
789 403
9582 7230
3956 2514
1192 2137
3262 10277
8140 8717
5562 10141
6940 4365
9186 524
9400 1463
8147 4694
8825 6182
1912 1365
6558 7533
4219 9070
2705 7496
109 7226
8782 8857
6887 1206
5859 1175
7292 5870
6119 1453
5555 8440
5305 8844
4696 1209
1786 2064
3907 808
641 3301
7134 5398
7328 5464
8127 7294
9321 1572
2978 5912
1173 222
2488 4445
907 7222
7975 5406
4077 8976
3902 2170
5291 259
9670 5396
8137 8879
41 1790
8140 815
9471 836
5933 1209
1071 3736
9317 3767
7253 6016
5186 1198
443 843
8718 6489
1756 5162
6789 5276
1176 7603
10629 1835
6957 8008
7834 8585
10435 5916
1365 10128
1181 1226
4553 9294
7522 8590
7651 6286
3865 74
7379 5481
4937 3778
5218 1297
9288 2714
1143 6461
8496 3332
7916 10147
3138 4077
6926 6016
6491 5929
8863 5895
8238 8892
320 6137
10589 6319
2899 2090
6486 6007
365 10624
1194 5928
8692 8516
3138 6549
5534 9326
342 6148
3594 10525
6135 2832
5073 3151
1073 1221
8189 1290
7565 2830
4477 6987
2607 346
9588 6735
6007 3090
5487 7903
1194 6181
1197 4567
10220 641
7501 3509
3778 1171
2360 1235
5536 8522
910 5186
3233 9654
7055 8409
10365 5885
4460 7293
6793 8193
7533 2059
1231 892
5298 4230
4858 5341
7289 6137
8273 3568
10442 7039
6029 347
10378 600
1777 8093
8514 1761
325 1791
4125 253
6897 948
1171 10172
10630 315
2826 4421
7442 8810
1238 7955
7315 6314
3654 5050
642 5841
1175 1215
156 3904
6182 8759
8134 7603
6534 10435
10456 1196
7557 5073
6989 9175
9127 1141
600 8368
8858 6789
5637 4268
8388 10147
2574 6582
315 1222
3788 7494
1787 2342
7188 1231
3248 8691
4459 1939
318 1179
8823 10418
1480 7055
1090 6962
1240 5544
6448 2442
1093 1659
5185 4952
4952 1229
10428 3576
156 1786
9286 982
4491 7820
8684 7260
3850 1179
8512 2582
1431 5042
8574 2427
8480 5563
7251 4128
10529 9698
10534 6822
2899 5545
8858 7107
4125 6145
3447 7746
41 5235
9903 2846
10220 10149
7711 1179
6683 3124
7478 1719
2663 6908
7294 8991
4249 7292
5486 679
1225 6577
5707 5774
3329 9900
3765 221
7055 3905
6007 3186
6253 9200
4151 2155
9850 475
2775 8056
6988 3414
7831 3908
6360 3135
5830 3928
9647 9008
1653 5563
3845 6793
1199 10087
322 2900
4772 6530
74 10507
8446 7291
7169 7293
7025 2336
4884 5499
8526 3619
8684 10626
9120 3665
3717 1171
9621 5397
5114 5929
1735 8812
3600 6600
173 8139
2538 7291
7367 4983
10237 9698
691 2252
1832 6661
10447 7743
3376 8829
8544 1205
3138 8132
2840 9058
7292 4643
9448 8148
6549 6891
6525 682
7055 7488
1790 6219
46 6923
8991 4329
7443 1363
10536 9851
7603 1822
4428 357
5370 7940
582 9569
2899 10303
9400 507
4128 8685
1024 5353
2430 10724
782 300
4578 7422
10607 990
3157 9040
3396 7044
2918 1175
4879 5142
8392 7247
5426 2691
8821 4789
8735 2337
8934 10553
3985 3186
6504 9321
9299 3090
2467 7129
8577 4299
5801 9456
2267 3595
2206 4332
10708 9787
5870 4774
1209 1023
6491 6504
9485 1172
8749 5170
6758 6168
8733 1449
322 4572
8466 7445
9098 6070
317 3329
3460 336
4248 4069
2299 2776
3705 3907
4366 864
2157 5501
4765 1037
3907 638
642 3536
10628 5262
7643 9367
10544 6705
10216 7507
8733 1946
2266 1921
4888 8999
6678 8721
3209 9652
2629 2679
7336 9021
1191 2397
9840 3432
1864 7216
2137 1768
3916 8845
9897 1271
2457 615
1223 6683
322 3809
8406 9387
4076 7533
1200 5939
10162 2736
5043 6659
2629 1166
1181 9860
2502 2472
2177 6489
4062 5962
314 7286
2594 2228
7744 2127
2840 4990
1491 10719
2273 3346
1176 3375
1495 8189
3491 2775
1258 4070
5544 8239
6104 1782
3705 2023
3441 7536
8587 296
6007 4155
2342 8822
5419 5868
1756 7567
1206 6970
7656 3204
1334 7770
4633 5752
2714 6040
9063 2241
6369 1179
3847 5240
8508 1821
4662 6989
1240 728
7277 3119
6789 7210
6148 5831
7329 3583
4409 1413
3392 1110
9751 7483
3900 8285
314 7643
1179 6570
6213 3716
1612 748
348 8844
8177 8620
2258 5520
97 954
8056 4619
3572 8035
214 1172
6038 1625
5459 6838
6615 3576
8761 1160
8508 8454
10608 6055
1071 3418
5346 3431
280 2919
8881 5986
9910 3280
1215 1181
323 4702
4264 10212
5597 9376
9683 2640
2647 4860
5849 417
5012 8239
1179 10599
8886 4049
2840 4561
7656 5515
782 79
1572 1914
10221 5327
9053 8519
2589 9046
8849 8522
8406 3245
8631 2533
6750 7292
6384 6015
1527 5753
3822 478
3310 7190
5091 852
2900 10333
8810 3329
5180 9599
3301 3371
9125 4289
1849 8056
1231 9021
1517 7488
8849 1214
7143 6838
3749 7336
2760 3749
6620 4076
8883 6152
6007 8162
1227 1926
5460 9297
9397 4392
6372 8871
155 64
5939 1224
2706 7291
4278 3586
3619 1915
1223 7159
1834 4508
6478 2178
8350 8857
782 10240
7129 6264
5498 8111
6940 4954
4943 4628
10009 1219
5147 10724
318 7368
7229 5059
9287 5051
9484 3193
365 1526
6923 4738
7251 8440
5929 3204
1172 3186
2080 1361
10625 4067
3500 8056
9997 9320
641 2963
7183 5751
7292 638
1194 814
8464 322
2498 7312
8137 9517
6783 8137
9848 1082
3507 1194
3653 7508
1772 7591
2571 3578
3995 10696
7832 4630
8426 5636
3154 1227
3282 7479
4130 7292
7661 3167
318 156
8406 187
2647 6057
5561 303
134 1494
5514 3491
9908 2392
845 9240
6243 10428
9577 1181
5281 2298
1222 2759
1294 8817
403 5951
9848 144
8551 8849
7296 1901
1209 8881
6048 3115
8780 10294
1205 6949
8891 634
7501 9876
5305 5859
2537 1174
1405 10435
9304 5596
156 3474
7715 1215
4293 9718
8189 7658
1271 5306
7195 6134
1219 8174
3244 3621
638 1241
6887 3630
7736 9532
3730 10104
7489 4943
3441 1198
10043 6148
317 3386
10517 1427
6801 315
9910 1019
10013 10449
4331 1229
57 9910
325 5248
3907 8978
1735 9866
2150 893
10624 5012
10195 64
6627 1261
960 2319
332 843
14 2903
5722 2018
7289 2291
7230 9698
1990 8385
7445 9529
2169 4662
7997 1199
5363 3208
8409 1199
5636 9357
5894 7557
9968 1572
1228 6427
2156 1436
121 7156
4900 1786
8864 6883
3124 156
5545 8075
9002 7444
5148 631
983 9039
2296 5867
1176 3154
2457 79
2107 6504
1334 320
2776 3450
2436 8817
8835 1430
3908 6145
5385 3916
438 3218
642 7812
1787 2825
1181 6242
7488 6405
6505 10570
10450 4619
8382 1227
8881 8488
1215 1194
7737 9297
3163 6331
7506 6966
8173 6255
2433 5472
6359 1209
3529 4711
8517 4931
1391 8056
2065 5515
6007 497
1171 155
3261 3123
1225 9654
6020 2802
5229 5093
3419 7182
1206 1225
4900 4297
9910 4702
2334 10633
321 8103
7919 7799
6508 449
7504 9597
446 8929
5233 4183
7504 6824
8861 3666
10087 10484
1230 5566
9299 2240
4129 6164
8978 2284
1229 9397
4712 2276
2258 2771
7550 9642
4078 6750
8129 3635
9910 315
5233 1158
1234 2845
5240 727
8551 6369
4943 7763
9579 10543
5327 342
10493 8559
523 1383
7888 4215
7581 318
6528 1200
567 664
5166 9449
6529 10064
8056 10435
2140 9291
3023 9120
47 1209
3539 4214
7444 5459
10435 1849
7920 5860
706 1384
6219 1790
8813 1192
1205 5942
6016 5545
2827 1186
6277 5012
1156 2622
6239 185
1206 10655
8036 7103
3852 8720
4950 6016
638 1790
1240 7489
4571 318
21 8132
600 2774
1363 7440
5976 10541
9782 7489
5881 2941
9588 7750
7147 2815
4183 4382
4666 8038
6618 9866
3780 6472
8811 6649
10456 5199
10544 775
10307 9991
7956 1237
3414 3953
1791 10166
4067 9134
7658 1365
4370 8144
3649 9698
6137 155
2206 1229
2544 760
1787 2802
5514 2433
9974 2663
8273 10543
9023 3151
3756 2128
322 14
8056 2902
8002 8733
3669 3164
4776 138
8491 4765
1820 8098
318 9395
1117 4668
3113 2566
6657 9398
8821 9456
1404 6829
9948 4825
2640 8859
4247 7580
3715 1491
9064 3620
2703 2327
9890 326
6139 640
1209 7367
5058 8506
6801 2068
7354 5091
10552 8871
8889 9664
4297 7506
5515 216
10472 4330
8602 5770
6529 357
322 334
9910 2164
6443 6467
5059 478
8796 10090
2402 2269
9020 10162
2923 3193
4059 1253
1491 4223
10268 1557
3447 6242
5545 1240
6457 7686
10335 2858
1271 10626
9308 3337
1690 433
10162 9363
1225 2299
748 1544
1221 8291
2030 8261
7292 2229
851 7293
7643 6712
2776 1927
3138 6403
4900 2017
4706 1429
3767 7216
320 6210
4425 7426
5460 6241
1231 5318
8610 7129
3262 5016
4567 4126
7539 6993
1455 3576
7533 9120
3654 8189
701 8300
1830 1849
7129 6448
10435 3261
6793 5566
8189 1221
8544 1181
2770 5939
5129 8709
7301 4230
7241 7603
4367 478
1233 6525
4213 4652
8141 4125
2756 2879
6589 4008
9042 156
3489 2457
3382 3479
8432 9915
2909 8683
7601 1241
2622 3844
8881 2260
10408 10635
7229 8486
7508 4763
10724 10208
5281 6036
8409 1212
322 6628
2846 1451
2206 3151
79 3262
8189 5600
5636 3282
3992 7063
7576 7491
4922 2137
6980 302
995 7968
6549 4781
410 3516
7508 955
7021 3719
9669 5242
7601 5924
4920 7169
6891 1446
2442 3908
1615 8410
9996 1199
8709 1636
1774 77
315 10570
4847 7920
2438 2772
10330 8709
4126 4271
7220 3906
8185 7103
2305 342
8515 1198
10606 6152
2663 1237
2155 3666
320 155
9875 4024
2775 1172
3705 6620
2466 2827
3091 5929
747 9152
2126 2538
6264 7491
7809 4810
1117 5460
1427 4211
5872 8138
5448 10040
8174 2512
1403 5412
789 9316
303 7489
2640 4679
5592 5830
7748 10653
683 3383
954 9806
4952 7291
6406 5499
2257 3655
8012 391
7565 10583
324 2640
1194 7582
1463 2543
3041 2261
1229 1653
3226 641
3703 1167
1942 4776
638 8810
7768 9091
1171 8091
318 5292
1194 7447
8508 9196
2776 7757
7497 9635
10415 3666
8496 8147
7292 2445
10360 9814
9107 9400
4860 9201
9532 3468
4333 9775
303 365
1013 9655
6695 7065
6286 3414
6190 8225
4712 1559
1849 1505
3049 9128
9526 1274
8684 3930
1269 1229
326 8128
3780 2666
7289 5776
4861 6360
4898 8516
3908 6923
1227 4183
2152 7230
9634 7331
8528 4385
2235 5281
1096 6016
889 6749
5398 5702
1226 627
10238 1149
8518 8116
10095 3136
5637 3848
4617 4803
4088 2804
6923 314
6542 1532
6932 5520
1517 3532
10243 7920
2178 6537
6558 1449
942 7569
322 3737
1176 8610
1181 7846
5986 3047
10389 7643
5351 3532
434 9579
6016 2649
4905 5561
1209 6501
1827 5195
7065 9957
3619 6240
2580 357
1081 1621
4938 4666
8189 9370
6240 7557
8514 641
3227 6987
523 9460
6873 9647
1775 1205
8826 5929
2700 7920
4247 451
1159 10626
4076 1241
8515 7294
10452 6369
6748 10485
8037 1269
1408 5242
2285 9286
8543 3421
8812 1775
7971 3630
5042 3090
1491 3414
8427 1108
2053 4873
8506 1071
4230 4188
1176 6489
1171 1182
3398 5281
1181 4123
3781 2977
8178 4620
9189 8780
5951 4783
4485 551
2154 8139
5114 6364
8770 2291
2728 6842
8928 8844
5960 2802
3453 2547
8238 10503
9294 3655
10294 2573
7603 3256
326 7625
2775 7533
7612 303
1269 6444
5281 4237
1554 3474
1194 9433
4883 2900
9469 7720
6390 8427
7421 2433
7286 3450
1148 5459
8598 1849
3242 10221
2272 5276
8817 4851
9520 253
7496 7597
206 39
2162 6366
251 8823
6795 5073
7291 1192
4918 54
1791 2575
10436 8113
2122 9632
6369 1822
5451 4467
6068 3158
10015 8860
1238 9102
3952 1224
2155 4578
9927 3162
1491 4903
678 637
1225 5073
1680 10699
10166 1241
9527 9908
1238 7225
1798 8406
5929 4446
5996 10626
4328 1874
4995 3749
5949 1695
4656 3908
5544 9997
6154 3848
1612 1914
1726 4431
10126 8262
7496 7292
1181 8512
9548 6783
315 7979
7315 7251
4940 3962
10008 8232
5752 8991
7511 4567
682 3282
3310 1175
6542 3072
6872 315
1847 3163
2648 2867
7421 325
5951 2123
954 8143
1604 9686
1237 4087
5276 193
7808 3418
3091 5462
1228 6491
1191 5929
7627 10570
3789 7294
348 1334
6338 6487
2542 8486
2467 654
8353 1219
3369 6618
1348 5545
2494 1224
1227 5049
325 1257
1307 1430
867 3419
3428 1194
10389 6706
2033 10699
390 3654
3544 8140
6007 7291
10086 6265
4173 5562
1236 8990
4124 2577
9588 1171
3181 2899
6897 4897
8843 1181
348 4679
1852 6154
8871 5751
9526 1197
325 7251
307 2827
6225 4543
1269 3193
7919 6239
314 7488
7770 6036
7043 1238
7783 1494
4546 7763
301 5929
6007 10426
6533 8089
8939 923
4125 505
8016 2287
8116 10723
10435 230
9919 9661
7292 10685
1901 5385
9517 1202
9120 315
1175 7045
2226 5035
5831 9910
1234 8610
2878 2708
7546 6793
2493 8406
1595 9435
9224 8140
10335 10533
4215 2774
6509 8677
8691 6508
6154 5771
3331 7830
5122 3157
2262 3437
1922 7353
166 8239
9559 1235
1491 638
2131 2314
6360 5768
2899 5139
2069 3489
1192 170
5545 4214
10418 4048
8551 522
1291 10426
4370 8314
1199 578
660 5093
3377 8861
1179 79
7026 3182
1110 4864
4117 6687
4026 884
1901 2018
7294 8683
8926 5515
6723 2467
9641 3020
2663 444
2904 10624
6489 1231
8264 9439
2999 6826
4861 8496
7083 4364
4330 2063
2054 8896
7580 1221
8306 9965
588 3433
335 5304
8392 7440
6148 5012
927 2301
3024 7843
1271 3604
1194 1905
1241 1225
2329 10036
10613 1200
9782 2298
3138 2973
8810 7892
6145 3956
1166 1118
5986 365
8551 6784
357 1093
6368 8817
10135 8823
1632 156
366 3044
9812 10464
9346 1144
3746 4999
365 7277
6508 5515
2657 1909
2533 9527
7291 4572
6568 9196
6835 307
2531 6792
3607 8866
3243 7315
3930 2827
7763 7295
1234 6366
2575 7656
1200 3374
1070 8056
7294 3908
7562 7089
6906 1544
2795 6037
4696 1221
8174 2723
8075 7212
6091 9857
9048 5849
10544 3576
1925 8139
7229 10706
2276 8898
8513 8625
6469 334
2240 8502
1235 2349
8892 6937
5345 1670
1934 2157
8319 3705
4697 9778
1334 10048
3387 347
1702 4078
4792 9238
8449 6565
9317 7750
2756 6179
1215 10162
468 6159
6329 4201
7832 10303
4952 6145
9511 1502
3703 5494
317 2516
8797 8093
3297 17
6581 10428
7445 2364
760 3332
5831 3206
3072 4567
1234 7292
4861 9287
5093 1198
7508 2060
1227 8301
1822 8519
1202 7291
2730 4864
2424 3374
10416 1241
1191 10717
10442 7020
6508 347
1234 8409
8406 7129
5520 4834
1020 2889
9955 4580
9363 10626
6287 2925
652 1219
1181 5751
8797 1978
4429 8515
9328 5566
6137 2319
9910 7678
682 9642
4918 4924
143 7707
2728 6316
1172 5306
8637 4826
10216 2130
4905 3182
8551 4249
2360 4037
5849 8409
6616 4762
2574 6103
7289 9435
8518 3280
9002 4127
5386 10425
10698 1445
719 2900
3838 10435
4479 8361
1271 8821
5752 4183
3053 1733
5028 651
1616 433
3654 186
9570 8089
1199 5396
8811 1172
6208 2768
318 8174
5908 8939
10209 9621
6756 5591
3072 1491
2433 690
2827 2457
2319 9435
318 7895
8846 1206
8128 3432
6106 8368
4003 9591
8264 4900
8123 5114
9363 6359
7895 3534
9008 1235
4898 4704
6070 9286
1572 2640
4861 8486
1171 4148
2756 1194
1102 8089
8367 822
6037 3848
7336 8844
2592 3902
3749 1517
10717 8486
3301 4763
6016 4337
1223 10243
970 458
7489 1926
8139 8487
7250 2628
1206 9210
1171 8177
8035 3151
3121 5927
1172 1234
9287 8719
9970 5024
1197 4575
8957 7627
3822 8201
6369 2337
8991 3341
2102 5831
1124 2804
2835 8908
2774 6152
4465 6173
590 5514
3746 5563
9347 3548
8090 8050
2929 1430
6490 9390
1227 4873
1567 3507
8825 4985
2647 2368
6957 5561
7489 4861
5794 4765
5831 3124
7657 3209
7352 1843
3123 5515
2611 3115
2050 10132
9603 8684
2702 7648
1054 3123
7158 4776
2712 5507
3654 4533
4656 8448
5752 4243
8684 6209
8239 8410
8406 9895
8123 6007
5859 10416
8835 6055
899 9089
7750 1164
5010 8517
9828 4341
3346 1225
3186 7508
6240 4596
7167 8516
7508 7588
2959 5545
4156 417
522 4776
23 6145
2176 9120
7129 1311
8514 3267
41 4710
1994 1200
8242 1544
253 2804
8514 5563
4026 7056
8517 3441
6591 8991
8988 3645
5132 3429
1835 6152
1222 8279
3655 2279
4939 566
4246 2508
6203 302
5276 253
7612 293
8174 5976
10264 8183
8551 1171
7107 6135
1238 1194
731 10008
5368 326
4008 7293
6258 127
8849 1773
1234 591
1404 1427
9630 6372
9526 5514
2984 7746
3746 7345
5040 5916
3151 10036
580 8410
8299 6361
1231 7501
2276 7488
7832 5807
1196 2045
1686 6040
3908 4098
2253 7700
6148 6830
3394 3331
3092 4297
7129 6981
10446 5194
8568 1192
2666 8777
9490 1093
9698 5952
8441 5673
2584 6126
3684 2016
2120 600
9320 3054
1491 852
5187 6049
478 144
2536 1000
7336 1332
4861 6037
7580 8528
5459 3151
1142 1194
789 5986
6007 10132
1572 5471
7396 4763
3240 8491
3134 8406
5593 8137
7903 322
1199 4207
3293 1172
3410 8189
2276 852
1039 174
7295 4620
4566 4961
2827 183
6943 5566
2537 314
4903 1395
7565 127
7336 2272
245 8843
1869 1225
8225 886
9200 3072
7459 835
244 6427
4396 1783
342 8300
9859 5276
2572 1142
8829 8923
3023 348
2835 318
7392 4523
1449 10717
1428 8527
8101 6491
7083 507
1179 2549
3538 4974
6240 844
238 3154
4763 1431
9044 1132
6626 10482
7842 10699
6702 2544
10398 3602
348 4714
330 8528
3348 4077
6372 2509
7635 4078
5986 5561
4761 3244
999 3654
8709 5904
5968 5939
3237 5473
8135 8844
9535 4887
9574 7506
1426 1772
2537 10338
506 7294
9787 5683
9151 2828
4076 6148
5515 1591
10220 6988
8189 8705
9627 1653
8368 7400
4613 1480
8527 5831
3752 6278
10717 7804
2056 7075
2296 8640
7488 7251
7827 8508
4125 8409
6366 1182
3684 1143
6638 7157
1079 8156
6822 868
6491 963
348 3993
5545 1624
6164 253
8807 9014
8819 3908
4183 6007
1431 8749
5242 1558
3016 2398
7363 2605
5927 561
3553 63
2865 1227
10518 9532
5251 6359
1369 2857
1082 1171
1378 8733
1646 7055
6160 8514
5514 7315
9009 1905
2852 6148
5276 3293
9484 10623
336 10513
4098 8502
4008 2131
3655 3115
1171 8683
8512 8835
2157 7841
3507 5524
7491 4578
9304 6194
8129 1186
307 3138
6180 9056
6161 10555
8835 10435
10166 9138
9706 6548
2153 1844
5091 1215
2813 5027
2640 3156
6549 1373
6222 2648
641 3669
1241 7522
2147 5951
1582 3794
5460 3156
4495 5701
1844 1624
1469 718
7445 1175
7656 5986
5700 9993
7656 1359
3121 7494
3280 5544
2279 1238
1215 8913
4580 2545
6517 10449
1849 6987
1942 9532
13 9840
1197 6444
6475 6200
6712 1215
1798 6033
8486 8189
9098 7292
1786 2010
1172 575
8056 9793
4209 9984
5061 7345
1662 999
6695 7928
8351 5768
6056 1228
242 10380
8763 4070
3591 7916
3124 2924
3280 6314
9998 4127
7581 8683
4214 4931
1477 8849
186 3892
1735 2501
7489 2227
4709 1791
3660 1241
7247 2225
8486 7923
10098 342
4944 9251
4952 9451
10717 8844
307 2816
2663 4288
3755 8517
6274 8060
4069 502
1224 71
8822 5923
9248 2085
8593 8129
3414 748
9081 3237
4457 3080
4965 5772
2065 3396
280 2329
9974 7004
10628 2904
3873 4297
675 6489
3282 9828
6152 908
9018 9850
5992 3639
8056 9040
4641 1926
1175 8392
3583 595
6587 2570
9652 120
5091 9046
926 732
6117 7055
4231 7831
1179 5306
3704 5422
8709 6240
6434 4950
2815 6082
4122 5515
8759 3908
7129 2842
6713 5868
8508 10449
3771 3975
330 1239
4215 1905
8075 3090
5410 1181
1331 4214
2165 10624
1171 7491
1430 5
6354 718
6744 10601
2057 4903
4879 1846
5831 978
2433 2756
6078 5921
1102 6617
1199 6369
8653 4129
3486 1426
8239 1194
6036 316
3583 1230
7803 9433
3123 7310
10299 10570
9416 2647
8720 6372
4533 1228
3630 4776
6691 822
3387 2919
5637 2519
3190 5240
8448 9638
6162 1615
1175 2788
348 2165
3949 619
411 1240
9899 8056
2053 5093
5868 8514
7150 6400
4692 1179
4702 324
7603 8056
4066 5500
6719 3015
1037 365
9895 1084
8587 6702
292 3630
1226 7250
5515 1237
4861 8857
9695 6696
3418 654
3684 4646
8366 2648
5566 515
4567 1517
7007 5562
9548 1238
3965 7305
3374 9562
1654 1328
884 1228
8749 7920
354 365
121 3123
6529 4999
1847 10328
4915 9532
5751 1550
2257 9762
7286 1239
1612 5472
7985 2276
9579 5929
2360 2923
4123 10464
6289 3654
6266 6945
7336 8502
8555 2035
563 10553
1192 2512
8864 7583
1915 10220
322 5177
4797 1240
5881 2257
8135 8709
7735 136
7 8140
5983 4861
6275 732
5386 729
7205 2117
7919 7015
2730 9993
6369 1223
6228 6278
1259 348
6057 8827
1427 8577
6793 2982
9294 9974
3282 991
8496 2640
3208 1790
336 5283
5498 256
6485 7458
6015 6148
2384 7090
5487 2466
5446 6540
3908 2137
7748 1625
9226 7293
2640 5830
1910 10221
9532 641
3090 1673
7089 2846
1228 852
5776 10247
9913 8312
9636 4078
5040 2496
7339 7294
3684 7736
4294 7748
1222 7336
8890 6490
1234 4125
6589 9357
223 6145
2735 1169
8093 8177
4970 177
4124 6314
1773 4130
515 9636
7143 1229
5216 8923
1858 7494
9136 1914
7184 326
9718 6135
1084 2776
8829 6117
864 8998
1179 3597
6491 6597
7804 1223
9944 2208
1176 7835
7344 2123
7643 1200
315 7289
79 4129
908 10149
6940 7569
3243 9866
1221 2846
3560 2279
322 7294
3419 3990
6838 5110
600 4861
1572 6037
318 3718
1855 5504
1240 5928
1226 3620
4926 2292
2155 9390
2550 9820
326 5012
10162 10717
1228 6104
7631 10624
1228 2648
10623 6549
8939 3020
8671 8518
1544 998
315 8823
7039 5882
8813 3463
5865 3447
5396 4046
7769 6702
6344 10636
4905 8000
5805 6608
10714 2276
1798 6057
1896 8544
5929 9450
7771 6190
5241 5005
6354 747
9516 1222
1235 6542
4578 7214
2652 1426
445 9237
6145 9972
10433 8426
7079 2013
8505 8845
3907 2126
3228 8189
266 3791
2835 1082
5389 5010
3908 9641
7038 3828
9937 3419
1915 3374
3430 1221
5716 8409
7074 7074
155 1144
3489 9696
3233 7229
5514 4860
2490 4282
5473 9954
4861 1936
5679 6945
6135 5951
10642 2775
2736 9101
4125 1223
1172 6430
1225 8861
8280 642
7083 4230
4206 466
3167 2628
3419 1144
1202 2108
144 8991
6793 7368
1160 8514
10125 3414
4125 4218
5563 2210
1238 8551
2276 1428
3387 10245
8810 1176
4069 5499
3130 10449
1215 10209
3970 6533
3630 8517
1226 71
523 6657
2322 9993
641 1226
6007 1732
1240 654
8140 1772
10389 9064
5514 8939
4781 6200
7611 8837
4098 336
6490 120
8733 1093
9546 1237
8515 7744
6649 8759
4864 3703
957 2840
4214 6618
6570 4018
3489 1221
3705 7995
9039 8273
2430 9395
9684 6793
6714 320
9659 1403
1269 9155
7508 1199
10613 7351
6168 6541
6540 4130
1106 3979
9403 4344
7489 1926
6793 7489
8075 2342
9521 3362
1790 1171
836 6190
6975 8426
6803 88
2920 6812
1171 6145
8884 2899
1310 5831
1176 1517
134 9316
5040 2360
4613 10555
10197 3301
2241 1179
4716 7686
650 1491
4679 7286
1257 1624
4887 7735
435 6444
1209 1443
8171 5813
9654 10415
4894 9457
882 4070
2517 2153
8189 1418
4918 5968
8426 8685
121 5545
10009 5034
9927 6219
1228 3385
2719 2833
9484 2899
5965 4156
2756 6683
7491 2227
1526 4130
7264 10428
4446 181
5009 1491
1172 5403
8249 10235
8368 4850
6698 4797
9327 434
10585 8991
977 968
7763 1369
8508 2340
4905 2713
8432 9974
6443 9927
3124 8706
317 66
6553 9345
7485 8894
8573 1702
300 7707
7388 3848
9046 5276
1886 8811
306 9011
10418 6897
1240 6362
314 8088
2226 8056
4406 7280
7586 2889
40 3138
7266 3023
10334 3848
2700 7375
4068 4069
4038 4244
1557 3716
1364 7774
686 7149
10264 7216
7804 2712
637 10197
857 5515
8129 8511
1235 7969
1144 1234
9588 6960
3447 7295
748 3433
8886 2774
4322 661
7129 4572
6542 3280
9973 7352
9866 1180
8823 3151
1880 9569
8514 8088
2822 10232
6209 3240
5512 8517
1063 1991
4331 3529
6285 7132
6145 4125
7129 10450
1002 9950
5481 1937
317 10299
9760 840
366 9509
322 3089
9893 6846
3858 8189
9222 156
1755 3205
8238 2301
8508 5636
9670 1648
374 8962
1426 10435
3654 5251
3636 3954
8544 2013
585 4657
8843 8857
3164 8035
9120 315
2529 8508
7609 3151
4756 845
5968 2852
7286 1501
7827 156
6897 4173
8368 5067
2087 9526
9297 1636
2331 7767
1735 1209
9605 6793
9181 1172
220 977
8426 1334
1228 760
5281 7682
9046 3842
1181 1176
7533 2175
1862 8823
8189 8431
2819 8454
7623 5514
5938 9231
3782 3907
8515 9010
9070 9926
1231 4643
7603 6782
293 1179
10148 3371
2320 1069
7129 3703
10428 2147
7850 5051
3544 10544
2843 3369
3527 3655
3441 5073
3992 7336
5280 5545
4209 5929
6461 2137
5581 4890
10181 4129
7253 2936
564 336
1278 3629
2905 3301
10428 7658
7353 8834
3309 1192
8417 5885
1148 8551
8514 3439
1181 7447
4643 7367
8056 5459
8906 645
4098 5877
348 3124
3767 7353
9815 1226
2774 2224
1181 8075
253 4231
1606 8120
4126 6072
4130 6065
8818 3154
356 4861
10176 4385
1910 8749
5792 2123
8834 8868
6793 2510
7292 3166
2629 6343
641 7327
4707 5216
1315 4931
325 8826
2708 1615
9546 2793
1192 10624
960 4183
10717 6143
96 1234
6176 7486
1046 6726
9338 6119
7289 1790
10162 3619
1181 3685
155 3189
9910 1198
6008 4762
7289 3689
6314 6466
7635 10197
9251 3509
6616 6445
3090 273
5027 2700
10594 7241
2900 4543
3417 2256
1228 7292
1829 5390
3746 3322
766 318
7629 8036
1171 1202
9211 10252
1441 4070
7807 4830
2712 8442
782 6286
2010 1845
1197 7325
6057 5590
1059 2322
3491 430
5849 2920
8515 9289
9670 7686
8928 5740
8528 5040
7580 29
2257 9702
7656 6139
9283 1221
2487 3389
3491 7682
10431 8502
8075 1221
5132 8834
3848 4078
3477 6360
9793 8486
398 293
3685 8239
4368 3269
6489 10447
314 6137
1228 1239
10249 3569
3745 5013
1224 7129
876 2952
6891 3576
6154 6135
88 2127
9171 360
9588 10420
1463 2923
1221 1910
6334 839
1192 6219
5498 9287
7280 5865
8265 2176
1756 7445
226 9957
1404 1173
2320 1773
9574 5281
7215 9927
9655 2078
4118 527
7289 2840
1739 7289
3385 5459
2206 3693
1039 4230
8226 3806
1442 9151
852 8281
8684 472
8262 3156
7129 748
2663 434
10384 3047
5561 6517
6450 4125
9126 2882
9286 10696
1620 5876
1455 1303
2504 8818
2725 4634
1222 10362
9948 1240
4335 7147
6148 7709
6360 5562
8861 4860
1071 1175
2154 7603
5502 4645
1238 2131
2314 5563
1179 302
9463 6290
214 8892
3806 3154
1145 3310
3273 5389
1364 5319
237 6014
2730 3187
4691 4076
9650 10232
10420 9033
3654 5080
8020 243
4181 9973
9518 5636
3955 1222
3023 1179
10544 1202
2640 10246
3433 3374
2466 3206
2140 931
8273 2271
317 7293
10162 1179
6503 6148
1142 9395
1221 8519
347 337
2840 7291
5422 1464
10098 8189
2900 8057
7897 317
1215 979
6359 1191
1215 74
1274 5899
3842 449
1773 8855
4765 417
1921 4952
2123 10447
8699 8690
1756 4861
10409 4860
6007 8890
3177 7104
4127 1427
9043 3228
79 876
1787 1431
4716 2276
2827 1602
5976 4571
8797 1206
5710 1910
1820 1292
9014 8174
755 2131
7893 9850
4572 6491
7447 1837
5830 6649
960 5306
3778 9916
7689 6850
6529 9200
7536 10717
2273 1176
4467 2694
5506 3132
10415 9283
2409 7580
6940 9002
1197 6733
156 1318
782 8835
10149 1791
6592 1194
6056 3332
5387 2516
4763 8189
1072 321
2920 3414
8551 2517
1199 2704
4662 9992
1192 1791
7766 3752
9016 1790
9696 7348
8189 4379
8464 5845
3186 8120
3600 144
3489 8480
822 1156
3740 2053
691 929
257 7508
1234 6576
5283 1271
4036 3851
1314 3650
8534 7505
7735 4903
3633 3852
1926 128
1914 8486
5586 4121
8741 858
2827 1558
10065 9124
2830 3778
8835 4922
3545 10725
3669 7491
3494 7766
4723 7732
7205 7289
7599 6987
3698 127
8683 7689
7657 2285
4683 10656
336 10387
6372 2828
155 315
8585 3438
5363 7431
9502 9926
7329 9910
3630 10613
6232 8409
342 4396
98 5951
1179 430
908 6647
5158 9662
6119 1171
1915 2881
336 4816
7291 5178
8881 2647
4326 2374
9065 10442
7332 335
3908 6277
3669 7849
6897 3654
8829 9926
7254 5736
2866 9248
7291 1214
3452 6137
4378 8448
9090 3115
8506 2373
8544 2381
5022 6007
6265 10415
3666 3532
10027 3414
845 5412
1179 7770
1926 7920
236 5904
6058 1111
1209 5514
1165 8823
8088 9174
7657 7337
9960 7522
8184 8056
3908 929
1455 5514
1427 173
9526 2211
6430 3704
9433 5561
7749 8621
8093 1982
8189 6793
9995 7704
10162 5516
1221 7569
8039 5394
7315 9696
5341 6016
7722 7445
3784 8519
109 3911
3155 3260
5930 10334
7893 7897
6228 10212
2957 7581
5472 4070
641 2730
2969 9909
7658 7384
6461 8280
10723 8823
8321 717
8454 8189
1175 3778
7489 3906
6242 4213
2217 10555
5567 3622
3595 1222
7746 9215
2538 8478
9504 3689
3387 7286
7436 4531
5859 1166
8075 8858
5520 9193
319 7292
5446 7422
6683 4393
9910 1827
4422 1753
8636 10435
10570 5011
10225 3956
2137 5234
334 8636
2033 10036
4125 10362
188 9321
3970 6119
2137 10162
132 61
5318 241
7483 4332
4098 3608
8709 7803
8620 5929
7093 9404
1844 7233
8290 9707
4705 9432
2802 8091
10448 1175
3262 7658
1071 2641
5952 3838
2087 8368
330 3245
5637 7627
4572 2158
7979 5472
324 5494
6451 1435
3114 3518
3786 4860
8637 2640
1737 10495
5293 7549
8857 58
10163 6008
6081 5599
10544 3616
7293 8138
2994 9551
2253 5093
4100 9450
315 4781
8431 2107
1222 6923
1459 2512
6658 4067
1428 2465
188 907
3908 4667
2241 9665
3703 9636
711 641
6040 816
1351 7286
2703 7593
3786 6983
315 642
9053 3314
9654 6361
1430 7504
10162 606
8871 8189
40 1200
3906 1171
7016 8831
3864 2836
5158 8823
6608 5010
2812 5895
8527 1081
10092 6489
2156 1226
2902 3752
3535 4952
7219 914
5028 6686
5865 414
7229 9546
586 5951
293 308
5484 4367
2155 9298
561 6023
8089 1279
10435 8225
1172 7252
5176 3630
3764 9433
8735 2804
8512 702
315 7251
1666 3509
4361 1241
2714 6987
6168 9915
7602 10428
1227 8189
2123 7743
8239 6548
8862 3491
7291 9109
9419 8075
8834 8864
3576 10708
9651 5562
5323 5359
7978 4776
6057 7491
2835 6696
9991 8091
2165 9288
334 6168
9090 9363
9299 835
8429 2452
5885 6783
3204 2061
9299 5870
3573 1235
5257 641
3151 9873
6038 7279
7489 8844
8828 1728
8508 2147
8035 2986
1215 6549
8598 10418
5885 6154
3124 1973
5230 4215
3280 2292
10460 6007
8831 1192
710 10510
1612 8480
7489 1855
6891 3151
3600 4630
3418 9535
1202 8830
1773 782
3134 5073
5514 10147
9897 7376
6036 5844
2575 297
3752 2700
6720 6351
6152 7832
8882 6829
8056 6270
6572 2874
4767 4860
1550 79
1774 1275
8464 4905
3829 1667
4641 9226
8132 318
2816 641
7288 4709
1223 5637
1786 8143
6331 4877
5869 6007
3822 2814
5131 7685
4124 10398
3786 7675
1222 7304
5565 6923
1369 6523
5681 5452
1235 3331
2478 10399
5126 3338
9923 3850
8834 10409
6882 2840
6286 10587
6016 5703
4067 8929
7506 6057
8522 3177
1749 144
6074 983
2380 1726
7015 8881
7746 8855
7065 9526
1215 2538
7804 1172
3042 7658
2158 8409
8631 322
737 8431
9768 8843
6240 7744
10724 4169
9017 1171
4613 8866
1237 7724
5561 8392
1926 8242
3656 5812
4078 9526
9120 1179
8135 9040
4070 8321
10613 5502
5563 9588
1453 9655
4466 3765
8187 8353
7568 5341
3371 7339
324 2457
6078 5386
4860 9299
4861 7289
1198 1239
6007 9434
1209 2573
2336 852
6162 5495
326 1798
8127 914
10220 6840
10318 6137
9390 9397
4152 9435
4622 9151
6834 3280
8516 3297
7627 3437
9387 9780
7315 3489
6007 314
2206 5865
3167 9321
5459 2539
3907 10683
2037 6496
7770 716
1600 7229
1774 296
7763 8749
3185 8096
61 7603
1478 10163
9620 1205
2114 10605
8116 10484
6139 9126
6157 1206
587 5989
342 7367
2020 7000
2258 2299
1790 4246
3216 7844
21 1608
5955 1019
6798 3908
5751 1372
5873 6314
8473 2775
288 9395
7283 2033
9120 1179
9526 2645
1227 5831
7292 10162
6549 7246
2637 10435
1179 8127
4986 2950
10433 7277
1271 1393
3059 2840
4461 10420
8189 155
3489 4040
6714 4687
5824 1735
2798 1914
588 6047
5091 4076
8709 2267
1225 3078
79 8409
5520 1230
2031 2774
9124 7486
10544 6137
7784 9299
1914 4952
10409 6148
4067 3206
3205 10668
308 5093
3271 963
7426 3850
5752 1849
3205 8321
277 5939
9224 185
4860 1095
7292 3534
1181 10435
822 6503
5010 9014
10435 8031
3230 9673
4272 8410
7246 5281
1257 5907
3282 858
403 6811
7182 8449
7795 3124
3984 4965
1814 836
9042 9820
595 6277
10136 3460
6541 641
3807 1235
9363 822
2016 6219
2329 2266
10485 2884
7522 6410
7294 8767
2154 7720
2417 8844
2537 1083
2920 6504
9088 365
104 1364
6726 5338
3861 2157
7253 1169
8056 1171
7557 1836
1224 10570
1430 10159
3234 3208
8238 3090
8871 10435
6057 8551
264 6508
315 4264
3764 2252
5020 7770
7658 8691
2643 6802
3970 1431
10147 9822
1615 2866
2489 8486
871 4154
8375 1147
9104 8825
4129 6230
1787 4903
3533 7456
3313 5865
218 3151
2904 3297
10435 4622
8517 5515
876 3715
5986 704
2357 1229
10357 4975
1229 4297
7752 1219
2210 8834
7489 10334
1572 8577
1176 307
1448 2677
7658 10712
1241 9709
91 8835
1240 3530
5929 3778
654 7329
3591 7996
5555 1733
5190 4140
4708 10072
8607 10129
2126 5859
637 8008
6182 10427
3520 10219
3206 3387
7517 4670
8699 10570
5569 5389
297 3226
8426 8427
5240 8310
3387 7286
7018 6750
10712 7489
7007 325
5328 6504
1526 1563
300 7562
3154 8426
1156 2319
9233 4882
1517 5986
1798 3630
3204 366
5009 4836
7770 1235
2920 5438
7795 3997
1426 7707
6036 432
3699 3193
9101 77
2360 1234
7623 10148
8120 8426
8454 3544
318 1176
4967 10441
8957 8621
782 456
9215 1608
1114 6037
345 1202
5281 7291
971 3490
2846 7504
8515 6549
427 5178
2647 1171
664 855
2827 8139
322 8881
993 2775
2152 6698
8295 8733
8973 8860
8056 3490
1198 5951
1191 6714
1075 1427
5447 1164
2583 4125
7581 725
8683 9808
3019 6121
2802 7919
9954 1787
5233 8528
7422 1969
3664 1402
6008 4716
10710 3585
6445 4130
4523 8587
8120 6490
8632 4572
5040 6982
2240 5230
2774 3476
3588 836
9114 318
4714 9579
3136 8483
7251 7919
9321 4123
3576 3182
5811 1205
7919 5398
10459 1072
5514 3439
2342 10498
7263 4861
1165 7294
3057 5929
6104 4129
1235 9645
10717 6656
7686 7103
10717 748
8389 2241
2640 1181
8426 348
7489 775
7886 9807
3329 348
1481 9433
3752 9526
10696 1355
4918 3367
927 2765
7105 9820
1002 10162
10555 2147
6781 2338
9192 10450
5327 6148
3329 6444
9592 8709
2270 3628
1175 2498
4912 2055
1200 5534
4210 2276
7289 842
2917 4104
8866 3134
1178 7235
7536 8139
1172 7365
2640 77
9697 6212
3387 6368
7152 6489
5014 7331
5563 4000
5545 2048
8232 1798
7768 7090
1237 8189
2320 8322
9392 594
253 1265
3473 1233
6007 10306
3997 4271
4125 7042
10630 10335
1219 9978
1238 3441
4881 6105
5281 9024
10419 9526
3142 2640
3113 621
1180 1221
3876 2273
4148 3190
10409 9733
6016 1895
10298 5562
3337 9973
6507 8871
835 1222
3398 7680
710 9588
7250 6830
8544 1608
10123 6714
8859 852
928 1226
9192 2868
6589 10221
2640 303
7065 931
8137 5324
1772 6365
682 4332
1572 2273
2457 7920
9397 2774
3116 2465
2880 7289
7339 3023
2276 3630
5385 4231
3792 5709
7920 3415
7522 144
10544 2462
162 9467
1200 4070
480 6608
2895 6657
4860 8797
3280 5320
8542 3280
9398 8797
9631 3301
7303 7218
45 5391
8843 3172
1226 638
740 9913
2467 7229
7804 1221
8169 4546
4735 2272
9120 79
2840 5025
1453 3703
2206 7218
638 8260
9696 2050
1200 7289
8650 10544
7747 8232
6148 6618
4530 5348
4796 9018
4247 7142
4861 6057
3764 190
8117 2158
3669 3204
2516 10435
5859 6793
8431 2001
3704 3083
6276 1206
3267 2245
6239 8864
3990 7679
6490 10031
1799 8683
10635 348
5515 1910
7182 823
5024 7017
7772 9926
121 413
9795 7293
324 8406
3115 8959
9716 4823
1237 8313
5515 5073
6057 6219
401 10456
1200 322
158 6570
8709 8759
6477 1799
3123 8843
37 7371
8826 9287
3991 95
9421 8690
5240 3995
174 1495
9675 8368
705 5852
7915 2622
325 7508
5456 6145
6966 2846
3576 7486
8526 1949
4657 10335
1199 8733
8169 7205
2337 1945
3978 449
748 6830
7030 10303
5986 4324
9101 1986
5774 1455
3908 726
1352 9974
1209 2326
7643 6793
8506 7055
8825 252
355 3600
7580 7569
4335 7746
2640 10123
2053 1172
6462 9084
7094 2622
3987 7266
2640 3374
1023 7187
8635 5563
8255 4677
2815 326
638 4172
1365 2622
7658 5562
2053 3755
1772 3645
6137 349
2640 2815
6401 5126
1225 6987
2627 10717
723 1905
3489 3282
713 5437
8252 366
2342 4887
8684 5010
4127 1191
619 3374
1460 1184
967 6830
9433 7737
7919 3991
5459 8991
9992 1202
295 5539
318 9120
5372 4419
5074 8551
1684 9997
9193 5320
3768 2319
9435 4125
6842 8834
10428 10508
2849 8861
6066 6923
9414 4933
9138 9419
9517 8120
5544 6913
7442 5562
2776 2282
6619 10513
8604 6265
6923 5885
3501 1223
9655 4377
2319 1238
4069 318
3362 1231
6046 8273
10712 1237
7623 6137
1227 315
2423 1881
3348 8368
10435 4181
4330 726
7656 8062
2602 4105
1269 9046
4071 7766
8830 1491
7019 4359
8709 4128
156 4785
5162 1179
9821 5913
10623 3465
5239 4860
9046 1176
5520 4249
3123 1175
6161 2648
7582 5521
5968 3151
6278 326
2176 5299
6987 4124
9401 3260
507 929
1692 3213
5010 5870
348 2466
41 7735
9214 5853
3206 5933
1176 5545
9400 3155
1435 6491
871 10318
7182 1809
5813 2802
8502 8132
1826 8051
1037 5545
8812 8409
1197 1176
2493 1205
7421 10216
4986 7241
1240 8834
6354 981
7293 3309
5073 3433
3280 6007
1995 6379
9880 6739
9715 7241
583 1171
4861 2338
8741 3044
1567 6491
1905 7489
3331 408
9993 2312
3746 8350
1238 8378
7565 1230
8683 7804
718 1311
8792 6490
433 1225
4280 6918
7445 8517
6804 8096
9651 8823
2846 7090
7918 3491
3234 3815
10337 6286
6490 5276
8185 7383
357 3848
6988 2854
5051 3189
10145 1905
8544 5041
10147 3848
2592 6700
10301 6108
5022 1447
9200 4799
3269 5395
5276 9571
6154 2704
642 10049
1240 6490
10668 9518
6369 5515
9018 7456
5281 9651
405 7294
2149 3765
4174 3489
8178 2029
5884 2662
7336 342
7688 729
9432 6570
6228 9321
8829 5093
10158 1490
3489 6152
5939 3046
4268 7294
5240 10131
703 9175
253 5929
8372 7743
5395 7205
1225 8640
5276 10456
4575 5073
4248 2627
357 6990
357 7253
2273 8409
7470 2077
2626 7612
1196 1945
9713 9351
8352 318
5304 3115
325 8273
8826 4567
8816 6232
4449 7291
5637 2276
92 10220
10513 1839
9636 3090
10435 682
4877 5370
6007 3206
8350 2010
8829 3749
1202 325
1215 1219
1226 3631
2527 8709
7065 9972
1815 2104
5868 7746
2433 1181
9697 10363
725 4633
1176 9955
10435 6830
2923 3908
4078 8502
4029 3784
7315 9516
1249 5363
8320 1196
1230 5986
315 6040
6549 10197
8894 1219
6714 1639
3583 2493
9579 1197
4998 4907
8441 10276
5059 1415
7506 2715
5929 10697
7450 3191
1181 7312
329 2150
6372 8195
3413 2434
8056 8252
1491 9320
3546 5926
6268 7543
9134 5009
3138 2897
8690 1024
6007 9519
9532 4672
2862 667
9546 782
6507 8406
1116 7491
1231 330
2097 307
5514 8928
8544 192
6278 3535
282 5495
8147 8285
6266 3282
1215 9053
10149 789
7507 5792
1491 5431
2320 1462
7619 6359
8238 1085
1662 3928
3023 8861
7391 6718
6491 2704
1446 10205
3091 760
7990 2895
6209 6045
1000 9649
2260 5472
2648 7058
1228 5260
9299 127
7486 3272
1194 7
6505 1737
77 6491
8426 1254
5849 1426
1544 5561
4702 1075
6055 490
1572 5929
6135 1777
1453 2822
2137 3491
8544 2889
3422 9320
1172 2640
4406 7286
2551 6489
618 5423
6405 7292
6057 9046
4860 6739
8426 1111
1369 8368
3280 1174
1229 1199
1849 10373
3666 9579
7636 3185
6489 4618
10428 2537
7803 2728
845 10361
9698 3976
2010 5459
1071 1021
8721 8056
1222 1181
4804 6278
1235 2067
3414 9450
8426 3166
10362 1199
5939 1813
6444 9667
7294 1228
9229 1520
9874 326
9923 7849
8142 1652
6640 2776
7750 226
8864 1647
2342 1269
7670 8506
7631 10162
4953 1071
2224 2688
7129 3138
8137 1517
4521 5831
2509 8990
1491 8129
6504 8242
6226 10162
8368 1232
1228 7055
9014 1219
8830 9882
3882 5786
10162 3630
247 3996
1236 7250
4023 3654
7290 7483
8991 9895
1240 3031
10689 619
4938 1902
4826 1197
8129 10435
1208 6840
8823 654
3595 4860
5505 275
10148 2421
10698 10447
8735 5544
10306 5338
4156 7488
9966 2802
10671 2584
320 6521
1223 3684
6007 5459
322 4861
8115 6646
4887 5494
8835 8454
7643 4603
650 127
2775 6277
1227 8551
4246 4760
6945 1798
1717 8858
6856 3491
6145 851
8844 4924
300 3593
1225 5637
264 8886
633 2648
3371 4213
7656 8825
4343 3261
6683 7658
3280 6145
6104 5514
9930 6896
9115 5575
562 996
10074 3596
6830 4918
4716 1172
1660 8709
660 5494
8296 1334
185 1426
5233 10185
8796 5270
2251 4702
9636 3499
1181 8406
5481 760
4079 748
2804 1237
9200 3354
8448 5752
1172 8173
7293 7688
5913 1905
3398 8749
8225 4151
2629 4681
1222 6988
3490 6040
8056 3827
4222 2775
927 4860
6135 2320
405 642
7832 1123
7658 5636
4098 173
6402 8891
1153 642
488 4530
1199 10303
4842 4620
4247 7202
1234 3190
3580 2547
8834 8511
6332 5865
6616 1427
7294 4657
8514 4404
893 9903
8826 7623
3208 6384
10239 664
322 2488
1561 695
8990 2017
4126 1408
4332 7919
9900 1383
7677 10409
4952 156
5281 2226
10049 10409
1438 1103
7832 8002
6381 9309
8544 7710
6756 7849
5248 8361
10428 8140
5251 74
1164 8242
4837 709
1431 2165
8448 416
8377 4930
2738 1198
7491 2679
314 3489
638 5831
8455 2537
1849 513
3005 4797
2813 3260
6016 2820
10691 473
3245 3280
3125 6503
6148 1198
9698 5460
3206 6842
7293 8075
9069 6993
292 8140
1892 3134
4178 3508
4130 6155
317 2208
9991 2150
4458 9972
1228 6125
6354 1228
8544 10544
5986 7421
2533 10544
6549 1452
5027 3468
7423 8189
4126 5052
3872 365
5024 3091
5214 637
7339 2517
8871 8826
3544 1172
1260 4324
6154 8866
1849 3374
2640 8569
2919 10197
8135 10635
3995 2846
7598 4702
6226 10307
6016 6845
9556 5398
1085 5012
8517 3431
347 8939
5749 8496
6017 8709
3667 9973
5881 1812
3136 1171
2802 5291
3879 10009
3329 2239
4125 318
6354 9251
5476 6504
8201 9151
548 280
6730 6016
9655 8127
3636 1236
8198 3124
6232 9697
7018 5514
1142 2733
7017 3374
5520 315
1169 9521
4248 7286
6165 5459
1175 3167
3206 3749
5472 3325
7230 1191
9178 10217
9760 6519
5929 7286
3154 5831
8891 2572
348 9299
231 9056
1205 5865
9991 5093
7773 3752
8797 3371
8831 1719
2509 7291
5733 7336
5566 6168
8624 1241
1773 1238
4905 7560
1646 10635
9461 7289
4125 3851
3414 2907
2924 8189
1466 7074
8855 8483
6938 1363
2123 5366
1241 7919
316 892
3237 3090
439 9513
10231 4213
5928 318
9673 4183
253 3944
5895 7587
8486 314
5398 8826
7920 1274
1113 153
9375 5425
1226 7579
7146 6277
4614 6543
10116 7025
5951 1175
1558 7594
1192 2728
3824 3079
8879 4952
6235 3851
5494 9054
9002 3183
4926 8409
5824 2320
3146 7072
8056 8476
1023 1356
9128 4621
1224 3171
3088 5971
5929 1209
6277 7779
79 1622
9069 6940
5929 8844
2517 3023
7919 8461
8056 5512
2336 2504
7916 3474
8886 8056
8737 1073
1199 3732
4640 8914
5951 4703
6137 496
2213 3304
9485 183
9650 3205
8518 5073
9550 318
7987 3698
3477 2433
7163 3720
6646 2854
6954 6491
10378 1228
5537 8056
8468 6115
2537 6139
9074 9299
3206 5389
1064 8826
7506 7811
4332 7916
9997 3007
357 5150
3705 2276
2061 4243
7253 9897
10200 410
9954 8508
10293 5196
8820 9330
7375 2342
9099 7804
6834 293
7496 6988
5811 4974
5313 10513
1240 10147
4149 4352
10162 8682
9908 6824
3690 3387
1572 8432
10556 9569
7508 5391
8886 9927
9071 2827
8517 4235
10149 4428
8502 864
1549 6815
8273 59
6073 2131
9215 8929
7945 143
2301 748
6401 4522
9877 750
8432 8831
4225 6490
10333 7919
1175 7923
6793 8055
319 7065
232 4380
10116 9369
3014 4781
3234 10613
7486 9401
2846 1178
1756 10065
8544 5520
4357 3572
8932 6007
3234 3489
5879 5341
10279 7508
10228 1262
8871 3781
8759 4922
1200 2960
8770 10630
7603 1612
10197 1926
5544 5465
417 5252
3631 7154
3411 2629
1233 6208
6151 6869
1453 10712
641 2430
7770 326
10357 6058
10409 2920
10664 2430
1176 263
4105 9555
7218 1687
3243 5696
4765 723
8491 5607
1172 5281
1175 4861
1849 1227
1238 6792
719 1728
8823 655
9954 7830
6845 6145
4910 5276
5781 7088
10717 2899
7259 8409
1505 4018
9910 1371
9526 1172
8528 1170
10389 7289
3304 6055
1615 6256
1225 519
8454 2298
8929 1181
6704 9177
3073 4658
3705 1192
1215 4860
8930 1192
79 5608
1686 5904
8812 1157
5865 1237
2351 3078
6289 5951
7739 6529
2279 6542
3519 1176
8321 5365
6119 8051
2158 5341
3489 7065
836 3243
8891 6683
5062 10544
1117 324
10469 1235
3429 6016
2268 3301
266 1219
662 7016
1436 6793
3544 4703
3563 1734
2179 2919
4578 3417
9054 3091
1225 8835
1736 5059
576 8713
314 6507
1171 6699
4345 6286
2107 3457
10435 4446
2640 8406
9787 8655
1093 9534
3690 2213
3193 1444
121 6257
1930 1945
216 1011
587 155
8511 4521
1197 7827
2206 9175
3654 3666
7717 4839
8826 7215
1756 6286
2262 6963
7506 6152
8448 3631
874 2538
8928 641
9156 1175
3385 3898
1337 4950
3155 6457
2537 8409
9871 6717
10423 2902
8709 1176
8138 1836
5012 3703
2137 4924
10328 1143
7627 6784
1365 8542
10221 4026
1642 5459
5091 320
6079 9401
3588 2607
1241 1228
8894 3474
317 3491
2055 6226
8350 7216
5462 9557
417 2774
8799 1849
8506 5813
5241 2704
6937 1240
1221 7246
6987 5225
1222 3851
10303 6520
3125 6148
6930 315
2013 2307
9397 7501
4294 8959
6486 2300
5568 5830
2901 5577
1881 8445
1209 5239
5189 7329
5708 6007
8496 9669
1219 1021
6277 8198
6867 1227
9673 986
4479 5776
10685 7686
6548 1874
4691 1985
8296 5040
3464 8991
9848 7483
8517 8834
3908 8857
7202 3301
302 326
2218 641
4070 7643
2276 9526
6039 8448
7968 8431
2803 1208
3490 8975
10197 3576
6076 10459
743 682
1196 6137
6686 7336
8075 1372
1224 9120
3193 5951
1214 9616
1183 10195
8797 8826
3038 8349
8409 4759
10049 2320
5868 322
3454 4129
490 8709
1241 3749
7627 2835
3331 681
7643 6508
3491 4006
2457 1231
2622 2663
5276 9949
3747 434
8321 9786
8496 2466
8508 7647
2116 6621
9852 3992
3894 1786
2730 5545
1790 1129
8893 5566
10158 8584
334 2802
6548 2728
7331 7292
10365 8092
7486 8587
6399 1849
641 1229
2368 7907
2465 5939
8092 5091
5637 8138
5894 1790
7207 3452
843 1616
7216 7286
7457 1615
9040 10438
4019 8844
5143 74
4098 7177
6824 6923
1196 236
5243 9287
8925 1145
2692 10243
9653 928
7748 5859
4350 2320
7743 10397
3387 5385
5073 4418
5415 5128
5515 9138
5562 3090
893 4766
9571 1224
8835 1786
8508 4213
8138 4860
4905 5894
9900 3317
1063 5389
8002 4006
337 6444
2319 4385
3995 8371
1844 10635
234 4873
6542 1926
4076 5010
8350 5831
9434 8834
9250 4781
434 6461
2640 8854
1190 8135
2517 1227
473 617
6525 9219
10463 4918
3156 4331
1227 5545
398 1238
9915 3147
5636 2069
6443 326
6098 155
5091 7197
7506 1949
5520 4981
3812 1197
144 6937
7969 2147
7656 2158
1541 1233
3261 7245
9910 2349
6008 7019
2664 6220
2577 10541
5193 5093
6505 6491
8349 1677
8922 8735
1491 2852
4233 6037
5769 1215
6533 6154
2053 3205
3136 4127
8855 5939
1082 1219
351 9588
755 2537
4234 2918
3587 654
5859 405
3373 1334
6696 10103
1206 4898
5885 5087
8544 9658
7129 7773
7491 4024
5091 4781
1361 9897
5423 4918
9816 3520
15 2141
8432 992
5384 1350
6154 6087
3346 2608
5514 8426
790 8101
8056 3544
1560 185
5091 2538
763 8426
3438 3370
1179 8056
10143 7743
5382 3654
910 6360
9478 3374
1219 3021
1176 2640
9299 87
3967 8749
1172 5498
935 4905
7657 2653
450 9654
3423 1537
1698 8625
9506 7949
2241 3193
5929 1225
4331 10250
815 6289
10633 8528
1095 4883
9249 322
2700 8718
1176 3263
6623 2158
7707 2496
2570 3880
8544 3205
1686 7504
3374 4693
1832 414
8690 1235
77 6135
8654 9023
2279 8849
7595 7293
79 4952
661 5281
3070 6644
3151 1230
7651 690
2383 315
8835 10555
2272 6226
1881 3655
10635 9849
10418 2158
2725 10435
2157 3630
10544 8545
3692 10699
3908 5929
6548 3191
641 5425
1428 1194
4215 1202
8368 1840
2663 9401
7609 9298
8683 859
307 317
1193 8426
1198 9991
8506 7903
330 6826
7859 314
6702 1143
3963 7975
9574 9704
8514 5859
478 8091
908 10427
10306 296
5012 8871
2241 2420
7588 642
3123 6508
3635 8486
4655 1572
2266 6829
4992 232
4918 6145
7750 4076
9848 7763
5515 8893
3125 8056
4255 6789
1987 3491
8709 2206
1364 2615
10247 3280
5239 10712
9636 975
1235 2663
5749 3911
6286 4098
8920 3374
4128 4763
7432 5831
1198 6444
3580 9797
927 3577
2736 8928
7169 8991
7603 8811
1179 5159
2158 5515
5460 8577
10553 4566
6239 8406
760 3080
3595 2853
5093 167
5306 348
10600 6789
7686 4887
5986 3181
5566 5968
1428 7289
8516 7819
1756 5082
5396 7569
1206 4070
10104 6542
8137 3121
6987 9357
2258 10197
3091 8871
15 9400
3630 6751
8797 9908
2127 10503
1638 8350
9388 1544
1683 6842
8362 7129
5127 6356
1269 8822
8514 1241
1491 10544
1866 3371
7075 5703
3123 7339
415 3331
307 10678
8119 296
4213 8827
1223 7246
8148 417
6490 417
3663 5281
9215 8269
3789 4914
505 4702
3907 5534
3015 8486
1042 9625
9696 7218
4861 1894
8834 3851
6360 1773
4376 6549
5881 389
8528 8568
21 2123
916 4241
5501 10003
1426 587
9673 1849
8590 3666
2319 23
8542 9910
4129 6145
7508 10426
9316 8592
892 10649
8368 348
7797 9993
8016 5544
1199 5093
3782 6987
95 638
10244 10209
5021 6277
2206 7022
5305 8511
8610 1235
177 8127
3374 9214
10478 10611
3778 2804
1430 10333
2713 3655
5234 9701
4441 2946
5398 7916
5929 1215
7293 10409
4952 9481
5073 8454
527 1172
3332 9229
326 2383
9858 8508
8261 348
4849 9580
326 8496
8306 6219
10428 1148
9526 4952
3383 9093
1306 325
6007 417
7246 9042
9230 638
6286 2206
6444 1198
4040 335
2226 8426
3154 7656
8767 5113
4859 1176
4952 7230
10081 898
1653 572
2307 5561
3580 10009
523 2924
702 6834
10418 509
8512 9877
7580 8491
9910 10356
8140 10206
3672 4675
5752 7017
9650 3263
1250 1253
6988 6909
2612 8140
6764 1524
7774 7768
1555 7656
478 1624
5406 5276
5437 10624
7330 3489
1226 3851
5939 7748
9077 8189
4667 1544
8864 4647
9320 5412
760 4986
8826 4249
8288 2615
5563 1221
5951 7505
9513 931
836 253
2337 2703
9785 2715
8611 3499
5346 7392
1910 407
2774 3359
8512 3263
10220 1429
6037 8519
10497 8932
1787 325
1445 4044
10696 2210
9848 582
6016 3414
8567 1227
7529 4297
4331 5412
3911 3280
10081 3576
2320 7618
2504 8820
2846 7636
3619 8772
5986 2540
10446 4952
8262 1926
5016 3782
6490 1200
8770 6011
8683 2648
3206 7368
6667 1939
8781 325
8991 3583
55 2756
4566 5463
7995 414
8117 2827
3466 6801
358 4125
8718 1233
2652 5515
8585 8299
7504 4249
2909 1241
7941 8242
3990 9805
1464 1237
1179 9839
7743 2920
9972 7280
1171 5520
2569 6705
1241 9852
3719 9286
10241 9826
7496 6793
6797 9395
3090 6040
5981 1235
3752 7763
5939 8273
6359 7501
342 8557
2057 3489
9835 830
3432 6372
8381 2467
1900 1383
2640 1829
8893 7533
9828 9087
1113 1171
7773 300
3172 7229
7168 8292
3331 2949
2090 2165
8606 4333
194 2698
8073 2033
5520 731
165 4861
9403 342
6702 9494
9298 9963
5275 3156
2660 1113
1491 4709
3374 1552
3385 74
8749 6542
7831 10144
10237 2827
1176 1219
8846 8035
9910 9120
7129 5594
10008 3151
8139 5986
6489 4807
5459 4126
4474 4271
322 7473
79 8977
1905 7247
4129 7129
6915 4952
2640 5870
5515 342
3890 10613
7216 1144
1215 1064
8022 1240
7336 4098
4950 2325
4567 7508
5859 8644
2443 9120
5929 3396
3704 5396
760 1199
5852 5928
10369 1092
1224 3225
1695 64
10544 3987
4018 7831
10240 8189
6017 1224
7286 9520
7305 7736
7289 3439
4771 10435
5951 5010
3165 3991
9344 6036
4860 4155
7533 2493
1175 9299
6135 1653
5911 5093
8745 1206
1227 3056
8189 1144
8564 1192
8168 360
6007 9873
7230 1226
7750 2756
6289 10280
9200 5925
6457 6895
8169 6488
3429 1237
5176 8690
4249 8549
3432 6898
6036 4690
10120 8891
8426 1452
1572 620
2077 318
1361 3092
9063 1227
7886 449
5637 5604
8831 4826
1197 1375
9781 7229
5052 8183
1858 5752
4130 8855
3583 1
2380 2294
2408 8242
8169 1206
1171 4366
8137 8361
2846 8825
1561 1905
814 8991
8903 4617
8056 10286
6945 8252
10403 1815
3778 8117
642 9353
6954 2206
8225 1463
7339 8138
3085 2646
8232 1224
6152 6161
5520 2485
4861 9064
965 1926
3667 5562
495 2660
6264 8014
1430 8501
7360 2342
1555 3801
58 7245
1111 2640
9151 3310
9653 1809
1221 8056
1184 4403
3497 315
9316 6399
5389 6490
7569 2804
6940 7089
641 6135
2647 4732
3329 368
2123 7968
3576 641
8246 8609
5194 10586
7339 6360
5636 3894
8516 3309
1317 7658
2804 2342
1156 4861
7506 8432
4059 7491
1616 466
6724 8869
1773 3369
6063 9702
6119 5514
1198 1209
1228 3193
7746 4952
4644 5028
1231 9058
7034 2793
3438 1199
2609 5440
8517 1206
6430 1053
6443 3843
2227 8378
6824 4703
8225 7804
2846 8189
3123 6276
2905 348
8249 2120
3778 10332
8488 2976
3576 638
7259 10162
74 787
3906 5986
8811 6923
4952 5230
5709 1172
6168 7250
1926 8448
4121 1227
4897 10480
3225 5230
5515 9459
9042 8002
10384 5720
3414 9321
5881 1238
5411 2775
347 1464
1224 4110
4246 2764
2640 1064
4757 8544
1241 132
2939 7849
914 1181
1787 10389
79 8428
8201 7496
77 3851
8831 8811
2024 7940
8749 2457
2150 4280
1739 4271
893 2037
5733 10623
4703 6145
7471 1790
8075 5929
2712 9698
2574 7897
1164 2117
3072 6289
8528 4903
1491 6229
2569 1735
5975 6403
4370 5062
8514 4076
896 4781
5062 9378
4761 2839
2654 10725
6390 5752
1146 6078
5435 5283
2033 3661
1802 7496
1686 1194
5505 5858
638 2122
9536 7897
4613 9418
4214 9588
9432 8749
318 8858
5318 869
2156 1064
5410 3090
5520 7338
7421 6897
6154 5446
1205 1949
156 1365
9910 1558
1345 10232
10626 1772
8514 3583
6462 1082
1414 852
2889 5752
6777 9974
3699 5636
3864 3015
1209 1194
9074 9151
2442 4598
1142 7508
1544 7289
7887 8393
7277 8822
4692 9418
6082 5257
4487 642
6232 4626
10210 1849
2802 9973
8721 1469
5566 8392
1235 7770
619 7491
5395 9856
5544 1227
5119 2209
7534 1237
1228 7919
5292 8621
845 10092
335 3975
8585 3576
2840 864
9669 4693
950 5276
2533 7736
305 188
10217 1739
8486 9005
1401 10639
8516 5897
9298 5281
2889 7129
9908 8825
6372 979
2720 8426
9395 9652
4125 4041
325 2614
2443 6783
9518 5831
3704 6360
322 8056
10011 7635
6973 1223
4326 6461
2918 8471
1524 2851
3310 4575
9532 6148
6372 10553
3601 3654
1453 8472
3178 7192
6017 7055
4076 6007
1798 1209
445 6069
1269 7920
6489 8823
9014 8406
121 3117
2708 9193
5281 3374
582 4478
1544 6106
2364 1071
638 3313
1172 5276
9173 4202
4567 3243
7201 2265
2663 10197
6372 9670
2126 660
2703 8029
1632 8535
1214 6152
9992 9418
4776 5062
1222 2592
9120 8517
4538 1235
1181 1113
8426 8506
997 3123
3508 10220
790 6528
2206 9317
5928 1226
6655 9070
7169 6366
7983 9063
8585 2799
129 10036
334 2647
5951 8178
456 5975
1798 1226
1517 3706
7483 4112
3240 5751
1278 6361
3182 1181
1172 1171
9987 3542
3387 5266
6552 5024
6038 5951
2640 660
9551 1175
9351 1113
7920 357
5365 5929
3136 1222
4503 5341
149 6314
9487 8849
5494 10335
641 8129
10712 986
10560 2279
5530 2977
74 8683
654 5562
8720 8529
325 5860
3138 8377
6528 6624
245 10264
1426 6613
6361 5446
3206 4128
3205 1181
9656 8816
2584 3601
5968 3491
8120 8035
3851 8449
1833 3435
858 280
641 6134
4666 5637
348 3671
9926 6491
6686 3509
5562 7657
8113 3090
8528 325
6390 503
694 10644
2865 3020
6008 6585
3794 7005
10147 6369
960 7968
9526 3204
9927 9833
3310 492
8137 8587
5523 1546
864 9713
8120 2336
314 4553
667 5472
6242 7627
3958 2512
1225 1210
4008 4952
5519 4098
8252 3879
1215 7623
4494 9042
6444 1171
7496 3002
1241 9311
1799 2654
1820 2240
6036 8952
5010 6447
2123 1197
1214 1147
10191 2061
3013 3090
8001 8512
8426 7766
1849 1811
3848 1108
4971 1615
1226 6277
1181 5520
864 3385
10485 3512
4230 10712
6427 1389
9326 6523
2298 1240
9227 8512
5595 7750
167 3917
10212 1857
4826 8709
3703 10303
10121 7055
3807 348
1455 5680
3301 5446
8849 1164
2297 9588
6689 1619
7301 1757
7923 2856
7689 4646
10397 3908
8178 3715
6570 6989
5561 4633
5073 1071
1494 6802
9485 639
3090 8699
5487 709
6851 8709
1234 4567
5894 10197
10015 5913
8116 9002
2324 9195
1926 2920
3167 10647
10513 7580
7580 10245
5068 7329
3167 8858
2003 9526
8017 8409
1240 8139
7508 7322
2343 9200
5548 2716
4148 2801
10048 4918
4128 7920
8866 3007
8991 8845
8709 6264
638 6516
760 914
10362 8316
5199 3624
2478 8886
6542 3091
3113 5637
970 3205
8353 5760
7686 2292
6223 10362
9591 4844
8818 1227
2687 8246
1202 1422
5726 6040
3533 6681
7797 6628
6359 2616
9651 928
858 4435
3090 1209
7437 7738
9023 2122
3072 7293
9515 1484
3290 7292
754 7470
3583 318
10162 638
6673 2137
2346 6698
4076 7445
6007 8485
1915 5013
41 3147
1459 160
9520 1333
8056 3242
3205 6490
3135 7831
4903 8879
8584 2701
7768 449
5517 6289
97 1070
5708 5217
4127 7215
3160 7643
5515 348
1411 5437
9115 5281
2221 960
8252 1198
8709 3390
326 8422
6351 3156
8826 456
9621 10181
4703 985
5852 7994
7735 3404
8426 308
1215 10569
1776 8855
5365 5425
6225 97
4546 2640
2592 3583
1181 6618
4037 6830
4889 1757
2122 9450
1199 2550
9579 7694
9478 6015
2430 6369
6489 8128
8368 8426
5148 5544
4567 638
7656 579
2467 2649
2644 3156
5768 1171
237 6302
6620 7331
1240 6168
6515 9111
6055 8139
1839 638
8201 7195
1081 3136
583 6732
9972 2433
2865 450
5514 2227
2774 9014
10298 1202
8913 9697
5514 9795
3725 8074
2486 4214
914 9026
7658 7292
1179 71
3215 5487
8922 8128
2699 6743
10418 3193
9947 6789
9418 8977
1786 8844
7658 1176
1151 6739
8232 5397
7744 10408
307 8296
10221 5991
8577 1235
7525 7480
9532 4049
8118 2909
2550 4249
4861 9485
1227 1567
3583 10533
10426 4067
6366 3703
3786 2577
6923 300
3544 163
8514 6895
74 9200
3983 4918
8654 5939
7422 10162
8845 7262
2957 7770
1427 10360
9997 6548
6018 7846
1206 7849
8708 5389
8448 1429
8406 318
519 4052
1081 6057
4978 241
2257 7583
1720 10135
2467 2337
3515 10299
874 2826
6038 1760
8392 5986
3263 7596
7893 2629
3237 8406
3136 6489
1453 4003
6148 3151
9945 908
10106 3249
8003 6427
6208 7748
7722 3151
1224 1832
8890 289
3332 9451
1235 9128
9860 4230
8129 2213
10696 6656
5346 9136
1860 6137
2823 2152
1898 1491
8406 6369
2266 7506
7298 1237
7034 2730
1175 5515
4289 1849
8263 2677
2266 10162
347 6962
1567 2846
4088 1253
2493 3150
1473 7291
10555 9622
2900 1858
9429 7744
1786 1238
5929 7205
10726 8610
8958 4974
3956 3668
5824 1224
4129 1221
5951 1235
8835 8534
4534 6608
3570 3332
5180 6973
6148 1199
3777 4860
6935 4511
9800 7771
6783 8299
1280 5291
6444 7975
6739 1231
5019 4473
4355 6343
318 337
8219 8361
9787 2830
2352 7656
2932 1428
7294 1205
1192 1198
6007 5125
5284 5986
1143 852
7445 2903
1197 852
8056 9848
3765 4183
1143 2680
6148 8835
3802 4183
1237 908
2500 9972
1154 7229
4125 9151
8690 1790
4626 8189
2592 4697
4939 3604
7753 6909
9098 2053
2827 4330
1772 9526
161 1176
6239 2538
8958 8155
7627 6444
404 8426
395 7570
4126 1326
5708 5498
2171 9190
1787 3597
9224 1567
5304 5389
9557 10147
635 2655
1065 1231
1200 7506
1790 8390
5522 10258
7623 4064
4183 7735
10623 5437
1491 6181
6793 1197
5709 5460
4643 317
9299 4904
1647 749
3843 9836
6120 8264
5929 730
9876 641
9018 9922
7330 7967
10389 10221
5599 7918
5515 3177
10463 8508
9203 3978
4098 315
4776 4067
8792 9807
6264 8189
16 2158
1176 1222
10362 9418
2881 768
7345 3839
9588 4399
638 2276
10720 3419
3046 1221
7944 6940
963 8321
3895 7406
74 10556
7022 4098
4129 8844
4069 2592
3781 4046
1172 5073
4981 1235
9661 760
7445 9322
1175 5414
9663 8767
638 10220
6016 5044
6460 7382
2042 9193
8075 8174
10428 8849
3206 7381
1454 9042
6154 357
5545 10486
7292 6491
1175 1192
9919 10314
6307 5398
2322 7658
2631 5377
7770 9767
6940 4883
6359 8855
2439 10408
879 2465
9532 8818
5115 3583
8431 8502
9816 7367
8140 6137
4612 183
7627 308
5362 1080
9733 9369
6448 3733
6810 6512
1258 1921
10408 3184
2253 3267
760 77
6918 7537
7083 1223
7055 5925
1379 2206
6165 7266
8305 8506
1172 1926
1543 8027
6489 6578
5520 4146
8889 8624
5895 6427
3374 8790
2140 3765
9175 9450
3827 1269
5396 2042
2802 2155
7331 3755
5929 5637
7025 893
8823 8834
6081 3019
10166 2149
5240 638
7312 1171
4815 10220
1572 6702
9825 8368
6145 2537
9127 2797
9214 3092
1221 1412
10091 6354
8426 8825
1181 3055
6007 710
6400 2775
1838 6598
7538 1768
9588 611
4939 6636
4853 5059
8141 5515
3124 5242
3996 4297
1151 2907
1237 9454
9509 8826
7354 2299
8861 7286
9129 278
6529 3374
3507 5589
4861 5968
2156 8577
9288 1191
8290 1199
1114 2457
1905 3123
5562 10631
1490 8512
2276 348
8788 1239
3703 4657
9698 10409
7291 10243
5031 4098
5276 8515
6359 10415
7293 864
2467 7012
21 10146
5515 5034
8855 1002
4859 4834
326 1739
2457 3208
2298 10226
8225 1095
9972 5859
1728 7395
10456 2425
7501 7765
8129 6151
3233 7881
8793 8823
4937 1369
4928 7264
2740 6542
3204 4366
1926 10181
10717 638
6989 3134
6472 6618
2543 8709
242 8138
760 9138
1214 2804
4399 6763
1109 253
4951 1954
2127 7286
5050 9624
357 1171
1379 9021
5218 8201
892 139
9992 5880
2390 2640
8426 8835
2924 10098
9526 6030
7292 9138
6457 3208
5091 6372
7919 3749
5437 5758
5396 2433
7294 3336
1204 1200
320 6166
7486 1416
6491 6490
2161 10456
10624 6154
9265 7152
9075 8835
3023 3194
9923 9124
9882 8229
3630 2302
8577 9262
1181 10626
1071 8088
5968 9949
348 3208
1096 6357
3350 1073
3150 8486
6266 66
7503 6219
1480 74
472 8587
2165 1206
10357 9669
1269 6906
1226 664
9621 1199
8940 322
3737 9668
6372 4297
3280 3404
3240 5751
4380 5508
1172 8928
8644 1224
6369 5813
1369 7916
307 4431
8823 8137
3419 428
4703 8834
3655 6007
7437 1199
1192 9880
1491 6504
9521 3309
1192 1905
4885 5423
4837 10552
2110 893
7833 42
8294 1053
3244 5515
7055 865
6225 8273
5831 5533
6489 2730
1735 6007
1519 2814
9084 7354
3509 6505
10333 8409
5544 2320
6988 7989
7187 3714
6366 9910
6276 3208
7561 478
1592 429
3777 3981
2989 4943
1786 5437
3488 5341
1599 8506
591 7494
1826 8990
8610 2640
10303 3154
2802 960
6277 1799
1221 2276
6947 10544
8843 6081
3512 414
7658 667
3686 3090
9924 7916
10717 908
6783 7563
9882 3124
7074 7636
613 7565
5895 136
6038 619
1215 5913
9588 4324
10123 5594
2208 1224
139 3791
1237 1814
6038 9714
7997 8075
8504 8245
8140 9006
5290 7743
8817 8684
8709 4596
8299 587
3685 4989
5459 8844
8692 1171
3906 6168
7047 6714
9193 10438
7951 10435
975 9120
2640 7255
1690 9021
8299 8835
6007 1914
2231 8075
8157 9950
3993 8827
10625 6525
6489 3156
3495 5252
3973 8392
1466 10435
8410 3839
5545 2815
1179 3544
6232 6154
9129 6766
1839 7135
10428 3463
7720 1849
7538 5859
6690 6139
8280 1240
2524 8719
1082 6417
7656 1608
1171 175
8834 9433
8834 6038
5850 7615
6354 10049
4102 2501
9063 9478
6683 1797
10552 5434
9909 1194
3608 2640
2404 8129
9526 10389
3606 10114
3237 8035
6359 7603
1446 9401
1229 3432
9660 10232
6504 5412
3778 3778
1491 4094
10209 8516
4434 564
6822 3780
1176 1235
9433 4381
6897 5986
4078 1240
4183 1181
2648 8564
2640 322
459 4126
5970 1224
584 6570
5859 10717
5894 4706
2487 1911
1787 6334
8604 10494
2010 1719
324 10588
10420 7750
8821 9645
6803 1851
8308 3269
2538 2503
8116 10686
5708 8741
7196 982
1514 6361
4149 8823
6037 4358
6227 2257
3033 1225
6038 4278
2704 6152
8713 2769
8551 766
1875 3414
4285 3908
5533 315
4657 10220
6427 9008
8139 1230
3193 307
1176 7454
5915 5948
8177 9021
5827 1599
10333 77
2831 8091
8857 8720
3321 3747
10435 1171
6289 9782
1069 5515
4738 3902
6351 2433
1099 5515
6714 8771
10245 5157
2663 6517
1045 6682
4847 5158
407 5035
1226 2538
9093 10441
3091 1491
4125 4215
2756 2206
6204 7365
10650 3834
3907 5515
10696 1427
1698 9233
8514 5709
6781 3429
1063 4762
4657 3908
1387 4573
7643 1307
7627 6732
2585 7627
5831 4148
3619 2229
3154 2512
7339 6696
7971 8075
1414 9214
8526 4078
1199 4922
3074 8169
151 760
8263 8518
4776 9696
8871 2292
2433 6783
9900 10067
10408 8519
5305 5422
5545 2160
2904 778
7750 1834
2909 3438
9511 2126
2550 3576
1191 4125
929 4596
10625 6361
7089 6529
3595 317
7809 6930
1787 7367
7421 5582
4112 845
1915 8409
7919 1624
5768 6896
7103 9039
2679 322
6793 1238
322 9299
8642 2640
6583 5525
2648 1234
9654 1197
7030 5859
5446 2499
7763 8426
8488 7017
8773 9856
165 1786
10051 10440
8440 8409
4678 1176
5562 892
9502 600
4763 5976
4405 1235
7627 1223
1693 4200
3043 7243
1790 10426
6154 3070
3534 1631
5276 2906
4763 318
264 9647
447 6430
1145 2517
3615 6504
8959 8178
3441 8144
9288 9520
10544 9688
642 357
3908 954
10507 7497
6200 6154
6624 7536
1923 1070
4571 10402
4630 10162
688 417
9485 3666
3490 9468
3012 8410
5562 5544
3894 7768
5093 8849
5929 8390
8796 3648
7204 5939
2647 9563
8082 1181
7961 2501
7259 8252
641 3576
8496 5813
3409 590
7289 5337
10553 7635
8486 7687
10269 8494
4860 1237
748 7292
8797 8913
10646 8116
2342 5709
641 7920
1234 8843
1229 4952
9021 7488
1491 9882
6915 6410
1487 3621
10635 1191
1915 7581
893 8280
5746 5268
6816 3182
9520 7689
1901 1241
10191 2176
549 6016
348 3329
4861 3006
9526 1790
8189 5604
1144 9128
9298 7920
9286 6208
1081 5234
8140 3775
307 1191
8056 7979
9388 491
417 7763
8139 6152
4864 5538
1191 3090
3509 9060
301 180
10435 1462
6448 2512
8528 10010
3314 8823
2264 4634
7978 6443
9432 8609
748 4407
6154 308
5319 5766
7533 1143
2206 6558
5271 10625
1979 4340
2299 2467
7483 7292
1199 930
689 5929
8892 8690
1070 661
1334 2804
10024 5281
2920 2430
3898 3233
357 6038
4249 393
982 5177
1206 1443
4018 10162
7085 10428
155 4405
5575 10181
10540 1790
5563 1452
7305 5033
5859 5291
1787 5341
9173 9090
320 5813
8846 4679
9395 10724
4861 2157
9621 10600
2318 1215
435 4776
4929 5276
10323 6158
1214 1772
5291 2574
143 2920
2804 6812
8426 1197
6748 4070
9998 7292
9783 2846
748 3491
7623 6365
2504 1214
6286 9022
5544 7294
1227 8056
10220 7914
1176 10523
5929 2804
8432 3623
8410 4289
6987 2647
4632 1200
2252 8866
1144 4843
4067 1093
6548 1915
1443 8502
5555 7129
9233 10588
458 1100
10544 7746
5437 253
6190 4130
4098 6789
10435 6436
9318 1228
3432 3691
1181 8706
1192 1491
7289 88
889 6647
2342 7508
1144 1849
1544 2804
6051 7546
7768 3438
702 10177
9194 2576
1198 4934
731 7337
10626 7557
3167 79
8088 8417
3703 10607
8299 5012
6289 9910
4215 961
4501 9993
2957 5929
507 9011
852 1219
8426 7441
6791 8119
1219 229
2645 3375
3072 280
1251 10545
4838 3754
5459 9343
5951 478
3021 892
2157 320
5515 10361
5025 8140
843 8245
1172 6504
1528 8134
7506 4124
1241 6430
5133 8762
1830 259
8189 7245
6369 1529
10640 2532
6282 619
458 2577
6507 5306
1172 9559
3193 4837
3877 5986
2024 2904
1849 7919
8512 45
6037 3416
4459 4021
1205 5022
7689 5366
365 1585
3782 7643
6712 9927
8610 4282
4215 318
5928 1975
3374 5929
1231 8651
2517 428
347 8733
4951 3138
7218 1233
3072 307
8462 5234
3193 10293
986 466
5570 1023
32 9299
2703 6506
6043 5562
1228 1181
8242 2435
8713 7920
10484 6767
8749 5472
6287 4861
7026 3703
1915 6930
1491 2103
9985 2419
1920 4898
7522 993
1199 6987
9062 8502
7442 7129
1205 6208
10545 1192
295 5012
2607 4706
8825 6579
4920 9972
3633 8120
8890 5905
1214 1915
3441 7383
10613 6918
10712 9758
4446 9069
347 2536
5872 6616
6507 7724
6987 1230
10558 134
1172 8119
1197 2147
7635 2718
2178 9579
7543 4918
7916 4411
6391 10362
6793 4949
10442 10397
7038 10404
1224 7286
5566 315
4706 5885
7082 8855
2613 6444
9120 1215
8822 5952
2514 2647
10303 2667
1144 5396
1205 8056
6366 5636
6137 1428
1175 8849
4248 4905
891 8512
10281 5017
10449 3520
2514 4444
10628 7215
3490 5596
9484 6491
9195 4703
7736 8390
7736 8825
664 4101
10591 2628
4977 1831
41 1209
7656 9390
10698 1197
5276 6570
8683 9913
5466 10193
9321 3383
1206 1224
8285 8846
1229 6287
6226 1358
5028 6055
6366 4861
4929 582
3138 9828
449 8514
8835 3015
9877 357
4666 2223
10207 1612
8881 8244
8029 1194
8117 4018
1215 3582
10389 4434
2698 908
8427 8747
8491 9877
7486 231
3416 2263
3571 9356
10435 8831
4523 6043
6953 2756
5464 5715
9439 9485
8991 8830
8515 2242
8368 3984
5041 6400
1910 1237
2647 8242
326 293
2889 302
2802 6802
3280 2061
6180 1172
7517 9579
10378 5503
5869 7222
4765 6762
7423 8129
7367 1426
9209 2253
1192 5748
10357 2307
4861 10555
10544 7893
443 8619
5776 5305
7566 8587
1348 1200
2869 1199
5500 3716
2866 3908
1205 5106
6787 7034
4702 9265
3851 5332
9250 1011
839 3704
2648 1202
1197 3703
7746 3603
8426 1125
5566 8515
2830 7746
2263 6975
8636 3205
315 2678
8889 8291
7229 7920
7164 5948
8835 9044
8835 7603
5870 1181
4860 1533
2466 1443
6219 2574
7533 4393
8273 6824
2537 1202
4074 4823
5856 10544
6490 9664
9993 1241
8135 2538
527 2467
5346 143
2458 9991
7965 3156
1160 86
5928 7501
5460 9200
9288 4142
9867 7421
8132 9299
293 7181
8189 9535
7969 1554
3906 6410
7262 3208
8610 8508
10243 1226
10207 1428
3715 1926
7561 1113
3329 9063
5962 4215
6531 2640
599 8201
5881 1159
2537 10232
2705 5104
7409 2640
6505 8448
1882 3604
280 7756
8897 9034
1966 3371
10435 357
7522 908
8610 7338
641 6379
6696 6359
8889 2153
7334 2663
731 416
2319 5831
3781 719
6620 4773
8516 5957
818 1728
4451 41
8056 2924
9701 9844
1789 2221
4126 293
789 876
7735 4069
1773 8138
8607 8433
3737 9216
156 1142
1391 8480
1228 9622
1910 4332
9223 2642
7919 433
8056 8140
4546 6620
9588 1269
8137 1863
5010 2647
6999 9450
1181 1276
1206 1429
8242 10416
10197 308
5319 6570
3023 7357
6352 3975
3123 6135
5276 6359
9064 3204
2127 1225
6163 6491
10149 3085
10636 3189
3899 2240
7707 8620
9859 2342
3121 7750
9517 8825
6689 5719
8886 3267
889 2898
1172 389
5951 49
7945 1427
2053 521
9283 1194
5010 9040
4781 8147
4069 7242
6620 5450
6891 9941
2226 8350
183 79
7253 1233
5051 6782
6940 638
1181 2127
9848 9128
8823 5574
5909 1165
2947 7707
2322 4572
9435 9621
3878 7542
4917 7541
6782 7804
5514 3417
478 8035
8185 1234
8139 6289
2149 8120
600 9286
10553 7636
10668 8843
3976 3134
641 5000
4126 6314
6581 7253
2299 3452
2895 5281
3213 3206
8225 4666
6045 3422
7078 9139
748 5747
9845 7229
3117 6489
7481 4026
3596 6515
2703 8818
10430 7533
1199 829
1662 5929
4070 6131
3329 4129
3379 264
2774 1234
6314 10435
2925 1197
3729 5752
2802 1219
2533 3789
4134 3167
10197 3908
10221 2126
6998 2342
6570 1365
4018 1265
4656 3690
5245 8496
8183 1554
3719 4127
6369 6137
10246 3509
2716 8406
7536 8955
8931 8506
7129 7368
8185 1237
4941 1522
7406 10197
6075 1537
10241 1170
6367 8508
4214 9002
2550 2513
8172 5218
8380 3189
5929 3280
10570 7537
8797 5742
4811 1000
5398 2064
4173 6696
10435 9900
1171 7491
7658 7486
1194 2424
9910 8893
9546 149
7368 3346
8169 318
10303 8577
7949 5830
829 4917
3554 7686
4866 3777
2299 4077
10633 7804
204 2837
6884 1881
2053 8888
6699 8938
1222 2260
4633 3375
1233 10623
9002 8406
7971 2429
5515 1537
9782 4074
9702 7750
3236 5276
4900 10330
9899 1116
6592 318
1196 706
998 8417
687 3404
9611 2433
1735 722
3906 4231
6621 8923
8866 3374
10442 931
5752 7483
3138 830
3571 660
3209 5518
445 6242
2210 6286
5062 9519
10058 3156
6270 8129
1777 7353
1196 8871
3838 8616
2804 79
7659 3714
8350 4214
7377 1787
5998 4703
10203 1171
2775 8380
2331 10097
4157 10368
5437 9179
641 1236
6940 7215
1561 183
10353 1786
1200 1491
8522 282
342 5752
4126 7920
10570 7336
8184 858
8824 2478
8035 5012
4613 1463
5264 9432
1238 5114
172 5470
183 1234
4340 8768
246 4105
8432 8505
8406 1390
7253 2293
4978 3907
1219 2430
7603 9042
1202 7536
8361 4069
10162 9927
6836 6793
5346 6265
9588 619
4643 1198
4874 3258
7636 1228
7182 3882
9040 5130
3863 8866
10717 79
1227 3588
852 4534
8917 1915
2569 5863
931 5712
8128 2854
8831 3576
3785 5806
10464 1481
9138 2919
10277 1827
8486 7656
1724 2210
2652 1849
8625 312
5397 1561
4873 4884
8184 8493
223 8857
4142 5136
3913 4523
6520 5855
3842 2108
9526 3643
5480 7768
8427 10049
8740 1453
7686 9973
6382 2604
822 4578
6119 7329
7297 2537
2342 2320
6016 7336
5562 9905
10485 1229
2126 3738
2895 8483
2509 4860
5682 1712
3417 2838
9698 10009
7336 2053
8090 6014
2640 9215
6359 9654
6444 2867
156 1701
4247 3592
2457 8855
6743 1078
10162 9210
678 184
9873 62
3468 8903
2320 5951
2940 3193
5515 4123
3175 8849
320 9587
4231 1176
9589 8733
7291 2332
5859 6057
9820 572
3167 3671
7286 5091
9042 9058
3423 7197
1148 2898
1790 660
10245 3151
8508 3474
8857 4070
334 8878
7129 7603
1171 1785
9820 7603
9371 1226
1558 6372
4148 6489
1191 134
5233 8506
5870 8817
2261 10469
4716 8843
3414 6145
8125 7920
5916 8189
2360 10101
1101 10335
8419 9400
1926 365
8127 3987
7581 9287
1361 1559
9300 1219
1707 7449
4861 56
2121 1221
6779 7423
6372 233
6063 8858
478 6570
8116 8448
120 3414
8845 7205
5939 9401
7150 7289
8407 2137
2064 10221
3342 4644
8317 5752
596 4731
3331 8886
8859 1221
1234 9210
5605 8846
8645 6145
5691 585
995 8284
1250 8467
8700 315
5487 6081
2827 2756
6137 2764
1337 1369
8620 10690
8100 4794
4007 8172
7735 748
6508 3715
619 7025
4935 7627
3328 8426
8242 3055
3998 4333
2659 4067
7294 8056
313 10712
4271 1145
3213 9127
1079 5710
6646 7014
4397 5512
1775 1158
4556 8528
1224 8683
8835 5385
41 8506
600 8584
7997 4776
315 2827
8823 2421
8135 1426
2130 633
591 6115
156 318
1179 8770
8505 3404
7707 1234
10365 6007
4526 8275
5809 9180
8189 2537
766 3091
1171 8917
10333 8817
5830 5464
7293 4864
852 1773
1240 9120
7920 7489
2647 9229
9190 7215
9597 2360
1194 9734
14 1780
9551 1531
1990 8426
6137 3240
303 9434
2252 7735
3645 6152
4809 9138
3243 1270
9986 1176
4246 8829
4619 6598
1223 1154
2165 8807
10544 8855
10148 6713
1225 1094
932 789
6589 8551
4287 1544
1222 8321
7444 5830
872 183
1162 5348
8322 3599
2656 4870
1684 8169
10570 1197
7369 10435
4861 10125
1179 7580
6268 1172
6190 455
2120 315
10299 1222
10636 10415
7229 3151
7368 9733
10544 4883
1278 3737
2904 5544
5821 8595
8849 6589
3193 6793
3090 8528
3773 8544
8392 2775
6278 3156
9997 2895
5314 8506
5234 2319
2592 6155
6981 1790
4509 6277
1240 1735
5450 3597
1491 893
7764 9586
357 5803
7627 8861
77 3244
4127 4067
5709 7506
3977 10209
1443 414
6714 2866
1219 8733
308 2360
4860 10553
3490 2221
7739 1083
8835 10062
7230 5021
4077 7506
253 4627
2704 845
2130 7023
10220 2274
6940 10463
8587 3951
5411 9848
8953 4699
1554 2615
7848 8637
657 1181
8273 4610
4900 7423
10304 10303
638 1176
8189 1208
1430 7942
7517 8517
1874 5069
9702 2010
6491 8100
311 10588
5948 66
2775 3975
7498 3445
4834 10613
10420 1229
9484 8098
326 929
2812 2640
2827 2266
2571 2908
2261 3667
6923 3906
8748 750
7637 315
3387 8280
5871 2122
5163 77
9192 8907
1383 7445
3023 2822
3749 9433
1463 3055
1510 317
6014 2465
10667 3768
6286 10544
3536 6448
4142 2544
8506 4297
8138 638
10657 1181
8502 4458
10281 4770
8835 6123
4125 4330
8426 10318
623 4432
8238 10544
5912 9120
7329 5042
8391 1191
8177 2772
5709 9046
6549 2577
3989 64
2324 1238
8514 1231
10625 326
1786 1823
8075 4918
2467 4952
5831 7107
3352 4898
1257 5245
9765 5961
4905 5783
6008 10243
5561 3544
3386 4861
3521 5566
6219 6137
8542 1235
2053 3375
7338 8488
836 7504
64 3491
2695 5338
5514 4861
2135 8023
3377 7282
1235 6822
7658 1171
1536 1923
1259 1206
5180 6616
7470 6360
8831 2428
2059 8129
6168 8733
10123 3583
335 7746
2700 1240
4455 2408
8169 1223
2443 10570
2053 5948
2466 10420
237 5250
7831 8886
7445 8502
6360 9210
3655 2433
4331 5831
4998 4370
5563 10636
6369 2547
1624 8406
3138 5356
7539 1630
2120 5929
10405 1181
5397 2833
7501 5563
7500 3438
8051 4678
4573 9848
1229 2335
5831 4331
1224 7292
8954 4129
8749 1735
1113 326
1209 9873
5218 8589
3362 5515
6891 10633
10428 9910
818 1965
10450 5186
5537 2257
1898 9527
308 7230
6918 211
7573 638
8368 1215
4760 4647
4330 54
1181 7075
3576 6168
8262 5862
10280 678
10570 5269
7808 5463
6829 324
9211 2908
6306 1239
8269 720
4547 2126
1901 7686
10623 10428
3447 6148
9401 4646
6589 3075
6684 9190
1171 9521
6008 596
7806 2465
8849 9286
4924 6648
1313 5544
6908 8738
2570 2640
1154 1464
7289 4865
7218 2774
3679 9339
8866 1223
7501 3599
155 3792
2476 7249
6350 10422
7483 8866
6379 5122
8619 5859
5844 9998
4289 5530
4952 85
3156 10436
7088 8426
3090 1896
2122 10174
5325 8253
10335 10428
1221 10704
9517 6278
3131 6148
619 7352
8913 3048
6891 4763
4633 9877
6057 8392
1175 3452
8361 5218
322 5929
9193 7685
8737 6057
1053 5252
6199 5024
681 3123
325 8500
337 977
732 5688
10430 334
1311 6656
810 7506
225 8610
8688 1192
2513 6466
5515 1755
5515 9697
3778 1241
238 874
7438 1225
6502 4183
232 10161
3576 8441
2395 6007
8797 1369
3154 8775
9115 9696
7735 325
9650 6575
5251 8368
1221 446
753 3908
10232 1718
2493 7636
6007 10435
5008 4099
1022 5826
3166 3891
4861 3630
9418 5281
1205 2270
4124 1881
1241 134
6793 8117
8102 6036
4271 7486
5306 8590
5271 10207
6314 1773
9974 7546
2692 7746
2488 2961
5566 4262
5515 6793
9063 1163
10426 852
8292 3684
7471 8886
1224 5976
2572 1224
6548 8871
3778 6401
1791 4774
914 3923
3210 390
1739 1773
8709 3282
1612 1269
2302 5027
3795 2335
3432 8448
6923 8653
10626 5959
4860 7339
6167 7746
417 2538
5355 5637
3156 9433
7557 3817
6923 8816
782 3441
822 7603
1334 10451
1197 831
7746 8990
1175 2457
3376 2152
6618 8893
8189 2167
4735 2538
10435 2123
1679 3737
4116 6891
1239 7291
10712 8137
6987 2575
2120 7063
6394 3847
9304 10217
3204 9171
5472 7551
8392 5244
8544 9002
8406 3240
4952 3956
8546 5770
4098 925
8855 9472
9316 4386
7517 5386
6670 2917
9432 1192
2089 10677
258 9636
6619 1221
4370 1916
6356 1921
7384 7055
1167 3749
6366 1108
5857 5031
7583 9474
6722 5864
308 1194
5583 3030
9210 6535
5922 1910
4263 383
3556 258
3943 6219
1621 5002
7508 1455
4446 5045
5062 8185
600 1172
2010 9652
4848 280
1214 3715
10712 1926
9677 1222
8313 3023
944 5429
5514 3224
6587 4883
9639 463
8864 1181
361 4248
1365 293
638 4429
325 1466
5073 6923
4070 10377
8684 7317
3156 4126
7635 5240
1240 6489
7435 2126
8426 3752
1787 3193
4439 3329
7738 1653
8861 7837
9233 1281
3738 4370
8129 174
6649 4215
6955 8822
6240 3136
5514 3532
708 1838
1791 926
5545 10243
7292 365
4983 6286
3206 4403
4004 4826
7234 7557
1205 7032
7286 3816
2802 10660
6137 10397
8496 1653
9401 8544
9655 3124
2010 7501
1379 3265
330 8426
9488 1237
6154 9017
10586 1544
1231 6989
8486 7594
5929 1938
8709 9484
8831 9434
2694 9542
4827 7658
1786 8551
8685 8000
3865 8881
3544 1924
9120 7746
2136 478
7539 10424
5233 3282
5225 2064
3092 7609
6289 1228
4861 5259
2804 4773
9877 9526
8502 2276
2634 8819
893 822
3385 8709
6231 9850
3121 8551
320 10449
8308 3206
6169 3134
6372 2002
5437 2534
127 5520
5637 5510
7773 10707
5544 2804
5126 8426
4298 3602
184 327
2640 2648
7088 10243
1429 1926
8180 4070
5500 8587
2551 8620
7215 1572
9128 6287
638 1915
6191 1112
10274 1849
6549 10418
2466 3154
8368 4101
120 703
7291 1227
6242 5530
2330 7920
10415 2632
9696 3895
1272 3635
4656 3044
8871 8454
8182 1215
8709 8426
2756 2360
4684 4241
1863 8903
641 7737
2127 6918
1849 5894
1097 4861
5975 5460
10623 7129
4504 1918
4126 9526
2531 4666
7248 3843
625 9532
1790 3474
7294 9320
10220 6548
1739 8882
2628 3208
6891 2804
6190 1905
7144 3205
188 2663
852 7445
8683 600
315 8409
5212 6148
3208 8412
7089 7656
2576 2649
1188 8700
1430 10588
5036 132
9110 6457
1522 8486
9021 152
10623 8189
582 4158
4761 9042
8749 1489
8514 5503
9362 8239
8056 10162
10197 1641
7823 10553
1791 7623
1361 1172
4699 2774
8710 1455
1954 2279
5881 1237
10245 357
1491 3642
1071 7508
6897 5792
2307 1672
6190 2158
1175 6600
1240 9286
9384 132
5061 8280
2812 5006
9502 6964
10415 7750
3441 2320
4861 1172
1305 10268
8089 207
1237 8528
10389 10698
3538 8846
1921 6570
1849 8950
5566 4765
4324 5494
414 1256
1175 2410
7750 7277
2849 8831
637 1175
908 7277
10303 8621
8189 6874
1849 10384
8551 6739
2147 1199
9677 4076
9540 2270
595 6788
6503 8459
4069 5420
4919 642
155 1739
7735 3187
3631 3908
5962 3328
9903 2368
6008 4861
5562 7920
77 9481
7744 6079
7623 4240
8573 8832
8849 9647
1171 3489
4215 334
5870 7286
2538 1811
8117 2458
2907 4214
5940 2273
4432 1236
6487 7329
4068 2802
8302 2211
2320 7656
1562 8535
813 8350
5986 7483
1369 1403
3273 2923
7537 334
6620 449
2279 845
9973 4617
10162 8410
4642 459
3509 3544
1750 9569
5929 280
8406 620
9143 4098
3193 2895
3262 3528
8890 5459
7612 101
4776 5824
1853 6281
8858 7656
7294 4960
1241 5637
7768 3206
620 4956
7445 5010
4843 1202
2802 8168
8514 2647
6372 506
4765 4064
4129 3282
4127 7834
1212 9252
4781 10314
4864 6264
8496 9566
8759 320
2813 4908
9530 3204
6793 8457
2881 1350
6625 2516
9588 296
1926 2545
8056 5759
3134 7735
1179 9697
8054 7017
8189 9733
5062 365
8854 9696
357 449
2640 4918
3414 9039
4722 1181
9193 8891
4641 1464
5319 10105
931 5021
9579 2457
71 5304
2538 3246
1179 8505
8238 638
2457 2920
554 5962
8844 322
864 523
8486 8178
9214 1231
4341 1197
829 5305
10435 9852
3993 6427
363 6491
6068 8060
1572 6707
7743 9299
10553 4860
6269 10166
3012 8684
4078 1230
8855 1219
7533 7286
1047 6227
6314 2301
6427 1624
7766 4134
1241 1729
10162 5563
9636 6151
1849 3060
864 722
10060 9287
103 1020
9460 4776
4968 1472
4861 6070
8941 4938
8791 8816
8902 10726
4940 8690
1735 1047
2127 7496
1209 2920
1487 1206
237 5937
2036 21
1260 6379
3669 1181
1269 7479
7656 8232
2261 7501
6007 1758
1544 2036
8845 7540
7253 336
9632 852
7491 3583
7612 3205
10332 4331
2158 10224
1853 1238
5514 2802
7188 7594
4580 8816
3716 1517
5012 1982
8410 7602
1790 1772
2053 3075
9903 6620
4214 3206
182 3747
5813 8512
8844 642
3125 3124
184 1491
8949 1231
7426 3576
6042 10095
2240 6059
9053 2504
590 5067
971 3346
10395 8264
7444 2232
9156 1023
2730 9918
8551 7919
2129 6569
10712 8759
6333 2700
8864 3703
8577 774
3167 3130
3599 8285
3509 4297
9040 3572
1237 9919
7922 71
596 5951
10209 7715
314 5357
9431 4695
2266 8056
6444 10478
4378 8544
10435 2647
4289 1334
8881 3267
6789 10299
8823 7033
7448 1926
2663 3414
1517 2691
9546 3208
2053 8845
191 7656
7214 10509
9854 7793
2013 1143
1228 6784
41 1202
1473 5397
295 7491
2107 5831
5544 8817
8991 1750
6414 1517
1624 5386
9526 7900
1787 7337
7920 2505
3121 9002
5986 6278
1191 6448
10712 6503
7562 7486
5419 9321
8551 10520
1202 5234
10221 8683
864 6162
740 8780
1439 7971
300 1227
3755 1194
1228 6897
3848 4421
8528 7496
8886 2342
342 5010
7291 7182
4072 322
9871 8351
9205 10438
7179 3755
6057 9064
2412 6843
471 4789
3785 1181
3151 1624
3491 5072
1191 8709
662 4952
2242 7769
1901 1171
2033 1168
6463 6421
3751 2053
3280 6016
3958 6164
2335 8389
1198 1212
2640 8048
326 9450
582 9084
1756 6154
7129 3204
9418 7421
9321 3273
6529 5728
9203 4149
3441 1241
2827 2640
9532 1772
10415 3489
864 7292
5868 3839
456 10134
4215 7804
1221 7656
1181 4933
8189 3907
6164 5390
317 1276
5742 9401
8092 9555
4129 5342
8614 2279
79 2827
6154 1526
8242 1427
638 664
8262 4861
6739 6444
6430 3044
6940 124
1222 8991
2018 864
2059 6958
1491 3123
2919 2845
2735 3375
7508 10273
147 8590
6989 1038
7289 1171
673 2467
8716 8998
7251 3851
10312 6090
9876 188
418 5637
3973 10333
9458 4213
8835 1224
6057 3022
3852 5228
3433 638
8148 8030
2329 1605
6461 2728
762 3469
324 3813
1240 1225
9974 6691
2433 5908
8488 1334
1226 6491
6036 5522
4473 1205
1238 7488
4211 1772
9398 5506
1168 10435
3716 1589
4719 3749
1196 6367
3382 4991
8889 1192
5365 6045
3136 348
6789 2245
4640 1622
6171 865
4671 6134
6660 4123
8619 6466
1171 9880
17 1328
5019 6940
7948 7230
9579 1179
7572 6620
1188 6140
2570 760
4037 9518
1221 7286
1231 2152
4156 7407
6975 1179
5991 2550
2010 1238
1502 1921
4929 1235
334 4765
6870 7250
6658 989
9387 1517
10307 3439
2010 4705
9676 1202
6444 7294
9456 8512
9320 892
3777 3243
3654 638
1455 77
8010 1202
3703 6426
4215 2241
4420 8426
4969 2299
9876 6698
4125 6078
3090 1491
4760 6168
7294 5252
3151 2029
3630 1198
4949 2648
1241 9489
6343 23
9262 6886
9448 1906
3995 6507
6549 1222
7153 9532
1206 1198
1209 8871
2127 6904
4414 8417
5865 4147
6529 188
2889 8496
6201 2542
8089 7421
4129 2537
8078 6793
5637 594
10569 4630
3072 1491
182 1179
5357 1905
2332 1572
9579 5520
1040 9120
10440 1915
9099 10397
7329 325
719 4881
2152 1194
2217 9390
211 324
7286 2572
7294 8502
1191 3489
7065 6793
4297 641
1149 7483
7293 2535
8820 463
7209 3044
2137 631
6165 4360
21 2663
641 326
8200 1228
7636 4130
6154 8804
2648 2963
884 7074
3419 4796
6486 6034
10435 10197
2799 7635
6942 3244
5519 10232
1477 2323
6793 1631
5403 2857
7971 4659
6038 904
9455 7248
1273 3541
1176 5515
7735 2517
5894 641
10409 4403
2269 2332
2573 221
1181 8137
4213 10209
9796 89
1219 6152
6702 6057
5459 4843
3138 3716
360 1446
7250 8812
7699 9085
5709 3877
836 2488
5356 3204
6964 1202
3090 2663
2626 1224
9909 1915
4680 5808
1798 357
4195 2924
2693 3387
2209 1681
2577 6698
10303 3956
3182 5347
1451 4124
1179 8117
3123 3191
9900 9118
3151 6491
4931 2548
2226 8843
6731 5540
9410 3746
7557 1582
9711 7289
5514 10243
4126 1849
8050 836
2993 9656
1453 4365
7491 7508
7897 3531
5514 6209
8990 6795
320 908
5925 21
3023 7586
1194 3905
10318 8427
7033 8990
1491 9286
10689 326
5035 8923
638 1989
1735 7259
4289 8991
6036 5881
7009 2935
3234 4922
2349 9450
6136 1417
365 10587
908 8759
7791 5566
6062 4463
1926 10332
7293 3328
7259 8796
10712 4124
342 1088
8502 2332
9479 6148
2442 2358
3298 4336
1662 6427
9694 4864
8544 1534
661 1113
742 417
6785 7546
8433 6135
5040 8426
1227 1968
7735 8249
6608 3428
3136 8749
8894 7531
6361 4395
7380 2648
6323 5939
6490 744
2263 7246
9540 3491
8822 1491
9025 291
8516 8189
167 3907
4861 1427
660 5022
6686 911
600 8427
9339 3419
7849 9653
6443 6007
5544 8285
5306 1269
7750 10036
7505 8347
10220 5472
7074 9530
3089 6214
3262 1194
79 2276
1720 7329
641 3028
41 10095
8085 1179
6476 1219
9876 9588
1463 8844
8409 7447
4903 6366
4067 5830
10426 4019
10574 6007
4029 5355
6783 9493
9944 7055
1234 2804
6826 10462
8683 6475
6739 3883
3204 403
3396 1491
2141 7339
5752 2320
1879 2504
7421 6007
2815 3544
507 3279
3510 9495
8169 7253
5563 616
3956 1143
8881 4030
8923 9320
5561 6621
5051 5595
9526 326
6016 836
6593 1909
6891 3193
2569 4452
157 682
8149 5973
6145 1209
3892 4332
5515 9895
3049 9285
8975 7229
6789 460
3602 2053
762 5563
7746 8127
584 7920
2920 7229
1176 1748
5566 292
1624 6793
3240 1737
4123 1255
7597 7496
10332 6987
2366 1225
5636 4711
3036 5401
7292 1238
6034 5472
8619 3206
2647 9636
7147 1224
7581 301
5487 2862
8795 4069
10123 7785
1168 1555
7239 7766
10428 10220
7919 481
2297 8189
9697 8368
3654 1491
7229 278
3679 642
3374 5751
417 6505
3588 7491
2942 3879
6503 6658
1209 10009
8377 9973
5545 8890
9435 3147
7702 3809
10084 3778
8709 8788
9299 1814
1238 7518
7644 1571
1016 9330
3600 2881
8075 5500
4567 7992
5563 4674
1455 5062
4015 954
7941 5034
3589 1849
638 2276
3882 3371
2445 9048
10540 9947
7629 9053
1006 10220
1455 8795
5812 7020
1209 4241
3654 5210
8823 9659
2538 8512
524 3775
3059 4684
5959 10696
7736 6891
1172 6711
2818 7583
3563 10162
9397 2319
7782 241
1236 5566
9910 760
325 8139
10074 6620
3630 637
8607 728
10698 1144
8861 322
5545 1172
3151 2694
7750 1191
3583 6081
2466 4573
2593 6135
1175 1375
7218 914
6457 6558
2266 8138
5752 9120
2108 3655
2508 3906
7636 4952
1226 3864
8621 8056
10398 4331
7584 5831
8409 1144
9382 1172
1053 8823
4934 5233
8991 1173
1750 5714
8137 6016
4900 8406
8139 3081
7329 7577
8288 7630
2728 6940
5989 3791
8403 3794
1644 3150
7316 5361
3374 1901
3903 1147
6228 904
139 7014
8831 7989
7286 9599
1234 8828
7293 134
1179 5276
5939 9700
10333 1235
10398 1929
9948 6988
1825 9128
1197 1663
7329 1172
1176 642
8767 4067
4230 4460
7297 6489
85 3630
3990 7292
9286 1390
1413 8141
3544 324
1172 4035
4732 638
7283 10463
6619 6561
660 9115
8446 1152
8681 1153
6360 6489
10554 58
325 2155
3767 4103
4333 8733
6640 1172
782 5830
3151 7294
2216 2771
5771 2846
300 6016
1537 7746
1235 7189
1430 5473
9532 6152
9973 9622
10181 5059
6219 3282
6469 8426
4898 4904
6148 9333
7227 2491
3489 2229
5281 731
7663 8887
918 4187
10435 184
1198 8390
8410 1219
3280 10113
1799 6490
1491 348
5473 1234
10544 10361
1990 2908
5566 674
348 3280
5545 6782
478 6613
3190 1131
2158 3163
3639 2517
3963 8518
1200 6987
4324 7055
4036 9474
326 2802
10280 8409
2380 1194
417 3491
3684 5545
1369 8609
5515 6512
6308 1491
243 1164
836 1490
7506 1228
8406 3794
7753 3191
4843 1202
1369 6469
5291 1172
325 7289
3310 183
3092 10318
8496 10415
5563 3441
8410 2363
1175 8587
8854 1623
6045 1735
1219 5831
9810 1227
8140 2640
4789 9609
1415 348
2802 8831
9945 5514
2335 10420
4302 3595
8056 3848
6286 6136
3229 638
1225 9046
9828 10046
638 7736
1919 3173
7352 4157
5391 1930
10717 8917
4860 5530
7038 10162
4156 43
7916 7548
1544 4130
2923 4753
342 2647
5752 2382
3242 1205
2108 3239
6255 414
4940 1205
1757 10023
195 7768
3631 7803
3501 2267
5125 8474
4226 5151
930 1240
4912 8609
3749 9696
2165 1144
5709 10182
1849 4522
3190 3576
6016 3870
748 8860
1464 9676
3929 852
8321 1537
7995 4502
3704 156
4952 8389
1426 6265
8426 9299
9897 1814
8684 7768
2759 1199
3594 6361
3749 1901
2919 3452
3920 2157
9196 9448
864 410
3015 10669
8959 8733
1172 9282
765 7129
8812 301
4512 9017
7804 4009
9519 595
852 5971
6953 7289
7278 2261
1180 2715
4336 2813
6743 5091
9179 10276
4331 2218
4544 1215
2864 188
5637 9991
5928 8285
4174 8885
1172 1223
6657 4167
6148 3072
3752 7974
5073 1491
4247 2335
6286 8709
8120 8836
1225 8620
8505 1229
1215 8741
4898 8189
10378 3553
8489 9657
4249 9716
1194 1167
8514 9110
2647 10456
342 7163
8392 2380
9282 5929
5073 7292
1957 5999
7658 2835
7730 1209
5566 5544
9814 213
2512 5514
8377 1197
5710 2640
244 7995
1181 2904
2898 3889
906 4064
9363 3730
3260 3820
8116 4250
6550 718
5968 4214
4640 1382
7533 8684
9678 4924
5514 2020
9804 2279
1334 3244
8273 4406
1241 1006
7294 3778
7971 3720
6299 1334
1494 7737
5446 307
1772 8619
9973 6582
1142 2342
7277 1631
1199 8004
5396 3228
872 433
2147 6161
6040 2975
8056 1231
2421 1234
2033 8828
4871 10209
143 2898
1181 5878
6366 1214
5240 8826
8352 8232
1000 10463
3280 1457
1940 7612
348 9908
3852 7968
1206 4667
2952 587
10409 4069
7293 2889
6384 3205
1198 2879
1235 8518
7804 1862
7540 1849
4470 6007
4580 9618
9120 10049
10416 2206
8976 2005
1231 444
654 7565
8238 8239
6987 8294
3655 2588
1539 9087
1228 5032
4900 893
308 5093
7329 1200
8978 2550
2147 7833
6037 1181
8139 6742
1200 2428
3151 761
2605 638
3615 3282
3928 1229
10303 347
998 1233
10009 8684
8478 619
1181 2895
2219 3489
2864 9209
5768 79
3687 8321
8857 2802
10212 7444
760 1231
8238 6468
3598 3176
325 8521
9183 258
2131 1228
9698 317
5502 8056
5081 6219
9622 5573
10533 8127
2467 4332
5758 6503
3385 8861
9299 5073
652 8826
2923 330
836 4861
10708 8367
6489 10450
7370 8030
7447 61
3208 5277
3193 7229
5881 6618
5939 1209
3316 8825
10625 4372
2053 347
4861 6119
6659 6918
5515 5205
1616 2925
2299 3282
3234 3730
1707 8044
10587 100
41 10299
7354 4851
8691 6489
8831 7445
5545 4491
2923 5558
6344 2827
5091 100
7294 6332
2640 10526
2335 1780
3441 5861
3908 2433
6317 5001
1926 1263
3630 9120
4883 8519
8174 4129
638 7065
642 8512
4162 3964
2538 2538
4781 9591
289 7488
8508 845
1159 4938
7229 1223
9579 6503
8426 1631
7469 3432
4765 9927
1860 2295
1615 1901
3544 9910
128 5040
6057 2451
5459 2815
3329 3576
6491 10507
8846 3583
3520 1093
9323 6589
1258 5121
1176 8454
7293 1385
9546 5929
6773 1071
7183 3988
4018 1849
2572 8625
7295 10384
3135 7294
3316 2302
1427 1022
8692 7489
8350 9871
9210 5256
10707 6037
4776 5022
7746 3189
3908 2320
4543 4380
10696 7583
6696 7849
9782 1221
5554 4776
348 7506
9696 6793
1782 1202
8683 8835
5487 8409
8440 2010
6232 1179
8043 8876
6932 691
1179 8189
4998 485
9040 862
10492 1175
8096 75
9857 8056
1093 3786
7293 5053
3515 709
633 1205
8350 746
325 3655
2277 5752
1736 10706
7825 7657
7216 4483
223 6349
2252 7738
1192 7763
9115 5566
1209 3441
2430 2166
307 10149
4986 4333
6834 7920
1225 4900
1932 9651
6489 1225
4760 3181
3684 303
8516 8128
7856 5305
3245 5752
7713 5830
3387 5814
8991 2342
7235 7286
2319 675
1192 10671
10197 3385
1732 4125
10611 3331
7731 5604
9401 1849
8385 1235
7277 1790
8890 10098
6923 8177
6842 5408
1191 2592
80 4766
5986 9669
5351 1219
4959 7293
2592 6657
9058 10303
9120 3527
1209 3301
2226 9195
8409 5276
79 4573
5380 8301
2267 2320
3848 8189
4393 9120
2137 1233
8818 2840
1221 1451
410 8129
760 4846
2570 4078
2342 4068
2659 1230
1231 364
7538 8948
600 1430
3705 7893
3044 8551
1477 10043
3012 1910
410 8846
7581 405
4078 7897
1241 7769
1971 1194
7445 9210
9200 7099
8350 4329
6940 9526
21 396
3963 4861
4861 6784
982 7831
5710 2592
7830 3982
1737 4018
2776 9395
6448 6359
6812 4524
6908 3928
9345 493
7920 5305
8823 3620
8892 4964
6553 6988
1525 2137
3117 6655
1448 7129
3908 7796
307 6617
7189 527
1905 3090
6945 8496
3684 4859
10276 9115
8486 4070
7704 3070
3780 156
5440 6168
2065 1076
10623 8515
7421 8683
3695 9655
6920 637
2049 9910
4364 5460
8508 7129
7635 6533
2804 5531
657 1943
4964 4861
4800 8810
5951 9127
2123 789
8825 1222
4183 297
3630 1215
5446 1224
1143 7129
10699 7736
8064 449
5050 2805
7294 1228
3337 5067
10717 9630
365 5399
9517 1200
252 7993
3489 7004
2122 3956
4374 1095
8274 6289
1197 4028
2467 8514
8823 8891
9698 5389
527 322
2488 3118
155 1439
9696 1198
10029 5218
9943 6461
5522 2457
4370 7508
6923 7088
10243 5562
1089 3714
1191 8035
4851 4078
6314 8821
8692 8787
3788 5012
4739 8861
5555 9908
3205 599
5904 7016
5494 8894
5690 928
4898 2736
4846 8826
7656 6056
4402 9224
334 1197
8189 7139
3481 7005
4010 6152
2368 7623
2900 9209
8422 3956
1271 10068
10456 3397
10398 1650
1191 6289
4241 1333
155 9395
7222 2991
5093 9321
7229 6135
7522 3315
2269 4758
983 4929
6793 6940
1790 9039
3206 10038
2292 5398
7743 3375
7613 5563
7489 5727
8078 3073
1223 8823
4860 5830
641 5073
7105 2167
2240 8169
9871 1839
2899 7205
4427 7148
789 6137
5842 300
7583 3980
3267 3387
8892 5951
1430 10418
9450 2758
2018 4196
892 1194
7491 5951
6789 2158
7496 5544
10303 7751
2921 1179
3489 2433
1228 8269
6135 1926
4127 7768
5081 6608
1039 3280
6895 8720
1874 8903
8406 6580
6317 8843
7828 8056
4861 1860
9506 8496
1086 2118
9854 1192
1616 9506
3474 8129
8991 5160
4681 3745
8304 845
2602 3414
7441 1215
322 2123
845 1788
3033 1196
4924 1951
2929 10405
2609 8089
6779 6234
357 5520
7539 1215
399 1517
3715 1176
3020 8817
8088 8361
6620 3519
3619 3154
8427 6842
3777 7744
5219 9843
7830 7229
10404 4686
709 8257
5894 4106
5235 6619
3392 5824
4634 1428
3147 1863
7246 8949
7538 8823
4900 317
5028 1739
4892 2135
3704 5039
1171 3539
1261 4250
1225 3241
5818 8287
7250 1223
9236 8963
8829 9643
1237 4657
307 6037
6366 8635
1404 6618
922 3124
3263 5637
1171 7636
4898 8131
1225 9251
5813 6286
7246 6281
1674 641
9196 3599
585 4681
4685 7229
8350 8089
9289 4067
5881 5607
889 10232
1205 9519
9511 4098
4329 8834
2301 3490
1915 10240
845 2319
1229 3474
2476 5946
5929 3642
8406 3654
6241 2067
3838 1240
3075 231
9869 5930
5831 2226
4214 4702
6955 3781
7005 7322
6589 2368
619 2704
2648 7768
1683 1176
9622 6242
1790 7214
6589 9223
1781 878
7736 1561
23 1221
10049 3911
1194 23
160 10331
7517 2319
7546 5293
9910 9782
4516 9298
3167 4434
8892 7038
2648 4689
6457 9992
5586 5533
6168 4765
9057 8189
9209 6736
4157 6369
4767 293
8810 1078
150 8116
7294 7083
9240 5962
5813 7293
8861 2450
10552 306
7738 1241
1215 156
872 478
9002 1223
430 6975
7603 7599
33 8056
3631 8812
10438 970
5022 1206
120 342
748 1772
5475 325
4076 9974
8285 5429
2804 7665
10303 6209
1144 2574
8829 4936
3003 2320
314 7750
9501 10435
6956 6655
2588 9011
5870 7658
2628 9895
3361 5986
9304 1116
3657 6542
6487 7090
41 8075
6542 5402
7364 1900
10260 9600
1179 5093
10717 6899
6036 348
3187 2127
348 8764
10660 1179
1181 1785
1179 5019
325 8706
121 6987
3913 8075
4765 2156
682 5521
9241 7746
2010 2617
1176 9972
4861 1194
7491 1172
365 318
9014 8502
2768 9193
8835 1773
6619 5093
7251 3773
9014 1986
2446 315
3090 155
4124 3785
5566 4509
10542 348
7660 3134
2154 9193
6057 1260
2802 2538
1501 7963
2031 908
2319 5306
3936 9689
406 9484
7788 8117
3020 8454
5249 8855
8528 9518
8189 7763
307 9316
4911 1176
6937 2053
2831 2302
1176 5024
9299 7286
1620 1860
294 342
3604 2755
5877 1898
8858 8522
1790 3951
860 1208
8587 5051
10162 789
10149 1463
366 3909
4217 10365
2120 3792
3582 9696
8176 2297
4567 2533
347 6505
3092 414
1640 6087
2206 6384
2078 1198
2985 8116
8542 6148
686 9767
638 2336
9982 7623
10197 1237
348 2647
1241 9927
99 4903
3847 4514
8138 9871
7445 3677
6746 9655
7596 8810
5885 3631
4880 2053
3261 8762
1424 8252
77 5093
7286 4324
1240 2430
6007 1215
1790 9129
6656 4034
6602 4819
727 5636
9958 1453
2080 9505
9926 10426
308 3952
9194 3359
9189 1365
3843 7304
4952 8285
1555 8859
5563 237
7423 641
7336 10220
9943 8409
253 4423
3280 1235
9085 2250
9002 8390
4126 2213
335 3595
8834 2551
1215 2266
8515 5708
3282 836
852 619
1624 3387
8056 3354
2227 8881
295 1214
1219 6549
3491 1222
1176 641
1176 10241
1775 8280
9344 748
6014 325
3124 3822
3309 318
5986 8129
3489 2804
5456 2161
2161 8090
9321 4288
10428 7502
8649 6446
7250 747
8720 8765
8854 3703
1191 4370
1910 2574
5447 2537
7627 9401
10438 8819
5751 1735
342 5028
2324 9042
2592 5831
2035 5351
1181 2940
3189 6542
7426 7701
1626 1191
6744 1430
8835 3244
3901 9910
5928 325
7486 10712
619 2252
3715 4213
5073 9579
5545 7329
474 7426
1773 2923
5739 3023
8877 1092
10048 223
1951 9652
10281 4449
7940 5777
260 8506
1814 314
8129 8849
7329 3490
8093 4420
8252 930
6248 8813
5040 5357
7735 2457
7895 342
3374 4389
6490 5398
4234 1224
892 4767
6348 9653
8426 7948
1206 6489
1198 1171
1269 9998
127 4126
8232 4076
584 928
8773 9632
8908 4139
9317 10162
6657 5226
1225 8544
3813 2276
8126 3715
3258 8165
2053 7210
6490 9044
4214 9866
136 1752
2498 7603
1491 1206
5839 7707
7293 1197
638 5981
2320 1772
4826 5093
1099 1776
5859 7704
4082 5137
8859 2128
1237 10064
320 10071
7617 2949
4657 9320
2812 8406
5042 8178
1209 5178
9045 8494
6450 4242
74 4263
1198 6085
3134 2739
8502 5776
6934 5341
1175 5034
7454 2651
8528 8865
5341 6923
13 3167
7523 7423
1179 3908
10049 9866
6940 8587
8140 5351
335 10435
10239 6738
8432 2667
4918 10548
1891 9993
8623 7336
8829 4952
6104 1269
8511 9599
3645 6137
4299 292
8406 7750
1150 5751
4103 10449
4860 9124
3267 3544
5995 10086
9193 1231
1224 6342
7423 8189
8825 3466
7259 5830
6164 10299
6589 8610
1624 1231
1733 1238
3576 2533
7533 10303
6298 5831
3566 4943
7977 5200
4125 3178
8544 1196
6300 6507
3121 5831
3591 1222
5339 1179
3208 5636
5911 1132
10221 1205
5460 8440
6626 2539
2837 7581
4020 5957
2443 4125
9058 7780
2467 6895
7251 7711
3329 6016
7445 5525
9227 641
3390 5951
3715 4826
1720 3851
1442 5545
5544 8273
3403 79
1176 970
296 9871
9143 5032
675 7002
10462 1192
4523 8138
325 9286
8353 322
9324 4250
9143 2517
7210 7253
1428 3090
5997 4004
10099 4069
1853 6007
10162 931
8861 3318
8843 8517
3398 3838
1993 3228
2900 114
1171 1231
3987 1721
1223 1222
336 10668
1491 4703
4629 9926
5228 342
8709 9062
4338 3124
9128 8056
4076 3486
7221 52
5460 5943
6227 6783
6566 199
6542 2923
9815 5938
1231 1234
1221 10428
1901 7481
5545 8826
1240 2213
1225 144
600 8514
7731 1561
8991 4606
9927 893
1100 1835
134 9579
9665 1142
2964 3778
1219 7129
172 7247
3208 3778
10712 121
3595 7957
2771 1494
8823 8746
3155 3040
396 7289
8409 6266
253 4521
5566 10070
6214 1490
1873 7198
4924 1209
7601 5251
1206 2640
1282 8637
3619 5398
8683 4125
1219 5062
9983 10160
2954 7129
8242 10299
10221 1219
5234 1206
5033 4233
7919 4767
7329 4625
2931 9249
1926 3124
9472 5811
6702 13
3138 1181
1225 5515
9484 8514
840 4434
10699 6812
1185 10657
10573 8855
7599 1200
8075 7367
10163 1982
9194 7627
9286 1240
3457 1112
5073 10544
2798 7205
2503 3125
7538 1875
8843 6368
135 10134
1198 6092
6318 9373
10399 8519
300 5929
10148 9652
5939 2491
2065 1235
6240 9320
1194 1176
6789 10712
3261 9697
6427 2846
7249 9926
638 1539
3599 1722
6766 7647
10067 1653
638 9914
1915 6587
10435 8813
3822 4280
1194 427
8802 3290
2154 5850
2812 2551
9263 6286
8810 2034
5566 322
4127 3817
6702 8198
9437 10623
1226 1219
6465 8610
8749 7421
7055 7251
7032 8407
8511 3092
5929 1206
127 8619
6362 9256
9434 4807
1175 4070
10449 4619
2821 5831
760 8683
403 6549
4898 8733
1142 8733
1369 5709
9702 8820
5370 4762
6627 326
4782 9151
5422 143
8324 5986
324 270
5276 5710
1053 1179
6354 10131
3282 3166
3684 4215
4811 6549
6739 2122
348 1387
948 5562
9090 6392
318 4952
5281 9589
3309 4077
8714 10717
7792 2648
9321 6696
6646 3329
7103 6545
666 5765
7904 10279
1179 1675
5563 6657
6225 3655
7847 3023
8690 6360
10206 3233
8056 1219
6652 1785
1901 3419
6757 7390
1926 2802
6278 8139
3414 3534
342 3907
1228 7916
3786 4271
9526 2279
3267 8392
2540 2896
1621 1229
9873 1455
9252 8011
1229 3602
405 637
7288 9928
2774 8486
2120 8819
906 4230
9591 8684
8137 6504
5389 1181
10304 6987
8709 9299
10001 138
6611 8406
1454 4702
2804 5964
4839 9927
7289 2645
3206 641
7286 8491
3291 342
9707 4861
334 6312
9120 5590
3542 3684
4974 6017
1209 1798
8542 1238
2828 1378
79 9696
3023 9782
2533 9972
4950 308
6323 8811
1671 4851
5929 7339
860 8545
8929 8826
2394 748
1222 357
7656 3489
1905 4130
9713 1926
3023 9621
835 3684
3385 7830
8508 2107
808 4900
4580 8506
6898 1236
8502 8720
6007 7374
9519 1171
10574 8826
7082 6702
4268 8834
7486 7715
836 6070
8056 1628
1615 5951
2802 9605
2279 8217
7204 7983
2933 5218
10057 4951
6489 7167
2066 9196
8508 9020
791 7567
3803 7916
5599 7747
1221 7229
1223 2119
1426 638
1187 3418
2946 4074
6822 307
1434 1775
2411 314
4126 8404
7470 9466
6572 637
9733 8849
654 7508
99 2640
7371 1728
3774 3280
5939 999
2300 10724
2439 683
3491 760
9464 7291
138 3883
5032 7289
1175 10220
2368 9017
5446 4215
6923 7746
10103 10624
9621 6322
3752 253
1428 3129
8684 156
3581 8505
6424 315
5769 8059
322 488
1226 7129
2995 895
7459 1199
5281 58
9547 7508
702 7246
7278 7713
3348 6283
4567 9914
6491 3716
3520 300
8515 1334
5566 2828
6963 9212
7674 7603
1175 6945
325 10149
6525 1926
402 6314
6314 9046
10409 4859
4580 1334
2131 1145
2347 79
5228 7055
336 8127
748 2740
1092 8320
6270 8075
6746 1192
8544 13
7229 21
9299 2320
2120 9588
10553 3888
5750 9988
9042 928
7805 7352
8829 559
9521 2088
8189 10063
9184 719
8522 5707
6988 6709
3396 7340
8138 2776
7250 4861
960 5281
6766 3193
7214 1143
8508 2728
2158 1236
1192 5905
4331 9350
315 10606
5233 10362
3051 6033
7496 7846
3360 3387
9558 8445
3481 2206
661 6914
8129 6515
6793 1849
4126 1425
8515 1234
6651 8075
4950 10054
5928 6461
2499 8201
3630 3956
4243 23
1229 308
472 3583
8684 2691
325 6938
8056 120
2804 5951
9262 2700
6513 7102
4076 6504
10220 6081
1209 10373
273 334
1225 9299
3619 2272
5405 407
3908 4380
3260 6489
186 7421
6548 303
1772 9591
9467 1234
7377 5752
2221 67
2492 907
5413 10334
4788 9259
1227 10334
3481 1914
6497 5830
6716 4942
4127 1181
939 10166
9286 9021
3414 5515
6306 1205
317 10232
1223 3151
8823 490
9505 641
2084 1229
6801 2990
1491 5107
351 4940
7580 9653
7631 3280
8619 9435
9465 7805
7498 4722
4213 6718
3549 1773
4128 5566
3044 3396
4050 9991
8427 8824
691 5545
3263 6897
4101 5346
8448 5558
10313 638
348 8409
3576 3463
10311 10625
2120 7735
139 5386
10287 10273
10625 10362
2493 6314
7293 1859
5009 5636
5394 9922
9724 4573
6361 9935
6137 3690
1491 7489
7657 4289
3220 5976
3630 6526
8117 7831
333 1172
2870 6612
8824 9528
7609 9433
7088 8120
2804 5831
9588 3878
682 4335
4127 4971
4640 766
1196 2585
10432 23
660 326
2537 3329
7357 3704
1773 3332
8129 2267
7859 253
1050 9229
9432 10446
4333 6735
8819 8515
9672 7293
9532 6314
10452 6720
7421 10303
3908 5979
2407 2176
5813 6360
10303 1506
2881 3314
9058 3346
9286 5139
3280 5637
8505 5460
5965 999
10717 3705
10274 458
6897 4380
1685 7623
3331 3205
6017 4410
562 3669
7472 71
10625 5793
5986 8002
3839 10220
8749 7488
8351 8386
4420 5185
8609 8881
3360 1077
6057 7635
4271 3906
1787 9973
4127 3515
7920 5412
9014 8426
7129 8711
9588 8406
1241 5276
4214 7218
1175 10091
524 3902
3015 9064
6504 8368
3015 1158
9299 5605
7086 4903
2832 1653
6137 5515
10296 6938
10306 6475
9118 1269
10623 6360
5091 1181
852 10135
2804 6618
112 3778
6996 8406
1175 1698
2086 3631
9385 9948
4578 5515
5312 9526
8511 7033
1003 4297
4578 8881
3908 5582
2859 1235
9115 1205
6783 308
10162 4148
2010 3991
5710 5831
4622 5972
1024 1120
6007 2467
7677 3432
1144 1205
5463 5751
3267 3208
79 7854
71 5346
914 2329
450 3346
6648 4677
6616 1825
3432 5073
8633 9978
330 347
3332 4678
637 7623
9660 6450
10335 326
8457 1549
184 2893
8078 8831
10315 10206
2662 4934
8917 5536
8522 2260
5911 8857
4070 8051
10378 8426
1095 858
1453 7581
188 3897
1548 5905
7753 5731
1192 1686
320 1653
1176 2714
7496 9462
10613 6059
10395 1191
4418 1223
2213 9690
2241 5022
314 5276
1222 8430
3751 5487
4771 59
1901 9926
3044 8544
5752 3518
8257 2640
1849 9649
8508 4776
929 641
3658 8056
3679 2530
8427 4642
9299 914
4067 5207
10132 2221
6522 10696
1240 3113
1537 748
7862 8692
7328 232
10162 670
3631 3332
9475 3123
7336 6362
3267 2576
3193 6124
10449 10015
9397 2813
10238 5718
6306 1192
4070 14
6549 10334
1241 1867
6943 730
1698 6743
2035 9849
6064 6583
8541 7488
10415 1224
8835 320
8709 310
3214 7287
1227 7219
2033 2513
458 1772
7520 527
638 5059
4761 4129
8129 7581
315 10435
8892 2700
3414 4353
7229 9807
4007 8129
5166 1428
10318 1192
5306 71
5054 8128
5093 2157
1860 5894
7253 7236
2824 8496
1014 2706
3749 4070
5240 3655
7391 7077
2298 2909
9333 6661
8890 9944
1192 5679
8127 6793
2319 9649
1361 4977
1085 2137
10699 1494
10097 1854
5029 5073
7438 1665
348 4182
8858 3371
1206 8082
1510 9893
9651 8075
4693 2625
10162 1224
1254 9631
3838 2206
6148 8759
2108 10036
85 2628
7755 8136
808 1446
701 9511
3460 1200
2397 2337
1176 3630
8544 10335
6364 6369
5716 3908
9069 461
7489 7488
2457 7381
138 4898
127 10513
1179 9221
3205 347
326 8287
3182 977
8360 5887
3907 253
8929 7686
2510 9203
3434 6506
7501 316
1235 6016
3147 6568
7129 3269
5009 1521
6826 1209
641 390
8172 1179
8075 120
4777 4259
6542 8410
5276 7917
7089 5190
1428 327
2049 5034
1228 2147
3752 3156
4370 6148
7625 4861
4380 5885
2802 1191
9114 2319
2524 7789
4271 692
3851 9363
3297 5807
8252 4143
7291 4861
2241 8956
1231 6988
7491 320
6057 2404
3703 6361
5437 10613
5912 2533
6782 4922
9189 5817
2622 8516
6430 1785
5054 5306
121 4373
6489 6493
110 2276
2301 8409
1319 1749
10053 8137
2899 6783
5460 74
5563 8683
1113 7488
1631 9053
3185 2276
2628 8406
8143 9233
9891 2582
3576 1227
6235 637
10473 5276
1334 9532
3413 4904
7565 3777
9851 3908
1196 7292
5186 4709
7770 296
8116 1600
4633 3417
6 8117
6081 1192
6735 8749
2918 9224
5396 417
9258 8528
6061 5176
10103 9649
9196 2640
1176 8813
9622 2569
4644 315
10043 7916
1910 4183
2158 8511
2756 5751
1269 9190
2924 8056
8826 6154
6589 1160
8486 9434
1254 7838
4860 1427
921 1035
7746 5012
431 2433
267 1227
1179 10409
8409 638
7689 3206
5515 4128
4248 8486
1191 1897
1926 9992
3398 8409
584 3794
3660 1194
8486 8506
1202 4502
6154 3340
8178 3773
6371 6148
2006 5939
8821 3599
6474 2272
4126 9189
8238 8829
9629 7992
2899 7743
1176 7370
3752 2640
3994 657
8981 3418
4929 4964
7286 5281
8056 8273
6946 1229
706 3429
2648 10148
8700 23
982 6044
1511 5062
2592 7770
5868 4058
9192 2576
7259 4709
4681 1775
2828 3387
2506 7635
4247 8864
1221 4286
8879 511
1202 324
6191 7750
3081 1224
1202 10169
5062 638
9795 681
2923 1256
3847 1222
9897 3204
3332 1194
2157 2488
8189 4974
897 9317
5276 2382
7293 317
1249 8733
6489 6489
1199 2804
5821 1494
1172 10450
10420 3426
4934 8189
7189 9713
8632 5566
9597 6508
5542 8859
4215 5566
3151 1221
10160 10613
945 6130
5566 3329
6016 8426
2802 77
843 4388
7016 1066
2923 5184
7375 8958
7735 6461
6832 267
10362 3374
3193 6154
4640 1230
5396 6081
8886 1240
7294 4834
928 1235
6714 8392
214 3746
3781 1235
8189 2770
4324 3528
1269 3432
2010 7623
8823 6945
1206 3138
348 4619
1584 15
5823 1517
10250 8238
10106 10303
8409 7736
5460 5637
5566 41
8454 1874
5464 1227
4073 3335
9120 1142
7682 7023
7287 661
5126 6538
4126 6529
4890 6851
8478 6842
10307 3600
7721 8116
3489 5637
3491 2297
8834 3583
10054 809
1148 4922
10708 6567
326 8117
3233 7670
8426 2261
8426 4357
5563 3310
6242 8544
1225 2388
7421 1612
2298 6490
7569 1240
6491 7292
637 5230
4297 8011
3181 9696
2347 6490
4679 5494
4666 8823
6359 10624
2894 1099
6007 4077
1172 6168
7587 8767
2046 4578
6310 7488
1231 2431
7743 1787
6611 8929
337 9903
1494 2317
7286 1181
6007 1926
5281 9520
6940 4763
6702 5532
8843 305
7730 4918
6491 8624
2687 4491
1228 2276
5040 3621
638 8709
6549 1491
9870 4900
9782 1772
3749 7292
1240 1901
1176 8692
4214 1334
7329 1666
1215 7286
3193 9621
3355 8829
188 10623
10278 3317
6449 6766
3295 6148
6359 5849
6587 10245
4129 357
9362 8875
2774 2274
1452 8843
3655 2379
6780 6350
6359 3233
1215 6239
8075 2310
6489 5428
2357 5189
8177 8823
4359 6945
5751 9532
8812 8262
7658 4029
2457 10221
3728 10299
8138 8759
2599 1903
1656 836
7218 1537
8973 1661
3460 5951
10450 7039
6167 7247
3655 8065
4324 1236
1440 9002
8101 5929
2540 970
5515 10553
1222 9316
3123 2804
8844 7569
7471 7246
10158 5500
2640 5497
1171 6620
182 8426
2298 777
2265 155
8858 3631
9724 10189
356 1537
515 1206
255 4070
490 2574
1839 1372
6615 6784
6802 1273
1219 8406
7625 5390
5636 334
7456 4905
4621 8242
7496 9689
2120 4246
1773 638
4952 5929
10686 2594
6793 1271
3995 4358
9343 273
2517 8844
6480 6739
3669 3090
8392 3147
7517 1192
4379 1179
4103 3509
5016 7488
2261 7685
2695 6137
1791 6055
3516 1221
8860 5025
7808 5112
8854 2018
642 1223
9573 4129
3138 1269
893 9833
8236 3907
3273 9014
8427 1192
6430 5541
2920 2880
7344 3330
3705 398
5514 1199
2894 8748
1172 10147
3084 347
7643 427
3273 8857
7230 7951
1647 5514
322 845
8835 9257
8515 1565
5472 5438
2802 9697
3205 3191
3124 3147
8551 6949
4861 641
8825 86
996 928
638 2416
4214 10494
8591 10672
1627 638
4074 4763
6493 1175
8272 600
1237 3234
6148 2756
3134 7537
9699 821
10663 3165
3204 2158
6489 8516
5705 5460
1426 1191
8000 5514
2336 5306
2334 2706
9532 6314
1784 10717
3489 3838
1175 7445
4944 1172
303 5385
999 8519
3954 5545
10148 6208
1986 2147
6137 10510
8821 3828
7292 10135
8864 1228
8506 6148
5386 1176
8823 1234
1175 2822
2131 1181
1169 6782
8886 6589
9469 3267
1559 1463
1095 1926
3505 8506
2049 8620
10494 4280
2888 9058
9992 6341
6896 6038
8577 965
6891 2834
8075 7756
8709 1202
10712 5208
10480 4214
176 6575
79 891
313 10544
5390 1187
4193 9006
930 9043
8512 3774
5244 5105
1461 5939
6351 1430
666 1989
5561 3491
5434 433
2342 8915
4067 10241
10354 2550
1219 8056
335 9532
6361 6824
1526 5053
1224 2276
7506 7739
2714 1769
1430 1542
2609 9192
638 1175
3761 2457
410 9435
194 10544
503 1632
1176 5951
7656 6164
2549 9919
110 10029
619 5968
7491 6265
9849 8508
3545 6722
8684 3608
10216 8759
4490 4148
7210 1165
4974 3055
7067 8858
4782 1227
3996 8368
3490 7594
2895 9696
1739 5850
7588 3242
3273 6734
7897 6350
10435 7182
2828 2005
8709 3374
9089 663
170 1606
8091 2301
3124 5514
3205 1735
7294 2516
6611 5939
8129 9450
7248 8692
7603 943
9526 642
8353 4785
8691 3417
6219 2457
928 7848
4332 1235
1237 7376
1820 7329
6057 10318
3630 10399
6273 6361
8501 9190
2433 3414
6461 864
7253 4841
3416 7292
5156 4370
1238 4903
5819 185
3123 7494
5047 10356
3090 6736
10712 7057
10587 2430
8035 7750
9120 6795
8913 5865
7657 9848
1441 9210
4125 5043
10333 1224
4128 3315
8844 4860
748 641
3151 8711
7489 6542
7214 1215
7445 6656
8625 6123
5825 9193
1718 3668
156 4861
781 5849
7224 6923
347 3280
5690 156
9814 5147
8855 10147
1240 1235
1107 1724
4413 6154
2273 3374
1227 5460
4832 5928
5429 7743
599 3958
8749 6997
2394 8834
8733 2622
10524 5474
334 8825
3703 9904
641 6351
10335 9236
4932 6789
8091 815
4866 1229
5016 5752
5436 7849
9400 5144
3992 2279
3766 1866
6372 10623
6807 6334
1224 1176
2301 5951
5774 10699
10662 3806
5947 8056
3419 10299
3273 4995
7426 1899
7720 7289
10717 261
2647 4959
8056 4330
1172 7713
5561 4950
8553 6491
5939 3208
2930 494
8991 5772
7218 1788
325 3090
2889 1084
6368 5021
5708 8825
1176 2574
398 10335
1231 2570
6487 5031
7421 4463
5091 5555
1234 9508
10410 10173
7259 9972
853 9070
3509 3261
8406 9951
3989 365
8508 1449
2342 6564
8764 8861
8829 1230
1021 9697
1197 8406
7920 3151
7491 3417
2064 4657
8078 5859
10174 8830
414 7129
8441 9998
8821 9002
4183 6334
4215 1172
641 4513
4952 647
6148 5929
638 5012
1866 8759
3156 314
1199 5824
3491 1507
2342 2965
1431 9320
5968 1849
10508 6288
3623 8511
5093 314
6989 6135
977 1078
4899 308
9591 6348
5878 1191
1194 2170
6778 5636
1922 8825
8743 4619
4546 1926
7569 8406
6039 1175
7333 5379
9532 1179
3089 7835
8627 8753
2342 293
4128 3264
1191 8854
9200 5568
7646 8091
300 5742
4781 4864
2226 2640
4214 7286
8409 8894
326 4925
6148 3206
1177 3778
1237 7920
6054 10601
98 1660
7294 7339
9528 6638
4944 5939
5703 7372
9910 10456
1363 3850
1206 1930
908 8825
49 2537
3630 308
5016 1640
1311 3396
2276 9915
8368 4297
7259 8521
10687 6015
2640 782
4951 8811
4967 4234
8056 8129
6817 10694
7489 9439
3009 1181
3782 8822
8544 1838
5572 3792
2822 5563
151 297
760 9852
2568 846
5895 6488
9286 8855
10684 2577
1561 10198
1147 1426
1972 8881
1169 1181
1221 1175
10415 2927
5024 1176
7546 1237
5787 8056
3655 1435
1517 4989
1179 348
2368 3688
4714 2467
2342 6918
6040 1221
2660 5512
2813 8777
5566 2920
7293 2952
5885 318
10103 7678
7389 7658
6802 7339
1175 6789
2443 3774
9704 8128
8408 342
3631 10333
7496 8656
4186 1176
8923 8512
928 5472
371 2981
1617 334
7707 2394
6789 7656
5561 9616
5986 3777
5545 1778
6965 8502
1652 7635
6427 8263
8431 3631
2149 1215
6490 2686
9189 7746
347 3827
3242 6638
9526 7919
3791 4608
8368 5494
809 3280
3394 9588
61 1240
8834 5093
8891 188
6533 1926
1537 8991
4617 1241
1227 5234
2433 682
3463 8471
4075 9511
6782 6987
7491 3023
6135 4850
1269 10245
1379 2078
3527 3805
3282 4123
2311 869
3020 1179
8134 7533
2270 1685
156 2457
445 5250
1071 8721
4668 2544
9652 9713
8691 3329
3280 8075
1176 7055
329 1788
5078 8406
3699 8142
9046 9536
893 2368
7291 3134
9526 1227
1269 3280
2300 9120
7735 5514
6007 7622
1205 8506
9011 3848
5514 8553
8088 8886
5010 4473
5515 1192
4195 1214
3267 296
1662 7018
5585 7849
3417 10386
297 8321
4175 3193
10034 8041
322 3906
6360 8843
1238 8835
2907 5746
9072 8797
8826 7743
6242 9991
2064 10435
3414 7916
9485 3374
4937 931
2337 6229
6135 2276
4446 3752
8138 6038
2516 7278
6490 6148
10435 8719
1106 5501
253 3654
4691 9672
7285 3417
6168 6209
2653 3755
3603 3310
8299 5831
8551 8432
2739 324
6946 10177
5545 9877
3218 1831
334 9588
5463 3622
7129 9432
1171 9431
1206 3786
8709 8409
8134 6554
10613 10589
9475 1238
6046 4218
7504 10303
7589 4629
4629 8929
2021 6036
2836 5276
9972 6134
8426 6928
8312 1621
3134 2252
1144 1269
8864 4230
9949 860
5019 7506
7371 10097
6008 2305
6619 3630
1453 8486
600 2640
5033 574
1859 7746
3657 1223
4128 8129
9433 314
1455 3851
3572 6511
4076 1215
4684 9434
9974 7319
782 1735
3234 5509
870 7129
1787 1219
8496 3466
1222 2123
6137 2430
8542 5524
9046 296
3705 8390
5234 1233
8514 2640
5091 3877
2840 9695
8426 8444
8511 3204
4678 2920
1223 5514
8135 4498
2428 1644
630 1799
7750 309
748 3090
8993 8288
6539 5437
3386 1772
8515 7768
6426 10119
8426 6137
3781 10698
308 2700
7627 7486
1225 6548
887 8795
3374 7486
253 2033
8264 5159
7230 3906
1171 7291
6489 9993
4258 7292
2647 2640
2889 9044
6491 8185
4173 7129
8186 1912
9329 6007
3778 9540
10416 5281
8458 1219
1428 4324
3751 8144
7421 4433
1787 5396
7294 725
721 2917
6314 8056
5520 348
1145 4930
3171 8913
4069 1231
9398 8486
1153 7291
4018 315
4793 637
1227 10435
5041 1735
1772 1491
8054 7489
4826 10456
9651 7292
3151 5880
2648 293
4078 4644
6897 10544
6489 9069
6988 8056
4079 2904
6036 5545
3749 7286
6208 9419
5986 8577
4183 2276
9711 2208
4125 8823
3337 2179
1926 6696
1233 3636
4938 2667
7832 6891
3147 9847
9181 6007
4021 2019
5815 6154
8678 1144
6414 2467
8866 1721
3451 6714
7329 3280
8991 2728
4928 1674
2342 1554
1531 1237
4404 2080
9120 6694
5986 767
1015 2861
10428 2866
7731 1198
7251 1386
5367 2920
1402 6007
4125 1316
7289 9934
8890 10668
6518 3241
4183 10299
648 1175
136 7768
3894 10389
3878 6829
5356 7293
642 5234
9526 883
5926 2853
1537 1773
9189 9651
8750 347
8117 9063
3829 1219
7218 2802
4148 8138
4619 8830
326 5262
5276 1440
1223 4620
10102 3439
4128 3921
156 10216
1659 1721
5929 2593
7601 2457
3965 1572
1240 8835
8508 5539
4938 6154
6579 2433
4898 3667
4331 9697
9927 7709
10162 10220
3952 1226
8496 10571
4776 7255
2442 3615
5929 7569
9018 10717
9646 3630
6967 2538
5445 7496
7955 2622
893 5929
9031 682
334 5563
4657 1359
3441 9636
323 3517
2498 4644
10051 7402
4952 6989
2053 9204
4808 3280
8788 5506
1229 3115
836 21
8556 7682
7000 5831
3385 9179
6346 8810
7010 8506
7266 8239
2663 4299
4756 8239
9286 8826
9362 5519
1241 5031
7636 6558
9203 8643
10435 2827
6264 4890
4402 1191
3419 2570
2569 2573
5005 44
7546 8829
4922 3437
4776 4909
3329 9046
666 8129
917 1849
9900 9087
1291 8392
9070 7456
7286 10200
8502 10513
2776 10087
2846 1926
2645 7068
7014 10442
1235 1455
3489 1537
5020 2866
8273 2252
10241 5859
1200 3012
9651 3718
6542 1225
3704 1233
1491 318
8056 2033
10162 3777
2406 2529
1357 1930
4983 2640
10221 6372
5849 10265
2896 1181
8823 7291
4124 8212
1236 962
722 4704
9810 8709
3703 2342
6723 255
7293 6350
5361 2578
9190 3138
8587 7685
2539 5381
5459 3147
6277 8426
3844 1225
4900 8272
6999 5589
3429 8178
5566 3123
4860 1192
325 8496
2126 5514
3778 4034
5515 3837
2592 9839
2023 8056
855 5861
8140 864
1240 1463
6829 7714
3489 1695
618 10409
10197 9299
7542 7303
3794 6542
6410 8991
6589 252
8517 2465
410 10588
6088 1772
5073 5473
641 7294
5391 1610
5176 10472
10105 9763
10399 6619
1440 5180
10307 1231
1858 3417
1684 4077
3178 1733
2297 3654
10010 10325
1190 10098
970 8321
2276 6975
3059 3680
253 681
9605 4230
10483 5251
2033 2266
2923 3414
1076 318
6165 6264
71 6008
1219 4826
9622 8225
9055 4924
6524 1228
600 5972
2276 8208
5636 10063
2569 9884
8350 10378
8551 4210
2206 308
8811 10625
6424 1239
6785 3960
2804 8232
8991 308
6589 7444
782 7850
6981 7315
6940 7588
927 7129
7920 6232
3421 2157
6152 6112
6809 7919
5215 9173
9683 8290
8823 1631
9532 7044
232 8890
1891 9125
6491 8846
8232 8409
1200 3838
1175 8828
8181 186
931 10635
5283 4951
5305 8889
6208 7748
10435 8621
4098 5346
8356 1901
4148 8709
1791 8350
10197 5812
1728 5986
3139 1226
5813 9972
8140 9320
2342 9138
1203 4234
5557 9298
6399 398
3193 7065
1209 1176
6602 8692
5520 8129
2728 2576
1181 3435
9672 7588
2512 3280
2457 8406
9919 8512
9294 8368
1240 1175
3732 9120
8486 1925
8092 9002
8860 4566
6148 7920
1172 5986
638 4334
5059 324
4826 1171
1235 10704
8587 4067
185 3906
1910 6623
6520 654
3993 4861
3792 9018
8829 1229
1202 7746
8844 1883
5595 3124
10544 4765
9733 7784
1171 8534
7187 5012
8486 6472
2153 2332
10333 7291
9652 8239
9973 8609
2273 8140
8826 8958
8407 7746
1222 8889
8140 4826
1448 193
253 3466
10682 835
3668 5340
5929 10636
8116 9655
5830 5224
7920 4035
8189 2127
3123 1219
8129 1094
253 3176
7055 4076
755 5993
10484 8139
4781 1491
1223 8185
303 1829
1790 4926
8844 10098
8619 9085
3908 296
4644 600
10426 2703
6359 10712
1228 1820
6669 5292
10717 6007
8564 6137
10001 3250
310 4952
3490 4370
1181 8797
5768 5949
6618 6987
9613 4938
10456 2466
1926 121
10087 3089
1874 4887
6989 6400
1732 5234
5911 6148
1209 7421
1165 5722
9021 7242
9526 8426
2953 10389
4069 9129
6148 2776
8930 3956
3802 4124
6366 2802
1653 2846
4850 4566
5710 7250
10298 7915
5904 8929
505 4860
641 8056
5566 2802
9852 1219
5306 7286
1773 9190
970 3051
8426 2266
2622 4247
1206 8692
5218 5180
8871 8189
5545 3124
7289 6821
4161 4076
6168 9556
1175 1340
1841 6057
1447 4076
4443 8242
2804 7491
3789 8511
2226 3755
1192 5929
7635 8409
4079 1221
1849 3321
7752 2224
2055 1248
7855 259
1557 1529
3602 2602
10131 9871
8505 9451
6240 8177
8506 7508
8117 4716
5093 6871
127 3041
1653 1224
6182 6392
1235 6542
6834 661
2496 8683
5849 4385
8817 10397
6946 10418
1175 1179
9584 6987
1214 5946
519 1365
10709 8720
6334 3269
4061 6036
6962 6637
3410 6507
3387 3243
6148 6940
10299 3263
930 8710
3129 4864
2543 253
3484 3786
6506 5690
8413 7533
7291 1198
3946 8564
2906 8551
7916 2210
434 1814
807 9003
3572 1933
5329 5234
1171 3791
3515 8168
3402 3822
5462 7819
118 6037
3699 3631
6714 1847
4715 1269
4861 4898
3296 7129
6257 8406
322 6542
10656 10449
2573 7491
10181 2756
1292 4826
9298 9513
1199 3479
4928 5412
4075 9014
44 2457
4293 9547
2272 8137
1222 6846
3543 7603
1881 5701
4573 10402
5014 954
410 3908
4127 7339
4758 9782
1175 79
5514 4578
6145 5025
8811 3193
7033 2880
5319 2147
5411 7103
10221 8311
3151 79
2149 2827
10162 1431
8445 3228
2653 1176
7129 1194
8716 1205
3372 1443
7489 1463
3261 1624
3023 2360
2640 5082
6562 4898
5714 10507
8135 10571
3434 9532
4263 7584
5954 8189
6137 8409
8709 2221
4375 3732
1240 6390
10428 7294
1239 5106
1129 7748
2537 1175
7368 1849
5885 8412
2923 3209
3375 6623
2822 1235
6137 8957
2137 3751
5487 6490
4360 6359
4657 8361
4367 10249
2428 4361
7491 2991
666 1569
10243 8238
5561 5939
2699 6318
1726 1391
8804 1002
60 9947
1191 1175
4573 1840
548 10661
127 7247
10062 10707
1334 2997
4868 1065
1205 5276
302 9526
1910 7055
3532 1857
7744 2165
7088 1237
4898 6528
5010 3206
10633 3038
9001 638
1198 1250
1240 754
3091 1453
323 5708
8834 3654
8774 6031
7623 4622
3872 7892
9567 1103
1382 6461
4214 1605
9468 3518
5830 3737
7678 5091
1556 7746
9940 1229
348 8138
9972 1982
7831 9900
8888 10707
4247 4952
3490 5831
6168 3788
10103 7643
4215 9993
7586 59
9595 6148
7129 8486
2152 8812
10398 7768
1915 1915
4125 1082
1597 582
4398 10372
1517 3215
7920 9255
6896 5850
8769 8637
9478 1723
8506 308
436 5694
3205 10480
1237 8903
8831 3662
1227 7079
1544 4996
4333 5323
9926 10447
9656 8232
1590 2305
8551 3374
8406 2827
5429 1143
8174 864
8448 2538
6209 4183
9321 1237
5518 657
1231 2120
1517 637
6076 1491
4511 7489
1194 1891
10190 7727
5309 9846
3684 2798
9336 7075
4130 2154
6289 7897
3783 6219
9125 10426
8349 9058
2923 9363
1616 1791
3615 1165
7292 8716
7129 7832
652 7353
3264 184
7737 2703
5566 147
9115 4673
4215 7456
4214 1382
10299 748
325 6972
8368 6154
8427 156
1271 4214
6314 4127
5859 4922
155 642
4332 6736
4952 6949
9532 2062
2428 1757
8610 6618
1756 6824
3565 7187
357 2490
6372 5215
3371 4160
9930 3427
10289 6696
6940 9927
1202 638
7291 8426
941 9120
10525 7971
6620 1425
6655 10335
1172 3187
3794 7719
10712 365
10435 1563
1219 1234
5929 507
1171 8519
6525 8709
10717 320
10162 9526
8189 9604
8502 411
1849 6615
7804 10556
3350 8486
9184 192
2517 10118
1191 7650
3179 156
7580 53
3684 3745
3705 273
7294 10276
6758 8577
3079 1915
2881 2827
1227 7283
3752 9204
9622 1905
4129 1182
527 1223
3371 288
8843 9508
5515 5223
947 6933
10103 1371
4928 2827
712 2827
4149 2253
6519 10428
7221 156
8886 7193
5637 10195
120 8349
1202 3778
7129 8885
1085 348
3009 7290
307 1176
9089 4688
2610 3091
6286 4723
5515 5091
172 8409
7259 4439
3416 4622
7259 9176
4732 4765
7656 1065
1171 5306
2904 9375
7229 3089
1786 6789
470 7608
2923 3123
3907 4268
10220 1238
4076 4165
936 8709
2130 4859
1772 3234
671 4224
8516 2711
5770 9782
9505 9021
8501 1176
7205 6145
6554 8610
8350 714
7289 3154
4259 1219
4538 2261
8823 5741
7565 183
1238 2350
5545 3473
1206 3124
2226 273
8273 6007
9972 1455
6979 6372
347 5951
6286 4289
3630 6007
10538 5929
8201 9551
1197 1179
9005 5849
2880 4898
3600 5446
7635 7857
3696 5240
1241 682
10340 2033
642 9287
504 2668
10303 1202
2576 3769
21 4504
3417 342
1142 5233
5398 8248
7643 1172
782 8835
5199 2276
41 10569
7505 3778
6774 5305
8767 10208
10303 1517
7088 1194
156 9579
8406 4370
8056 6739
3578 5637
1231 3725
6490 2757
1202 4434
6306 7658
5460 7471
6316 10166
7738 6140
5865 8409
8886 9287
10612 1269
295 9719
7804 3091
9299 4485
4213 8252
9607 10247
135 7722
8818 283
7293 621
4363 8710
2802 10146
7631 9982
1647 207
2262 405
6115 3858
188 10418
240 7189
6289 1530
8823 5885
1491 5533
1822 7291
253 1555
7292 8551
7292 7746
1231 7310
9836 1175
2827 10435
1786 61
2467 4978
5768 1071
6923 8796
3631 8189
8831 4025
9900 10441
1921 3848
5243 1151
9062 6793
4157 8517
3138 8516
3851 6814
322 9363
7018 3421
6563 289
3489 638
713 1052
10304 2240
6366 4443
8445 4573
9921 5708
303 6461
5514 1171
3630 8708
4904 9972
8590 1209
10183 7447
721 5856
7736 1196
8368 7656
7065 3208
9047 47
1720 8486
3539 1270
3362 9526
7737 3023
8061 9993
4709 3023
4887 2802
8717 2538
6644 7505
8406 5520
5545 5481
7129 4923
9532 2845
8368 1282
7280 10544
325 5012
9042 1556
1200 8013
1429 3051
3583 2396
8426 7246
2854 1238
7583 846
5385 1209
5563 638
9088 4861
2952 9480
4776 5073
4376 9532
1761 273
440 931
9517 10487
7445 3847
3260 1225
4776 3241
1091 5636
6394 1245
2549 8759
1222 3419
7919 4861
1199 5865
6463 1798
348 9120
1179 2802
8280 10220
6007 1165
8279 9534
10181 8891
9935 8830
9451 7467
8269 4440
10393 4986
5561 7336
2497 1219
7251 2653
1624 6815
6696 5069
3304 1899
1517 3387
8620 3869
782 5929
7706 6490
2226 5561
2276 7501
8361 8849
5276 811
7129 4765
7286 1235
3507 6145
1250 6507
7086 1401
7567 3474
7065 5939
7023 1750
4994 4898
5929 1921
5221 2320
1491 4844
8350 5437
278 2301
265 7289
5710 7074
1234 1455
8879 3205
619 7129
3267 7824
7025 6677
1224 6934
9591 6081
613 4446
9228 4341
5637 1197
9636 4763
3822 9871
8288 8390
9288 5276
2467 9562
7930 5241
4183 4982
7291 4101
7286 4101
2030 3544
1206 5831
4127 630
1632 8743
4143 6168
10626 1123
1215 5001
1164 10134
1427 6751
1350 7078
5929 8368
3041 10452
6945 9215
9667 1819
3782 6053
6145 1271
6491 9002
6829 7445
1143 9298
8692 1888
7249 858
7918 4898
4900 7033
3544 2543
6491 1161
2280 9460
9910 641
4394 2755
7968 4147
6354 5859
9519 1399
8377 1874
8496 10450
6961 8472
9171 7292
4572 8858
8252 642
7486 7501
6241 4859
5680 8691
10717 3588
3583 1420
8908 8189
9770 9631
5401 7578
6071 7259
3396 10391
271 3815
7250 1991
6507 4891
6017 6215
1910 1181
8134 1199
8881 3418
10094 5459
7075 3124
9415 696
1838 5145
9520 3193
2513 10362
5218 220
3410 4644
9973 1334
990 1909
5929 3282
1200 10571
8835 1257
1113 7065
8619 8406
3209 4244
7635 7339
2268 7797
4391 6071
9193 6154
6360 4903
6226 7251
5052 1817
9895 1383
8683 929
9993 713
7557 1223
8889 10484
10717 1735
4646 3491
325 3815
2246 1562
1142 6987
8542 5093
4087 3576
5446 6505
5880 8075
4129 365
2147 1990
2248 8843
6701 9433
1175 3684
7486 4181
1615 10029
5636 8304
120 3375
5360 3566
7854 6154
585 8711
6168 641
692 7643
595 3765
10196 2471
9650 2708
2652 6550
2774 9434
3385 5446
8508 6059
4689 1231
6873 9900
9993 3684
8252 3202
6570 3208
1181 6340
6007 2802
2804 8499
638 2610
10204 2465
7232 6620
1891 1448
7742 1181
8577 3090
4123 4498
1455 10584
916 6784
7516 10544
1926 10397
3827 4127
3280 3282
3491 79
8855 3473
348 127
4900 9129
1209 10428
9236 9790
4230 9650
6639 6273
1542 320
1735 5824
10281 10350
8486 417
3151 660
8845 5535
8263 1221
1176 7314
8288 9526
10479 5346
10162 8610
1199 5062
1455 8823
5379 2531
156 4884
9848 1790
5514 3564
127 2013
1181 4123
3782 7748
1719 512
8682 840
7538 3314
8692 9763
8426 7743
6801 9120
9658 8389
9534 7719
991 691
8075 7611
8923 3505
3825 3123
8406 7069
4503 10624
9926 2804
1711 2126
10165 6793
4952 2005
2533 8249
6137 4860
931 7218
7945 6980
2279 8914
4271 4409
9947 8790
4123 6456
3695 1148
7445 8834
2210 5830
5233 1215
9942 5929
5093 5385
8189 7185
7783 1787
4714 6987
8742 1828
1144 1451
8709 930
1011 5187
9697 2242
1452 293
1075 10095
1453 8134
10135 9591
2827 10513
6360 4548
2253 5378
8527 7588
4404 2433
4861 5511
5515 6366
6739 3752
1219 3354
7580 1223
10131 1647
6359 6617
28 10148
10299 2027
5283 7234
4688 2574
4401 2594
3908 2013
10435 8175
297 10057
2119 6078
6136 9018
1775 8709
64 5043
9363 1674
3072 3280
7292 10313
8139 9120
3134 1730
963 3533
348 1181
6710 1189
7968 8577
322 2849
4132 4861
1172 7739
3655 8563
7615 7218
1231 4666
10544 3655
6242 5813
3916 2408
342 6007
6799 8368
4128 1236
2439 6689
6787 8881
10429 2335
9009 8858
1428 406
7156 4644
5566 9785
10060 10717
4488 8138
5515 3843
8905 6265
4282 4623
172 5218
2596 2276
5894 596
3193 2267
5545 2352
2762 2241
6139 9999
4640 3176
4289 5318
9513 7289
8139 2613
6343 4425
4898 1824
1108 4781
10356 106
8835 5561
7557 1198
8759 2570
4128 314
2457 5073
7803 661
4213 414
2577 4388
458 4900
1225 6190
4527 1926
5487 9579
5276 4230
7986 10402
9514 4261
3474 7162
7640 6491
8683 9551
6064 8522
3490 7129
8516 8894
3844 1192
184 6469
2569 5473
1445 1241
2653 4861
8799 10435
8139 8266
8749 6007
185 4231
8835 5437
10276 3908
6209 7336
9074 5544
2457 10149
10693 2573
6372 677
1240 3716
2042 10533
1859 8128
1053 7080
4523 7100
6065 348
8709 6549
2325 4214
3606 8891
4064 5233
308 2498
308 3845
4781 10095
8236 5986
7636 10456
6669 8889
10334 5281
1572 1192
4373 280
2430 3600
7583 9588
10277 8864
5361 1787
3655 6137
3510 1156
5429 8790
930 9579
6950 2266
1674 8858
318 4709
1787 253
3666 5407
188 6051
2987 6444
3655 4046
8506 3205
4776 6316
7220 7517
9492 7018
6134 1791
9299 2640
4077 8129
2323 7795
8844 4049
3631 4328
9127 8823
9532 3851
6268 10203
9808 1176
4917 4469
1199 9991
6360 10447
9192 8488
3704 991
8825 79
9636 8542
564 5740
2775 6055
6525 2383
8823 2583
3123 2504
864 10030
1093 8881
6937 8859
4166 10724
3577 1967
9993 5940
1202 5033
6697 3975
2127 8892
9547 5374
2295 5990
1225 9798
4826 678
1453 456
7508 9115
4572 8210
4861 2804
1491 1849
3012 8496
9682 10036
3619 587
9621 8051
8515 6670
3977 3584
9910 5768
9632 1526
9547 4446
4424 10435
9694 5710
1181 5016
9450 1491
5950 8886
4834 1176
9320 4329
8543 6152
8426 5566
9588 2307
108 121
3197 8409
1612 1226
6504 1224
1569 204
8610 9299
5830 9876
7343 8721
9698 6504
7854 253
1588 3301
1700 2276
7656 9088
2799 8544
2537 2730
7336 6372
7678 1225
1772 2206
9338 2525
5767 1790
1199 6508
5514 6570
3669 3953
7751 9591
10055 957
3995 1526
365 760
4783 5380
1651 2890
9495 5276
3301 6516
760 5519
2708 8142
8134 642
8820 5009
908 7074
2150 9151
10148 7251
1616 6940
5768 6362
280 6549
1846 10553
1226 5545
8117 1452
10148 4822
1192 7292
6395 2592
4125 1028
8580 6228
584 8390
7501 4130
296 6491
5081 7914
10428 7344
4078 5909
3591 10668
4765 4704
4130 8426
5753 5562
3630 320
928 3266
836 1739
3208 2906
9697 998
5234 4776
1209 1778
1491 1517
9605 3206
203 6489
9673 3491
10009 3418
1237 5568
6987 8894
2137 5229
3750 1175
2028 5710
3028 5561
7280 4076
8056 5710
1717 3544
553 7445
3716 1228
8595 4297
1730 3329
8139 5251
1172 7768
4567 2408
2603 3205
5805 1986
2837 8705
5396 4330
568 1455
3747 2802
6469 322
5512 1142
9821 8182
8189 1202
342 10538
6337 1899
10134 5149
9238 4148
7603 10063
8511 3383
5002 3387
6286 6549
1544 8709
2246 7566
1612 1219
326 4619
10553 8620
4910 8913
1225 7338
638 6289
6314 9284
4042 6162
1239 3867
4837 2430
9361 6784
4835 4037
1228 7654
8426 1179
2504 3126
7286 4098
3419 7291
4370 7147
2689 8829
8690 9923
1176 1631
664 600
1198 1537
7750 9450
6760 3778
4343 10570
10698 5588
1240 9697
3781 2123
6164 1114
6987 2886
3156 3439
1181 10429
5986 1175
8684 2923
8528 9299
9299 3467
4861 1019
6873 864
4078 5929
342 9735
8844 4810
5936 8820
3280 3150
7720 4931
3984 8056
1702 8837
10416 2658
7215 6164
6761 7489
2356 4576
5750 8056
2269 10456
8879 336
4878 6467
8939 2154
5190 9403
9702 6372
348 6714
3164 4330
8844 3010
9989 3666
779 5709
155 8138
10149 2703
1209 7609
2457 6930
8239 4236
1726 10415
5386 10625
3768 7292
1748 8169
5515 9897
10043 7601
6620 6369
7496 4657
7508 7603
8406 2156
9461 6619
8368 8129
10545 1574
7289 4546
4069 449
3684 7291
6618 7293
2242 8519
2804 963
8189 4994
3301 9734
4011 4332
4250 2433
7294 10338
7731 6923
6713 6619
5843 7997
6152 6785
7281 3877
4528 2267
7044 1235
3991 9740
8553 3655
8056 2253
9999 2488
8620 1199
8823 7129
7700 1364
7218 1269
6862 156
10073 8508
3396 1362
7506 4689
3991 3579
8448 1379
1435 6007
1221 7553
2226 9652
2155 9588
2577 3355
669 1113
3779 2322
6356 2213
9704 666
9190 1535
4540 7750
638 3548
9193 212
1772 9457
660 10713
9511 9714
8831 8955
995 1192
2501 1154
879 10034
2550 1171
4183 7919
2864 3280
5951 4907
308 3234
8823 7294
8936 5868
5815 8409
9120 4128
9876 7246
138 7710
4218 6489
8426 7807
7789 637
7286 4674
5831 2800
10456 2846
8931 4127
1181 4926
927 3441
3229 2010
2276 4952
324 9316
9299 1202
2663 8368
4026 5752
5494 6783
3529 1786
748 1505
8749 4836
3754 5566
5306 3631
1221 8862
6225 1491
7296 1229
97 8829
8855 2151
9982 4916
3329 7708
5928 6319
5561 6360
1531 8239
1209 6940
5699 3654
3839 812
7919 2835
3998 10203
5718 7648
5849 8551
2141 1241
9763 2320
3705 4791
2676 1238
79 1491
1176 5515
4264 2517
1426 10420
9876 4974
6354 1739
7746 5563
6240 3508
9489 8049
6370 893
5321 10435
1849 6474
2206 8002
1849 3016
4384 3491
10428 10303
2457 9238
1179 4898
3783 669
3601 74
324 2367
8615 2276
1179 1760
4215 8431
10462 8426
8056 8826
6739 6282
642 9635
7353 7481
3740 1551
8137 4776
3156 5292
8132 5053
10219 1223
2160 7533
5093 1227
9299 2640
6280 8894
5545 9042
1926 8733
7251 348
10428 7831
760 4813
7367 1473
2538 1224
2873 1226
836 4324
789 4716
7001 5341
5184 2907
1181 7657
7411 1219
6154 2420
1084 7486
4831 10651
315 4421
8823 3154
9114 8406
214 2307
6190 4446
2968 6891
4446 5562
1426 3411
5218 8035
2700 6150
3952 6570
314 1241
1916 5062
9298 9531
3848 8075
3189 6137
641 1113
4925 970
6368 2533
8273 6372
3156 3136
676 2917
5881 8923
1463 6989
904 1544
4861 9134
2150 787
8189 9397
2467 3878
7301 2517
3237 1901
8864 9046
3734 2305
836 9467
6623 6228
2828 7945
3749 1226
6427 9877
1453 2218
3680 8625
6793 1224
5986 1491
2206 6489
8860 1736
1844 9687
4495 8567
9579 615
8991 9579
3167 8834
7461 2120
1175 8361
7037 10118
5752 2241
4776 9926
1198 180
8891 5445
10362 6238
10361 695
3662 4775
8990 2533
1523 6016
9520 116
1024 5288
5636 3791
156 9120
8189 10592
79 936
10588 1453
7656 9604
7836 9120
2329 4129
9451 3877
1849 28
79 1223
1254 5429
8002 188
721 6213
1230 2640
4370 7496
3157 7129
9852 4952
8822 2137
8368 8189
6173 10221
6590 7998
5341 7293
7345 8843
4297 8322
5191 8684
10571 1176
6369 6286
1241 5637
6683 835
64 494
8377 1561
3490 7603
9400 3438
8820 681
1227 6504
3355 5566
4974 2828
1176 2380
10604 6549
1172 5396
8717 945
7830 5522
7210 1231
1206 4019
4815 2080
7230 8857
8448 928
1353 1116
10303 9450
9512 5894
2276 7634
1241 8709
1197 7339
7135 4208
1095 10264
6457 332
8261 1334
8828 6064
5859 8823
6644 2360
3333 2640
9298 10303
5971 374
3849 320
4069 7259
5558 8585
6340 766
1176 7501
6253 5389
8528 8427
8197 10074
3281 6824
6774 3839
1179 5259
9451 4123
864 1177
8811 4707
10541 6591
9418 8082
3733 2133
9910 2770
3544 5920
8610 9064
231 782
6891 6293
1214 8040
2410 8283
5501 3204
1572 5375
9156 6721
2122 1194
5800 6996
3749 8137
4232 4878
8452 620
5545 4470
6137 293
66 1238
6165 10278
619 3156
748 10264
10089 10256
4504 334
8426 5971
9360 8817
9650 6712
8920 8823
2011 4630
9532 9588
3166 3414
9432 326
6137 6342
7546 6973
7241 8243
1632 8974
6242 9464
7206 814
3715 322
8891 4922
10258 10571
1172 3851
296 8971
1775 7658
893 4210
172 9299
170 3151
74 3489
5067 7345
2715 4565
7416 4419
10181 1908
320 5073
1113 8129
233 8242
10207 6923
1588 7557
5859 1517
2457 9653
3375 4797
4221 7428
4839 8104
156 7658
3441 1197
1240 7916
6148 2257
9053 6215
9120 8841
1860 7415
980 8352
2538 6314
1214 9972
6489 9395
1199 6574
5885 6150
5218 1172
1555 9702
9120 10044
3973 7573
8404 1334
3716 6736
5566 628
2537 9579
3684 9395
3598 9972
3441 7656
3201 1565
8129 6618
6822 5073
7721 3703
314 8508
2265 3737
523 7483
5769 10172
8283 4761
6490 365
525 10397
5459 308
7906 267
156 9320
3729 3629
5849 1016
6360 4668
8349 5951
2465 1181
8002 1867
6719 1202
7498 388
7353 4164
10439 3208
5545 9485
4335 8116
4918 2155
4657 1176
3371 2656
1491 1385
10544 6443
5885 748
4129 2273
6587 4041
9395 7920
1787 6239
8810 8825
7656 8535
989 1148
2699 7982
8826 4787
4037 1505
9118 4709
859 10162
2936 2154
10398 3554
5219 5338
4454 7129
10162 5385
2221 8359
327 2013
5929 460
6087 7182
507 3654
4763 7419
7205 2999
9515 7336
2277 2260
1240 4660
4660 6525
8511 2963
8179 1849
2206 9918
970 8201
7534 1241
2815 5202
8849 1230
1914 8516
5502 4890
931 7295
1241 7557
8238 9517
9719 7292
3147 9042
3154 6424
6855 2342
5515 6135
7612 1223
7263 9450
1063 2081
1334 5446
3906 4268
461 5544
4900 6721
3993 1361
8811 911
10362 4617
6489 9432
1198 6783
8849 6487
3530 8861
600 8441
9717 4464
858 7722
1233 9193
7975 7831
9031 4067
5914 326
9224 3499
4698 297
8447 1254
4001 1222
10397 8831
1209 4903
2457 8691
1225 5831
6135 4330
2882 5895
7743 6655
2244 7294
4074 1898
7090 8129
9014 10318
5356 5059
10625 6989
2320 970
2122 1537
3181 260
1028 8239
6815 8826
10333 7489
2834 10588
1430 307
6361 6234
9992 5831
5271 8502
8138 4125
2336 4619
1874 6154
746 77
308 7893
8825 3507
10635 3907
8390 463
8129 7973
3987 3838
5497 2723
3595 1192
8831 7017
139 1600
242 7504
8502 5813
3498 5507
2994 7557
10513 3091
6489 8406
1491 641
914 3452
9433 7456
1600 9674
3489 8138
1229 5209
10119 7746
7986 2137
6137 9697
7489 6881
1517 5589
1440 7804
6359 7294
4765 1754
6059 1491
1406 1624
7841 10533
1364 10243
3631 155
10174 1172
5264 7425
7422 1179
6893 7488
7731 5109
9066 9537
7291 6139
1347 6276
4442 1236
3631 6716
6621 1455
6824 8496
9910 10456
4078 5908
1429 4903
8496 6617
2276 1225
4861 5545
9120 9973
3387 325
5281 3093
3134 1181
9190 8189
5093 9636
2806 5471
8353 7294
2276 4860
9696 3206
1172 4026
1901 1897
4370 1224
8502 6314
2895 4123
2538 7488
1231 9992
3508 1764
318 2163
1071 60
6466 10134
7565 9320
1171 3154
10162 2039
931 6489
3038 1831
5739 8238
5398 1624
8496 1241
306 3162
2602 7908
6649 8890
1430 3421
6424 9536
8109 5562
1065 2622
3441 9800
7956 5446
10435 71
1610 5515
4260 1715
10081 7488
9743 1912
8392 1723
2709 6040
10382 6528
1224 233
9526 8831
8295 9797
6709 2176
3136 5824
4690 7339
4865 10428
10469 10307
2474 2721
7891 8684
843 322
4333 4679
2846 10717
4997 4246
1202 7080
1926 8835
9649 5412
5561 7022
1191 181
3752 5515
9653 1365
3193 97
6457 1179
8454 2622
7216 3684
2653 8621
2310 8189
318 6923
9643 6683
10174 9018
7331 4765
5986 9298
1078 10166
6148 6793
8551 3015
10483 9382
1825 1185
6548 1334
4231 1099
3091 7508
7147 5250
7471 5849
5389 9375
2973 6314
1350 3117
7089 3995
3703 4942
7795 9439
6491 10426
8699 8645
6793 4861
6739 10438
7230 1197
5459 2928
5637 2759
7574 2053
5321 8928
6893 2154
10299 1392
6957 8127
6589 1679
7481 1205
2319 2812
6503 9363
4667 5164
77 5506
2336 2292
10181 8432
1430 1230
9187 5895
6554 10141
1179 3727
1849 5596
10369 10221
10040 7686
4067 3136
6122 8178
5306 1227
1799 3355
2091 6645
1781 2802
5636 6491
6362 2628
76 3418
1206 10304
1775 9120
10462 3716
3595 3048
4994 8829
2774 5051
3432 326
3396 638
8516 6360
637 7686
5929 2774
8864 4860
3208 342
7593 7029
1840 8587
3414 3798
8692 3432
1228 2439
7533 1404
5514 4078
303 4839
427 9597
8406 5463
9666 9653
9108 6379
2147 1445
9927 3193
9288 2127
507 2889
8843 8515
2127 9459
1505 8491
2276 3908
9670 6145
5515 7307
1926 8137
322 478
570 1849
156 2154
9299 890
7250 6170
5939 5865
9828 5750
1296 188
9548 7445
2570 8625
8886 1227
4534 7658
582 5824
9652 1147
8734 5515
579 6725
5012 883
963 1732
1223 576
303 2874
204 7955
7491 4131
1205 6746
2207 9363
3042 5514
10395 1234
2920 10283
2319 6444
1079 1081
6341 8426
7830 2803
3185 466
6491 3588
1441 5446
7483 8116
4643 9193
5180 8426
5697 4530
7000 4837
1206 6239
3588 7292
7030 3588
7286 7915
1454 1053
9871 3956
1226 7707
638 10656
4067 4933
8835 4730
9298 7445
6491 5939
118 64
4861 9848
3329 6489
3156 5563
6055 342
6783 1191
10170 9579
7830 9913
3963 5951
8238 7129
3179 6144
7229 7345
4502 4065
8823 3280
8056 1923
3500 7218
2509 7635
8831 8238
2569 6055
8368 3331
3154 5180
10150 7291
6016 8377
6793 1019
5959 9521
4436 2126
3653 4776
1176 9852
1172 2320
1445 10092
8134 3418
3576 7329
1200 9299
8506 4484
5276 3839
5724 4861
1238 7604
7657 3193
5473 2178
6923 5276
9401 5881
427 3778
10544 1772
1202 6719
4127 7336
2629 6159
6444 8825
4385 1572
2407 6016
6494 317
8829 4900
6158 4703
6542 8406
7250 5400
9653 10413
7627 2640
4523 1942
4732 9059
845 308
6360 4861
6134 7811
1148 342
1849 1233
1221 23
4125 2858
641 5515
1517 9428
2273 6813
4952 3788
1426 3851
8866 1463
4394 7186
6228 1447
9042 8140
6168 1176
1724 1772
2640 5355
877 79
1918 4893
10450 5105
9190 3778
7501 7781
8508 829
7636 6040
6037 6589
2536 8127
6168 10147
6570 4563
5459 3748
3151 9120
10450 6830
3486 3208
10442 127
8776 3418
5304 1235
5698 280
2547 2361
3439 8189
5080 6570
5795 4578
3963 7353
5986 7249
7601 8367
9927 1790
8823 5437
5234 1202
1786 5089
5514 8232
8558 8991
7483 10009
8857 5341
8864 5105
4347 7804
5302 8488
7329 3374
346 9042
1254 8056
2720 6007
7720 912
1908 1426
4129 6745
5561 9287
2296 4125
8352 430
6516 315
175 1898
5136 6793
1786 2888
7685 3715
8185 4826
2839 3957
1181 10162
9696 2840
7408 709
10435 9098
7491 8200
348 3315
9910 8522
3234 3913
7623 7019
6340 8018
7291 909
1697 664
9517 1491
3140 4861
6508 1172
7996 1228
1895 253
7291 8564
3752 293
8825 3114
336 1799
1175 79
5180 2158
6154 7736
10477 188
9653 8322
2758 8430
5218 7508
9579 10544
6154 1311
8625 4260
1989 3767
1228 5515
4069 4069
3654 7508
9526 6945
7834 5120
1774 4331
1491 3310
10049 10717
5010 6055
1028 4861
8502 3329
4297 4861
1223 6699
8409 7960
661 1915
7772 9604
2621 5324
9767 1534
10147 1179
4708 1238
7538 5005
7676 7130
9090 8733
8515 10243
8366 748
1225 8177
2259 7791
741 2846
8223 5566
8991 5119
6071 92
3301 375
7574 365
3584 1570
2426 4070
6802 7216
2269 3879
9702 6343
3387 6182
7455 9621
3149 1172
3599 1175
5349 374
1198 6793
2281 2622
9196 2852
1865 3215
8822 9236
7032 3035
8349 2301
4068 7339
6716 6670
6702 8844
3031 3725
4514 8749
10602 8893
5894 2467
