# Supplementary material for: Biology-inspired graph neural network encodes reactome and reveals biochemical reactions of disease
Source: Patterns (N Y). 2023 May 22;4(7):100758. doi: 10.1016/j.patter.2023.100758 (PMC10382942; doi:10.1016/j.patter.2023.100758)
Supplement: Data S9. Edge files [file mmc10.zip › Data_File_S9/rewired6_edges.txt]

7585 1144
6007 970
308 8232
9853 8100
9058 3166
3849 5535
4278 1098
5149 6730
4918 1987
854 7627
1239 6739
4425 9433
2512 7328
3234 478
2518 10147
8913 4125
4215 9432
318 2178
6314 660
8973 1219
1187 8893
1219 10046
4246 7138
5562 7426
1350 318
2640 5433
1440 2919
6208 2936
7557 8076
10507 4289
5404 2882
1237 1194
4008 7557
5568 2907
977 2344
6242 1498
6289 1065
5637 5881
8528 6821
6896 10293
357 595
8823 430
5218 7623
5472 3881
4197 1198
5700 4333
1624 1222
2427 2338
9299 9042
3491 1533
2827 4289
8821 9815
5009 3329
1081 9028
6936 3439
4123 2622
7642 1171
1567 1141
5429 374
4667 9299
1655 2802
5562 3580
5398 595
2802 2627
2090 326
4446 1455
2467 6505
8252 9252
6340 6793
302 496
681 9251
4475 1191
2266 9848
2815 6793
5240 1223
4856 10433
4076 2640
4355 3785
3964 4952
3346 9690
1257 4215
9735 3209
10061 1164
7289 6268
6530 1772
8749 8849
7491 3594
233 6135
1241 7791
7253 8252
297 8854
3072 7216
8075 5951
5446 3965
236 7253
2256 3555
8850 1223
3684 1452
6987 10362
2538 7569
1172 9145
2513 8285
3576 1192
860 5515
5276 3588
6424 3508
3510 215
1077 6789
79 10389
7339 836
10303 8835
1430 5412
5850 2342
3953 3782
10304 1110
7033 410
10170 3206
347 8137
1334 3243
8056 1773
8849 3532
3907 1544
2465 2688
4069 3072
9518 5515
7218 2802
6751 8886
2920 3600
5514 2457
325 10447
2501 1160
781 6369
1849 2336
2486 5599
7496 3193
310 9124
2005 1071
2919 7522
2258 4232
7812 3124
342 1219
8368 2298
7292 4213
4871 5831
9432 4214
4342 3398
300 6793
4919 9032
3604 3630
6118 3242
4128 9954
5414 6735
8826 1164
6491 1229
2206 7750
1196 3752
6491 8129
8826 8350
10299 1171
2504 2640
1554 5276
10632 160
8496 6620
8286 7750
864 4331
2573 1495
1227 4125
2573 2493
1022 7533
4502 1095
10220 4289
434 5566
7988 8939
2899 3031
1113 2908
2776 8526
10363 6802
1926 6923
8849 8291
638 7505
7990 1191
1202 8056
1391 4657
10409 1038
8434 748
1772 3746
4860 1181
4769 10571
7018 10162
1237 318
3576 5305
10220 7658
515 9134
10275 10440
3371 7437
3583 5192
3508 638
3859 3387
1179 1199
4045 6592
2897 1450
1202 9972
1230 7565
7291 5636
9282 4178
1334 3588
6897 1915
6046 1874
9659 3907
10162 6735
1229 7848
6988 10299
8831 823
9128 667
1699 6843
8624 9579
2279 8991
3415 1230
8844 9637
4376 2854
6406 2306
1849 9258
8406 9588
255 3016
1378 8892
7919 7294
2516 4123
3206 7707
2925 3970
8075 5091
7804 6359
4826 1905
724 5939
6830 4129
2828 8755
5302 843
3435 9665
5185 5281
5306 324
6803 10608
4159 10159
7253 4860
8488 6512
5839 6278
128 1196
4952 4082
7588 8139
1571 3749
8056 10335
2360 9840
2569 3416
3204 6488
8685 9707
6372 4543
1171 6360
7331 10299
5495 2210
6758 5514
2150 7919
832 463
1854 2064
2882 3583
1222 9024
5386 5545
4776 1721
6793 9104
6720 1185
9390 7259
595 3747
3654 9696
2341 4456
2253 7643
7546 6782
8823 4067
8056 7450
8511 347
4126 2137
5831 982
6948 10404
3156 1099
8823 5341
3583 6362
1786 6655
7322 1477
8857 7304
8496 3700
315 4826
253 3418
9820 6830
1334 4409
4861 5305
10162 8117
7289 6899
1451 5514
6017 10264
2695 1807
7831 1599
1206 3150
7920 7421
308 1219
7957 9114
3439 3429
10009 1552
3521 5756
2017 2176
1219 1229
2504 2332
5073 6617
8128 8075
7850 3090
6487 3204
9357 1222
8273 6369
908 2730
8517 4047
1700 1494
4446 5494
10306 7750
2150 7920
2433 1494
4860 4027
9120 7689
1885 748
5059 5081
3329 6460
2804 7055
10134 9484
10428 2430
8368 5228
8765 8846
3417 4861
8858 9403
5589 318
8088 4937
5291 748
6193 1737
5515 1228
1020 2800
3193 9046
6168 4383
1233 1522
2047 1235
6923 854
1198 5824
9034 4804
2647 8544
1276 1064
6278 1554
4536 10176
6698 5503
8889 660
3951 278
3703 184
9848 1439
8514 428
2260 1554
10011 7229
4928 5939
4952 1227
5114 5563
1192 10544
7658 1237
871 3028
3654 1868
5240 1345
149 10166
5396 10147
1172 2804
4345 5830
4297 3992
1294 3194
10435 2064
892 1142
8426 3156
932 8201
7682 4860
2836 10449
1849 1332
9993 3228
3280 3655
1229 8350
2640 1093
2358 417
6081 654
5956 79
4683 664
8551 7376
4271 3023
9848 1172
7251 10478
2537 5191
7291 10442
8179 10389
3810 10462
5525 5804
2498 5831
2457 6212
2210 1193
2511 1035
810 9343
3858 3208
6671 3572
4567 7249
3156 1219
2569 8091
3864 7623
1219 1450
8299 1686
5538 4018
9120 9944
3474 4809
4988 10696
9532 4295
5398 8823
8409 5091
9044 3688
6759 9286
6274 1179
5398 7601
5939 3851
10428 6444
317 7916
6154 1728
6646 5986
8426 8835
3542 1165
4861 3576
6793 6491
8651 3745
1977 1724
5058 1229
6137 9293
10335 8353
1175 1602
8511 7132
3956 3630
1926 1197
3916 3636
1907 8511
1181 4576
5923 1321
441 5153
1223 315
596 3764
9850 3842
2955 8002
8426 2050
1545 8495
307 8368
1132 1234
324 3208
9685 41
1537 10642
7489 7292
4124 156
1199 324
10626 9563
4183 8104
4110 3244
6793 7832
9877 2394
10162 6266
6360 7622
6739 645
1334 2640
4173 1632
6154 1426
5180 10428
7830 5911
320 4214
9331 7225
5723 8350
8844 2740
10462 6793
71 642
8709 10624
293 3438
4877 5849
8089 7296
748 1221
3091 8349
6490 7344
9115 1636
6007 226
2592 77
3373 6306
7129 7293
6036 4123
6570 1200
6260 1231
3492 7707
77 2728
2869 2206
348 4400
318 4161
156 3752
10378 1199
365 3508
6624 3175
2940 9120
10273 4078
347 10361
3150 8691
1196 5515
7486 6612
7886 3375
2993 7623
4070 2846
9665 1171
9046 3808
9588 8427
672 9993
8834 6242
9151 6360
6923 3387
7103 10015
5062 324
4076 5563
314 4293
8871 2944
8486 365
7250 1172
8835 4123
8189 638
9910 6801
8313 1428
5494 3989
4324 8889
4454 6226
3863 436
10477 2276
5545 1084
6372 9432
2320 4860
2020 2827
1241 3655
8517 9002
7533 7919
1818 1561
417 2342
3692 6359
5031 8426
9245 2443
1171 4492
2253 7536
7770 4600
8733 3600
8350 4069
4231 4861
1194 9651
9138 3749
10544 9450
403 1772
671 7746
8120 6554
221 6542
5517 8512
8275 641
3851 3615
7178 7253
2651 4219
6168 5419
588 7955
2550 4715
6937 7506
1784 7025
6118 1790
725 1227
10372 1163
1231 7736
5561 10633
10238 8759
5971 8508
1867 7832
2648 9244
8991 410
5091 5472
3205 1228
4898 2457
8544 5995
4864 2252
10435 5787
4491 99
10613 4078
10070 2276
7445 8711
134 8505
6007 7603
2803 8269
3182 9696
2647 982
6192 1453
5908 7045
6491 10356
5178 4986
8128 5905
4938 2307
9805 7489
3491 7631
5740 4731
7129 3439
892 9009
5955 642
8189 8361
1200 4443
8090 9782
7336 1211
4294 10373
3292 1167
155 8843
10220 7378
8240 6587
2239 5093
6243 185
4332 121
9002 2412
1215 3536
7594 9913
4966 320
9900 7129
1223 127
929 8824
325 760
1226 7658
5709 10681
4666 7886
342 1144
10509 8822
9047 4299
3510 4861
2397 7743
2349 2622
253 893
4480 10148
7805 2691
3648 3282
8139 5710
7083 3432
7504 7354
10334 6446
10623 1209
1271 2935
9814 1238
5880 1352
8406 7147
6506 6145
9401 15
326 3646
6506 6212
5927 5988
5306 337
10197 7234
6396 6366
9185 127
8989 1729
7215 74
1785 5233
9997 7601
6913 1298
5022 7895
2163 1225
8174 2420
7254 4684
6289 9588
2852 1256
691 6137
4213 6923
8089 700
6945 5355
1421 9398
1790 7788
280 4156
7007 4674
3619 5509
9304 8380
6361 9828
5544 5010
7506 3908
4026 6589
2865 1599
4818 1071
8831 4567
7768 3908
1241 7508
3395 2053
7164 4974
6836 5199
6535 4711
7229 2319
177 3090
8390 2262
325 8077
2533 10570
8321 5894
4898 3262
9563 342
6725 3375
682 864
680 10469
7229 3261
9475 8824
8139 6656
334 7746
4980 3633
996 9486
641 2208
5929 3156
7779 4738
3187 8514
2592 1214
3204 4810
9518 8683
9195 638
2209 2774
3193 4776
2257 6154
10232 2923
7735 3620
3156 7129
8879 350
5464 9532
3301 10435
5944 160
6725 4860
8488 9532
6793 9190
4333 7746
10389 1229
596 6831
1202 6851
7736 6123
3749 318
6338 3630
4329 9506
5870 1777
4076 10613
3331 2126
5951 8551
3977 2108
9902 4126
1572 6038
6582 1786
3020 10221
9536 2060
3619 9192
10038 7315
1867 1181
2006 4908
497 3438
10630 2701
9124 4514
1199 5830
975 7488
9120 1222
7830 2543
8916 4826
4689 9910
513 9321
4573 1209
4483 4512
1209 7129
8406 3593
2325 6182
4078 638
5511 8035
289 8074
6148 6897
10544 8189
8569 60
9730 3540
4797 322
8483 4523
852 5636
855 8431
2329 3509
7533 3668
523 5448
4139 415
2380 2770
1202 9002
10668 9972
8844 5520
5346 6561
5025 524
8030 5485
8359 8892
4067 6733
3782 1755
7645 4213
2802 7636
1228 7292
4531 3729
2347 5505
2018 1487
2451 9235
4861 3421
6570 4126
6903 4370
5865 5472
7083 7289
9908 3075
1544 8091
1231 3517
6930 4861
9848 7795
5341 357
7129 5242
2392 1208
8508 4882
8991 6783
21 8040
7533 4763
9642 6135
433 3668
7293 1598
5562 10287
8844 2822
7748 8827
5939 7246
9015 3310
617 9673
2428 6591
9804 3512
3654 3704
1556 9605
10299 10275
5545 417
2799 6369
3563 4123
10163 638
5566 7736
6137 8517
6225 7832
1023 4235
8360 7488
2276 1197
5181 760
2640 5028
8610 2629
5396 4503
5341 9673
1976 8440
6620 3354
1897 4070
8526 8926
3704 584
9546 9652
7214 1209
2273 2390
7636 322
10149 1226
5561 8291
1228 8834
4861 330
970 7627
9880 79
9176 8709
10209 4735
8512 4365
456 1234
8692 5867
4402 2155
5803 7750
9579 1866
8516 1517
2279 6878
8454 7289
1227 3329
5536 4324
3123 4580
5434 7164
1914 7241
7750 4124
8797 5235
8829 9518
4621 307
10612 8140
5831 757
2157 10625
1372 2573
4538 8828
1915 7701
10334 2574
478 10162
5283 8522
6007 1236
2247 911
2647 2297
7486 3576
8406 2348
6007 8368
3080 1171
8468 2648
4776 1260
6793 4018
5811 3208
1905 7291
7588 5243
9298 3446
3441 1225
5538 3030
1517 8129
6369 3600
3792 6559
6742 1209
2840 5370
8239 8762
8508 7782
7293 7293
8991 2512
3208 3371
6834 6162
1445 5732
5859 326
892 3716
3233 8502
2798 6361
8683 457
342 9991
8604 1202
5752 8010
7506 10544
1833 9363
6783 2260
2152 8738
3154 2040
3414 2949
1194 1309
1102 8056
2918 9634
1200 6552
706 5752
9535 4652
7581 8882
4401 3208
7746 9043
2572 8407
3908 615
1494 8866
9754 10197
7658 7623
1240 7794
347 2320
9120 6587
5438 8056
7315 2640
986 3090
1933 1238
4069 9895
9928 8825
1164 4264
1820 8857
6137 8458
1453 8812
3262 8818
3371 348
641 1240
9668 667
1573 7030
5043 7803
2538 3167
6505 5487
8881 3655
10135 6784
5544 9040
4798 10314
317 4693
322 1198
5974 2276
3074 5815
7292 1206
2591 1022
4042 2010
7557 1426
3156 4125
9930 2277
7293 2525
9557 7968
9790 10435
7736 7603
6219 9913
7083 1181
9506 4918
3297 8886
5894 5437
1653 9876
4843 5062
357 7291
10397 5957
5019 325
1567 3657
8610 6891
8991 9569
6489 10698
1215 999
2276 6154
706 2640
641 6503
9193 1427
1772 1205
5398 9913
8361 6793
9014 8901
9845 4666
8517 8493
1491 7920
5091 2622
8239 5752
7834 1240
4297 632
10587 1790
5563 8527
4522 1209
6513 7215
7996 5505
5515 10090
5215 10533
6540 1108
5533 7294
1790 1223
3331 5276
4247 7482
4829 7548
3147 760
4900 1453
5062 10435
8352 1229
6239 5281
1194 10037
1716 2504
1172 5787
2846 7920
4952 1165
6789 600
3654 8321
1198 8948
1640 6793
221 4370
1907 4860
114 1038
7922 6234
2537 417
9992 4126
2503 6400
1269 1661
8180 9873
4156 10247
3023 835
4223 5849
8829 1209
1223 5487
9430 7065
7501 5904
4861 4641
2380 194
186 1172
2516 3960
1282 2728
1863 3374
1652 4826
2276 9910
10641 1223
5831 3397
4125 6190
2504 4898
3329 7988
1430 5842
322 8527
3375 9286
9970 2546
5718 6339
7476 8321
2272 7089
1544 9129
156 6739
5637 1234
2816 5895
3594 4193
1431 7135
7368 1175
6686 9187
5515 3193
1179 8006
1081 5137
5858 4324
3414 8846
6165 4765
6360 6506
10428 1171
5563 5929
7248 1202
7920 2629
3090 405
2716 7253
7920 5939
74 6975
10364 9649
595 1235
1172 5397
2337 4276
3659 8426
8514 3070
8864 3580
8195 2904
10209 3351
2827 2549
4230 1099
7259 7483
3371 6277
303 1225
3495 9064
8134 2647
1200 6466
6081 3785
3374 4233
1443 8797
9434 2219
10428 7636
6702 4289
6945 1977
4183 2279
8405 1225
1229 1222
5093 4123
6277 3023
8843 1491
3448 10060
10276 5524
8846 10298
3920 1735
1334 1199
8527 5954
3433 4937
1229 7603
7089 8448
304 6223
1429 8326
1194 3443
8501 1234
1065 1849
7797 8368
4861 8835
9636 7129
8189 5406
5752 3243
6038 5823
4143 1171
88 6306
9673 9697
7597 2712
860 8489
3716 1790
3576 2272
3417 6618
308 8517
4330 10555
8426 4929
7288 8238
1292 3654
709 7631
7210 8816
8835 1544
9702 7838
8690 2903
3044 2078
1901 7720
10277 3221
5636 6137
10265 1175
2276 10568
8029 9008
8830 3346
7627 3967
2320 9251
3398 1426
3123 5093
1150 10362
1206 1171
596 8189
845 5545
10513 5868
3371 1194
5596 2452
6989 6952
4503 3260
6286 6490
525 3727
875 1200
929 7286
1569 1077
1197 7916
6326 7294
4860 232
10313 9002
9697 335
2802 9395
1670 7230
1849 9672
8189 3354
5491 1175
641 8191
342 5545
2153 4629
4952 10162
3156 7756
2259 7357
5986 4567
4044 4460
10428 5988
7293 307
3655 6007
6987 3788
3273 10116
4513 7421
305 5859
3193 307
8252 3716
6467 7289
4437 156
1926 320
2948 10015
4449 5958
9526 8577
7750 1198
7785 9621
1773 7216
8741 8470
5831 3138
9654 5928
7861 1172
445 7568
317 7770
10671 1537
1181 4409
3208 9698
914 636
3507 1219
6549 6895
5865 817
10724 2680
6779 6008
7612 4124
6491 4952
7019 1240
7832 8627
9534 3786
9215 7129
3778 3984
8392 7714
8056 6164
7578 7744
2703 8508
3650 3823
6525 1169
1222 5281
9297 8054
8409 9856
10428 9395
7286 683
2157 3015
7286 7656
2589 4702
4571 4128
993 8452
1219 1225
1846 5720
4297 79
1225 6618
454 5544
5700 4796
2261 5566
1926 1395
2774 4924
8516 3778
1166 6360
3693 9622
317 3662
10147 4567
4332 7658
4781 4571
7807 4332
8709 5514
10294 2059
7746 1790
10544 3260
5010 1224
860 7293
2523 7289
6242 1179
2538 9597
6668 4776
4812 3091
3310 10685
3208 7768
4765 1191
9848 8831
836 4703
3020 3755
5914 641
4617 3905
6007 324
638 10435
9042 2513
4070 9034
9286 9636
10304 6789
5959 681
8143 51
7557 2033
9650 8892
8972 9195
7919 4734
2858 1092
9973 71
297 1632
2686 4126
4128 8893
6764 5637
6007 337
9526 6354
9448 4567
9477 4076
3749 8169
3193 184
7251 7895
1224 6154
5438 2336
619 9893
4271 2900
233 10625
2222 1239
7286 9737
1558 8587
4703 1225
3151 3654
3280 4271
3778 5031
4667 1932
2498 1229
8432 5752
4123 10677
7455 2155
8796 1164
4677 3715
962 7250
6490 2647
2676 1463
10570 10418
2923 4840
1172 9851
5785 5702
6491 8709
317 5869
1881 6461
6949 4218
6057 1113
6123 2655
4248 2281
5389 2089
2592 2949
4765 3341
2018 5538
3167 8505
8144 1855
1202 4129
7747 9299
9661 1266
2775 3243
1491 6623
4127 2088
3703 1858
4760 8892
5520 10532
9620 4546
6119 4711
7710 5504
3778 856
6589 1159
4240 177
6940 4890
1572 1544
2457 2344
8902 1624
5729 9710
9397 1179
4926 9989
8823 6277
5436 3631
1429 5566
2053 710
1199 4331
8871 3314
7916 8551
3597 9983
2917 1176
4367 6542
2899 3245
2163 7636
308 1199
4214 8875
5321 10283
4394 7658
2357 654
10166 10481
4798 1461
7643 3794
9974 2292
8486 10147
6219 766
8844 1222
8471 8990
75 8075
10415 4249
2319 10611
3822 6372
8186 8182
1234 9468
433 6421
4794 9811
7581 10328
8797 7367
6137 3262
1240 456
1224 5043
3280 8699
10170 1202
3781 1365
6923 2868
1241 1561
2866 6164
2827 9076
3469 10284
9588 4618
2082 5010
1786 9927
4826 3554
8409 41
1111 3205
325 9210
9053 9972
6822 8116
9120 4956
325 8409
1206 3847
7623 9435
4903 8242
4968 8791
224 5240
10653 9659
7736 365
6360 2900
2272 10544
8075 6999
3134 7689
2302 1275
9760 6987
71 8827
8185 8042
8990 1202
1915 4231
4965 6137
324 8886
6988 5237
9973 6058
236 9196
7026 7294
8001 1238
8448 8352
569 4703
7569 8239
6463 1192
9042 7491
10250 6829
8854 8544
6802 6504
194 9459
2307 5160
956 10679
8683 1181
3280 9192
2999 2977
9909 8350
7205 6676
1520 8321
3146 8285
7533 789
1181 3515
1644 10633
8127 3908
6940 7352
7315 6714
8426 7298
6259 7920
10162 7036
8273 5251
316 9871
5463 4245
681 9521
6168 5951
8178 6735
775 3078
185 8517
3794 9100
5437 6359
170 4364
9248 2711
9394 9895
8189 365
7298 325
7656 8075
9653 2120
9704 5291
6570 1365
5939 7470
3491 8620
414 1200
315 7971
7292 9313
8454 357
4078 8998
8392 8409
77 4900
1608 2126
1430 8002
9996 1372
5768 3489
8352 1108
5472 3521
7147 7491
2177 3778
4633 710
8390 5010
5498 881
2877 4767
3631 4903
3380 1526
7147 3631
2273 172
1176 1298
3228 7534
9851 6016
1787 1196
1735 10435
638 3247
10484 3124
7291 5514
2630 7770
3734 9008
3156 2924
2776 3023
5398 4129
4330 1202
10135 2457
8771 9718
6617 8409
1219 2973
6987 3752
5929 6008
4610 10482
2909 8486
5177 2457
3153 7565
8486 3187
4271 4297
728 6897
10717 9257
8690 10264
9288 1142
288 1172
10303 8128
6976 5305
5545 3602
6343 10358
3716 4139
2065 2297
1198 4613
1073 2271
5752 4504
2576 5093
2720 2929
10173 7736
8553 2380
1739 5544
1221 8704
8000 1223
6040 2467
7846 7949
1615 5726
7581 365
6040 5520
5814 10606
2269 2640
1865 9062
2820 8826
7636 5740
8512 6638
7770 1722
5951 3738
1218 5460
782 5427
3699 9679
2548 1491
5226 5813
1171 1214
1426 9304
4126 4861
7229 4974
5022 8189
5358 7289
1113 7504
4086 4446
10428 6016
5126 4248
6489 1491
6782 3596
2038 3655
1200 8843
7187 7336
357 4646
5959 6793
2457 4293
6314 6793
3329 1234
1200 9711
19 864
638 7292
3576 3154
7751 1205
2433 600
10232 7291
1926 4272
1491 7903
2706 590
2843 8807
5459 5968
10318 5127
6966 6286
10415 2496
1348 6154
1179 1202
3023 3301
977 2423
9673 3385
9972 1436
2802 3331
818 1428
9995 7293
7565 9307
2137 3280
3371 9384
1257 4889
5093 8035
3348 1309
9042 8417
1568 4234
2576 8138
8189 8129
4370 5561
8454 3263
1848 9465
4885 728
1206 3181
8526 9142
7737 307
1194 8512
253 10456
7748 7735
8193 3754
1914 10162
5929 7280
5073 10623
6558 3905
10277 1234
2270 821
3837 6487
5356 5951
4952 5599
10181 1215
5830 7297
6162 6896
7378 9043
8137 7770
8385 1673
8608 6490
326 5958
10120 1197
9704 3167
5870 3544
1238 6463
2895 10408
10533 4613
9735 1921
97 8516
2266 8818
8312 1568
7294 8587
7587 6148
10633 5396
9839 8139
641 2489
4899 3041
7941 1915
8319 7259
1205 1862
9296 307
8849 8409
9190 4645
2592 5032
3015 7017
8759 582
9901 10429
7987 3072
8515 1222
3205 3136
6623 7746
3822 1787
1858 7685
6743 1964
7651 1234
2255 4125
5385 6007
5997 9398
600 9910
324 807
4756 6471
8759 6289
3155 1172
2407 8691
5880 7832
3205 7506
8928 3737
6219 1839
1716 10428
8790 2465
8551 6987
8075 6842
3879 969
2178 5570
8866 9588
641 7950
7694 9058
406 9321
4332 6008
10209 7557
8941 1222
10334 4657
1215 8091
6339 7511
6970 5868
2320 4334
3091 10717
9914 1172
2815 1171
10361 1172
8491 9974
1096 3092
2804 8138
7565 9547
3388 6051
8116 6277
4126 7764
6289 7471
7277 3984
4482 7488
7506 3282
1473 1196
1915 6152
3263 342
2443 5040
256 7421
4861 3884
1561 669
7508 563
308 8511
1085 1537
554 6618
4550 7560
7205 167
103 5952
7848 4103
2139 9194
1197 9013
7586 2688
7651 2920
7557 3204
1544 5863
2493 9299
8440 6040
8835 4643
4370 5399
1071 6489
7367 6289
3031 1171
7456 2879
3202 3452
3280 8625
9844 10588
431 7533
3782 8989
4126 6503
8690 852
7255 10389
7065 2853
1205 5750
7508 3280
3138 4925
314 8709
239 6427
8544 2392
7892 4783
5831 4214
3262 8351
1196 4918
6200 6036
8426 2158
9388 10587
2226 3543
1222 1455
8029 1248
9670 3684
899 6542
2828 3813
4952 8139
1096 7047
8406 4489
4076 1910
2909 9134
9553 5487
1225 4779
4432 4890
8406 325
9151 8035
5922 6466
1171 3147
5091 2846
931 8889
2827 2152
10337 253
5881 5520
449 3917
4738 3900
9636 3668
8585 8577
2131 10726
1233 5558
3240 1517
5355 7292
1440 8620
1179 3419
452 8855
10438 3576
9910 4297
6463 3151
5881 2605
10015 300
9636 9908
5910 5460
10462 5895
9667 5596
7456 10245
4649 3680
8860 2517
3337 4127
506 1437
2131 10544
3851 1446
7486 8707
6714 2865
2013 5559
342 9755
3789 5276
3447 6151
3332 1205
839 9591
8887 1206
4076 8822
8189 1544
2592 3491
7129 7381
10501 4225
351 1231
618 1616
7635 1176
4994 2127
3591 2122
8987 9696
3906 5798
9526 6152
4358 3317
8426 3583
1354 6007
9328 3206
3416 7150
7343 7746
1898 5460
10646 8923
1081 326
3085 3630
3186 5637
9870 8834
3986 1790
9795 1249
1239 6592
3752 6137
1632 930
1926 10453
5859 2544
2276 9877
3533 1238
7826 6618
2329 1494
8831 2923
1537 5285
10706 7241
8321 10662
4246 8742
2601 10291
7804 9124
127 10725
8056 1426
3491 1143
3329 1216
4861 4522
1222 5127
9297 2647
5312 1820
5246 7766
8426 2256
6097 6950
4978 5105
9526 10159
8151 1378
2430 1179
10435 1206
183 2433
638 9046
6119 999
6190 856
3990 3600
3360 7367
3233 8684
10029 6945
8590 5749
7055 3439
8820 6789
7969 6434
7689 782
3667 6007
2756 6503
10097 1176
4859 4435
9972 2224
4123 4668
7289 4715
1197 1735
3829 5544
7025 4765
10334 3489
5927 9651
7329 587
8684 3792
9423 8511
7247 6918
2933 1181
10222 5949
3370 8352
2889 8931
5757 3768
4249 6676
988 914
8859 2293
9120 9709
410 7920
8684 5861
8896 6723
1181 2815
3375 4736
3430 9698
1491 7791
320 8812
7804 1890
6883 8843
5093 3908
6946 2268
7214 9434
6372 3323
1334 6490
8140 731
7292 2342
2923 4024
8616 2002
1229 6242
303 8061
3490 8893
10064 2640
2120 7455
4995 7129
1491 4898
322 1558
4926 3150
6782 3777
253 2714
9212 3904
3533 691
7508 7546
1181 5831
1185 2774
6618 2708
5970 963
1156 6702
2692 4709
10094 8056
2691 2360
8527 1235
9240 4446
3638 268
5067 7086
468 8621
6148 3441
5396 7750
2507 6038
2153 8843
1967 41
1016 1229
6811 2276
2494 116
6277 9517
4622 4217
6232 8486
641 4781
7358 8566
8426 6618
752 9657
8369 8138
5498 6821
5951 1235
7837 638
9200 7017
4183 2225
3749 5203
3747 7736
5515 3158
10115 1172
7129 8056
551 1455
1892 1725
914 9286
2550 6834
2156 2336
472 1171
186 651
1206 7670
7294 7506
1219 7656
325 9526
4090 3572
7329 1531
7015 6154
4297 8185
6949 1772
4287 3521
9560 1197
303 4418
6621 2774
5929 5830
4156 1632
6345 3907
8522 8486
1678 6843
1240 4753
4109 2946
3669 4926
7916 79
5708 8716
493 4125
3138 3167
2407 3755
3667 6044
8113 7666
2206 7291
3719 2698
1221 1227
10714 1477
5023 3782
10428 8819
303 8527
7768 7311
6264 9912
1222 2846
6135 9923
9063 5073
9200 9305
2296 8137
9002 638
6567 8075
6468 242
1291 6830
645 7656
8872 2533
23 7253
3262 8835
5487 1266
8499 678
1202 10717
8842 4389
5426 4851
2846 3072
9972 4213
6490 1463
3332 1563
114 6719
3995 3250
1735 7289
7221 3991
3667 9927
7674 7744
7503 7678
245 641
273 1845
1219 2362
3851 3508
10302 6659
3156 1197
2323 1229
2123 4576
4069 3544
2802 3489
6137 6344
8316 4966
3477 933
10221 10428
7782 6993
5986 4646
5849 4508
1273 6617
1757 1228
8991 2241
10049 753
1172 1469
2703 1572
5899 318
642 3193
822 5990
1237 6379
5073 6697
8409 1426
403 8409
3908 6361
7367 6134
225 1858
8928 10717
2299 10587
4156 6360
1176 10438
5056 347
1191 1910
1205 1192
2320 3188
648 10571
4702 2465
8189 5463
8843 472
7489 5590
8795 9993
1921 5398
156 1175
9796 1215
8709 371
4105 8356
3072 8172
5268 840
1205 1717
5929 3150
8589 3432
836 7289
8056 7920
6504 3847
4690 9579
7731 2804
7339 3125
1305 1228
5341 5281
2538 1754
10507 7508
6620 5429
3891 3309
1263 8864
638 9891
2030 8300
864 6900
306 3147
5093 5068
8749 4067
6152 4352
8351 8035
8692 6830
4125 4183
7808 10136
9320 2592
1363 1799
600 1171
8189 641
7090 7286
1750 4758
8406 9189
600 5861
3631 8585
7565 9652
7491 3621
4183 2266
1261 3602
4195 4034
8577 4467
730 7367
5122 10195
4077 10257
6506 429
5006 7089
3414 77
9192 4238
4336 6372
9289 5501
4126 8349
10265 6469
1171 9910
3827 6490
3142 6113
10147 2272
9532 8426
1191 7489
3267 9046
10442 9061
7581 3619
8881 1219
1248 1240
6372 6945
9484 6456
638 1111
7580 8409
2431 5079
6007 3527
8308 8754
6706 908
6926 7908
1224 8763
3234 5398
1427 8496
1229 939
7557 5870
1236 7804
9018 10456
5505 5271
2551 845
2242 7809
3437 4213
1624 5306
6008 1427
5939 3882
2592 1196
10333 9320
1572 5459
6567 2622
5448 1966
7768 7445
4860 3703
1068 2157
7501 7152
6057 929
1443 1234
4128 7289
1544 8140
6876 2299
4567 7865
1909 3630
10198 8177
2171 10121
231 8544
5849 6862
9181 4722
7495 10207
6366 1446
1179 1334
9230 1233
3072 4956
8860 6306
2956 7204
1194 6219
3470 7218
5233 9605
4240 4343
9621 155
8797 1786
834 8075
97 5544
3630 6853
1231 7286
3176 3583
4865 10435
1221 7187
1156 6657
10332 5562
10712 5545
4716 5830
1181 10335
6135 5061
4067 231
3877 4998
838 1377
2165 660
9698 10435
6559 10377
7065 7291
8749 1181
2920 2457
10162 578
10635 7603
1241 8886
9847 2076
6653 2281
9134 7533
9375 7842
7990 8511
6228 9018
7623 4977
5545 7763
9697 8823
8138 1237
5447 5805
3990 6135
2827 3930
2257 8514
8522 7768
5868 9118
44 826
4213 2161
5276 4498
8486 5514
5341 5407
5794 7850
4446 1544
5461 5487
4716 1940
6489 1787
7311 3378
1072 2688
1707 4604
4125 5161
908 7955
7246 641
3396 7350
8822 6548
2127 1206
6952 8183
3042 8855
2533 4640
4214 5532
7920 7014
7293 9040
1268 10415
8239 6585
4952 1241
9859 121
3263 6761
4446 7804
315 3405
3838 6181
9435 8881
7351 1365
8496 641
1226 5929
7746 1063
5473 5276
5929 4568
1171 4446
7972 1229
8189 3048
8810 10217
6476 9040
4129 748
4457 8529
5962 5555
4699 5009
748 4566
10149 5023
4796 5162
318 8894
6802 4123
4732 5218
1238 9900
10415 1334
7 2018
3654 1234
1334 638
10049 3398
7277 8129
962 4776
4763 4573
7449 8470
6154 1898
6067 5062
6427 5859
6055 7603
1113 8054
4903 8749
4657 781
4861 1849
7636 5515
1465 147
6137 8854
3777 8189
1517 1225
5986 7804
2902 1171
8684 1350
2617 4842
7847 1238
2307 6942
6781 7737
2943 4619
6289 1175
1241 7971
8823 6566
5871 4965
2798 348
2700 1739
9972 4346
10275 6946
3778 7519
2513 1230
6139 8654
8759 2902
3633 357
638 9532
5710 8448
1915 1894
5561 322
1200 1772
4112 3414
2018 654
6570 2533
3205 6923
8528 7286
10660 5881
5357 325
6016 8680
5062 6736
6037 6891
1240 2446
9890 4864
6289 6444
1222 3193
8321 3320
1369 6599
347 2667
8990 9645
8506 10162
1739 8818
6491 2708
7916 1200
10571 6719
5412 10084
7750 9521
7291 3598
5849 6393
9120 846
6106 10701
9758 4515
3117 2206
3490 3174
252 1724
1624 4934
2833 5636
7569 1426
9053 4942
4125 7009
3781 2933
5080 8684
7184 9189
7763 1271
1237 2279
5398 8378
6057 6286
7832 1517
790 10712
3966 2265
6548 4409
9902 120
326 6289
9782 3960
8827 1238
6446 7187
970 6829
5306 3767
5234 10435
8811 5341
6491 6689
4982 4619
2159 2331
9390 9018
1192 8409
7919 5487
7506 6430
9397 9696
9702 1624
1881 10149
7289 335
7371 1175
9530 166
4061 822
9488 7307
4176 305
5951 3396
5520 8716
8232 5323
9534 3620
2802 4831
4887 6561
8486 7339
2840 3189
1222 3280
3737 7246
1205 8544
4900 6334
6726 2941
154 3124
10162 10712
4071 4089
2804 5238
8691 3113
1561 3746
430 6457
3746 7083
7065 5360
1037 6923
2889 5986
4082 6200
1172 7489
148 1215
1271 1434
1464 1226
10654 641
5028 9910
7746 8426
10628 1352
1171 5506
9874 5709
4213 433
6064 8577
1224 7831
2640 6311
5062 3125
9697 8350
7631 4328
5709 2241
3423 4859
5545 3547
2320 9526
8527 3792
816 3151
3329 596
1142 9591
5545 8512
1179 1171
8120 7259
7421 5990
3044 7602
1490 8057
9650 1334
8140 1334
7291 3698
6620 7065
4662 1756
1364 3055
8595 9320
10147 1172
1612 8056
1175 325
8813 10430
4677 909
8500 3991
335 3852
1231 7750
8587 5257
6232 5566
8273 3167
4938 7292
8056 8454
6277 3244
3261 682
2551 6037
6232 8178
6190 318
8823 6040
8544 3908
2314 7772
4646 6491
2305 3015
223 4864
3012 3186
246 6310
3703 9298
6264 2272
8138 1176
8120 3705
8823 1772
3544 3560
79 7293
4161 8835
6923 2640
10544 3841
322 10230
5459 638
7569 7233
6984 10304
10485 10409
3157 9877
3842 4931
5951 8177
4757 6802
2002 2592
1171 9375
2712 4613
6657 8002
8749 3838
9042 166
9623 7770
10376 3208
3908 9046
3778 7548
3978 6812
5240 8262
406 9519
1235 3703
10209 1612
10449 368
882 9579
5358 8018
8812 1235
2442 57
1221 6801
2430 890
6007 2569
1455 2612
2467 2023
9547 1205
1915 9324
638 6491
6507 9040
3684 3844
1671 308
1175 2394
7336 3282
3054 8866
7025 586
2180 6058
6920 2582
9912 7735
1181 4679
10036 3848
3596 3193
9397 7627
2628 8846
4709 320
5562 3332
1921 401
9653 7129
10203 7352
9591 10095
8829 8252
1175 100
8802 3293
4070 7975
4704 150
4131 2726
8708 7471
4926 1787
3140 6135
8189 8528
2017 2827
4241 7310
10573 613
9718 6253
2276 3474
5473 6838
5256 5830
7018 4393
2320 1234
8488 9189
2774 4202
7612 9546
3839 3405
4957 4767
5714 6528
4998 6099
5859 3822
8746 6989
4385 8431
9022 4249
3839 4183
8406 4289
1464 748
624 7190
6490 9344
10362 6793
4847 4571
5514 2361
1224 4861
7129 1365
10246 4158
8051 6793
2640 4920
7206 2649
9534 7625
3059 4414
10126 8520
7501 5257
7438 7336
4617 6789
1214 4630
8688 2728
1750 8825
10245 10355
9363 6973
660 1612
7658 10435
9450 7333
5363 1462
8644 756
8169 5709
9520 2628
10544 3243
6603 7291
7186 4234
7289 7506
7766 1215
7336 3297
4098 8242
1915 2323
1491 8201
7330 5566
6564 8508
1223 310
8143 2312
4297 4170
5295 10447
2324 3703
2504 6297
9018 10062
5288 8129
834 8835
3499 8709
2286 1905
7293 403
2036 2982
5566 407
638 6152
7021 3537
9660 9210
6171 300
9203 1202
4606 2640
6898 8637
1787 2640
1235 7129
1915 7603
6996 9844
2467 7329
8825 892
6733 8513
8426 2110
5412 9397
4070 7017
315 9010
6142 8512
4629 1171
6489 1082
5830 4340
7055 3205
6988 10001
6489 1235
3115 3974
357 2478
5027 8174
3654 8835
1228 5951
2640 7997
3138 3355
1680 3134
6199 3782
7838 4076
7022 5391
314 8551
4142 3167
7757 8832
1199 490
1244 979
5929 5385
236 6040
1554 3588
7504 7755
2661 2763
10409 5594
8426 460
2756 8514
9064 7689
2360 2851
7315 8137
8609 1847
7612 7491
8810 7294
3599 7623
326 10232
8621 10220
5563 1334
8090 10485
7291 4978
1112 3596
4148 1209
1853 3361
10162 654
2640 8610
8494 9972
5520 7746
6743 4625
2338 4826
7182 1271
6793 6106
1176 9655
7508 4370
9546 8056
296 9412
682 9673
8056 4731
2640 2176
3619 2815
1082 1225
6490 4039
74 9115
4826 7360
2226 3154
3766 3608
7423 2804
1198 6491
4332 10105
3193 2122
5494 2049
231 1426
3544 9696
2298 8056
2774 1389
9362 10533
9655 4903
7631 4734
5881 1772
5514 3090
8527 8831
1755 8835
8894 7339
6702 5322
6379 6782
4641 4918
8232 4067
1219 5329
5276 1143
4067 1237
5986 9588
7807 7508
7643 1191
7055 1921
8849 8930
6359 7708
2457 4967
10636 7623
7804 3022
9393 1494
9820 3781
5305 7041
1985 3781
8169 9170
7919 1241
8512 4130
10335 3907
2424 1219
6935 2296
2078 4173
7421 6558
8823 10243
104 3908
4522 4900
4952 9651
5027 6277
7770 4461
2283 7293
1198 7557
970 7251
9120 10334
7421 5831
9652 8189
9299 2864
1799 3374
8684 1179
6548 4571
6458 186
10123 9910
9214 2457
4228 10544
1222 1179
3079 6490
41 8843
7689 6137
78 1799
791 6168
1224 8625
2881 6286
641 8857
6567 1222
2462 3371
6852 10508
1773 6637
6943 8749
9070 2803
3256 1683
2602 8835
9434 10239
5472 7862
8515 7685
4826 7744
3402 56
2634 10041
3188 3995
1156 5051
4130 8170
5058 405
5859 7065
2929 2706
3121 3509
8480 6272
4123 6264
8458 8843
4644 1517
1235 8959
4332 3414
3761 8528
2890 4246
7094 4801
5859 385
4952 2668
4773 8075
6506 5281
2953 3714
8320 8409
1175 2206
4386 6007
993 1225
7266 7304
326 7294
4126 9189
6059 8721
8781 3193
5515 3193
3371 6768
5198 7294
1147 7293
7736 8178
2533 2846
1200 8002
1881 3226
8777 3343
211 7044
7483 1393
8426 5561
7594 4259
1233 7045
2654 1227
2723 5180
8519 2537
2774 4974
1427 1180
1632 8475
7746 9316
10698 10191
7055 5012
6896 336
5374 7489
7703 8505
8409 2366
9473 8140
10408 4083
3193 7074
7896 583
1224 510
3156 4078
3154 6901
2958 3250
10333 6444
3906 3311
2599 2759
6332 7292
8692 507
9538 9588
10182 1942
8279 3791
5341 2832
3586 7289
6306 9239
2815 6015
10068 1226
5434 9661
6486 5698
4246 1227
4021 1954
883 7065
4215 7804
5515 5831
1789 1200
7329 1198
6319 3414
6714 8849
348 6608
7422 10717
959 9432
1528 2537
3604 4098
434 8117
2047 8030
1175 156
4825 3234
1849 5885
582 8515
7748 977
3313 4877
4078 7508
1943 1215
14 836
6038 6504
7737 1269
7601 8152
3329 9918
307 3280
9422 5986
10071 2889
315 7488
5939 7293
9016 2537
5486 1905
6891 3508
7424 652
5908 2691
6472 1334
6718 6802
9287 1198
308 4399
8239 8843
9012 5939
2335 5792
1844 1777
1239 7294
1172 9517
2551 9071
4004 845
8849 1058
5981 8671
1197 2053
3091 5024
4018 6739
3996 6655
3900 2737
7830 7831
8056 1206
6620 1234
4952 1681
3452 8138
10112 2329
5515 1179
4800 10043
7968 1791
9193 8892
1171 134
6702 10220
4125 7658
1143 1191
686 1812
7569 1172
10261 3911
6739 4903
3298 9063
2279 7768
85 334
10220 6360
4124 320
1544 9321
7750 2120
5446 5170
6715 5881
9588 6300
6587 9306
8759 6542
10232 6063
3788 9014
3328 7444
3301 3374
9519 7057
998 9435
1192 1773
3755 318
2127 1179
1215 6314
6615 433
8929 4108
8427 1192
28 3234
3643 9910
845 2457
3072 9299
4124 519
8406 2320
3489 5357
3908 9179
10366 4866
9285 9200
2033 3151
5283 3715
5929 9957
9079 1145
8812 8803
2140 9564
9871 3204
4660 9362
3053 6271
5394 7412
325 8749
2647 843
2033 3441
1490 2066
9070 1199
6450 308
872 4089
308 348
8075 1179
10332 2030
7804 8056
6670 8078
5505 6232
8032 10054
2267 4716
584 7497
2905 8488
5473 6119
4151 582
7447 10243
2154 5929
9599 1194
1799 5013
1179 1205
2299 503
4209 10144
9706 9508
5234 3908
3755 9046
8626 963
2879 8294
5939 8389
7720 1454
10626 8056
1215 2610
8835 7100
7088 6016
641 6726
7731 3666
1224 10135
2117 3374
4732 10181
3577 1384
3606 1176
3704 7230
1238 9659
9541 8427
1613 1335
7363 8056
1750 6137
908 7289
8132 2297
6793 5849
5929 1176
7508 2700
4952 1234
9451 641
8512 10606
3273 10159
5885 502
687 9910
6278 9640
1505 4864
3908 10357
1529 5860
656 7657
3528 7635
7310 3282
5396 4129
3536 10494
5106 1069
345 6894
9391 100
8939 7489
8486 292
7445 7289
5830 74
3186 4335
8684 5929
4026 9320
5357 4214
8075 4214
1219 10450
1799 325
8120 9660
3092 10091
7214 1229
9972 1491
4860 8994
2865 9255
2923 8564
4293 5960
6873 1179
4067 1240
1428 8486
2799 1228
4851 755
10415 8759
2687 1238
326 3829
4067 6145
5824 7496
7685 7229
1113 4879
4127 8486
1253 1653
5393 5516
3156 2899
3851 7537
8056 2739
5460 7849
2569 1215
3582 1226
5897 8528
3218 2837
7336 136
5929 5599
4494 2816
5831 3851
10418 9636
9632 6007
1063 1227
7486 5515
8368 6783
7478 4897
8890 2640
307 1735
8577 7508
6040 10544
1429 8138
1926 6016
2647 10247
7278 3895
3090 6548
5437 334
8834 1206
2066 3591
4127 3129
8189 3155
3630 9285
8280 3009
6948 7912
982 7129
7834 9698
6490 5929
4018 8682
5462 8488
9189 1175
8426 4754
3126 277
4520 2433
8200 6756
9702 6739
7368 7054
10189 66
7470 10424
3234 2457
2166 10221
8822 6549
10240 3542
4128 7329
666 321
10441 2335
1223 7768
7580 5133
8089 8890
263 1179
8444 8759
271 10335
641 4675
6016 3331
8368 1227
5910 619
6416 1257
1172 1209
2279 1426
2361 4617
8823 1756
8514 6988
1113 8823
959 5929
9854 1359
8891 8368
1334 7339
4952 2211
8544 655
3508 6504
10227 8252
1463 7456
6959 8609
6414 612
4903 10162
1616 1097
3882 7633
4473 5939
6789 3491
3346 1171
3851 1235
4297 7831
9098 10280
7980 8619
1045 5563
6135 7804
1718 4077
8544 5870
8189 9063
5530 2510
7038 2692
7962 7522
9101 5587
3073 8690
3414 6152
1364 1164
10134 6209
1218 5281
8350 8075
9250 1849
3280 308
8299 680
1200 5709
3965 9682
9215 4129
2803 4781
89 8855
2232 10378
5968 7409
1071 8185
9998 1198
3544 4183
9112 845
8035 1926
6242 6712
7707 641
315 8486
1206 8826
7850 2334
8684 10486
3432 877
8022 8542
5514 1209
963 3072
3181 2920
1841 97
4132 8075
1179 9713
1799 637
8242 183
2045 6152
6961 5251
9176 2024
2647 4804
7293 4297
6549 4079
1631 1804
7995 2276
2698 10064
9362 5787
7636 6988
5230 4069
2165 5218
6007 2648
7489 3474
7421 1675
348 7033
3151 3508
8075 8953
6347 6178
7745 2593
1172 615
1219 74
7656 6174
382 1459
2837 2457
3631 8496
1553 10245
8288 2227
6224 1237
5042 8350
721 10435
322 8452
9696 5091
9841 1219
8169 4899
6696 9195
1222 8831
8844 8189
2154 960
4860 6384
8733 5700
10698 3082
5318 9321
2047 342
2457 748
3507 5813
4125 5348
7218 6154
8551 2137
8280 8861
10435 10389
2039 3591
3206 5976
403 8432
4381 6503
1427 7055
3193 4127
1191 8684
7089 415
188 4842
1019 9227
6317 3315
4880 4861
1355 315
3600 7478
6766 9991
6255 1192
337 789
1932 638
4542 8116
7391 10428
2137 2721
6940 2857
9127 9534
7292 8868
9579 9299
7720 9240
302 320
3992 9042
1176 3752
1228 668
38 6940
7168 8522
4105 4781
253 8127
958 9023
4578 8826
8881 5040
8135 7496
5776 7707
5929 8514
2276 3715
2830 403
8078 6490
10456 1240
1085 9288
8512 5446
10049 675
1200 8350
1799 2640
9518 8440
642 3090
1053 3165
3703 80
1229 6135
1172 9591
10172 9292
1196 6881
8406 2541
3280 641
9993 8621
7488 10635
10350 6327
2774 1205
6384 10483
7758 1261
2276 5562
9287 1895
6589 322
318 3597
3205 7428
9875 9696
7230 1898
4123 4297
3851 7291
10135 6433
856 7444
869 10299
8451 708
8355 3124
4407 8515
8249 748
4871 4683
977 7317
10163 150
2774 8304
1181 4995
8496 1544
7744 4128
207 8991
1202 5740
10333 3182
6360 1176
6372 9883
5752 2122
4952 789
2890 8075
5240 9927
1226 1558
3775 7226
8242 7336
1181 3351
10148 7656
2592 7831
3883 2667
1838 10197
9126 5091
3331 5276
5056 3489
3156 1071
3261 1886
6489 1225
8428 472
7491 3374
1096 1191
4009 3848
8486 7489
17 10724
6611 1241
2543 8746
308 2777
5080 6620
8371 4950
6078 2756
3908 7339
3054 10556
134 6457
79 7339
5472 3136
1175 9526
6589 41
10389 5849
9588 8862
8816 4577
6135 1943
7278 10428
328 5401
3260 2153
4905 5752
3789 7919
3121 1171
3927 7289
3774 2295
2537 8512
1757 3424
7682 8426
5078 580
4898 663
4938 836
6226 8140
6801 2648
6139 885
5349 1215
9063 3650
5176 1179
1176 969
4000 10435
928 3243
9579 1736
4984 1015
9299 319
585 6973
6337 9858
641 7294
134 1198
641 79
8189 5929
8835 74
1774 3928
9604 10544
9316 7399
8818 9194
8621 9432
2033 322
9930 6987
1463 8129
645 5708
8716 74
5269 3294
1901 8137
7290 9588
1199 1361
5005 8350
478 1235
8514 7657
1206 7286
6148 8886
7421 1106
5276 4207
1260 2640
1171 7250
7219 931
2342 4140
9655 491
6135 8516
8577 2149
3745 9194
1653 565
6507 8139
4952 326
10613 8610
8829 1142
3414 5238
631 5894
155 1205
9376 5437
9410 6359
10217 2918
7656 5544
9011 2305
7538 5566
8812 9557
5545 2991
2904 1176
4330 1200
8871 1732
815 6443
10428 2349
9821 3013
1254 7196
365 2543
253 7039
3630 2949
2628 10587
2802 5806
8859 6616
10435 8410
8786 5459
8508 5870
6766 6958
6057 10318
9064 1205
1517 5769
908 6623
7291 1238
5604 6062
10649 2407
5281 5338
8977 5939
5073 1227
8823 6007
3237 2541
5595 3450
7286 1209
10402 1231
2149 7189
8522 7643
5830 1235
9042 2756
2443 1429
2592 9297
7384 2082
1775 3576
8506 6278
64 927
8931 1181
5276 8252
1926 1860
10682 8692
9762 1215
9782 125
5821 10164
1623 856
5601 9209
10571 1453
1994 1437
7508 5185
1622 5929
7489 6891
1452 4107
5011 7344
1240 5637
5515 10379
6840 6491
7129 1171
1231 1261
8991 1209
5800 6620
9120 5346
2035 4279
6783 6491
2640 2352
1181 3684
7042 7108
317 1222
1198 8829
10426 10076
1304 6600
6923 5986
8056 1449
4297 4860
256 8767
8835 5514
3901 3848
1219 3418
7223 3666
928 1215
308 6444
1913 7329
9807 1199
5059 10455
7483 2570
120 2433
2577 7914
6242 3466
2547 5831
7291 3778
1944 277
4952 1147
1849 8786
3703 8361
322 324
9195 6152
5520 748
1849 1949
9591 8056
1730 6619
6674 3336
3886 1081
822 8265
4333 3620
8835 7293
3737 6016
5776 4898
2666 2206
10624 2835
5562 8512
1240 8432
8426 5831
9362 8834
5811 8939
1732 8465
10699 6037
8506 3423
4861 1176
1198 9297
9058 8382
8831 4347
8991 2802
6548 1198
4765 4860
6277 1179
6909 3322
10132 325
3451 3295
7919 5509
1772 1888
3522 6038
3188 5462
300 342
9126 7718
5894 1202
1205 4781
258 1505
9517 7996
4459 4098
5429 2574
908 8639
8929 10149
320 10365
8641 1272
10205 3441
3193 10216
5895 7365
1846 2404
488 2018
8991 2320
8829 6021
1798 1172
1198 8426
300 1200
156 7285
2813 134
7218 6359
5338 4128
8605 4123
5010 8991
5520 8866
1463 5390
10574 1915
1357 10086
183 8140
10189 273
1176 2622
5487 3280
8189 10484
258 9851
9333 7483
6219 8117
5299 4765
3906 1413
2170 2226
6923 3240
9871 1666
324 308
3369 5545
6444 313
6150 8691
1798 1091
1223 2206
4391 3371
7658 2280
1491 3725
7289 2657
8831 3894
1224 3655
836 2155
2774 929
6623 6824
7832 3246
4100 3872
6698 3154
5000 7336
6323 3311
5603 7090
9652 1171
7779 4231
9042 1199
5024 492
7214 9002
3419 6366
4176 8587
5317 5514
9820 1787
4898 2909
1419 8449
320 7695
318 3630
721 6489
1255 5396
6681 4971
2924 2260
33 146
6154 8140
1431 8189
9085 1176
5445 1237
7055 6270
7329 3387
8846 1238
5752 3090
10306 5537
7584 8506
315 1233
10299 10221
6427 1082
7491 10553
8132 8352
8709 999
9492 5355
7286 3154
325 10712
8377 308
325 1383
10657 6397
5179 9526
1727 1175
1517 9949
2628 6489
8147 5939
7215 1237
7296 3507
3778 5709
10243 1912
941 4836
4087 1124
9012 9215
937 1226
8840 10037
10435 1227
8683 654
7743 5539
4933 3463
1215 7315
3280 3267
4345 600
1517 3537
10414 8879
2321 1175
4873 1785
5831 7293
1667 240
10303 5046
5340 9215
914 8116
10303 10232
4940 2640
8516 7129
1200 3704
5929 5939
4860 6352
1071 188
7636 6822
10650 5128
3374 5262
8844 6366
7291 2533
365 641
8929 1156
5487 2835
6372 4860
7745 3690
3714 8283
3773 1517
8239 3156
3975 6366
1756 1219
4615 3907
5043 8181
3228 5010
1142 4864
4083 3280
10243 7329
3261 1843
4861 8527
2257 5515
8828 7345
1239 3809
2721 2550
3414 1192
8426 8506
4436 5939
7251 317
314 8426
5315 2640
3489 5503
449 7190
8440 4842
7517 2488
1975 9988
1198 4215
8178 8551
2852 7289
1787 8791
2428 9182
6923 8591
7491 1171
7253 661
8709 9320
3388 5073
8835 9998
4755 10409
7146 10569
8829 1175
7025 3123
857 1517
8709 10074
7803 8908
1228 1772
7627 5341
1191 7215
914 1836
4714 3310
4765 6793
3844 642
5073 9702
2210 5830
8884 10294
8551 729
8097 5306
8138 1787
1491 6619
1213 2653
8296 7219
5206 10712
4887 9265
1974 1427
5433 2064
1197 7129
882 4900
7129 3263
5759 8936
4898 6148
3493 3600
3542 5437
6987 8823
253 1463
2131 124
1238 4546
3851 1982
4859 77
1084 10333
6098 10696
3208 8855
214 3768
1259 6016
7129 1198
5391 3156
8861 4890
97 1229
1334 9286
8140 10299
417 7803
8143 10416
3414 8219
7919 1176
326 9240
1562 9569
1544 8986
8368 315
8587 10162
1921 2042
2156 6286
4781 4933
1682 9636
1653 9570
652 5948
6508 4125
3602 5214
6038 4098
3260 8410
9526 8817
4289 4297
1228 4446
8350 5637
7976 4069
9861 8564
64 8137
9070 371
4567 10147
9934 10307
1172 6512
3544 1219
5959 3822
86 355
7316 4230
7595 7557
4213 2898
4709 6162
9063 1179
2836 7129
8537 8132
7259 4775
308 5460
5105 1237
1191 1449
308 6366
8189 3313
4246 4078
348 2368
3908 641
782 7015
4042 206
7445 5515
1524 9991
10197 1905
4129 9704
9974 2640
10544 7229
9948 6505
5580 2645
9588 2569
3570 9851
10435 10197
7329 4127
2804 1281
8822 1717
8689 1376
3205 5446
641 3991
10149 318
1926 120
1728 4077
366 8759
7435 4394
638 2815
1181 1176
6137 9828
2428 8138
1615 7210
342 4432
8716 2889
6400 10009
1223 1200
1226 9176
5752 7630
858 3489
2281 7292
7286 8823
5093 2149
4394 9546
4019 8129
1198 5520
366 1229
908 7735
2248 444
4622 9579
8273 1677
1206 3803
10095 1229
1172 9042
1290 6219
2496 4067
4703 5426
127 9185
6163 1926
8201 293
7023 5751
9714 1681
6314 2538
4834 852
9287 4781
957 6871
291 9236
5073 2837
6490 6696
5777 7435
10462 9288
8090 7752
748 8544
7015 8585
7897 3733
1631 1223
6649 954
3851 8705
1176 2663
263 5637
10569 4629
474 4703
7507 2147
3204 5066
2578 1237
1427 1181
64 1214
9540 7253
2262 9991
2252 1219
5604 2920
1733 10399
2430 789
3282 5752
944 4776
7643 8264
1198 6689
2114 5183
9179 5972
3851 318
3791 5351
10613 5545
7580 10447
6533 722
8709 8361
4085 9115
10209 6152
174 1194
8483 3398
3329 2858
3988 5040
7658 5132
7251 144
9299 9500
1231 4572
10325 1196
1449 10318
9460 1453
5514 3752
4271 706
9471 1071
3778 365
3416 2774
9298 490
8189 8551
1636 4552
3154 3374
6489 3123
3460 8512
5027 1199
9338 1206
7601 10147
1455 2147
3477 6683
3346 2223
858 7491
7216 1196
5566 351
8368 1237
1517 1491
9520 8542
4714 2319
10428 3089
155 3121
3282 1565
5091 4622
9991 8610
2380 2127
2149 3414
10087 7210
4861 6286
1825 1198
8515 7919
8893 1227
3705 6040
7897 6036
9484 8137
239 4451
5025 1905
6276 7259
9650 6007
8691 6782
3280 10719
4069 6007
5986 9002
6534 7074
989 6525
6361 4860
318 999
2380 10428
8410 7413
8177 6286
1554 4370
3488 10237
9519 8093
5831 9088
10315 4566
5562 2537
1901 10409
7707 3597
6549 7065
7345 3562
9519 7920
9346 6507
4940 1227
9511 3786
10185 7293
629 365
8432 10195
9910 2574
10415 2268
9190 8113
4331 1852
6152 5029
7491 4802
1206 1089
8835 7486
156 347
150 10367
2822 7622
2241 7293
7623 6469
280 7089
4188 2640
6533 2315
2348 5529
7746 7588
664 10435
9299 8361
1237 4067
6160 10435
10397 4297
2592 549
8426 4135
9532 6827
6987 996
8855 1219
8139 1181
2820 2804
1181 8349
7533 7506
8409 7456
50 3193
1852 3752
10023 7291
5831 10426
7421 155
6489 4938
1653 9002
2804 3115
6016 6538
682 4018
3583 5897
6733 2756
1261 5637
7364 3817
690 724
6033 638
5197 9876
8828 3580
4900 661
1179 1757
322 350
3987 5514
324 8216
660 2276
8435 5544
9411 5969
2827 1225
7506 1215
1798 5281
10570 4718
10303 4282
9054 8137
4776 7738
8858 1240
7750 2177
4860 7009
8350 5499
3387 4903
3280 1250
8035 7229
5562 7291
6923 9528
7494 2311
5305 6360
3134 9064
1732 3396
5237 8993
2721 2514
7088 8855
1240 8595
7535 512
7497 8189
6784 8129
2576 9064
4248 1273
7603 1787
638 1209
4974 4621
2581 1369
8940 8272
2241 7919
8835 1554
908 8991
10340 1202
6427 3242
1990 3544
10097 637
1063 678
9046 10166
9002 3990
845 4125
5355 3385
10080 2241
7444 8823
41 15
5561 4324
3135 8607
6940 4500
9401 2272
120 7129
5530 5498
619 3529
9848 1176
1430 3839
7329 8735
889 2336
325 8690
2889 3501
7994 1402
9876 10200
2239 8858
8823 6534
600 10553
4573 2776
5180 637
4078 6351
5257 1164
5240 8829
4657 1196
9129 4231
1225 6657
5830 8878
845 10641
5895 6535
2465 7394
10435 4903
4613 956
5520 5566
6360 7743
6793 4952
1222 1241
4284 1566
881 71
5073 9316
8829 1241
4516 7779
10258 417
5186 1612
4278 7897
10197 1980
6190 3439
2163 177
9548 2433
7920 1231
7489 7840
3878 6410
2120 8409
5389 3467
2478 7567
2663 1600
5912 9517
6055 4978
3225 746
782 5287
7517 6620
2276 6455
9388 7603
1455 1363
3624 6655
6658 934
3654 4703
6751 7774
2708 2645
8486 8177
2360 1491
7804 2140
829 5831
1181 8835
8894 1215
9566 8685
9450 8709
8117 8709
9110 3716
8427 3848
3487 8709
7674 9670
10623 9607
1213 8120
7289 4820
3791 1240
2622 4928
2730 2642
5281 3963
342 10544
8881 3059
8307 6300
3851 1223
4620 1175
5293 3730
5885 9363
8511 9556
8503 1176
5093 4952
2082 8761
8835 7972
4146 7620
9696 4675
6444 864
5281 2457
3414 77
9321 641
9927 2231
7489 2533
58 5520
1567 9320
2827 5242
970 7685
8368 10591
9698 3267
4677 1200
1527 9549
2537 1215
1241 892
2325 6988
2943 2918
825 7619
8587 5368
6354 10623
3337 9870
3386 8944
8139 1227
8769 8090
7033 6940
5126 7755
2241 10083
1612 6369
8864 618
3206 9134
7421 5396
5991 2663
223 3705
8551 8519
10668 2276
9526 4333
997 79
2756 8239
1453 3193
1176 326
9860 9120
10049 6372
1223 1215
5947 314
9510 7348
8127 8991
79 10435
41 4571
3310 6719
5929 1143
2276 2879
3602 4860
7055 8126
7329 1200
494 3782
8844 10162
1786 6064
8996 6372
5389 5437
638 8857
3654 4860
3690 6793
3995 2503
7823 2224
8409 7489
4931 1209
8975 674
3702 7656
326 7533
2242 3204
1954 3432
3261 9435
10409 8088
4834 7241
4264 2342
1070 357
8978 318
7329 10064
3597 10503
9848 6444
1386 92
6587 1102
9286 10544
6148 9910
176 8684
4101 10409
8426 5859
3156 3121
1159 6038
4918 2408
6007 6289
3090 9357
121 7916
2800 8551
1152 7315
315 3265
8568 7511
7018 7253
5437 4787
4405 5740
1491 1226
585 4069
7289 2881
8377 2126
908 4124
5233 8745
5904 8516
6267 8486
6923 7440
10220 6696
2276 6928
642 9518
3387 10606
6135 6803
8527 5708
6038 1926
7971 3051
9653 637
4297 9936
5831 7627
414 4903
47 8889
7250 4214
156 873
4100 8692
1227 4839
9299 556
79 10553
4679 2609
4630 8239
5162 8486
9496 8173
86 9640
315 5561
5515 4067
7862 4821
329 10574
1849 3848
9321 8849
1491 1264
3591 1334
348 2153
6264 4344
10633 4214
6359 3257
1172 10304
4147 2985
4702 5051
9516 4132
9329 10425
4860 9345
4900 7546
1222 7247
1829 1455
253 314
6278 10227
4129 1182
7720 6987
335 156
8849 766
6173 8826
8831 1926
7580 458
1491 4070
5986 2156
1197 3600
9521 125
2329 5487
6008 8352
4076 504
4914 10429
9494 927
8917 8746
1175 2170
4129 9233
4268 1185
9184 7230
5968 8843
8892 8517
8261 9649
5566 6952
9395 665
678 1221
1269 10450
5020 3778
8835 7181
8517 10037
3995 2802
1505 2042
9675 8822
10544 9532
8225 1915
8515 870
10449 10696
5752 10712
7735 4903
365 5514
1198 8993
5514 86
3154 3124
7438 4477
1400 10098
1269 5831
5728 1237
6739 5398
6824 4619
9042 3374
3751 748
5489 8821
8506 8719
1791 5702
9852 3786
4966 6489
1221 3417
7293 4370
3447 2512
1143 5986
3429 9670
6658 10450
6038 8749
4785 2367
1205 10415
1171 318
7580 1179
2827 7004
1432 3233
2576 1145
6730 7293
4578 507
8940 8410
413 6615
2846 9021
10456 1202
2303 4952
253 6804
2730 138
1728 3843
296 702
6057 5406
5991 1179
95 2260
5495 2776
8859 2712
1237 5077
1260 307
1503 6649
2620 3851
7354 6430
8527 1849
8830 2516
4666 3588
5306 1990
4974 1728
3263 9947
5916 9286
8406 4952
1227 3546
8016 5425
1221 7760
4057 1559
1772 9450
4860 3993
1544 1171
9489 1491
9481 5472
6491 3193
5053 9298
9698 2774
7030 6036
2538 5520
10426 308
6589 5180
6145 2153
6106 6623
3426 4942
1240 1423
9698 6946
8138 5886
8610 432
6286 8252
8861 1095
10544 6505
1546 5372
1242 1223
2640 2640
583 3465
302 4067
8174 3429
661 315
1071 1382
1179 10544
7488 1175
8515 2906
9299 5514
8288 5404
4974 2956
2577 10435
6016 3371
1942 7920
7689 9839
9053 2147
7294 9287
5091 7340
293 8511
1231 1080
8051 9943
10200 445
4900 79
1156 7580
8432 1722
3777 10097
928 1228
10402 147
6094 5880
1231 4214
5224 3193
6134 5010
4667 6702
4943 9373
8861 4040
8634 10456
5520 7229
10613 9765
2907 8139
6137 7182
2150 3715
3417 5795
3076 8541
7000 2575
8426 1176
6359 5403
8518 7707
8834 6640
3329 5563
5422 3784
1739 2640
1142 8528
2104 4776
2802 6209
7445 6987
3151 10162
472 3792
8035 6351
79 10114
4922 9299
2630 7752
3667 6286
3027 4529
4070 8056
8830 7407
4952 4403
1221 5772
3631 8140
1915 5031
6851 7286
1192 1232
5281 2534
1756 1228
2908 5880
41 4328
682 3489
2793 8115
6380 7920
1572 8759
4230 6038
2533 3489
1450 9457
4567 10190
6683 3477
3878 4781
9532 7354
4149 10102
4067 1179
4342 10416
1144 8901
4974 6533
7530 2465
8825 2513
8409 2457
3778 9091
325 2889
6674 315
7307 4776
4067 7744
8056 6500
9120 1491
6946 10376
8201 3585
9299 266
6286 6739
3788 7735
765 5240
5093 3301
6764 6007
2648 4050
4984 7720
460 4489
6444 4341
2517 1160
7615 1014
4247 7980
273 1219
9651 7491
8147 7658
314 6988
4763 2493
4183 9597
4806 2301
10462 8075
4847 8823
3373 8860
3240 3746
1268 9719
1839 1227
1798 7293
7496 1227
5544 8590
10472 5019
5368 1563
1219 325
4332 7339
7250 8036
963 4025
4861 8516
625 8092
7504 3479
9478 1491
7292 760
8610 1790
8894 1238
3920 10008
6135 1555
4883 7831
8886 7809
7232 8590
41 1156
8189 8406
10435 1972
836 6069
1407 6554
2466 6360
1175 6427
7421 7862
2221 6472
5865 7294
8056 41
7707 7746
5710 119
3414 8683
1269 10420
1567 2430
8350 4713
10435 1898
1089 5514
2498 1073
1164 1223
4633 6570
2698 2622
9716 7804
3591 642
7331 3280
6618 2038
6354 4753
4330 8955
8857 3851
8849 6793
7488 6219
5341 6963
1311 3991
1491 1790
10074 10097
3450 2592
8285 1037
8610 1653
4918 5865
5290 6570
6542 4937
1491 13
9350 8528
2137 1209
5093 1724
10293 5522
10356 7657
6496 4776
1494 3769
3234 5292
4982 5032
6366 325
5341 9329
7230 7656
1167 1219
5317 5856
188 308
10015 9395
3542 8472
641 3418
1176 59
10647 6137
2845 9298
7486 8056
4448 642
6711 10435
4098 2430
3638 2467
478 3244
2632 5386
7746 6090
8517 3321
2457 6234
6078 1209
4866 760
9812 6761
9738 1191
638 2919
10465 2123
2596 3156
3630 1181
2367 2592
3949 2457
9527 3668
7251 7374
1844 8473
3423 3355
2210 1452
336 6987
79 1352
322 4431
7623 9926
4248 1194
10275 8189
9398 709
9320 8881
8860 8528
2907 94
7496 1262
8189 3715
8819 2775
1757 8797
10036 10553
5276 7627
6007 3151
4450 3078
2298 6905
716 5022
5053 1901
1624 5254
8515 6793
5125 9519
9591 4070
5005 8426
1772 3125
4380 5929
10626 3115
8709 10389
7657 7744
2493 2225
8147 6558
6542 4776
6491 448
5515 4640
264 3489
1215 5813
8488 9021
10097 3906
8056 7089
335 10451
77 1723
5937 342
3191 7569
4231 9900
2602 8858
5566 4069
5830 9005
1159 1515
259 2206
3654 97
864 1235
6247 3374
253 8088
9397 3924
8516 8056
4485 8035
8845 6529
7980 4600
6390 346
5919 6657
3329 3218
8138 8835
1101 710
6226 9018
4075 4446
7292 3190
3242 8624
295 816
4898 1231
8858 6154
6486 8129
144 2226
8861 4178
2537 8505
1070 5073
6165 5039
7296 5017
6487 1675
4126 8409
6651 1874
3090 4578
1517 6793
5753 8542
8174 7157
3485 5494
10624 5881
3232 478
3282 7230
1176 6314
4644 7292
64 3346
7422 1202
8813 10507
8845 2331
1158 2048
3686 1176
293 645
1194 3132
2648 2919
7650 2641
6228 5059
5276 4243
6173 1544
3751 2828
2538 5062
1271 8844
5544 7488
2210 2374
3658 7501
9200 852
155 6366
5946 8590
296 9657
5194 6957
1235 5563
5881 7488
10323 8855
3134 6558
7220 8239
478 9518
6490 1175
6505 6619
5896 4333
3362 322
10587 7627
5067 3654
8483 2952
3489 6542
4914 7470
1222 6801
4068 3705
2354 6114
1857 8892
7686 5929
8056 3294
5028 2647
10469 3123
619 3704
314 9974
8138 7627
7746 8517
8502 7293
9101 10358
5685 4077
1179 4142
5894 1071
320 6152
5012 6264
4943 3920
2592 1231
744 1249
404 4156
8351 7218
9400 6999
5904 8502
1222 3908
2776 2430
527 3474
8517 9091
1082 3517
5069 3023
9100 167
5176 8881
6822 8684
6253 6401
4534 2700
1223 1239
6007 166
1071 6360
326 2108
755 4898
1849 843
2648 6007
4944 7631
342 1849
6007 9286
4754 10428
10568 7928
10717 5839
2154 1511
5325 3848
9997 990
2892 6722
7215 1191
1930 1674
5752 3250
7286 1616
324 132
276 3489
5514 7941
4123 5636
6162 2206
1241 9021
8542 5430
5514 10426
315 5561
1491 7612
6804 4693
9040 10472
2889 1181
4076 6925
7336 1175
8625 10435
3244 7481
4657 7832
8056 3151
6736 10717
8107 7230
1206 1756
10435 4826
4575 8835
10335 8828
458 10181
2280 5429
3655 9950
7707 5057
9572 7289
8857 3583
1229 6923
2825 2260
4630 8823
8914 2906
9913 242
7592 6148
10209 1197
9321 6363
1641 13
2924 2319
3119 3346
41 8824
8797 9320
2759 315
10720 1949
6016 8431
3154 7182
10299 7129
4061 599
2703 1225
10418 1181
4418 10422
5396 10166
6784 1181
175 1211
5565 6504
3923 3041
4380 10570
6987 8835
9927 1228
10132 9286
4442 1372
9127 322
2571 1202
1144 7286
1199 7737
1235 1181
2305 5566
1209 10553
3230 2457
6529 10717
7635 10670
1078 6461
8749 10426
7292 10640
6489 1175
3254 300
10009 10318
7689 5306
8506 8849
9321 1926
1198 6374
1172 466
4970 5091
667 8406
10544 3138
3429 7074
7711 2827
2691 2433
6392 5385
4475 151
9625 10640
3907 1786
8427 1192
8871 7289
2807 748
7090 3429
8189 2149
4900 5515
748 1063
6072 2430
1439 5927
8274 324
7627 3418
325 6490
9955 8753
2247 1849
4892 8409
6154 6490
8169 8426
314 4462
638 1082
6240 7750
10519 7421
2588 10556
8828 6359
2537 1219
2486 6007
7582 8137
1790 1446
9070 7743
300 2353
8894 9219
4048 5165
1491 8620
8541 2276
6570 7979
1106 3850
1356 10232
3126 1237
3583 8361
337 852
5545 1175
3421 1237
4430 9032
4268 1066
1311 8512
9516 1113
1229 3375
3630 5051
1715 3600
6181 7571
7743 9288
3329 4067
582 8134
322 1175
1615 2010
1234 5529
615 5276
8844 4861
8991 1452
3385 8515
3090 1791
6057 4926
9666 8764
10371 9344
6619 7979
3263 7019
4248 5545
6137 1219
1910 4952
3193 8075
9046 6137
4763 9520
1239 6379
4069 3189
4692 3334
321 2117
7292 5951
6168 3140
3432 8189
7293 8406
1881 5437
7501 303
2241 2299
1231 3431
4491 4044
1176 6234
1670 266
9129 2504
8861 10149
7229 6361
4128 10697
2802 7129
8610 8551
9532 3844
8174 709
4214 9388
6692 3956
1192 1923
5752 10181
8958 7431
10405 9210
7603 10624
4127 8830
2457 1448
9787 1241
1198 1383
348 6449
3150 10422
3208 2776
8877 10404
2640 10299
1849 3344
640 7278
878 5341
4776 3630
9717 4049
7920 8926
3060 1238
9451 314
9696 7294
1891 7565
8988 914
5518 5939
9189 5440
9697 156
7450 4861
1773 6589
2575 2279
3576 315
1206 10717
194 1274
8683 318
4841 8056
303 10299
322 9972
4982 730
5537 5824
3746 3519
3206 3876
315 5050
5507 8508
7107 9042
315 1454
326 3206
2206 6782
9304 9782
2358 7219
5813 348
8890 7592
178 6007
654 893
3113 1822
908 5764
7508 638
6154 6041
7581 4924
3155 8684
9236 5702
8406 5437
416 5545
3151 1239
5483 3072
1239 729
1772 6145
1175 2001
156 6783
8515 2457
5424 325
1673 2488
3282 79
3892 3489
1240 7296
8149 7619
4567 2053
9074 2488
3403 1278
4864 9839
3529 8821
10011 9526
3988 1334
2592 7517
596 4851
1695 619
9621 3329
7996 318
2937 6731
8826 5925
2209 10456
8923 7837
9346 6137
4524 9190
5785 7328
5010 4643
4839 3718
325 3023
1176 10435
2266 5372
5894 5234
4458 10544
2495 4841
4219 3478
8483 8406
748 7070
10544 10544
2663 2311
1224 10216
9129 9878
6489 2319
4365 9039
7293 3958
7305 10307
1060 7488
5576 8409
7498 8544
2108 10363
690 5520
460 2469
10472 9532
4328 2504
2653 8308
5566 1175
4455 10544
9387 3827
4918 3865
2167 1787
303 10090
7746 2156
5462 952
8683 1849
1196 1228
7291 1411
8773 7612
1906 999
3387 9650
2700 4432
3240 7580
6372 10415
5636 2865
4037 7496
1781 8812
1788 2802
2550 7580
10717 156
7039 6723
1427 1229
1536 4324
10428 8797
7489 1915
5008 7264
7278 405
4702 5928
3322 5708
6154 8875
8491 7286
2775 7489
8299 1085
4214 4645
8699 3794
5986 7329
9597 10009
9282 5001
3023 10719
2302 8587
5929 10357
7292 144
6367 6987
755 10435
1427 6830
9876 9299
3212 9579
8886 9058
43 347
7676 293
6098 8140
1237 6203
7149 9871
4943 9211
317 8410
9670 9200
3024 2147
7900 1926
3329 3735
5191 7506
2178 928
9532 9640
8823 307
10520 3704
3877 4656
3091 7915
8610 9654
71 3740
6491 8684
2577 8056
587 7550
3387 5091
8012 8831
3908 7075
7044 5211
10386 3778
6037 5681
1227 335
6835 417
7862 6015
41 1787
2316 127
4125 5515
3703 4067
9215 7425
2931 8189
3037 8817
8128 3655
6160 3429
237 8939
8462 1234
1202 5562
2131 1228
7286 4272
5341 6314
2137 1212
7557 9115
10334 8127
10303 1171
8134 10162
7920 10517
7293 8810
9401 7079
8834 9435
3441 4261
1171 2856
2766 120
6226 2771
9192 5545
6669 6227
7293 6115
10318 9357
5561 4693
10221 1053
186 6286
7832 8849
10332 8140
6987 10220
870 9597
8183 3563
443 9042
2123 10208
2010 3156
5486 10362
5012 8813
1849 3360
7445 2414
1312 2923
3631 4841
4677 1390
3206 7643
7539 478
9645 5248
8147 5242
3791 4832
1228 3783
8489 9652
8512 3244
3071 1200
2923 5351
7291 8409
10049 3231
7603 8426
2276 7920
2011 322
6503 2260
8542 3417
7278 5276
8991 1426
2899 1194
8486 5011
7609 3654
10303 8491
3385 2571
9209 2730
5912 5176
183 1225
2795 7186
9873 7657
7230 5091
6875 2904
8620 4714
79 3583
10148 8716
8352 7353
9579 4458
660 5831
6209 5091
7574 1453
10162 4124
414 7583
6154 6038
3151 8508
6372 216
10415 9841
7767 253
6714 1199
6537 2240
2919 8511
1309 9701
3123 5074
6945 8632
705 2272
5520 3669
7435 3269
5512 858
2643 6104
2691 9298
3851 1790
2122 9014
9042 6491
10031 6619
2827 6705
6611 4215
1214 1088
1685 4667
5252 892
8823 8104
3902 1926
4404 6409
1236 845
2701 4523
6795 3946
5514 2804
3149 7294
2849 5895
5471 2360
7905 6502
3822 1179
5252 5386
6152 2708
6793 9681
5384 8871
5034 5719
8091 4707
10049 8359
6937 318
2033 4918
1171 4903
6457 3419
1226 5093
10307 3167
9753 1431
6570 2467
7501 1240
1224 253
1648 10245
3644 9697
8913 7594
7736 5021
1321 1222
9532 41
1176 9919
3563 8189
8621 1175
2331 9189
3963 314
4078 9674
3764 8844
8849 6057
3786 9200
2815 4518
4861 6619
7129 9697
8549 9298
8508 2640
6334 5240
3755 3716
2629 3151
8060 5514
8733 7483
9128 5960
7177 846
1624 7533
2764 676
6956 7486
5217 8829
777 436
6696 8749
9001 1197
924 8261
4507 110
8512 3605
9287 9227
1175 638
8406 8577
2053 9675
1772 3255
7603 8831
7421 3520
5357 6366
3541 61
8624 1786
3031 1786
4861 678
5562 7656
5309 3336
10074 1452
4124 2905
2756 7286
9973 1227
2895 5016
79 4081
8280 1926
1234 9537
10197 3547
4294 10367
5507 8759
4069 7748
1921 3244
1727 3208
963 7489
1445 8361
2550 8496
10696 3139
9667 10450
5078 4183
4988 9031
6296 8145
2467 10723
7294 7351
6016 8098
8746 2919
3311 7010
5010 6528
10134 7657
9002 5871
2262 6489
6491 8857
7488 1206
7603 9320
77 3243
7444 10049
2457 1491
8813 6289
7339 3270
221 3153
2118 6723
2720 2504
9927 8879
6494 9973
8267 6491
8189 8861
6359 9828
124 914
1773 5637
10591 2272
220 8691
4762 5446
1361 8231
638 6331
5337 8295
5416 3280
7423 8636
9221 2150
9401 8892
3595 2336
5752 9098
3387 2010
3185 641
1235 9993
4297 895
10371 8950
9128 8709
1172 3907
5966 9947
6054 2668
8061 9120
1561 1176
6658 7623
1028 9991
324 8542
10064 3783
8092 6164
5113 223
1228 1990
10428 6490
4445 10334
1491 6400
7467 1234
1626 3425
8406 7339
7501 7247
2537 6923
2652 7291
318 1855
10570 1772
7643 7020
1053 8822
6575 2774
1168 8835
8406 1202
2053 5593
9518 4834
8142 5009
889 5514
10149 5694
2493 8432
8284 5752
5216 8824
4776 1241
7103 6148
3213 3280
9526 2836
2570 4887
6987 4887
5709 2297
3205 5739
3908 6369
5870 10544
4918 1225
8545 326
8472 2900
3508 9320
3220 5514
10574 8527
9209 3007
6154 6007
6898 8296
8229 6137
6570 1544
1121 5385
4776 2502
3630 3908
5078 10379
8598 3206
1215 3715
9532 2127
2813 3417
10717 7229
347 6359
2812 2433
9101 1990
1202 3414
9240 9866
8564 8796
3654 9526
4440 8448
2263 8426
5291 2040
2813 4477
7764 4446
1191 10696
6542 8790
7252 5091
2053 7055
3332 1171
2288 336
1179 307
3844 2310
1175 8056
5709 7280
1724 6962
85 8199
1192 8392
7421 3689
4473 7337
7689 7719
8390 8448
7229 5339
9781 10086
6392 4127
1235 4703
8116 6457
1197 7230
4076 2320
8511 1231
3794 1172
4573 9289
4918 3441
8631 10430
8426 9741
2305 10561
5771 7533
7334 1226
6154 9787
1430 664
5471 4069
1143 9467
5093 1172
8812 1786
5821 5830
4524 1817
7767 8319
1191 5397
342 7201
585 3509
6506 5437
413 348
7750 6263
2445 5637
9871 4069
390 1686
3441 5445
3204 8577
1234 7129
8201 6135
2837 1202
6463 4950
7410 6903
7746 6570
7089 10247
8307 5081
7341 4722
9434 5398
6623 120
4782 186
3599 4629
4826 7489
7562 8881
1430 5059
4070 10243
9877 3385
4330 184
893 7743
4940 3280
600 2126
7581 6548
2971 10573
7536 1221
513 7129
1209 2987
2812 7015
10049 5091
4125 9579
2505 2012
1224 3908
4578 1241
3930 6372
6534 7129
348 2537
6620 3348
10217 308
8284 1192
4142 7835
10245 1550
1786 8556
2570 3508
10148 1221
864 5718
8426 1144
4332 9193
121 766
8466 9317
7089 2252
9546 1466
6524 10162
1717 2492
6257 2640
2502 1172
9240 7893
8831 1160
4127 10625
6570 6463
8826 348
8056 3297
10720 4712
1238 3138
2651 2513
7293 1194
6148 3136
3429 4776
2152 5939
5396 10335
10221 7735
836 7849
1462 7750
2418 4420
9996 9871
1426 8733
322 2899
1241 9850
5562 5813
5459 7973
1222 9194
4702 1171
5895 2299
4076 7716
8432 1231
3956 5859
2569 10462
6016 702
4446 1646
3588 7763
4446 9547
325 1855
5545 7612
330 2514
606 5437
5952 5218
7601 4705
6507 2276
2240 356
1171 3228
640 1455
8431 8849
4939 326
8829 1175
637 6625
5024 7037
2360 7229
8051 1926
7835 4883
1221 156
8426 307
2774 5855
1071 1238
6364 8544
5016 6789
4209 5460
10038 10220
3794 9151
7753 5885
5375 4667
6489 1340
10057 7486
7295 8855
2572 2704
1175 478
6061 2715
2276 4945
5831 3230
1227 6351
8512 6314
3514 9175
7897 10435
5039 1240
4213 8406
2272 10243
10456 1821
5352 1428
8866 7763
5389 1491
21 3988
7727 318
4811 638
3375 4528
6390 2433
9418 3600
4216 3193
8197 5806
4480 836
3878 7295
1240 10095
872 3463
253 1227
3272 6891
661 8502
5062 318
2276 6489
954 8610
1172 3619
3434 6007
7448 8409
1191 6331
1200 3534
1510 3205
6169 10570
2319 8542
9487 1173
2569 8120
10570 1523
443 3090
9659 4129
9177 1175
1142 8710
1491 789
3042 1172
200 3540
5051 7603
10389 7916
6689 4148
1144 6286
357 912
7831 5599
6368 10246
7683 7496
9018 1238
8735 8406
9304 1928
3909 8454
8738 7286
4527 5786
8528 5514
3057 5020
5880 1253
4900 1231
2242 10332
2640 10220
984 2428
10239 306
4106 6148
9546 1922
5520 8886
8367 10068
10541 1199
4861 9972
150 9403
2120 9520
4246 1181
4213 2533
9910 4333
1215 1237
2544 10544
8886 7129
2229 654
5505 8232
2594 1175
523 1271
3193 8056
2053 6938
747 2835
9227 1215
6448 9120
8858 7129
2640 8831
342 3783
10428 9002
8410 6061
1228 4826
1014 5852
6735 864
2108 6945
6289 2703
2276 8514
2739 6200
2435 7291
1226 3182
2430 2152
2652 9649
1455 8409
2433 10503
6469 6007
2158 53
6904 7496
1197 2131
8514 8893
5520 1849
2847 10332
4067 8426
5855 8844
7956 2577
3090 2430
3597 314
7329 2380
8831 7603
3535 3123
2648 9727
6369 6488
3134 2754
326 7824
5024 4675
3669 1240
7033 7658
4123 2383
1910 1364
2819 8823
9652 2149
7129 5566
2285 1174
3678 8512
1237 7975
1440 6181
3435 2107
3815 7055
4129 10688
2276 3419
7656 8132
8881 5986
5545 3339
7390 1544
6713 10362
8134 6152
1226 347
6589 2302
4124 1165
8886 6107
946 8528
4127 6891
7994 4064
1491 2433
9021 8002
9591 2994
3573 6016
6016 2272
1624 7445
2898 2126
1176 6164
6152 8138
7984 9627
434 1179
1179 9846
7339 1234
6783 10207
7352 3988
9532 4098
7259 5235
1198 6962
5317 929
2502 1716
3800 445
8861 8745
1592 155
3535 3583
3602 3852
7810 2155
8289 10362
4078 3907
5164 3030
3848 7496
4179 1329
9357 5896
963 9605
1237 6154
6525 580
3206 4425
1199 744
1886 3743
6394 4201
5451 1905
5493 6506
5855 1537
1233 7643
8091 2902
449 10378
6957 2374
7612 3602
2504 4898
4053 4932
4861 2276
8426 9907
1234 286
9120 6542
4485 9686
8361 4655
1206 1228
4544 5929
8684 5004
9710 3703
1071 7291
5305 5929
4702 3778
8810 641
9718 2137
3352 10085
4412 1624
9138 931
8844 2206
1021 10660
5514 3416
318 9363
5022 1533
3121 3023
1171 9838
1969 5243
2383 308
1179 7736
7581 6587
6016 2537
5515 433
7347 2907
3740 10544
1199 7336
4502 6945
308 4350
10624 8345
8174 7832
8890 6823
5768 2769
7601 5566
1085 5276
8793 9579
3630 4952
10086 3680
5849 858
9363 8405
2984 6507
1791 1270
1225 4861
9910 9320
2213 6137
4418 7193
2538 7676
6234 7020
7329 3208
5951 6501
6489 2898
8882 2647
666 8288
8149 7916
9321 6137
320 6148
7751 5968
2122 6895
3716 136
10275 4931
10149 5166
3220 3594
7804 2825
5514 2574
2077 318
1908 10442
5637 7022
348 4660
3019 4358
8903 3359
6489 6489
9763 2247
4067 9526
6826 9058
3507 6395
3151 2804
929 2550
8319 7351
8481 6444
8056 5487
8857 2158
2647 5487
3456 3488
7193 1171
326 8514
782 877
9195 156
4214 3015
4302 9526
3120 9002
1241 2504
6623 258
3227 5986
7336 9579
6168 6148
3193 4045
8864 10356
1147 5235
3752 5770
1440 1176
2061 9605
8512 1206
6152 3088
5895 4249
9054 594
6369 3908
374 6069
284 2120
9194 1179
7230 4214
9859 3071
8843 66
8692 1905
8200 1171
1202 6154
4156 5928
8174 935
9922 8426
3599 3207
1364 1230
9532 308
6793 9998
337 398
6589 9190
7289 1233
3421 322
2827 29
1171 6657
3602 9233
4700 892
8368 4898
1235 10672
9115 7280
5446 1197
3290 7593
315 2873
1231 9215
3329 317
3792 9540
3092 1924
6277 398
2592 3378
7259 1312
1491 7294
330 10063
2141 8088
4920 2704
8516 8514
1235 5399
9058 6686
5229 7182
196 748
9588 4214
8273 4297
6068 8129
7766 6289
2229 325
760 7658
3329 8350
9401 32
6034 3364
5561 4986
5545 6461
5386 4289
8564 23
2801 79
6696 8713
10449 1558
7830 1700
1860 5022
3142 5028
5881 347
8472 6844
2342 9210
1830 2487
472 2651
6427 8075
4160 6987
8238 2833
1199 10575
6007 1152
10450 10472
8443 7832
8683 3631
8893 2755
9927 8073
7194 4716
5929 3441
5885 472
5498 8116
6490 8406
4209 5389
6766 6830
8683 8353
1181 3903
10208 7445
8177 6270
3908 8189
1202 4860
4546 5904
9846 10696
2802 6154
317 1223
4766 7743
3304 1606
10427 9316
10717 9987
8871 8406
7766 257
7625 6242
1823 7352
1790 10332
5349 9991
2342 1194
3387 5276
2776 8478
1181 3151
7991 5467
7743 5774
133 6615
5881 4420
3544 9193
6683 762
10149 8056
1901 928
2920 9174
1028 2240
10097 2057
9675 2057
5385 6519
1142 4864
2467 8684
8189 2544
9534 8056
6542 10185
5239 4952
9071 10623
7157 8496
4064 4625
2665 2662
7657 7368
1847 719
4125 1194
7483 5104
1229 6514
6261 7656
3204 5091
7643 1565
6487 6007
2775 4067
3329 9897
6146 2013
2688 3369
5929 6036
1219 2404
10435 1177
10378 5533
6851 4078
8518 5991
6549 1219
4861 6036
1269 9973
1221 9288
7908 5520
5951 4776
6549 1500
6937 7337
77 10197
5169 8991
10362 1224
5415 9973
3737 1143
2919 8004
3124 8390
2213 297
6508 5912
5503 10456
6392 3183
7496 8090
5636 10694
10426 8811
521 10571
336 7286
8478 7139
1333 1728
2899 6361
7277 1269
552 6683
9974 9697
8551 3013
5929 1690
5276 9640
9923 460
4067 908
8018 8294
8893 8481
2639 5031
2900 273
6696 1240
3627 2818
10435 8466
1091 6931
5929 9812
6366 9069
6016 6955
6366 8834
10266 1172
3906 1065
8820 8140
1210 5830
9652 1172
2802 6016
2324 434
2802 6705
3404 6525
3204 9120
725 7339
7830 334
3311 5939
1198 7508
7259 9915
6016 9189
2698 1834
3536 7643
5830 326
6548 1259
9848 1175
2538 322
877 5514
5041 8864
8940 3260
7440 7658
4098 6571
7738 1718
1181 1686
2465 3090
4479 8831
6950 8189
1222 8683
3657 5498
8506 6490
3998 7234
2804 357
4444 6726
1441 5276
5831 6718
2963 1584
5854 1570
5276 2793
10221 821
4125 7291
3167 5831
9669 2465
8189 6137
2663 1194
9967 10162
295 1761
2870 3369
6956 5010
5986 3583
2396 5091
5581 4842
7229 8142
1942 2210
9526 156
415 330
10428 3599
8861 1881
9485 2802
8763 342
4215 1234
6542 8506
2812 2815
10164 5460
5324 9886
7025 3655
8092 875
6920 748
7897 5341
8948 995
6791 1143
8825 10717
1849 5394
4130 1143
3398 5563
1800 10428
318 8129
9773 318
1399 4485
641 4243
4426 7382
4753 5929
6489 9433
9577 6057
6219 330
6168 908
1739 289
642 9156
5813 2153
55 6533
7689 7643
10334 8178
724 2126
1179 3991
3040 992
6314 1429
315 4098
10002 4763
641 4571
403 1219
10214 2899
4041 1926
1625 9621
6046 7253
1221 5858
5929 3851
320 9948
5673 719
5338 2693
2674 6242
2840 3188
1113 2058
5816 642
1932 1663
3473 5929
9304 5710
9611 638
1200 172
5276 3205
9829 3372
1226 4114
8797 8635
2466 1926
9571 9526
4067 6016
1071 3253
1881 3894
3684 3748
273 7658
1550 5012
1132 7030
176 1811
2152 6255
9398 3752
3387 6818
5722 5336
8683 8486
6791 9040
3386 3123
4411 2397
6946 3684
8749 8767
6264 3737
2493 6696
8810 8432
4129 3387
2299 8259
2276 4360
6254 7445
7557 10286
8185 5319
10065 314
9895 9192
3655 1394
4322 3193
1202 8830
7643 1428
9236 3418
4125 5849
317 2292
4952 5831
2433 293
8508 8544
3820 3435
8615 10387
2508 4826
3151 8610
8056 2249
2118 1851
1198 1202
7746 619
7250 6057
2330 9287
284 1224
5459 638
5437 2294
7754 3999
4391 1395
1739 8468
1495 7522
2342 2827
6057 79
6226 2066
2126 666
1228 280
6918 9044
7659 4356
8568 760
5369 7489
6834 7195
3851 5698
10435 10717
1143 1559
9913 1463
1199 2602
6589 8280
7712 2798
101 1024
2774 6209
6014 3136
2538 8895
4183 3966
3204 2087
928 7557
6489 4769
1827 5019
3244 6822
8796 3842
3329 3257
8831 253
3490 4567
8129 2168
7180 7129
6739 10362
7344 6719
5520 10243
3280 4658
6925 291
4380 8432
6519 7546
2118 10299
9053 1197
5566 5429
2774 1145
8759 2895
3181 8610
2825 3630
3654 2813
7581 2920
7129 1491
7707 4331
5093 4929
5398 1171
1210 1181
8449 3716
10418 9643
2828 5281
2610 1910
2909 2897
6783 10570
2280 1429
3260 3204
8506 6057
3907 10303
5749 1427
3587 2869
2127 3297
5460 1063
4895 7538
3603 2663
2416 7581
5563 998
8406 1071
2575 2257
845 1726
4210 7702
8225 3414
6923 8864
10235 7608
7627 8699
3952 9532
10036 5412
1227 8116
8709 10238
2491 7337
2126 4037
9388 8392
8486 3602
4578 5059
5637 994
9555 8273
1179 3728
9713 9194
6234 3860
9070 3447
9434 3205
10171 5039
6424 1175
6487 1194
10197 3167
3826 9348
3023 2708
4939 8812
8530 5981
4213 6842
1091 1209
4244 8991
5582 268
6148 77
188 4076
4762 6918
7083 2616
8269 7055
5964 1686
5806 3765
1176 9014
8544 4617
6923 1227
4763 6783
2653 3576
307 10696
6048 7627
1233 843
1225 3091
4939 8075
9556 7229
7989 3208
1849 4861
6923 1895
1881 356
2331 2981
7623 4540
9098 2248
6793 7289
1099 1881
9434 8823
3452 2840
7181 1447
8671 4905
8826 7251
6145 1194
7630 4839
2534 10699
7017 10123
1309 3749
8813 7321
6289 3385
3491 6148
1342 2827
5743 253
8273 9656
9069 6725
8519 3548
8767 4776
2537 9069
3630 1390
7354 2153
5545 4458
5114 1491
7658 6893
8088 7533
7065 8903
3704 5951
2699 2152
1258 1020
1237 1812
97 1241
8132 2703
5218 8835
334 5930
3402 8431
2157 2332
8849 6565
7447 9518
9651 1224
7339 1728
8043 8770
2150 3379
3392 2024
1926 2836
3336 2846
5292 2842
5637 303
3908 2835
6041 9224
48 2475
1494 1624
5751 9579
4757 1891
86 5437
4791 6548
6350 7292
6656 2918
599 7005
8849 4294
3267 4860
1980 2152
9549 7001
6793 8835
5682 4361
10435 8232
308 6923
6899 3138
1221 10049
6783 10623
7129 7192
10484 5503
3431 357
3749 9671
2664 1197
4297 6589
6088 9674
6463 8169
869 4922
9876 7563
7034 8515
1172 6491
8129 4148
9129 6824
6243 1430
1582 8835
6692 71
1369 8858
1233 4011
9240 3908
9973 10480
6278 167
3913 2982
1786 10435
995 3387
10206 1537
3309 641
4861 9998
1813 4089
1197 8855
8368 4807
6616 7303
8147 8654
4898 9857
2549 2919
7445 3269
1833 619
8826 6871
159 1892
4571 79
6491 6137
8486 1237
10169 10712
6361 4860
6714 303
1452 7654
3206 7456
756 3917
3156 2261
2437 993
6640 463
2053 8273
8990 5544
1199 6074
8426 3507
5924 1070
8089 4692
6782 1790
3311 2276
3778 4299
1231 1179
3136 3746
4939 6359
5515 6139
8922 6803
3092 6135
9554 9551
1106 2970
2899 1131
6136 6330
3204 5525
7677 1673
7489 7485
5386 9390
5576 8637
8426 926
9876 6265
4139 7286
1915 6869
10106 4797
2154 4183
4365 9910
1915 188
9294 6168
8426 5276
5487 6410
9997 9756
8759 8709
582 121
9997 3193
1923 2517
1238 5422
6040 8849
1150 1238
10209 300
2570 4393
2347 6286
2135 9621
1670 2571
1273 8855
8075 156
641 5916
10428 4926
4841 2442
5459 4069
6965 8684
2273 9955
121 357
8056 1176
10517 5164
7367 2544
2634 3123
8276 1237
213 1473
1965 8508
8592 866
1172 1582
3151 6930
8129 4703
843 5562
2582 6029
337 8515
8964 7129
4523 3419
9375 155
314 7089
3822 5155
25 9697
3205 3138
4076 6793
5034 8683
6316 6286
858 3208
3398 8517
691 8886
6923 4498
1233 6491
7750 4903
8239 8075
2246 7286
4149 10322
6423 6359
6697 450
641 3190
6875 296
1219 10245
8619 7489
9548 156
7945 5497
1117 6587
2547 7289
7770 445
6145 320
8820 4466
410 8075
9072 3536
9505 8826
1194 5752
8116 1786
6756 8140
2735 10668
8502 5281
1790 4837
4028 9917
8137 5578
2906 4433
7154 9927
8810 6363
3121 1787
8065 1665
8189 1196
1088 9298
1179 3301
5558 2691
9686 7623
5395 7744
2776 7026
6945 1228
175 8056
8137 1945
4776 1092
9782 8096
9024 9473
8075 1849
3432 893
315 8825
8406 9320
9656 3483
2775 3491
8225 10549
4860 2584
716 5515
1209 5398
7488 9803
834 476
9607 3047
6265 4571
8991 5091
6569 4131
6154 10232
3206 5824
7830 1176
5365 1197
4951 4716
9815 3752
58 8932
4076 8239
8109 6220
6139 2217
156 7735
10438 5964
7732 1926
5012 7187
6154 6782
1269 5217
4924 5043
3816 3151
8288 8426
8249 87
7831 1631
1561 7293
8826 959
5710 2592
5566 9825
7044 2493
4818 9421
507 634
6289 1427
9723 3091
5 5350
4573 6137
10699 8818
9672 1181
7611 878
2206 6987
6489 641
4686 5305
8683 1773
9551 4059
417 8834
7393 7678
5796 4423
9877 307
6589 325
351 1453
2592 4760
5388 10135
1202 5481
7904 6268
8835 5042
1735 8269
5881 8496
4194 2127
1199 7289
642 7533
3946 1364
1915 9655
5574 8260
4900 4898
3123 2920
9120 5986
4402 6894
10237 8871
7445 9871
4699 1559
2241 7486
9021 10538
326 9910
4459 10035
9910 4459
2226 7643
7469 7919
5357 1206
2064 9063
10332 8273
1239 5904
8185 8512
3438 8891
7292 7757
5176 8472
1176 5596
3092 8486
9288 5868
6622 307
7745 6678
8368 7351
8003 3908
3151 9017
6007 8409
5740 6036
8519 6723
820 3417
5459 9348
8845 1227
10163 3490
6649 8733
3958 3509
1206 3439
2156 3777
8747 3441
3072 7229
8849 6489
7656 8242
1910 1989
4903 10312
8819 318
638 256
2147 8129
6354 8134
4115 8577
9698 8577
7810 8932
3373 463
149 7957
8380 2840
10205 1198
6518 2903
6360 8128
6608 6366
2165 3508
3863 1831
4328 10435
6764 7283
845 7352
6038 3276
2923 3747
4331 1206
1269 6040
156 10699
5187 2416
5768 5514
5545 4009
4952 365
5533 3151
3725 2277
6043 8349
2493 2206
7292 3325
8239 10533
7744 6366
4074 8692
209 8426
10090 7657
8647 2154
9254 7832
10589 10625
7915 2346
8001 9698
3242 7289
2663 8889
5386 10717
9433 6119
4674 7580
1531 6726
253 3608
1226 1171
1229 8054
170 4922
852 5010
1517 9652
9021 121
7293 1063
10123 3156
2802 417
1172 8621
7328 1786
1197 2320
10435 1235
1413 8827
6037 7026
3123 3597
3791 7488
732 7538
10362 8849
7167 4297
6525 2121
8410 3136
2260 7313
821 7372
2284 8772
3778 8759
8449 4269
5793 3329
1227 10409
10435 10450
7966 8229
8829 10303
7286 6016
7444 7214
9993 8886
8427 3185
7005 6461
1455 873
6225 4861
7805 1491
6104 8587
2804 5386
5751 1229
8321 8349
3301 822
3822 8931
324 9207
9501 2573
4666 6384
10169 7746
3661 121
5824 2802
1198 8185
1820 6491
5929 314
9856 7501
144 5514
4629 2839
1921 7055
3991 3898
7067 10569
487 10332
3737 5544
5460 1223
1258 9205
4037 9216
7054 5033
6369 8835
7623 7286
2150 1198
1226 8580
1826 5451
9490 9532
744 6739
1442 9526
5904 2846
4173 7623
3642 7488
2240 9290
845 9211
2845 1171
7025 2342
1735 2663
710 307
6739 3544
79 876
9231 6490
8280 5398
2663 6289
3262 5053
7280 8829
7581 3189
9814 1445
7204 318
7294 4732
3623 1543
1347 6506
6923 7546
1225 10162
7336 1198
642 2320
10197 3690
3576 1237
2276 4125
2034 8263
97 7230
1201 13
1202 7496
9348 9716
10552 2802
7557 4067
1197 719
1559 638
3583 5928
2503 4573
1238 8810
8683 5544
3907 1466
8684 10380
839 6987
8082 8823
8502 3908
9810 5813
2314 8239
185 10362
7557 4058
2848 6929
8709 2528
2837 326
2613 10720
5813 8426
6618 1736
4289 3139
8185 1572
2501 6349
10242 77
2221 1202
1757 129
348 7289
8823 3387
2625 870
3371 8829
3121 1242
7581 8138
8374 2714
10287 1206
1231 4761
4370 1223
9926 8189
9008 9046
2006 5091
9779 10036
9021 10053
7810 296
7017 8134
3164 3432
2151 1403
2272 7569
9321 2516
3441 8056
8506 2813
5929 23
1171 8458
3839 2640
8016 9254
2774 6789
3631 864
3090 7084
2645 3329
8692 6491
5561 9286
5305 1773
901 7557
4231 4765
9937 8864
428 10404
1179 6306
9973 5722
1453 3422
6314 8737
3280 3205
3023 5887
4140 8409
181 1923
7643 8551
1677 4156
6898 1095
1147 183
3138 10428
1196 9058
5986 2655
1802 9126
3375 2568
9661 8828
1223 2302
650 641
995 1064
9985 16
10278 4249
8879 9127
6947 5904
6686 7289
1181 4826
1236 8978
1240 5527
6079 2038
10275 3499
9321 6542
10362 3194
9986 7129
5412 10213
2120 365
4345 7971
9816 3737
2457 4859
4616 6065
6057 4129
8486 10087
10207 5236
1224 8829
5784 5562
6542 8177
5636 2679
9604 6491
7294 1338
9957 1772
6617 7623
9120 7329
1239 7014
6226 8831
2496 1014
8749 10307
8817 5775
1240 3047
9532 642
893 8610
6232 1995
9636 3329
1226 4756
6220 6168
478 7292
6119 1103
570 1616
3273 3794
4363 8690
3636 6007
10132 8495
2360 2663
681 5276
3234 10541
7230 3991
5452 2827
2524 322
4862 4996
1221 473
1389 3240
7211 3848
1431 2730
1365 325
7947 10428
9820 5686
8142 2652
5008 6190
7803 3421
2338 8860
3764 9532
10380 8056
6372 5011
7289 7108
6824 1002
3655 4910
8368 6661
7611 7973
10337 6620
8764 5929
5939 8472
5830 2319
7218 2847
8528 6898
10220 10335
3655 6118
7920 1225
2726 1237
1235 1359
4331 1228
3777 5545
6491 1202
1176 5291
1063 6549
7633 1181
576 2537
8542 4385
9231 5929
4952 8009
121 1219
6135 1231
1172 3329
3576 6989
1025 9215
8458 9433
1732 6835
5905 1171
10477 4701
9511 1441
1181 4078
5588 7129
3845 308
10395 4783
9152 4129
4642 10464
7488 3778
9265 7000
2775 5157
366 5177
7491 1241
5292 278
7336 3151
5868 7804
9631 2500
9709 10613
188 8844
9532 6783
5636 4776
155 1221
10380 5928
2774 351
5091 638
4974 641
9508 128
895 3423
4128 9527
654 7612
1473 6735
7591 7283
7496 9023
5566 6491
7293 9210
723 7247
10428 325
10460 97
8368 9345
2147 9741
470 4860
3156 2207
10312 7339
4070 8861
9547 2388
2273 4255
3091 405
10681 600
7530 1228
7188 2622
5042 79
317 8928
8998 2329
907 6154
1117 3749
1181 4522
3343 9120
2137 2667
678 7977
9395 587
4672 8864
5222 6359
8508 7580
8551 6959
6152 8377
3749 1572
1237 8965
2253 8817
6936 3156
1181 7603
7294 4214
6427 10636
2319 2771
1921 760
318 3630
8182 941
2387 1900
3786 3092
1222 3332
7250 3134
6489 9913
348 1718
1559 2342
6793 1215
3533 3479
1205 2152
1179 7973
5385 7230
7920 317
1790 10132
4129 7533
5093 1225
2593 9192
5178 1225
5514 6045
1240 7704
2433 1770
9526 8609
2688 1608
8408 10625
2569 1073
3908 2492
692 5460
4728 1219
5831 1230
607 1234
7292 1206
8745 5776
7588 1231
5481 5513
3704 7817
2298 3332
2300 8797
2168 8151
4076 7656
8029 2165
8542 662
10409 6361
10384 1171
6620 7768
303 6137
6359 3576
5831 8812
2033 7491
10200 3237
10298 8056
9553 4826
7682 10051
4859 447
6525 3060
6733 638
1172 1225
8515 1199
582 3280
7398 2457
4836 8091
10435 6289
2776 3419
293 8483
6658 4898
1892 1821
4555 2537
6883 351
4182 5964
1057 1790
1926 8864
6312 8796
8056 10435
600 4761
3778 6967
2663 9696
6542 8189
8448 7338
4827 8551
3090 8410
7216 5041
4078 3154
10337 9087
10084 4495
661 6007
6784 4122
10061 10402
1208 3279
9291 7919
2582 1392
3705 6462
1199 3508
702 4767
6793 782
2387 3419
6085 9867
2819 1072
8075 1229
2504 1228
232 5753
1790 2276
1455 5831
8691 2341
8480 4826
8427 1199
6369 2703
2804 5708
2804 5928
3630 7735
2165 8831
1517 1072
1223 7715
3988 5752
10284 1423
1240 1205
2267 2761
8350 1068
6075 6007
2592 7289
6528 6135
1175 6050
4716 3668
10304 8511
3655 3369
3958 2905
1452 8139
7584 4620
3115 8392
8448 3771
3706 1221
6962 3317
8849 6154
1772 5567
8232 2430
2852 4567
293 9591
10469 4641
4763 1226
6953 1180
1209 6589
8519 7542
3151 3315
1638 1453
1165 9665
4126 3752
2837 7329
2258 8761
5545 6945
4765 7294
3385 6589
10554 9982
315 638
7828 127
7537 6314
9474 10134
10333 1269
1786 4760
1559 302
9518 908
6891 6240
2342 2919
1451 5972
6457 1591
5366 6797
5951 7920
2035 9630
3280 6137
9823 729
8820 2516
10244 9435
4410 1849
4125 8685
6286 6906
8886 8427
2812 8056
347 3280
8517 661
1908 4903
8512 1921
760 1612
1428 2262
641 8823
641 5515
1235 6656
8889 1555
7142 9321
1148 6644
318 1231
7736 6550
3703 2106
9299 6493
1615 4076
3123 2152
3964 8116
3156 318
1485 5564
8299 8517
8512 9204
2516 1176
6369 5186
2840 5813
8426 3225
3749 9532
3193 6989
7287 10314
5568 9124
6256 8512
79 10162
4332 7686
3716 4328
836 8382
3792 8855
9519 3301
4861 1228
2695 1238
6988 1824
5986 748
6746 1427
6306 9088
9367 6390
8855 523
5446 3668
4297 874
7724 5012
10399 2706
1082 5752
6369 2716
3817 3838
1534 7975
809 1179
7129 3770
7251 7566
10360 638
2330 1202
6274 9318
7251 9349
241 5515
2276 2301
2823 3669
8796 2501
674 4940
9917 4758
2536 1914
4183 1237
3155 9040
9526 1905
914 10520
4556 908
1431 3993
3282 10221
1206 6013
10435 3414
3984 9426
638 4130
10147 7658
2331 5929
3792 8843
5203 10717
417 2704
3566 7801
2539 4999
1172 5808
5028 2887
1241 6306
2512 322
9678 6314
2207 3242
1199 2622
1725 9172
1814 7656
8519 8392
664 2342
8448 1198
1227 3091
5748 2740
2436 5515
3844 7916
5975 7743
10199 3501
7627 6290
1175 8129
6144 7445
8252 8515
7247 8894
4126 1453
5027 8823
3851 6007
2492 6619
7489 315
342 1305
2840 8502
10702 8817
8609 10500
6372 5768
3906 9517
1917 5515
6508 9972
6300 8808
3115 6520
5276 5385
5114 2012
7522 2537
8748 8823
5497 6137
3815 1915
5218 7743
1631 8406
6168 6507
1179 4644
8137 3023
1221 2549
155 1773
6356 3418
6080 6395
4370 3142
9518 4861
10236 10333
3335 1205
7529 1364
4765 4691
6988 8511
8991 6361
4668 3963
6168 2703
834 1181
4127 8818
8091 6396
7770 10356
6145 8502
6199 2206
6515 5335
3655 4952
7294 9085
1831 6227
1202 1910
7830 6262
4860 1066
7292 7738
9588 1427
6949 5523
6789 3414
4703 6836
5022 9972
318 8514
1322 10084
7670 3293
7044 6943
9044 3507
156 6379
1624 2919
5560 7916
10220 7718
1340 1144
6831 288
9926 8551
8054 4713
4688 6135
930 1487
393 3489
3414 2592
9655 10166
8517 7294
5379 4924
2091 2342
3778 4898
1827 4070
2279 4026
7289 6503
8860 3246
9696 9947
1221 318
682 7293
2296 4070
4322 3416
3164 4264
2622 8899
9767 7920
6007 7294
8406 6444
3091 1227
8831 2679
9848 8502
9127 1197
8516 3957
9020 827
1791 8020
1722 4861
7286 1695
9006 8116
6589 4695
4487 748
2991 7216
3798 77
5090 8486
434 4613
1732 4335
10036 9432
6015 4573
3490 5389
1023 253
4962 3508
10147 314
1608 4898
8826 9880
4898 10378
8870 2319
8720 6055
6940 7768
5363 748
3749 2774
3666 8991
9636 9621
6063 1822
318 6351
3705 5514
10696 10519
6763 4776
4877 9124
2867 2654
3474 9526
8361 5929
3956 6898
1225 2663
1453 6789
7289 3432
5093 2570
1085 1399
79 1860
1481 3474
10545 1787
1171 7489
1236 3688
10671 8684
8500 261
5291 10462
9790 7569
1093 7488
5949 1926
5021 10428
6506 2831
3092 1517
1144 1311
8883 7153
4125 1905
9390 8917
4214 8518
790 3204
1202 3167
4898 4435
7329 3991
1197 8528
7089 9993
7995 1194
2683 10429
3434 7291
3491 1192
5830 825
2762 326
702 342
4826 1835
8368 1191
10464 3866
3828 9526
1144 314
10384 4250
1453 2213
9621 5868
8894 3244
8410 478
5520 347
302 5854
10453 5929
4534 4079
460 6372
4129 7522
7780 6362
1269 4803
641 5912
3755 2775
3906 2802
8149 896
7989 4573
4763 282
1234 5515
9068 8140
357 4704
4223 5849
7253 8684
1241 2206
1172 8527
1426 1176
139 6242
6285 3161
8844 318
7603 9435
7293 3445
9838 7251
8577 5514
1171 3337
7445 4195
61 10485
2538 10123
7277 2609
1415 6789
9128 3591
8636 3410
2149 3803
642 8174
8820 8991
5637 7079
2331 2920
4924 4924
6617 10544
2962 4860
8607 6161
8076 2045
3044 1525
7654 1171
7766 5827
6529 10221
7577 7746
2498 2053
4106 5515
10206 3752
7656 5410
8551 1930
4129 3848
3714 6655
348 3576
9530 3387
3462 6783
7599 8823
7391 3434
10698 318
727 6239
7561 7682
1222 2320
3489 6665
8691 8598
7148 8611
2920 8823
4129 9089
5928 3034
9910 1241
5562 8129
45 4421
402 10279
2050 9484
10361 6714
3234 4078
1653 1053
8591 172
2577 1172
8819 8441
9586 2149
2394 232
1222 3955
3206 7191
9058 6023
1175 77
1223 7809
6272 3583
3042 9390
314 3495
1209 3046
7292 2569
1179 7592
1063 5830
4937 4895
118 3488
1790 897
5707 6793
8564 5059
1787 1926
3156 1672
3689 6145
1225 1631
9530 155
8886 5937
10065 8074
3468 3576
5880 2920
7289 405
2178 5012
342 5201
6898 7018
6624 3387
4230 7731
325 10015
1172 9108
3154 2467
8515 4861
1626 3204
836 8544
8486 814
9401 7292
4187 2504
2815 10409
7533 5986
6491 9192
6289 3776
1610 709
1181 6923
10174 10296
1200 4621
4918 1199
4069 3156
7533 3883
10307 6152
5437 7291
9120 8991
2592 7980
9940 2545
2730 3838
3272 5520
5266 5894
3544 7735
6264 5005
3355 6678
8770 3906
8616 732
1214 6576
6081 4183
6894 6286
7533 1226
8822 1517
993 5563
365 7286
4128 8831
7506 5544
5520 5888
9652 9181
3798 1843
8197 3418
4835 1110
2640 8138
7735 1303
8409 3489
8825 810
10415 9434
9955 2206
4889 4712
7804 315
79 303
6007 3873
5722 8528
8426 5859
6492 6897
6739 640
8406 7345
3441 10544
8189 5737
1874 5487
5929 9387
3657 1772
2457 1491
1084 10197
365 1225
6490 5986
7755 4098
1430 7844
1291 3123
4130 2640
6000 10725
3147 4861
1470 2712
8189 8564
4810 307
4183 7044
7289 1196
7588 4702
7504 1215
3752 6608
3782 1849
2647 9317
1404 10397
8493 2301
6810 709
445 7920
5187 8649
357 4811
5417 255
1142 9588
1093 748
10100 1176
4213 4864
7031 6619
2294 641
3538 5929
2907 6673
1100 374
2500 1880
5396 2568
8651 8822
10357 5240
1858 325
10699 9120
6702 405
1171 4861
472 8886
10245 664
8581 6923
3474 3778
6234 8368
657 6007
7090 7557
1172 7643
4960 1233
6142 5968
550 3714
7192 1384
1849 7336
347 3224
10510 641
6369 5562
1652 7294
9622 5090
7289 5460
4381 1223
3629 322
9838 7368
2273 4994
8110 6372
9963 5231
8518 3752
7770 722
9852 4688
10717 8713
3233 10303
8127 9636
3774 10428
726 1076
2907 8572
6615 4123
6884 143
4069 8377
2640 10409
2290 10103
7129 1194
5751 6923
1561 1200
1227 185
6649 8544
1681 8857
8826 1921
6139 641
6037 6677
5844 2242
1492 6707
9263 2663
2323 1491
1084 5520
7623 4683
318 3301
4125 1117
4479 1749
3204 2266
10389 3237
4129 2438
342 5472
1517 8238
8225 314
2860 9093
4276 3316
1853 1531
8835 6485
5968 5200
7920 9809
6134 156
7020 8516
6506 6727
4873 1495
4076 7971
2640 1334
1142 7903
4446 5367
6059 10544
2700 3166
3241 2854
1219 77
6036 7623
642 710
8886 1192
764 410
2266 9588
6016 5051
2405 9540
7339 6314
3778 8140
2119 1206
7289 4130
334 326
3438 1441
5357 3023
8823 2446
4230 77
8141 5073
8409 5226
5936 2211
4617 1104
2504 6369
7735 5874
3765 2708
3474 5566
8624 9848
139 9582
3499 9401
1363 3072
3908 4215
6427 5424
1463 8093
3401 8517
3123 8269
1219 4231
3668 8299
4166 4078
9846 1240
1172 7806
9175 2035
7030 8245
3280 8515
5515 5939
4666 1431
5601 2214
4127 1739
2245 8178
10281 7557
3987 6577
1786 8132
8709 8368
5881 1192
6696 8273
607 2298
41 2895
1647 7253
10064 4460
6542 5520
3328 1431
3432 6037
6478 7353
1233 7880
3956 10554
1238 1206
4459 4836
8551 6264
9195 2276
1428 7686
4297 2153
315 3165
4608 7445
8684 8889
10584 4069
3892 7916
7853 1198
2648 2886
4250 8431
2457 1197
4259 4834
5398 358
1567 6765
7499 6154
8788 8508
9098 2342
3216 3371
315 1786
6369 6542
6549 4418
6608 6372
8406 5804
10691 7504
1236 7601
4924 1234
5233 3747
6970 1756
2122 9910
3190 6948
1142 3595
3642 8891
7291 2152
4268 2542
641 10636
1675 3595
8225 1224
7010 5286
316 7290
2137 2629
2299 8368
9636 662
4657 7920
3567 9910
10043 1206
1463 10220
4046 5459
5769 9450
3811 8835
8075 8505
3551 3121
4797 9224
7508 8843
2605 9467
5566 1912
6317 136
9196 8056
3123 4776
7342 7307
2457 8849
9910 3501
4554 1237
7340 9287
1442 79
5339 8825
574 1085
8781 74
9210 6480
9419 1730
7750 4247
6548 3090
1273 3731
1428 9451
6168 4067
1191 10333
6746 3208
2774 9176
2156 1194
220 6491
5233 1491
9579 1478
8750 5545
10357 1205
7602 6148
2538 3848
9883 5925
10085 2241
8889 4426
7497 4952
2899 7080
4860 1786
8301 10361
5385 5995
8821 2169
2057 1176
1769 8684
3193 8506
6701 7483
1197 7915
6125 6801
1674 1209
9138 4672
1235 1181
7746 5947
3782 7557
10635 1183
1197 3282
3489 370
5968 5494
3205 10699
6135 7486
7542 348
5544 1401
1175 1718
9519 4409
293 9400
6793 822
641 1194
3509 2428
8954 1172
9151 2774
5514 347
9591 9717
1910 277
5830 4331
4974 1522
2053 4937
2900 7735
3237 7289
3703 4566
1441 1530
2019 2049
5276 9654
3928 2467
596 2776
8544 1756
1886 5566
1223 9248
1219 7279
10610 9513
6443 9748
3993 5824
3908 10162
1113 8448
2864 1700
4826 1334
6869 2301
6289 7277
7241 8835
5276 8201
217 1624
2824 3208
7289 8733
5230 3327
3023 3491
9767 4938
10318 3631
3728 10696
1890 127
6359 8239
2937 136
2123 7243
7283 3205
7627 5566
7580 2467
7626 3572
8514 10662
4380 6826
4925 654
9698 5951
10299 7603
8178 139
3269 1491
1583 8551
7293 9910
1082 3414
10162 2261
2517 4546
6582 8120
2380 6040
3176 9641
2131 7193
1215 3635
7920 9519
886 2149
1819 4543
1808 9304
10447 1172
4289 8516
7725 3749
1202 4213
1196 652
5218 4547
4861 10694
4931 7803
4070 1206
8551 7700
2430 3597
155 1869
8120 8285
1735 9702
5831 5267
7095 4534
1085 5725
863 3385
6930 2501
8488 6315
4860 1190
1209 6137
6686 2018
6491 1172
9807 1160
5234 7039
7680 2905
2260 6739
2466 10428
10010 7294
3630 8169
3851 3781
8426 1491
914 3124
1202 4076
1799 3967
9546 7215
2517 1430
9702 77
2036 822
6369 8129
1179 9696
5276 3414
7250 7533
1209 5381
4703 4843
478 9308
7294 7294
5562 1179
1915 1491
7506 88
1426 10712
6170 1476
2252 10197
7352 5494
4923 6539
6119 8321
2652 7288
5545 9910
9613 3978
6211 6777
1790 9021
4622 9021
5396 6590
1192 7658
8194 9553
4370 1172
97 5183
1905 8056
3010 7496
6400 1172
414 10435
6923 6208
4572 4614
8239 10628
3438 9536
3392 41
10657 8816
7293 7292
2976 347
5885 2805
6784 208
1069 8440
9120 9127
3076 1205
7329 2493
1181 4861
6946 5555
10134 3291
4337 357
3136 2302
8056 1223
3023 748
5520 2359
2576 9151
2804 6350
8929 8056
3645 7292
5545 5515
2467 2504
2870 4861
9178 4069
3591 2717
357 2457
1205 914
156 6926
7177 9521
357 1216
7580 3396
8821 4148
1748 7015
2628 315
2648 5545
10630 4900
6523 8889
7289 5507
3751 8409
4284 8917
7991 2326
5859 7147
6208 5459
2107 9120
8864 9040
357 2228
8810 10149
10303 308
6314 638
749 3956
10195 3326
8636 5545
4917 6152
593 6587
3512 3374
6277 7408
5039 7897
5460 2150
5916 3533
8426 1172
10166 10397
4278 1198
8810 9189
5544 3264
326 10362
6038 4183
4333 3375
1026 7770
79 7065
1143 259
5053 733
4889 10655
9972 6016
253 3138
4871 1875
4900 1202
9752 8770
9579 3466
7157 9286
5566 3044
7916 6148
1926 6782
7919 10635
4037 1313
9196 2775
2489 3645
4557 426
9724 809
1175 1787
4035 3765
7294 10209
3703 6908
3298 3957
4059 4126
3845 1993
1219 4716
4939 7505
325 10001
9433 3716
5929 2920
8886 8692
1900 1476
9738 9058
1443 4127
2648 8002
1205 1383
8141 5152
10001 3907
931 2210
4861 3135
6314 6855
1092 2544
478 7230
5729 1089
4900 2042
8427 3461
7291 3655
1616 1240
9046 10335
8427 369
6503 6784
3669 4938
5290 6549
5545 6127
1205 1836
2640 6404
9120 128
3019 789
10302 6939
8051 8409
6359 4772
1453 5831
173 7920
1790 4333
3919 342
8426 9151
10333 1199
8844 7479
9552 1759
1224 1191
1929 2152
3520 4809
3510 8426
3193 8637
5929 2368
6285 1192
2443 2538
8440 6793
4566 1222
6504 10625
4075 10415
1564 567
1733 10504
2264 2266
4898 6623
2622 7481
4121 5527
5276 348
978 3841
4766 4668
308 184
2827 8834
9654 6316
6793 6513
2279 1831
8406 335
8056 1176
1782 4180
9942 7286
4567 5566
1224 330
1555 3419
1425 1093
1836 9321
6165 5566
8454 2053
4147 346
3769 6528
8903 317
9362 2343
5018 2648
6361 2337
2640 5019
6617 3167
8082 77
1428 5259
2467 5349
1214 183
1650 7623
5504 3777
1517 5
3411 1179
5286 10717
977 10570
4127 10369
7229 6007
9547 5318
5932 2641
347 6617
4918 4903
2131 8881
8406 4208
5752 9070
8835 1241
10282 6489
6490 1914
6676 2989
4322 9432
5460 1698
5303 40
1558 1269
8787 7277
1785 7129
1240 4776
8448 8861
4964 5028
9802 7488
10217 2322
782 8273
5589 941
1926 638
1172 9397
638 7531
7941 2474
7025 2320
1429 9801
7546 1124
3953 7719
9510 8894
1205 4548
1219 1228
9532 1558
4236 139
8137 5859
4396 3273
5951 1234
156 7218
1172 2878
403 4366
7255 5181
950 4125
9316 1202
8502 1319
6254 6542
2582 5411
4754 3679
302 4070
6727 8138
5879 4938
7533 4213
6525 1236
10306 7504
5398 9125
449 6008
9520 1176
4311 2329
8636 1171
9698 7421
1176 2704
6721 5494
7968 1235
2592 9993
5159 4903
6148 121
5423 6940
4299 9195
726 1429
4885 6314
10449 3907
3649 9935
681 4838
4578 1615
1776 1615
10286 6058
10280 4127
7032 3686
406 2298
6490 7215
8288 8247
6773 7129
600 2161
6232 2550
6489 3441
5515 10278
4333 1223
5870 10203
8952 7329
1200 4403
5830 6535
2337 3956
7739 6456
1624 928
6529 1206
8843 8854
318 9505
8963 4344
6489 6145
7920 1224
8148 3690
1235 10409
1517 9992
3387 8765
4248 9622
4145 5859
3956 2771
8890 9258
1231 322
183 7023
5306 1908
1196 1558
8448 7286
9214 1204
1915 2360
7804 8811
5929 3806
5514 3806
9022 6475
8621 4234
4898 3328
8820 10429
5562 8857
8361 9116
335 1544
7032 2126
8635 5207
8825 8828
1084 830
6016 6088
6029 318
1176 9014
633 6282
1452 351
7658 7685
2802 3273
960 7455
4572 1171
7635 1235
5813 2473
8826 6489
2889 8389
9570 5398
3208 6824
9579 9877
8855 1225
5515 1229
5446 4149
10199 2176
845 310
3655 1494
7756 1206
6765 638
3282 3419
336 960
3151 2640
1337 8849
193 6978
7583 8551
8838 1181
6658 1798
5304 4128
5929 7339
8913 3205
6649 7707
7345 641
3696 8835
3527 4342
4125 5859
4076 3956
4898 2368
10678 5346
6802 8691
8855 8891
6007 6956
2137 296
5968 10717
8877 7131
8177 3441
7488 8246
3782 147
7218 8999
8406 1735
8056 587
8991 9999
10080 9518
4679 8201
9697 10418
8417 7148
1176 8440
8829 2813
3649 979
667 7920
1194 3687
3490 1604
3090 8709
5333 8843
7223 9532
1269 2769
79 1861
7230 1116
8972 869
2802 7658
8132 334
8893 6057
9764 6278
3360 9698
5276 6360
3850 2802
7627 10332
9632 8843
2640 10447
7580 6427
2269 3193
1197 7601
1378 1200
8426 5073
3387 6106
3765 5523
732 6363
7580 6361
10545 8855
1175 3908
342 7089
858 3208
1181 4904
7623 3782
6137 4873
7149 2226
2804 1179
7538 8502
10352 10449
4213 10095
3072 2572
198 7743
7102 4926
79 8135
9286 5052
596 7291
8826 7377
2299 6729
5867 6270
5526 8169
8835 641
6696 361
2846 4235
1241 2517
1165 5306
4861 8392
3156 760
10625 10717
8264 3193
456 3669
7643 3387
7735 748
964 8238
8495 5276
8888 8858
1074 8709
3715 2340
7783 1215
8085 5562
7546 721
4792 9321
5044 7717
5885 1196
7486 8486
2533 978
6016 6331
8051 6057
6490 8389
7588 4026
1227 8889
8544 1237
3228 4123
293 5894
8406 10570
8797 7685
300 2443
2846 9521
426 6529
641 8313
9532 1227
666 944
6286 10553
10717 1737
5484 1848
98 2152
2135 8855
6549 9415
4130 1215
2900 3234
1455 342
8990 6908
1223 1175
3516 3214
2319 4861
7996 6687
2210 2231
9897 9286
5679 6119
7293 10456
156 4378
5928 1428
10631 6646
5073 1427
2711 1587
9652 1226
2587 1406
1100 3515
1977 5463
2284 843
4898 1774
2699 3261
1024 2163
6617 5986
4971 4850
2813 2245
7707 10209
3491 10429
315 1707
2299 1378
6199 295
4567 1772
5465 5701
7292 9098
2272 8843
6036 1822
8991 1222
6932 5859
1171 7557
595 1234
10263 5520
8516 8574
6443 1171
3608 8733
1293 6016
3282 6923
1760 10377
9833 401
8412 7746
3510 9910
6491 1687
6075 5929
347 3507
1000 7656
2538 9184
7643 5701
8831 8392
8406 2571
9609 468
1194 6683
10478 133
2127 6206
4326 6135
1237 3243
155 7246
9927 928
6669 1926
23 10334
3332 5183
2755 5460
8825 8824
2703 9526
6490 1205
4781 308
4681 348
3374 5566
7768 8835
6270 9069
8184 10049
6506 3052
9656 3773
6891 6219
588 480
1231 5515
4357 6624
3181 1235
307 9927
10717 1143
1849 8139
1780 8409
4543 8410
8178 2616
8431 4037
9763 3485
5565 79
3908 2210
3719 7217
1181 7750
2265 6360
1517 8844
3576 4414
4157 641
8517 6410
9287 2258
2241 1874
8128 789
9597 9526
365 2305
10544 1864
8171 9649
7748 1215
308 5422
8514 6382
166 8991
6152 5073
336 6830
9119 4686
3280 4997
1205 8056
2653 9532
1225 7065
2923 1428
8238 3177
2921 9532
6214 5497
3084 2802
334 5520
9046 4922
6540 1153
7336 6220
660 5566
5276 9432
4531 1491
7253 5951
5329 5306
1430 3993
5108 10416
1941 10208
2360 314
5514 9532
1222 4204
1230 7743
1463 10291
8409 1555
3297 4315
3245 9042
9527 3181
1003 1091
1550 3418
9974 2903
10613 5968
3631 6793
904 2726
1612 3714
433 10449
1229 8825
3185 8352
10361 7646
7636 10165
10220 6359
8137 5597
3291 10435
8844 8592
2802 7508
9432 4860
9579 1426
1191 7501
8706 8353
1707 5010
6815 1762
6923 1197
8454 6199
5226 8892
7806 3489
3505 2053
8683 3468
10185 8835
7748 2600
1939 6327
5561 6278
4333 1080
9435 3301
4467 9554
1221 8991
6148 3905
5156 9492
7670 8828
7756 2350
4850 1144
9401 1971
6457 5840
4759 7076
5859 5017
7205 2756
2383 5281
6435 10570
9069 8516
1263 6785
6802 2900
4289 1209
3222 5482
4249 2802
5929 3619
5244 3373
757 6955
8288 5412
3113 1120
1168 342
10131 6528
5940 2832
9434 3044
4125 4643
1241 7251
6148 9371
9002 4617
1673 10149
1800 2904
5061 10362
2476 2260
1235 2433
6589 5772
7129 4523
1171 2575
1144 2570
1172 79
8249 3917
3877 5542
6691 1554
3752 6148
3262 65
4738 1221
2822 5507
3966 3956
9696 1235
7378 273
7836 6016
1240 1150
2592 6968
3205 3151
1179 9579
5566 3072
5952 10084
7424 7746
7543 6487
2262 8810
1756 1695
2249 7569
8886 1256
3600 9064
2730 3956
1229 450
1199 2457
5233 1616
1200 8519
1179 1351
1221 1392
5028 7291
1071 2813
6361 4130
5243 9554
9039 3043
9204 2615
7293 9947
8551 811
7580 1113
4285 1736
6290 10420
6490 1205
8928 3214
5514 315
3608 5945
1191 1079
6799 5219
8252 4763
1229 2140
2640 1205
4650 5865
7247 2569
86 8506
3900 5276
4151 10415
374 7216
6932 559
1063 2408
4929 7769
2798 8826
1905 1838
5951 2023
1237 8056
7835 8427
3684 8857
8260 2314
433 6016
8137 10625
3544 678
10420 7280
6619 3374
1491 6493
1235 5939
5898 8709
7169 9250
4293 6058
3124 4231
9089 2386
8998 3489
1230 10169
2467 9733
6891 818
9655 6714
3335 7014
8141 3027
6525 3003
10276 4903
5318 326
1505 357
5081 1915
322 6475
1426 9823
5036 2466
8733 7294
86 7230
462 7811
1206 7339
7727 3090
10435 1225
3877 8823
8291 8189
8829 1192
2846 7336
1227 1264
10217 342
10488 587
7596 1491
10303 5748
9532 7038
3630 8559
2337 6154
1156 6793
7707 3836
5926 6795
9554 3777
7354 8138
8390 6491
9073 6673
7750 167
1798 1197
2342 9104
8002 438
5859 4884
5768 8409
8273 7508
1776 3387
8406 6601
3655 2120
9430 8502
7129 9621
2368 4127
2229 5281
8349 4126
1095 6491
5473 9210
4923 7289
5831 6055
1988 8350
4247 8709
8392 2120
320 8551
5951 6619
8132 3320
3848 2537
5199 1172
3997 5459
4572 506
5091 1544
7277 9927
5986 1223
8542 2319
4849 10694
8406 4934
8835 2137
2629 7982
5276 2996
8491 931
1075 3583
9557 3572
4578 8813
5982 253
8056 8542
1192 3597
326 5514
7075 9547
5319 4098
5566 6209
2730 7277
3916 8056
10449 9910
8834 3452
8502 2928
1347 3789
3418 1223
1223 8426
1821 5561
7318 3331
4130 9647
585 3547
6714 5286
7421 6489
1364 9815
7581 5831
2457 3749
9713 1079
2804 346
7580 8587
5081 10428
1181 6137
7292 5698
5765 222
10426 9316
5986 844
5512 1237
3789 2240
451 8811
2221 8302
1632 5562
8515 5774
10588 98
6645 7583
8075 334
6016 7245
7689 9652
6490 2628
9453 1572
33 6997
8178 450
167 7210
8448 6340
2206 8631
2663 8515
4549 6007
1788 3182
223 6324
7880 8486
7768 2826
5859 8127
4937 1309
8322 458
4861 3786
9321 3445
5012 10709
1071 8754
6286 5544
6830 7506
8280 8515
8890 1238
8459 9040
6007 10249
9128 8189
8137 2350
5515 2881
7920 767
8088 7289
2221 2350
3754 7522
6180 7584
2498 6169
7289 6017
6615 3301
1849 3621
10510 10431
10435 318
7612 2920
9321 6360
1791 6834
9848 4839
8318 9448
2648 2924
1757 8281
6071 9370
7496 9299
8093 971
10311 9321
3777 5281
334 8590
4247 8830
318 1223
320 10195
4230 6154
8262 6525
8116 10399
7686 4077
407 3847
1199 7917
6286 8005
1624 1240
4950 3583
4032 3417
5515 1175
3602 8954
5080 2470
4123 3010
6016 7373
1233 6525
2466 4860
2866 320
326 4922
7345 5286
315 1892
3164 1084
4003 8075
5544 10456
3001 319
10442 7292
8412 155
10662 1235
4768 1172
2660 1915
6134 1925
3156 8743
7657 4575
3699 638
1197 8409
7090 10274
3371 10516
9435 129
3244 335
7623 10333
637 8138
7065 7763
1237 6289
2360 371
3375 4629
3720 5024
9172 7055
6274 7770
7129 2837
4938 8252
5563 9532
6488 109
3704 8511
7496 7968
6924 8502
10334 836
8508 3399
858 1440
7594 3129
2015 4916
5319 9397
2756 5859
1100 8542
6286 1425
8823 759
6145 864
5722 6231
4459 638
10628 9508
9002 4472
311 1624
2488 7455
1241 1084
6219 2900
10331 1257
5883 2702
1914 5830
9210 8232
10448 6424
1910 8426
2775 5859
2428 8190
6119 1181
2812 2708
7580 10556
8834 8432
3847 4334
3655 1572
4029 1439
5929 3930
6987 1176
4148 1737
6361 10442
10247 8872
3514 1815
9287 1227
8577 6488
5355 867
5821 1179
7293 750
325 1901
1756 4897
4324 8413
2827 342
7594 1179
6490 9871
760 4143
2823 7286
97 4235
8426 1756
732 3245
7772 5951
4898 9733
6430 717
8056 8512
1802 5566
8871 9120
241 10252
3520 6447
10049 6137
8892 7369
9927 9972
3419 3227
1531 2640
4069 3583
2950 2053
8829 6396
9485 7472
8528 6145
5044 4861
2300 6055
8535 2221
9397 3603
9534 3123
6518 8454
1160 2776
954 6345
4002 5276
8610 8426
7832 182
2588 10001
9527 4183
1240 1179
1814 4491
1192 1269
4861 7229
8860 156
3597 8426
8091 9461
6764 3490
751 4128
7789 8858
9451 7859
2756 1255
5929 1486
1356 1773
3156 7169
8516 5831
2828 4926
3657 9546
918 9195
1176 710
7596 8486
143 3544
5338 2903
6306 7479
4776 1219
4077 218
2799 7286
761 6498
10335 6965
10269 9353
1181 5009
3166 8672
652 156
8427 5036
1202 1231
1209 4643
7230 813
365 1428
4076 8544
253 4703
3491 892
9326 7804
8244 8551
9040 9782
8692 3206
4384 3529
8991 9530
5514 185
6119 9214
1915 231
8056 3415
8448 155
9286 9667
7436 2569
7623 8886
8932 3157
7785 6548
4264 8426
1234 1039
314 7336
8368 3747
1222 427
1214 6943
3489 3631
1392 5422
8388 9655
10634 1010
1452 2457
4898 9697
6822 4922
7887 6569
4864 5709
8117 2884
4231 4128
1463 3154
6940 9021
7234 297
4679 9795
858 9919
8857 5398
2451 6714
253 705
5093 2907
8496 6061
7411 6539
1191 760
5341 8584
1146 8320
361 1926
5514 1181
871 326
186 7945
8189 6802
7507 3628
8238 8891
7736 5321
2539 8409
2608 4567
10162 5853
3786 6508
3146 3138
245 6490
8514 1504
2640 9204
5824 595
4926 3205
1259 9840
2055 1179
5238 8137
2335 6745
1790 8056
2213 6286
9805 232
6115 7129
6133 9816
3123 279
5513 9956
3331 2517
2033 405
5929 6274
9395 6987
5073 7657
9650 5318
8551 97
1494 10625
5714 8426
5703 4425
10243 8088
5277 6395
4067 5291
1221 8810
2260 10428
8849 3157
2629 660
1095 6558
4943 4969
6007 3529
9434 2909
5250 6793
10350 2457
5522 4130
4861 4299
9008 8426
99 9499
8147 5561
3630 4934
2593 5544
8828 8835
5768 1172
577 4651
10173 9128
7919 4937
2986 8144
8092 928
6589 10717
1226 10625
7293 1122
6507 8819
7746 7259
8835 5515
6891 4754
9585 8012
10428 10435
8932 6491
8324 1370
10415 4566
3777 5515
103 6549
8563 3822
7230 7283
8759 3043
5034 5306
4573 707
6891 5460
1748 5929
1772 5894
631 5536
9532 4567
5566 3943
4861 3150
7368 5929
7603 5711
6007 10429
472 2352
2805 5684
1196 858
10173 852
1849 10574
8797 8818
5446 5819
8834 1175
7292 8368
7293 7971
6007 7720
1257 6034
1625 6148
9852 3630
7243 1225
4763 6016
807 6314
6016 7336
2906 3387
174 1181
4974 9288
928 582
5338 8965
2420 9098
1926 8322
3666 1113
641 10220
1631 3582
10552 722
8263 6971
18 10625
7229 2140
6063 10053
1071 5708
8797 288
2609 2337
231 5257
5734 4009
6987 6945
7291 845
3280 1479
6542 5555
7338 4330
6940 1787
2122 9200
6152 4776
9064 2537
2802 4797
3655 9118
1889 9913
9221 9763
2368 8544
79 9508
6549 8191
2147 315
758 628
5198 6443
10398 2907
5368 308
1143 8481
8991 8483
2592 4125
5636 8823
9972 6983
2489 4939
3261 3151
186 10238
247 9927
3746 7491
5079 1772
1389 1238
10095 6007
1172 8056
1200 1874
7489 6148
436 1231
9739 7951
9021 308
3764 3554
2433 77
6152 7297
6007 1222
6548 79
5091 9388
5913 10241
9540 5061
4148 6469
6806 6176
7832 8139
5721 7656
2496 7215
3435 6451
1361 7801
8636 2544
1181 5190
1176 1227
5332 1123
9493 8990
6372 6491
7685 6824
4776 10418
5459 7489
5769 3147
5284 619
2903 1199
2006 60
8273 3046
4471 4887
7344 348
9513 155
317 2640
2050 2517
2766 7982
9194 237
7557 5514
7537 7032
10162 6007
625 1234
743 300
357 5357
1495 8823
5494 8426
9042 8092
314 2640
9546 7496
10435 4900
5514 320
9651 6043
4130 2135
4702 8409
8544 7370
3716 9363
10162 8502
5515 6145
970 726
6038 1181
2010 326
8516 3786
5217 7658
8056 1505
2014 3167
9338 3206
2158 4125
3908 10683
9363 7371
1176 641
10447 5566
6351 1091
6507 9056
6044 8564
6603 9490
5562 1773
8189 1191
1791 4127
2010 1223
5515 3843
2576 4612
6219 10098
4333 1095
8846 320
8854 8812
7635 10623
1194 325
434 3165
7289 3193
1214 3619
10623 1773
1624 1241
2652 1926
8825 3123
357 4248
9256 4898
2335 8577
5091 5412
3978 2254
8625 6545
4657 5534
8033 9107
6611 1926
3329 1615
6542 1915
7753 7828
9802 782
1255 7289
6448 1181
64 9193
2126 5689
2919 2849
2550 1117
6490 3374
10197 10335
9848 1222
8368 1828
6168 8142
8894 10435
6843 156
4007 9902
4129 9134
8431 2319
6014 8519
8505 7506
9064 134
8587 1556
5012 6007
9381 3309
9972 3282
6372 1176
1231 9219
8932 3124
9018 9435
2919 5866
3654 287
8368 434
7496 9039
348 4250
674 156
7801 3778
5396 1798
1171 9251
8764 1231
7259 2257
2430 9926
6361 3491
3193 9210
8684 8242
8407 3735
1144 4776
5951 10438
1615 5385
7088 5067
3089 1491
1491 7588
3167 9526
8178 8915
6871 7294
2265 5636
7551 8302
8288 5844
6226 1926
2498 9458
138 5971
1236 3396
8 324
5636 2771
1227 2360
3958 10008
4183 5830
3966 253
5986 3204
315 5010
307 4952
3587 4129
4931 7987
9863 6945
1727 1205
1825 2342
5544 5281
7580 10221
3206 6145
8858 903
10103 1070
5460 8749
4408 3210
3167 348
6504 2776
8445 4984
5434 1205
4109 3620
2607 3973
3387 2919
8721 5831
3438 9927
2581 2648
6469 6744
5460 1849
2835 7286
8027 1175
2774 7294
6923 10717
1223 7502
2667 156
5544 5054
10148 9579
6826 6443
9622 7581
6225 5459
4943 893
10712 5830
8177 1209
3705 1228
620 188
9778 4952
1915 320
1971 1179
3975 5446
2851 899
1194 6444
6366 1624
7354 2498
9120 4871
4681 2544
10613 6154
7744 9398
10243 1727
898 6358
4018 6148
10605 8345
5205 5956
4213 641
6209 336
6490 2840
326 8719
6793 9088
2465 2010
2383 7246
3023 2807
7167 3123
7445 1968
1068 7421
365 20
10116 4761
8917 4862
6424 4330
1491 7129
2640 4849
4070 9667
5093 2846
1905 3880
9063 6504
2418 8426
4282 3259
156 406
9018 6716
7648 1229
7031 6981
10221 8496
5810 6998
5009 8542
1454 7603
2108 4076
4924 1926
1196 782
2840 8619
5210 7204
7337 7336
4123 2272
5850 3602
8610 3728
7601 9151
5885 9491
8779 7009
5894 8480
8843 10307
5831 6789
576 986
6057 1572
2154 9697
7994 5507
7685 3629
1773 8866
5769 1069
6533 7354
222 3269
103 10707
8189 1249
318 9636
5986 1144
5341 879
308 156
7320 1101
8426 173
4504 7627
4046 7353
3374 10415
1625 4483
10484 1179
4657 6660
1915 1790
7291 3850
8991 9900
5752 3374
3990 365
620 2320
134 6168
3807 7486
8242 2550
8528 2320
3667 2221
9877 8409
7292 6846
8868 6477
7748 3310
7942 702
9546 7764
2640 7218
449 8985
4936 325
6314 1387
10435 10435
1192 5009
9992 8812
1231 3020
2380 5150
8813 8185
641 7247
8655 9417
7803 10116
6562 10243
10712 5306
4157 2013
7107 2342
4331 1194
2813 1427
1095 6234
9045 7393
6148 6227
2010 5008
1310 3260
3258 4974
449 2840
2917 10269
5195 8056
9120 1426
9557 2433
1234 9479
6046 9795
3987 9021
5951 5939
1269 5962
348 1455
2276 8506
7402 6040
1223 5545
6490 5251
5744 8422
4067 3655
97 2569
892 2257
5240 6344
334 5408
2700 8201
2131 1148
1239 8823
1638 4859
1757 8845
6226 2889
8410 8273
9351 124
4800 8125
5885 1565
317 7496
7218 858
1221 5412
3848 1199
1222 10220
5857 3147
1866 8117
3157 3686
8134 1219
5515 6491
8788 2775
7083 8101
185 7629
8311 4705
8514 9062
8522 3385
6007 3566
2549 3023
10554 10212
8129 9850
3619 4129
4230 15
7657 7289
7581 3012
10219 1175
2158 3765
8189 6789
336 3951
8516 9286
325 5023
2640 6164
3865 6787
7250 3439
1588 9200
8441 10656
9059 6733
9299 1197
9294 8075
5750 8849
8409 10009
8390 3716
9974 1624
9870 914
6618 3958
1205 3289
7188 9401
347 3654
1429 10526
5702 8486
2725 1240
348 1491
6573 8189
1164 7439
5240 2628
4621 4861
5122 5459
4360 2700
1378 7483
7215 9070
7845 7603
2120 1112
5156 7368
637 4446
8929 3280
10624 6109
1225 10356
1235 10553
5505 2628
5093 7546
3781 8406
4434 1788
1250 5276
8002 641
8835 5276
8528 1206
8129 3336
7735 8759
348 8129
8823 10147
1196 2257
5888 7300
1431 8620
317 7018
7736 6152
10162 9320
641 263
7335 7482
3908 9540
8135 7292
8406 7995
8821 6562
2335 4277
2846 4567
4911 6490
4900 4102
3244 1309
2582 7623
9927 400
8030 7623
9526 5729
5073 10613
5319 2589
7375 6287
1175 4352
8426 9992
3136 6423
3877 6057
2335 1428
3597 8759
2629 859
583 5033
8488 9404
2001 183
5464 3532
8056 8733
10287 7129
1094 2647
7241 3490
2584 9785
3355 1238
1235 7294
2057 2543
4943 5064
2179 10428
156 1511
2756 5771
9120 6066
3749 7129
342 1893
308 5390
1229 8834
8590 7129
7960 4702
9972 3197
3696 8861
3630 2263
5281 1099
8020 2368
5264 2640
5437 9138
6113 1176
3631 995
8382 1462
10162 5515
9451 7246
7635 9579
2240 1206
4142 4861
1197 3594
253 1080
5473 7811
2267 842
4477 9087
10553 3687
8139 2577
7004 2640
6033 6548
5146 4926
574 4790
9439 931
6360 1465
10570 7770
998 4378
6505 4861
4910 2846
4622 1206
2640 2704
1554 1735
9588 637
10462 3252
5813 9243
318 4720
10182 7565
9927 7769
7066 3208
2663 8709
9395 155
7533 8051
2221 365
7565 3827
3474 2599
5850 1772
5949 3387
8810 6209
8359 5494
3441 5398
4974 8134
5439 6846
3385 1495
10623 10648
1491 2503
1361 7736
7429 8056
5971 2296
641 3697
456 1225
1181 9462
3472 3280
4905 4301
6232 765
77 6148
7506 4300
1491 7602
5958 5234
7209 2119
1849 9600
7291 4197
417 6426
1191 919
7506 4938
1558 813
6906 4079
7489 4810
5233 3777
8189 6168
7488 581
6819 6219
8849 3205
9636 260
7635 1975
5276 1192
1663 1181
6459 1083
642 4069
7623 1334
8321 9029
336 9042
5673 9821
9852 7710
6829 9039
8090 8289
9014 9852
156 6366
8449 6007
7573 637
334 4572
3404 7251
10442 5091
4125 2430
6589 4765
1197 4067
1349 2180
1196 6354
10232 8405
1261 1172
858 7294
1192 3398
5073 8238
170 2265
5777 9388
6444 7992
286 3748
7291 7448
2923 1115
662 6448
6437 8587
8716 10166
10611 10494
2713 3262
97 1491
3584 9815
3911 8859
10356 3240
704 4431
5357 9190
2756 7648
3778 324
330 1205
6972 3489
1427 1814
8368 10624
836 9974
3282 8875
10356 9111
678 10245
9546 3902
6907 2804
9193 1935
116 8527
1227 3176
7147 3208
511 1222
9392 9111
4355 5396
10607 1091
8741 9098
296 3172
2704 1255
2776 1229
8508 8544
8409 326
7533 5317
8835 8797
5566 6549
7562 2640
3516 8528
3913 2833
8189 6801
4426 5859
7291 7367
3410 10696
691 2847
4952 7623
2126 8746
10106 5565
4943 8295
3777 6489
3417 8002
3262 7304
1849 8426
8890 2123
1170 7506
642 4503
10162 1859
8299 641
5986 5052
7289 10389
9696 8826
8427 4826
2804 7658
8505 1849
2512 3414
864 3533
1873 10335
8515 9507
6286 5566
5908 8511
9631 9591
156 5895
9451 10216
2708 4567
9673 7012
4776 3516
1215 4039
1225 494
5723 3269
5283 3206
1272 7216
184 8140
5544 1228
2728 4689
3996 5727
1966 7259
1438 8858
216 9590
8829 1238
7538 8093
3668 9120
357 6352
10570 9422
13 3121
320 7289
638 9518
3115 8409
4338 1214
8139 619
5322 4826
64 618
4129 2033
10439 1358
1165 6057
5544 9972
3803 3348
71 4213
8720 1772
8681 2517
4183 7416
3496 9532
4215 5913
5868 8835
1241 8514
6055 4877
3050 641
4571 5356
9040 6507
5830 4566
1491 3204
6361 3737
9117 5540
1387 3332
8771 1791
8506 8709
3689 8741
4453 118
4776 4485
3290 1194
8410 7230
5276 4930
1019 8592
10148 10428
2767 9991
7103 1226
5880 10148
4425 8189
1722 4630
1228 852
5986 9972
2804 8553
3913 10131
253 5032
10707 2648
6891 6016
8767 417
4850 4949
1228 10232
6669 7973
8886 2846
661 7581
7849 9927
4215 8861
10106 7643
9234 8189
9089 744
5849 2640
3267 10534
3219 6490
6240 10552
2257 6918
1019 5389
8102 6602
6209 9042
7129 10332
9075 206
7779 845
8392 103
5396 4932
4123 2730
7216 4776
9484 9193
2542 7250
365 4200
908 1224
8588 3328
2486 4860
5234 4069
1198 10684
2337 1238
7658 9227
8514 2804
1171 8279
9916 2438
7444 1072
2542 6314
2324 7916
4728 9910
5929 1915
4214 9820
4236 2171
6007 7365
4860 8843
8502 8816
8088 6105
9540 3123
155 7768
7129 8858
6137 1632
3205 7253
365 4424
3851 6670
2267 155
3544 8796
5514 10426
8959 2488
8035 342
4692 8225
3090 7489
9537 1925
2240 4333
816 7746
7744 1446
2298 6384
3963 2918
1176 8816
1223 3755
7665 5389
6361 10529
7770 8406
1445 6154
6736 4688
8825 8447
7603 3193
472 3282
172 1237
1101 3423
9877 8269
1179 8857
2936 6008
10555 1202
10368 3374
8505 8361
3047 8279
6548 2640
2663 8129
1773 2227
2537 1730
8406 8849
7264 1082
1162 1206
2987 8526
3419 3794
8505 8849
7454 1757
4840 5073
2840 4834
6935 2622
7491 1144
5752 3748
8821 4634
1013 6461
8551 7286
7311 8606
3263 3331
8075 3369
3906 9084
6137 2572
1488 1241
5859 10429
7294 7055
1171 5143
5234 3873
1905 7055
837 6306
3668 5940
1431 1235
8056 1214
8517 992
1790 79
10197 10382
10162 3208
1191 8522
2467 8519
4860 970
3822 5929
3304 3987
7294 5093
3385 8838
7750 1181
2575 7315
434 156
8390 7631
7850 1226
7293 623
5384 3205
5939 3782
7445 10435
3080 6001
7428 388
77 1197
1422 1241
7483 6491
8970 3562
7773 4370
6340 8835
5951 4209
9502 4247
2068 7480
864 9534
6716 2574
10613 1202
7253 1226
3043 4781
3994 322
10216 1075
8189 10613
4202 6361
2064 4248
3151 6469
7292 8830
10502 1426
5563 4183
5864 1479
1222 2498
8749 4130
9134 10163
3851 2538
7583 2640
5032 8577
3331 8056
8991 5545
7488 8740
1237 322
3154 5119
112 7329
3847 6898
1192 641
463 1104
5267 1240
5522 2336
8835 3051
7748 7768
1223 8197
8759 6822
7251 2828
600 2816
4037 2797
1215 6289
9521 6962
1647 3281
1429 8075
8022 396
4763 9588
336 6505
4099 4990
1196 9518
6135 4860
8258 2152
3663 6078
2758 8516
2462 3928
8843 8881
7286 8820
4263 2311
1926 3655
3752 1215
3993 4933
2006 4455
334 4931
6793 6134
4861 1773
5062 4850
6489 6361
5234 8260
10399 1176
3090 9816
1430 858
7491 6696
1113 8225
4776 9851
982 6139
1719 6359
8177 893
6016 9526
10435 1491
9087 8184
2131 1171
8630 2353
788 1223
8056 1236
325 3374
10435 10149
2904 4683
6702 9787
9120 4567
3848 9144
6780 6656
9782 4129
6490 8843
2457 5225
4400 2628
478 4950
9645 8855
7015 2711
8573 4615
7643 6673
3906 1849
6923 8894
8844 7501
3489 2342
9127 2307
1561 8972
660 7489
3260 6696
8834 7329
6288 2423
9532 7656
3749 8127
9286 6444
3387 6657
2537 9375
7055 5276
3630 3151
7294 1334
1374 347
6903 641
8511 5029
8368 1847
7129 5237
8192 4193
1231 2800
7796 10149
1900 1632
2923 10220
10148 6007
588 2866
2640 97
10460 914
2226 8715
8091 970
4572 5929
3441 10404
7746 6573
301 5229
1237 6145
1686 8817
173 2457
7735 7768
621 1200
9893 2832
8120 5740
5929 466
10104 58
2152 4702
5515 6708
1171 3432
6366 2485
4959 3204
2640 8449
10291 5391
954 267
1233 6490
7291 3087
3267 3371
2018 9848
8200 2840
4654 9906
2708 910
9985 4135
5984 7291
7779 1254
5939 9021
1453 10337
5522 2512
1054 7971
8368 10303
1192 6372
641 4271
4861 8320
26 8825
1179 10354
1099 143
6689 3908
7147 661
357 2814
6617 6219
449 3517
1198 1154
8791 3435
5413 8721
41 8242
9651 7971
8829 9128
6803 5947
2640 10276
2127 2663
342 3768
3209 6950
2585 6891
10105 7396
8117 10040
5412 1798
4010 2135
5494 7336
2342 3322
10611 314
9782 6372
9317 3838
3528 7942
4357 6145
8619 4657
9195 1237
3237 342
600 302
9916 9395
10544 4398
8496 3350
4633 8889
8519 2368
1241 1898
8609 39
1225 8551
9767 8125
5768 8238
5386 8445
8116 6940
3994 8831
3847 641
9650 2057
2551 5497
731 5120
1239 1238
9282 7842
7735 2506
8263 1567
9101 3631
1849 9395
5636 3630
7656 2537
7557 7216
2445 6620
6611 2550
5012 8836
8059 8829
4173 10435
1733 6739
6359 4843
9294 1901
1100 9653
7482 8683
5927 585
3453 4523
7215 6007
3419 893
5881 3732
7738 6541
8968 3864
165 522
8479 5945
1737 5281
1172 3630
1181 6278
7488 9919
8940 19
2240 6135
6467 342
5276 5073
8116 2329
8818 2320
8630 8624
1221 6427
2154 8810
2331 3204
6457 2846
6891 8514
2270 2430
7289 7090
1223 7291
9014 132
9554 10181
5398 7656
4116 8913
5062 1471
6533 3705
2027 10032
10367 3225
8637 548
3429 2120
4070 8168
3577 8913
10473 3043
2319 3441
1612 1484
4504 2013
10484 4380
8861 1544
8448 4271
40 296
7055 3576
3505 7365
1171 1081
5306 1205
8273 5435
3908 1219
432 4248
10304 6490
9909 6571
4834 3584
1225 5960
6529 2802
1179 2696
6491 5062
7920 1428
4181 4617
3727 3190
10318 9238
5425 7016
1238 8486
594 5396
6369 1197
9848 318
1531 8508
1074 6470
7103 7025
1114 8035
8062 5390
4887 320
2303 7735
4546 3419
8508 9286
1226 9070
7744 1365
1491 9239
7293 1430
6611 549
3815 7383
1122 3138
1452 6713
4860 1695
3267 8448
5870 6243
8929 7294
8316 1506
1241 10223
3507 6234
4861 2122
1915 1515
1171 6264
8035 3244
8322 313
1199 1079
892 3206
9582 1053
5566 8135
9099 9876
253 10362
4065 1671
9850 1151
1227 6574
79 8138
6325 8406
466 4214
6830 2337
317 8991
2849 10484
4703 3081
7280 7736
79 5830
299 8864
8120 9468
6115 2759
2647 357
8496 8406
6422 3151
7044 182
5184 4716
7219 8506
9317 6208
9002 2699
4861 8183
3124 6135
4124 3569
9509 9083
8850 320
7129 9294
3447 9448
1177 8137
9845 1557
3578 4845
7722 755
7218 8406
6286 6135
709 5218
7717 1536
5968 6209
6616 2538
787 5577
2026 6923
7277 6007
7342 2804
702 155
2033 8893
9317 1214
2273 10629
5718 5110
342 188
1175 2219
8189 8427
7565 3443
4800 8426
10485 835
2467 8189
503 8720
7339 8049
2830 316
2798 2652
1234 6020
5538 1479
79 9456
5480 1428
9298 5281
2920 7336
7682 3156
8426 10232
6136 5849
2889 10197
7471 3167
7289 1241
1534 9873
318 8350
4580 4848
4864 5093
9299 5112
4370 6007
1181 6783
6832 5942
5562 8823
3576 4622
8128 2298
9416 1192
5636 3156
10415 7488
4696 3282
10624 653
7344 6655
9090 8113
7882 2663
1535 6427
6219 2774
170 7627
1517 2279
308 2237
7339 2033
2812 8502
3896 9642
2433 6035
5306 9400
641 5849
8239 6739
1181 77
7090 2457
2537 6007
1238 4124
2457 8904
3896 6491
2221 2802
4394 2320
4679 1172
4126 7604
8129 6157
4127 3844
3179 7263
4706 9916
8703 3376
8973 2276
10197 10181
1384 9064
2163 2438
4952 1348
2640 6989
7210 3489
8036 8871
5830 3404
7295 2016
7914 3893
1233 6219
3123 1224
4123 3123
5341 789
10149 10449
3243 7748
5515 8834
1145 8464
6242 7489
4808 4839
8677 10456
172 1172
2349 2532
9321 7538
6702 9910
472 6739
5487 1791
9621 3250
3913 9043
8844 1171
3654 4070
6050 6739
3672 2306
7508 8857
1327 8496
7506 961
85 8056
2122 7017
7336 7565
7065 6506
676 2970
1282 2836
9395 6987
10163 79
2958 4101
9286 2684
2979 2433
10009 1428
9375 2983
6148 3136
1173 7294
5712 3814
3280 2648
6148 4187
7293 9404
9669 6154
1177 10710
5716 10164
2433 7726
7909 7183
3417 6940
7603 5862
5412 10332
7914 10259
348 9316
4069 6135
3989 1653
4449 3535
1209 5885
836 8831
7743 1884
3117 8319
7286 260
6081 7832
1219 5563
7716 8368
8825 5760
1221 6007
8512 8515
3888 2802
8866 9450
7919 10303
6364 5010
4124 8894
3296 5772
1723 4757
139 8619
10613 7444
6628 8082
10318 1205
2504 5907
9439 1192
273 8518
4119 6818
6430 864
6719 8432
4350 3348
8353 5437
120 2774
2775 6135
1780 3414
4183 6007
4674 9913
7658 5502
1191 7444
3784 9478
6929 524
9747 2776
7389 3386
1982 6736
9226 5514
8089 8684
9385 10717
2276 7293
5460 6698
6525 1227
1563 6372
5637 7496
3696 347
6264 8432
1192 4887
9582 1522
1221 7277
4645 1237
2622 2918
6208 9287
936 8288
3505 2053
7331 3913
8861 5972
10451 5768
3041 7588
3138 5928
8076 9974
2297 8821
4333 2279
1084 7612
1236 3154
1905 7746
7780 2538
7502 10698
10239 1351
4362 5530
3509 7353
4328 6959
10435 2301
3266 4064
6624 6489
7229 9084
9084 7489
8810 852
5751 9540
1899 3419
9433 1444
5456 1171
7259 9189
59 3748
999 6154
10613 9209
8623 2037
1205 4887
9397 1172
5155 5986
10435 2259
9526 7623
600 7854
6036 357
8254 322
8496 1876
1515 6503
3752 334
9129 1224
7010 4567
3319 4151
8824 6426
7658 6286
6037 2533
6830 1225
6289 5929
8489 1215
6016 8759
2774 4860
1167 7743
8406 860
3782 6490
2804 8239
495 1503
3491 9070
5268 1892
1200 4183
10663 2845
3316 6152
3844 10446
3191 2569
8577 564
9118 2270
8426 830
3438 6360
2315 7763
10147 501
5396 8404
7975 3155
1932 2568
2923 3987
1835 4296
10418 1209
445 8168
1726 1002
7445 7971
1229 3505
3909 5700
8204 7919
8448 4933
8406 5929
6055 1200
9397 6145
3489 7280
8147 1453
10085 5494
906 9713
325 6359
348 2147
7426 638
6830 5281
1235 8991
8406 8890
5472 4230
8717 315
843 8843
4098 9653
8929 1972
8544 4335
641 9645
8590 23
1419 6057
308 2421
2704 1790
9193 8138
4215 10558
8709 3848
1175 3059
644 348
4813 6975
3508 8860
3092 10095
10134 3414
7603 899
5024 4293
7353 4037
6505 6212
3156 3154
8849 7342
3262 4833
5241 934
1222 2800
4130 3125
6694 9478
1173 10600
6343 10613
1205 7315
7055 5473
3908 1691
8797 9043
625 5306
2301 10015
4006 6007
5499 5338
9591 6055
9782 8834
5812 1773
931 115
5966 7623
4077 5968
7062 10298
8845 8123
9481 3124
4125 1225
7482 253
8353 5093
4693 2640
8305 10409
4148 1171
2799 1117
9021 8517
318 6379
3413 8822
2629 8516
5545 2335
1085 5736
9356 7083
3174 1171
9635 257
4284 10435
162 3399
10435 3822
3619 3778
2226 7290
8833 10098
2836 1176
9696 1114
993 4446
4776 7494
1240 9655
6589 5897
1271 5530
5416 1239
1541 4546
6014 1200
5947 6793
10456 9421
1192 8189
10054 9485
2569 2640
9418 1198
5766 1241
6489 9299
7383 8138
9858 10507
8857 6940
3445 6135
726 5346
1995 9201
1772 3280
4763 1206
4126 9448
9651 8508
1517 8056
7603 1197
7004 5386
8684 6617
254 4260
7289 8406
8825 6135
1171 1241
2793 9636
8820 5636
10438 1192
5830 7292
307 7959
5939 8858
3012 307
244 949
9910 4125
3481 1227
6351 3031
10624 2467
3542 175
6549 1647
4126 7169
784 9223
433 7205
9091 5281
9883 1224
8195 1175
2802 661
9517 6833
638 2648
9138 7425
10717 4403
4063 2213
7229 641
2395 4826
8710 908
1735 2165
7339 1309
2907 10635
2640 8120
5907 8529
4125 5562
859 3669
3304 7186
6008 8290
5859 8619
9286 8480
6369 9986
4601 9636
9532 8488
4230 9432
638 1981
5986 2443
2530 3746
2208 1172
8428 231
10399 7744
3441 6035
3952 4617
8823 1199
8843 3090
6824 5539
3154 6519
9532 9470
5281 9926
6589 7832
8577 7036
1241 8506
1269 6254
3166 8426
10009 180
5928 3228
2052 3908
3019 1921
9233 9893
5736 9002
6826 6152
3203 2800
8288 3124
7293 8861
9731 1698
325 8426
5062 6739
5515 6784
5927 5562
2470 2033
1181 3206
3655 907
7612 5849
5968 7331
391 6923
6789 3142
6007 9362
10002 1237
6756 9877
2433 8262
1561 8494
1179 4077
5504 8345
2029 6152
3263 8558
5742 3474
8427 9053
8293 10318
2488 1798
5376 324
8051 8368
6897 1238
8496 10420
6384 4125
7713 6366
6154 5059
7581 478
5494 6361
3956 5830
5359 3090
3091 7496
314 587
105 7715
1241 3208
4937 6620
8526 1178
2298 5090
6891 9287
7152 8928
7074 3374
1365 929
6137 6676
8691 2836
3387 9070
5561 6240
10167 8893
6490 4246
8797 4350
8818 2799
8426 7352
10303 10036
9868 8564
7674 5812
2224 3895
4250 931
10480 10115
2900 4942
5276 7191
8140 2467
3630 7550
10119 5951
5281 1799
8454 982
887 7371
8692 3716
3355 8817
6268 9605
9654 4939
10162 325
5563 9652
8795 675
6011 2013
6314 2267
2161 4215
7329 6489
6287 2537
2112 8409
6145 2147
7291 8056
6340 6711
4243 2774
9760 10446
9298 3124
2292 1223
3545 5291
9908 4619
3387 10279
4241 10397
993 9580
1973 4566
8129 5093
4893 6907
5028 8139
7546 3348
1849 2319
8391 4130
6489 3049
6802 5929
2756 6145
4575 7569
7251 6939
1219 1205
10450 5338
3077 9120
4125 1311
1986 6152
308 6057
5637 1428
3544 7315
9762 4069
5814 10015
9089 142
9877 52
1357 1539
5045 1653
8138 2266
8829 9526
4575 1772
5299 10389
2640 10318
9454 2172
411 5459
9298 2961
1225 4765
5012 5563
6690 2767
4073 1231
7533 1506
6722 2328
3206 9972
3680 9551
908 10384
6789 7832
7635 839
1837 7289
9395 8780
5515 5024
5459 7736
243 5709
1431 8140
7842 8522
4076 7491
5266 2178
10009 5218
3705 9782
2835 6490
8843 7129
5989 5986
4210 9467
1229 9070
4883 3749
6923 2211
8120 1491
8812 1441
2301 7601
1311 2240
1269 5514
7292 329
8139 7581
2347 2846
7896 5514
1197 9655
7678 9363
1109 5234
5231 8496
1004 888
3698 7746
6356 7018
4884 4777
2320 6037
10586 326
5514 7699
308 2276
5390 4123
2840 10707
641 3113
8299 95
7779 296
2691 2005
4324 4290
1199 1316
5234 1239
5859 4999
1227 348
4861 638
638 5813
1668 398
8189 3630
3755 335
7245 908
342 3778
6007 300
5735 10299
1181 6168
9993 247
4125 10696
6384 2335
8577 1224
9210 7353
5091 10221
2489 2547
2942 320
2768 2582
1194 5520
6461 10193
1221 1194
6055 9782
3705 2715
2422 9677
2889 1214
8610 822
1222 8811
3631 836
5986 5087
8810 1221
1490 320
410 6017
9844 3072
8894 2795
8834 8544
3261 6618
8189 5248
5515 5398
308 8273
342 6351
2802 5957
5391 6162
3203 4859
7187 8891
3242 8517
7286 2866
3033 4370
9873 9058
127 3204
638 1756
9717 6489
7253 3737
9740 8591
9779 7277
6782 6334
88 5562
5420 9388
9058 1240
1171 8017
6988 308
1215 3957
218 7580
4641 9450
9567 2759
7336 650
4999 4842
7187 7229
9098 5673
10141 414
3906 1234
308 8511
315 4930
1428 5002
7642 9526
3851 2728
10135 318
970 2730
1192 9851
3092 4230
1223 4404
322 2592
600 8637
8496 7517
5752 2846
2127 1179
3583 5218
5281 822
5710 3207
6490 296
7643 5213
7129 7293
10254 3882
6037 10144
7635 5637
2433 7055
9247 8879
1235 8981
8409 9124
755 5051
3193 8864
3452 2253
4123 5830
4781 6154
3746 4125
3508 1490
2543 3023
3956 7746
4208 10698
7546 8844
2157 720
2724 2058
3777 3827
1826 9195
5073 4124
265 4067
6135 7679
2512 8939
9209 5929
5012 1926
1200 3134
4513 8542
8449 3448
3417 1772
907 10504
1230 5741
3703 6620
5636 3205
236 8459
7421 10315
1175 6225
8636 702
8239 8473
4286 1223
6617 6351
641 2906
1491 121
6516 5281
2804 4008
4898 5986
2331 7168
5324 3573
5091 3620
5517 9621
2640 1214
3301 8539
308 1860
6070 6988
4442 8169
10544 1084
3375 6224
3151 8683
1202 2331
8409 2900
1775 9063
334 7971
9196 3973
6548 8116
7245 1165
8894 8116
4851 7411
1199 7489
4826 1227
6649 3544
8090 5515
8621 4331
5497 7682
2526 3193
6507 671
7353 5207
5492 1165
10143 7027
9895 2219
6011 2227
641 8516
9450 10635
6016 8577
9288 3375
3684 4293
5040 6489
6589 2622
641 1206
638 8143
1237 1206
4622 9647
9915 7329
3280 138
6611 8834
1191 1240
5784 8981
21 2123
3329 4247
1454 9284
4134 2512
7768 6784
10200 4633
10173 474
253 5136
6265 6987
7067 6154
1667 2467
326 8517
1453 2150
10435 2640
845 1970
6493 9973
4847 3533
6372 5986
8915 3351
2319 2152
2152 3446
1181 6316
3374 5951
3749 4647
8587 10435
8890 3075
1194 6446
9102 2319
998 655
2901 5636
7584 10317
3310 1909
10485 995
10717 1219
9287 5859
10532 4776
5566 8117
4877 9236
2663 7278
7784 5830
449 6203
7917 253
9588 8489
2319 1224
4167 4121
2221 8709
2776 3851
6457 7292
8819 9018
10258 7553
3668 7557
8013 1229
6683 8117
365 107
1199 9919
6783 6360
7291 10442
1240 10146
8166 3737
10263 7375
7230 9300
7038 9236
2822 10098
9074 1194
365 7251
5010 600
7444 10172
3781 1219
9070 8717
10553 1464
10449 7968
1224 7294
1428 4619
562 7479
8409 9805
1226 9604
7806 2064
3269 7292
9900 2335
496 1798
10228 2607
8831 8496
7919 10717
1215 2267
1426 4400
8501 7832
4861 1142
1383 8189
935 9316
7321 8923
10544 1194
1200 322
2756 7422
7538 2493
7348 4925
5463 2226
9546 10220
1215 2206
10268 8733
7486 1198
7329 8406
3660 1199
1227 1238
4861 7496
6785 8012
7743 5515
4003 173
6489 9624
4142 10428
3205 281
8060 220
4128 4813
3482 3432
6657 3023
1295 1726
518 8426
10446 2923
255 9733
8861 204
4761 3301
10426 5822
6619 1226
3602 6007
8117 10183
1205 1235
1227 1453
6152 9120
9484 3208
41 9991
1179 8845
3781 4247
4246 348
7916 8590
8517 9910
336 5092
3427 1002
2209 9435
7065 307
9588 3117
1197 9531
2265 6154
4733 8934
2152 3777
7081 5349
5498 6686
1229 6990
1205 8595
3792 10415
4900 8239
5929 4708
6083 8137
324 6361
2240 4781
8733 1054
1224 2210
8923 6016
9625 6427
7324 9286
1469 1219
1772 8709
4018 4951
7022 8392
5929 1219
3497 1954
1348 1728
7501 5718
4861 2929
9955 3655
314 8900
1131 6461
3167 1239
8825 8991
410 1177
8116 4214
8245 9948
6743 1735
10625 3979
1223 9908
1727 1227
6219 2276
8238 9462
8502 3953
7261 5510
3680 7686
1192 325
9211 8189
7251 6154
619 6623
1071 2592
861 8891
662 8137
8129 9044
3282 3151
1229 8825
4098 7286
7601 6829
1175 1631
5016 418
3206 8409
5752 7080
2257 4889
1191 2367
7831 9972
9547 1234
2640 5290
8871 6677
3385 3631
1241 2924
3993 7569
5831 5750
3569 326
8177 2276
8426 4434
3907 923
6802 3374
3597 1426
9128 7353
5073 4214
2611 1147
2903 1453
74 1737
5515 10162
4126 2035
1115 9877
3729 9094
822 4509
5939 2571
2602 7750
6443 5839
3684 8522
9539 5420
7746 8718
3240 9008
1231 8684
6513 7537
8587 7078
3261 10037
9665 1238
3452 5951
445 893
8708 2053
8365 6529
3749 3150
2033 8426
7055 7727
10367 6148
4709 2336
8368 9873
9046 1991
1224 7014
10544 9698
1205 6476
4426 3151
8252 2466
7129 8138
337 3417
4210 9046
7229 9529
2429 8116
8759 8759
7659 3996
8321 2018
5515 9647
10206 7144
8551 9510
2591 8970
5127 1176
3389 6314
295 748
3234 2775
5437 4098
7014 3249
9531 1194
8127 1209
3616 5986
8811 6548
1179 6548
329 9650
8451 6306
1221 4140
607 6016
4156 4078
7506 8368
7636 3468
6112 8861
2680 329
2957 1171
7351 10362
414 9347
4437 2846
5001 3752
5472 10462
9957 8452
4402 6014
7489 7329
1206 6135
5385 79
3536 1779
5561 1440
1234 6508
3597 6016
3204 843
8819 2846
8810 6038
6823 7750
908 6791
7178 1229
3490 1685
2802 4622
7426 2327
5545 6327
7860 10450
1334 2279
3028 8480
3771 4127
3499 7965
1775 5951
10435 10389
9532 5753
9927 8189
9459 318
150 6278
4634 7283
4571 5340
8835 2150
1024 9196
1923 2241
1791 1727
8953 1171
5859 8056
2923 3509
2510 1179
1700 8406
6400 6154
7489 9910
432 472
2550 3242
5520 369
1144 3348
7533 155
2653 2322
8239 3677
1170 8652
2666 10409
7259 6145
4619 8306
6822 5473
6602 7016
3668 6669
6368 6227
2608 1179
7018 320
8137 2443
582 308
1867 7517
156 307
7329 1668
6940 315
3910 5240
8541 410
4940 2322
2339 8285
7759 8317
9181 1228
8075 3204
9698 2548
4860 711
5885 2846
415 4230
5859 7218
4523 5973
4898 1226
3138 3953
2642 1228
8691 638
8351 5514
7199 751
1787 1224
5865 7230
8412 9718
1653 1872
4870 3090
6473 7289
2024 4763
7291 199
740 2241
1181 4230
2079 315
3995 9189
156 1558
4900 4531
1426 6289
1166 3315
8812 2721
1223 9322
2466 4297
10053 9178
6219 156
3209 2276
5859 4121
8894 5912
2771 628
1547 8137
7292 3671
8409 8056
4687 1198
2542 5281
342 2225
6360 1236
2335 9397
1875 2737
9363 642
10415 3715
8587 4934
5437 5852
6826 8625
6039 156
8406 8886
9299 1091
1615 4861
9044 7390
1198 4931
4978 9120
1202 3156
1491 10413
1698 3156
1951 1221
3911 2812
8976 5276
708 760
4213 4709
8056 2637
1830 2837
1254 9046
2137 8577
3489 1428
1215 183
1046 1351
1849 7489
37 7803
8409 665
5093 8859
6656 6168
5514 6746
1202 1181
2895 7955
8313 2045
405 3907
9151 10098
8502 8075
6286 7538
5787 2134
8116 2279
322 1202
9127 2734
10074 2130
2866 6008
1202 7088
10440 6739
10333 6036
3154 5929
10333 1240
3204 8035
8608 9918
7277 4567
3023 5033
4633 4010
1219 8720
10435 9526
7301 5395
4950 23
1172 5751
1142 3186
8373 7456
970 748
7229 3138
5515 318
6154 9520
8614 6145
3339 1223
417 173
5927 7147
1171 8392
8496 4446
8321 1926
1388 3138
3541 9871
741 8129
8551 4898
9546 6620
1095 3847
7129 4333
3685 3785
1175 9532
10001 6130
8515 9357
7755 9718
2720 1426
7445 9897
2006 8717
3396 7104
8184 3746
1181 7340
1881 2233
9599 79
1224 7557
348 4070
5515 6739
3072 1172
704 4773
2079 7286
8784 3561
2756 5060
1236 8683
4128 7832
1200 908
10613 1790
3486 6278
3851 8825
4117 5709
10435 5544
8845 9432
6940 8620
308 3655
4126 8690
3993 845
1549 5951
8201 253
2802 8056
10668 3193
6829 682
3262 4763
1110 908
8690 3772
2760 10220
9822 6570
8182 7914
10232 9604
6553 5515
5636 9088
445 9866
6819 2629
6393 1798
2113 8448
5357 2902
851 8542
10420 5244
2065 8733
4230 8075
1225 8609
4913 4331
8140 6739
1426 8864
7830 5569
6234 3699
9606 8823
641 5494
10570 5507
10435 1455
8409 2648
5710 1194
10572 6072
6154 1017
5472 2700
9588 9190
6783 1156
4070 2206
2999 5563
7653 308
1222 6636
417 5859
2647 972
5929 5354
6677 9653
3882 908
1181 3090
1196 9298
4105 1238
10523 3877
5459 5081
9151 5969
9207 9588
2997 4370
8818 2496
1910 1181
3386 1179
1427 10128
2140 7919
10542 8551
7380 6549
5234 6783
4672 2147
6076 2329
10181 1181
3229 293
1209 10412
1219 2648
8352 3906
1170 8242
10303 8512
6570 1176
1674 6739
10303 3704
7496 9566
7425 6981
9798 8511
1847 845
9192 1786
7720 2486
4396 156
1431 7489
9322 2478
2086 2296
7185 3396
9418 5859
9175 3775
10243 427
3191 4860
7449 9518
505 2568
4282 8829
8858 8821
2154 308
9718 4343
5544 3267
5690 4018
1777 3337
5951 8795
1176 9882
8826 2903
8834 8954
1176 6333
4613 6618
5395 5264
8129 9326
8990 8890
1019 7489
3667 4566
3280 7421
2593 7315
253 8923
3620 10549
10449 1331
3262 2733
2763 6490
4380 2265
3576 1773
760 1631
2813 10196
4531 2543
7623 8056
7023 5178
1229 478
1229 2465
8709 5446
7033 3092
5037 8709
4854 917
9046 10571
3311 8426
3020 1491
4071 3491
9575 1891
460 6286
7543 9120
3269 1491
322 6168
5683 8426
8828 3205
144 7707
41 2157
2804 4860
5031 3091
2042 3748
1233 8117
8544 8502
7488 10438
8515 5302
4230 3838
3441 1945
7619 8709
8812 6390
8189 2241
2551 8139
1226 4130
9042 9179
10570 9698
2053 6170
155 9183
4505 8496
7329 10221
3263 4472
8289 3772
2705 1240
7686 1567
2574 2342
1874 10712
8174 2538
7832 8551
2108 7291
9031 8432
4952 8812
9519 9588
3655 5538
7966 127
1719 5472
9117 6739
9358 3578
10435 10095
1786 7750
9200 3090
7215 2827
3092 10303
10162 10554
2919 9195
2600 321
156 9299
6369 8239
9661 342
1179 10372
156 79
8920 2122
4952 5341
2798 3703
1237 6148
8835 4015
1192 8551
8816 314
5406 9841
5545 6491
308 1929
348 324
5894 8273
6489 2298
9621 9433
5831 6793
1228 1198
1659 185
4340 892
9283 3684
6007 335
835 9129
1086 1176
9225 6228
1198 9212
1200 7743
9062 1560
7456 7656
3351 3048
10330 3508
6489 9120
2360 1735
10631 6424
9126 7154
7129 414
2457 5046
3208 579
1191 7808
8189 1791
1235 2551
1169 7569
1624 7743
8829 2279
4642 4128
2533 8454
955 8650
1176 7018
4678 5458
2827 5515
5545 3012
8478 9025
10539 2822
6007 2537
2206 4297
7763 2033
9200 5841
9482 1179
6733 318
8056 1172
3387 2261
638 4041
7779 4271
5520 6747
1926 8749
3331 8120
5794 2064
5894 8827
8189 3082
1191 10225
1311 7763
4331 8351
5078 9860
1491 9450
8147 871
5328 748
1733 10641
8189 5994
3356 3161
6945 2899
2279 8232
8092 6224
1198 5830
1231 9910
4258 760
860 8496
822 417
2597 10513
2537 6359
4437 8845
148 5514
1445 7629
7293 3385
1427 9401
10415 1798
3136 4702
6410 7425
4776 4493
1219 7266
4123 8835
7026 8409
2899 782
3432 5831
7294 1233
7580 4076
3748 2261
3688 7637
5012 1555
9210 8127
8252 5895
4078 6508
8350 9908
7488 4214
232 2663
3530 1231
4776 4705
357 8825
4124 5802
62 7617
3976 5398
1176 10428
6746 637
10624 1179
6825 3333
706 10189
1292 427
4129 2062
852 8173
6306 10240
4163 102
9090 4922
2510 1788
2813 2457
9316 9120
7533 2290
10485 1172
6515 6670
4619 3124
8923 3703
1921 1924
1388 5180
2329 77
3544 10611
9972 1228
186 3123
1799 108
10166 1798
8965 88
1506 4461
3347 2317
6507 1926
3778 185
5276 8543
4370 10001
7253 316
2127 10660
6618 4101
4113 4076
7251 8426
1172 8750
8829 10218
3023 3242
6542 1926
2273 8865
760 2276
4126 4956
5596 4330
3664 3204
6366 7640
9114 7229
6019 5936
2531 3023
2863 7489
1251 2267
7055 2989
324 2895
4765 1191
978 5240
1226 2252
7421 8516
3269 9876
8409 1237
3576 4434
3183 2920
1214 4914
3121 4546
10220 8137
5460 8316
3703 7635
3262 1175
8855 2826
9655 8542
7770 6351
10389 8881
9999 4271
6017 1206
9926 2756
136 2892
6007 8136
10149 6200
6842 7329
1453 4883
9338 1787
1197 8238
5751 1171
3844 7805
8074 9511
348 1228
982 4215
931 5001
6033 1534
5459 6238
308 1219
8831 3908
3316 7201
9223 3525
7944 6369
7804 8906
1430 293
8691 7292
8830 8480
1542 3439
5306 7074
1642 3802
600 9622
252 7533
5858 1632
7508 348
5545 5894
6366 3371
5951 308
815 1194
1181 8797
6016 9732
6872 8454
6286 2122
522 10594
10435 257
10146 10689
7744 5563
2241 9874
2033 3623
600 3848
4366 2799
5520 7088
4331 7202
5472 10337
1171 1787
954 7352
1888 9848
5916 5752
6359 6559
3669 6032
6240 893
2322 9919
1172 6151
4128 8427
3907 7339
7623 2547
2903 347
7508 7604
3028 2126
2873 5234
3280 5271
4925 9388
10273 2213
970 1278
342 121
1810 6696
5386 7812
1599 4217
4333 1787
3583 8709
5918 3245
1463 2158
2569 8090
2279 2131
7475 1254
6923 6105
6007 4156
14 2802
5943 1232
8140 1915
3124 9662
3329 8035
5401 8448
6987 3392
9448 7291
3167 3092
1191 3154
7833 3210
10717 2835
2451 1772
8991 5059
8592 2141
10544 4078
3882 8892
7043 1142
3134 5041
9196 4429
1624 1085
3737 1179
1215 5341
3138 5281
8081 6457
1197 1113
4903 4646
4954 7489
3631 8881
2280 1205
8908 3583
1225 2533
9345 9042
1121 4130
8849 9491
1427 1681
10098 3509
1188 1653
10435 8285
3781 10131
7245 3140
8454 4860
1206 6182
8517 5637
1198 5234
5126 4887
6314 1148
3432 10097
10105 1427
2206 2241
7916 2065
79 3182
1225 7770
1355 4078
1572 1610
2592 8973
2072 6154
1181 2537
2852 8116
193 8548
1234 2108
4861 1192
7583 3984
5538 6655
4260 5545
8138 10456
7562 7675
2837 2629
5514 3193
2609 7770
1200 1172
6943 1711
8467 3489
5831 523
3204 3138
6793 6154
318 7292
3749 3138
5474 7294
7247 156
1237 3484
8544 2488
3631 6038
8350 8577
3273 1772
2307 5010
7923 5545
4918 1435
7920 3576
5545 5052
7055 6994
8202 9707
4685 4559
6016 7029
9636 5880
2367 8489
9921 8854
6055 7315
7599 3606
10456 5913
4765 7254
7922 3045
2516 8823
6136 3385
6242 7627
325 4957
3439 7805
1179 2815
8511 1519
8448 4763
8759 8857
8574 10507
6950 3124
320 9287
9807 7368
334 8871
8426 725
5520 7384
7994 1459
1269 2899
10384 315
1171 4657
8252 3666
5561 748
7522 4912
5887 621
8864 7688
3910 1202
4101 10664
10712 9175
7831 1181
4165 1930
6714 2674
8512 7147
929 6830
1849 1194
10389 9548
8684 9526
4070 8716
1235 1259
3775 1491
2342 1095
1234 748
71 3418
5988 8585
7627 58
5774 7259
10303 1231
8844 5240
2156 5520
5929 1196
348 5242
1223 8505
3023 4468
3684 2206
2963 1830
5460 5986
8261 336
1198 1229
8692 10199
2648 5859
7230 5262
8855 6361
4183 9063
9903 5831
2592 7656
8864 1787
3576 318
938 638
8138 9657
1175 10162
6793 10303
646 6487
8260 3703
8426 7979
2320 10523
9058 641
7612 2010
2157 8201
2398 3881
7841 2165
1831 6081
336 5356
8885 1721
9616 619
6784 1191
1616 1143
8817 7750
4627 6145
6542 2592
3659 1228
9043 6738
2166 5514
3619 1893
10184 5929
1685 9530
7291 1567
5276 8440
3374 3602
6448 6219
8506 4076
3970 361
1230 8403
1129 2756
527 3899
2490 6317
6542 4630
1269 414
641 8619
10392 6145
7845 2342
4640 336
2815 5176
5472 3705
8477 1227
8825 1943
1544 2903
6891 2658
2229 6211
7603 8426
7357 7339
4215 8835
9943 10438
1293 3153
8140 8095
1631 6145
10707 1787
9966 8854
9765 6362
6148 8493
6444 2647
3404 6390
1334 1093
2542 3156
308 9636
9588 10365
1453 8515
4543 10717
7289 5105
6239 4900
2976 8517
6306 204
2033 5062
2593 7538
2509 2895
3125 8406
325 4411
7381 2846
3851 79
4125 5446
8709 2831
10538 3791
638 6074
2279 3990
6549 6940
7328 3072
10048 3865
3794 2150
183 9363
1224 582
7486 6623
1430 3916
8879 1914
7507 4578
1233 7367
3090 8426
9697 478
6137 3417
3374 410
414 3778
7445 8189
6440 5464
4633 10232
4115 5306
9532 2266
6361 8409
7713 5986
6016 8928
435 6726
4860 1788
2147 7763
3138 1215
2840 6874
1772 8866
5281 5148
6512 2213
10418 2276
2802 4898
661 6153
7920 9005
5304 10207
77 6987
324 8308
7657 5751
516 3301
1238 6518
5228 6232
3139 6491
9895 3703
1206 5073
4098 3432
5637 1526
5082 914
10221 6940
7076 3153
8123 4952
5515 2336
1849 10697
6057 8881
2127 8831
6749 8528
2336 4233
4070 3748
4244 1223
1198 8138
10429 7580
8528 2278
2774 4762
2576 4617
10276 293
4134 6228
220 2050
6148 1814
5034 8928
3907 318
5830 6360
308 8718
9118 7982
2691 10281
9238 2827
7688 6712
3768 8392
7522 9972
4231 9484
1176 7529
10185 1236
4763 9461
7916 4037
9053 7016
323 8940
171 3156
746 7291
1269 6891
4412 8636
4776 2926
9058 1526
1191 3715
297 8749
8368 8189
1206 3491
2439 2831
2957 4910
8404 7022
6620 7603
7411 6354
8869 6517
2349 3280
2337 9735
1692 6410
5566 5566
7292 2640
348 1557
7365 7169
3655 1176
282 2551
9189 3124
7557 5637
1819 492
748 4533
3414 10397
5929 6219
2131 9957
1491 1181
4203 10409
3414 1172
3991 1892
9521 155
4861 5545
7264 8264
3124 1226
1175 9418
5479 7588
6369 4781
2585 314
5885 3655
3917 1175
8431 6016
1231 334
5566 1915
1849 8810
7424 3597
860 6505
8178 6007
204 1234
9210 10544
3151 5929
8454 6277
6842 2013
9299 6529
8409 3281
3208 7832
8242 3684
8975 1858
1787 8516
7603 10544
916 398
2703 1171
9318 5566
6548 2320
1346 4214
1491 1219
7508 8893
8515 478
6100 4230
2342 9219
1787 908
3873 7735
6558 1071
6165 8177
3703 4361
9214 6940
3399 730
8182 1215
1481 9021
7294 8232
2468 300
9219 663
10001 682
10456 1241
4953 6618
9010 5446
2846 3134
8368 6979
156 836
10277 3404
2884 9321
3167 9552
2465 2802
6168 2629
4077 9696
77 9532
5673 5091
2337 347
8568 4079
1206 789
3908 8431
6549 8823
10570 1199
8845 6683
3329 2285
8855 6491
6366 4098
10162 10335
3602 6007
10303 1455
253 8229
8621 9665
3332 2360
5377 612
4125 1814
2123 7329
1910 6624
2433 4127
1491 6354
307 6956
6489 1269
296 1334
9449 8881
8826 7229
5226 334
7793 7701
1171 523
8137 9098
5460 365
9190 8368
1491 5093
6219 9189
4702 2804
642 8177
7635 1241
7392 8889
1255 1198
6430 3843
9299 9138
7421 10134
630 9531
7147 8129
308 6443
7919 8512
6148 1231
8843 8238
1214 6684
6369 7250
7506 318
2299 8948
2705 7968
3301 6055
5857 2713
3732 3544
1219 2627
4860 8491
6410 4861
6693 6007
743 9669
1214 8139
3489 7658
9636 3205
5230 2065
9803 8088
6448 3282
1350 8048
637 6137
8287 6651
5929 9526
5916 6811
1192 10205
1181 9432
2056 5149
9256 75
6937 2434
10080 79
3544 828
6830 6278
7019 3745
5604 6975
3792 8831
9014 8189
7362 982
8737 10098
1806 322
6225 4952
9871 7292
7596 2150
186 4219
8488 9632
7489 1909
748 3583
10279 4844
6424 638
1231 7033
10696 9002
2299 1191
2799 9210
5563 3054
1011 324
3282 1231
64 5073
5385 1206
6891 356
8830 3898
8585 4128
6573 7586
3908 296
3771 7835
1334 10712
8620 6
273 8496
1017 999
3619 9299
8620 7291
9075 3303
2430 2708
4230 4644
3372 1171
297 8228
318 1191
8471 3840
7522 8609
810 892
8392 7506
6528 8139
2920 5865
4706 5859
8610 1491
3369 6360
1378 1215
1269 10635
6314 1241
5042 1234
1111 466
1238 8823
2300 5357
3630 1078
8890 7506
8858 1612
10280 7478
6208 1436
1892 7230
77 8014
3205 4626
9808 1194
7289 5216
8709 6987
9104 4126
9702 9655
9993 9526
5276 1111
8709 2010
3749 8829
2640 8028
10428 7916
8183 1949
1190 3998
6154 5073
5081 8352
10016 9782
5218 2666
3879 8392
2533 4523
5276 10147
1845 1921
4903 2319
9232 4974
3282 1663
1357 4183
5234 3655
7352 1156
1912 5979
324 3163
1858 8551
6923 8056
2924 2512
4624 5431
3158 2471
3851 7748
7920 2694
10219 5252
4525 1990
8843 4385
1241 965
1440 638
6253 3507
8117 10290
2276 10280
8092 8857
7229 9014
9999 3369
6269 6761
1915 3749
4072 9926
4177 4571
1826 2622
9042 1790
2904 1229
1226 612
9588 9938
8893 6779
2320 4332
6368 8137
3117 5562
641 2307
10303 7920
9484 10399
9877 9526
1181 1491
8115 6830
296 8823
7083 10149
8409 9017
7974 2714
8886 1517
410 9910
3474 9783
321 9286
1171 3778
4098 2677
5866 3184
6194 1226
315 1334
8390 2795
8916 182
1234 858
4101 1238
1192 4636
3920 7645
6148 488
9993 4335
3049 1221
1181 4776
3448 6360
8826 2485
1234 2774
1491 6306
1093 2300
5740 8496
5563 7000
9653 9233
4861 7612
1113 1491
1209 1374
3995 3167
6783 433
6268 1452
5637 8140
1385 4859
10123 10623
4810 4446
3211 7522
5398 9662
8350 1240
10717 8134
10435 8861
2517 953
8812 812
1063 9876
2840 1345
8886 3337
8177 1901
5515 4130
3311 1230
2849 8823
8238 3240
4064 1176
5046 631
5472 1853
1225 3631
1200 1199
7329 7686
5013 311
2279 8677
3588 5514
9450 7712
71 1176
4126 5281
4794 2640
1237 4399
7339 6891
3667 8453
760 6928
6589 1197
6152 2804
3489 1605
2572 6033
1072 8351
9416 2835
205 9368
3631 3486
1197 7569
4121 1235
5636 7736
10635 445
1194 1179
1788 8857
5952 4280
9815 1763
7750 1147
1364 5010
2739 6783
9003 97
301 9451
7748 9286
4780 3228
2276 8502
5831 2640
1223 6945
6568 6209
7229 6783
2774 9020
2550 8406
417 9781
41 3576
2898 1231
4900 965
3243 9005
2880 1171
9577 7720
2225 6294
4861 1434
7251 144
307 8717
1171 3124
1200 348
5365 3256
2498 654
4118 3301
9908 2227
7479 10053
9992 3387
6227 1002
10159 8135
10365 1181
5929 3983
8448 2206
5233 6822
3048 7017
3654 5259
8056 2018
10426 8544
4578 1369
641 6044
4534 1404
5515 1171
6558 10601
263 8551
3387 7472
1199 5031
10365 8171
2131 317
2640 1224
10224 10280
10307 10685
7686 347
1181 1081
6750 4355
1179 303
3113 10544
5390 4446
1175 10699
1537 1172
318 3193
7658 1221
9654 5027
3469 3995
8929 10698
3654 1870
10715 1228
3861 7371
7486 6709
265 2804
8551 7920
6200 6266
3576 998
5056 6379
3437 8864
5929 1145
1116 3491
10422 8486
1181 6733
6987 4504
5904 835
3767 1542
7288 5830
2156 1205
1428 330
2260 5594
10544 4657
8407 2840
2155 1511
79 3397
7291 4283
49 9866
3019 4233
5986 3544
6007 2678
334 4103
1179 8147
2319 10104
5139 892
2571 6148
9780 4078
9046 4361
8540 5566
4070 941
720 4564
7329 5908
10435 3993
9503 3889
9097 6036
8843 2252
9040 1222
6296 931
2457 7506
1238 2663
3420 3963
8690 3920
6822 3600
291 1229
6896 3822
9411 3193
5520 1237
3035 4707
8289 1227
6007 10570
6758 553
4690 1872
153 1226
6897 1686
10432 7445
10221 3371
1234 5545
10438 3509
4763 7105
5276 6272
4781 7292
650 3654
9140 3667
2206 6081
6119 9694
5811 10712
2804 6490
8886 1886
1355 1116
7289 4452
1174 9395
9807 10148
8350 8774
1206 1849
2124 6007
1198 7488
3396 4861
6489 3599
1159 5894
326 893
7916 1142
4878 2846
6219 303
3490 1914
6987 3994
10428 6281
3576 3385
5563 2608
8826 1143
1236 1231
126 4183
1494 7804
9532 10703
8368 3672
2136 925
10397 1192
5218 21
7657 3655
9441 5012
10460 3154
3576 1438
661 1224
6427 6104
4379 1787
6856 7580
4479 2647
1205 10368
790 77
7286 2886
3346 3090
8829 2459
8426 10426
6070 5864
8986 315
9588 6715
1549 8409
1215 3737
7746 7486
2793 813
7923 2775
3441 3778
1194 8797
9321 3645
5913 9120
6057 492
9910 7442
8619 4662
8538 9642
8834 10147
1522 8823
1849 2899
132 7919
3205 9418
7421 6295
8859 3023
5499 5752
7916 1040
1194 6064
5561 2730
3070 4605
7382 3691
1198 322
3419 6531
7685 5929
3595 9591
10428 5194
4192 5988
9014 10544
702 10334
8857 3205
9520 77
1773 5093
7417 5367
302 10408
2756 638
5850 6148
5030 2924
3631 2013
3136 4905
8837 8285
10614 9347
150 71
5408 8883
3381 5414
6409 6422
6491 8690
9397 3331
9401 3156
7700 6611
10207 8835
7750 6747
1225 6040
3441 8683
5956 1544
9954 9344
6923 5744
6854 10250
4393 10397
3956 693
5929 6007
6448 4981
2951 1052
1463 776
7259 4331
2814 2225
6897 5515
9042 6148
1176 4333
9937 3987
2279 8684
4968 3262
5939 5276
4806 5059
5986 7055
1174 7289
3960 7627
9551 2663
9196 371
6702 1558
7658 8321
7727 9806
4393 4474
7770 716
8683 8508
195 787
2364 9485
7610 1334
10332 10163
3206 5054
1702 1757
1202 7914
1071 10553
10149 8139
4700 942
2537 8625
1495 7456
2730 1253
8129 8855
642 5472
6137 3228
23 5437
9348 7294
782 8573
6621 6808
6459 6975
1226 7263
1197 2206
5242 5514
1226 2585
719 4023
7643 5276
7779 4571
7828 3328
5126 1533
2682 1905
997 7445
10712 3404
852 3655
4900 121
2457 4076
600 8939
8928 6793
5855 2396
3716 3619
4446 8913
3290 2154
6226 5417
3136 1181
410 1171
3908 8406
2569 8885
4691 1148
1799 2457
6228 10221
829 1369
7456 10132
507 1567
1737 3156
6278 8288
8645 2568
3166 7786
8871 10197
10446 7289
734 5868
9040 7506
8928 8129
7736 8359
638 8490
6813 334
960 1222
10435 3599
5593 121
1860 1082
4230 10668
5080 3655
7501 9040
1171 8448
3310 9046
3908 2241
7713 953
9451 9704
5929 7720
2252 5637
323 9617
20 4851
2849 5831
9550 188
8683 10415
4707 9448
6701 3243
1828 638
1209 1199
4385 1198
6549 1890
1071 6007
8056 10409
3240 2852
8834 3355
1223 6056
308 7293
6137 8092
748 8930
5561 2417
8262 71
7658 21
1686 1910
1176 7075
10195 8075
366 6717
5870 10365
7748 9120
8409 10409
1047 1221
1205 1189
6016 5396
1176 5637
4573 6793
3667 2274
3154 5515
4126 1161
1233 3332
1172 5010
3907 1181
3437 6656
519 6490
2755 4676
8364 6354
7286 1214
9570 2034
7222 8861
1393 2652
1826 4712
8518 3262
79 7920
748 121
61 2899
6954 9432
3280 7246
10431 5304
1225 1050
314 3336
1849 1838
8692 9419
6265 4619
1172 7897
10475 1090
7251 8390
5306 8709
4098 1573
1231 642
5062 7739
2360 4098
6017 9287
5710 6520
2640 5051
2878 5786
2252 9972
2802 7406
4482 77
748 1241
6145 243
9698 5370
845 2827
1849 8116
374 4406
10426 3879
5307 3070
1095 2978
4125 4571
1198 5093
7897 1921
7891 4180
1164 5306
317 893
6355 10641
8632 641
637 2640
10651 10060
6145 7396
6570 2054
4905 4898
77 4717
7039 5234
10435 6430
4781 10303
1176 6360
641 5912
2592 318
1236 9424
3258 2176
5196 1226
7339 10632
4297 9654
9467 1561
5800 8617
10298 4861
1772 267
595 2802
8759 2920
660 1005
9782 2647
4125 9542
4076 9532
6826 8506
8138 1176
7293 2142
5515 8820
77 7945
6719 3301
1206 5523
1269 5091
8709 8128
5929 7746
1238 1215
3173 2840
2901 5093
4793 6874
9448 3193
6779 1773
1039 1809
788 7627
2270 706
4640 3905
9098 8136
1181 1829
7505 808
8406 7501
8392 7249
1930 4572
5831 2335
318 886
1253 3963
763 6987
322 4211
7748 9299
3752 135
156 2292
8491 8091
8551 7065
4213 5209
5180 5561
8129 4331
8426 9786
1537 6208
1225 8754
8683 3336
1175 2033
7286 7980
1227 9502
1143 8129
6168 10456
10334 1181
1172 8056
3280 1143
6969 4199
10724 9060
8412 6793
6581 2213
2218 2573
9192 3244
61 4128
10158 7656
4860 3958
3716 6810
317 8444
8823 10058
4429 6379
10333 5520
6148 6360
9204 1227
6963 61
1615 308
907 7603
3667 2596
7803 6145
314 7486
7573 5355
8714 253
10435 5446
4860 1222
2804 9317
7044 1221
1067 6044
3631 1113
10442 7750
4904 9992
6007 7897
9915 5510
5929 1142
1252 5437
3019 1901
6154 6086
9519 7496
8001 2240
7724 253
2498 4830
8854 1369
6998 3329
2226 7090
2265 3242
2952 7491
7830 5500
8505 7329
5306 9400
4207 7085
4333 1179
6975 1219
5208 9017
318 908
2919 2775
6558 5964
7169 1221
6524 8426
6148 7557
9540 2899
21 944
4333 4623
1238 5545
4571 8262
5386 8426
1799 1443
1199 1198
5561 74
5865 8299
7919 9223
1175 3782
8878 5561
641 5605
6923 4291
2457 9088
1179 324
8829 9895
10336 1986
1199 2677
1197 3434
280 7685
835 5904
3845 4454
3765 2120
8491 2126
7566 2164
8991 1491
366 8871
7750 5199
155 3603
960 1739
8431 9849
8831 1223
5544 6801
4297 5276
9742 2036
2385 3215
4129 10671
9193 9299
1544 3156
1837 9789
8240 642
6940 8768
3091 734
1836 2210
2053 1509
10135 6266
2849 131
3119 463
7078 5091
357 1548
4578 3583
2856 7501
10399 9895
8389 5091
1442 8858
8585 8894
9910 8590
3244 2206
7088 2617
4078 5328
2813 1113
8837 2209
8709 9892
1505 5545
4293 6148
7751 6589
3654 10552
8871 5831
10368 7304
1544 3491
1926 303
1235 9655
8542 4854
2244 6339
10299 1428
2467 10555
5933 8135
6126 10428
1241 74
4067 6278
3770 5566
3267 8314
3715 7187
307 1364
4073 2268
7297 7489
2507 7218
8514 6891
1090 8826
1221 4210
10147 7089
7583 4556
4602 6793
5060 2540
1238 4125
8288 8767
1724 1616
6549 6782
4213 6369
136 10121
1537 1209
9526 2874
5637 4127
8559 1444
71 6391
7 3655
1205 8831
3360 7456
3877 1685
3576 5545
9120 6739
1206 4067
9088 10672
2700 988
1192 1430
5020 2342
9346 315
1064 1231
8182 5911
4952 6489
4125 3848
9579 619
6224 6923
6589 641
7438 3749
8820 728
908 3329
4861 1862
10447 8871
6489 85
3716 9926
3012 9526
253 1775
8368 1164
10283 1790
10513 7825
432 3597
9111 3882
7022 9064
7336 7251
3193 8472
6934 1227
8812 4797
7643 6239
2013 3799
7747 8139
4446 8288
6793 3992
5545 5025
5515 8368
9239 9967
5148 2156
5539 6168
1234 8891
560 6802
7768 1544
6753 156
596 3665
2815 2247
3820 1181
5187 8390
6573 1110
6015 5394
780 5297
5939 3136
5514 1258
3576 4246
8361 8225
1171 1439
2881 3489
579 2640
8555 8455
8288 863
10103 524
728 1537
8471 1006
7920 3666
4221 9721
6055 1179
8825 3781
3930 2424
8625 1229
8127 2466
1892 1257
9913 4691
6083 1330
1544 10389
6713 2130
5481 10071
10103 10040
2804 4230
6361 3375
6007 7623
2063 1158
3906 7483
8178 1071
3332 3719
8855 7329
1223 6224
6369 1238
3631 9068
3703 8508
6697 3544
4214 1365
507 7336
5326 599
2277 10040
7804 3117
5939 4552
8137 2269
4716 8426
8956 2277
5021 10724
28 3749
527 4125
7506 5460
6923 1905
8716 5394
4123 9002
2804 71
8568 1735
3703 993
7286 1097
2592 5951
8035 196
6877 7033
4214 9670
348 6278
5758 6538
7658 6884
778 1221
3595 492
3631 9974
8891 2317
9190 6112
435 9918
3124 5247
3138 8683
8489 4142
8818 5365
1230 4702
3157 4219
1176 9451
10613 2276
3261 1362
7289 8128
7612 9973
5601 3851
3251 1428
5608 5281
8096 2122
5250 2538
10128 9588
1447 5859
523 2141
1234 681
4090 8775
1176 308
7754 9034
7289 2869
6352 3630
337 10207
1619 10496
864 4861
7711 2640
7367 2175
8189 6793
9042 4634
1441 183
8830 8056
8981 7251
1226 2049
522 5770
1199 7291
6016 8368
9018 641
2152 8390
6853 1200
3978 2533
4969 9226
921 6007
8135 642
4129 5520
6137 1206
1172 8690
9240 10717
5515 4130
6007 4903
1235 2637
7735 8432
414 10148
1231 1205
7704 3991
6491 5257
9215 2213
6145 1514
7685 319
9782 2592
3329 5501
3993 5814
188 3491
7636 6846
3654 1179
4839 9622
9532 3595
3703 1209
3204 7501
2026 5306
898 1024
8129 9652
5022 9299
5590 8427
10435 121
3936 830
4458 1702
6402 8864
1662 2923
150 7533
8320 8162
307 1175
10626 5059
1640 3113
8931 2629
8393 3321
8506 8139
2137 6037
7367 6477
5892 641
2722 1215
7242 4128
10334 6457
6016 9662
1491 8653
928 7034
2512 9299
6785 7674
1171 5002
641 8749
3489 1093
8595 9338
1222 1240
8512 6316
8056 7230
9579 845
5751 3716
4022 8056
7384 3147
5968 5459
8796 7489
10287 5831
7421 5894
1612 9403
9909 930
6381 6623
10544 7241
4213 2815
10362 3123
2920 1181
2413 4246
6487 4859
9937 4826
1202 10146
8893 5886
5544 3206
10132 8832
7574 7292
1444 127
7489 242
10162 7129
5459 3054
8486 3991
5752 7392
760 1179
5929 9743
8382 3151
2896 10399
6491 10106
1095 7735
7962 2537
1507 2509
7750 3467
6168 9434
858 7897
10275 4382
3562 10507
41 1234
8090 4929
6225 1192
9299 5962
1986 3882
326 8189
9124 2320
7292 5709
4292 2574
3348 661
3631 1093
1215 458
3414 7067
7496 8684
1196 8273
2647 8934
3782 1428
5355 6278
1194 9046
3115 3151
3081 5575
10281 2966
5410 8321
9661 8720
3138 2465
2496 4194
8035 5929
4162 8515
3149 1192
10699 1238
4873 7289
1224 7486
2533 1772
3851 5514
1522 5544
5598 8829
8991 1272
3591 4385
9711 4640
1238 5883
4126 7293
3719 5912
5081 1235
296 1237
4463 4098
9090 4540
3296 9574
9189 1229
6608 3752
6489 4839
2889 6036
2820 876
7182 5038
5385 6491
5234 1202
4905 3013
8178 5346
8426 10612
10429 7779
2147 879
8056 6190
3209 3046
6267 6782
2640 9555
10428 3355
4572 3672
5830 1233
3544 10684
6489 6216
2920 1657
8186 4850
596 4573
8823 6307
6190 1735
3023 7941
4068 7750
10015 6208
5075 8379
9451 1445
7685 8784
3188 1657
4624 3719
1020 4213
8955 2061
5565 5093
7920 7807
852 4125
6227 1150
2930 8711
5986 5831
1146 1175
8812 3572
10374 1451
8299 2760
3327 1181
252 1240
1222 5181
5865 4018
3987 8260
1223 1091
7722 4324
4861 4506
4566 8441
3851 6007
2573 159
4572 9021
7329 6152
3240 2520
8508 6404
10303 1225
5024 9683
8440 7603
1774 156
10544 3301
8409 5051
7263 7746
8845 9659
5221 661
6315 2900
1176 3057
3167 8905
2137 9323
1223 4504
9181 4125
588 8050
2241 1191
143 1534
3295 4703
7146 293
1240 10544
6649 9571
7530 8461
9918 1258
2699 7215
8605 9532
582 6962
1202 3991
702 1200
3056 1095
4069 334
356 10371
8170 9910
7445 3414
8904 6490
7658 2802
10450 243
2108 3204
5986 4016
8178 3400
7409 10058
7843 9321
5768 8406
10725 10221
5607 6141
172 7444
1226 5012
9923 1175
21 9222
7291 10065
1254 447
6975 8976
8590 8684
664 10544
3367 4214
10356 7230
8426 3695
4370 5929
7286 5916
1172 2154
6008 478
3751 641
10208 478
1926 2880
8857 2498
7631 3019
6050 6542
6739 8351
3154 1229
1227 9457
3280 9899
5306 1175
2206 8350
2704 5514
8020 8770
7975 7129
1176 10219
1256 3852
3528 4716
8610 9229
7508 4305
852 8406
8625 127
322 7286
1234 2158
3458 5929
4069 1181
3238 7609
6793 324
10435 6038
3138 3280
8859 4370
6891 1238
8823 4907
10245 9511
4578 9622
1096 8835
596 1181
232 5881
9973 8502
835 6194
5998 4125
9124 3544
3070 8446
2139 6692
2537 3877
845 1175
638 7068
7743 9194
9889 6987
6891 9786
8861 3911
4333 458
6289 954
789 2292
2640 2395
2812 4903
5929 1756
6617 7055
7643 8886
2704 9511
7310 892
5054 9298
8866 303
7263 2176
702 10435
10712 9128
3082 7557
5884 3136
7205 5316
5515 7441
6660 6490
10626 328
3608 5218
892 4763
315 9152
120 6286
1231 3429
7565 2240
4860 8542
2262 7251
10202 8390
10420 4776
7229 5983
2276 1494
6503 6988
3654 6165
4714 181
2212 1554
317 7565
7249 1334
9317 2127
9226 9636
8486 9434
5276 8075
7504 7745
6281 678
5894 8140
2133 3908
5494 5929
10726 1176
2342 1427
637 1618
463 10601
983 6135
253 678
5859 9379
2618 2059
1171 3630
8174 8454
2213 5276
9433 9991
3015 3332
9621 8426
6152 3993
324 3204
6461 583
8149 1224
1480 324
1790 8081
5803 4125
8986 2018
703 6359
1790 1791
2322 7971
9448 2147
8242 9546
6361 374
8843 6649
9120 1977
1315 8177
3280 3332
1202 4125
1251 4580
1615 1776
8749 10029
8820 748
7975 2150
348 5412
10106 8830
1235 8825
9256 6058
7715 3282
8773 8521
8089 8426
3851 23
5460 1512
1206 3716
7903 1662
3906 8093
3705 4781
4933 3117
10442 702
7291 6154
9090 1588
5501 5276
4596 2325
5514 8819
4407 6968
4765 6154
9770 1269
8824 4176
6036 507
3206 7844
2866 1544
1235 77
7251 2397
3117 2137
7129 5544
3329 414
6350 3720
8849 7508
683 9999
5986 2433
2206 8881
8169 10116
3631 6338
2582 318
1222 5299
1452 1382
4861 2301
6987 7373
79 8426
8169 1223
2019 6829
6427 2849
1916 8502
5870 1194
582 8143
5334 7501
10409 10624
2905 1229
10415 1192
10105 9144
1531 8074
9401 1194
4123 9361
4405 8000
3993 3765
10098 6154
2251 5170
6382 4897
8957 8519
6548 10409
2923 9621
2279 3687
1491 2258
2208 2908
8178 965
1145 1170
4874 1111
8857 7286
2621 7455
5963 4521
2210 8834
8894 3599
9025 302
5398 4677
9084 637
8528 4622
8709 1199
7154 7075
9435 3371
9903 8183
8953 118
5868 3684
8846 1790
9214 6235
10699 4328
9002 7779
4826 6448
7356 64
7546 3038
2082 10361
10123 435
2122 4330
10717 8120
5919 6641
2154 5813
1213 5093
5515 8178
4714 1435
642 7249
5490 7656
2691 9129
4422 325
8709 3704
10332 3667
753 2851
7293 8483
4469 4143
4580 6542
308 9425
9026 7149
4952 1915
1739 252
10326 852
7494 5951
5951 9299
8813 9298
4861 8142
271 7286
2156 3705
1192 6038
1441 1224
9376 5929
8991 2738
5636 4619
3148 2252
4409 5520
8486 322
617 3417
3571 9492
3138 3530
4297 1197
2043 2154
5545 1786
836 5562
1349 3508
5968 8174
1926 9973
10576 8056
966 2320
5234 1179
3294 7743
2457 3851
3193 3916
4860 3908
4703 6802
4008 8426
5962 1222
1172 6036
2720 6989
8431 7486
1142 1772
4863 6933
2457 9799
1241 1235
8496 7168
7294 7916
3215 4460
9459 5004
4437 337
775 3889
1905 814
9434 1471
6506 1491
8562 6972
2123 9870
9588 10447
7018 2663
3623 4926
1975 10435
8496 9910
9654 1153
10435 3783
8174 3263
6603 1799
4151 4213
6842 9226
3865 2572
1791 10712
6320 9716
9358 908
1898 6581
6589 9018
1233 5081
3187 4297
8321 1206
1187 3607
8269 2248
1088 3167
3489 315
1972 6713
1453 5520
6343 9039
2240 9973
2823 7221
1590 10409
8822 8561
1798 1171
3138 8831
2258 10149
5710 6589
342 3192
6219 8483
8406 8137
7201 2268
5865 7485
827 7183
2245 8362
7750 41
8321 9897
10636 2092
930 6490
2408 326
9605 3297
6978 307
641 8480
2663 2647
2881 7501
9954 8542
357 6007
2395 10148
1656 1255
318 10668
10462 10043
4282 8116
2622 3583
2774 9115
326 6761
7198 10197
7004 1231
2297 308
2756 2647
4926 7292
6456 10240
8834 2226
7215 2342
1786 315
8406 1221
681 1176
326 10607
3214 6657
3914 8816
9785 1874
8056 10197
1280 864
7294 401
5396 6057
4898 7488
2647 8165
1675 7032
1215 9655
2776 252
6148 4458
2459 8378
6160 8237
293 1008
2921 6369
3781 1071
1219 3346
1453 1199
10699 6686
6308 1798
8242 1463
7685 6078
7677 2622
10232 8392
4152 5412
2147 1444
2546 7473
4214 8139
8129 2260
10709 5318
253 9387
436 2846
4226 6523
2304 7183
6137 9120
1605 2048
7074 7635
5386 156
7055 4473
3491 3123
2756 10409
3745 8177
2512 9829
3490 8733
8353 6656
3350 6036
5694 9673
6152 1235
10197 115
6148 9151
2430 2020
6016 6616
7055 7421
8129 1426
5413 8483
1222 6055
3509 5093
252 299
2271 3134
9430 4580
8094 5929
1227 6137
6731 4967
5291 9128
186 6424
4069 7834
6286 8029
3213 8651
1179 7689
1624 1194
2543 3906
3893 1175
8460 6583
1191 5913
1179 3385
1181 10362
7353 1494
9014 5907
5281 6268
2457 4929
251 3206
3151 9177
8526 7746
4516 8183
2324 7075
8132 682
2900 5119
10124 2305
4950 1921
1224 10335
2923 8406
4666 2307
3460 8821
8720 1698
6339 2813
8515 3491
1180 4070
5951 9645
3510 3595
5503 8134
6219 6055
8140 1527
8886 4246
5928 5807
3151 782
4860 2471
5276 7588
4125 9055
4805 4973
7689 3123
6591 5502
3732 8940
2276 6137
6314 1269
1862 1265
1555 4567
5304 7445
9320 4385
2337 6703
9128 365
2924 2170
7713 8390
9651 5319
10696 1200
7074 7624
7488 327
1205 6361
8609 4473
8866 7603
1773 4211
5446 3154
10409 7847
7425 8454
8426 7613
9044 1172
1620 5951
1171 8834
3738 3365
2759 6361
6360 5859
1227 7921
10162 6549
663 2224
322 8440
4417 1494
2433 1408
1485 1200
5081 9546
1439 9858
8273 7263
641 1181
3182 5487
4952 1200
5968 7006
8129 7497
641 8189
1235 5986
3791 2241
4148 3630
7292 2266
838 5815
3544 8991
7438 5566
1233 8406
2886 8242
997 3282
2050 5281
9927 9636
10015 6057
2648 5752
7998 1434
7247 7413
10307 41
2866 1384
2537 9021
5514 1226
1234 8264
5831 8822
4900 2678
6734 8534
1196 9388
4127 8044
4894 210
2398 6544
6384 1452
4303 657
5986 2157
1125 4335
3489 1200
8137 9588
8091 5390
9065 4070
9697 342
7014 2776
7736 6007
908 3083
595 1156
6007 1219
7920 156
8855 8361
1544 2640
7848 5022
10036 2297
3535 4860
7977 1231
5813 6503
7769 10286
3834 4762
1510 782
7229 2367
7483 10435
6400 8426
3591 2242
9298 7291
3665 6137
6954 8823
3715 143
3182 1772
9450 8056
3507 2516
1171 6793
308 8429
1176 3782
4790 8486
6549 9468
2265 6139
2208 4126
4077 7229
2262 8835
9115 8427
3051 1334
5877 815
4070 4067
3812 8889
6337 7421
2740 1227
5389 5012
5012 7103
3429 9413
1993 7750
8056 4762
669 5865
8189 641
5065 4214
340 6570
9867 374
4125 7403
3559 7844
1226 5040
7920 2775
318 351
6007 9877
8835 1828
1241 3636
4332 5753
7290 5849
5240 6960
4949 8006
7522 10416
6045 23
5093 7044
7746 2906
5514 8926
1202 6346
9401 8683
6474 4040
3608 2574
1011 1053
8858 64
8517 273
1455 3630
1176 3151
8452 1156
9900 4329
3474 6783
9520 1238
582 460
852 1905
1225 8886
2846 6365
748 1926
6701 9869
4861 8871
7129 8128
3337 1181
5880 6148
519 1233
6656 357
118 7501
2176 5636
3280 6726
3715 3669
5281 7707
8689 4183
951 8825
2663 10569
2253 8056
2342 9039
8454 7293
6145 10368
7843 5951
5234 8577
3362 8299
5059 7900
1175 2381
3204 5951
3631 4620
7893 9289
3310 201
3136 5990
1684 9288
8287 2297
2137 6359
3374 10555
7339 1175
2940 3848
6945 8496
3310 3301
6982 4247
1199 1202
3244 6209
7336 4543
8528 3123
401 6137
2276 1181
9651 10084
6106 6686
2517 2537
4126 2705
1172 2337
1227 3608
4247 2847
1386 3491
1235 2113
1166 3877
5514 9655
1112 7508
5986 5976
6548 5544
5709 9849
1222 8406
2123 6148
10633 9928
2487 10626
2150 10128
7293 6521
10221 9914
9224 7825
3280 3977
8611 587
6242 9298
943 9388
6414 7677
2447 7916
1172 7445
3387 1197
9588 8644
1340 6286
10633 2218
681 1202
8633 6369
3403 6491
684 6750
2545 7339
9014 10354
1933 3205
7246 2920
9848 6117
87 1226
6507 1176
1599 8189
1175 9421
348 7140
1215 3156
4926 4640
7000 1675
4952 600
3432 8991
10149 3072
9697 6923
9284 1517
1798 3842
1544 9636
637 1229
7129 4215
6368 1720
8141 6506
9124 1065
3234 4183
4367 8823
315 5519
308 1200
7800 5929
8269 1124
478 4898
10197 8056
8409 6000
6857 2581
6154 4642
641 852
8516 8056
1291 3329
8448 7920
402 1945
6369 6788
9098 2319
8889 7486
8454 9470
2279 4648
1240 10635
6793 10702
9002 8051
347 9229
921 6549
1265 5555
4214 8517
6489 1192
4410 10717
4488 7831
7995 1065
1525 1215
1849 7919
7955 4753
68 5157
9526 3715
5723 8406
6143 4122
3544 7971
3226 8759
1179 3470
8486 8821
8056 5244
6038 1452
1225 77
9286 2923
4098 8812
10635 2640
1456 1624
1430 10452
308 9357
4123 2302
1224 8139
3715 8559
2206 8835
8196 10717
9507 2178
1269 3749
2498 6401
660 9870
3301 9759
10435 9636
8683 7847
2411 5507
1063 7567
6613 3778
9451 2692
315 9918
8508 9588
9418 6642
8709 1181
6469 5370
3752 1200
7030 9910
3182 1240
2298 8409
79 314
973 10428
641 6505
6225 2486
2253 5141
259 4126
8831 1209
9124 1648
4630 9588
4070 7421
10435 1172
7560 1205
9526 8829
7056 5281
9333 7656
6589 722
8486 8056
7022 7643
9204 326
9955 9649
2501 2622
402 6400
307 5276
8834 1199
267 3527
9698 3204
2774 4214
5865 6624
9004 10166
9058 1773
2522 6693
6289 6787
9599 4702
2302 7388
1315 1144
2550 3134
3567 1179
10181 368
2573 7421
760 8587
3984 2226
8353 5865
9820 8890
1775 3507
9241 6558
1910 4031
2640 4939
8155 325
2064 4427
5105 7565
9653 315
1773 8886
1415 8602
4611 1205
1821 5951
4567 8709
3532 5346
1427 6081
3491 6508
9221 9084
4460 2529
8986 3738
134 5865
5189 1209
1179 3631
7823 9697
5026 1202
3844 927
2908 7940
6988 507
1093 8494
326 10015
1199 10624
8273 1973
8587 1522
7286 8813
5429 6962
5929 2923
7294 3317
10435 6681
6608 9526
1269 4860
6277 7129
2439 1233
8096 1148
9815 5487
2342 7055
1334 6812
8609 4707
666 10533
5396 1399
9484 6314
5681 2538
7583 9933
1229 4861
6623 3447
6016 1241
9972 8797
9631 2241
9686 2049
3975 10104
6314 322
7205 10097
3631 3468
4379 322
7627 9499
6168 6781
3414 4126
568 4066
4868 6154
6016 3705
5736 8139
8577 10624
6520 2107
5870 5034
8189 2443
3823 6927
9941 4861
326 8839
3258 1175
1231 1224
3513 6923
4861 8390
3956 1209
2963 1197
3490 1653
8189 5545
10142 5850
7336 307
8886 1205
1227 5185
3649 6732
8431 9227
2122 5093
9363 3965
7286 308
5515 7245
1177 6449
7301 1093
4708 6525
5544 860
6334 4613
1172 678
8409 2276
8793 5563
2720 4068
7253 2920
7496 10132
8155 183
303 3215
9262 4933
223 5811
3629 4518
5674 8817
7375 3155
7292 8835
7187 7292
7423 9532
2502 8849
6461 3190
6783 2802
5091 1235
6505 7215
3232 7533
662 10698
7251 2466
8078 3310
1205 5986
4130 6825
10472 2691
2342 10335
10162 2316
8733 10097
5398 6581
6137 9304
366 1172
10408 9627
1231 10051
4247 10427
6013 9060
8246 2584
325 9044
1820 3421
8620 1237
4157 10357
3373 273
7830 347
6372 1235
7770 7339
10221 8352
2014 9091
2516 9063
8595 6507
5093 9415
9502 3630
1172 579
5386 8859
9910 9286
4231 6782
1202 9459
8683 347
8825 3396
1096 6940
8797 5637
4282 3496
5218 6760
3012 5281
3758 6619
6507 8835
2320 822
7241 7706
10203 4523
3850 7472
7375 7675
342 7039
7746 718
3907 28
2421 4337
4152 1773
5514 7292
8431 2028
3156 2116
5566 7603
1172 8189
4937 3756
1199 414
7339 6372
5890 2317
6137 641
998 6491
1269 3263
9134 9328
8470 5010
1170 2266
2919 1175
6549 4365
9927 8810
8409 1196
9687 1222
8819 1171
9109 1238
1089 2538
6240 1236
4330 4288
1179 1198
6570 3666
7293 1073
5545 2800
7808 9042
9316 7190
4810 3429
7916 2777
6940 317
4873 2908
3151 1209
4330 3091
295 7292
8802 490
2756 9070
10428 7230
1142 7491
5012 3151
7038 7297
9138 3783
10449 1176
3306 8135
6489 5305
8264 7508
8577 8431
1175 1175
9101 4070
8088 723
7336 8280
7772 2837
4918 7563
8178 2925
761 6898
5031 9652
2620 9024
1324 282
163 1223
5398 3387
1686 4640
1253 8093
10542 2267
2804 10147
6882 10698
7846 3716
5241 8517
4728 8593
6356 6570
10625 5392
9571 10173
5968 8835
8129 8528
2490 9357
1223 5752
6940 46
2160 9767
1672 100
1831 6869
2572 9669
7919 3703
4603 6351
8232 2903
1271 8410
1572 1966
7750 9548
8959 4289
7831 182
2640 5093
4076 5425
3175 5515
6410 6145
127 10040
10415 2648
6802 8619
2647 6014
3844 5928
1552 1910
4645 1487
365 6154
10049 9904
8406 9635
5079 3785
1849 9338
10435 4887
4232 1787
334 6392
5281 1845
9053 5929
7914 3446
1200 9591
5752 10177
2257 5929
8201 2305
4214 2154
8056 1172
8684 2217
7501 7501
7215 10125
6695 2120
7088 3782
317 1225
5637 2889
3154 4703
5042 5276
3308 5942
5048 4421
1172 4067
8620 1608
8134 4214
548 4128
2243 1219
3599 8991
5544 6191
293 1305
8858 10407
304 8625
1230 77
5239 3778
6492 1507
6148 188
1113 4820
7309 9526
1845 9316
3147 5239
4929 6361
4965 10304
7068 8189
5733 8075
9526 1700
152 7489
1454 7504
10697 7047
3993 8056
10148 1175
6449 1431
7352 3414
4859 4905
6491 1632
10585 10036
6152 5377
7204 6700
8241 1037
6813 6831
1171 10435
4999 6154
9484 7331
6135 7156
7689 8835
10712 3085
4567 2928
3786 7670
7294 4209
1234 10435
1226 7770
6456 6145
3414 2126
9054 2276
2380 1442
1238 6940
7744 509
8406 1237
9546 6619
9451 3348
1269 2820
8471 7277
1215 9404
642 8353
4186 7293
1494 1222
4123 3079
10409 596
2589 8168
5511 6490
2626 9900
4360 348
10717 156
5830 2294
10098 1791
4641 10711
3332 6940
1406 8078
6444 10435
9401 7501
3432 434
6931 3615
2493 7738
1464 182
10680 6490
10717 2858
2226 2647
3280 2316
4679 7014
8506 8780
5855 315
7247 308
4952 7352
1241 8427
6145 7643
1334 1249
1227 4328
5462 1176
9374 7457
320 10299
9433 3953
661 4069
8062 7750
9810 1361
3845 1382
5472 7491
5751 6037
5033 17
222 5277
8129 3136
6152 2364
5708 3123
9115 3206
8866 1206
1181 5429
322 8823
5595 6148
3204 1572
8701 5870
2648 6842
1425 5460
8368 875
9668 8879
638 2594
8236 1191
1371 2720
7643 9649
10249 4684
4333 7746
8691 5981
6427 8238
6714 5555
8075 7768
6620 2130
10293 2219
1222 5845
10570 3530
5437 8718
1849 1072
8823 719
681 5355
5878 1585
1172 8691
6278 1921
8690 8824
1215 303
8390 5849
79 7360
6208 7948
94 10305
8514 6118
6357 7658
8826 9532
3786 2827
188 9018
3167 970
5385 120
155 4924
8829 1428
9320 3156
2283 1172
7829 6570
8189 7044
3301 1226
5929 2509
150 2622
6988 1735
1205 2640
2122 2592
6701 1813
5069 5180
2206 1923
3193 5929
5446 3256
2150 8846
8075 1949
1542 4860
1926 3755
2700 9195
4231 1760
6686 5881
4098 3778
3630 6007
2592 7743
1179 6737
2286 1209
9299 10362
3136 7491
748 3463
1172 1145
914 9451
5276 1369
7078 7445
4079 8252
241 9124
8353 9090
9647 2332
2656 7401
9532 10424
6286 8092
7763 4338
1773 3576
9591 748
318 1269
9299 3778
1200 4078
671 5073
5053 5415
8035 5929
10608 10029
5073 1849
10389 5938
2017 3437
6137 10366
6203 2756
1615 4530
4905 1176
5341 6109
1071 1148
10435 965
1861 5409
4979 4640
6008 1311
10456 9339
7253 10541
4903 6587
701 7044
1719 2904
9992 2504
2147 7167
9650 9972
6160 9434
10333 8493
6140 8480
1231 1179
10220 4125
3204 10438
4617 6962
5234 9972
5510 2219
731 996
10220 7421
96 8172
6777 3384
3529 1197
1175 2252
1241 5962
4938 4156
5012 2320
10402 8621
930 8478
5972 2802
5515 318
4370 2869
3432 4102
2923 4127
4076 10462
8834 1739
10194 6199
4297 4264
347 2730
357 8134
2276 7129
324 10456
8075 8768
1209 1113
8515 6491
3667 10232
937 296
334 8720
1221 6618
2365 8816
519 1002
1179 1787
10197 5114
5285 8917
297 6278
3782 7658
5472 6895
5505 3280
9120 1572
1636 9588
8621 348
3668 1942
8759 3010
8891 6144
8129 5093
10152 4706
9517 6515
2147 5566
1363 9120
6512 3928
6379 7601
6506 8506
9419 7603
6644 3669
10435 8834
4922 9655
904 6321
8609 7486
2846 3716
10320 7489
2493 1291
8709 7336
2267 7892
681 9224
3394 5473
8855 3026
3608 5813
8367 2276
3123 6361
10395 1624
5385 766
8091 3844
1226 1197
3243 2258
9535 1775
9093 1798
5446 8514
909 7291
5126 7286
5292 7540
1205 9760
4898 6007
1175 9854
3439 1717
3747 2272
8313 3608
1773 8843
4952 3152
8753 1317
5731 246
8135 10425
320 1164
2640 9632
6390 10149
5487 6057
317 1171
1557 977
523 4233
183 6152
3473 5991
587 4435
3597 7968
7294 320
348 2653
4232 9295
4423 4098
1865 4120
8502 4860
4418 4898
4126 5813
1086 10197
4815 1926
8573 6842
1849 136
3655 5321
9992 156
9519 7407
4078 5830
6980 3154
9363 3432
1144 3576
8953 3428
322 8274
9433 6379
10724 5859
4078 1529
5818 1194
8075 9299
4762 7486
3956 1202
8022 8269
315 3044
348 3736
5514 7243
9999 3193
6277 5302
3260 6208
7291 314
8486 822
3532 4183
1344 8252
5561 7229
6148 237
9229 7489
9120 9588
1307 2822
7501 10623
8537 688
6135 322
9317 1202
10220 1251
10162 1171
10318 3263
1179 1172
5831 1181
8410 2319
8585 3193
1361 2157
7228 320
8427 4668
852 782
2692 1908
1081 322
6266 7292
5318 7129
8388 8821
10456 1176
8091 4883
2457 6007
5637 6016
1199 8861
1425 4848
643 4860
7569 3703
4173 4904
8169 8749
192 6891
10335 2990
1205 6154
273 1177
4704 9997
9397 3578
5504 9110
9876 390
9526 2802
8263 9715
9909 8823
8634 5487
8843 2640
2583 2206
8913 6758
1225 3752
6057 3630
6873 4385
7489 4732
3310 336
353 8426
8285 8409
1443 862
7627 206
3237 4783
4797 2817
4427 2802
6319 7689
10717 322
3491 6139
6359 2428
6190 10181
3404 4926
9227 4716
6793 1615
9927 6461
2942 3490
7249 9017
3314 8929
5073 9519
1228 8406
5265 4098
1604 9286
4129 4860
3715 6148
8823 1181
4546 5525
9192 7746
1772 9873
8129 7501
5752 2601
3310 931
1271 5561
2954 8508
8708 4127
336 7533
9547 2566
138 4881
4860 3690
9871 5357
6081 6159
7491 641
7294 1192
9200 7794
5752 1631
8690 293
8140 5199
10113 4026
8312 8075
1199 4671
2130 10540
8881 9120
2873 661
4294 2126
4782 10420
6372 1869
9120 6040
7455 5827
2728 6154
9118 9587
8923 1684
7658 8426
7568 8796
9815 5566
7294 273
4640 1788
9875 7689
1143 4330
5366 8829
978 1235
2774 8886
2368 1237
10435 8312
8925 9152
7623 7293
4081 2880
1233 6151
5180 8417
8139 6228
8238 8768
9036 412
982 9634
5341 2361
6314 5566
8866 8350
8117 5830
8902 5653
7501 6558
7736 7916
10626 7129
9299 3489
2150 5928
1206 5460
5752 9129
10494 413
3193 1172
6430 7772
9674 1165
1859 1910
3147 1378
9403 5472
5073 782
8117 8886
4578 494
2467 1406
6181 6180
10197 9175
6839 479
10266 9042
5503 10206
342 4125
1026 3432
6361 8137
203 3090
489 1615
7804 983
6152 8427
1841 7601
5460 6203
1365 6341
6213 1206
1849 8552
1369 10098
5239 9221
1186 5397
2653 8432
1209 10720
8797 9998
48 10219
8843 8831
7286 8486
7833 357
3749 5830
1564 8369
833 1238
9918 8818
8823 7411
9200 9725
4009 6667
4861 325
1145 5464
3125 348
1225 8923
1225 692
8684 3622
4505 8886
2736 9023
6171 10362
4331 6608
2360 10435
5013 4128
6007 5825
2647 2507
3807 925
2206 3908
3124 1075
4860 6361
5562 7246
9298 8440
9283 4938
6036 5912
5720 5939
8410 458
4327 4127
348 3387
8091 7831
6957 1844
6119 6125
4250 2107
3908 3438
8478 9531
1334 5929
3231 2862
5752 2451
1572 10435
2305 4922
8239 6036
5080 1175
428 4041
4765 9881
358 335
4861 8308
6490 6384
1278 4297
1923 7312
6343 7291
5305 5252
9982 7709
6281 679
8252 963
970 5854
8035 8201
7517 7720
3205 9599
588 10588
8189 4898
6275 9194
318 6131
9299 1073
7803 4732
5929 8350
5929 638
7496 322
2622 9973
9698 9837
1221 9877
7486 5398
10158 7689
4622 3977
6918 6239
3491 9066
7336 4567
1231 9697
6702 8273
10449 8285
253 8092
10628 4069
6739 2465
8845 8825
326 6714
3138 2905
6359 3845
348 3490
7711 3242
2907 7129
3901 1175
5298 9253
1931 6412
3425 5806
869 702
8849 2566
760 2513
3599 300
8864 10712
10625 1491
7205 188
8835 7743
1382 2433
85 10623
7971 8185
1231 9322
7288 3038
4903 1919
1721 4268
1544 5250
10389 5412
2908 1145
4903 4446
1849 1228
5561 8810
9304 748
7147 1926
6644 8406
348 2699
1181 6359
3090 1221
9973 7557
1540 178
8823 5082
9107 6404
156 2010
1215 5144
1426 626
4434 6361
5868 5544
8288 8585
1197 7737
4622 2140
2158 8829
5637 3280
2131 1565
2662 8514
3509 1517
1202 9129
1172 2840
1391 5532
5125 2997
8749 10333
10415 7241
307 4049
7603 7353
6534 5233
7506 7488
853 4654
156 3560
3842 4509
3028 1171
8139 2064
13 3791
79 6842
10605 9189
1786 9649
7489 334
8711 8886
7750 2295
5951 7221
892 456
6245 660
2647 9010
2846 6682
4949 1387
1242 977
1181 8189
3991 1071
3329 1181
2010 6958
1787 9416
8554 9395
5831 6599
9532 1175
351 155
986 4873
9115 10197
4258 1970
6037 7212
2350 2533
8406 5093
3138 6361
9346 6171
3990 7152
1175 4998
5485 970
1179 8527
6987 6683
3039 1982
6570 2648
8093 8544
6007 8743
5515 1175
788 8409
9701 9562
5562 10220
5059 4069
3631 4164
1142 1191
5637 5929
7286 7500
7486 9299
5370 248
1849 9816
3375 1453
4861 6137
954 8355
1766 2724
9972 10613
5831 8242
8544 2053
1306 3700
3204 9401
2250 6152
7736 4297
1179 2332
8035 3489
2319 188
3660 6227
8502 1219
8431 2442
3419 5459
3491 7309
3544 678
4030 1241
1205 641
9508 3607
3422 5929
1273 10203
1270 8625
7088 10451
325 4435
1490 1198
4905 7028
8812 3745
8496 1610
8056 7678
8002 9433
9517 2658
8454 6078
8242 5346
7508 6840
7426 9647
7147 5823
1175 5019
4042 7025
8684 121
2640 3310
4573 6219
9128 1149
5545 8543
183 4018
3089 4647
1910 8353
5052 342
155 4079
941 7737
1431 6696
8002 4984
10365 150
89 8511
10543 1447
7647 3491
1214 64
4117 307
8004 3396
8517 441
77 9820
5018 7633
1241 1537
959 8591
8242 6503
9504 3583
1537 7619
8368 5714
5427 393
1223 7261
9513 2827
2608 8885
9327 2153
9434 1023
6193 8350
1202 1790
4129 466
8095 8846
4215 6646
1910 1224
9795 8075
2127 6956
1787 1930
2923 1662
8718 4536
9848 3556
5338 10054
326 9316
3843 7096
7804 280
4887 334
3752 4222
9927 3124
1479 8185
6970 9297
9622 963
8169 9299
3429 4776
8056 2401
4215 5548
7546 7265
3375 9916
1055 7083
7354 6591
9434 10428
5859 1416
8844 4332
3193 315
3576 4183
10303 252
183 8843
3417 134
7189 8553
2355 8914
10238 9435
6736 1206
4735 9200
2123 8483
9330 1224
6137 5473
3564 8619
2573 3441
3591 2158
8368 3029
6549 6055
8445 10335
4709 8861
4126 9913
6549 3244
8486 4331
9006 1179
8891 8846
10623 1921
5751 2342
8446 2433
3907 10635
8886 3583
3655 1237
8518 3638
9518 1176
9175 6015
4297 4861
8877 3233
7517 6489
9451 7537
113 1914
10216 1905
9120 9400
1222 339
2122 8232
8991 5515
6749 8829
5745 5276
9474 1198
1787 7289
1142 3529
7557 6923
7736 5514
762 1438
55 1202
4842 619
8116 4183
9414 6265
8409 5930
8127 2420
4657 1874
1739 7247
1787 7247
7750 5939
5939 7229
5014 1192
1145 7218
1237 1171
3474 9588
3882 2276
8320 1210
326 7129
1174 6164
8242 2394
4289 6739
1081 8321
3414 740
734 3583
2356 7129
7989 6705
7919 7218
1697 4123
2224 6911
4152 6369
6366 7634
1775 5520
10426 3794
9848 4148
3597 8759
2533 3233
9040 3655
5568 8819
127 1191
3392 1236
3544 2366
1697 2828
2756 10708
10635 3359
7292 4735
4861 9974
4860 5012
4770 7968
7329 2276
3438 4128
10241 6036
307 10464
9519 308
5459 5305
4785 858
7218 5021
1205 6235
1192 5341
6430 5563
6989 4504
1624 184
2127 4900
320 9810
2042 4370
7471 1142
2178 4620
7294 619
5446 7517
7456 5562
7293 1430
8886 9983
1113 3655
2467 348
1901 7517
1427 3794
7037 7242
3987 1197
9151 5067
4861 3538
4860 5304
641 2361
2538 4786
9506 638
6793 3951
301 8242
2397 8299
7352 1428
2298 8864
10726 2430
6369 8829
1227 1817
6016 3310
9520 7369
8409 9857
6782 10129
3611 8913
5468 7806
2221 307
7916 836
4703 6702
8496 4485
7175 2909
6361 9284
6723 9464
8359 5391
3906 9947
3608 4213
7421 1799
7746 2261
5362 7599
1235 1836
1544 10544
3600 1491
326 9711
9043 4333
5468 4161
504 326
6154 1238
4619 9852
979 4546
8169 6458
6542 7421
3038 5524
183 2827
1234 4861
8353 4756
1219 8089
3704 495
1447 1108
1209 8835
277 3989
10221 2540
2104 4709
8190 5276
10415 1903
4776 3156
1849 6699
9432 9317
8784 7920
9053 4870
9286 5865
4861 2701
1915 1179
6014 7834
3260 1085
5927 7590
365 7608
6369 893
1787 808
8516 3244
4446 3583
8517 2497
8129 1153
138 6137
8447 931
9963 6739
10362 5939
6278 4571
8733 1734
10015 9828
10624 3655
213 7016
8551 6479
5391 3386
8835 5093
3310 8232
7920 2053
7746 1172
6989 4580
7582 1382
2430 6491
144 4495
10046 3848
760 7496
5948 5322
440 7546
10435 318
8134 9485
6504 3335
5431 5398
314 9696
2919 7354
6137 7508
6589 2266
8826 10376
8818 1190
9230 7278
2802 8835
2210 3136
8846 3715
1228 465
1192 4046
8991 6834
1418 10643
1238 7075
1175 1091
2314 892
4194 570
6359 9056
10266 5164
3514 5929
3553 4655
3529 6007
4128 439
3535 10435
6369 9848
6137 1239
1191 8002
3956 6151
1206 5252
7470 2616
836 9526
590 8849
1879 8844
315 2154
8266 8616
7916 1171
1572 1736
335 9321
3749 3908
3418 4029
2984 10224
6619 3541
253 2883
6280 1239
2473 1215
6642 6639
3489 8952
9824 4125
4951 2059
678 10420
6078 318
8974 8903
10525 7089
1428 1142
6696 7292
8981 2622
8849 6739
4709 1429
6461 247
3387 1176
3414 1910
763 1772
10159 4754
6619 6278
8174 2815
7486 10388
10529 7229
2065 1491
4438 7129
8864 1491
2443 5888
9579 9837
8064 4793
9621 2049
7841 127
342 2537
7293 5145
8392 4106
10691 8516
7773 9534
3572 1667
1219 6853
1235 7483
6137 1227
4183 7294
9682 8225
3489 7897
2048 5951
2320 9046
1240 3151
5776 7508
4125 5951
8232 8349
8717 10610
638 3894
6824 660
2269 9695
507 2279
1171 5276
8177 4068
7989 3013
8733 320
357 3418
4937 143
10415 3603
2607 2535
2802 7929
7623 856
8117 8718
5830 760
4126 1450
3794 1173
2909 7923
1225 2713
5116 9210
5914 664
6119 8920
7045 3677
7651 8409
1235 3906
1171 1781
9698 691
8683 908
638 1452
1226 1649
2804 10588
7229 7627
2276 1171
939 9229
1175 2830
1106 5530
1874 7186
893 8178
5024 4215
1228 7615
4183 7259
6490 5487
555 8709
908 9369
8051 5251
1231 6641
8825 3537
5504 5562
2633 7916
7289 10545
7508 2640
928 6229
1790 5705
1509 365
8189 3441
2206 7437
4076 1168
9588 2630
7352 726
348 1084
3908 2663
7251 8390
10304 6372
5865 1081
8502 7532
6008 7722
1480 8519
3906 4124
9047 9565
8409 307
8551 131
8189 9138
9011 2292
835 4064
1172 336
4951 1176
5434 4425
8185 3418
1196 1429
2465 10162
6208 9636
1205 348
7533 2551
6923 8709
1197 2442
9039 8024
2640 7548
9357 8409
1221 1215
1522 499
6164 1491
1223 1383
9357 1410
7289 1200
9500 2652
9210 8544
3692 7501
2648 787
5020 1144
4826 1181
998 8621
4125 9466
3956 7631
4065 7739
2537 5881
5566 3908
5180 1523
365 1213
1798 8056
5998 4465
5894 7549
7182 1739
10337 5233
4378 9848
5831 5131
3593 9656
3234 3908
2115 4900
7830 2964
1171 10009
1214 8486
4861 6450
4113 1226
6645 1297
4125 4897
322 642
3124 1494
1142 3631
8823 2280
5093 7229
3714 4914
693 16
1214 3280
7581 8611
1241 6487
194 2516
2277 3421
3085 8826
10553 1221
7696 10149
8325 61
3848 6478
5053 390
1926 449
1271 8225
8789 10683
2342 1317
10281 7967
2976 5061
7421 9910
741 7178
3432 7014
1352 3866
8178 6449
1194 1721
7331 2120
513 322
9450 5050
8511 8426
1181 6975
9116 3703
3371 3911
322 8189
9002 10636
2881 4340
8225 5514
9344 8252
9651 6589
6427 8959
2879 6507
8544 1228
7804 7219
3260 10389
2798 4643
1080 1224
1175 1926
8975 8143
1224 6589
7419 7491
5215 167
5859 4974
6057 1537
176 9787
449 2280
5562 641
9532 637
1192 4929
7216 8813
8306 3990
1855 8505
3034 315
9659 5881
9287 9621
5281 7721
8017 10243
1182 9178
4861 10678
629 4078
637 6342
2218 5555
3908 641
396 5398
4887 9558
7488 1724
3385 3602
1093 1233
8587 1069
7883 7336
9194 8265
3438 8368
1227 6670
5398 7445
3338 5252
8174 10409
1572 3576
6289 8140
5679 3224
3055 2574
2476 451
8280 10544
4076 3319
6853 4557
5251 9848
3908 8444
1426 4984
982 6154
6449 6168
2761 17
8139 6148
3778 6768
7292 315
8823 6307
6491 1228
6210 3655
1791 9658
405 2152
8236 6714
835 1175
3907 383
8886 2569
4129 1517
1361 3414
6119 1227
7291 79
9464 4933
8684 9192
2276 9308
1491 10357
10507 1154
6208 1698
1787 6286
4103 1271
6314 7489
5868 6469
3166 7546
4952 7570
5915 1672
9639 1361
7339 7186
642 2647
8519 445
1773 8060
10304 8350
1175 3316
7277 6177
1657 1926
6824 324
6219 5588
2663 1156
1506 6288
6384 7570
3222 1159
4026 9195
1066 6154
1215 6137
1926 1466
5382 10568
3598 3643
4939 188
1224 8426
9532 1227
10708 1237
8881 1200
5010 10220
7294 1374
6782 6487
5411 7390
6467 3991
1647 6148
4328 10633
8991 1171
3600 3208
1572 1772
4328 9171
9192 10299
1219 1094
2152 10098
5993 6624
6589 3669
3754 326
5242 1241
4952 7508
6168 6489
1233 5515
1739 641
337 1629
3147 3072
3654 1430
1842 8844
1209 1914
6489 6351
1882 7289
9196 3602
8056 7339
2776 9755
1444 8056
8075 1171
7496 10135
1544 8000
6793 4333
678 4128
9873 10724
6624 1790
6356 8145
2703 1226
7216 637
4289 4248
1 6423
5908 1446
2895 7247
4900 5051
4128 4905
5830 4385
2925 7897
8542 6996
4157 5497
5929 9782
1221 8560
7517 8368
1199 2827
6789 3239
4160 5768
845 3489
2575 2663
7731 3725
600 3117
3404 6119
8242 5514
2680 661
307 5081
2138 2210
1915 6152
1489 5746
1175 5250
8683 8056
829 6686
4215 6678
3233 1171
7286 5561
4355 6490
5566 8602
2349 357
1169 8826
8887 2153
2307 8241
4776 4049
7848 5830
6899 1928
4762 8882
1172 7940
112 7281
3773 2576
9128 1861
318 5929
2509 2908
3092 8442
6266 9579
4458 4021
5946 519
5520 190
5081 5242
8816 9299
4182 2830
7102 4408
4929 562
4056 8871
3544 5242
6152 4810
3362 2127
3715 7005
8831 10589
1222 10664
9654 8508
5009 1491
4129 79
3778 8189
5022 9652
7701 6135
5545 3167
5546 8511
5502 3869
1198 1735
1227 10221
8749 1905
5986 8709
7292 7501
2064 230
2866 6489
7746 3489
6168 3588
809 3908
2538 9114
1525 7175
1111 1990
1238 21
7318 1666
561 1772
3908 3164
7508 186
6793 760
8129 10303
8390 8519
4944 6528
7506 300
6016 1636
6135 7508
1235 1226
9512 6822
5281 2447
6869 6154
2260 3489
5506 2108
5886 2240
247 6784
8473 3149
2426 8350
7517 4147
9665 7565
5563 6729
5012 7105
10141 1176
3025 8232
459 6289
1914 8321
2050 4214
2140 3619
1423 1669
7445 4864
1172 6503
10149 2764
2774 4781
1224 3185
6940 8116
4861 365
6802 6359
2849 6736
2383 5320
10696 1221
10625 3777
2013 6891
1071 1172
8350 1273
3261 589
2307 315
6973 1172
4571 1829
1144 5720
5271 8928
7472 8289
1441 7750
4657 8260
8486 9316
3993 4851
10183 3017
1205 2149
9288 7686
3521 7088
4100 7583
7289 8625
748 2776
8149 8426
3704 9433
4466 4900
9120 1409
2305 7444
6487 8486
3447 10303
9502 6277
4067 1390
7201 7522
5534 2337
5012 6490
6528 8691
8655 713
10435 8189
2276 211
8212 10441
5592 2848
4531 8826
9034 8350
4067 1179
2209 10264
6694 2397
5831 1172
6798 1786
3338 5327
6016 3403
6748 1443
594 1874
1228 2904
1199 7329
5240 3193
4609 3803
7339 7230
9455 7486
2919 10671
2158 7565
4709 7180
6756 10667
7250 4662
8169 8302
1254 7292
1606 6241
914 3466
7750 10428
5339 7083
1175 8978
8056 5024
4329 8829
8861 9993
6793 6528
1412 5346
8185 3335
1233 6793
8426 307
347 4716
10553 1172
1202 136
10303 6469
2756 1075
6774 8890
3545 1230
6152 5251
10438 1072
8169 1514
4691 5514
8822 7920
7005 9873
10085 10623
3209 553
1194 8137
1235 5073
3222 3583
414 6134
6487 890
10170 7229
79 6851
10626 5929
10653 1734
2320 8185
1905 7129
788 3655
1224 315
6987 9927
8264 2322
5281 7920
3956 4952
8451 1237
9701 8189
9258 9433
7603 6506
638 3745
642 7656
748 9897
8796 1225
10364 308
7508 1881
6148 8239
79 9636
10318 8090
1267 1076
8278 2439
4330 8625
9262 471
9057 6366
6649 2828
10463 661
4640 267
6961 2757
4231 1223
820 2065
3121 182
9972 117
8508 2301
6399 8273
127 5929
1144 278
7296 8056
660 3692
9972 5518
6285 3725
6264 1194
619 3208
582 1200
3187 4898
5929 3193
7992 7656
2640 4823
527 9064
7456 8496
7623 2800
7896 5701
3844 2621
6542 4781
7642 7623
8884 4241
8201 8506
9063 6656
1226 2550
1194 6988
4214 4543
8275 6219
5697 2944
6372 2703
10256 2640
2292 155
6128 1364
7489 4435
1717 889
10303 7578
10303 2798
6570 7489
4124 1436
6081 3397
1493 5052
1958 6793
6119 2537
1774 2589
8056 6514
3645 1178
3124 9517
10103 1241
4860 9322
4952 4996
8544 9151
8178 6366
1082 3704
7849 10166
6036 3703
1455 9850
4074 8252
1899 2835
1790 6208
1143 1218
8493 3908
6777 3167
3233 6230
4370 1165
10089 9579
3838 8871
8570 7292
10049 3654
10085 7843
10207 7686
4933 7065
4006 5276
3280 5830
6232 4898
8409 9531
10209 1172
668 6825
4322 8534
10378 8514
4481 4691
6316 1615
5359 1451
2622 8535
8056 1191
7787 2533
660 9696
8408 6356
3028 7283
8514 869
8238 9932
1428 7250
10623 4718
843 4433
1199 1225
632 1172
3705 1362
6589 88
9936 2538
1915 5478
227 3715
964 10553
6461 1749
5819 10086
2663 6491
5939 10220
6656 789
6057 7791
10696 8990
9299 325
7090 10626
3181 8406
2759 56
342 5446
64 6486
6209 2593
584 3301
8771 6490
6444 3447
9526 7255
2543 6940
8361 4864
8065 3774
3267 9120
2265 1194
10555 9064
5637 6959
2544 1143
2327 2467
2840 1194
7352 1175
4860 1807
2845 3193
8390 9236
619 1231
8322 1191
1241 3329
7055 2053
1197 6720
8366 3820
7444 7488
4578 999
2342 2331
7298 3507
79 1599
3208 1840
979 1206
7968 8275
1161 3956
3443 9993
6691 4756
342 36
2033 3091
8137 7795
9397 4446
7251 6369
4905 9933
8816 2728
2155 7216
9189 1229
406 77
5545 1632
4328 2264
3778 9082
7743 7561
6208 8824
3387 7488
6783 1862
1206 8426
5545 8844
5304 1491
1257 8528
7641 5446
7845 5252
1501 1749
1226 748
8892 4571
574 3297
8544 10281
10220 7743
1221 7920
1730 8175
2617 4021
8866 366
8512 3668
2524 9139
1192 9014
6548 6490
10570 2868
7223 271
9433 614
7055 9395
5753 9435
9200 7129
9991 3602
4125 5563
6363 6838
5731 5830
9733 8177
7340 9828
273 6162
2154 10163
4130 2498
1791 2388
10588 8129
9111 300
9288 5259
3851 307
3023 8075
1922 8952
1194 10206
7055 10442
4469 410
4952 170
7293 1143
3020 7489
4331 3152
9877 4860
7501 8767
7637 1517
3928 3154
2648 7367
7294 3282
1786 9357
931 9588
2206 2640
2709 8365
5726 7129
3374 6923
9196 5972
5855 1624
5515 3576
1221 7588
5140 4643
5544 9547
1854 4218
7286 5021
1230 8055
5563 3778
5429 9433
2653 3386
7678 1181
4449 97
989 317
3451 5414
8448 7291
4215 7129
8821 1209
7808 3668
982 1215
1453 10296
8894 9435
5561 9877
4627 8429
762 8544
2720 5487
7253 2152
301 7083
1238 4078
4123 2941
721 5831
748 3489
10362 325
1686 3310
10268 9002
6360 1222
9627 7746
2840 303
8138 7336
342 619
6999 3262
9011 1727
6016 295
8170 1237
3576 3206
7044 7197
5561 2457
8283 1202
6219 1226
209 4753
6055 845
3851 66
2037 9467
3792 9129
7129 5521
3135 7658
7294 1786
2122 5865
5911 2154
2114 3263
7288 1223
1445 7623
8514 9021
9238 3906
8816 9876
6620 2319
7365 3396
8744 292
8542 1624
9877 1849
8514 2836
3166 2240
4088 682
8377 884
2508 9900
6046 7286
5014 593
1199 8692
293 4434
6691 8138
4174 10696
3655 1241
7593 3630
6655 9704
912 7804
836 8512
3260 1926
8368 3060
2157 4070
10399 5831
7067 2457
5514 654
1235 7150
4679 5637
5381 3136
1202 8824
6154 3630
8098 3280
6498 8823
7656 7336
1445 4446
596 3509
2055 1209
2827 1199
8432 8189
4901 307
9973 3777
4578 98
3374 4271
1702 3601
9046 822
1231 7975
9735 2920
1197 638
6701 1237
466 6829
3684 1209
6973 2393
4861 2885
2126 6801
1757 6359
6520 8056
8409 2533
2415 2126
6702 1200
207 6489
8621 8831
6793 314
8129 2503
9433 4424
2276 8016
9579 1918
3045 1226
1230 3781
2155 2433
4067 580
1179 2010
9388 4644
359 9360
1761 1239
3282 1230
3208 6016
4129 2263
8368 1163
3622 322
3029 5566
8036 9192
3387 9146
5545 5545
10435 4442
4330 5752
8800 3878
4952 296
325 4861
7636 6444
41 8088
1206 4331
1172 2043
6691 8913
2999 3489
7289 3990
10480 3208
1544 10428
156 10430
8125 1181
7832 1219
852 8518
5899 1280
4666 4657
7508 7353
320 5737
6400 3438
318 7508
4933 289
7594 8506
155 1641
2327 651
2176 4711
7090 10397
10544 6064
886 7630
4822 8551
9696 10149
872 4789
6340 1222
7720 7002
8812 8846
1175 5783
8958 6075
1525 6466
7435 5561
2647 4659
2533 7021
5400 1210
7291 10219
1202 10717
1624 6343
8821 156
893 8189
2320 3513
8353 7508
435 3583
4671 493
325 4905
6007 8831
10287 3373
7036 9903
7129 5673
8527 342
3602 6618
3783 9124
8834 4860
1269 7031
8171 7789
893 8409
8551 8496
9339 1241
1222 8056
6891 10048
1615 7445
8516 7735
10408 747
6988 7893
4861 3208
5235 4125
587 348
4123 10332
1926 2153
3124 1222
1572 1255
7601 2576
2640 4215
2241 7277
3416 8831
7129 3233
1231 3193
2504 9478
7016 3827
1206 79
3740 7533
317 2569
3150 8546
1561 5514
4919 7489
58 7746
6140 7218
3280 3301
908 1229
9064 6611
9697 1615
8273 4485
8139 5073
4213 9450
7137 7277
3705 253
10181 7744
6372 3704
2037 8189
7339 5859
7533 5215
9189 5913
1557 8368
7229 1222
7971 1269
9716 1219
1278 6686
4459 7315
8426 2840
9173 6842
6897 329
619 4070
7129 7920
2866 8139
5709 1209
77 1269
8409 10170
432 96
2158 7298
1205 417
2021 9189
8508 5398
8406 5544
318 2640
2364 4861
7656 8692
8147 1236
4366 6887
2827 2514
1491 4355
2793 2153
9530 8544
7129 3123
2053 1196
7920 9935
8893 3185
2090 8749
2827 9579
4952 1169
10574 4567
9908 9432
3761 1582
5928 6145
1197 2543
3188 4573
6778 188
1913 2840
348 3630
1198 184
5218 1841
71 5520
3282 1171
2322 3467
1558 1001
5824 10431
852 1079
10067 3151
4126 6923
1227 5389
4297 6564
4124 7329
235 2804
7601 8056
4878 3908
6685 9972
74 825
293 9854
7136 7025
6135 596
7831 1237
1175 5081
681 2725
748 9126
1729 8075
2053 2774
3186 5205
41 4431
317 6007
1727 3088
10418 1430
8141 1222
318 8448
239 10435
4618 1199
10101 2226
1234 4756
591 6366
2319 9200
3526 7186
3332 9972
8825 365
8861 9283
8486 2266
1206 1832
5240 2760
1527 879
2647 6427
732 7129
3792 6702
1849 3798
782 4918
642 6494
7538 1229
10260 4123
5135 1192
306 2319
1558 3296
3282 9579
2533 7647
3509 6829
175 825
5824 10435
6087 3201
5240 4214
9513 3491
4299 4324
508 1347
2298 7074
97 6946
6070 3208
7908 2224
2622 8486
3704 3715
9564 641
8517 332
7496 2678
8189 5062
3850 7291
7286 4900
2864 10095
4231 1191
2150 1674
1624 1179
6007 3280
6891 2647
8855 8844
6265 10332
2292 7229
1845 7246
6117 7491
326 1219
6784 6987
2360 1951
255 2898
334 6016
7229 4210
4565 5720
8516 5544
1537 8448
8844 2573
3703 2536
5514 7181
318 7478
7557 8140
7641 4776
1561 320
5566 4924
318 8829
6057 10389
6007 10203
6715 2113
1297 2292
405 6824
9287 7783
641 9972
7656 9416
8138 129
8409 10142
2207 7634
8857 600
7339 5226
2866 6710
348 2550
8432 8508
4578 1539
7657 6621
8860 8313
6154 7904
2640 3329
2157 6937
5487 7022
7504 3269
8194 2509
1274 1230
9569 7496
8252 7686
4076 2307
1181 3755
342 3121
8577 3591
4974 1021
3021 5218
10274 3902
8817 3452
6036 8196
357 9597
334 5180
6063 8075
2846 6568
1181 10277
6569 6366
7068 3331
6372 2031
1240 10389
9532 10578
6135 3121
8508 5637
5093 9193
266 1171
5423 1267
1205 2772
8283 2325
334 9658
10158 6608
9087 9526
93 1227
2504 1426
8486 5600
4069 5396
1333 6619
6490 1229
8954 9573
3455 10709
303 2125
8824 1176
2648 3783
7771 1237
1196 6135
9547 10668
10717 1976
5093 6040
6896 641
2301 6955
3908 4175
5870 4183
3767 9298
8864 8936
2320 8048
3703 3751
1194 4213
5073 3749
8139 5086
4246 1798
1179 1172
1175 6240
8932 9584
4520 5466
7216 1009
3904 5276
1674 3684
3965 326
2902 6505
1905 9154
3743 6824
1181 4900
3260 1172
4078 7603
6578 3362
10446 1832
8820 1562
10498 3193
5831 8861
3187 682
3539 1219
3193 5740
2496 10338
6154 7920
9127 5281
960 9120
9251 8690
3404 6505
6489 336
1191 8392
1849 8528
142 9335
10485 3002
4183 10602
1199 4572
9919 9521
10456 1235
8177 433
6714 7489
1786 8823
1491 5250
2652 4265
8252 4157
8797 10698
3429 5395
10429 308
4825 326
9719 6923
347 2242
3280 2466
7204 9588
7039 10712
10221 8353
2273 3237
4330 1197
2923 7246
8866 6489
2724 4802
1294 7147
10413 4297
6444 9222
2428 6875
1702 3164
8127 1774
7750 1223
8684 2241
7902 4571
9852 4006
8881 1874
132 6842
1175 5515
2710 3267
7349 4355
1194 3572
7129 8551
7481 9526
8448 8137
6713 8835
2842 342
1235 3908
8023 1110
8542 2262
5302 10305
1209 3736
901 5252
5205 71
7292 2206
347 10208
1221 4120
8841 10626
10123 1238
282 10313
7643 5859
1821 789
5257 1221
10006 4367
1683 337
8367 8457
7848 7291
2157 2828
9866 1616
6934 1235
9973 3280
1219 2706
638 2257
4714 2587
3204 1099
7304 9939
1181 3996
1202 5928
3205 8486
2150 9910
5951 8957
4359 4459
748 1151
3250 4231
3464 3499
8619 2640
2538 845
8057 7215
10085 729
9590 7588
1581 10008
10570 6508
1002 6489
9042 10103
1179 10541
2050 1226
8844 8199
3486 6783
5144 6226
6784 7768
3432 1426
9519 74
8239 7488
7508 1226
4630 5929
7290 300
2329 7218
6361 8759
8823 877
2178 10712
9779 9698
10526 745
8075 38
3419 324
2804 908
1192 7533
9313 3237
5751 3310
2903 9299
5939 7229
9173 5473
8508 1428
8508 8928
3588 4894
1171 7456
8721 1428
922 2292
3684 8440
7899 6055
10318 10368
10335 3645
3090 1238
1209 8431
1235 7368
1225 186
4084 3151
3720 873
5555 9959
8827 7635
4918 4545
4335 2774
4702 8162
1161 7641
2609 10409
315 1179
3138 1449
1196 8075
2640 79
619 322
4938 3360
10141 1365
1615 7803
5520 9697
654 879
6056 1240
5216 641
709 8390
4937 8577
1526 8361
7129 5986
7421 1555
1197 9667
3189 5514
6490 1902
7426 10321
365 3684
10442 4776
5986 8017
7329 7200
322 8075
8169 1241
9526 5169
2907 9298
8353 9797
9697 1224
10699 9722
3684 2804
8860 6473
8238 9053
4249 9519
3447 2861
9363 460
10098 3147
6065 8866
8527 9954
6714 8506
7216 10216
5266 1902
3454 6832
2292 4932
2725 8387
852 3115
1786 9175
2840 7677
5566 930
8517 7198
7285 9599
7486 3433
4128 8120
3310 7522
2571 8878
1229 357
303 7522
8810 7750
2919 5217
8991 3786
1775 5544
5561 190
7584 1522
9014 156
5545 5947
713 9397
5951 2412
2960 5494
8140 4324
8285 3994
8991 110
347 10220
10378 1544
6896 2328
10409 748
8515 3329
8117 156
8226 6007
8368 7969
2147 7277
5563 8244
2756 3234
7854 4331
2537 10129
1509 3417
9064 3091
8709 7604
8855 2357
2708 77
1099 6490
1209 8105
6372 4903
4268 3755
1142 3204
1226 9192
908 2881
2640 5885
3129 8323
156 10121
3768 4641
7 6525
3576 334
8496 864
8954 5545
3756 6509
8426 3374
8864 7339
1194 253
1537 8749
4900 5637
4943 2033
1172 5964
353 5487
7752 41
4452 7028
1118 10035
9485 9007
7658 23
6361 8502
2758 3716
9767 660
9848 4781
6168 8831
7914 7277
6239 1235
308 8823
6286 9233
6369 9947
3876 3508
1228 8829
5885 7543
1567 3206
4173 1176
449 7819
1231 9680
8548 9215
1369 2663
3705 4077
8692 8522
389 2152
8834 1172
6829 7489
6209 9528
3273 4657
742 5250
3439 9401
2916 348
2611 1349
1208 1690
7292 7129
6923 6042
4069 1773
4021 255
1427 1892
3595 8517
8892 7643
9372 4069
874 1181
5715 308
7436 4006
1191 3267
1091 6489
2105 9058
2622 2087
9945 10570
9432 8517
2276 1226
8352 2429
9702 10221
4077 2652
9895 2824
2532 3324
6620 6766
8189 871
10097 8834
4069 5233
6987 1494
1491 8127
8604 308
6623 8844
2320 7855
8610 6952
5062 1452
2756 2736
6730 1086
8843 324
326 5904
1239 4127
1971 6144
9563 3036
8893 4883
1192 7090
893 8516
3156 2433
1672 8892
8827 1430
2273 3147
9668 1636
8189 9697
6366 580
10485 7517
1176 8273
3218 932
687 1219
8864 1224
4069 1084
21 10668
8368 9042
2516 8733
4546 7129
10162 4563
6361 2804
1225 10660
5091 8871
3716 2881
9870 3280
6589 3256
4937 347
2276 1171
2126 4274
1926 3849
8056 2365
2730 1165
6228 5939
9910 8515
7551 8823
7339 2279
7213 9084
6532 9298
9650 8584
5262 3758
1990 3308
10197 5590
127 6946
8201 8522
3813 8056
2802 1200
5520 2379
10044 5929
10544 10432
7291 6789
2383 3086
6522 3417
7247 2115
5462 748
8432 6348
264 4952
1777 5319
1215 5275
7294 1906
5052 6469
5305 9247
4121 7528
1171 9316
4168 852
2433 616
2544 2656
4473 2332
652 9800
10333 8813
302 1620
4826 7750
4426 5894
7229 5581
79 6057
1860 9067
9021 10624
8587 1544
9876 9577
1169 360
2550 3850
318 9698
8843 3692
3690 5563
161 5504
2299 8913
9591 2660
156 10626
1814 858
4183 8189
931 4779
1441 5010
7746 2544
8431 3206
4188 1430
7129 9944
7501 6359
6549 3490
2822 9046
8991 4983
10097 7294
10015 3529
3025 4128
77 8139
1194 2298
8998 7557
8238 5010
6570 7353
71 6529
8823 3513
7517 8056
2259 7483
7323 988
2433 8919
1199 4662
8511 8189
3852 9923
4903 4904
1739 3908
1914 6696
2827 3184
1237 3441
9148 4459
2140 3838
9222 1240
3469 175
2027 1237
4851 6930
318 6549
407 2010
2663 2424
8709 5009
748 7443
3117 1181
7018 5814
435 706
8406 5251
7707 7613
4681 8361
971 10544
1517 5162
782 4120
6851 6307
594 6264
3544 8817
9098 3908
7292 2298
3291 7293
600 8683
4508 1857
10162 10625
326 9908
243 7421
6359 478
3663 10438
4955 293
1219 91
9200 1448
8528 1228
3134 5214
4214 1144
2711 3677
7211 2680
1222 10408
10220 7483
4231 8844
454 1786
6981 8056
6410 4070
2573 1151
5514 8097
3943 1176
9077 1982
852 1172
638 3765
4710 2016
4494 9845
4861 1205
2501 342
5951 1225
1313 6075
619 1365
9629 2513
297 4703
3680 8117
365 9820
5986 2538
10239 6593
3124 3153
1799 8238
641 892
3705 6782
10336 6014
3151 2320
5192 4834
7459 5794
6354 1491
7129 10369
4209 2257
6460 6145
5929 8617
9495 1445
5933 6522
7055 8857
7489 3489
4763 3385
4514 757
638 10362
7720 1179
8409 8844
375 1206
10123 1096
8127 8528
14 9851
5515 3956
3631 6830
5338 7218
6152 1215
6822 1458
10148 8619
2592 5951
5831 1427
5112 3906
10243 6208
2076 1480
3778 7253
3233 8709
8864 1822
2645 5971
3379 782
6619 1365
8252 6638
1684 5341
3298 8826
7916 9591
1227 9517
7457 322
8113 5341
6891 236
1849 3123
7426 324
9733 5859
1176 2155
318 9609
2895 5445
9120 8825
9321 4826
2629 5766
1118 7743
10696 1606
1199 5352
641 507
1637 3125
1811 3839
156 5928
1898 4952
2053 9287
1240 7368
7280 1156
5881 10699
6563 8511
8622 1653
523 3554
6360 7291
4128 5032
5180 3271
579 8939
14 7533
6479 2178
818 2853
7606 6339
7920 8491
4860 4076
5082 3631
3643 6506
4871 965
3926 2613
2815 5711
1932 2047
3877 691
896 831
8238 990
4883 10162
324 9257
8116 7387
1228 1228
5566 1222
2108 1787
10162 4765
6042 10003
3719 661
2728 4898
5880 8610
2830 3655
6589 7294
1176 7486
926 1756
9658 8409
1798 334
1191 7658
4210 6955
1616 6055
2758 6331
1389 9214
7402 1894
9828 6053
7129 10243
7297 8528
845 4069
7517 1192
8392 7522
3022 2238
5089 8733
10571 8999
1209 5281
3671 1175
9311 317
2774 8813
6426 10724
7286 2592
5136 10384
6168 9012
4088 5544
9591 7483
4076 1430
320 2640
6306 8350
1227 1171
1788 2812
5363 8252
6234 6390
1223 7971
6589 2954
8496 6202
3831 9926
3124 2679
2513 748
7286 1192
1091 2139
5305 6489
8193 3885
1205 4858
9910 1772
1369 8544
3360 6007
4860 1194
7280 5485
2010 8824
315 5233
8759 4567
5489 326
156 9189
3704 7919
8804 1199
8409 9591
1417 1918
5951 3385
8169 4861
8917 3839
7536 10220
2320 1898
6646 10544
2457 2211
9021 1934
4900 2640
2775 2663
9321 6987
7841 4331
6739 6161
10299 9956
1453 5193
6515 10334
7070 406
1176 3908
2213 4046
6154 9321
156 1228
4860 2776
637 4905
6016 8825
6999 6290
6057 748
7487 638
5562 5782
5986 1234
6448 6137
8472 1226
1869 5859
2465 9794
174 1179
1200 2708
406 4130
1221 273
1235 3224
1465 7292
2155 2298
1240 1093
10724 3328
2380 1023
7129 1517
7329 314
6014 2332
1936 6558
7246 5831
5091 7606
9521 4581
4776 10196
982 156
2576 2568
8512 1431
1797 6491
5515 7019
10359 3716
3301 1226
10456 10553
2628 7340
2843 1200
8426 337
322 6489
3542 1205
9605 8683
6793 7572
10181 10426
3662 7090
1191 5517
8901 788
4763 8858
3631 5881
336 4566
2648 865
4067 5276
8406 2920
6225 638
5325 10724
6007 9699
9960 8368
6165 10435
9926 4355
8273 5112
6716 4247
3604 4242
9875 6277
8796 3092
8861 5737
7496 638
8502 139
5466 1198
10012 1226
9128 8448
4860 641
1494 3654
8640 8831
10307 8238
7825 342
4641 9320
6033 1209
4210 7584
4250 4449
3583 9534
7286 8885
4130 6145
1849 8179
864 1677
8506 6830
4861 6745
3490 8846
893 1209
1385 2210
6639 8409
3072 7643
8144 10588
1181 8189
1773 3531
3468 6503
9343 9505
3473 6426
1824 2543
6134 10426
4280 2640
2822 5379
2537 264
5545 3205
8842 8511
2898 3193
3193 8849
886 3583
8759 3121
3090 8817
4903 4546
3387 2846
9456 5602
4418 4451
2258 3895
4126 3507
4918 1494
1786 3332
5020 3509
6354 5876
9546 4113
1172 6902
1735 2497
3861 3630
2488 1214
488 3125
1427 8929
3729 7329
4125 7205
6683 5951
10613 7743
5494 7491
9591 4300
10412 8886
6017 3703
8321 1219
6139 782
9134 1224
8692 10252
410 4633
2050 8175
13 159
8871 2279
10220 661
5337 1444
1175 2663
1191 4601
10209 8410
9825 4331
7289 985
1171 1428
1429 9088
1257 8278
7583 2854
6594 9713
1219 6008
3601 9579
5062 3123
7488 2957
3730 5523
4171 1238
3162 3138
8073 3838
4004 4358
630 8056
6525 5091
5494 8522
7508 5281
3185 1222
1191 588
3240 8294
5348 2276
1222 8027
8269 4297
8008 5091
4125 8512
7016 2759
6923 3783
6940 3795
2881 5941
6683 3356
3489 6145
8127 6369
660 10720
7329 167
6367 10456
3630 6007
5562 10574
7920 5341
3595 5944
3481 4344
4630 4076
7768 10529
485 1071
4952 4380
857 5859
3772 8295
324 7147
8544 3138
1081 2018
9316 3812
4183 10274
7996 4070
8849 1430
9502 2269
7504 4194
5538 2061
892 447
4125 970
4861 10712
4950 9021
3670 2868
3951 1798
4610 8733
327 864
1049 4183
3154 642
2289 478
6200 1237
280 7623
8368 1882
6440 8056
8861 7354
5512 8716
9825 9400
8427 6052
9992 6359
295 7998
3205 6988
5830 8356
3754 1093
1417 639
9458 914
8871 2516
703 2730
7752 6579
4485 1314
8457 4069
8635 3977
3193 1214
984 8844
8930 5831
7658 9120
8299 1587
7292 5504
326 1900
3583 1910
10452 6154
8609 3371
1223 9650
641 2063
1227 5191
3655 1224
1235 2265
5434 8995
1357 930
1430 2861
9718 10428
8431 3703
8140 3124
2262 300
3280 8119
9485 3116
6489 5345
8572 3121
7508 308
2512 3452
3877 8201
9190 9775
2433 3715
6793 2854
7658 4214
3237 8406
366 2757
8857 7234
9931 207
7396 6190
970 3092
7229 8472
2730 8861
3599 2582
1194 4079
4988 7486
4776 3204
7129 3956
1198 3489
3260 1361
3835 3124
5695 10243
5460 6502
4881 3385
1537 1544
5928 2704
4357 8881
7750 1790
9060 7508
1424 1225
9770 8238
4788 10162
6589 7581
1202 2488
9866 10086
1191 4523
7623 3282
1901 5046
3894 4618
6109 929
5251 1206
4446 1181
6637 5916
8129 1171
8846 3124
1200 3997
1225 325
193 8720
6395 10362
308 10544
2575 618
2387 6490
638 1849
7506 9468
6190 1234
6589 2804
7016 8448
8514 914
2799 1226
6152 1171
8834 8749
7246 1191
4971 9039
4415 7104
7533 8129
4792 7748
5770 1192
9532 5091
1494 1455
1750 1954
6433 1179
8619 3423
3054 4853
8466 9526
9650 5079
3130 1455
9588 9716
6066 6823
8922 3019
3749 1070
3125 7331
9464 8603
999 2827
5929 5929
3280 6394
1202 4396
4295 8273
3348 9020
6826 10007
9988 7088
156 2287
9844 3193
2921 4952
5929 317
79 5918
6270 1229
8182 1754
135 3956
2127 2279
2775 1750
1269 5257
8261 6332
5598 10137
5248 7259
1222 7292
4324 2840
5824 7658
641 3958
6286 5195
8632 1219
434 2572
4098 8361
3136 8865
8472 8403
8426 3359
5545 7251
6619 9591
4297 2568
7951 325
326 6360
1234 1222
8861 1945
10408 2170
997 8201
2240 7682
10571 4887
6016 3887
8380 6460
9673 1278
6549 1445
6361 2153
365 7804
322 3967
2471 7439
318 365
6490 2661
5545 9653
2815 2517
2273 64
8090 4297
6380 4900
7738 1224
4990 5939
9363 8517
1532 321
9042 7286
2905 8542
1222 1231
3208 2961
7221 5515
4776 3269
8089 2923
4125 10332
3076 8835
3539 4903
446 6020
1799 2700
7763 8829
8958 3908
584 1197
2834 10147
4954 1227
4776 8410
5880 308
2570 2298
185 5929
1270 1179
6747 2640
9299 2278
8823 10546
4918 9018
351 4075
7069 9174
8135 9515
2981 2663
789 753
6714 8991
64 5590
5563 8392
1491 2575
823 2120
7587 1228
1269 5849
8508 5277
4014 3576
7916 3417
7289 5554
5245 1235
10162 7197
1926 5218
1558 2013
1234 4218
6289 357
2648 7489
2724 1580
1572 156
6008 8075
2860 5544
8075 9138
3394 943
303 893
2241 324
64 5992
1712 2694
3716 1226
7522 7421
253 8709
619 6410
5904 1517
4702 6570
5859 6016
9469 599
7277 6469
7707 6089
7055 6814
6036 4044
6480 293
9320 4069
7205 120
7291 121
334 3529
1615 4380
1857 6504
3720 1191
7292 9478
1681 3654
1849 9815
8811 6219
4737 2010
2028 8143
3890 5544
1648 242
2756 2804
9643 8139
3267 8892
8792 3432
6239 10435
638 8185
7627 4541
4123 1491
1114 526
6219 3458
1240 4959
5027 2251
5542 812
1554 1236
6744 1874
8119 6007
8816 7334
3395 6993
10299 3386
2437 2622
1171 10238
7129 7849
4210 3491
7745 9547
2663 8426
7294 9215
1171 318
10520 1914
417 5514
4237 7831
852 138
1229 6369
1799 3908
8435 5951
7806 6266
5830 9649
7277 3970
10544 782
8458 6514
1693 247
9018 9126
1241 6490
3869 2663
4614 8914
7287 1775
6007 1225
7508 3230
6930 8174
527 10492
5230 1295
6490 2335
2609 4926
6517 3124
1198 4652
5929 7484
9535 4678
1791 1430
8508 4737
3864 1773
1141 2178
7336 4644
3167 2123
10442 6153
9401 4214
9090 7286
3703 6286
2151 2802
4123 7633
5397 702
4619 5233
9842 2147
9193 7682
6057 5831
1194 10435
8544 382
8128 6981
2920 619
4619 3036
3154 7289
2493 352
4373 6314
7218 121
10473 10544
7997 4186
1219 822
6541 3786
2465 1555
1071 10303
519 7522
336 3416
3509 8426
1175 334
2301 10362
8823 5291
9647 7686
7886 4128
8893 6105
2899 3362
1176 9478
6289 8683
1905 1923
6372 4339
5928 9581
550 6698
7832 3241
3996 9401
5437 3090
2178 664
10485 1307
637 5012
732 4657
342 431
6923 253
6893 9320
6658 7537
6277 8544
6017 10696
184 6895
8483 8610
1144 949
1775 1228
10631 5198
7690 10337
4860 4546
638 10307
3138 1238
2223 10137
4031 7421
1910 9069
9390 6035
7469 1446
5043 5281
638 314
3089 111
10303 3432
10607 1094
3919 748
2510 10118
5234 8684
3453 3282
4393 3773
8352 2478
414 8892
5687 1905
4069 8189
1311 2946
9726 1223
2802 6996
3332 3441
6717 2342
3419 7253
7065 8375
8546 7247
2804 10624
4900 8691
7744 10162
8733 8456
2640 8239
4678 1224
1199 6656
4789 3123
4249 2053
4367 1209
1237 6533
2538 1215
8138 5283
3851 909
5474 2433
1202 5340
9485 1309
10626 402
729 6686
8165 7129
5243 1444
2490 7508
2920 3882
6943 961
7972 8508
7643 1231
3261 10298
3028 6007
1194 4128
6154 1721
9506 1508
1735 4621
8985 8534
5742 4375
10717 8305
6623 4394
9363 3848
1416 3984
6735 4647
7055 3544
2338 478
3792 5745
10199 637
10420 1215
1240 403
8486 1601
1653 2603
8854 5012
8129 3851
1228 641
10264 3655
5563 10376
220 3134
6410 253
5386 7338
1205 10623
9397 2824
3533 322
2206 7897
5701 324
1234 4998
10291 8261
5510 4596
2538 3877
1905 7292
7916 10245
4772 8189
6159 71
9227 1662
2206 1176
1905 6644
4891 10447
8325 7914
7736 2142
5986 9002
6239 6008
4878 8406
9603 2147
8754 8432
1172 8496
7129 8819
10263 5895
8551 6562
9910 3981
917 7286
3654 9783
8825 9655
396 5880
5831 6747
7360 1181
5302 8835
5545 3595
7147 3598
1200 1430
3023 639
6923 6168
4861 8506
9317 10197
9215 9852
308 8377
9236 156
3385 7712
7277 5742
6359 1707
9908 6256
590 4657
8644 5866
6964 3687
6764 8113
3777 1175
8201 8260
7940 417
8427 3631
10623 4333
3093 5121
3852 5909
2154 3023
8822 2137
5951 5281
4297 1791
8892 1200
2723 8489
221 3995
6289 2319
2319 9398
9910 7129
10426 638
3654 7218
6548 1181
836 10328
8035 9526
4235 8551
9009 774
7421 6472
2610 6137
5509 1379
8845 6299
5515 7292
3507 6721
1334 2957
6466 3070
337 5386
2797 5010
5210 5307
1801 3557
9637 9676
5930 7406
5450 8506
434 188
1228 5929
8453 522
7508 2157
1552 7293
760 2908
2990 4937
5033 3156
10636 3665
10460 2081
2433 1199
641 1423
5939 7426
5306 10384
3151 2034
1237 4103
7454 4984
5276 7748
8075 155
336 8185
1237 995
1225 6506
4904 1165
6601 2091
3055 6550
1191 10208
6057 3952
7486 5636
10539 3765
4183 7735
2573 9237
7129 9151
1408 2820
9716 8609
864 6148
8855 9432
7286 8690
9893 2538
5458 334
2241 8111
2775 10405
6714 1926
3544 4103
9307 5025
67 1925
1491 7292
7055 4003
156 10475
10333 682
1205 8855
319 4396
2100 3591
322 5042
3291 8691
8771 7374
6239 5180
4231 4512
2804 2466
4150 4103
8816 7065
1833 9866
9017 5566
1494 10362
6743 10166
5305 6656
2569 5831
6505 7804
7916 4476
5894 3666
5281 5040
5514 3092
6038 9951
7640 6286
77 7501
2161 74
1846 1426
577 6491
8432 6489
2005 1198
6120 9321
311 7266
1191 2410
1192 2213
641 2827
1593 1082
3715 3156
4459 1271
490 4706
1455 1175
326 2365
4723 4123
8551 6503
8517 1685
4633 7158
5517 9546
5397 4491
9636 1226
8684 6334
8733 3467
6165 8075
6286 1105
4155 10242
6958 1147
2640 5361
9721 1813
6037 1426
2017 8541
8239 7508
1200 9221
4999 2547
1228 1209
1179 7770
9696 3792
7685 6589
3975 3124
1915 8075
3507 3481
4837 10426
3699 2075
7491 6395
8527 1225
10162 4952
6490 432
1942 7486
1533 156
5052 2640
8368 2774
90 7339
3509 2210
638 5398
6975 8264
4289 2176
3631 9120
7057 10362
4339 907
4126 9246
6023 8506
1206 2706
1179 6057
410 4705
315 8129
342 3282
8185 347
6957 3355
8518 3631
1179 7486
7379 2768
449 868
5566 2336
10249 2802
10438 9895
7415 5939
4498 931
1439 2517
2494 1790
10011 3123
2537 5731
2534 10624
1891 8426
5520 6372
3878 1233
6055 8542
641 1181
3329 7329
5495 3267
2659 2509
4079 6040
3507 10332
10162 8619
8551 1212
6870 8797
7583 5929
10686 8426
10206 10463
417 7291
10303 9131
5515 8793
4640 2164
8861 3301
10065 3848
9591 8128
8795 8861
5572 6489
9877 3438
2592 10717
3838 782
8242 6793
7292 2155
8409 1561
4860 365
9687 2010
336 4130
6490 8353
3404 10220
2692 303
1724 3749
3547 7444
3267 9820
9605 1228
7261 1849
10435 4905
7584 6725
5524 4510
2431 7686
7779 4861
5391 1234
7643 5830
4760 909
8377 9893
4967 6608
6859 8185
1225 8239
9505 9156
4126 8879
6240 7508
1229 6286
6809 10560
9299 9532
2537 4218
8288 2487
4198 3689
707 5951
2147 4861
9069 10209
1238 4573
5230 156
1788 7779
724 253
2575 1470
10190 2917
2165 3036
9532 8991
3023 2580
9588 8691
4370 4841
7656 4333
2575 5953
4441 6226
7989 3419
9434 4246
3390 7491
10624 6517
7508 3965
1190 1915
8288 1325
3509 10098
7603 7743
1240 3752
3669 9062
6789 2273
3992 6142
9686 2467
8737 2211
9287 1701
1175 7229
1179 1071
7903 10123
1537 4249
7501 10570
6277 7486
642 3181
10084 8683
8280 1781
516 4524
1181 10318
2522 5563
3147 7536
41 1191
6923 8751
10625 9287
8312 5574
8174 9536
8242 7339
8949 2335
7286 5091
1209 5857
1987 5852
8528 1797
9702 6154
6922 64
351 3655
3546 10553
8013 2477
1223 9039
6092 8749
9299 7286
4459 5292
5831 1224
3151 7968
5514 8939
2917 2332
7849 10399
5271 9649
7583 3430
1978 3331
4903 4918
7215 8810
1202 8056
8988 4181
6145 600
7301 1453
7083 4931
3842 6427
173 6719
6924 7835
9440 1862
1224 10435
5988 255
4861 2336
9259 3447
1198 7819
8353 59
5545 619
8409 3280
6620 4703
5382 8368
5226 7278
5240 6506
5091 2261
6891 5831
1172 8539
1224 6209
8866 3631
7229 8950
5188 1773
1229 87
4977 6366
204 7557
3752 7569
7488 9936
4262 4129
4657 8406
3699 694
4861 8692
584 10163
10299 1786
1197 1221
3773 120
10026 4506
6308 5752
2798 4125
7658 4332
4819 4944
8392 325
1223 8826
8385 1757
9655 3752
2851 5414
8427 5637
5506 77
931 7294
689 3908
2592 3995
5211 293
4257 3666
8749 4900
2551 3805
8189 5515
1507 8824
9151 8045
823 390
8350 3261
6987 10449
2609 8273
2851 9707
7856 2700
713 6007
4952 6948
8506 1228
6154 10484
5397 2512
7129 6696
3734 79
6331 3908
3655 10516
4938 3249
6137 1176
79 10717
509 3414
3349 9526
4515 6359
1630 1942
4215 8891
869 3666
3752 6372
9874 5885
8757 3491
1194 4702
6038 4900
5514 2272
1194 7234
789 3596
3474 6721
6444 6739
1880 3597
10063 7779
4347 893
3752 2698
1901 4662
730 4864
1491 7315
836 9782
2004 1002
9047 1191
5771 9688
9877 7147
7294 1414
1827 6366
8177 3167
5544 8409
8818 9343
4247 1228
9127 479
10351 315
4064 5377
6959 3193
7421 5929
6891 3839
5544 7489
7880 9873
1231 1192
4297 6619
3595 9822
4900 8890
2640 8511
3374 1506
6278 2663
3491 5459
10712 4332
4929 4629
9058 280
3166 8003
8002 4710
3654 2035
8625 9579
2319 3490
641 3269
253 10204
7841 1344
5524 8759
2467 7063
8835 3905
1172 8518
9194 214
5073 1241
4271 3877
4359 682
2338 7997
7133 3765
633 8285
74 9178
7643 8441
3134 1176
4368 8486
71 7643
322 9641
8426 7214
6552 7243
7748 8351
3386 6542
5951 1269
302 8093
6506 748
6497 4298
7856 314
3438 6717
1647 10037
7769 1686
1206 7738
7293 9062
9471 9657
7364 9686
1839 4571
6168 6444
6489 6145
2437 2433
5462 5566
1334 278
4760 1221
5464 6234
1804 1205
7055 901
8014 10357
8610 2592
1222 2571
9526 6235
7686 3975
7731 5191
4905 914
8991 10538
7289 5389
2053 2838
156 1229
2972 4370
8252 588
7291 3019
10352 7726
4861 2774
3486 2806
5304 4070
7746 8751
8137 2846
8014 8620
6739 4339
5562 5530
661 10016
10585 4633
1855 5054
9579 4324
7746 1200
6490 3482
5412 8390
654 4963
9530 7581
6360 4127
1229 1241
9320 2836
2421 4540
4459 3020
5123 1175
10111 9906
3908 7581
6618 8448
9135 8426
8409 8506
725 3777
296 2544
5939 6417
173 6007
10283 10254
8440 6766
1903 9592
8239 6646
1215 4458
5403 1215
2463 8406
1103 9819
2013 10103
5029 7339
3329 9298
9435 4465
3262 3242
1199 864
10541 4898
641 1205
7055 9910
2905 1194
2712 7353
3464 3669
1222 9520
5132 3441
8409 8745
5566 1835
1921 5405
8797 8898
1562 10428
10435 2465
10043 4859
6145 7292
3326 10087
4703 2380
5826 8684
4238 1561
7129 268
6617 4642
9697 4211
4869 9759
4914 8129
7212 9415
6242 9637
8508 2126
6842 1198
2774 4098
253 1375
6314 6268
6490 5588
1174 4543
449 5751
10429 5494
3538 9733
2123 9288
2158 1772
3075 9020
6489 2276
326 4330
2508 5398
8406 998
2322 5566
6743 7537
5951 6793
7783 7603
7331 4249
7129 5604
9699 8485
3576 5830
1184 3703
573 7088
7482 4076
8409 8610
8824 7287
5183 4324
7522 10085
314 6746
5033 3821
8861 6529
7748 8684
3686 5870
7508 6714
315 9913
6400 2519
2467 5566
6507 5562
9021 4621
1201 4860
315 9215
1187 1512
2849 7367
2649 1670
4991 8198
1360 4974
9434 7074
9806 2550
10165 10625
7557 4148
7193 8486
2938 5130
3716 9044
9014 7801
6739 1532
4078 4859
6940 1179
300 8034
10668 5391
10318 5520
322 5391
4898 471
6442 6739
2112 6782
9 10553
1224 8185
2120 2866
6830 3850
320 1369
9229 852
6739 1192
4410 1311
7522 5859
9317 6522
3716 8242
1183 9661
7623 6511
1176 5398
1334 5929
500 2433
4434 5022
9506 3353
8502 4063
97 1881
1191 5881
1224 6923
6165 3778
2172 9574
10435 8409
7491 3926
10456 3115
9760 1240
8427 8417
10162 3906
1202 314
6400 10418
1221 6657
6490 5218
1205 968
253 1949
1463 325
10384 3916
315 3439
2396 5281
8821 3918
4702 9232
1071 527
7635 1735
4861 9873
6081 8711
10415 8691
8506 748
10589 1469
320 8174
401 9696
10378 4211
1219 8919
1223 6135
4612 5091
8891 2691
10182 9967
3429 5251
1191 9233
10221 8120
6491 9129
5986 2730
1199 9954
5563 10428
3755 6350
1334 3310
1446 2866
4632 192
7581 2648
2776 2549
466 4864
8759 1291
9649 6871
4861 2594
2445 1237
8677 2298
2260 8496
1175 10667
4900 9242
4843 10189
5880 7353
7713 3182
1179 3604
931 6764
1825 1209
1231 4125
9870 7533
8749 6238
5529 7294
6554 5010
748 4248
5459 41
401 1261
2320 3906
10480 3417
2227 1453
9200 8140
2268 7368
217 6148
864 4123
6714 326
7717 638
7293 3434
2277 3205
3091 5018
5928 3635
1238 4572
8239 9532
3956 10640
4922 7491
2804 326
5059 2276
7835 1782
7083 8129
1065 8116
2328 2512
9299 8487
127 7292
6885 4732
8056 1892
1238 5163
1653 3715
3328 280
10539 1197
1787 2367
4125 5029
1926 6040
3630 2125
3417 1790
10543 3129
8410 8367
3205 6489
9724 4439
4705 5515
2408 9090
6257 2663
2120 7508
10280 6401
723 3301
296 2122
3007 5910
9869 9156
6270 5904
1202 2825
1430 6923
7501 144
6505 6549
2866 5063
1377 5187
1179 8577
10717 1181
2615 8652
4633 7281
325 6148
3091 8454
6736 8392
9697 8845
6461 7129
10626 8823
8835 2573
3166 7345
5849 6168
10362 10333
2846 3985
675 3508
1659 10220
3703 2539
6406 5180
5487 5306
3987 9919
6119 3684
3318 1225
2430 7792
8162 303
465 1787
3979 8427
330 1239
3576 8368
332 1462
1221 1176
10318 9571
1064 9910
8138 6793
835 4130
2640 3534
3228 1053
3600 3205
9011 1386
164 9368
6608 6589
8844 2756
10176 9193
5034 4861
2384 7253
5176 433
1200 3280
1791 3780
2802 4215
7989 1767
10447 8527
8892 3070
304 2804
8368 4034
2813 5562
3768 7291
4142 1269
4898 7794
9532 781
1198 6289
1689 7063
7834 5515
641 10569
2433 1224
6137 1215
4009 6219
7501 9299
3993 7804
2549 5947
326 2178
10625 4656
8514 8091
5929 6372
7129 3786
4129 6208
1206 2053
1791 10449
2827 6789
1199 9782
8353 1221
3092 9588
5794 10220
1926 858
7336 322
150 7908
902 642
4125 4183
1234 9974
3489 1790
395 7286
7945 10197
3581 6801
1175 6589
6491 5514
9286 1171
1235 261
3963 4861
7627 8178
1209 1905
2622 7557
1557 5240
5303 5385
97 6305
5517 5925
7253 6490
177 4079
641 7543
9422 4123
4837 1095
1420 5396
3423 6657
8776 315
5788 1334
1921 3583
80 2538
10402 6782
1628 2047
3600 77
4280 5831
3151 2592
4566 852
2728 258
7586 7336
5637 7291
6289 4970
1237 1657
2301 7538
3315 8528
3630 4279
5306 3705
9320 6328
5224 908
6007 10001
2276 449
8368 347
1945 4458
7640 8516
852 1224
5831 5397
963 1181
3204 4259
5028 5396
2010 10635
10221 6260
9380 3172
7750 8843
10314 8075
6940 5929
6672 8486
438 10412
13 3851
3908 982
641 10395
6822 325
5563 7643
9335 7635
1376 2804
9823 124
8512 875
4098 1240
8483 7928
7259 1175
8140 1498
6286 296
9723 5437
3730 8001
8238 5040
8409 5989
7533 5752
1230 1237
5318 10105
6119 10162
6119 8891
2260 8075
2952 2351
3737 6145
2347 10585
4898 3151
3643 2827
4076 2815
4130 4732
8835 5228
3667 4915
638 1228
8772 1926
2457 408
79 1369
320 8189
7248 6987
1238 10064
9926 10612
10162 8409
3280 9465
748 2341
1175 3193
5498 8046
6162 1202
4492 10235
8738 10114
9955 2279
4826 2802
6390 2804
318 3959
836 2832
6057 7496
156 8564
8528 7763
5986 1798
170 2544
5562 9298
106 478
1241 8527
5680 10238
2804 5561
5218 3379
5218 1572
259 1222
620 6369
1171 6228
5341 1789
10303 1200
963 9910
3908 1799
1229 8090
5276 1690
4346 638
1209 4125
7447 10717
8078 5963
7339 6623
6057 5501
9591 7230
9848 9546
8189 6137
7994 4630
4704 9110
5559 3414
9564 835
2537 9910
7735 6842
1233 1180
7291 6589
5544 4358
4458 5533
1231 183
8684 1905
2448 1148
5429 9653
1404 7541
7416 967
5570 4332
6816 6468
2677 6840
638 3280
6400 64
2414 79
4157 3383
100 3382
10415 490
3995 5792
5601 6360
6870 8129
7289 1063
2992 2465
7329 6314
2360 2828
10225 1209
1849 5374
635 6360
10306 5010
6167 7496
8075 7679
5562 7277
1022 1773
889 595
9972 5062
3512 1202
8886 6040
2568 6169
10717 3816
71 5545
7569 3956
6037 8116
10021 9299
5545 8834
8075 9676
2210 4125
6159 2650
7158 1319
2408 8514
4370 9505
9120 1526
6793 184
8835 6277
5930 6444
4900 3630
1194 7709
3778 5951
2802 1517
4122 3280
4169 4900
1231 9591
1223 3193
7533 1194
6834 9127
10544 10717
5062 3310
7743 8242
2206 8831
6973 5370
4007 6007
1785 2691
1685 6314
2276 6698
5859 5278
2326 9021
7849 8089
1181 8173
4497 7129
8363 6148
10479 1224
5739 3353
3371 1206
6558 5306
1427 5111
1202 3839
5997 3130
725 1236
2381 9239
512 7129
8908 10105
10063 2605
9890 2906
9649 4905
3414 6444
9387 7506
5928 10435
8138 4706
2827 5437
470 9189
2299 4918
8516 10389
4844 1369
3852 3124
9689 41
2846 7055
7788 7557
308 5514
1053 10716
691 6873
269 10220
2827 7132
1223 5544
8406 3807
293 1403
1002 342
10162 3622
7862 4157
3749 8515
1359 1205
4861 3669
10362 3576
8824 8512
9927 2430
3654 1240
6366 8570
2828 3631
4705 6784
10435 1191
6542 7744
1600 4078
5398 8845
8709 5980
2322 4124
1206 7743
9074 5868
1082 6620
3704 8406
4250 79
822 2924
10415 1000
5799 6330
7246 6869
4076 9338
5939 5031
1174 6152
342 188
7214 7229
10418 10307
4128 2570
8353 7768
8178 636
7457 10712
7421 4043
950 9713
326 2429
7483 7581
10015 10647
3736 1838
6135 6522
7598 9120
8502 6287
6289 6331
8759 6492
2857 3154
4530 8684
7293 2530
1835 5240
10420 4459
2648 7304
9954 5584
5831 6570
1170 5398
5708 5118
5339 2645
3018 745
10162 8242
3055 8056
1491 1197
1790 1359
6406 9014
7627 7289
9215 4762
2830 729
9229 8749
845 9085
5929 1777
10147 9480
2512 2644
9719 2252
5785 8733
10040 10683
5093 5752
1241 7294
1491 8169
4546 10680
4130 238
8486 6399
3781 1053
10435 212
5592 1151
7391 2467
9014 1082
638 9432
9203 9215
4861 97
155 9513
1259 7336
3023 7644
981 3115
350 5169
4006 1901
9897 9471
3125 2592
1282 9120
315 5742
6112 8368
4753 8321
303 1156
3685 5929
10135 399
7763 10074
7518 3414
2178 5472
678 3508
1849 1240
6476 8512
7289 4018
6361 1205
6314 6306
1186 253
322 1084
3015 8375
5212 6227
3208 9569
2850 1228
7441 2512
2846 7736
2433 10277
4126 1214
9042 7956
3778 7538
3410 4918
2538 7768
10243 10134
2238 1198
7862 6182
2572 7016
8281 9064
2756 10299
3114 928
3206 5034
9012 4490
7421 5351
5357 1881
8101 9579
3121 1113
2950 6495
4368 3631
9485 3584
2149 1215
3414 6716
3576 6852
5091 9096
4038 7218
3987 4130
9946 317
3633 3668
5281 2802
4357 1228
10397 10287
6618 9299
3282 9509
8749 8811
9120 2895
9286 2572
7289 7221
6491 5196
6119 9599
8260 1622
7574 8096
4578 1478
1225 8884
10170 1181
9397 8486
7591 5515
2389 1353
4127 3410
8631 9526
5563 3491
5138 7294
963 3329
1144 4441
79 3012
3615 3786
267 9874
10095 21
6783 6528
2433 7422
365 6716
1765 2804
2047 8855
7227 7631
6016 1786
7295 6748
627 8720
156 2978
7286 8412
5830 5929
315 4826
2126 7658
2522 4149
3398 1442
10212 1517
8008 1773
7643 8531
9316 9569
6225 1823
8762 6602
3715 9722
10121 143
8056 9325
7293 2571
2577 155
5170 9700
1191 4881
6409 9530
7107 283
7623 5585
8855 5312
1198 8426
729 3392
1184 5158
9910 8976
3327 7971
1790 3491
8845 1365
9588 5562
10095 3791
7129 2592
4652 9517
322 5107
8684 5545
7831 6620
2269 1241
2621 297
9257 3250
2517 4934
5039 6430
8139 6148
3878 1239
7643 7486
2131 5514
3631 10049
5071 10159
6669 8426
9024 10147
6766 8516
4070 5297
79 1172
2158 1772
1176 7909
9457 3310
1086 954
4655 10421
8528 2266
5147 1250
5446 9401
10303 9281
1175 7643
9180 8128
1453 8169
5515 7988
4446 5939
1202 4720
10400 7657
2961 4436
5276 9526
1787 7336
1787 10409
41 6450
8759 1063
1199 3023
10221 6767
7920 7623
1206 8518
2152 3599
3416 1181
3205 5830
1903 8185
3909 10407
3532 1757
9196 5566
642 8242
3773 6286
5445 1175
3204 1225
6887 10299
5371 3572
10484 7338
6751 4127
9401 8818
4861 3672
5459 2353
7819 4078
5398 10703
6168 3387
8759 10456
7557 7840
2282 5993
3501 2112
8813 9299
2442 9111
2296 960
7289 3908
9847 4067
5515 2899
8137 1364
1171 9214
4861 9874
1774 8690
9900 1861
4214 3965
2628 2663
10334 6166
9401 822
5414 5396
8238 3314
4370 8682
155 5545
5586 8825
1718 1617
2918 7418
5019 1228
8892 9238
10162 9795
1572 7055
8409 2062
4791 348
6707 3518
6621 3374
348 1849
8506 8441
7489 4332
1756 7208
2570 1239
6895 6265
3655 1440
10166 4903
2640 6988
1209 1226
336 1361
7469 7499
9715 8088
365 2652
2840 9307
6802 6289
3619 7707
10420 1150
4887 7707
3807 1790
77 2313
5321 3126
9435 5073
5281 1623
8542 3151
2908 5012
1241 10435
10544 9107
8572 3032
6683 7612
8835 8508
7738 9120
458 1234
682 1787
9299 3432
6589 2300
2521 1651
463 7286
2222 1172
748 317
8189 2165
3671 7920
3167 5439
9570 10689
3639 1616
10585 126
9448 1229
1148 3214
1113 9190
908 9910
3684 6943
9299 1641
6314 10095
6286 1442
9734 6625
6542 2225
10640 2622
6516 8073
8545 6351
4808 8409
6139 3244
9605 9317
2949 10409
8512 6148
9472 6490
1238 1215
3597 401
8056 7771
2006 2537
8349 7353
748 1145
2531 8598
6164 4147
1178 3280
6444 8135
1256 3117
6289 2544
308 7488
6846 6489
2647 9190
9433 6739
4165 7489
8816 7609
9978 10587
2574 1773
5831 8075
5562 1221
5831 5709
2018 253
8444 1582
6372 5366
9807 6505
7486 4029
730 3156
4702 8519
4860 9127
4761 3178
7809 6444
4360 7643
5831 5909
5514 5831
4155 1222
5276 6491
41 6908
2013 5504
2155 2840
5093 212
2278 8
5218 6286
6987 7611
7688 6359
2948 8368
8834 5248
5010 1224
638 4616
6135 4113
6891 876
8183 1075
1229 642
2282 7490
2342 3206
1453 7055
9200 6215
10435 3904
1867 41
3778 1053
1198 4078
3844 5743
364 1226
7918 1230
3631 10181
10160 1389
1205 8174
3876 10177
10463 641
4125 9064
551 5346
9927 5515
8823 1416
10333 1452
2501 7470
1375 3414
1269 6491
3491 153
2903 4250
6057 3805
7686 3654
730 2906
3778 61
4861 1221
4476 858
10678 7743
7293 3571
9469 5566
2516 3123
243 3020
9526 8117
1225 9128
2299 2720
5062 7339
5587 3243
6334 9900
1111 8736
436 9974
1330 1612
7973 5562
4763 3902
3851 8488
1113 9433
4496 4781
5929 1901
7292 4284
8117 8189
10626 4478
1172 9532
7603 9236
5251 7207
253 1233
1236 2865
9802 9018
6667 6620
8321 8353
10354 6384
5515 9137
1191 6366
2013 8828
3261 2296
3752 7292
3163 2474
4622 7920
10197 1269
9321 4446
1175 891
4239 3223
4670 7604
1065 1849
5859 1148
6219 5022
7566 7169
852 336
10447 6694
1259 911
1440 7286
8861 2241
308 1209
410 8091
1205 5281
8690 6007
4129 7259
303 1361
1235 1772
7062 3714
4215 790
1192 6007
2537 290
6461 9952
2835 1926
6392 1222
2120 4716
3703 347
2018 7216
1702 331
144 8496
1086 1339
9432 10333
9395 5318
1774 1910
8392 4857
2653 4407
7277 2632
2622 3297
7753 8636
7445 7557
6354 414
6154 1199
7196 8506
2123 348
3908 417
2125 3151
9655 5093
8826 5276
5708 6148
6680 970
8253 2276
8502 4572
954 5519
7916 1491
10305 3204
3156 7903
7736 637
8368 5460
1221 1401
3786 8139
5515 6962
1359 4077
1223 2713
315 5813
1176 8691
7506 8440
9002 7496
8448 7294
6148 8864
1558 6008
6683 6815
348 4178
10420 6940
8279 5515
3044 5234
1202 7336
725 8514
130 4905
10273 4826
9915 2824
172 9219
1849 3185
3439 1701
3213 3464
2299 77
2416 7916
6289 4126
6842 1209
4396 3954
4446 3416
8277 86
4861 833
6542 1018
8891 820
1169 1859
4214 7508
1486 7291
188 2704
3282 7974
5494 5470
2636 3015
1309 5033
5865 2723
3372 10304
337 5826
5515 2260
9733 2705
3418 2457
1172 8406
1236 3023
8991 5390
4837 1175
2645 8857
2813 5052
2229 9227
2164 9287
9688 6793
326 2756
10362 10176
5925 8857
315 3208
3044 10116
5194 3138
6360 1176
3074 322
8174 3310
748 2320
7028 8939
2588 1172
10302 212
10426 3751
7496 1735
4250 7910
10416 5446
6314 8520
8512 9700
6469 9395
7354 4720
8551 6914
2272 4374
4128 1037
2535 6278
1231 5869
7746 21
4765 4128
641 9120
7908 1176
2211 10429
870 8406
6135 721
884 5445
9636 4024
1111 7779
5809 10332
5768 6154
1665 7656
3840 8690
2640 308
1239 8855
5276 8426
3228 960
5916 4826
2774 4462
8177 845
7572 2501
325 4005
1680 8106
5319 4076
7779 1105
4657 2534
4289 3822
660 1228
4706 928
2537 9129
8201 9636
1615 9134
8514 2213
6909 1142
1494 1415
8075 7766
8515 5276
6895 3623
10149 1215
3240 9993
1237 1269
5561 7218
3703 2172
6616 1917
1175 7304
1176 9562
3809 5544
1179 155
4128 4903
5460 1894
1369 4566
8653 3548
638 8508
366 8759
6016 4502
9423 4839
3206 3387
2123 1844
4282 6988
10378 5709
8406 6558
7518 8353
3864 348
2804 156
6164 3544
8486 10435
8506 1191
2516 8759
9526 1191
9520 4126
8684 6360
1176 127
1433 9913
7656 5882
10281 4215
1113 9955
8637 3437
8506 8594
7292 8512
357 3429
9556 7016
9679 2342
2084 4974
5928 4776
1082 4231
2241 3599
3193 9624
6152 9821
9492 9317
9574 3090
7486 7961
5880 3499
2917 297
3278 3147
7508 6443
2882 2873
1790 1564
8691 6826
1426 1219
7286 8448
10097 7920
4422 3279
3079 315
6036 9019
3381 3838
432 6542
6549 3752
5389 6247
10331 5186
10287 6007
2724 1430
5286 7504
9518 3189
8925 8115
843 6137
8038 3778
7293 8515
10640 4776
6145 2904
2063 3092
348 8093
1624 1215
8134 7486
4121 6657
5184 5566
312 9677
4681 2324
664 6165
1452 8986
10065 7506
10371 6795
273 2162
8129 3228
1890 638
10334 1194
8709 1209
1786 2248
71 3260
3404 3385
711 4147
3583 307
6739 7277
7129 7348
814 7294
6227 2739
2899 5389
7129 7498
9204 8280
5341 6350
5169 4151
1238 6587
2538 9493
473 8177
5355 1842
5455 1733
1501 5929
406 4125
3256 3630
8625 8821
893 315
9825 642
2920 2703
3260 3630
1863 8834
6593 3310
3133 3871
1171 1230
4086 1196
7567 3495
5379 8147
9991 3982
6042 10607
4983 3282
8129 4679
6940 1179
4069 2628
8940 5562
2537 9299
9363 4918
4932 10420
2776 5588
6789 4069
4970 1181
5605 5437
638 3280
2689 1206
7253 6491
2047 10318
5733 8893
8643 1494
638 5636
6789 8709
7635 2866
4909 8889
10303 4732
5473 4213
6390 6529
2053 2262
3323 5024
317 8486
2402 6168
5850 6989
2691 8844
10303 6945
6542 5920
5751 10717
1463 7995
9572 8183
928 3092
3439 1215
3846 6457
3418 7773
7744 5545
2150 2032
8845 5636
4898 6528
7743 3233
342 4697
8452 4959
3705 308
6225 308
2835 2730
4125 6306
5514 357
8829 7293
8797 9466
7997 303
9171 8777
1237 7289
7640 9520
1176 2497
6104 2312
6549 10362
3595 3716
10240 7330
7445 4076
6137 9651
6145 1896
6824 9511
7494 9192
3124 2592
5691 3151
8426 6923
2165 3544
3755 1064
7209 5929
6264 2157
7489 1239
3576 5544
2157 3670
241 517
324 8189
7022 6508
5494 1205
1199 2276
5199 5346
9950 9043
1945 1790
1196 8786
3309 3438
7543 4465
3778 6940
638 3963
2798 7522
4709 7507
3956 9509
2127 1226
7689 9214
3138 8135
7746 23
10334 1849
365 2385
1199 4666
929 2827
9926 1682
7090 7656
8127 7286
9506 7025
1463 5
6702 10220
5526 7251
326 325
9011 5562
4571 7557
8426 4001
9119 5752
3178 1350
8813 6392
1231 4807
1183 5109
760 6918
10253 5460
8486 7533
326 2425
9972 7017
8592 6793
9139 1863
8056 4332
8551 3894
10162 8140
3154 9546
3583 3435
9387 2988
7827 326
2268 7536
3778 5573
10356 10036
7250 3234
6467 2647
2078 5386
3282 357
1234 348
8844 2649
6239 8528
3329 5947
2812 2802
8711 748
7736 2980
7015 1227
3237 347
8889 2929
8486 582
2919 1171
2612 3907
8952 8843
3555 1824
4864 5916
3848 8610
8056 8835
1615 8826
3193 8208
5865 1408
6638 5196
5928 320
5515 8088
6518 7055
10220 6087
7367 3123
748 3639
5014 9120
8132 982
8508 5691
348 10712
980 3782
2127 8508
7286 5948
3839 5281
2342 9974
10253 4604
3156 5561
7583 10289
2647 7426
7075 1526
1881 7294
1261 7595
6220 526
2918 9820
7286 2588
1922 10418
7743 6973
5276 1078
317 9120
3358 5388
2342 4573
4931 2457
8858 2226
7441 4969
507 2021
10036 71
2157 9906
5973 365
6007 5062
8508 2078
6918 3375
1221 77
9569 3539
8506 6640
3206 8846
1554 5929
6549 637
5524 10712
5233 4040
9851 3282
7565 3267
8713 9821
3737 2730
151 9536
4634 6148
1234 8177
5929 8486
2846 1205
7739 1238
4703 9040
5751 3206
10318 4860
6542 10435
3193 6917
7580 731
6361 10135
6135 10280
8406 2550
134 1200
8857 1918
8478 3361
9532 3654
8797 9775
5341 5908
1172 10332
1546 102
7565 3433
5093 5429
2920 9954
3151 9299
3205 7508
6615 2645
8824 4683
2319 1171
8448 2035
1238 1214
324 1790
1226 8811
6092 4949
6232 8432
3920 9526
7789 1238
1222 10435
9992 5545
317 2920
10613 8075
318 2154
3588 600
2450 8075
1545 7689
3398 8864
8855 9243
6934 3208
7557 6226
1228 2241
6154 9061
7489 7229
8174 637
6689 1230
2276 6793
1181 10362
9175 8129
3586 9401
8189 7508
5059 3007
4069 1228
2815 325
125 8819
8117 1191
10162 307
1176 7289
183 1226
3976 3374
8816 8307
7072 892
1930 2218
2467 8138
9698 10698
9517 10356
302 2107
8825 3282
5545 9125
2963 6840
10409 280
6807 9117
4944 1199
1926 1828
1179 5009
2433 6016
7246 1916
4884 10220
9039 7656
10131 7576
6593 1843
7034 8056
8185 1174
1175 2755
6619 5515
7482 1378
3906 8709
6490 1240
9532 1039
3754 3908
2488 1224
8225 1175
5758 677
7329 10480
1624 6529
8013 8929
8820 3073
1801 4076
1172 9021
3419 10428
1569 4232
1732 8759
2663 4447
9989 7044
1697 1197
1225 1510
3782 348
7730 6829
1901 2872
5710 4861
1194 9650
3509 10146
4095 7421
10449 8823
74 3588
1739 2652
4905 7491
6712 7291
6448 4406
1224 2758
3544 1235
6589 5408
1235 3791
389 6215
6778 645
1555 9843
5563 1517
10426 8855
9519 1753
8880 3204
348 1534
9532 7292
1901 4903
4633 2158
8056 10037
2176 3719
4130 6490
8825 5293
682 455
252 9317
7529 6277
6503 3044
8826 8990
5929 8426
7623 10197
638 454
1926 8409
1610 4900
4878 3752
1224 156
893 10275
6107 1572
407 4912
2895 6366
322 3572
7769 357
3878 733
2049 6038
1404 8409
3954 8496
2010 10448
188 9192
2331 7525
10623 8609
3516 7643
2176 4370
8812 3311
8409 7234
5235 5520
4100 1176
1175 4008
8392 9100
3684 6801
10435 10307
8285 9322
4645 156
7501 2700
8253 6903
633 10553
6702 9069
1529 1221
7919 6570
10717 7743
7748 9450
1435 3791
4571 2150
8426 7090
9926 2462
1070 5515
7591 6379
6168 3280
7290 4164
1200 3167
1909 2758
8321 3704
8 8544
5218 2899
9520 8187
3544 8496
3956 893
2774 6670
8406 3654
7294 1192
5929 6137
8952 10403
7996 6463
6056 8855
8858 5599
4130 4667
1196 8129
8810 5446
7577 3297
6507 6390
9949 5091
4249 3356
1431 7768
7746 8991
564 2533
7250 1228
7735 4596
1535 3631
1898 348
88 5566
172 4076
8299 2467
7481 2433
8322 5050
6940 3991
10553 7421
3907 8759
9780 7471
10303 144
6898 6313
1228 9825
2328 9910
5515 8683
2849 3371
2621 1455
8136 8056
8821 4123
4104 2362
1660 633
1790 144
2342 5939
7631 8142
7743 8759
325 4843
8426 9814
1221 7918
10218 9560
8117 10185
7643 8502
5437 6793
9517 8225
6469 1230
2322 268
10126 6908
3044 6286
1491 5562
6225 1179
7251 5951
1387 365
1221 1235
1572 2662
7920 4703
1702 10490
413 8486
3414 10048
6209 6154
8756 5929
79 7508
1915 10418
7488 1790
7250 7533
7014 2573
478 4250
9926 1914
3387 10011
2569 8923
10162 4826
5012 4060
7489 6008
3208 879
8056 8923
10712 9560
6031 10570
8002 9120
1521 6726
1202 10725
1238 1197
6306 5318
9249 1230
1209 8000
2029 2920
7543 8522
6526 1455
1171 2519
3333 9519
894 4926
2846 9415
8692 8881
7209 812
2878 6444
5561 3995
7339 3500
3890 163
3852 8140
2291 4900
9177 9876
5236 7216
8189 7360
6904 8986
1849 2297
6082 2486
3209 10409
1525 8843
3532 1517
7489 10371
8826 1238
1356 3726
1176 4994
10298 3396
1181 3134
9044 9558
4137 6007
1172 1750
3684 2813
7339 1791
7686 4667
253 1144
6289 1723
5768 4776
8824 1006
6619 8235
9120 5968
6316 2588
8587 10553
7278 4127
8758 4938
2467 9835
7354 6667
7029 10404
9403 9058
3150 6696
873 4098
5561 9591
2512 6017
5951 1165
1222 7286
5010 10362
1554 1226
5005 6217
3489 4333
79 7292
8924 1432
5964 7488
121 3208
2640 7522
6987 7395
8835 8502
305 1898
3260 3885
7997 5218
6541 3167
1002 1413
10241 3072
8303 8252
8835 7245
3157 281
6016 702
5566 3331
1160 1322
5009 5583
4771 9588
10327 6701
7508 357
6234 3660
251 8858
1234 8829
9240 8823
7892 3433
9189 6617
4413 1227
1228 7426
2640 748
1194 6034
6450 8512
641 9903
7750 10494
1957 1786
7804 1463
7291 7368
2628 1197
7367 4063
6154 4810
3630 2827
8426 5084
2277 374
7743 2498
9529 8390
6015 3544
4127 8201
4078 6154
914 3777
5951 5928
8117 7658
5555 8030
7129 5768
7546 1787
6683 5986
4230 1790
8427 7772
7294 156
1219 852
1203 1116
2315 3156
9871 1109
6145 7352
1749 1473
5719 5460
2252 4110
1175 7627
10247 8849
9647 9698
5562 5180
5515 3206
6030 745
5240 7707
10332 4161
1773 7601
875 8117
8883 336
8350 2803
5929 6366
3269 3337
600 10439
7439 2880
9547 9120
8893 2899
9873 2776
5951 9908
1198 4887
7368 4860
3429 185
4974 3374
3331 5929
8825 10162
3154 7506
727 3694
10435 7339
2813 7543
1849 7919
3193 1148
6793 10134
3151 1334
7291 1772
10243 8242
410 6137
1167 164
1233 10162
5831 4676
5398 2909
9815 8784
4528 7129
2122 6201
7072 10435
2550 1176
4116 2516
3829 10276
8035 9371
2889 1219
4922 4898
7685 4572
7770 10544
4324 9532
5931 3630
3282 5234
6361 10110
6034 7753
3263 5238
959 2827
741 10118
416 1229
2157 1787
9098 8393
2592 6535
2774 4026
2097 8796
8690 5929
9299 1176
9532 2486
9698 3877
1640 6277
6583 2640
1369 8991
6756 3908
10409 9547
1221 8881
2859 10398
183 1621
1198 8178
7768 682
8711 554
6690 1426
1181 4090
8528 4078
3128 7291
10513 10669
10667 6007
1198 4275
6242 2788
3452 606
1192 1901
8584 1905
7033 9897
6578 8126
1224 3383
4760 3138
8426 8426
5277 5520
8577 10624
2696 2270
1179 3123
4498 2342
6894 6793
1621 9652
4826 6137
6783 6455
8810 3630
778 3117
2640 6359
1172 7743
5824 1719
7391 892
10435 10206
1480 6549
3765 77
1389 10698
6543 1171
2968 326
4289 7916
1491 4221
6057 637
2319 9200
1175 5459
7721 6135
8518 2640
3655 4954
326 3792
2242 5281
7289 2544
4126 8174
7557 8858
1334 8189
8577 1224
2433 4921
7423 8249
9299 2804
7456 10197
7743 1214
1198 8799
4018 5446
1205 4484
2276 9299
1555 5023
3597 9286
5250 1798
4333 8189
2227 2466
3599 6228
251 638
914 7016
8238 3214
5545 5012
414 8406
2271 7030
3583 957
8426 6489
3023 1225
1844 6783
596 336
8736 2010
6946 836
5768 4903
3987 880
9532 5881
7750 10181
8223 1849
5114 8113
3507 4581
8426 855
5375 3987
8975 5736
6360 1176
4330 1509
2033 10303
7594 8692
7963 10027
3730 6234
855 8822
2465 1940
8621 3117
1171 9330
1538 3824
7022 10458
9945 8260
864 10015
8831 1849
6168 1773
8716 5928
8823 5010
8825 10409
8692 692
6987 2033
9071 2756
4571 3078
7767 1235
1254 1172
9190 7347
4022 7804
3439 9820
9309 4572
8116 4140
1543 3414
4729 5481
1608 1791
1192 1221
4037 5566
5986 2332
5176 10442
2827 9658
9897 2663
1614 5292
5929 6356
8831 10447
8056 10570
9299 6501
8684 1199
4069 8075
878 4297
8252 6444
4982 5865
852 5566
322 8749
1269 6168
8855 3385
8412 2802
3630 1602
314 2537
5986 118
7809 1226
1064 8254
3233 3551
1347 7129
4379 2846
1022 6670
6489 1722
3998 3936
3396 1223
3205 709
4142 8002
173 1196
928 1739
7676 5180
1080 315
8835 9021
3683 7294
830 8991
582 2165
324 1237
888 4989
2383 1228
6774 7292
1004 8151
6360 7470
6359 5446
9619 838
690 10689
7919 1171
3958 3952
293 14
9299 5637
4905 8567
4622 8785
8859 1782
4918 2064
7496 6620
7018 1238
8502 156
3544 8138
8823 8315
7737 1735
8953 8056
4436 641
1176 9339
10217 3544
1699 6620
8406 9069
6975 7294
9484 9996
7494 8719
7562 4905
9173 730
5752 8845
3392 8861
1175 6289
97 1926
3090 8137
4797 4016
6168 2161
9011 6473
8709 8514
8390 2812
10053 1926
6923 7746
8846 4898
10689 2123
4059 2272
318 5234
1234 10428
3280 10267
5986 4074
4099 2424
1023 183
4126 7803
6589 5752
8683 730
7074 1528
874 6090
3576 1192
9046 606
831 156
7886 1840
701 9021
1227 15
7163 2772
7568 710
10188 8406
3794 10240
6289 324
1199 330
3115 2360
5276 637
1205 1227
3631 5348
9254 9298
8410 183
6542 1786
8564 8189
4098 5110
789 5561
10624 5562
852 1199
6987 1219
2131 2421
6148 156
7218 3765
1278 6446
5386 2568
9484 746
7863 7611
1219 5752
8813 1153
4683 4940
9518 8294
2251 4781
1238 6406
8506 6702
2467 6453
5948 1156
325 8405
1165 6362
9649 5968
615 4699
1526 2975
2158 5010
864 4731
3348 10186
6354 7421
3282 4067
9450 10428
2622 7504
732 7636
1491 10623
6869 3023
1561 5515
1237 1453
8201 9286
2276 320
4231 3565
5041 4508
1790 1181
2416 4069
3242 3015
4826 4069
5829 4297
9611 6708
3123 1201
8056 3619
7971 1544
4161 6702
242 3193
3134 79
10173 2945
2756 4643
1535 322
2273 4837
6896 2331
7735 9434
10707 1548
6987 836
4098 10428
10712 6016
404 1926
4026 998
4860 7314
4903 4573
3995 407
1200 3121
5419 4716
982 7129
5520 9231
2505 5885
7306 8368
1572 2731
7508 9974
2240 2457
3810 1181
253 908
5179 2994
9997 4931
7438 4938
3265 3167
1271 10624
1199 2679
5378 1209
3193 6055
1234 7506
1625 10332
10712 1123
7292 155
4861 3583
8406 6081
3385 1799
5385 7503
6168 156
5753 5281
8854 2158
1509 8389
120 8973
7242 1561
1426 7919
3187 1448
8406 6359
9731 10197
5865 2642
7292 6154
5385 9435
6391 7804
1238 5865
8089 7533
8279 2640
527 5185
1351 5924
7923 7635
1546 8147
8701 1686
7089 6148
7291 5472
9697 10162
6956 2267
3233 9908
3115 9186
1175 3630
1226 3263
6219 7336
789 2153
2577 8826
7283 8889
4460 1786
5505 1798
1790 9329
1181 2836
7804 3630
3746 2157
1815 4128
2122 8140
4732 3816
6359 2510
7831 5515
3134 7339
4124 3509
10544 1161
3717 5752
6148 3355
5897 912
3373 2276
8733 8834
9259 121
365 10416
1654 7090
1269 4166
8502 58
9588 4357
8410 8593
8886 845
9320 6988
1276 6894
318 10623
3282 7294
8991 5691
808 876
1223 6525
2010 8112
7746 9554
8574 638
4124 6382
5391 5040
2700 8780
8116 1205
4952 4776
8079 1240
9042 10717
8834 9310
2134 3654
2033 10389
633 7293
1653 10533
2226 10243
4567 4771
5218 8683
1237 524
9128 2572
297 512
7075 4234
7229 6364
1172 10099
2409 183
1502 8092
2686 3329
9286 6335
4674 1198
7129 10449
4225 3157
6945 7627
7456 336
237 1108
3429 2836
10072 3666
4395 4183
4702 9915
3386 10333
2647 5093
3297 10687
4370 3031
8514 1673
5831 1175
7339 6490
8138 1064
582 7623
2293 5720
2319 7129
5701 3280
4442 6154
8140 9621
8683 9955
8464 6283
8017 619
134 2703
10570 4259
5180 1175
9682 2576
8796 9736
10450 9955
1943 3090
4130 10227
1926 1991
6143 1537
2640 1449
10318 6057
334 8749
9622 8860
8134 8691
10147 1382
6135 1182
6821 158
4324 10484
6104 7293
2844 1171
2701 1221
5951 1544
9895 4678
8075 326
3332 6232
10570 4924
641 3991
4488 3205
10534 4523
5514 3501
5561 7343
2075 7919
1152 5093
2618 1202
1148 10428
6851 4898
8544 7074
1411 6047
9044 1584
8908 3329
7249 3261
9625 2775
7489 511
21 8361
9398 9299
6227 1228
2648 1112
347 8861
1238 8512
638 8486
348 2319
2799 4907
4399 311
2920 1219
9530 4128
4421 2652
4183 250
5394 4878
8511 9120
403 1160
1426 150
8056 6891
3715 4446
314 5573
3843 5338
8426 7689
5986 2478
3014 1179
6783 5277
8285 960
1446 1051
1226 1172
5422 3375
1221 1229
326 1487
5849 2640
3655 4763
908 5052
10103 8805
7627 10220
2137 4446
640 6489
6922 6796
2120 1219
9503 8409
2754 6314
6145 8624
1324 1910
8189 7815
3579 5297
6617 8820
8092 3630
9298 8795
3148 10409
1282 6351
6384 3205
2648 6240
745 8512
4884 1233
326 1926
7920 10012
4573 4918
10670 5124
1379 7263
10335 1661
2640 1786
7291 5584
6491 654
2356 4765
8482 4918
1764 5939
9018 5250
5328 8749
8090 8735
7336 7106
9352 8056
1172 2920
3703 7518
4070 7942
4127 10435
7757 5089
2118 5951
10395 1791
9655 9061
7583 7483
3908 565
5281 2648
10409 1491
8517 2458
78 9212
638 318
8886 4926
587 3316
4129 1018
8189 1200
6491 2800
3854 3262
3628 9062
5971 2131
3780 326
5225 852
1220 7862
10430 4101
1238 2640
326 8849
5831 1238
4662 371
2568 3583
2172 1241
2889 8881
2267 5703
6975 6940
2498 7451
952 8858
1815 325
3340 600
3576 6361
7508 3206
4903 5544
9517 7735
4563 4949
6504 7602
322 1234
8835 6616
789 2836
6400 8496
3489 8822
1200 6696
10211 6655
3700 308
1117 8486
2397 3814
4619 905
10245 3213
7508 8365
6145 4049
3417 4951
6942 3719
6701 6219
4918 654
6923 1154
5824 2817
2817 9984
8392 1232
6108 3908
8875 4754
3908 4450
2302 10573
8517 8611
6461 9880
9526 6286
3497 220
9947 8075
1229 8610
2880 789
4437 9875
2703 6573
638 303
777 1071
7486 7489
4797 936
641 5178
748 8285
10660 5487
8775 3387
6988 3490
10456 8283
5520 3206
6242 9299
2920 10274
9974 318
6712 10625
1271 1677
7562 7029
7219 3205
2338 10164
2276 5284
8891 8843
6067 3985
3599 10587
6867 7106
8812 7315
1206 4297
2592 7293
5636 7961
10148 2430
2775 7421
4974 8796
822 4215
8137 6490
5341 2421
1616 1191
8011 637
2653 1198
9460 7229
5293 4891
3087 5063
2446 3046
9642 6400
8486 2708
8750 4374
1225 2813
2822 4125
8113 3631
124 9697
4000 9368
5464 7090
6289 9653
8454 7129
4125 8502
7920 2517
156 8148
9822 79
5986 3602
2592 2266
1093 6930
6801 5316
8991 8350
6289 7028
8090 7916
7206 10626
7658 4215
8301 1250
4324 999
3124 2336
5189 5751
840 6136
2538 3206
3755 1171
1734 845
10197 6240
1221 5769
2086 3705
8922 4573
1238 2266
9006 3208
6851 10435
3077 5831
4125 6891
8483 5412
2467 7488
1228 7831
10626 8426
1934 3352
8486 10162
9286 5566
3262 3430
2852 3508
10716 3684
4997 9579
5019 9299
10668 4067
8913 3075
1225 931
7904 5768
10428 3031
10428 1455
2514 1913
10656 7920
3780 8976
325 4884
5870 1624
2927 4148
314 8134
9194 9400
1429 8587
1229 7565
1359 5234
10438 1837
8189 1785
478 9997
8637 8816
6965 762
2352 411
6369 4129
5385 852
5459 10712
7289 5831
10162 8506
5275 1175
1214 10148
1175 5849
3376 5460
3365 9649
8243 6135
6359 5512
1171 6490
5724 1199
151 188
6094 2034
5939 314
8610 4883
10220 10280
2895 6648
1428 5249
5566 257
4183 8551
2226 8508
4523 9670
8502 10388
2628 5563
2846 9579
3655 1102
308 2967
3282 7746
8817 6987
7021 6383
3631 6840
2319 4544
928 9208
1224 337
8468 6506
1233 2824
6783 5460
3992 6465
782 864
6152 6552
7259 10149
9400 8587
8822 5318
726 1172
5062 6896
8368 7562
4934 9789
10699 1171
6103 2799
1227 3280
10137 6616
2812 5570
3355 9622
7286 10625
6480 7506
7919 160
3348 2360
5059 3280
2800 4459
2698 10426
1786 8486
1257 1234
342 7685
10712 10148
1200 5914
8320 2879
6802 10723
6600 7292
10064 10313
8849 3547
334 1176
1491 5556
4191 10569
275 6134
3508 4289
8152 2889
7286 1225
901 6219
7181 8390
8854 10015
8367 317
8823 1241
3952 2045
8771 10241
7569 8392
9938 7603
4026 1172
6056 6145
9881 1233
79 9011
88 10335
1209 9054
9559 1235
6227 1899
2221 5292
1332 7501
1439 4049
3263 9923
5222 3847
5986 7743
3396 324
7989 6652
4619 8139
8528 1350
7382 3151
1176 9526
8735 10232
7294 8954
8512 2628
6427 3115
7293 9193
8717 1075
6147 7496
71 1226
7565 3089
3012 523
3531 7636
6537 183
4123 5359
1830 7214
6264 6529
8169 3544
3280 1945
1225 4276
8928 471
1223 6920
3154 3116
1238 2158
4130 6719
7731 4268
6636 591
8577 3134
4183 8496
1240 7480
7421 5460
3703 2804
6793 5419
3822 6982
10301 5080
9087 9663
3586 1427
3404 637
7830 9781
5824 5354
2108 4941
74 7426
6823 5944
8262 2053
6745 3050
8511 1143
1921 7710
3847 9400
3282 3409
7707 4421
2775 4297
4272 10307
247 6016
1522 7456
7023 330
10456 10064
6088 9432
4937 654
7055 3463
7251 8488
1756 2822
6491 7357
8749 8823
4271 7142
2149 1171
10405 464
2111 8683
9064 8991
7292 1209
2276 6040
2640 2491
7603 2827
10717 4359
10623 4102
1227 1236
7294 8746
3576 7289
10446 4689
5561 7496
2694 6490
4776 2158
4079 317
9224 7731
6088 3385
699 8403
7643 6940
727 3191
4293 7583
1231 9948
1194 5291
1677 2713
1238 5493
1173 6356
8826 4363
2574 5023
8564 4215
1169 8811
2478 2342
892 7286
908 4811
1225 8844
3121 3851
892 7687
7072 8288
1202 1772
5023 9064
6369 5951
2108 2156
9697 1181
7720 7643
1548 3539
5499 810
5385 1256
4925 1522
3138 1205
1365 3430
1238 8857
6104 8590
10428 4843
409 2300
9375 7018
144 5566
9192 348
10134 3189
10209 6152
3023 8236
1772 5759
1231 2524
10243 7546
9070 5341
9002 4979
10435 10469
6647 4530
8823 3489
10335 6549
1845 1631
2571 9468
3908 7129
324 10641
8139 582
8817 6115
5909 478
3929 7590
4709 2120
9120 8280
315 4926
3184 4020
1219 4861
6491 10205
7021 6007
7506 1814
2027 8169
8835 3154
2121 1230
308 3715
3414 2017
317 10086
1179 6801
3171 8119
2899 859
3544 1214
9195 8426
5811 7508
4865 3778
7229 6016
226 336
5561 432
9299 2123
3654 345
6618 9647
6503 7803
6793 3969
7486 6507
8991 2647
1222 3737
1222 1241
2123 6141
9014 1171
8740 1452
1194 2645
1227 7489
2622 8971
1437 4823
2619 9021
6073 6289
3792 1686
4881 4875
2121 303
9796 10146
8894 4510
5915 5281
2457 5865
3090 638
6037 3282
5986 4215
8791 7506
5514 2756
6490 1118
10169 9782
7623 2210
326 10009
4460 4165
7025 1849
2394 5240
5281 90
6503 2976
8252 3599
1222 6530
6448 10446
2478 273
1735 8173
10717 2566
8843 7286
6361 3749
5981 10699
10570 7439
4126 7612
7286 7795
1231 9304
2663 2827
4288 6372
5398 325
1176 9193
3298 8140
5292 7129
6491 342
2276 7986
1223 1192
5453 8129
3715 8826
9367 9223
9903 8812
8823 253
7533 8886
8844 319
8514 8406
1075 293
6359 4903
1111 3794
8820 6707
77 3243
8201 9120
5338 4925
1181 6372
718 1227
851 3474
3417 4219
5494 5571
1453 6608
8834 1175
10182 348
10428 4326
10663 8527
5188 5859
7507 10432
10087 1572
10447 4069
1785 3187
7627 1198
6826 10173
4781 1791
3270 250
1200 9910
6528 9910
253 4903
8426 8131
4018 931
7344 914
121 4731
3332 10205
8733 326
9657 4367
1720 5948
4861 6143
8149 4906
1756 1340
5240 3204
414 6273
7263 4937
3704 5512
428 10226
4961 5276
5514 3583
9782 6359
8409 4918
4183 2266
3747 8174
9993 5831
5056 6389
1632 7533
7489 1331
2983 5253
3375 1385
9087 852
7494 2534
8155 3746
7895 9200
4826 6549
1149 6491
6463 858
1199 7970
10281 448
8718 4434
8517 10201
5245 2320
3337 2626
4950 7083
4129 417
10334 7034
1235 1616
10163 4822
8444 3123
8129 7612
3518 1235
5929 4582
3186 5396
8811 478
3331 7601
3015 1161
2319 9848
9814 2802
241 10534
9107 3164
5462 2802
6354 1151
5545 1404
4185 8799
7099 1198
10243 7658
3654 2573
3073 782
7623 1666
1192 8486
6159 8177
5545 4006
6874 8573
8825 8409
8991 4271
2899 3519
1176 1225
3138 7444
7923 7388
7743 2279
1171 10084
165 4776
910 6530
2640 5459
3715 9014
3661 1206
7640 8749
1175 8823
297 1179
6354 8595
8749 4974
9532 3796
7229 1179
1224 7044
4903 817
4076 4938
4861 10438
8506 4070
5276 8116
6830 7506
4861 7643
7014 7291
2720 6549
7044 4702
188 3373
7689 3928
7735 5006
1237 5752
7314 10428
1427 9910
8406 4214
2802 1799
5636 9014
8304 4492
8849 10240
4971 5410
10699 8690
2728 357
1621 6491
5218 1231
1234 1615
2622 2267
9298 9401
6792 6923
9282 9972
8755 8189
1202 4567
5566 5895
8502 6491
1222 1194
236 6656
1990 9532
2342 9299
3520 8821
6137 8517
64 1849
2137 179
3055 2714
1491 3532
4183 1786
8502 8512
7445 3280
2068 9954
322 2227
5710 10330
5252 3630
1269 3864
9532 3474
2033 656
5385 1143
3571 8431
7496 2277
2080 7421
2430 3120
7580 5561
6491 8091
7968 1197
1192 6754
5929 3332
6093 5485
4860 3385
8749 10009
3181 10696
2642 8257
6286 9553
7291 3802
1179 4874
8137 10162
5939 5229
4288 7689
7455 3335
10452 3572
4289 1227
683 359
6059 10480
8392 10717
1494 9040
5522 8994
10438 4924
3757 619
845 5636
5091 5342
2157 362
10162 3449
3181 8886
7289 9972
963 3346
6161 2988
2830 996
1791 5010
365 3882
7656 6443
6908 2895
6007 325
9120 8508
3224 638
5396 8742
2934 1851
8542 1733
1172 1543
2457 2575
3263 2213
2664 7715
2663 6059
1228 3737
8773 6923
3282 1096
6278 326
5486 8590
1224 1264
4418 8141
2550 4039
3956 4069
2880 5986
5537 2131
893 1772
5162 4231
6804 9474
9972 6491
10362 2821
1270 7452
8117 20
4898 8178
6711 5093
5566 472
1261 6072
1524 4215
9650 127
6784 4861
9120 8620
2276 3576
1491 1142
9900 2368
6491 2240
6574 9193
1870 1099
4952 7569
8189 2127
6007 4125
1353 869
8527 7587
3418 1142
10226 3747
6623 2640
1558 3414
10220 8116
1949 1215
3245 6255
2319 5868
8512 6714
1823 1234
8817 8835
1093 1798
2320 877
6945 981
2433 314
8543 9363
6410 3500
2932 5059
3123 1823
3423 9915
2010 1215
10588 4521
4859 3880
1200 638
6923 1849
10070 8849
682 3374
2903 4776
4098 8422
1727 5013
6137 7286
9910 6361
7609 8889
6051 9073
5544 3779
6789 2619
2889 4222
4037 8861
974 5514
5776 5019
7055 348
5849 6618
4599 1723
3351 8591
734 4464
6701 7249
3356 6369
1631 5459
9355 7491
3044 2226
6372 6134
2776 1226
5276 9952
8973 661
1836 6489
7353 41
6489 1849
3072 1209
10243 1426
1192 3154
5342 9506
8954 8444
3704 6401
4297 1982
5831 2923
4508 8733
5732 5412
7087 4366
2395 7294
9526 2493
2029 8440
2253 7062
4925 4578
2206 10223
3603 2460
3167 5497
5067 721
9517 4887
6055 4714
197 5323
7804 3872
10413 1790
9787 10064
9240 1463
1917 1258
6542 9579
10404 8977
1910 2043
7426 1874
8129 8858
315 9014
1171 6542
4983 8735
6505 5929
10398 3782
3491 599
3314 3982
2894 9044
6228 3268
7421 1084
1904 7688
1226 9972
1113 5752
9299 7496
7735 10303
2517 5062
3984 7486
8519 7583
2140 5859
6081 6152
6017 7847
8175 3685
1209 5240
1167 6173
10553 315
1194 10338
6616 155
2802 660
1401 7584
7569 8823
8549 4126
458 8440
5244 641
2276 9432
1238 8129
5389 1443
5091 1176
7643 5233
10303 2918
5 5830
8273 5093
8515 6289
260 9179
2881 7623
255 2493
8140 8140
10281 3630
9040 4949
8823 3544
6190 74
7156 6542
405 1599
455 893
6778 4123
6036 4116
1077 21
6152 1426
4088 8577
2336 7743
748 8216
3987 5583
8075 5234
6265 1785
1395 7283
9993 1238
2457 2827
4776 651
8512 8116
7016 8866
5031 7020
8461 5636
5028 4900
5688 5495
1355 7250
5339 9866
1825 3602
9294 6989
3237 6036
10252 3429
5434 6758
7094 183
4363 9026
10573 1198
7636 3997
3124 4183
1992 5561
6273 9196
8823 8349
7612 5885
2430 2629
6021 3466
6851 8189
1015 77
9120 725
2905 7612
4070 9298
3554 10235
318 2433
5637 1849
3848 8843
5351 10491
9559 3667
4062 4776
637 10209
5396 1171
4172 8232
2640 9897
9382 4995
7129 8189
9193 3073
9120 5929
1215 8620
3439 2465
5636 959
2108 3513
3374 6354
5012 3908
2609 4781
1228 5929
3123 732
5276 7763
4018 649
7151 1226
4464 6490
3578 1880
2167 9588
8140 8916
349 10084
1198 9926
7247 1223
7230 6264
6033 6153
6489 5396
79 2648
619 7751
929 348
1392 1231
8849 8878
326 9643
472 4230
2335 5557
6360 4667
8829 4108
1222 8928
158 203
6617 10147
998 10670
3135 318
6154 1910
8232 6506
1849 2814
23 2774
1622 3718
10150 5939
2131 5218
315 4688
908 2920
5234 6154
1198 3863
8721 8940
4982 5849
5514 10712
6444 1452
1222 6953
5831 10544
9002 3752
6314 6620
7500 1480
2902 4904
1772 1231
5514 7182
13 2155
9044 9435
7674 1206
4644 9194
6490 4801
156 1638
5281 4385
4214 6706
2502 2049
2447 10435
7735 1691
8054 3544
2917 3121
1175 6552
2648 4370
10104 4018
7791 4069
6793 330
9226 2262
1224 1221
1181 7352
8129 7281
8825 4128
9953 9212
5193 307
1701 7537
7182 9397
1197 2334
317 9895
7496 4333
3715 3765
9521 6162
7849 1171
6585 9138
6277 7445
10182 2128
2467 733
5192 325
1624 10696
4268 2678
6989 4332
1223 3527
1192 7457
2773 7336
6491 8551
1049 10102
8748 6427
2147 4860
5563 9358
10197 8517
4861 4240
9927 9647
3280 6361
7546 6683
3249 5492
3414 3123
3752 1786
7289 989
8733 5201
2335 7851
8242 7229
8189 8139
318 3208
9723 2156
59 2640
6219 2980
7294 1967
8426 3631
326 8952
637 9069
10428 3208
6430 6286
6289 1505
9339 5012
10435 10553
1175 1491
2504 2775
1799 754
8562 3209
10383 7055
2322 4255
4899 2946
9881 9926
1221 4098
4260 7501
1932 562
3592 8117
6683 10294
600 571
841 2576
8051 9403
10504 1820
3234 1686
3958 6154
5276 4895
8810 6491
9899 9616
2648 10395
5929 9320
8426 92
2920 1787
2178 4657
2920 2298
1224 359
3357 9320
8606 1237
4297 325
4840 1615
2848 8891
2889 1171
1632 2399
10318 5286
9571 8733
5405 4941
280 9506
8691 4215
9240 4297
402 213
2537 3489
5566 2319
619 7627
8823 9588
8939 9042
9741 7375
9649 7219
4791 3396
7339 637
1209 10242
893 2797
8829 155
5986 10573
1233 6757
7129 1864
6014 1517
2208 5246
1231 1237
1175 5690
9461 1221
2830 3908
365 6322
5959 7625
5939 8225
1055 1171
6360 8352
6504 2757
717 1223
3995 9434
6542 5569
8810 8849
8828 9850
10435 10091
6504 7312
1450 6487
789 2301
8242 2049
6445 4282
858 1215
7488 4067
7982 9397
1197 8262
5859 6554
9021 9348
5276 1455
93 5867
3705 7129
7336 6549
7897 1455
3117 6704
481 8514
2131 5236
322 3323
6045 2131
3138 1209
8866 134
1196 318
3365 8315
3023 1265
6549 9433
3916 8834
7689 326
5986 3908
6008 3657
1517 6318
8428 2852
1491 8861
4070 2338
9156 325
8845 1309
4064 9189
2357 4620
1215 3375
1448 3666
6940 9044
9550 2771
323 9395
6333 8819
7602 6491
641 3182
8496 6572
2849 10220
334 10420
296 6873
8625 6445
7580 10000
8516 1491
1172 5276
106 1239
5566 1659
4777 5862
4264 2487
1662 6923
914 1228
3684 1875
6359 6508
2501 5106
9927 3297
2486 8
8825 8056
8280 9069
8189 1240
2178 5724
2502 8831
3237 185
3489 3156
9088 253
8454 7716
9066 1109
8782 8120
10475 3335
1225 5276
3208 6277
10221 1235
1826 10397
8854 1238
1450 342
4330 3595
1145 1240
8843 1235
8796 8409
4142 1901
8445 41
9972 9793
1226 1229
8514 5520
268 3090
6148 1142
1240 2342
9287 1225
6430 5240
6457 8943
5554 8409
748 10009
5034 10131
10334 9623
8129 5696
6783 1221
6277 9820
10486 8423
4679 1783
6181 8496
8225 6497
7308 8534
6923 7715
7286 6240
195 9526
7215 3214
5291 8855
6421 6137
6139 8741
1176 134
9506 748
7488 5009
6213 3703
6379 960
326 6226
1699 3752
6264 308
1352 303
4173 8356
2053 8953
7286 1970
1666 9112
8252 150
1693 6506
1179 9451
7251 10552
8733 9697
9490 9395
3321 2833
7129 2652
4662 6256
2826 4864
1517 1428
7636 8684
8829 4572
1364 7246
1896 3251
9046 3266
8858 1237
117 2736
8831 9540
6359 5198
8825 1175
9110 5999
129 1555
1544 5739
1736 3817
4214 3371
348 5346
9920 6354
2165 7581
2591 782
8056 1365
1206 8392
6998 5885
4519 1632
4436 8621
4578 1229
4078 128
641 621
8137 8859
1176 3267
1695 7055
928 3631
2302 1790
6410 7781
2165 9357
2755 5545
1214 1023
6692 7205
4409 2298
8409 6166
858 2648
6356 4508
8823 322
6265 4246
8517 5545
4373 9651
5276 6683
5544 8611
10191 6057
9427 3913
4761 10607
3547 2493
8825 121
5437 8189
3008 8991
8548 1905
5396 7746
8914 2535
4263 2126
8610 5859
7289 1194
7919 5272
3116 6135
1199 4289
1191 1197
253 705
8290 2730
8350 9489
8225 2230
1191 6135
822 10242
8823 433
9698 4350
4293 8089
1420 2329
7339 7546
4930 5599
8560 5107
6137 9877
7343 3156
10556 1172
8823 2738
6739 10625
1896 9926
325 2170
1238 2498
2857 10533
6226 5830
8580 1732
9390 664
2472 9018
7566 6152
4702 3594
8886 356
6154 3432
5338 9484
4523 6145
8189 4375
2296 6286
7286 1176
9287 1236
3448 2137
1197 6793
5024 4032
8390 1427
1238 3243
3482 7765
342 6365
4130 6624
6644 7717
8238 7294
864 4522
8889 2569
5545 9642
3234 1145
4271 5831
9467 6507
4552 6225
2155 4698
7209 8056
3839 308
8172 7336
6646 1175
3204 3474
1874 7739
702 8454
10426 2261
7995 4098
4349 9532
8239 8147
2276 5870
7266 3254
8147 2010
1226 4076
4130 9652
6652 5740
7720 753
6406 747
10553 8573
6361 7358
10275 282
1228 10435
314 8585
6057 1750
6339 5951
8511 8263
1209 4156
5516 664
1426 10553
1660 10298
1237 5545
1224 8812
1386 8120
1915 1430
7543 10712
1786 5702
9200 10428
3510 1266
9045 4128
9707 7406
9190 9120
9957 1455
1215 5512
2272 3473
7983 6987
8116 1199
8426 347
8272 9850
1176 1224
7297 4037
6305 1101
2545 6134
10221 5437
3630 9418
3908 10552
6190 7106
6210 3072
1234 7133
8056 1522
6215 6714
320 2538
4861 4213
8129 1517
7916 1077
9532 308
8641 7750
8684 10303
1224 3602
7221 3121
5073 4028
10418 681
7750 852
5929 1192
2837 7291
7957 10118
3538 2513
4918 2120
2655 1733
3009 7770
1229 1426
8353 355
8368 524
901 6234
4977 3999
2846 1889
2301 975
1095 4666
8415 8849
8759 1382
6209 1531
8522 5341
5062 5043
9299 8810
5566 7849
1642 4700
2730 6804
1259 5520
8823 7148
954 4530
4861 4574
6154 7055
6087 8843
8117 5394
3490 7560
8056 4122
7229 3054
7603 1200
3419 1229
9603 5545
1172 121
104 5385
1241 1374
5875 5566
2057 5881
6366 1165
326 6491
3921 7291
3354 9991
1455 8409
4330 3705
7657 1910
8515 5180
5356 3794
10625 1024
1449 1172
4668 6570
3375 10585
9526 2538
8954 1447
2963 2373
7744 2319
1830 2347
6736 3005
1269 3181
318 10334
2049 79
6278 9230
8368 4127
8138 6016
1191 5390
7846 5196
9897 6450
991 1181
8516 347
8092 2206
7569 8382
1064 4640
10318 845
10607 4794
3591 8893
10240 1238
6897 1176
9919 7681
8506 8116
4640 8189
1259 7221
7012 5831
6516 9193
3801 10626
2538 3851
3398 7294
4370 10428
8540 5563
8189 9913
8534 3473
3414 1240
10462 1230
3576 1517
5929 2068
47 6692
9654 223
6036 4502
1191 6343
296 9868
4330 6137
3519 10696
5507 7216
4657 2538
7169 3476
7153 3329
9002 3138
2210 1020
7293 9205
2276 4152
9973 2850
4581 8528
9899 4128
287 1813
8056 761
1517 4776
3208 1191
6662 10430
7496 5708
4774 357
326 2177
5951 611
4865 7074
1735 4573
4533 622
2018 352
5395 7489
6302 586
266 2802
3539 3090
587 954
2130 1231
7252 4078
2874 2117
3254 893
6314 1849
4922 5398
1219 3090
326 10430
782 2700
6487 7704
5894 2538
4217 1176
7288 244
6620 9866
2663 8090
1774 4406
2340 7656
2550 6572
3911 8861
726 5637
1145 335
6137 10040
8945 1615
826 1226
8823 2467
5459 1179
7245 6106
5305 6656
9530 5059
678 7330
3293 8273
10717 7735
9706 8169
5740 10106
5487 2704
5309 9551
6537 9974
6289 1369
9390 5817
253 156
5194 4861
9910 3166
1849 2430
1165 1204
719 6617
515 1884
1191 6542
8849 8682
1239 9653
8759 1773
190 1453
8621 3115
5849 8350
8514 6619
5034 2802
7643 4018
325 1197
3644 9120
2299 3491
5544 4215
5061 9943
5120 908
2943 6366
3631 75
2319 1910
9954 1179
6152 10209
2340 6227
7347 1943
10552 1491
4246 5276
10132 638
7045 3848
3332 8075
9502 8189
1718 1241
10299 5082
5437 7129
2331 2068
2241 2588
10307 1167
6446 2571
9526 7677
3716 2816
5971 293
2511 6269
7804 3206
2137 10209
3685 7294
8620 3783
8426 6530
7286 1786
9858 3715
9973 8304
6364 5233
4578 7090
3003 293
2622 6490
2571 2645
8379 8544
1181 8056
3491 6203
1882 7886
6597 2735
3117 6007
1915 3331
3089 8426
347 3496
3060 6038
4153 9395
9861 6151
7284 7744
5376 7916
7832 4038
1241 4866
7636 3228
2035 3332
9210 8432
8184 6489
8733 9848
2708 2224
2219 317
348 8691
5560 6554
6207 8527
8527 4525
7587 2510
1228 2629
1739 9511
5745 3167
842 1237
3715 6394
4709 638
843 7743
10449 347
2342 1172
293 188
930 7129
3280 8247
1984 2265
4758 8844
8075 8491
6109 1234
3719 7750
7246 1653
6359 8488
2206 10365
1517 6504
10384 6286
342 315
748 6829
600 8406
3267 208
6664 7592
5562 4617
5986 5327
1239 10024
9766 5504
5459 1171
9287 315
1269 2387
1229 4776
3206 7291
5292 8817
3348 1228
4183 3909
2119 2013
1445 3532
6154 4161
7569 8817
7491 9240
5293 2534
8551 5059
6829 7508
1926 9532
4922 335
1191 914
3685 4069
8976 5562
5929 7804
1202 2577
1198 7250
9128 1144
2053 9018
10299 5437
1858 4026
3233 3138
8507 336
6036 5230
4294 2904
4908 5327
6793 7289
2127 7078
7920 1857
1600 8768
5210 1227
10074 642
754 5073
4861 3897
908 6751
10463 7095
336 449
709 1857
318 6007
2226 5518
3138 4964
8542 4329
3191 1537
4817 8835
2607 1269
7291 10708
8427 8709
2341 10544
7293 5710
4214 8829
6619 3156
1395 1166
5930 4512
8816 1179
2622 6659
5927 5572
1199 5636
5459 7768
5870 8928
1491 10588
2802 5830
8409 6592
2585 3205
2544 8502
858 9583
7233 9636
6762 8860
4405 3825
5463 836
8844 5566
7287 10463
3907 314
3851 5487
9621 8796
4567 3441
5 497
1175 7804
3374 2700
9020 8813
6504 325
7888 3738
6627 4533
8189 3537
5948 8844
927 3351
1938 8361
638 2728
326 8113
3417 1191
8409 9192
7501 3439
5186 188
6007 6705
7489 6242
7604 2852
3015 3703
1291 2466
1822 6360
10435 2221
7770 2044
1234 1143
7394 4952
5085 5368
4626 1277
6265 6134
1205 8406
3703 2724
7241 9707
7720 8417
7784 7088
1926 7326
8684 3138
2827 8368
9919 1855
5942 351
3473 324
9190 9876
8671 6570
2889 7229
2276 1517
8127 317
6137 1824
3115 1176
8262 7795
5753 10626
2709 1914
836 6467
4765 3441
6917 4130
8409 7501
8891 3396
7218 6953
4930 6793
9546 1238
4694 637
9527 7289
1407 2894
4331 9621
8683 2140
10405 8138
318 4464
5840 10459
5063 5813
1772 1799
5478 1027
7339 1898
9125 7488
1175 357
4293 8129
8480 7129
414 3888
2840 8260
3907 3726
7421 1428
1679 9900
9848 6037
4708 8137
6280 2906
864 325
1015 2262
5520 8521
9485 1162
3229 10303
1120 4879
8834 695
5514 9674
2351 10250
2380 1144
9588 8261
5865 8692
7920 6906
6923 3385
79 8981
7494 3011
8486 2533
593 4765
4839 1240
1157 5386
1679 9304
8129 4762
2433 10149
10162 1719
9998 4241
3160 2134
8031 6226
1238 4952
1926 8176
8844 10043
3205 394
4860 6357
6444 2640
8117 7020
8169 7368
1926 5091
3703 2691
7293 4982
7294 8858
10374 7302
5566 2241
1192 3471
5852 6709
860 4077
4069 635
10354 5546
7636 5939
6683 7557
7336 1240
5382 7292
6698 8953
8826 6359
5637 2517
748 6154
6037 3091
3499 995
4707 5929
1171 8522
7329 5797
8516 2010
8305 8527
2053 6168
2846 3489
4861 9190
1240 8892
6589 6266
1156 3090
8514 9848
7631 2974
9120 1181
1290 1228
10696 7508
3234 4898
1237 2168
8178 9927
10570 77
3616 2250
8174 5276
5863 3778
8684 4937
1160 6525
3147 1229
6103 8486
6576 8120
2802 7763
1334 2504
3544 7222
3665 5716
5566 262
8312 8544
5338 7486
2446 6392
6686 3877
10335 198
908 3624
7743 10384
1223 7444
8835 8855
2706 3568
10698 8721
9742 6930
5831 8864
2640 5929
10123 1194
9633 8406
9316 1378
8431 10442
1972 10160
6834 1223
6008 5234
3749 8685
8816 2297
6612 2114
515 4666
326 3090
6148 929
3028 3237
4974 3280
8177 9697
97 4930
9194 4333
9854 6228
3621 8257
5515 3576
6359 8542
9848 8432
8829 2513
3588 9778
3023 3716
6598 9661
1561 702
4640 7249
682 4761
128 6145
478 1786
5859 7849
1223 5306
4952 2837
6360 5478
7700 613
6487 428
7044 2208
6444 6368
4210 8861
2332 3151
94 3606
3419 928
7329 5710
1164 1209
7755 6219
410 9656
7444 4446
4458 1632
1657 1471
8392 324
7093 9120
2851 9297
4943 2053
2815 6847
563 5515
7803 7289
6542 1165
5472 406
7538 9014
977 1980
4264 1354
434 392
4124 2629
8866 6591
4070 3549
5751 3908
2728 6793
3092 8353
5545 3879
3588 6463
8075 448
4732 3719
10570 4001
4297 903
10435 4129
2501 3310
2478 2708
7129 318
9289 9152
2629 8127
5986 8368
1574 1671
1198 1645
580 2016
10221 7286
1071 4243
10623 5541
10203 2122
3151 3730
7252 3417
3547 10384
359 5010
1447 1561
3382 6240
864 342
10274 6152
10398 1089
3151 1528
858 9002
3444 8709
8189 9820
624 2131
6242 8846
2488 3396
9621 7643
1788 155
6314 2550
2592 1221
760 1385
1241 6190
9684 3197
6793 3134
9002 4861
5494 3655
1231 8685
5561 2268
348 4126
3945 4214
6148 1231
7862 4444
6508 2412
10456 5859
7277 7506
9224 5951
6826 10065
4069 6366
5499 6723
155 3858
4129 2889
2804 3646
8296 4127
1272 1279
1786 8826
1269 3738
3904 6119
4940 9111
4621 8426
1224 8406
6529 1874
1799 1198
1206 1231
8711 8574
8881 3867
8139 6573
4978 5515
8261 7293
3177 5514
6017 5636
5859 5389
293 8585
5515 6154
2342 10318
3786 7501
5318 4231
320 2730
8829 7486
5859 1194
5276 8493
1442 5496
4037 3418
8827 9532
8991 9998
1225 8607
782 7293
5566 4925
10094 9877
4694 9450
8973 6369
581 6360
5476 5637
2929 10441
2165 7643
5218 2297
9832 4703
1515 3371
8892 3847
3178 1237
6366 7569
3134 9309
8879 8242
8239 8825
9351 5073
282 8431
8683 8113
8128 9521
8835 2952
10334 9190
155 4409
3843 10305
3644 2802
3418 836
10452 1172
8867 8636
6277 4130
444 3654
592 2756
3843 300
8056 4619
2033 7014
6037 5145
4196 3154
10221 5563
1643 8545
3529 8174
342 5059
8700 5929
9569 1181
8822 8352
2499 7580
825 7591
7336 5961
5497 6619
2774 330
6359 8310
1314 10499
7250 782
9621 8822
3778 4952
2648 6574
41 8317
10034 5236
3329 7794
325 3276
3023 3031
6988 7770
10553 4324
1197 733
3371 6142
7147 1303
5752 7956
4078 642
8496 8450
7919 8592
7424 4776
3749 7236
7105 6347
6158 6940
3124 1241
9190 3262
6366 6461
4331 8690
9087 5831
1194 1229
6369 8075
4125 6430
9228 1198
9972 4995
1932 8225
6923 8804
4642 4765
293 1175
8189 5566
100 1205
4125 7331
10724 7456
6363 9120
2334 2357
3332 6325
8178 1517
1191 4098
9040 7129
10049 4943
3090 8843
8189 3631
8284 8515
1199 9190
8990 9558
591 8432
9882 333
307 5929
8154 2550
4125 8232
6491 1142
2458 9526
8621 1431
892 8860
7920 1234
6683 1491
6698 9704
5951 6152
9363 3482
3490 6542
8120 3124
79 243
2257 10069
4125 1914
4903 8574
3192 2279
1926 6621
6179 1575
9046 10626
121 8426
6180 3715
7789 6277
3282 4653
1799 1915
9448 8138
9190 8409
4380 2159
3998 2764
324 2033
582 4828
6923 5526
144 3583
3303 9782
8908 3484
7339 8810
3213 4861
9403 8406
6529 4357
2382 7293
2493 8551
9927 6331
1544 9172
10716 3072
9505 2332
5185 6334
1231 8508
9316 1428
9120 6351
9978 2775
9910 8232
6789 2920
4763 1221
8818 1248
2962 9944
5515 1599
5873 348
6448 10613
6222 8733
2041 7736
2035 9532
2319 3092
1209 4685
9973 7280
1228 7297
780 8991
300 3879
7501 732
9368 4127
7293 7169
6234 255
4077 5986
303 1175
2245 2359
1217 458
3913 1910
7920 6037
1868 8822
3703 1428
1183 638
1382 5220
2802 4026
6289 5071
1202 8797
1148 10011
2154 1000
5180 1113
10599 9179
2648 5566
3848 10331
1711 1430
1238 8656
3019 5446
8514 9288
9287 6529
789 9783
8056 5939
365 7803
8353 1338
7587 3655
366 3149
3243 8502
4860 9248
3745 9723
2815 843
6699 908
8692 2147
4294 1192
678 1517
1239 9109
8346 8426
4873 3206
2457 2154
1192 2123
1887 4280
1096 8700
5562 8886
5067 10428
6504 1364
1229 3561
3576 8860
2118 348
7370 3090
9069 8409
322 10055
2509 8687
10438 8978
1596 3725
3151 3877
449 1463
6834 3719
4059 8056
4246 4930
2648 4067
9649 10279
5355 5467
8117 3123
9650 2775
9108 214
6284 3204
3441 1555
10605 1735
4128 8528
977 1447
9521 1428
5849 5281
1544 6923
9643 9579
7292 5545
4493 10384
2648 927
7735 652
10181 9816
10258 1145
9972 1171
5881 7372
7508 3310
7246 638
3208 3124
1756 3414
6369 7603
7611 10630
9361 4575
6290 9210
201 9609
5040 5276
232 10220
1206 5636
6007 7129
2694 4185
3755 6709
3282 9232
66 8542
2383 7291
6154 1179
5281 8826
10334 3233
7549 10462
6240 2550
5636 1191
5636 6154
9284 5545
8598 1229
6402 5531
3631 2046
10418 4617
2568 10148
1392 2663
7129 2056
36 2776
5765 10209
8706 782
3912 6014
6608 342
8894 9848
1832 59
2648 8138
9526 5306
1181 1702
3178 7743
2728 8101
1719 5141
2902 5147
2648 1206
463 4811
1198 5502
3331 1199
5010 8998
2902 5859
472 7205
10243 5272
7735 7533
4361 1081
1843 10717
4922 10286
2161 9934
6914 4932
3679 8177
5929 3737
10428 918
998 6930
8517 7329
5751 8794
2711 10570
4776 4709
4123 8551
6015 2648
1849 6782
4702 3906
7333 2305
682 5388
3280 1198
327 2730
3956 6987
2108 4173
2446 326
8431 2053
3883 9682
6234 1544
7652 2253
4500 678
5281 4861
1412 3154
3374 10687
10097 3904
1426 1196
7291 155
587 1194
3782 7998
6007 9973
5321 3792
2430 296
8690 8508
1990 1156
2882 9908
3630 8323
1000 10544
9625 8801
5769 3734
6007 8432
8876 595
5751 3732
5276 4905
10010 324
1775 6042
1192 3716
7033 748
9046 3822
2272 678
7491 6655
732 2647
6784 10724
9120 10209
5472 10047
8237 1846
2640 9556
8517 1436
7194 10009
3414 6793
8201 5807
10149 10428
8238 8893
9120 9656
863 3928
1222 7277
5964 9014
8505 9567
2804 143
1663 6040
10685 2501
2679 4852
3995 8518
322 2804
336 4897
7293 8075
5121 5515
10629 2433
3136 1200
1223 7506
8134 3923
6930 1360
4486 6055
7612 10362
4125 156
5501 6783
814 9547
3599 9398
325 3154
6949 4705
4621 3544
8009 6369
2178 5968
8846 3875
10062 6355
8831 4903
9432 8740
2493 6289
10389 7104
641 6277
3124 7746
10149 8522
4861 10213
449 1517
7537 2467
1175 5043
8516 8189
4861 10221
6139 8609
8855 3374
8849 6092
8516 8508
5740 8362
3700 2851
226 7496
8201 2755
7881 4548
5566 8684
10219 5951
8389 1209
6148 3151
1205 5636
303 10220
8449 6016
1240 7129
3780 3991
8417 10685
1206 5841
8709 2640
1194 3580
2573 8409
7423 8075
6505 10551
8051 321
5304 2866
2021 6657
941 4211
2360 10362
5971 10635
2472 7065
1790 4006
9378 1915
982 641
1849 6472
7250 9965
9042 7291
7286 6783
8861 2150
4690 5752
977 9506
5750 2413
5939 2272
8056 2260
2640 7658
3233 5544
8637 6401
9548 1108
10725 1215
8189 9493
10462 6594
1181 2499
1494 10717
129 40
5912 8625
3725 8880
289 1053
1915 9395
1359 4418
5859 7565
4763 1183
8593 1491
1235 8508
5088 1154
3414 4836
3597 4076
6620 5563
3953 929
2822 6277
9520 6842
6923 6793
6433 8171
9655 3544
724 9393
8320 7288
8140 6504
244 7230
5515 10698
1205 4846
4926 8683
5637 1223
6403 8201
8353 3206
1214 4125
2342 5929
1572 8557
3777 9532
8212 118
1239 9511
4933 8073
5447 1454
4078 8955
1928 7506
3138 5276
2064 6921
5218 7700
9655 9485
6242 7533
7886 8547
6031 2147
2881 1860
9532 6592
641 5868
4332 2103
8035 9722
3782 1621
977 1662
7603 9554
3206 1312
10094 1464
10243 7557
7266 4130
8299 1749
5566 7085
4210 3398
8232 7212
7657 8252
1199 3509
7289 5081
6340 6314
7750 1854
8834 1193
3205 5515
3782 5519
8978 3998
4573 7636
1172 1802
2893 6352
6410 3877
242 5960
640 6923
2067 7209
6148 253
5708 9938
3765 6250
178 4072
4018 9448
7252 843
1209 843
2122 8881
4123 7065
6239 1558
1720 1558
7015 4172
10435 2804
170 5699
1199 42
748 8713
1224 4974
1926 9134
8168 7291
5446 10245
2771 10484
3715 3576
6508 8512
1171 9690
7414 253
9645 9053
5276 1199
7557 6017
8828 3746
4128 3583
6015 716
3090 10594
3639 8637
9532 7094
4677 914
3414 8482
4398 10561
1224 5514
8459 2126
10498 10397
8707 10459
4918 2368
9120 2277
8459 5951
1915 721
2538 4249
9120 3090
4843 5091
10335 6923
9745 5808
8855 2574
8826 8137
1914 174
3508 9972
1199 4079
10420 2622
6940 1176
8280 1453
1702 9450
402 1165
8093 10162
9561 9786
9579 3138
6152 3507
9400 1653
2622 7352
7508 255
7445 8486
1222 3752
8517 3301
1491 5081
1364 9457
7479 2141
8499 2049
1625 748
3116 6427
2279 7075
6369 1920
2571 5561
1903 2604
7960 9058
9317 6834
1179 213
1361 9418
7739 7250
2081 5494
5291 3193
1145 4860
4169 7660
3156 9431
4035 6930
1093 8448
1063 7090
7294 5345
2804 2574
9711 10604
8961 1214
5014 8844
1453 1350
3719 3508
1921 7486
74 9330
8010 8889
8551 1761
990 10008
942 741
616 6278
6489 9782
8380 1387
6577 9532
303 8522
3911 6446
4069 9110
9120 6619
8522 8829
2301 7189
10304 5517
5951 8894
9534 6782
2663 999
10428 3154
2342 8733
3396 1215
1451 1175
3190 1347
6945 10095
6155 10318
1572 7685
1873 6360
954 1241
8877 6488
4074 2467
1198 8716
4446 3255
5706 6895
3264 10544
2276 6372
585 8183
1222 8454
8505 1181
3242 1185
1415 1840
10235 10335
1199 10328
977 5694
4100 3865
3320 8922
8990 2802
3419 500
5545 8991
9138 7292
6723 1735
5093 314
2824 619
5894 6137
8996 928
2895 302
7635 1153
3643 2136
2736 5536
325 2486
6620 5487
1228 9532
8690 1227
136 1965
2178 360
7218 4077
8755 8923
7336 7444
7483 2336
6219 4859
6152 5037
1849 8812
3752 8886
5240 365
6360 4814
6491 5396
3685 1790
6154 2640
2206 5561
3906 6987
5703 4918
10450 1203
8991 4128
10203 7746
1544 293
4861 156
748 7858
3115 1209
4625 2802
7780 3371
3507 1176
3048 782
134 1905
4078 8139
6718 2685
428 8893
3023 6085
10148 10419
761 2512
7629 9397
595 8075
8093 10544
322 7331
9111 1225
6488 514
9227 10525
7344 321
9671 3193
8866 302
3136 1198
4837 1227
8078 6306
10181 1241
315 9209
929 2241
3124 6427
8827 6228
2430 1463
8189 3631
954 5464
9520 1200
7489 8892
7736 1235
1179 3204
8831 2804
156 3777
342 6559
9148 7340
2488 1241
2131 8180
1015 4341
9609 5469
2803 8511
3730 9398
4934 5929
1231 7353
8823 4782
1430 10073
2827 1261
155 4706
2663 4602
7570 8431
6618 8129
8821 9017
3615 1326
9532 5986
1229 2270
6444 6108
400 3121
8073 7489
8138 315
1517 5460
1191 7496
2018 5112
654 10194
10087 3154
9287 4078
7601 1171
10697 660
6154 7849
782 10162
8311 6817
5032 6434
8827 1179
6658 10009
5636 4215
2991 1150
9290 1926
8471 3899
3684 1206
1428 10726
3491 8886
7623 8056
6504 9085
3301 1752
9317 5939
342 3072
10544 5111
9718 1240
5092 7919
4571 6427
8486 7163
872 8683
1231 5929
8506 6357
8496 4479
1215 7294
9501 300
4268 7278
6372 4861
10299 10220
816 7491
6930 4861
1176 1085
2924 6724
858 2732
5871 6264
1628 1166
2244 1912
9229 6490
3786 7230
9040 6200
6935 7565
516 1229
9540 3355
6490 7601
1214 9697
319 5430
6696 131
8859 6489
3438 5996
3631 127
6340 7627
6007 5736
7580 4213
9380 4918
3374 2571
8867 10009
3191 1228
6538 1787
10312 9102
2388 6372
3072 7065
2126 8508
2827 1191
7750 7508
3902 9958
1065 2442
5992 2812
10536 7910
8361 1735
1179 5562
9532 325
695 3225
464 6491
7808 8426
9193 1405
3924 4826
9291 6987
52 5299
7631 4078
2770 5512
4213 584
7295 3654
3023 7398
7470 8120
5831 1181
5904 2703
3901 1810
1191 1253
2085 4689
4125 2154
6646 3967
3179 5975
4716 2206
7588 7283
1215 1219
3151 77
2433 17
5854 6655
8709 6057
4130 10720
3995 3461
9636 4340
6548 3352
637 9559
6724 9614
4104 9901
10418 4900
1849 231
4619 6575
326 3740
9084 5201
7752 10493
6793 10583
2544 8917
8997 1334
8426 2131
8506 10027
10712 4333
3205 8619
8641 10357
4297 7347
3330 120
2923 7007
9867 7656
2301 6932
5880 8288
9517 4797
2269 7533
7293 6975
3015 2828
3015 2642
2467 5460
2279 5707
1002 3684
3650 4324
5081 10169
2699 7677
348 2537
3151 101
8861 8075
4459 8426
3619 3235
5951 7723
3956 1772
8490 5425
9375 8089
4951 8830
9923 4214
1787 10281
4244 4929
1171 3690
1237 6508
4067 10277
7291 7916
9196 8189
8845 1612
9434 1888
672 1071
8607 8709
3389 3920
1228 1200
6542 8991
8261 4183
410 9138
3537 7345
3124 592
10123 8855
8290 4070
7997 1616
9048 5117
308 3031
9676 10303
1199 2433
6071 7496
6542 1225
1226 5708
8890 10146
6228 2314
6775 10426
10191 5545
6649 6228
4289 10318
2827 10414
3752 8075
8139 7920
1206 1181
8890 10450
1506 8407
1491 6289
1181 3570
9506 6611
9973 9591
4069 9891
2390 7159
1226 9782
7523 31
5515 893
4125 1624
1206 1668
4578 2575
97 6372
3167 1176
7538 1625
6489 2381
2525 5562
1200 10717
4446 1954
4130 8368
5255 9388
6487 955
253 101
4076 5849
8709 8526
8302 8625
8093 2820
2122 180
7746 2487
6508 3622
8886 6503
6369 10712
3387 1977
8518 3987
1517 701
637 1228
8406 789
79 3535
9395 6570
2457 1063
2703 5812
2770 6620
8886 7423
10613 2215
10303 6589
4130 8056
1272 8409
7230 10428
2538 2604
7367 6761
4735 2802
5831 9547
8528 8486
4297 2804
7129 6619
1537 8090
75 4183
2827 10036
7292 2898
3342 9698
1202 9384
5033 9645
6289 5905
3508 5545
6044 8406
9673 6987
8189 1200
4851 7803
5010 1728
3908 10258
79 1722
5772 8713
929 3851
2583 1230
7289 8864
6219 8079
3417 6137
5898 7603
4126 6225
10438 5386
8169 1191
1215 1197
9506 9209
4302 2667
4098 9431
8447 8426
8567 7502
8796 4622
9620 1442
8496 8272
4370 6793
472 4183
9621 1202
8881 8759
1735 1197
7292 5831
637 9532
7248 1517
8684 3282
7222 4289
4277 7603
9927 5396
4619 7294
1199 7421
8512 5566
4930 585
2123 3297
2592 3154
7720 1225
1427 6507
7491 9991
9796 864
4419 3262
8759 4503
1234 79
10334 8636
3310 2522
7190 8512
1191 8516
3280 390
3667 3331
7477 3703
5391 6739
9856 2815
10435 2131
266 8843
5514 8712
6361 2730
3749 21
8000 9014
1724 8516
8448 1367
478 3956
8827 1787
5534 3791
3589 7391
2433 6549
9569 10148
470 7251
2735 9670
8177 8769
9120 638
1477 3816
1235 320
6503 688
8138 885
1236 2592
5514 679
7862 8585
5137 4903
4732 10304
7715 4230
9805 1615
6456 7750
3282 8056
2241 4130
10241 889
1215 8755
852 2622
762 1851
1916 9018
7627 3686
5501 4514
10149 1240
2279 2053
10162 8991
600 4871
9127 4952
1855 4945
8890 8426
324 8056
9485 638
1921 1354
3755 3072
273 4675
9320 3280
3878 6801
3151 2924
7580 9228
8631 4125
4955 4909
6266 2279
3208 9320
5831 5276
6137 9175
5365 7294
810 2053
638 6308
1179 5830
2837 1735
10498 410
437 6619
9527 7496
2131 7506
280 10441
188 1739
2176 4297
4329 8502
8137 2086
3666 5937
1206 2276
7830 2700
9547 3595
5637 4329
3418 10174
7293 8514
1104 5180
9866 1171
9120 3781
6491 4575
5330 10630
1091 6063
10613 315
5831 1309
8093 1175
10307 7330
3508 6491
9626 8431
6148 326
2920 4553
8350 8441
9716 5880
7636 7483
7795 5091
9262 2305
9299 2155
2550 8844
330 3767
5187 682
1910 1790
9702 6592
5850 1957
8502 6007
5859 77
4798 4128
9787 478
8174 4864
6678 3416
8171 4534
1234 5053
893 3091
8544 584
3767 10586
3147 3329
2640 10084
7044 1775
7002 7572
315 7158
334 4501
9338 8713
6491 85
4282 6115
9192 1209
2333 7658
1915 6683
3123 2604
342 1773
3782 436
9485 6230
10333 10416
4123 7259
2898 7911
7336 1192
8464 9042
10698 3091
2155 8486
1843 1144
2899 8831
6739 7205
3908 7216
5636 1215
8129 3752
7517 8139
3413 5306
3631 8797
9913 7635
6700 8891
8684 9488
2647 8056
2881 2728
6355 8866
1221 1172
9733 9189
8502 4952
8591 1192
4496 6282
1197 3704
6489 9416
3493 4437
3737 3737
10570 8733
7546 6742
332 5859
5180 6449
10452 9419
727 2319
3586 3266
1192 7835
8088 8506
2866 85
10197 7617
3329 41
4860 9002
9555 3242
5566 10362
2213 1628
3234 5951
1238 4204
1169 7286
3624 7557
3642 6139
9579 8140
7968 7656
8104 3123
9401 7627
6444 5801
10353 5281
2774 2247
1849 520
1798 336
8516 2276
9432 1241
5514 2276
1172 10629
4247 4379
2410 8823
7767 2296
10426 5341
8834 836
2569 3781
9714 6016
320 737
348 71
7522 8624
8817 348
9040 3866
10456 7323
7293 6549
8091 4297
3930 308
3414 8894
6351 2537
9310 1230
375 6105
7770 4125
9289 9435
10524 9251
2690 8406
5318 5932
6988 7920
843 2653
5251 10362
3346 4215
3738 1229
6224 2276
2331 3297
3746 2432
3746 748
1624 10367
5073 5986
5918 9717
3851 4353
2288 7635
9765 8406
7920 9022
983 7947
2577 6017
3234 7730
8452 10428
324 858
8496 8939
5514 3602
6782 6469
9972 1171
6784 3851
8506 2966
6503 8269
8511 1240
3423 2572
4952 7627
8388 1109
7920 791
3660 8406
6154 9579
7338 8937
6137 811
3089 3631
2850 1192
6696 1921
7292 5091
2337 2337
5768 7920
8823 7488
10668 9134
1839 3508
931 6430
1194 6137
4221 6485
4819 10118
6148 7533
8075 1235
5953 1219
6007 3474
7491 7748
8127 7294
10047 4617
2261 1929
10613 8263
8371 8448
6956 8178
1191 2573
8991 2033
706 1857
7849 2320
7456 322
103 2122
9992 8690
2846 9343
3990 5868
1198 4130
317 2035
2708 9345
2822 928
1334 8849
5859 8855
8716 2123
10626 1222
10436 2761
2233 709
1219 7557
8201 675
1453 6351
6739 3314
8855 7294
2640 54
347 8843
7368 3310
661 8486
7737 10435
1379 9621
2865 4188
2568 6743
7831 3654
4924 4671
1224 8733
2505 1662
9189 6436
5545 1234
315 102
9369 6154
5738 2126
1849 5093
9636 7496
8142 3798
1898 7088
6824 3091
7568 5951
2424 4130
7702 4392
2033 5515
10084 7218
5514 6789
4324 41
1171 4519
9927 5831
8610 1502
5951 1237
417 7293
3794 7327
5114 3544
2278 7277
1192 9636
9462 3387
4982 9249
6696 5437
845 7992
3516 8508
9926 571
4123 8426
6057 4125
7750 1116
6290 2272
1829 1231
9900 9652
1849 3989
2088 10303
1631 6137
1241 914
4127 1907
5929 77
5976 1176
3081 2835
573 2509
9972 1179
3478 1176
4866 7277
4773 7129
7329 320
10243 1176
1572 7303
7205 1813
7317 10623
1544 430
6897 1171
1176 6135
6709 1142
7807 7719
1179 4898
6717 2804
7286 6793
5544 1918
9532 9579
591 3519
4684 475
8515 3118
2760 10469
9517 6589
10220 1071
6620 9717
6225 1894
9604 8817
4861 1197
1221 1113
5561 8854
3952 9298
8692 1716
9506 433
5031 3654
8700 9250
7280 1146
478 5396
7849 2397
1214 444
1575 8683
6913 9968
8116 5776
909 1455
3414 7200
3851 8835
289 435
9880 1225
6318 306
1664 8075
6360 7286
8075 9517
1849 8515
8855 8843
6360 7736
9579 7289
8463 5494
4234 1444
1241 1205
9926 342
6793 5859
322 3572
3908 6572
4896 4826
4928 8280
7505 8448
3072 8903
9377 478
10529 1102
155 2150
5281 1221
8708 403
2276 6173
6490 7339
9982 6945
10533 10708
10359 8799
6140 4677
9136 9526
2640 8368
6490 8496
6490 9797
8249 3157
1234 414
1786 9451
3851 4491
3441 1901
6529 1494
5881 10248
7557 8843
7707 6491
8075 7263
3993 6549
3236 1518
4861 3637
7804 5396
8460 472
296 269
2802 8321
6657 4230
9718 1234
4127 6923
4037 3848
236 1922
7750 2802
2516 4355
3117 8854
4297 1427
7746 5213
8409 3452
9532 3138
6489 6975
2591 9421
8619 417
9926 4943
7522 852
8408 1230
8511 6714
3156 5093
3243 1663
3786 9645
4952 7129
6016 10560
8409 1182
1194 8683
9238 6444
7301 5040
8189 4437
2949 1179
6384 8544
6842 8035
2252 4076
9237 2640
6521 661
1182 5348
8517 1223
4966 1786
463 449
8564 9489
1563 6015
10142 4232
3446 8492
2856 2442
8991 7281
4263 748
3282 4459
3489 9002
9194 9910
7656 9992
336 4646
4234 2908
2763 302
3121 1197
9074 5892
7251 8056
7986 8846
8690 5852
3654 1825
10635 7037
6829 3167
7055 2929
3387 9156
10508 8137
7445 7599
6491 5500
4517 4396
2904 2663
6558 9526
6443 8412
2835 334
1673 6044
8844 8816
7291 5929
2240 1228
5976 9018
3414 1215
5234 1225
2973 1238
9002 3906
4846 2714
6314 7286
2615 2969
3489 8000
1453 6570
8141 10435
5830 5073
4222 2728
1613 4763
7750 9532
3205 7483
600 1427
5831 5276
144 9697
8551 2319
9192 611
6351 8047
8201 7707
10335 7736
9129 1081
5951 3418
6814 3201
8692 9803
2394 766
5986 2320
2302 767
9192 2128
7083 6598
1431 7547
9804 4693
1672 1197
6709 2774
7074 315
4333 3767
5515 8127
3371 4332
4861 1175
1194 864
277 5636
308 7656
9475 9926
258 143
2802 8432
5894 5234
7251 1240
4860 2767
3433 6793
7803 1076
1202 7540
2257 9526
7431 6372
3974 5469
3318 6922
8749 9098
1235 7501
325 8431
4575 1455
3583 1226
7491 1269
4388 3156
3694 1206
186 2342
2123 8096
7504 908
5557 5073
1202 2126
6342 5281
9185 5986
10131 5951
1849 7656
5472 1223
77 10332
2814 8353
8514 1231
10248 318
4861 5929
3623 1926
1544 852
1176 4952
4666 10361
1739 5563
5771 449
318 103
10400 6410
3332 1233
8633 9569
3309 1237
8891 7220
3280 6145
1238 7246
8719 8238
6289 8406
8093 908
8835 2053
7295 6549
2837 6168
6801 5306
9400 1179
1936 842
8189 3360
8056 1144
5768 8954
2592 2165
4573 4078
6691 1517
6619 6689
1206 6366
7129 10009
9704 6528
10533 1905
2495 308
4127 1192
463 8392
7595 348
3615 1421
1205 8238
3705 3475
1199 760
9284 3432
3273 3601
7445 5529
8733 3714
1630 1226
6467 4495
2571 183
7353 8831
8496 836
9002 3243
7831 10712
5514 2265
2319 5515
7750 7289
2276 79
1874 6148
914 7486
3151 8409
3183 7731
9697 5637
8406 3090
10635 7293
10712 6335
4281 4332
308 5218
1435 2018
7044 2774
3260 1919
3023 229
5135 1222
8849 10716
2923 7038
1228 4866
5590 7389
3684 7533
638 4534
1772 6489
7804 2319
8353 7232
7677 8226
9511 4861
3658 9845
1229 5002
404 6018
9240 5307
3906 7351
3749 1070
7916 2006
7286 88
4887 3152
2721 7232
9151 6549
2177 10409
2279 315
8516 8390
709 301
10206 4458
7501 1172
1237 3987
2391 4567
3580 2368
2840 5507
2229 638
10299 9419
3154 1291
6696 8189
8515 6525
5824 2364
7743 2629
8431 5849
10162 7294
1808 7031
4730 2114
3654 10473
10031 1206
584 1179
2439 5561
1222 5986
3608 4640
7746 3331
5515 4130
8232 9388
7291 6783
7707 1463
10084 3703
5982 9434
9046 4528
2813 6814
4401 1230
7744 7746
2149 1571
3563 3764
7743 2981
3301 7249
5035 5636
5751 9849
2771 6940
6714 6616
5150 7488
9401 7339
6542 7727
10724 7557
1241 5921
7686 9532
8829 9128
2053 2645
3956 4070
8391 7329
9880 1192
3190 2828
8639 1226
6549 10544
6368 1200
4634 3136
6366 6441
8252 3908
1179 2834
9120 2211
8843 8974
8377 435
2327 1199
6365 1787
8406 10304
2646 1901
5545 1426
3851 3908
8825 1572
6466 3419
5306 8861
60 10441
8893 6145
8534 8733
6823 4077
7735 10149
9258 6895
3583 7735
1241 7836
3474 6208
1849 7760
10029 4826
999 3746
7501 3655
1491 3204
1735 3904
812 8321
1064 2279
7292 1176
5341 748
1238 9299
8861 914
9526 5292
2033 5341
8831 1851
1463 8075
10049 7293
6918 10281
7037 9697
4905 5986
8890 10717
3752 318
10569 7215
7251 10571
6091 5730
5955 7262
9190 1095
10216 10367
1825 5544
1179 8137
2866 2704
6055 2485
8036 4567
5637 6007
6811 6696
3423 638
2010 2034
4874 4446
2393 1739
7352 1269
8426 8849
9718 8285
7293 2018
3490 4617
156 4546
7445 6154
10147 7456
3908 5458
9972 5235
7851 7557
5768 1231
3455 2799
3012 3324
9387 1887
8835 5276
1632 6507
7142 1881
6306 7353
6862 6739
342 6368
2240 5515
7077 2122
9418 5858
1790 4424
8876 951
5986 780
1215 5045
6655 2147
435 1181
6079 5459
3206 8857
10087 5191
8350 9839
3630 6491
4852 6938
4331 5023
1849 10624
1084 1296
4121 7253
7623 4370
8551 1240
5939 21
1213 2493
351 664
6803 1175
7704 1350
9526 7367
8138 2904
5831 9654
8426 4861
4230 1171
1206 923
8519 1695
9418 1165
10307 10389
9478 7635
8288 8056
6287 6490
8406 8426
9387 5964
9363 7996
7195 2640
8173 6007
6346 3124
4911 365
1248 8409
2702 1181
169 6504
1308 5520
3115 3054
729 638
4100 1392
2262 1406
7486 2466
6491 1926
3090 8189
8426 5276
5091 7286
1205 10549
5708 10034
4385 5407
8709 4918
1240 417
2985 3474
7230 5306
1227 6656
4578 6135
3489 6448
5473 472
79 4928
7230 1989
7483 4165
748 10166
1209 5385
9685 8741
5034 4248
4645 9262
1202 6372
1222 1233
10302 7292
7768 3962
8825 4654
2486 2053
7504 7294
2108 8232
4826 8610
6289 6793
2291 2695
1839 7421
6343 334
9211 8528
1221 8826
4851 1071
3705 7286
1197 5968
9363 716
322 6789
4861 2206
7732 9120
2677 9623
2279 7779
326 782
3655 1224
7501 3630
2663 9401
3851 7292
8506 5494
1898 527
7508 1443
3160 8127
6626 6923
1791 8773
4370 1775
5566 7291
2855 7587
7746 2581
8409 4502
8041 5197
8981 2439
3544 634
9018 9992
1028 7595
3908 2018
7603 8735
293 1199
7421 6379
3474 10304
3441 6923
10588 9120
4070 8690
1002 9337
8810 3280
3138 1024
6368 4440
4123 8217
1334 9987
1552 5929
5561 3904
6399 3835
7421 4487
1494 10441
1542 10397
3746 4762
8506 4250
41 8559
5281 6239
2502 3703
6135 5180
2010 5179
4781 8496
1891 3263
10435 1915
642 7627
10485 10434
258 3166
6987 156
1698 7738
9363 641
3404 3908
523 7291
10221 4905
3629 7745
1908 5459
2538 9579
8975 2728
982 6278
1111 1199
3447 7293
318 478
5519 2573
9991 1171
7541 692
4128 3113
1191 2067
1221 9856
4125 641
10609 1235
1226 5865
9579 1414
325 5912
3786 1222
2316 10656
1228 10134
5545 6007
1205 8857
2538 315
6359 6533
5011 3329
5361 1236
6209 2425
3991 5545
1143 3703
10428 6372
1896 9696
2945 4703
8737 7525
10389 1415
1241 789
10625 8117
7539 1463
4773 782
2345 3429
4633 4199
8518 2206
8056 3189
2773 2899
2935 527
4127 4298
1223 7057
8368 6092
5636 1231
4333 6570
4781 6314
4629 7292
318 9506
1361 155
6457 79
2663 3241
1632 2567
7229 41
10049 2387
5012 8216
7643 8825
6038 9974
1225 8514
4215 9403
5940 9670
6854 6219
1053 2457
3970 8871
9655 6971
4380 1726
7533 8486
6369 170
7978 5515
8526 641
760 8101
825 1468
7831 7289
9526 5459
23 10148
7348 6039
10426 8454
7230 8177
7247 836
1921 8991
5752 5880
2141 8293
5051 2279
4922 8820
3150 5545
318 5580
1090 6231
8889 638
4579 3645
326 4924
8628 1799
6801 8426
10162 1221
8089 6372
214 6378
9957 1194
3781 8835
2533 6898
7686 1172
9115 1108
4129 3623
1949 8846
8056 1426
789 7407
5986 1127
7183 731
6085 2740
10717 6360
209 8823
8410 4018
7765 86
4786 7441
1172 2260
7540 4526
253 8392
427 4268
1566 6489
1772 4225
661 5764
2846 1238
8684 6288
3693 9602
7218 2899
10435 7192
6137 4214
3631 8189
2724 3755
10636 9003
1561 1116
1491 3755
10209 10278
4696 4938
8821 4969
5406 2575
5239 414
6897 3635
3520 3583
4619 995
3907 1181
10480 6721
4026 5506
1544 3798
6491 1181
9081 7226
4611 7070
9224 9513
1235 8587
5189 7488
8515 4709
2380 9110
9833 8574
4037 4869
1226 4953
1384 1200
6963 2504
8577 8892
342 9579
694 5107
5437 7277
5545 4860
430 706
8129 4125
1197 1472
4996 10428
6264 9014
2127 4857
307 3753
6152 8096
8802 8561
88 620
1200 1082
280 10553
320 1226
8278 5459
10220 5885
2486 8516
967 315
494 1237
5525 1143
1191 8518
939 928
9591 2335
5831 3907
8410 3039
3792 1914
1234 79
4377 8823
2640 9540
4826 10397
1685 4703
5939 3556
1855 4157
2254 5907
2840 1181
6970 10428
4033 6764
2665 2123
6239 7661
789 2226
9299 10409
5561 9588
8551 2640
3600 314
1491 1926
348 2904
5019 6570
4461 9639
6256 8321
9653 7230
4903 9436
9089 336
1229 5578
1772 79
5073 7294
4385 6801
5514 4133
3908 638
1491 1209
1168 8426
10541 2322
1666 2889
10712 7426
5385 10398
9192 8610
8183 8610
3234 6624
6530 10303
1076 1426
5868 2457
10141 6181
1915 4516
8051 2899
5091 1222
5917 7768
2696 6055
1333 1787
6008 1789
3864 4070
10513 7574
5022 395
9287 9897
7569 1215
10435 9636
4446 9222
8454 8512
6137 9192
1833 8147
2724 7656
9229 9650
334 1215
6805 8008
8826 3509
4297 334
8056 1790
4498 7491
5514 5894
1165 1223
318 8749
5375 1102
1114 2550
315 8140
188 4420
8558 8193
8544 2100
308 4567
9895 2812
5010 8638
2157 755
7291 8189
1222 4900
1215 9910
8528 3954
7508 6112
2640 9120
8002 8515
2406 1558
10148 2067
7506 7424
7389 6843
582 7315
1158 960
6152 6137
2932 9257
6923 9320
5472 9333
1241 3490
9190 4129
8056 1657
4640 1595
8843 1387
1235 1222
1849 5768
9040 326
5962 7292
2032 1519
322 302
915 10464
3262 1215
5514 2724
6613 8859
1181 5929
4707 2756
4297 4843
1572 6822
4215 2533
5710 3958
3416 3815
8513 8189
8977 638
1625 6575
8879 9970
326 709
964 7636
5437 2577
6505 2140
9200 3543
2947 7496
8426 6349
1148 7384
5047 1410
2583 7833
7831 2402
5637 3582
4332 134
6824 9960
8172 5446
7404 1237
4128 8932
3599 3544
8135 10435
7766 1429
1722 3131
5594 2155
3389 2633
2793 645
6360 8812
5091 748
10483 1082
1235 308
2137 9926
8929 4794
5073 8368
9046 5563
10043 3627
8749 2018
4629 7919
1775 6430
1750 4156
8129 3911
1926 4890
3715 308
8454 4903
6797 2158
6589 2176
3509 1921
1172 3534
1236 7736
7338 7289
8273 3204
4546 1175
8448 1849
1175 7286
5186 4559
2540 8153
641 9650
10147 3151
1839 641
9299 4403
9982 2845
1224 8635
5557 6007
8826 5751
9126 5989
8132 9548
2342 6277
3055 3163
3438 1428
2467 7187
1620 5276
8624 10428
7546 79
8140 2108
455 8368
10118 1224
3605 908
10642 4485
4134 1772
3755 5341
3792 10362
7656 7367
3266 6007
8261 1164
3491 8686
1226 2276
1558 1982
1235 7623
3778 2640
4859 587
3791 3193
9532 7489
6461 3092
7486 3791
1165 4124
2342 7491
8254 2776
5868 8871
5928 1223
6008 4230
7286 1915
6615 6542
1791 2577
10299 4567
3332 2849
4932 2241
317 1202
9193 2920
4330 1726
2221 8528
1239 314
5515 10221
6334 1200
5093 6366
3310 10624
4175 5281
10513 3092
2774 2537
3684 8368
8881 6444
318 3538
1491 3956
2055 1791
5389 6465
5396 347
2827 7658
5357 9395
3509 7617
9579 837
10049 8835
2627 6891
3023 5561
6615 6219
2382 8494
8512 2320
713 940
21 10696
8826 4861
1364 4774
7232 2769
1202 5992
1662 8260
3385 8129
3749 7548
6449 10307
6359 238
6105 5811
4129 3850
7657 6702
1491 4332
1241 8826
357 1175
4078 3754
8551 1234
8392 8819
1181 1000
2397 1790
2301 7337
1799 8056
10696 5849
1282 10625
10331 6542
1259 155
719 2693
305 8927
6923 10435
318 7289
7291 77
9547 9642
8075 2152
9120 7075
3263 2342
9185 3678
4241 4381
6657 5494
908 7483
9286 168
9519 9946
6135 3439
2127 3125
1155 2267
1240 1234
1772 6491
5849 708
7997 7129
650 1194
2433 10409
6430 7072
5437 7086
2206 4123
2845 9194
596 2129
8517 3123
428 7627
9910 8821
10220 322
10717 9815
1171 8621
3984 6239
9532 10690
3154 6873
1176 6549
2147 5346
7616 303
4215 7356
9475 10556
8491 10544
8613 8056
5091 7329
7583 1205
9636 3280
8991 3419
8299 9847
253 8517
8544 7242
8137 7083
6938 8577
8056 3908
3704 5081
253 6369
1786 5437
8692 7083
5824 307
5831 8624
4243 10106
8506 1171
4298 3499
4686 6490
4861 1532
814 1535
2380 2131
6570 2240
4129 7896
8427 3489
7461 5544
9657 1205
6842 8390
6057 9056
1786 6503
4206 7766
8189 6515
7540 2804
4027 355
10624 9882
2154 5859
9893 5276
2053 8835
4668 8119
5515 2706
2273 941
8 6061
8368 1172
1194 5073
3269 741
623 2307
5437 4781
1429 3399
6137 6007
3209 6617
1663 5392
7581 2156
980 5514
8683 2828
9905 3119
1172 5986
1625 5218
4249 1143
3716 8056
2882 8426
4860 3438
970 10717
4174 1757
6621 6148
5514 8010
9299 678
3060 2433
4861 6793
4951 1224
2265 989
7339 2128
2815 6016
7919 4215
2030 10057
4231 8709
2961 6620
8749 2647
9196 1175
1214 10221
320 3486
9657 8733
3178 2053
3075 2591
7658 7011
5276 6359
9926 4861
4112 3208
5281 8249
1175 2501
8770 6037
5530 4983
7674 1230
5515 10332
5968 290
5010 253
8120 6565
2730 8913
296 4879
6589 807
2663 2724
1197 4900
4735 8811
523 9433
8621 2999
2640 8075
5566 3047
8684 835
7534 8088
10013 9478
3491 3749
3662 2302
1491 1236
8426 348
9650 326
3125 1449
1082 2622
8413 6491
2443 155
10708 9387
1544 7229
9520 3705
5396 2137
930 6426
5895 1158
9098 4473
7292 406
8857 9551
789 600
9192 8056
6489 3123
10298 365
6356 2336
326 947
2018 3444
7489 5986
7246 8075
10250 2866
2120 4473
2210 6953
5053 2360
5091 1063
9193 2279
661 5566
9463 10591
5245 6284
2457 9526
3171 8891
6055 156
7858 5151
3156 7626
1175 8587
58 2899
6590 619
2724 113
3778 10256
2276 3269
10633 8813
2013 9845
8528 6490
7811 1799
5459 1842
1229 8361
5946 8886
5393 5386
8303 8890
8236 4230
8508 3654
1227 9910
10449 1926
748 9439
6137 7294
9112 1148
337 3768
3515 2804
1519 2427
6585 3193
1505 7080
2851 2467
2698 1455
330 7218
7435 2828
7623 1653
2640 2881
7737 10011
10298 2788
490 6490
2626 7670
1197 2822
5710 4434
6369 4331
8127 3248
655 2899
8232 6104
10409 3417
10332 10076
8353 1788
10428 1926
5701 2177
9573 6137
4952 3041
605 1221
822 1241
3988 181
1206 4765
9900 8502
1820 9321
5514 5561
7623 8368
691 21
359 2428
7830 10409
9325 9588
1240 7292
9811 8433
10131 6530
8269 7489
8113 5514
1222 1257
10646 568
1072 9090
789 6306
2457 6987
1179 3240
5750 8440
1227 6620
1191 3206
2248 8881
638 3489
5831 5857
1179 2320
5262 8115
7486 3023
1223 7286
4069 5948
4617 6702
3264 2428
5885 41
3041 750
1194 10453
9434 10044
8512 2033
9935 10303
9832 7744
440 10537
2493 10221
1206 5436
7803 1874
6702 7458
9242 1219
2641 1224
9579 7960
5234 5843
1224 7489
8807 1369
8522 10553
7286 3705
1175 8454
8928 7250
1901 9241
6037 2326
2730 9088
1215 1229
4033 5793
4098 6620
4861 8733
641 10696
4720 2728
10303 6289
1236 7736
3690 3262
1176 330
9207 7277
3848 1063
10148 1847
3208 3781
7353 3374
5386 4861
2292 2889
6940 10428
1219 1240
10712 522
334 4736
8913 8252
6137 3297
10149 4810
3091 8021
4370 1200
10707 3583
7895 10216
6702 2629
980 5234
6137 2640
6379 990
6548 5362
7743 6256
5112 8139
5913 5239
326 2543
1404 6272
3396 1491
3465 6450
8956 6154
1214 6466
5812 264
7501 3576
10136 4765
5577 324
342 9112
324 5437
6361 5463
908 1228
9579 2663
8835 8883
4129 1790
1205 4861
1508 2905
1175 6548
9704 318
6016 2585
8828 7508
2486 9053
6953 324
1238 8762
5514 9099
10361 6057
8169 6219
8169 5116
6135 10119
334 3489
405 7601
5459 3387
357 8929
8410 336
8138 4446
10544 720
9194 7259
2307 4942
1224 8821
1776 5951
6702 2419
4900 2457
459 3792
1867 1827
7488 9120
348 3963
317 1949
4155 6696
8759 1831
8440 6152
8393 8861
2582 334
755 1773
6182 6614
1234 1225
745 8857
7147 4814
371 6970
2802 9018
2158 307
3491 8821
5986 8448
1560 8588
1113 9927
8120 3866
8690 87
5452 9584
4128 1849
2903 7392
9844 7147
864 1427
4370 1186
638 2533
6448 2162
766 2360
9782 1837
8624 326
5459 1222
8610 318
6830 2512
6145 5180
7336 2793
5986 8180
6472 414
273 4851
8409 4129
8797 336
1237 257
8448 2320
846 10307
317 2538
2108 9099
1192 3491
10029 1619
1200 9472
8502 7182
8610 9786
4214 2033
8056 3280
10103 7549
8056 3204
9287 6007
7623 2887
3151 8671
5202 7632
5545 7635
1194 7129
1209 8346
8709 8824
3167 5306
3781 4437
7643 5939
931 6351
8708 3147
914 2033
6784 8313
2033 1991
1523 6366
2467 6018
9665 9018
4567 2540
253 9192
7897 5708
9357 707
6119 144
235 2033
3764 8135
1206 945
641 3429
4673 8890
6558 10299
9094 6164
1235 334
5986 5487
3991 5041
6016 475
2380 1559
5428 5386
6549 8299
9064 4903
1491 5500
8515 5305
8610 3630
1235 9897
2545 3072
5881 4918
1181 9179
8844 359
9448 5696
2405 8757
2533 3654
8857 9795
8843 2516
8709 1732
925 3907
6322 4069
7292 8193
10147 7650
4076 7336
8810 8534
1172 7291
1537 8837
7294 1632
6007 7617
1171 1223
3134 3510
4102 10416
1171 6726
6490 1175
8129 3877
1365 1951
10378 8514
1788 7906
695 1187
1769 6896
8426 4914
9650 5991
2267 3124
6461 8508
2091 8426
6613 324
6151 8512
7339 317
8139 8544
1241 760
5976 4286
8491 4128
2802 2517
8587 5487
6148 8688
6542 3228
3243 8891
8512 4123
1208 5850
6491 2864
8746 1544
8517 10435
2770 8991
836 3018
9565 3417
1382 3783
7501 6782
10588 8189
7074 1179
8169 10686
4341 1215
4078 9062
3334 7354
2622 6007
3536 317
893 9974
8085 1236
3848 375
6549 7150
8263 8368
7750 6014
4699 4380
620 3466
2640 3418
7989 8129
5581 5929
6037 1431
789 8483
1142 144
10449 6784
3576 4393
1176 9192
1222 8269
8692 1773
1156 9859
1791 3491
3687 3205
2126 10435
74 8139
2457 6118
3566 6240
10691 8225
7082 8825
1209 2130
5255 8140
10394 10555
6289 4981
10197 8388
4860 8409
3215 2261
3188 7686
4657 10015
10426 2407
5447 2874
8252 2395
8351 1237
2614 7421
1226 5240
3595 9397
10283 1253
5459 296
3902 8683
1888 8828
10484 8526
4861 6940
1430 7368
9766 9866
4953 6869
6558 9626
1382 1845
6038 4250
2283 6545
8720 7305
1227 7019
337 9574
3167 230
7291 1198
6869 318
8799 322
3667 6506
336 6135
5951 4125
3151 9910
8421 3789
74 5250
6823 10275
9063 8886
1219 6142
2279 3996
236 3156
2240 1632
2273 9517
8368 300
4249 1215
7535 10332
8368 8210
676 5051
7635 8835
1772 3583
5437 5051
6558 3702
6659 2003
4952 10672
8456 7421
8924 8299
6940 8134
2158 8189
7803 417
3530 4130
2526 8120
2316 10131
7768 2213
7438 9472
4499 1910
71 1191
6457 10014
2576 7831
1225 3261
3785 8855
1790 2319
492 7743
6242 7750
3428 6265
5023 2538
7993 3631
347 6987
4237 9797
527 1849
1365 5986
3123 7920
8816 4776
8640 1078
5847 669
8637 4861
4125 8252
10166 4064
1228 5281
7635 4530
10544 2120
10264 8831
7916 6370
4557 9521
1227 1175
320 4328
638 5363
4416 7426
5929 6137
3205 9451
7735 8746
3260 5269
1229 8321
3123 10240
5423 1237
3848 5355
280 325
9398 1013
1225 8432
2064 7743
1199 1430
8100 7129
8858 6124
325 5752
5218 8447
6289 2549
5380 5132
2866 6461
5505 1461
7381 2084
6683 7289
1776 5281
184 2155
1082 3838
1235 4634
8431 3778
9397 5434
6084 6148
7657 3269
9786 2253
1837 6154
8189 9554
4763 8506
2506 4368
2577 7293
8427 4918
5885 6981
8137 1646
3134 4934
1883 600
6379 5546
1378 2957
6007 8860
4950 6293
4127 6679
3765 8496
7643 572
8823 893
8515 1224
6444 7533
9993 1236
5508 1671
2848 9214
1670 8506
4499 1517
2450 852
2457 6213
2319 2802
6655 1712
8844 9211
2061 760
10250 5429
3193 3816
1205 3335
4302 405
4926 3460
303 5702
4704 10148
927 7368
9698 2598
2708 8551
891 7103
4785 2412
3591 6522
8796 7849
1181 8526
6360 5562
2757 6125
1233 584
5502 5849
1572 3414
10193 1506
9628 1176
1053 3473
10333 6135
748 9418
7277 7832
1237 9910
322 3956
8350 8825
1723 9636
365 66
7329 9211
10455 10544
3304 8843
348 7919
9520 9587
7968 1191
709 4293
2569 8448
4710 8516
9298 10374
9072 3124
6702 4702
1240 7594
6340 8189
1076 5752
5520 7293
7294 2503
8088 314
7770 2776
1202 5073
642 6686
1224 7657
8392 621
10712 1720
6036 6008
2276 5831
5306 1926
9431 8138
1775 3267
10307 10221
1197 8075
9588 3092
681 7804
4850 2325
866 8719
1237 1544
10148 1179
4239 9155
2305 2576
3583 3055
3154 8683
2013 5306
6686 2150
2534 3121
342 174
8116 6007
8232 10416
7289 6137
6334 8193
4861 5233
5544 8619
9477 1798
342 9432
2215 1890
8074 4938
6988 3655
5291 2884
7588 1202
9972 8056
5850 6266
6490 8610
6360 4655
6154 3518
9117 5144
1269 5418
297 8824
7766 3474
4573 1219
6793 4860
7291 7498
1537 6650
10717 6272
3130 4853
5341 8937
6646 2640
6282 10608
7225 2776
1179 307
6016 8406
6314 3012
8426 1837
8609 7489
1221 6360
3655 1205
6152 7445
3794 652
1227 307
9336 5956
6369 4765
3005 6801
7445 258
1416 3290
2047 2825
6234 9571
10428 8203
9916 2153
2648 3757
4537 7055
1179 3206
1171 10362
8448 9320
8273 3805
466 4954
3222 74
79 7103
7770 4956
7292 10335
998 8242
9284 5499
6351 1209
4890 5429
10408 7989
4898 7842
1259 4898
8129 9910
2570 325
64 306
2774 9488
1790 4077
5430 8014
9390 5534
3645 1237
4129 8129
1369 8496
8392 10513
8096 1235
6154 7038
5038 1639
4672 5494
5545 2010
6794 3444
6037 6306
10548 1166
9454 9320
7531 2127
7447 7083
6286 5929
1334 9128
995 3824
1146 8834
1192 2170
2861 1733
9916 9698
3595 1699
2802 1599
6895 5437
2257 1229
1980 9696
2350 4127
9088 2457
1648 8544
7245 2923
9968 21
7504 1334
6951 1081
8466 8790
4835 1197
8238 1164
7964 3263
2948 8320
7496 9532
4944 7293
10220 10724
3076 400
4213 5271
6007 5031
8573 8855
2765 3234
9046 4902
2457 2064
5964 4332
7100 467
5975 6148
2551 3051
2421 6585
1240 754
2122 5270
9852 7355
4848 7663
1194 7919
2622 550
7294 7293
2766 3123
3583 6656
4111 4617
5515 322
2668 708
10060 7696
7658 8828
2536 3715
8390 7189
5999 6896
8551 2572
682 2277
4781 2576
8975 7914
2131 5318
1926 7286
7804 5699
7539 3544
7798 8551
9828 1441
9224 1153
8035 1720
1820 5946
322 1255
9058 1225
1429 8684
5105 9781
9621 3414
6542 337
1229 5277
10063 4130
5440 4625
8849 620
3395 6537
619 9820
10484 7251
9117 1205
4718 8551
6699 9793
6712 5772
2815 600
1222 1491
9014 1424
2206 4076
5831 1612
6589 8448
7583 4918
1241 7375
9714 2640
3261 9223
5093 315
5514 7486
9017 8262
10626 1428
1787 4128
3346 6854
7746 2509
4898 7832
10546 10717
6789 10267
5196 1234
10571 6456
6649 6789
637 6351
5385 8621
8709 1231
6277 9828
8406 9974
4127 6137
587 3194
348 8496
7090 4397
5446 10333
9233 6007
1202 1772
2640 7603
3374 7643
9209 3357
8913 3187
6145 3206
297 2403
7533 1910
6589 8518
9532 638
9294 7537
3620 417
9782 10260
6369 4933
8056 9058
9433 314
3331 1237
7225 3737
2715 188
7381 9299
8433 1910
3374 10027
3033 7831
3485 8795
4714 8502
8590 172
858 6528
4642 9650
8535 2539
3514 8496
9558 5415
7678 2846
928 5973
10011 9012
2698 1435
7079 4941
318 1427
6601 6190
6655 2216
8169 6784
6366 1536
9910 5885
4433 1561
6314 2172
4127 9463
8544 3438
9002 8132
1227 3509
1191 354
5792 1235
6007 8165
2802 5065
2718 2569
2691 8285
4952 3571
1196 782
7543 3075
322 8893
1905 5767
1181 7294
6784 325
9628 10303
8181 3273
7421 6620
1914 6007
156 2705
10319 2537
3117 4860
71 8299
8823 1791
7289 8496
3252 5951
7533 2127
8432 3748
8361 10433
348 10661
8189 4986
7421 8777
7704 8056
4964 6348
3206 7294
2320 8174
8810 8138
3081 1517
9972 3513
1082 6503
7852 5277
10469 1233
40 5408
3233 5543
10287 1198
2812 9991
616 7488
2917 4125
9448 306
9194 8043
10162 6314
3243 2517
1819 2889
3261 9460
3774 2305
257 4333
9470 7830
3242 620
7753 325
9677 8754
5831 6967
9317 8392
7329 1143
6696 6462
4880 7315
400 9317
10428 2898
1353 5715
7017 1224
3749 3329
931 1179
8406 5054
10241 9064
10243 2640
7768 8826
4951 4074
10147 1970
7014 2415
4284 2529
1172 7456
1926 2320
638 2279
5540 6208
4951 8051
641 9398
1240 330
940 7229
9653 1517
2380 1191
3716 4861
8991 1172
6891 7504
325 185
6367 9151
991 5515
6548 7531
3189 6904
6782 8835
10569 8719
9020 4004
2756 10389
7129 3539
335 7982
1686 10724
185 1732
3542 7229
8189 1921
1192 10220
7720 3375
8991 2899
9433 4125
2724 5637
3355 8863
2267 7043
1849 2775
10415 5965
6525 1799
325 2827
7354 7467
5920 5062
10456 7329
7636 3907
8818 4148
1221 7941
2728 8820
5562 85
8823 6108
1686 5460
5433 7293
7579 7005
2804 5040
10544 79
2023 6277
9297 3151
6154 7293
5515 490
9120 8139
326 3438
9828 5518
5032 3044
3387 6154
1176 5831
253 9190
9395 7352
1726 7743
1427 1269
10668 4231
8269 4127
8763 315
2332 1202
8986 10193
2899 202
2825 8496
7546 318
1171 6152
10088 1787
7045 864
2122 7660
10533 5271
3193 4666
10081 1192
3595 2053
6700 1849
3234 7955
1072 8320
9042 1517
7743 3600
6336 326
6542 3123
1240 1491
2265 8075
1235 5009
4903 6228
7042 8038
10386 7241
4712 156
7384 8257
6713 7516
3908 7089
9418 3781
10544 414
6504 6491
8855 7831
8117 10131
10206 10712
5637 7017
5544 10220
595 3123
2622 3426
3387 1172
9240 6947
8353 9993
306 6587
4328 1911
92 6361
2866 268
4552 1776
4215 8252
4447 2246
4657 10147
7289 5752
10438 9400
8759 134
8117 143
3532 7416
5561 6314
4249 3643
1240 9063
1318 9526
427 1798
8129 6264
1307 1021
5228 3124
10435 766
2853 4900
9299 1227
4640 8361
390 8646
6368 6548
1728 6887
1233 10420
10232 6137
131 8557
2688 8544
5012 9059
4981 8096
6783 325
4873 2645
1176 9305
5592 1108
9432 7246
1181 1269
1768 2592
1624 3238
6793 9400
1772 318
8849 4127
6903 4170
4070 253
2902 1573
1215 4887
4130 5561
4656 5240
1404 10712
10415 8514
1763 7522
5498 4992
2127 5817
6289 2154
9949 5502
2525 9852
3600 7445
10711 5397
6709 2531
3952 57
10544 2127
5697 5362
5281 8860
5885 6504
575 9519
7205 5862
4487 10378
7420 4902
5637 3595
8823 5237
3528 7920
7205 8514
2289 7367
638 2157
5929 1199
9871 4830
1240 3077
2134 10484
8368 8135
10657 314
908 8551
7178 1231
3894 6366
5432 8125
1454 2217
645 4481
9940 4939
8514 596
931 1803
9042 7367
6334 585
9639 1886
6716 8127
3374 6906
9002 6508
5751 2276
2322 9044
1491 3507
1624 6035
4098 3705
9042 1369
1233 8913
3714 10166
2221 3576
641 6137
10245 3310
4642 8390
9472 1517
6793 5240
1362 4129
1143 783
9502 326
7910 357
5818 9793
6589 1190
7339 3237
3454 7707
7289 8096
8825 3489
7435 1790
308 815
10303 5775
3705 2267
74 2862
6489 7746
2826 9286
9611 4709
1608 2319
4903 1175
1209 1199
1197 8887
10435 3644
1226 780
10545 7496
3091 2069
7315 3092
4932 10485
6940 3280
4576 6783
6739 9926
3583 8709
8893 5867
3121 4860
7445 7339
27 5637
1196 10243
4645 315
7368 8825
5849 9519
1915 8177
1200 7293
1951 3204
2302 322
6793 8137
4070 1199
6076 2215
9910 1458
63 3908
2206 8690
8709 1179
4297 9287
8264 4916
10544 2397
9321 4126
10435 6366
2342 8991
4271 7486
9963 10192
3684 7603
6923 7916
2158 3660
7774 9848
1181 7989
2123 4211
3582 9125
1443 7188
4327 1200
6225 7003
5813 9110
1653 7488
1360 4231
1237 8990
9398 10378
10153 8990
5881 9481
3788 3733
1239 4619
2430 2329
638 852
2827 7103
4067 6430
2029 8116
6725 2053
7689 3309
3091 6361
6234 5562
6658 7061
4243 8380
7371 1144
4642 1219
6234 1439
1905 6200
3177 2018
8819 4572
10456 4909
10594 134
851 667
4918 10334
1176 10276
10696 7289
6898 6774
77 6627
3703 6618
6728 6168
2974 6940
7294 4497
3781 2917
4446 5136
4760 7368
3332 8528
1772 1172
3781 2240
2295 6040
5545 9697
638 8116
2622 3088
7002 1172
1840 8528
9387 5506
7533 7756
1042 8179
8823 852
2622 1175
3696 7603
5752 9362
8734 9579
4064 1226
9665 3396
7055 4951
1209 9877
6525 4617
1241 2335
6673 9660
8820 324
10382 6505
7215 8949
3329 892
2812 2368
4129 8619
8505 5894
6372 9143
7599 10435
5216 239
7368 10097
6056 1219
10708 691
8518 6443
9534 8849
7278 2147
8886 8544
445 8998
5187 631
405 7486
3074 120
8817 7707
4861 6491
1666 10717
3401 3206
2384 2157
7685 3193
7291 1798
5398 4125
8502 2276
1176 1206
9689 8390
1179 2840
5306 8056
4937 8496
6570 6891
8264 4165
2545 9636
8928 4324
5234 10572
5389 3019
8718 5561
7763 10553
2150 3348
4285 8892
6542 5218
10281 4388
8818 3166
3507 6940
5939 8252
7801 7179
2272 1199
3954 7089
9638 3147
1240 1205
7368 6258
2804 6314
446 1019
4215 10480
79 8926
4038 1235
6657 4125
6793 8232
3737 8120
4623 439
1194 5975
6940 2802
6570 263
1234 8496
7957 8304
3489 3703
1183 7074
4078 1772
9345 347
8189 8052
8544 1558
5437 1559
642 253
8709 9002
2120 2259
2653 3747
3621 5257
1071 2131
8295 6490
7483 8361
7897 1786
1624 1223
6940 1219
2053 6049
6400 4404
2640 3015
991 6148
1453 8846
4328 3515
5235 3768
1228 7339
10162 6793
4888 3669
342 3421
2919 8114
8075 5904
9697 2802
1199 79
3549 8678
1229 6822
3989 2221
2155 1544
6046 762
9129 6081
3542 1224
2013 661
1636 5939
1800 5073
2866 892
1426 9253
6957 5438
5545 1172
3863 3509
6361 4668
184 8825
5515 1071
1200 6277
2708 8823
308 1882
307 4905
2923 10578
3377 5939
74 8551
1494 3155
9621 3087
5859 6137
10717 317
590 2852
9231 10092
10408 5830
2825 8427
1165 2828
10435 2064
2584 410
4393 1181
9287 2138
1739 347
1225 1224
127 6427
6289 1870
1269 641
5986 7322
9532 1190
9521 4913
7138 2152
2465 1116
9299 2691
9335 1238
5010 4214
7471 931
4195 1196
7743 1805
4078 1222
3151 10397
6145 5849
10221 6168
858 5962
818 1226
2241 9432
3187 8929
1202 7033
10103 4125
3781 8138
3329 5801
1430 6277
6172 2287
1809 2593
8515 8508
199 5178
3311 330
7758 8138
6167 8871
4838 3695
6542 6007
884 8881
1219 3362
8056 4181
2802 6709
7537 6897
9042 5281
10635 8089
5494 9286
1175 10418
858 3660
2840 9395
9580 2622
5544 8359
6503 3808
10423 6204
4777 1356
2846 3211
1223 1615
892 1205
1233 2042
2889 6134
7129 1361
7501 322
3186 6542
6016 6154
5849 7152
6297 411
8390 1172
10555 7643
9418 587
8817 10553
8832 1782
7129 7541
1912 1175
1064 4903
2615 3951
10031 1866
7746 1194
6683 2157
10104 1537
3193 6766
8064 4846
7766 5752
156 3438
5929 3848
2154 9970
7743 5202
3925 1205
8834 6287
8426 7557
7862 8690
3206 1906
2640 8995
1111 1171
4333 2907
4628 8748
781 1209
7557 2279
8505 1517
1857 8825
5636 4154
10043 9240
2730 9384
1798 7470
914 2509
8440 8123
5039 656
2329 7523
5870 8564
1175 7352
10277 1240
1179 1304
2571 9294
334 297
1255 6369
4399 2155
6508 4952
315 3535
7685 4076
8454 8137
845 86
473 1739
6456 6427
10699 6490
7028 253
2541 4157
5460 9042
7830 1165
6040 8826
638 3489
3167 1200
2580 8512
9803 1221
6650 8855
308 6249
4580 748
1577 2149
6043 7315
5566 4763
6809 6885
9973 2899
10435 3669
2577 6801
4776 3466
5374 108
4069 8834
2835 3167
8321 1788
5514 10281
10220 2261
3778 8140
7157 948
156 8486
6137 1225
7156 8684
8515 10435
3752 5194
6940 1171
6616 1176
7517 1224
5830 3049
414 2602
1772 9629
4954 3848
10635 3206
5022 6517
3003 2282
3491 4723
139 2765
9621 4130
837 1093
9449 3705
4781 1426
8361 1221
7501 8864
7656 5520
3491 6735
3716 2336
5398 5088
1219 5691
4499 2332
1191 8871
2151 10636
1172 1453
4861 1660
8796 6040
8991 1172
4677 3435
8129 336
3136 7144
475 2592
1881 2277
8390 8238
945 9357
6516 7504
6923 2773
7658 10103
10544 2736
3491 5865
2152 3908
3797 6987
1209 8115
8862 2269
6007 1222
9142 3267
1234 8683
3538 9099
4567 8776
1309 8140
6286 6278
3583 7353
8245 3702
5325 5710
5929 348
661 1229
4546 54
1428 2061
2538 9505
1572 6039
357 4755
2574 10212
5241 5281
1085 6154
7352 1364
1156 6535
4887 4905
6209 1785
3151 6490
3574 9746
9069 2311
9908 1191
1723 2703
7088 3904
5221 4070
6162 8502
2828 8866
5390 6620
1841 9360
1355 3911
5589 10104
8829 7603
4248 5975
9521 8075
6389 6270
6653 9636
5341 4781
3802 3845
2267 3928
7244 5562
2846 16
5503 2397
638 3677
3204 8174
335 6569
4221 1197
1082 9437
1692 6384
835 8486
10640 6154
8321 9063
600 10456
7336 5636
1442 1240
4619 9229
1229 3619
7293 4248
9894 1551
1171 2812
2894 9046
1238 7644
3778 5986
1787 7914
8855 7766
6240 2607
8831 5545
1194 4959
2503 5870
4646 1905
8189 7489
3193 1526
6240 2923
4912 8542
7293 2923
1238 1239
2267 3387
5515 6507
4415 6702
6516 1926
576 7291
7486 3956
5545 7533
3879 8093
8117 8609
7490 6007
7657 5259
5752 2457
789 645
1497 523
7804 8505
6119 64
4900 3282
322 5515
7797 1228
10169 7583
10057 2336
6007 10335
5880 3090
4649 600
2636 8136
5129 7277
1787 7214
10230 10221
1236 1563
143 1221
1194 10303
3280 6456
5894 4826
322 3156
10245 7286
2622 9064
4422 253
3057 2108
1269 8709
6789 6232
5378 5502
1209 2206
5494 7742
788 318
10162 1517
3749 2827
1624 10450
8514 6883
9636 3234
3280 2796
1450 9192
2035 6542
1838 7940
1212 3047
6736 1196
4511 2648
7623 4380
9951 2822
637 8506
8075 12
1231 945
2322 5951
4075 10641
1915 4079
5776 2815
877 1365
8368 1982
8778 1081
4849 9569
9520 2102
8991 7643
1282 8692
5544 3205
6154 6137
9618 6366
1882 7305
3494 3354
4155 8709
4130 6549
2104 1221
7129 5396
1491 8056
2865 7603
1769 5016
1197 2261
7707 1430
2543 4119
5929 4704
307 1259
3091 5929
5951 2804
1316 1206
8858 8114
8189 3848
2443 3908
5599 7277
2804 6923
5991 8565
4978 3645
9527 1491
9527 1219
330 4458
9087 7336
3280 8137
5595 2837
3050 2704
1877 8941
314 1176
8057 7678
5515 6617
1236 4385
9823 308
1860 1172
2210 6989
6589 1042
8759 4690
6009 1223
8942 8858
5276 2279
4617 8621
4360 2099
1939 10435
6491 6554
3765 5928
7218 7129
8420 6152
9895 8517
7376 1192
10389 9697
4105 1202
9782 10415
7768 2804
8881 280
7368 2544
9214 1682
8849 9915
5948 8861
7294 908
9321 2442
4426 8075
1240 5904
10307 9910
5043 6686
8875 7599
7969 1226
314 7278
1637 1240
1787 2881
4231 187
9042 5765
7805 8858
9673 3023
2840 6359
3329 9395
3350 7129
79 1773
404 3332
97 641
10435 1237
727 8448
6016 5514
6137 10162
6793 8239
1632 6360
10410 9704
1085 10435
5954 10281
6037 7129
5927 351
8515 5986
2420 6220
8129 2622
6723 5460
7214 2281
8737 6150
8610 3121
5859 156
9000 3716
6882 8502
4717 5781
8516 2131
977 10726
5223 1240
23 773
8448 595
2538 6954
10012 561
5498 7193
6234 2149
8232 2355
1624 1241
6487 2299
6620 7456
5156 6938
4101 2477
6165 1427
7750 9239
8844 7801
7945 3559
782 4567
2434 9209
10693 4578
8417 8528
5460 4797
5425 2127
9322 3333
2963 8844
8537 23
3167 7718
3715 1616
1235 766
1231 2622
523 3280
10163 9320
1205 6593
5009 7709
3794 185
2276 5519
4949 1197
5233 442
1718 3441
9913 4815
3653 7617
3845 3124
8811 1241
9211 2430
5514 9087
3337 183
5908 3908
1616 1334
7566 10435
6548 7294
1173 10318
6600 7218
3520 9560
10081 10166
1491 2390
127 4026
3878 314
3816 9836
1702 652
3548 7129
8379 1154
10298 10696
3375 7508
8428 1240
1964 5806
4278 789
8089 8426
7291 4126
1517 6676
4289 9519
8516 6714
8942 5318
434 3489
8075 357
9286 7546
6139 5831
7916 4776
4952 8138
5437 1063
8426 752
1117 10172
3134 4078
6278 2804
303 9910
2137 990
8278 8056
3369 8609
4333 1544
9127 1178
5928 4070
7495 6541
5555 1145
3404 8350
6137 8201
9520 4076
3491 348
206 6989
2176 139
1615 10084
3070 6983
7550 3751
10447 8551
9435 10415
1191 2059
1172 8488
6168 1028
4826 9591
731 5432
3059 3530
1103 8551
9087 5209
6527 7488
1563 1179
7294 8189
9955 9695
8844 10624
1426 638
2155 8707
5579 8823
6016 8908
2899 7899
2573 6940
2300 893
8308 7471
9080 10029
1826 5385
6168 2647
9796 9014
789 9224
320 4333
4394 9698
8991 1191
7129 1625
225 1898
4465 1838
7294 10533
1739 8127
10613 5006
8871 9043
5752 8295
9286 9066
6837 892
6314 5561
1615 5965
2759 1446
7656 3150
8368 7643
315 2640
7686 3138
8075 5928
9815 5281
315 5938
10235 8486
7293 1772
8709 9900
2625 3371
4144 8448
4952 8093
6940 2825
2652 21
1175 8435
3208 1238
1176 10362
4861 3015
1453 8514
6842 8829
5951 4272
2538 524
5360 2576
5281 2419
7035 10435
6945 6458
7507 7496
8621 317
6980 3134
8551 967
8388 1921
6416 4942
1839 2216
127 10553
642 3777
6989 10221
4125 2298
8177 7260
6490 2804
4873 2229
1202 9348
156 10229
516 766
2571 2923
6225 1221
1231 1205
8829 5306
5472 6832
5577 2466
1597 2241
7819 9567
336 4922
6016 132
6369 8797
5850 219
4716 9120
127 1544
10441 7253
2908 1221
9781 8751
5215 4952
762 9622
7106 9698
7498 7483
2453 307
977 3778
6793 3187
6640 5034
8448 1234
156 9667
5514 6487
2452 4214
9517 8189
9655 2776
7421 878
3261 9945
8684 7180
3634 6351
351 9903
3588 8684
1426 3151
5437 9042
1181 2329
317 4019
4887 5895
8551 9733
1901 5016
5389 8826
10668 1914
1214 3894
1181 5081
326 8026
9707 8593
317 8551
10303 2120
8587 2032
326 9321
2827 1176
1505 1206
3402 8409
9852 5929
1753 6923
7707 2123
5849 2647
4629 5049
448 2527
1787 478
160 8089
991 9630
2647 5545
1307 6
8991 1662
2087 9950
8558 7455
6137 8129
8289 1235
7129 9697
3189 7763
10157 1194
1531 3242
6587 8075
5002 2846
3092 10354
7291 7656
3167 9518
1624 5032
1215 307
815 8508
6525 1717
10428 8239
8088 10428
6773 941
7339 1361
3778 9339
10036 325
1404 3282
8817 8691
9588 5512
7391 10298
7044 1768
4070 9002
3489 4861
2140 514
8855 1926
2920 3346
1206 9753
3908 6414
8390 9001
5927 293
9193 8508
8426 766
342 1457
6940 3602
7236 8135
8472 10197
383 8445
1926 672
6658 7804
2467 1858
2923 7635
927 1176
2234 1737
3716 9652
1197 6525
5073 4523
9910 1221
7038 7025
1728 10036
8239 7548
4076 3956
6570 206
3597 1572
3058 10303
4756 4215
8502 4810
3572 5561
325 648
3737 883
977 4900
5114 3123
5544 398
554 5951
10182 347
1179 1176
4903 1181
4009 3329
3825 10162
7522 3738
1364 1502
6354 322
8375 7743
2640 2276
8587 4572
5986 8412
9876 9128
7246 867
1427 8350
1240 245
6394 8844
1172 9418
9910 1188
7367 2720
3124 2906
7061 2513
10148 8406
3147 7291
9120 3509
4535 6475
557 5521
10147 1180
8108 5911
2577 1176
4389 1573
5306 309
582 657
9630 2342
9704 9910
9200 3703
2158 7766
7246 426
6016 7748
8835 4123
6493 1494
6945 2279
8517 5709
3234 4069
1176 3684
77 9708
3474 9546
8823 7488
7538 6119
4817 5831
1726 746
41 6616
3151 6490
3398 354
2298 8956
5077 4183
3481 2465
1970 79
9972 7743
7242 6137
4234 6135
1194 9117
7968 2147
2226 7229
1202 8864
3975 172
1230 5986
5748 724
10539 2324
2267 9508
4380 8120
3908 2320
1231 2010
6151 1833
9903 8296
782 6491
4393 5389
2424 368
2895 6016
6782 1171
1615 2802
989 3791
949 5073
1205 4264
10011 9316
2802 6144
4377 3642
3033 6923
361 1334
8516 3491
3228 5926
4834 46
4189 7508
8684 9287
3595 9810
5602 5020
4945 8574
2320 4607
2702 8843
6785 156
8990 460
6452 3466
6830 5515
1080 1787
7770 6410
8407 3489
319 2676
6756 7736
6893 4077
2630 1905
1229 7481
10162 8835
855 4330
1376 1041
10162 9947
2438 3314
6570 1191
4667 4567
3371 2647
8372 1234
3630 3177
3387 5341
6369 2992
3273 4691
7940 8844
7770 3489
3090 600
1790 1943
10381 7920
3335 318
2127 1192
8585 3424
3374 1653
8514 4382
6945 8877
336 7294
10489 8511
5514 8480
4952 2888
2934 6366
6208 5563
1192 6369
120 8189
4434 4003
7542 3576
1221 2271
10555 3091
8835 1219
5561 4078
291 4163
638 348
4149 9324
10696 7294
9707 322
3138 9214
6289 6008
1430 8620
5073 1209
1379 455
8199 5636
7330 6491
1739 1921
5391 1647
6577 2536
4882 10655
876 1196
5545 322
10304 2208
5859 10513
3472 5459
3369 1229
1224 6519
2640 237
1191 7088
324 3699
8277 5250
5849 4125
7920 3273
2640 1228
1466 7305
1171 3827
2622 10182
1199 1238
6135 1205
3385 10544
1888 6278
7496 2870
1196 523
2137 8834
1849 8186
5075 8317
6282 4621
7445 9389
1412 8177
1223 3263
7286 5276
325 7686
10027 2154
6426 9926
315 10131
10435 2531
6286 3280
3392 8886
10235 2157
224 4546
2137 5190
172 5562
2336 314
9299 3158
3606 1905
3586 9871
2663 1181
8134 1561
1229 10197
3208 3022
2346 77
1227 9765
2640 6200
8005 2622
3309 1198
3730 8201
3419 1517
6154 6361
4234 7368
5928 8472
10624 8252
8266 1219
2977 7289
3491 10048
637 1181
6055 7991
3280 7152
1564 390
348 5419
641 9882
3092 3991
3152 3419
1176 6137
8238 2276
6463 1200
5515 1227
6384 2652
2663 7289
5345 3704
6802 6276
5276 8441
1231 6351
9526 641
7294 4045
6721 4861
1834 6789
7444 2218
3439 8834
1192 4578
8551 3234
9209 1426
6841 9238
1222 5561
1142 9193
9972 10220
2221 4298
7736 1271
3193 10276
4019 7945
1351 448
7555 4078
365 5563
5589 7864
10299 864
6255 3398
8056 9195
10264 5042
6619 9210
3783 1192
2279 7533
5566 10334
9886 10145
2574 8431
2467 2397
307 2020
5396 1099
8232 8855
8470 7914
3911 10418
1229 8135
183 6392
8292 6152
10710 6302
8826 8823
8350 6286
9972 315
3400 8406
9697 2077
4155 9630
2466 6152
7086 9910
3432 8941
2730 7429
2663 3310
7770 2137
3499 8709
2592 4864
2827 9076
10040 9492
8692 324
8486 4986
1222 10170
641 1172
3685 9802
8813 6589
8448 681
1113 3310
7089 1878
7260 7480
666 6490
5951 4333
7802 263
8620 2127
10428 6656
7565 8610
5259 1627
5487 5228
7287 7489
5180 156
978 5929
1364 1198
1809 5904
3383 8138
8409 7373
253 293
3123 2162
1194 9866
10542 8889
7989 121
8829 6924
7537 3348
4332 10395
10435 1616
2053 9664
2276 1748
7292 2320
9058 6785
6923 8857
975 8409
8168 7246
4111 10409
1199 2152
156 6619
8239 7250
2123 9654
10626 8157
4127 8117
10238 1230
7289 10098
7126 8881
9929 8177
10416 8142
2035 7643
8075 5231
4271 8353
8894 10221
8508 10446
892 1176
322 8811
3821 1853
2708 6489
5505 6168
3515 9235
5057 3620
10134 8078
2904 8955
2774 1849
2310 7985
1223 1926
7506 8486
5568 7940
7497 4006
2840 10174
2127 9698
8421 6715
7491 5680
8406 1191
10629 3228
1235 10148
4868 2923
4477 4575
3990 1926
2919 1555
5921 7803
8699 8805
7803 6359
6314 9667
6278 1221
3515 3956
8551 6491
4333 7129
5637 4860
10717 3684
1095 2457
64 1176
10600 993
3090 4918
6988 3237
2895 8877
6239 1181
1662 6354
6615 1192
1905 7770
4370 6383
1226 2080
9926 1842
9871 6842
4123 5477
10626 2031
3332 10497
8321 8817
2466 171
4078 4757
2574 5476
3092 3746
1910 10545
3190 1219
7968 10611
10624 1641
2226 864
2213 10333
8775 10462
8459 3845
5515 9188
8717 322
7508 4126
5926 10421
1082 6372
2900 7367
318 3156
8854 6718
8855 9226
2260 3401
9810 9660
5695 7247
9974 1235
9200 1855
4739 1228
2899 931
2802 3655
2653 1181
1734 1372
4905 8845
10055 5545
4776 86
2216 3703
3023 7189
10435 7768
1202 3908
5306 2920
9635 345
4839 4860
8866 5437
3559 8978
6314 6148
3367 2023
322 2923
3297 5422
1241 10162
7339 2537
3882 8409
1215 6620
5569 5986
3507 7486
6989 9120
3226 4938
1921 8991
1442 7522
5059 6219
8496 3705
1206 2854
585 7423
8486 4888
5950 1219
9064 1083
4572 5950
8835 1158
4101 4763
5369 2728
9654 8361
2210 3749
188 9085
1430 6467
5566 5220
3970 34
5415 77
8137 5986
3329 442
8759 10049
10442 874
2523 8116
6924 2924
2776 5951
3622 7508
10397 2538
10006 3233
4537 8117
4297 7748
1371 1176
6794 336
5515 277
1194 5514
3576 4765
2123 998
4333 3508
10402 2871
5318 8511
8189 8835
7801 4898
3447 317
6393 10362
8709 6361
1786 1238
6139 4332
9714 8459
243 1179
2575 1209
1184 4157
8613 1926
1915 5218
9926 10668
336 709
2298 7501
2335 1231
8248 4938
1082 1209
1859 6491
3205 1171
9848 3656
8426 6782
4132 1227
3954 9018
9347 2501
3544 231
9509 2048
8405 3992
315 1684
7768 16
8169 1897
3154 4457
2919 6059
144 4679
2647 3995
3801 760
8864 6286
4861 7292
6946 4070
3147 9673
3038 1940
4408 120
1829 1537
1790 7294
1233 2694
1181 7421
1175 2337
9069 1228
8157 4775
4379 9246
3215 6057
4861 9539
1112 2765
7229 320
76 7725
6714 746
2648 1107
7656 308
8309 8189
2320 2648
1463 6139
8871 4776
9873 4076
8075 6427
7286 5188
5073 3154
1070 6163
1192 1241
1197 257
6234 9927
4332 8088
9387 444
399 10553
5494 3080
1176 10694
3262 8817
2771 1225
892 1772
7246 2571
9143 3205
1522 1094
317 8929
9120 2496
4719 9707
5712 4767
965 8193
1229 6007
7905 3158
5563 2538
1012 9128
1200 9518
8962 3851
10250 1176
2570 58
1192 1428
2640 5059
3115 3943
1172 10435
5093 9802
4147 2267
641 9398
3280 10613
3452 10428
5941 2368
2881 8690
5398 1653
7597 3156
490 1756
1202 449
8835 1227
10435 6988
6548 3583
430 7367
8691 6057
10625 5951
1776 6549
7707 2537
5460 4200
1215 10720
3715 3162
4850 6905
1758 9193
4839 4776
2569 1442
1228 8282
10606 1614
2551 10724
1239 2904
2762 9262
6489 8759
3782 3429
5830 10435
9190 3585
1179 9506
5143 8823
3273 6589
3805 5126
914 8135
4761 37
10397 2467
3121 595
3654 6891
1071 10435
1445 4103
6430 5396
10606 1942
4026 6139
4834 8866
8871 10699
5561 2276
134 8512
8861 5695
9642 10009
2061 8551
1537 357
7565 5390
3447 8914
6923 6487
8835 731
8881 9876
1500 6812
3778 9063
9910 7707
1256 9569
2320 8406
1234 3414
3576 8169
7594 10550
8709 3156
8075 7230
6570 1427
638 7314
6528 8075
5753 6818
6225 9654
8116 76
1282 6137
1206 1194
7656 9924
1787 10626
8409 1228
7494 1152
1772 5742
1429 2457
9526 8733
8721 10027
7292 1463
3234 4898
4274 2501
4905 498
8117 642
4782 5115
5708 8140
7488 10643
9287 5559
5939 7562
1176 4826
7622 478
8506 5636
1642 2302
8991 775
9760 1164
9435 3267
6628 10037
8139 7069
8117 9547
4428 2133
4939 4905
134 6726
2802 8505
1245 5188
8778 10409
6683 1227
9129 7862
461 637
10415 1258
2538 5398
10209 3151
7188 8517
8301 3208
1171 3645
5305 1253
5690 3698
4370 293
2123 9234
4622 6571
7750 5012
10047 1181
9200 10366
4903 3233
1171 6314
1176 5636
4936 6227
1176 765
7506 10333
1910 7259
8749 1223
1225 1205
2155 8881
6154 5805
7246 8827
8792 6278
8218 6365
1491 9974
2305 365
8075 6923
3280 3044
2570 8203
2108 10134
1221 2923
3544 8321
4155 4998
4861 8486
2206 5361
8189 5771
5769 2924
10716 4099
2053 7920
9469 10428
7748 384
7983 2916
1223 7486
4656 41
8350 3297
347 10668
6400 5112
8898 2384
4887 7354
3351 1067
314 8169
10456 7996
1143 6490
334 4736
4130 9909
6240 9316
5152 4864
6945 5951
7129 8810
1224 2053
8293 6705
1905 5751
1274 7047
9579 4998
5281 1209
950 10224
4714 7230
1654 6145
4501 9877
2276 85
64 9018
1091 2647
3151 432
3244 191
5928 7557
6783 7218
2582 1839
4076 3491
1968 7134
829 4214
1849 3374
1373 829
8858 4337
1499 8542
7556 9745
9098 2804
3822 3113
6589 6154
1215 10452
8709 5951
8849 1172
1206 2949
1239 8733
1236 1772
9646 348
3987 8816
6229 9848
6724 10558
9418 7920
1171 5260
8831 8528
9579 678
300 7720
2092 10377
303 1979
8089 4552
4860 1612
7779 6945
1849 1491
6506 4046
642 2090
7743 2493
4975 1179
8975 417
6137 8522
5582 963
3907 347
664 960
2929 348
9085 7289
9113 5379
7293 8881
8392 7557
6928 2846
3332 593
2627 1723
2206 3746
5515 4943
8421 7445
8755 2813
947 3777
8169 7803
9972 1235
8891 10216
10544 6239
4370 4213
9338 5514
5131 1260
930 8818
773 1773
3826 1237
2827 1172
6137 654
7020 8075
8827 5033
9913 3280
6558 9992
10671 8843
1198 7371
2622 326
6964 8823
5025 675
10449 7491
4382 4127
3851 7592
2930 8390
4077 760
97 8931
7769 1205
5986 7004
1229 3987
3072 9645
8056 10485
8035 9017
1167 3329
9401 1252
7283 8056
5156 5398
8819 10397
10428 4617
3239 7037
4070 1192
133 1257
9909 1234
10625 1234
1200 7253
8682 588
5390 7229
638 766
2150 2894
6240 5460
2213 6724
1936 9826
8871 4078
8991 6183
5240 6616
8239 3534
1334 58
6549 5280
1075 10389
8273 8502
3123 5281
7491 7807
3204 1191
2847 9189
162 9927
5389 9517
8831 326
4645 8857
5986 7293
5951 3385
5012 7218
7294 7250
318 9128
9647 240
1240 9571
5970 2537
3269 3026
10277 3309
4846 1081
1426 6490
1926 3280
4828 6369
7589 10624
1229 916
5929 8082
10402 8690
7242 1200
5951 5880
9120 6647
1113 10613
4403 9559
8405 2457
1091 7362
9520 9836
1227 2301
7508 9521
7055 302
1798 5276
3906 6935
357 7685
3583 9973
1200 2276
8827 5276
8861 7941
10098 4881
7506 5429
729 5709
8129 7400
1790 1197
2804 1071
4135 2849
426 2127
2081 1631
304 1926
6208 8138
6885 6506
2319 371
6145 2319
1930 4333
3792 390
3699 1181
8135 2261
5911 1250
325 7714
434 2335
10335 293
8183 8115
5005 4230
3553 8748
1179 4656
7055 929
6152 5437
8849 5042
7722 6154
8267 1071
8610 1428
1234 1116
6975 7850
6815 4717
4130 79
2813 9713
3654 3705
3631 7643
10221 8056
9040 8273
2018 641
6242 2267
10554 5530
7581 2279
10428 10435
641 6695
1491 1194
7129 6106
1085 6700
5283 7903
5385 1898
858 7539
3438 7241
1700 6504
9397 3749
8891 5039
1234 8056
5480 3447
4880 822
8854 4183
5767 1827
7470 8811
2299 320
9910 3901
8811 3491
9504 7129
6945 1624
3151 9118
3443 10657
2854 8361
4714 9910
2335 5240
4333 1198
1223 325
1171 3331
9018 8716
1369 637
5895 10125
641 4898
8182 4622
2949 1900
1772 3387
5430 789
2889 4077
7712 7282
4765 4070
9299 6626
3418 5986
2827 8878
997 1313
6227 8593
5276 1205
9520 8140
476 4128
6213 156
2663 1241
7750 9344
6166 2775
2775 4846
3694 2176
979 3599
6348 7743
6491 5231
3411 5256
10304 5854
1108 6277
8831 7830
7230 2881
7736 9910
3456 7169
1142 1238
3684 8281
252 1256
9286 2419
6148 8816
8514 4130
4571 406
1205 10219
1234 7215
10625 6842
10123 8711
7367 6466
1222 7557
8857 9806
1393 8890
3571 5824
6533 1198
2127 2399
1110 927
1148 5481
5291 10303
2538 10660
8299 4617
8325 5282
8096 642
156 3973
1215 5398
3233 8741
2013 3928
5081 7739
3705 1175
1240 3802
10533 5151
155 5304
133 9120
8392 8392
5929 1799
5544 7897
1910 909
2648 6434
3704 1653
10540 1849
9852 280
2704 1433
10724 8002
4655 1179
3398 2120
6007 3035
8775 1522
2332 1576
3023 6683
183 3262
1221 3544
416 6814
661 6335
8147 5012
6444 748
9632 661
9042 1237
8189 4623
3273 7392
458 2704
7506 334
3646 8252
10613 1229
1866 2815
9973 4140
8471 3209
4515 1849
6343 8517
4523 1814
8467 6007
5885 3267
6225 9992
1001 6954
5752 7319
7496 8406
1234 10307
1612 638
2310 1171
6655 2344
6896 7029
4297 5795
7026 6222
1223 1427
2631 2157
8261 1451
10244 8002
2267 1721
2052 7636
284 6793
2218 4566
3756 1198
1176 23
3348 6446
4210 3123
3374 8406
5714 9321
1223 183
8129 6987
1431 1002
3908 7601
8410 4464
6678 7294
6914 9854
258 10679
4297 8088
7978 2719
5570 8517
1179 258
280 9053
3075 8410
10544 6228
3583 4333
5830 1086
8426 9526
1176 10243
4619 7603
10408 3990
167 4608
10033 436
429 5637
3716 7129
4470 4461
3747 6467
7437 3489
9262 3906
9414 8119
337 638
5216 8973
4930 8508
1404 1227
5114 2756
1238 2130
1092 1866
6716 999
3906 4567
5178 3261
7230 3304
8368 1181
7508 7218
6643 5566
6155 5154
4148 8939
7074 9241
4280 10276
642 1202
3374 8991
4974 8056
1240 334
923 5281
6152 3419
9901 5589
8263 5494
6923 7504
8350 10293
1234 6288
6414 2723
365 1391
7735 430
664 2775
9496 9193
1237 8252
4851 3355
2221 4025
3778 732
10283 5986
5515 5850
6622 1915
10646 9521
8881 1175
5753 8502
9115 1722
1686 1491
5885 3193
8735 10717
3534 2261
5459 1328
3963 5928
8016 6830
2640 1355
144 6137
1322 8368
5500 7811
4788 6016
8551 2840
9553 8783
6807 845
3572 6618
954 5986
4297 2617
4765 2156
5868 4826
2703 9994
8886 8515
8189 1192
8998 8860
10469 9652
6802 600
7468 2279
3193 4078
9954 8854
3154 8088
5178 6444
6369 8486
8826 4128
4913 2466
1494 5637
8037 9346
7079 8894
9700 4127
5346 1197
8692 6286
5341 8426
5716 8406
8690 3167
3464 9011
1434 79
10241 3791
9850 2947
6264 1143
9848 1199
5894 8112
10389 6491
9155 1915
6502 1781
2031 1544
7336 6055
6351 2925
7397 6589
1389 1524
4952 1365
4023 3151
5599 8454
5870 6739
2152 392
4898 998
5637 3155
7445 1849
3752 4903
10220 1164
1208 10163
4157 1194
3387 6152
5234 10679
155 8744
2802 7746
3280 8542
2801 3151
2572 8889
8511 9973
1460 4129
8392 5234
2003 7090
3091 8392
7686 428
6421 7218
2653 2433
5306 4126
3208 3782
79 9532
4125 4863
1200 9053
6490 2410
9588 1084
3216 4076
5865 1334
3599 8137
8273 8169
1891 7253
6565 8512
7862 4517
3995 6940
4789 320
303 9053
5721 2155
10698 6966
7855 8274
1230 9451
10544 9579
322 10123
9870 2592
7088 7055
4070 4434
7916 6119
8189 10205
2946 6154
657 8611
9120 10419
4214 414
9033 155
9540 1926
6384 1179
2280 1181
4434 7277
1071 8129
10636 5041
4232 118
6168 6190
6676 1543
1145 6215
9070 347
9540 5708
2380 1455
2257 9743
8709 307
8232 9180
7489 10472
6489 10544
2899 4396
6940 5539
10299 5042
5636 8699
142 6891
6491 5596
1228 4926
10450 1228
6255 6427
2998 9513
6016 9636
5514 3655
9698 4952
1383 4078
8894 1172
400 8526
4900 10605
5487 2320
5859 3809
1236 7367
2292 5636
9307 3980
23 4864
6227 10435
6549 7763
4684 5942
6528 10296
7927 467
9316 2516
7015 6988
2206 1420
760 5536
5346 6784
8051 288
3655 3398
9532 1179
8866 2270
7508 6489
10063 3872
7009 5986
714 357
9649 9316
1567 3750
7445 10397
1199 7746
3572 8300
814 7426
10243 2569
4926 3125
5881 2629
6458 6354
7065 4441
9526 1901
8248 5062
10629 4077
4861 5802
8516 5951
4294 1905
1176 8776
10318 6318
4332 6489
1926 4289
6226 2150
8749 3489
3838 3631
7348 1271
7345 9696
4782 6239
2133 1271
1228 858
8957 8426
5437 8505
9972 7574
237 3631
3341 6529
8749 2053
280 6489
4642 2279
10438 7101
1225 3786
1229 1021
6366 6166
6007 6937
6589 6812
6168 1772
9347 8392
5514 406
1842 1198
5566 8843
7246 7507
4123 6489
2840 9480
660 3267
6617 9998
6310 2242
521 5849
411 2221
5437 8713
1175 8406
1224 7506
184 307
6241 7660
7345 1175
3600 5602
4214 10679
4903 440
4937 6507
1834 9368
2081 4129
1229 2797
7250 3215
6698 9871
10299 2320
10387 8855
5526 6224
5563 3329
4078 1905
1663 9233
8957 10397
864 5305
5968 5405
192 6168
1388 3491
9526 6286
3398 10237
3908 3231
5396 1915
8273 6989
7254 7617
5030 5412
5951 6491
1790 4567
2827 5040
2126 2733
6520 3385
4903 1175
1200 4861
3883 2465
5563 6686
374 4861
325 10181
9763 7491
1175 3124
6335 4781
2692 2147
204 7333
930 5010
8891 9331
8683 5258
6137 6289
1427 3436
3242 1737
320 6278
3669 1071
3906 1226
3908 1144
2534 8370
5459 7339
1175 74
1226 3072
8128 1491
9265 8826
1909 8843
5636 9526
4361 3023
1612 8450
1718 10238
10162 7707
7421 3280
5929 293
5540 1612
8551 8486
4918 3544
4647 8056
9299 2793
6489 9636
3993 6007
2685 5462
8719 1074
2804 8173
4125 7501
5356 7658
9347 4037
7804 10485
1194 641
2640 4271
10303 8624
642 237
6897 4484
5545 4196
5561 174
9626 5218
3040 3489
3091 7643
9621 1196
10241 711
8512 3508
8434 4223
4213 2994
365 3754
9014 9179
6361 3151
1334 7251
7968 7155
5502 1468
8454 2220
1915 9534
1471 1863
10335 1226
1512 3716
660 1192
203 1202
2694 3297
8528 6017
10158 9286
4545 1752
1224 9460
1874 3250
8845 8441
3414 3886
6323 6845
253 7744
1712 4125
1123 5566
9287 1615
8312 2663
2775 1739
8868 2648
7496 748
6369 5514
8620 7251
9488 5200
7279 2900
5885 9195
5951 2247
4359 9020
195 7229
5371 8642
6895 10626
5009 6705
4507 6379
4419 8593
357 8835
10459 8238
4578 5395
8505 2160
6589 9040
8644 5459
893 9782
4622 2368
466 7291
8409 871
3188 4898
843 2647
2647 5566
3621 10362
8174 10398
1430 5389
5514 4378
5190 1572
2864 9042
4433 10473
5091 506
1200 10333
4795 7286
9209 2602
2064 6801
9737 638
5607 5012
1739 1175
74 314
8406 5485
7491 7489
405 3090
1402 10418
10510 2147
8855 8174
9462 893
2865 1700
5281 8506
8512 173
2380 323
8733 930
1209 2425
10627 8117
2571 7779
2804 10181
6898 6016
1175 417
3089 4390
8031 3872
5951 7746
1849 1179
5986 8749
8816 7293
4533 9744
2465 1572
8797 1206
1075 835
3438 10220
9927 8488
4324 3570
5512 9696
9684 5593
9234 155
3282 2137
8454 8446
156 3770
7918 2380
7089 6284
1175 7329
10635 325
5305 7920
8796 228
156 2996
4282 2648
678 8915
8610 2466
1215 2430
1205 8890
9984 7291
2804 6037
2676 2266
7291 8709
1615 638
997 8409
6625 10626
318 8132
9772 10428
1234 3761
10491 3778
1615 2475
1558 9008
4359 2404
8132 9547
6289 5922
6412 6038
3229 8931
4883 6360
1176 4406
4883 2178
1361 308
2576 8427
2137 9209
2156 2699
6008 9242
3156 3124
3754 5515
418 1200
9125 931
5276 8671
7294 4924
7039 7245
8849 318
979 2640
6215 3573
2466 5591
4917 3827
234 3955
2869 10484
7432 3037
1095 2346
2427 6049
5986 5986
10435 6702
9299 8494
3237 2705
6361 6148
8445 6525
8189 5396
2153 5929
8828 5387
12 9653
4247 4125
5859 584
1428 5823
346 8515
9621 9138
6314 670
2260 8139
1221 3124
7995 2336
1790 8862
1790 5514
9064 5193
3373 746
2640 8844
1214 641
3789 4882
8189 6036
2534 6007
2918 4832
9048 3491
2611 5590
282 6410
9203 1223
1172 782
9802 1926
3331 7593
2122 9120
1227 5566
308 2291
1937 181
3358 6027
7329 1426
2904 1175
7491 10681
3234 2647
8828 1227
79 10544
71 9149
3839 8610
3351 1846
8280 5305
5400 4860
342 1214
2283 5939
5636 5514
3752 3778
9363 8790
3206 7291
1240 10243
7491 2919
1269 9126
2640 8426
5563 1334
8494 3576
6897 8135
4249 1478
567 4396
7481 1914
322 1403
9852 3899
2689 3519
2296 7686
2261 337
3151 7658
1435 9591
6830 8189
5341 10389
5573 4900
5276 2177
4846 3542
2459 1143
1075 2802
5281 10034
5305 3600
3851 3995
4094 4404
5276 1517
2891 6714
8189 3117
9317 4988
9428 3429
219 3544
2647 9265
3092 6314
6015 1990
1775 3668
4508 1014
7245 999
638 6059
623 6289
8812 8797
1149 9286
3374 10409
10303 6750
9716 6429
9363 3284
3240 3078
2003 1028
3631 5830
3124 7065
3518 7507
1191 7757
8426 3044
5724 6063
1332 2273
7689 3280
852 3240
1719 2291
1455 7195
4243 9508
8056 4206
6135 5514
326 7809
5073 2570
6240 1551
1171 6223
7707 1176
7288 1206
3206 5930
10083 3151
8564 8409
3815 10181
3691 7294
5028 1901
7707 3204
3280 1790
1786 8926
1175 7381
3715 2409
1554 4915
7768 4634
3583 6371
691 9193
2689 390
5881 8855
6050 3023
9588 3908
2360 2279
991 8273
9537 812
9517 3310
1509 4761
5986 447
120 8232
9718 186
5637 1455
1240 144
6015 3417
2605 10391
4930 107
4214 8973
8782 8831
8056 8454
1176 638
7229 1223
1241 325
9546 8846
9815 8931
6361 10689
3963 709
9146 5164
1501 4052
998 9073
1362 4129
3153 8844
6735 6671
2252 349
4230 2217
8823 8741
5939 6152
1215 3438
7538 1236
584 8825
3863 7484
1303 1780
1760 2920
1841 9958
3072 2085
6490 10684
6549 4692
5460 7021
2131 5636
7580 4418
2570 5563
8854 2122
1192 4076
8232 10409
887 1111
8156 1790
1736 3631
766 1904
9175 5134
2882 1717
5494 6490
1081 2304
5365 1229
2261 4124
2156 1224
4642 1191
410 1926
185 2274
9662 10639
5040 3006
1394 5248
5450 1175
404 3020
348 4546
2210 4578
9287 4850
348 322
5604 2442
1175 10435
3679 7297
638 1786
10720 691
7987 6017
348 6923
2342 3208
6549 4126
2149 8709
5012 5331
7250 3042
8134 434
6471 2862
638 7230
6981 221
1841 5872
71 8432
4275 10427
619 2272
1164 4567
4933 1065
7294 9526
4629 3441
8116 6007
9040 9287
1240 1455
5276 7496
97 6503
5166 8720
587 9974
155 2265
4834 7603
1219 3178
9697 748
4657 5939
1462 1229
8496 638
6918 10614
6503 10162
4671 3228
300 9432
1209 2457
4380 3778
2877 1405
6056 6964
3121 2539
53 3568
8551 674
3206 1506
1226 183
641 4068
8056 2837
8056 4331
4148 8690
5336 5281
6232 1537
2640 1427
9129 7853
8075 1013
8843 8577
5520 7462
1865 3684
1815 6360
5862 9790
5386 2108
3280 8501
1842 5830
4358 7038
2113 4567
9631 6962
3882 295
3023 2538
1235 2592
10098 5329
1615 1227
6137 320
6268 1269
3847 5218
6513 6542
8551 8522
2279 1629
10450 8843
7736 4129
256 3474
3608 226
7250 4974
6713 322
9894 6097
4656 4370
5276 9526
6979 450
1176 6802
10028 2478
1237 6443
10334 2433
9900 1177
7129 6888
3500 8239
845 1268
1179 5563
6142 6314
2640 4207
7286 10361
3280 8709
5831 1234
1200 1384
6350 2242
3631 7391
1729 9128
2889 6598
1735 654
2319 6923
3508 5566
1770 5306
4668 4357
6165 2640
2888 1651
8353 2812
8886 1427
1200 3191
6489 8409
3422 2866
4673 1269
8189 8508
6168 9513
1231 3154
4037 7969
4736 2923
3489 10613
8844 6897
6277 5561
1782 4183
5545 5133
6657 5242
4900 2216
253 8843
9910 1698
1209 6713
9134 4522
2155 317
4826 8440
2526 6240
4126 8828
9910 6093
4874 2691
1179 5873
6278 7129
3115 10586
1221 2899
3778 5252
3660 1905
6549 77
2123 4297
5929 5878
1200 8056
3956 5035
9549 2430
7637 1231
8866 7293
5868 9838
1172 4130
8252 3749
10087 6354
259 1876
10094 3963
10544 9698
1225 4812
2538 2736
3038 325
2647 1849
2253 7129
9916 4516
3494 5475
8882 1037
8137 3434
1200 4716
3631 641
6655 3532
7342 6558
4010 3267
1181 5563
7677 10717
7854 3491
3630 10410
6443 324
1024 8825
5440 322
3282 7506
1235 7746
4124 461
6425 5218
7727 2358
8225 307
127 696
8169 9926
6276 4860
4530 7205
322 5437
1777 1206
7747 5929
1358 3246
892 1309
10633 3439
5636 570
2513 9689
6656 1394
8534 6773
7187 852
4297 1517
3241 8189
1787 9248
5818 5408
2763 1231
3156 10103
8432 5020
9850 278
2383 1726
2418 8843
10303 7658
1309 1181
10015 255
1559 3630
8368 8409
3254 2880
1790 342
7294 6336
7920 1241
8750 1615
6661 6123
8035 642
1448 7916
7293 2297
184 6007
237 10094
1901 1453
79 2846
733 1197
10318 6443
7746 1176
4765 4329
3092 7292
7488 2252
6014 3280
318 7770
1982 3317
669 315
9974 2320
6504 9517
4799 3774
8508 6530
1167 2776
10243 757
8426 1883
8857 908
1171 9120
121 7562
7496 2756
3958 1006
8829 938
7069 1786
7294 10633
2054 10148
8056 4196
1197 10397
403 6532
7506 6696
1079 6354
2241 1273
7627 7423
5276 6695
4125 5545
6225 7488
6276 8486
1199 8353
4858 1901
3851 3474
8392 1491
2723 9432
2005 2831
1798 2846
4658 7538
3608 5190
2165 6057
167 8351
9591 7489
4735 9910
1120 6204
6265 7289
9739 4628
121 2961
8134 2895
7129 9058
10151 8881
3489 5463
1179 1234
105 9008
3544 66
4859 852
2273 6139
9848 8361
6456 303
4109 8515
9189 3666
8690 2322
9547 10187
6696 1521
1811 7129
8056 1234
6232 492
8810 1240
8829 5913
6617 10511
8056 1093
335 5035
3654 3489
7501 8886
5561 79
472 6164
3631 91
1310 909
1914 2846
3894 1427
3185 4098
2640 3204
6139 4183
2053 296
4187 5862
10524 1192
347 4161
3552 8528
9448 7746
5314 3396
6490 8039
6036 7291
4924 1926
5710 2320
1814 4076
10087 1600
2529 8709
8486 5566
8361 2537
9526 9757
1231 835
1231 3091
4860 1124
5736 7831
2319 1181
8971 9993
4418 2870
6036 2153
180 3944
3535 1615
2165 1194
8184 6345
5010 8189
1453 1334
915 3532
12 8991
1646 1198
5021 2430
325 2320
293 9299
8810 1176
6940 2869
6592 5934
6372 6007
8406 8367
10029 1572
7508 9579
1080 10163
2543 5281
1224 10285
720 3229
4072 3002
7919 8254
9398 3123
2812 2774
8822 5740
3653 5916
1369 1445
4093 1773
1225 8427
5512 6619
2035 4370
2342 2267
10084 5385
721 4644
7897 7353
8169 3089
1979 1206
4633 5091
1194 2101
5270 7055
10636 8619
1762 3591
8174 2316
1494 1113
1231 8709
3778 334
10513 3864
7247 5355
8406 1681
1653 724
75 1237
8587 1812
2347 1181
3171 1198
2137 8752
1209 8823
3460 5276
3964 6137
6008 10162
8409 9910
1291 8733
317 8517
8825 7266
2897 1494
8825 8305
8483 320
8426 9388
1066 835
10428 4566
4553 8990
1720 5276
8905 1905
315 2952
4130 3619
44 320
3850 7450
2157 9937
6987 8811
3125 8406
3149 3703
8091 7292
8373 4912
6234 2266
4578 6053
5341 348
7916 8886
5955 1172
3576 8835
5389 7205
3228 8903
315 8796
8928 341
8381 4861
10397 3086
1179 8075
10447 5341
3963 6360
1168 8878
4864 7537
2107 3213
6988 1192
7486 4334
3594 4077
7075 1197
308 10384
1625 8128
9357 8255
1226 9485
4645 3093
3629 2176
430 4297
1491 4652
2756 1766
3091 1143
320 6989
8168 2640
3684 1224
1930 10544
9705 7546
6168 5520
6038 5961
8347 5385
6623 45
8813 1603
527 1881
9622 3841
3374 3907
7245 10413
4735 1544
3908 6224
6227 6145
357 7286
3668 10135
1580 1172
5604 1176
5091 7897
10221 10570
1155 4861
8514 5964
7657 6037
2320 5276
10197 342
10513 1191
6491 1205
7601 10245
8508 5494
5514 7286
2206 641
8193 1874
4327 1772
318 3579
3845 3764
307 8189
3350 1205
3015 1178
3280 6037
3537 8174
9400 9526
8526 748
4083 1849
7083 7538
7643 6805
6872 3491
2537 1239
7686 6714
8605 6137
8846 6045
10166 3489
7293 3921
7452 5703
4126 7951
1880 8189
315 2158
7583 9531
1197 6702
8285 637
1428 7920
4072 1192
5459 3752
9251 7488
5108 4152
4338 6998
1544 1194
5276 9622
9098 6054
1214 4767
2047 5509
6623 4333
641 351
8454 156
326 434
4370 3124
4903 10333
8823 2147
8496 10162
8812 5028
2814 1200
4198 4643
8551 3811
2110 7746
5637 1537
5545 8763
1184 5996
2262 1844
1079 333
2647 315
7090 4776
8388 5370
7686 1222
2210 10484
8872 1529
6489 6623
5396 2293
9967 1915
5717 5878
5514 71
10148 7489
8881 4905
5078 6280
1192 7475
4846 600
5823 8517
2510 7522
1209 7480
6542 1617
8120 6173
1147 7825
3576 4280
357 435
1257 6528
2319 5305
5146 10221
6288 3474
7891 2774
7735 9395
2645 9515
3346 7390
3206 2240
6618 10456
4861 7506
1191 1526
10624 587
1926 931
6008 2585
7247 6490
3134 6354
10323 1165
6503 8827
3280 6623
8056 4898
9120 3282
9175 9518
10162 3516
9698 5581
5566 8825
1653 135
7082 2733
9915 253
7336 7375
1926 315
5242 3351
6015 10717
7506 342
3164 8137
9283 9910
6016 8813
7210 8955
3715 4076
656 1870
7292 3486
127 6531
858 3282
7656 6757
7538 6698
1209 4391
3630 2923
7533 3778
5986 5872
3267 10679
6057 9902
8849 7656
7229 2457
3374 1653
7643 9651
3090 1144
2094 10303
10572 3125
3791 6007
8264 9696
7804 7055
410 912
1453 3310
1798 238
6354 7055
3684 5859
5515 2646
1176 5563
4127 8797
1776 3191
1047 3606
7603 8917
592 8821
416 4070
9918 10493
2606 1491
8232 5090
10320 9517
1071 3528
9972 10553
1109 3336
3877 8810
10707 8871
3176 1235
9473 1320
4824 3036
7241 10060
5413 4573
8449 641
1176 3331
6040 3019
3854 4124
4952 8544
4967 10197
4125 7065
4870 1620
2213 1834
5511 7748
4816 9134
7129 8937
1909 8486
8886 768
2614 10062
6314 5398
2501 4697
6001 10304
4095 7586
7329 200
7949 3607
7773 599
300 9900
325 1926
324 1433
2959 2834
5093 6366
1175 1191
10009 8890
1215 4668
121 4078
3362 7646
5092 6714
8409 6073
931 10397
9463 1431
9156 2290
6549 364
3755 9972
10195 2342
6490 2121
8426 1197
1200 3188
10531 8835
10278 3091
6209 6040
4816 3301
4932 2660
1717 6491
1179 1772
6234 4952
7735 4511
7291 9973
9400 1430
5548 1491
748 2321
864 6015
5603 4173
4829 318
9972 8620
1230 10398
1561 1175
9171 3023
4130 1191
9763 8117
5229 2261
10431 4213
3544 2467
1191 9299
1739 9825
10371 6829
6057 5537
6824 1215
8141 8876
3208 10097
9286 1093
992 6753
7277 9432
9180 6139
6940 6489
8759 9439
7453 6135
7339 1234
744 1205
1427 4434
2798 5970
8409 8684
9084 1798
2331 928
5591 7294
10428 8859
3716 8759
1176 1863
5270 3450
5705 6504
7748 9591
3765 5831
9643 6370
1197 4215
10220 454
3445 2640
3993 10264
3280 5515
619 3619
8944 655
10318 2320
2488 6007
7218 6506
7968 4082
5350 7737
4067 2140
348 1171
144 3489
1537 7827
9916 7289
5515 9363
9030 1787
9169 1226
1452 10435
1223 5116
7292 342
1158 5544
1224 2663
2975 7131
336 1334
357 308
8813 4646
10479 7897
1095 10147
8709 7030
9299 8991
10064 1445
3630 4900
760 2442
6137 9397
4330 8551
8823 2828
4446 253
6918 6038
7763 3000
2213 3280
9431 2538
8587 8843
4997 7508
7770 1234
6366 4783
1849 3156
4484 9008
3509 9551
3138 1205
3489 6265
6813 1181
4085 2862
3193 1176
8406 1219
9922 10167
470 596
325 10544
1143 7538
10447 64
8443 10148
7307 6148
1000 8632
1224 4037
7537 4964
10429 6154
3154 9368
3553 7294
1980 10544
10277 5831
1143 3124
9698 5538
606 7857
901 476
2804 3206
2018 27
8514 10428
8733 2774
6866 8075
4183 7480
2774 5545
3827 7508
682 2802
5929 6930
8821 1236
9299 1221
4333 5754
6942 1680
2802 6372
6891 1113
1624 7069
1517 8406
10235 7643
9705 5091
2733 6007
7707 4535
2908 6152
4810 7065
8274 1229
10449 8861
2650 7724
8607 7803
8654 3631
9807 6830
9900 5276
3792 2501
6686 9807
3429 446
5286 8683
1369 5437
10221 3572
9696 8515
10441 1896
4930 1455
8169 7440
9957 8514
5347 4502
5009 2775
1229 582
9869 8426
1418 4332
5813 899
2543 10318
3263 4458
8368 8262
1430 8278
6402 6793
9551 661
4574 348
3703 6145
2498 10045
7361 6508
1282 1145
2575 10037
10217 6988
1544 4396
5909 7603
9317 2228
10312 1175
63 6949
2802 4622
10116 2774
2433 2923
4931 7711
8692 3848
4700 8174
7731 8189
1225 8140
23 1491
7215 7828
3631 322
10197 3684
5563 638
3151 1390
478 7368
2120 4567
9636 1221
7291 1269
3912 1859
10051 6306
10147 3297
1828 568
10221 2900
1202 6369
1662 9409
4935 188
1901 6264
7916 4952
1229 10428
2292 6140
1491 5881
3908 9808
9193 7586
1228 8691
7743 326
191 2091
1491 7920
8285 3208
6423 7707
3439 5515
2276 273
6350 71
8352 121
8189 1236
6168 2279
6152 2241
2917 1926
7677 9998
4364 3838
3352 1373
1926 9046
9818 5949
1568 6945
2581 7694
578 4861
6788 8974
2802 2276
6592 8094
1361 6834
5402 3715
9538 9551
8356 1602
1000 79
4422 1636
1197 5010
874 5636
2588 8602
8136 619
9652 3630
3124 10613
9002 3684
416 4020
8263 1739
2700 931
1773 4861
2116 4214
5986 3565
9701 3544
10409 2467
7190 5951
10164 7288
7315 5830
10242 836
1656 5258
3280 8812
638 1594
2368 4707
6542 6900
9800 4657
4125 365
1735 325
3438 10712
6154 2006
9810 8844
8834 4007
2102 4735
5986 7658
8135 9222
3992 587
9579 5515
7266 4037
3912 4126
812 3394
9698 5386
7289 2320
6891 8280
5460 8508
9357 8820
6812 3439
2889 3987
9848 4887
6341 4898
4803 9597
8991 6137
4330 8368
3903 2569
6987 2849
1926 9826
1222 9401
4332 7304
79 7736
599 6869
5040 8448
1227 5731
5472 1790
74 9518
3206 7735
1624 8057
8746 172
6824 845
6696 1175
875 9912
1378 5786
5025 6559
6007 9175
10630 7190
1200 2488
1219 1858
2336 3474
10209 10148
1772 1235
1194 8759
4839 9536
4756 127
9974 5218
4861 8515
3684 2466
9652 5929
1235 4289
6361 7978
2800 6148
2592 8894
1078 748
1639 9287
6055 1192
4843 9579
9236 3334
2648 6489
2355 1191
6277 2840
1176 4130
3193 2813
5831 9824
8496 4297
2804 6830
9546 4183
308 8075
8113 186
6542 4940
5494 280
2336 10162
9299 6504
10303 8522
1726 4763
7281 1185
2622 9225
7321 1231
6975 7489
5545 9763
3374 3534
8923 4399
4620 3908
8844 8432
6845 1223
10303 9696
6361 1596
10235 4261
558 6137
9046 1176
4338 9604
7445 5948
4246 3666
8684 1230
1171 3983
7129 7368
8231 8263
3643 8577
4942 9880
7658 8189
5148 1176
8486 7216
8861 638
1452 5884
7129 4656
4615 10171
308 1905
3072 2902
2063 406
5562 6734
5314 584
1175 734
6873 4332
6016 6298
2586 2815
6403 4216
5093 1084
10427 2167
3748 4129
6603 273
2992 7286
1426 8886
1172 3280
1849 8861
7612 3703
4534 8190
7618 7746
1455 2920
9636 2697
5031 1720
6016 7508
3123 342
7623 10704
8515 861
4765 1197
4646 7129
9133 1504
8242 3664
9677 5562
9613 5012
303 7129
2826 4067
1861 1238
6036 1053
6507 1241
5514 3135
9193 3280
6107 641
1016 10197
1199 3331
8517 6155
1790 4550
9526 5005
8515 1191
6135 9233
3073 6112
7229 4018
7129 4215
2827 6553
7707 5844
1176 4640
9517 2264
79 8528
8301 10221
892 1488
9910 1205
5864 8829
941 8564
5460 4739
2793 9579
8828 10626
6229 1197
3749 1175
582 8759
4395 6372
9828 6923
4370 1615
430 2802
640 5774
5165 10087
8823 10166
8426 9588
1219 6923
6491 6257
8991 6618
4098 6451
3474 1084
10463 1100
10487 4271
1733 6450
3630 9387
7623 1197
1148 8816
6148 3331
3445 9521
8091 7491
7496 8201
5317 1233
4670 3597
3301 5379
1206 10717
641 1240
9551 8894
814 8097
7727 8625
8113 10221
6491 1238
2645 3778
2516 3655
314 4643
3788 7423
1215 1653
1537 2213
7169 2850
8940 1910
759 3014
1241 4763
7286 928
3402 10685
2240 4404
8426 5986
2299 8823
4077 10613
8140 319
8198 2533
8225 3489
4069 2221
1227 9458
6730 7746
9492 1224
8056 1229
6311 3414
7293 79
1235 6007
5986 4543
4250 7746
4069 10428
144 342
1200 1901
9298 156
3991 5325
3194 3136
3306 1832
8846 2507
1772 21
1662 1209
7129 9782
7717 235
5520 1618
5503 7131
5895 2311
1309 21
3631 7471
6228 1063
1165 5418
5700 10074
8152 1280
6543 134
1171 1227
5544 6714
8551 4213
844 7743
1225 1144
7694 6007
9873 4078
8858 9014
1926 4289
294 4656
5459 5415
2653 325
4860 1455
600 3151
1269 10335
155 10418
7292 9062
307 6619
10613 8120
8137 1205
3092 8844
967 6413
4682 928
5541 2465
6148 8193
7920 4078
6225 6891
8527 638
3371 3385
811 7678
5563 3507
3447 8829
8813 9910
3631 7292
8431 3699
7015 3631
10426 4036
7423 8242
4125 1491
156 1430
8075 1756
6351 8386
9245 6895
9189 2172
7218 6253
7643 6361
1787 8877
3755 8511
1176 315
5073 3715
8177 9518
293 9397
8738 8522
2272 138
7238 972
9173 2647
7918 4244
9647 3414
7339 7129
6429 8648
1612 3716
660 7099
9661 2788
838 906
10649 9375
5006 9495
2628 3749
156 6980
2488 6834
10318 5563
8137 5251
8738 4076
8939 4567
348 2276
347 79
10243 5016
8368 3588
2486 118
7460 4648
3621 6340
637 3249
5276 3185
337 833
3181 10624
6168 1499
1168 6491
9418 1215
6989 7455
584 4130
2395 6016
9190 8620
5136 1491
6456 7291
1756 6145
401 10630
5515 5245
922 1226
9021 3179
5215 4063
308 3151
6923 8750
1192 3544
8683 5091
156 8409
7297 8169
5566 1172
2828 2060
8935 8674
8088 8056
5637 7055
2368 9534
6059 1175
8857 6505
707 5257
1448 5894
6620 4458
325 9910
1215 8082
6956 2529
6043 1113
1786 8835
6037 6286
7421 10398
8829 5487
10149 5679
10142 5894
1260 6052
600 8238
6548 4187
4668 8506
6168 1943
1829 8517
1561 8486
74 3193
1181 300
10724 307
253 5234
9636 1176
5398 3654
5009 6896
7661 1653
7534 17
4917 5821
7147 4950
1491 10435
845 574
1698 1227
1733 7291
1227 3301
7707 2543
7130 2024
6714 8829
1235 6732
8835 1765
8002 8239
7060 6444
4551 8528
6411 5911
7920 10103
3726 9910
965 4826
5120 1224
1071 6615
6397 3310
5390 8683
7508 5060
1089 9621
1426 6896
100 6360
1197 3595
8849 773
3788 6548
8431 315
7655 6360
1549 9908
276 1428
3374 3208
325 1235
6491 6038
1219 3583
8748 5544
449 8890
2155 402
1219 6104
280 2433
4918 6952
5199 253
4373 1179
2651 7286
1209 9114
3489 661
10030 3749
9450 6583
8189 2436
8117 6384
4937 8590
1309 348
3807 6200
8406 7221
8759 7016
7483 3432
2057 718
9897 1225
2925 4918
3716 4523
10706 2319
6399 4125
5948 10232
6232 10510
3188 582
5276 9661
3597 1430
8129 8407
1222 858
7804 1221
1364 2927
6410 1196
647 852
9044 2305
6269 5520
6650 1757
5545 8030
8238 4151
8829 10717
9208 1198
7581 10555
8148 4566
10626 1113
3684 8089
642 1176
71 2155
7768 9418
10021 2292
5812 2640
3619 4067
8894 10333
1537 3186
7968 2645
1237 9900
7533 7636
8823 4370
2335 6443
10419 3637
315 1229
9287 120
3206 6486
5748 4821
4975 1063
1920 7552
7292 4187
9532 661
7831 3321
8410 5515
5912 1509
2425 628
6148 3074
1735 4125
4700 2923
6007 8871
5525 8587
2828 5244
5824 2038
6528 5437
5588 1226
1164 5929
4123 10162
3208 5717
703 5306
10533 8287
8225 9571
5986 8189
1171 815
5386 8056
9595 1045
1175 687
4238 1383
638 9200
6491 8516
6371 8368
6368 6955
4459 4509
1226 5500
730 4860
10232 6946
4684 2585
2122 8056
9588 1531
6285 10103
5214 4916
4670 9536
5735 8818
836 7522
6793 264
9320 3795
2662 10435
8092 7426
2319 5966
8929 7609
8161 3630
1552 8831
2804 4394
7129 10408
7215 8796
8486 7015
5772 5514
2150 6504
4688 4522
410 1225
1176 9702
6895 4790
3208 2538
4578 4128
2804 7689
7292 836
5830 638
931 1915
8138 7489
5951 970
8299 3838
2430 2648
155 2592
335 3778
7355 5019
6443 2373
446 5976
8903 5868
741 8797
7768 9793
6549 6783
2322 8308
3280 5566
3206 10717
7292 5437
2498 1002
320 5008
1428 8864
9519 1240
1172 9064
1849 5586
4329 8129
2663 7736
6007 320
6314 327
16 8735
437 10276
496 2432
9828 5859
326 5752
9974 8035
2609 4925
5514 7920
5571 10086
302 4951
5561 6414
7000 4332
7557 1640
1463 9395
5010 9475
5530 4478
223 1881
8282 3441
1224 8138
2879 1219
7506 10036
3205 4838
852 1590
6826 8368
2485 9450
6987 4426
6258 7253
6359 8056
3704 4376
5048 6683
9579 2150
1110 7147
4347 4878
7881 2939
2923 1223
1231 7603
3654 8891
2053 878
5062 5566
7635 3654
5943 2121
3822 4703
3193 714
8139 5045
5514 9521
2314 7291
2538 6529
2903 8516
1588 2342
4719 1234
9254 8455
4900 9283
7485 3282
5515 5128
205 4183
4458 9882
9120 6219
10544 2152
9426 6909
2235 4545
1191 9309
1541 1234
6286 811
9734 5423
9621 860
2687 6057
1430 1517
3544 253
2846 1179
7746 9908
325 8448
10408 5636
3908 638
7026 7353
3240 3848
1455 5514
8577 10384
1544 7601
8831 1757
4898 7897
8683 5241
10147 7329
6503 6696
9299 332
9828 4387
43 10210
9588 7286
6240 5521
7235 1165
9539 10148
2949 3206
297 9316
4018 2292
9960 5916
7237 2577
5545 7920
9394 8551
8092 5884
445 9728
464 10435
8858 9054
4942 8440
8958 8585
6152 7768
2513 7831
4070 9196
8866 8835
9460 8890
4037 5386
3185 7491
2301 718
7216 1241
1227 5752
1426 6489
1171 10413
318 5563
8406 6891
4077 8551
8386 6580
10428 7377
5769 77
3229 7549
8409 8804
7230 9485
222 6327
3595 1178
8189 5411
6840 6168
1905 1786
2846 8691
9528 4037
8556 5104
4129 3583
5276 908
641 3387
6055 1171
10544 10280
7686 7129
5252 9621
6007 8993
6871 9782
1226 8185
6169 4860
6159 1215
3372 9316
7043 8093
4333 2150
5929 3703
9202 74
1849 2276
4692 5874
6284 6070
1789 8819
4137 4942
1202 1095
8140 4783
6190 7995
8526 1208
7588 8056
2173 6724
6938 8991
7506 8239
9828 6503
7456 406
4840 6329
7089 5515
3387 4938
1143 474
5022 8242
9843 7604
8864 10135
4399 1199
7015 8832
5356 10276
7442 858
8189 970
638 2501
1544 3332
9238 155
1225 1181
3070 9897
5276 9120
1905 7289
6427 10284
10428 6548
434 4070
3916 3537
9378 7367
8527 9189
633 2155
633 9064
1168 8292
1113 2307
6219 3871
8273 3441
8137 1221
2640 1428
10340 134
6677 8148
8825 6960
8448 704
10389 2640
3237 3194
2648 5852
8316 9511
3193 8060
3534 8140
5939 5281
582 4098
5580 7695
6227 9927
3354 9249
9189 3780
717 8620
1175 5360
8448 1430
5355 1488
8849 8389
1200 295
6716 2647
1238 10668
4420 348
6569 2576
9299 8689
2987 9950
2837 1176
6106 2538
8237 8242
4567 7486
2882 7658
9631 1428
1824 8124
3359 4896
5951 4508
9320 8746
629 5742
10544 1223
2890 7498
3124 1256
6081 712
5024 1240
318 1666
829 1181
3630 4129
8827 9120
6265 892
5929 507
10207 1680
4016 2545
3680 1198
9245 9192
4782 5752
1334 4123
1240 3282
5180 507
10232 194
2528 1261
10048 2024
7033 5545
4603 3544
8931 3654
8990 2519
8350 4434
3329 10553
7384 5768
8849 3244
8129 6489
5928 3151
5825 1379
9710 5885
9532 2120
10105 8889
1909 6154
342 10276
889 5844
5284 436
8508 7065
4214 5515
3374 2262
8861 257
320 9404
8637 5566
1202 186
1175 585
5370 1215
5881 3844
8826 5545
3435 3767
7230 1176
10007 5463
2541 6268
9484 10409
7735 3200
1075 780
6033 9120
5831 1615
1427 1191
6040 6286
9701 4849
2127 9526
4864 8515
280 7715
10162 8138
8129 6915
10724 3204
3474 10067
8928 1209
10357 7635
6938 21
8478 6489
5042 8653
8632 5535
8261 6148
4702 5140
9532 9647
325 8709
3491 7229
8618 2521
2466 1517
1415 5028
9787 4477
4762 9418
5950 5012
3346 10162
317 1221
348 3843
9072 10221
7367 1224
8991 4936
1530 1893
5093 1910
5349 8002
5091 1517
6154 4248
641 1238
6226 9506
118 3380
9569 4247
6793 9053
6831 8011
5240 1240
5520 2431
1853 4922
10513 10009
760 1192
5933 8502
5462 1826
389 1799
7259 4860
4125 8857
10196 7129
7832 8683
3332 7718
7972 8827
7291 2122
155 8279
1787 342
8268 5506
7656 1191
3242 6469
4128 342
4465 1834
7916 1278
8858 10717
406 1429
1522 6490
1326 1926
1543 9698
592 5219
3290 6475
5073 5276
5281 8849
7263 7216
6165 9283
9532 3138
1197 8614
1209 1554
9972 342
5566 4076
5236 318
6528 921
8843 6489
1202 6940
10163 782
1238 661
10435 7440
1857 404
1849 8238
8406 10626
1238 9910
7735 5008
7656 241
5355 4036
9221 5437
6369 5789
9910 5933
6151 6589
5527 4370
5947 10239
4348 748
7686 748
1428 9192
5504 6822
8430 4183
6989 3655
7287 5887
1071 7372
4759 3371
4861 7948
257 1271
9955 1544
1209 348
9548 4297
4067 5459
9135 6222
7919 7250
1239 707
8517 7617
1947 8243
8746 3234
4761 6148
9203 8409
1063 4271
1172 7920
1191 3432
2158 325
1772 2827
1197 6333
7686 8519
3404 369
6444 7736
1199 10072
8829 10303
3539 1269
1631 5358
8140 3151
5487 7658
8426 8408
3975 1172
5566 5690
1822 2776
6427 6264
7770 7763
3009 10570
4463 7406
3539 1215
3282 77
2131 6340
6534 1774
4572 1179
6392 6542
317 308
7557 4070
5437 1083
667 3720
7504 928
2538 5040
8285 5389
8506 3536
9752 8508
434 2531
5012 3604
1663 8713
7735 490
1198 7163
3092 1222
718 1378
9605 4026
5446 2018
8903 1430
2691 5025
7656 5012
4572 6549
9188 8431
2298 5062
10216 1149
3214 207
8506 4783
3302 8879
963 960
6989 6226
5051 7410
4064 6150
3951 1221
1172 4214
1227 4098
7469 8127
1457 9091
748 6301
5500 2640
9535 3072
3852 1144
8759 348
3193 8189
3777 1615
9488 454
277 7756
2804 9992
3536 7502
478 6038
8131 21
931 6148
1113 10435
5571 8861
6589 7034
6007 3149
5881 6945
6792 9253
9908 8168
642 8859
1215 188
8746 3817
8710 1194
9456 9526
8834 6161
3123 3770
5446 6923
8893 1176
3699 3045
10435 1849
155 5731
6915 1231
9601 7735
1788 4928
1735 1142
2581 7865
6140 8506
6286 6286
4260 3156
8351 9621
7357 1198
5637 5708
1831 7636
6318 9877
1234 4937
9602 8319
2907 1735
10355 9299
6123 7496
723 1209
7989 9124
1197 5809
2467 4641
9713 2154
8441 9698
217 2847
1181 1449
6209 4227
9884 3908
334 782
8823 2568
348 6350
3247 5073
7294 8116
8621 6824
7139 10105
3127 9192
4370 5240
7368 1935
8915 9088
3572 7100
1849 1455
2700 1221
10631 2243
8239 647
5555 1923
3778 1426
760 3374
5566 244
5400 3594
2296 5280
1757 5461
5386 1113
326 6844
4538 5909
10220 1231
8816 6137
894 8517
2040 6059
49 5306
7827 5460
1779 6615
3583 4599
10518 177
6014 8406
1517 9343
9190 3452
10570 7656
1227 1921
2504 8843
1909 9017
2802 3310
8502 9647
9014 7363
2575 6549
2804 7292
336 7157
9064 1065
10613 8418
5303 2207
1786 6676
5514 3328
3387 10209
3704 2158
3924 1849
2640 1612
4335 8991
4531 8409
4243 10635
3612 357
2266 7770
16 1364
6905 10384
315 5545
1199 5673
10645 10449
8604 2714
8426 1202
7763 6351
307 1269
2889 1491
6037 4077
10570 5545
8508 9334
9696 5986
2920 6801
7445 115
6871 9120
6793 8117
6008 6358
21 322
5010 321
641 4394
5515 8189
6801 661
473 7496
10536 2433
5770 357
2651 5636
9697 10472
6570 978
1291 2273
333 1399
6117 6746
1903 5486
6366 9895
7656 1225
8139 9974
5180 5036
3583 8406
7536 2889
253 1015
4702 2570
6718 3205
9521 1786
4294 1226
6876 8557
3630 9849
1951 4209
10216 7286
10570 4929
9228 8448
7293 3031
2299 8825
2676 5306
9517 1175
4861 8897
10381 10428
8522 9020
8044 5473
100 2732
9848 5093
1175 2898
1176 1413
1171 1024
10623 4037
6619 6135
9120 2457
4504 2538
1653 8189
7291 7504
852 1075
5403 7093
4770 7885
8142 6152
5460 9504
1681 6619
9997 706
1226 4965
6134 9579
1910 6981
3151 315
5054 9120
3204 2064
7447 3778
7501 8858
7129 5458
3527 2547
5054 6007
1234 8140
1224 5506
3866 5460
6813 5216
8362 6139
3193 5986
1215 3987
1098 10243
4824 8846
280 156
4473 8189
1822 3276
8440 9923
5305 2842
1915 3509
1798 1382
9070 1172
253 2622
8137 2924
8858 9214
1144 6246
5637 4681
9910 4980
10544 6987
2537 8514
1182 3803
7906 4497
5283 4890
3441 1985
8864 3956
2045 3123
280 1229
2730 7143
7601 4449
8636 9532
1227 8584
7251 5062
5929 705
10409 7253
7897 6732
6934 2080
9088 845
10402 9120
2581 9908
3123 6148
6719 8692
3441 2154
9949 8506
1240 6007
3147 9021
8431 7713
172 7713
2647 7506
5073 7354
1181 2206
9982 5831
6057 8442
9299 10049
7445 3162
4372 9579
2622 7584
8817 8831
10544 1202
8879 4952
699 638
10067 3072
8861 1225
3491 1921
4600 2324
3151 5700
7756 6489
6702 8242
757 902
7797 9120
6490 7488
1800 8502
10435 10539
1219 2574
7663 8201
1409 6504
5929 3241
417 3650
7942 10553
1240 2846
7982 6168
2276 2919
3151 6007
4805 3828
7610 6503
4402 1671
3704 6148
2157 1173
3655 6937
2730 2949
1427 6154
9579 8120
1231 2667
7186 324
5562 2837
5049 1225
8976 10038
8204 10435
9298 8502
8075 1799
1910 7329
2150 4380
3599 7944
2840 7488
1194 8624
4781 1197
2122 10045
71 1179
2797 2319
9286 2647
4543 7485
6923 5396
7277 9588
8089 6427
6400 3631
8117 2147
79 3500
9210 1368
5437 10337
7440 7029
10635 5929
7623 2827
8426 1200
5306 10623
3290 4546
2449 1176
7329 1226
2893 8890
4613 7793
3238 5025
682 6686
257 3862
4952 8973
2279 5562
2342 3391
8991 2888
7129 3561
6923 3848
9910 7235
9416 7789
1379 3906
7143 322
71 10162
1200 3015
460 4861
5178 2628
10409 10435
3156 8426
1179 7621
10426 2429
5486 6253
5233 1172
4952 8134
10162 6491
10074 1235
6405 1085
1263 874
3991 7770
1179 10219
9774 1181
1452 4439
9624 1241
2703 7978
1336 641
6226 334
2900 6850
7026 5460
4900 10384
2865 10219
8823 5636
8127 2642
6150 1172
1435 2206
3048 7588
8684 5228
1884 7103
4981 8189
5087 8709
1450 5514
1365 6268
5718 334
8201 7583
2775 620
6608 1206
7923 9433
2776 9418
2815 4580
10314 8129
10335 8495
1237 4776
1009 7686
1491 884
4183 3718
1227 5228
5561 1227
324 233
1179 7491
4924 8931
4246 2363
4142 5709
10706 9526
8406 3794
4903 5690
3234 8886
9588 1219
5709 8111
5776 1391
5437 7986
4704 7486
6405 9820
4124 4055
5850 7083
2640 760
8652 8683
3269 8719
638 9249
1114 2037
7230 3124
295 2537
1192 4634
5928 3644
7735 4776
6628 5566
2508 490
9897 5276
1188 7339
7292 2804
1181 8879
879 9873
5494 748
3269 3491
7259 8137
1926 428
74 9651
365 8834
4622 2368
7576 3544
7426 1171
308 1624
7633 9499
9669 1502
3510 9228
134 1172
4026 5982
3280 3640
852 6489
7459 2537
6489 182
7391 10364
1791 1561
3329 7501
7210 8323
7293 2634
7289 1269
10065 10704
1176 9547
308 893
6491 8129
10174 9697
5563 2302
3704 4067
307 8139
8 824
2466 5465
2963 6040
1930 4324
8138 3090
4909 7286
334 6988
1093 76
2353 7914
1023 748
6154 6988
3429 6168
4070 6007
10472 10427
7663 4861
9673 3474
3518 3329
8487 5306
1664 8189
1269 8409
2517 10524
6366 9398
4861 9993
10435 9065
1194 9579
3631 5912
10409 6109
7058 8861
4950 7546
1179 2277
5324 1621
3457 7083
7574 7055
7075 7090
6904 3780
2433 6923
7491 2147
6591 7581
6489 822
7390 1462
1910 7384
6314 3282
10435 3372
10393 6793
348 9129
6504 1789
7253 2995
2171 2123
215 10717
8843 2150
7209 2127
1879 3894
8368 7129
7033 10625
2433 1198
3072 2071
5563 4732
4098 6213
1561 2276
10220 10081
9103 8886
10043 6133
9211 10431
6243 7294
21 8232
9451 1237
1200 7248
9632 296
3132 317
5276 1835
641 10335
9993 3721
1113 1038
3777 8502
7743 3193
8811 6154
8544 3725
3134 5106
7580 3781
5562 7289
1435 960
2716 2292
4953 9521
1181 314
10447 7772
6508 4098
760 2042
4132 7496
5831 910
1202 3578
10623 8299
928 6549
1176 3646
9014 3509
6043 4090
7445 74
1079 641
4861 5562
10438 2131
8518 7294
5027 6696
3605 185
2053 2005
1632 3586
5850 8683
5514 7289
7285 433
828 1171
1194 3572
9306 3193
1680 3856
1927 3138
6490 8486
2261 10409
1957 2212
8201 6733
7861 1198
5306 9820
348 183
3666 7033
931 1403
1222 5515
1444 762
5566 666
858 3123
10568 2033
7658 524
9727 9087
2517 6017
4142 6356
6359 6758
6570 197
1238 5281
8819 5073
3517 630
6988 1491
4873 4183
3193 3736
1222 1221
6082 5501
4079 4125
6369 5521
3703 6973
2162 2847
6241 6161
8624 10712
5169 2274
5016 342
1491 2802
1219 7715
149 7031
8139 5881
7807 641
445 2846
8709 1455
3805 10181
3158 2134
9520 7508
4288 8544
8448 3172
6137 8426
2018 5041
8577 1353
1431 6897
8010 7486
4125 342
1901 6534
2846 1711
351 1231
8577 2840
3387 8189
8709 7014
3908 3205
10220 5905
2802 2156
9084 9698
79 3433
2815 7893
5353 4900
8894 3090
6427 2775
5923 6315
9605 2544
9915 5972
8759 5257
928 1205
8886 9119
6219 9209
10547 6007
9974 6289
3023 1919
3234 6932
8129 8350
315 5986
7677 9622
7631 8496
2846 1202
8129 3072
2224 9954
2508 3242
79 2493
9997 6224
10398 9908
3911 619
1680 7689
7635 5036
4761 3432
7506 7663
8162 4951
363 6239
3186 35
7065 8194
1905 9686
1171 1988
6120 6656
4078 10435
5544 1555
7850 2813
904 4128
1198 3716
296 8382
7916 6989
8514 7218
7218 6372
5281 1269
9673 5864
9451 8929
10484 8568
2095 1234
1426 9014
6623 7907
1537 8296
8733 1230
3439 1225
4531 3848
7488 7224
3208 6746
6703 5544
66 5741
457 8810
5508 1241
6363 8280
1757 3206
1197 1194
4294 9992
3509 1334
8325 7083
7580 1491
3250 6426
5881 7018
3489 9145
7201 9532
1491 8820
2319 1214
2342 8685
7719 3864
7539 8406
7215 1229
7277 1235
5976 7746
1215 3248
3777 4436
2543 2822
5566 188
9239 203
5545 893
6148 97
10201 8116
7623 8075
10239 760
2654 3418
5240 9947
1782 8706
10570 3851
342 5566
2322 5831
3489 7520
6148 7286
2010 8506
7506 1561
4680 3701
1605 7660
8797 3907
7445 5081
7421 6191
9548 1175
1901 5699
582 3684
8139 10009
6542 6570
8835 7454
8238 3301
10162 1863
1234 1014
2053 1926
326 1194
2124 9548
5881 185
6714 6007
4150 8718
7219 1911
2577 6542
931 7339
5606 9400
10435 2889
2640 10306
8879 9855
8096 4951
6293 8448
7533 7657
2061 4861
5093 8797
4128 2168
9534 1227
5776 5062
3842 183
5081 3362
170 2445
6224 8406
308 3167
4036 9196
8991 5561
1205 832
4567 7184
2056 488
88 9588
5910 6723
629 8134
3783 3572
8118 10435
155 2804
456 6168
5895 8050
5589 1000
5494 3374
6119 7543
2605 1234
2575 3154
9683 4677
845 10148
6503 348
6148 8825
6360 8528
2406 3489
3839 2156
928 1786
7496 6399
2329 8517
1200 7032
7919 244
322 4510
8102 10635
2541 1181
3880 10725
9299 8812
3371 5389
6007 5895
8129 2653
1937 7743
638 9418
1157 8836
3276 9255
9008 5913
2570 6963
8812 1241
5422 3167
3138 6366
3716 10717
8574 2299
2692 6372
1451 2155
2576 5062
7489 7214
1621 5234
2712 4709
4248 4861
7089 7445
3715 2227
1228 4070
5544 5264
4697 3655
4780 8511
10215 5520
8245 1197
4983 3982
6838 1229
5881 2728
6242 9299
8823 9570
6248 8350
4214 2986
3387 977
7182 7293
4691 7897
7768 6955
1337 9357
351 1231
6793 7537
5012 7291
4952 1915
1236 9310
8632 6579
8544 2895
7162 3259
1113 4038
8834 9579
6448 640
8889 6314
2257 2628
8448 7550
7017 347
2158 1615
1226 920
7989 6491
2123 9910
9138 4903
10635 1240
6015 6228
322 4677
638 181
4067 3072
8803 1231
3555 6253
4776 8709
242 3703
6504 1235
10162 6712
8350 10435
3205 7013
5033 2987
2126 1236
155 1085
859 2713
10544 2488
8269 2272
3028 1179
4008 4765
317 9042
7301 317
976 4630
4179 7736
1003 7912
315 8890
8515 551
2866 5986
7471 4776
2131 5545
1830 3866
3641 1790
7445 7452
7129 3374
927 1447
1171 325
4341 1517
7804 7748
10353 2640
9214 2640
3187 5390
9111 5740
4438 1544
9789 1225
1612 1172
1206 2278
1149 3679
10220 9502
4069 1224
3490 1199
9120 2053
334 447
2382 1147
7643 8630
4272 7501
7642 2631
2307 4404
9697 9002
5912 2122
2920 8056
7830 5012
5515 9991
6463 7656
1315 1821
9401 3751
713 8866
6886 6683
4903 1527
1209 4508
1219 8506
5341 4396
8831 1926
2899 6923
6148 156
3138 8312
8990 8551
9299 6987
4300 8709
7134 10085
8409 1069
6491 3963
5710 2126
9711 1081
6215 957
1351 8056
3509 3021
6057 2714
575 7524
6934 8709
10717 4000
8824 4088
7229 8426
10204 1599
2126 2537
8646 2235
4123 3387
4067 2436
5240 5365
927 1572
4810 9418
8866 637
2696 1567
10607 6825
1223 9139
4522 8426
2873 1632
8864 642
10098 2166
1893 1241
9967 4898
1233 6007
600 8691
8178 7381
325 3758
743 10242
4210 1426
3752 1181
8382 3703
10131 1790
1191 6015
3576 1221
79 2634
6316 293
2257 702
8823 9928
8861 500
1228 1176
10626 1181
8825 2846
7569 9974
10104 3240
8892 1223
3177 7603
3928 9937
6793 10147
8409 5281
8426 9645
6940 9672
5073 1772
1095 9910
6636 8587
5865 5142
8368 2926
5831 618
9787 4613
7244 3663
4125 5300
3383 8426
5012 3642
8505 664
1241 2176
9193 10592
3250 4490
7292 8408
8132 8826
7491 8691
8823 1440
5557 6016
4810 5346
5831 1455
3815 7339
9093 3576
348 7746
1012 2126
1235 3261
116 1843
8823 7586
2276 7746
3730 10243
9789 1056
7223 322
4629 8174
6489 6987
8644 2640
6133 7623
5968 9120
7246 4860
878 7769
2756 7831
2284 8797
9120 4522
2730 7832
1222 2069
8822 6448
9398 3507
7216 1881
9136 3280
1348 5562
5995 7445
9726 8855
1224 1209
10447 3414
6739 7444
6148 7920
9621 8177
3272 8406
9363 23
1687 280
7302 7004
1175 7293
1192 5986
3295 638
6644 893
6447 3731
1790 4085
4924 3167
8409 3193
7182 8835
8448 2608
6017 435
2319 595
7658 3805
8412 1237
4332 2302
748 6793
1179 8780
3346 9992
5515 7763
4066 462
3970 4069
8408 8541
1422 97
8259 7505
1600 9316
1051 9115
1369 2395
8382 1427
3564 2627
1186 960
8855 10425
1179 342
3987 5460
188 127
3077 5292
10485 8834
10333 2457
2154 5437
4443 4214
4098 1898
682 1480
10189 2122
10206 5986
6529 42
2757 1790
5073 3193
6618 8263
334 3926
3870 5537
5281 8544
3489 5020
3193 8496
5324 2804
2549 10592
8189 4070
4073 457
9401 1686
3836 718
9200 1427
79 3657
3845 7588
600 3038
1505 6277
6678 620
7447 6121
9848 9020
4850 7685
8139 7308
7375 6723
1224 8140
6148 7831
3243 6366
3465 6489
4499 8090
8201 2066
9927 9877
4709 8864
2700 7352
6658 9686
843 5538
7421 6007
6240 4043
10556 2840
8892 6485
7832 2433
2154 9913
7603 7686
4370 7975
4078 1197
8390 2517
8740 1442
6278 5355
8001 9471
1172 3016
8844 342
8829 5917
5636 9382
9910 3015
4231 6490
1565 97
9653 7127
8138 1491
6620 322
296 3540
5159 4714
4128 8545
9055 9973
317 5494
9894 7722
1181 7489
3904 5389
641 4336
1398 3908
6057 6490
8619 3866
5487 4471
1712 2776
2078 6219
9151 1237
10570 5076
1181 7332
4573 3539
4210 8422
6940 156
4861 8590
6168 8056
3204 4522
214 8449
2155 5520
5105 5767
1233 638
293 8834
4864 5868
5986 2277
1191 9190
7603 9286
9120 9464
478 4682
5389 2899
7831 6891
8835 1179
6542 1225
5929 1228
7353 1219
5710 7489
1249 8261
315 2640
5986 7920
6987 8169
7286 8189
10362 7470
6447 5904
5281 8189
2149 1181
908 4067
10657 4125
37 390
1181 7496
3542 10268
6168 9248
10340 4864
5859 6360
5234 6924
6117 3328
5519 7746
8011 4861
1221 3362
322 5234
7218 748
981 1739
10274 1240
472 4347
6055 1179
9287 3938
4985 7489
8835 9555
6007 4903
3971 2120
8186 3475
2368 8273
864 760
6350 3498
8574 8075
8620 7903
6842 9621
5831 5929
2158 9713
5986 10009
7513 6494
4371 3930
7920 2296
6384 7860
5389 10435
1227 7746
4214 1903
642 8321
10228 1615
9127 4900
4249 9599
5951 6015
2539 2881
1772 427
9450 9014
3385 7746
2344 1085
10435 3329
9923 9091
7057 3550
6548 2013
4125 1228
2103 7339
5561 3383
1155 6812
1181 8349
1554 7277
3387 5515
3789 1198
6161 7329
292 5456
10441 4942
8839 1632
7129 7491
8476 9258
4898 8545
5325 8811
157 342
682 6190
9910 6340
5494 7895
2276 641
5319 6372
3499 2533
4952 6438
1239 9688
8826 1240
5281 2550
3150 308
9398 7205
5929 8820
3024 41
2900 2261
3514 1550
1926 6366
8426 1194
7491 5089
2453 928
2340 8381
8351 2307
342 3265
7160 8000
7979 7018
10574 2033
8811 3374
6785 1089
5636 5396
6224 2950
1225 10435
7945 466
1428 2047
2517 2774
4921 3180
8409 8717
6558 2575
4864 5928
5397 10360
5385 4572
7922 2135
5445 2154
7129 10092
10197 1192
334 4476
9499 9223
2010 2217
4688 9521
9125 6953
4221 7803
2804 700
1849 3206
8056 3630
8201 7088
2920 5429
2123 6930
2050 8796
8138 5093
2080 1228
7617 2889
5240 1215
1205 8075
3418 8409
2572 334
242 6007
3282 649
3301 6617
2533 8431
7537 10245
6298 7055
402 6822
6895 9120
1238 584
6068 8139
1485 4126
8733 155
7806 7285
4552 3303
1200 3909
8516 6489
7293 2512
4633 4031
9058 2053
8577 3092
2609 5022
6508 4661
638 4176
3072 3206
4126 10187
2929 1205
4260 8709
1179 4038
8817 3387
8516 3134
7555 9235
9210 3716
8511 10097
6940 6940
5752 4247
5158 8705
10299 3784
322 8140
7893 2804
1166 5027
1787 7345
1176 1171
7992 1698
7280 3138
6154 7903
3576 3151
7919 8167
4763 5509
2959 5397
1222 6793
7533 8290
8637 4129
6119 8454
3598 10552
1179 7713
4621 1401
1200 716
1172 10277
2126 8522
342 4126
7445 1858
7129 4125
1192 6784
3355 3213
10335 4264
1544 7744
1221 8953
7627 4468
1237 1238
6624 6008
10049 9120
9519 6306
2270 8688
4861 688
1235 6214
300 8409
8496 7832
1081 7746
3999 10217
10090 2886
1172 9317
673 8821
2609 8759
9299 10717
4194 3282
7250 10033
3280 6714
3778 7448
1786 8709
1198 6489
64 10625
10245 670
4776 1615
2648 2242
5926 6744
507 6508
4945 1926
7218 8849
1171 9588
1181 1986
5218 1413
561 3956
7229 5853
8626 6427
3486 1215
4914 6525
3123 7955
3410 10418
8886 1186
9609 5114
8807 10449
318 6007
4861 8239
7377 9316
342 1989
10485 2703
4900 7182
8788 8544
10455 21
1157 5320
4301 564
8409 6750
3839 10313
1631 2120
186 10243
10148 1235
1205 2726
3331 7291
5708 2586
6274 1234
5291 1180
2206 3768
334 7681
8132 5425
3374 5514
8473 8378
8691 40
893 8938
3749 10162
6566 306
6389 4952
5188 5563
940 7292
3690 3438
2229 10247
79 5326
9299 5960
2909 7951
3577 8239
7035 10693
9026 6460
4657 5868
5928 2755
51 3715
892 1428
3193 5339
5341 5948
1084 417
9850 9910
2225 3509
3179 10712
7743 2846
8797 1237
5969 1192
3777 3138
1229 10532
5363 7259
5831 3372
1240 8932
144 1901
5283 1222
5544 1234
4903 6924
4621 1491
6617 6714
5398 1799
2111 7129
1435 5849
5515 9591
1651 641
1902 10219
1719 6055
4018 121
188 7296
1198 2297
4949 9319
5472 1181
9574 3654
5558 6658
10074 1360
253 2303
8555 4406
8835 6086
8308 1649
5062 9155
1926 5401
3138 8242
7746 8860
10162 914
6354 6456
4215 6936
8288 6372
4937 4126
8913 1223
3704 641
8829 5636
8991 6490
2640 1849
1440 6648
5242 3074
4064 9434
8749 5807
8645 3630
10332 4644
5718 2240
7216 4931
6493 10544
5500 4037
5059 10544
2137 8939
5440 5194
1517 10426
3704 6938
3630 7214
10624 9448
5581 6366
1232 3004
4036 6829
2179 3193
8178 2663
6137 1430
6648 4018
2157 5218
2064 9957
9660 1787
1695 3498
9400 3280
4861 6134
6384 2101
6007 5001
7289 6521
9489 4864
7293 4076
1202 6016
2357 9926
6489 1429
7286 1234
468 10614
7916 6902
10532 6314
9473 8118
7506 10624
253 5292
1491 9519
4410 1375
6523 1882
6168 5831
9192 8129
10149 2647
5566 1228
8368 10628
132 10164
9193 1179
8313 8409
1171 4887
4543 3138
4213 7566
472 1989
156 4443
7065 6784
432 1790
5351 2158
308 3655
2551 3156
2028 2131
3628 1271
4093 679
9506 2802
5544 9647
3276 7508
6582 2126
7445 1241
3490 8426
5533 8448
6050 7292
3705 1234
8733 79
6456 2894
3152 5389
7746 10037
4067 7025
10135 6549
1148 10237
6579 7508
7291 7199
348 2137
3906 2279
2172 4964
1874 8426
1589 8093
2501 905
7707 2412
7032 9974
1225 7799
7292 4754
4129 9625
10712 272
8517 5563
8506 2895
9299 6504
8631 7506
3151 5248
5437 6525
4142 6056
1231 10635
4271 7294
7234 9698
3193 5487
3992 7580
8636 4420
6368 8587
6739 5929
1221 1196
5009 5018
7445 4861
4136 8587
5567 5894
39 8368
9579 250
5929 7689
8858 9696
2279 8129
6489 9283
295 6558
9871 9401
2265 8238
6573 3090
4566 9993
8817 8486
3371 7674
7044 8486
3447 1229
1175 852
7486 1197
1430 5313
4640 1840
326 2064
8056 10221
8426 3313
1240 722
1786 8409
202 6272
760 9636
432 3693
8823 6686
2457 3463
7539 348
2289 308
8820 5545
6638 8831
3123 572
8854 1199
873 10221
6145 8709
1491 9403
4148 1019
6504 5130
3563 6739
3987 10495
10435 1175
417 1568
8830 2516
4396 6703
9859 7787
9518 10162
1561 2995
10569 161
7658 6678
1774 2033
2605 6964
10529 365
7750 6550
5515 7849
6154 9190
1450 8504
9848 3254
1915 4181
1198 1933
3256 7491
1227 5234
6673 6487
5008 6155
707 8624
1921 1230
8811 1222
1875 8811
9526 4765
1334 2123
661 8991
2120 6618
7828 3848
1849 4667
3963 3205
5250 1241
2336 4861
310 2923
1100 1234
6357 6943
6167 8551
2640 1773
6450 10438
8719 6504
4123 8825
8939 10125
4763 3779
9574 6543
2319 8488
342 2802
10427 596
8811 1179
954 858
8759 1485
1205 6366
2221 7658
10431 6289
9873 8816
4330 4643
3208 8486
8140 8709
2486 1235
8516 836
5555 9042
3374 2814
2307 5016
3752 1223
6150 9579
1196 317
7065 2169
4926 2206
10409 8715
1833 6286
7293 2158
3907 1224
1059 325
4248 1196
1895 3906
5062 3704
8611 6549
926 4128
1669 3956
6903 7148
1199 10624
9548 2640
8426 252
1171 71
10544 410
1194 3963
8845 1241
4880 1011
3657 1756
6851 5091
7971 6709
4864 6490
4656 1206
10174 6723
433 9589
8991 79
5520 7220
5997 10298
8831 8811
621 5579
7291 8440
8955 1849
6549 8585
8849 4861
3851 9189
156 6883
6784 8939
8075 5091
2120 10456
1224 3908
2695 8075
360 5318
322 3059
1776 4046
7375 6569
9632 4918
7992 7147
8252 3645
3329 3091
3806 7141
6016 1241
3156 9395
1114 2033
641 8361
6852 3572
5356 1517
10428 7214
1724 8189
7979 4905
3387 74
7627 3544
348 327
2700 186
2648 3879
9676 7597
308 3205
7021 2574
686 3125
1221 10449
7656 6525
9660 6508
4076 1252
3371 9947
2647 6793
414 1463
1225 2419
1828 2261
9040 789
8834 2846
333 3151
7291 4126
8826 5487
1822 1733
3848 4910
5005 1921
3778 5305
2730 582
2681 5031
8321 7104
4861 5091
3987 8986
3079 6469
3204 858
154 8511
315 10289
4129 10435
619 8434
6242 4067
1227 7603
5010 1221
3409 8120
6490 10450
7019 5407
6007 4617
6306 4674
4126 6836
6321 6359
2542 9795
1209 7508
2570 9395
9838 1691
2739 1429
9509 5180
3491 6356
1198 1491
7559 3746
5831 1192
315 782
7485 7372
8990 1194
2252 7804
1611 79
1086 10450
8232 5091
7609 4657
1223 3496
5446 6154
5030 619
5863 6148
986 4903
766 638
134 7488
8409 7391
2307 2815
5487 3090
8426 1085
4926 10713
79 1614
3908 10450
5276 2467
144 8759
9729 1451
299 8818
4294 10533
1071 3151
9926 9299
642 5792
8409 8426
6656 1238
9286 5447
326 3794
3193 645
351 7489
4156 5223
8448 10584
8185 1485
8075 3193
1191 3806
10420 515
2640 782
2099 3784
5062 2657
2640 8350
1179 4332
10118 4234
7471 5929
10426 5929
5067 3719
3573 10030
7739 5460
3911 7224
3402 10433
7919 4810
4673 4397
6264 2920
10724 1179
1206 2719
8812 3169
1223 10332
9993 4067
3418 9363
257 4126
7658 4837
7129 2172
7525 8189
1179 8843
8890 1217
7182 8165
2267 7262
5020 8837
8843 5831
5487 8056
1224 2206
7648 4213
1501 1910
1666 3374
5842 4952
7327 7583
3147 247
7368 2622
4042 4330
1180 6017
2430 5563
6037 2342
9814 7886
347 864
4911 3205
3655 2889
1205 7250
2121 10452
9927 619
9316 8178
703 823
7537 754
5856 3913
3051 62
724 5929
2592 5281
5895 585
8430 10250
7182 5747
5093 5140
727 8835
7554 8592
10069 8506
1428 308
5346 3208
1194 9997
9517 1215
1234 7769
7293 3630
308 8835
6106 9021
3452 1822
1615 706
9591 7920
7486 10221
337 641
6082 3778
9828 3244
278 6119
619 1157
4291 1426
2359 10420
6208 6880
4112 4026
3892 8056
5929 8426
5030 391
9397 1191
4124 3205
324 3049
3282 3848
2731 1241
3194 3480
1697 637
8869 7919
322 2486
9910 1369
8517 7766
3396 747
183 9828
8543 5951
3129 5636
1799 5199
1063 3452
9698 4078
8519 1156
4172 1206
1113 8353
3398 1206
7491 6107
8709 8829
10220 1787
1615 2694
4332 10544
8522 2478
4142 9189
7294 6842
9360 6289
782 9195
121 8577
10163 3822
1227 9882
5241 2654
127 8535
1427 6424
10435 1240
1579 1
7289 8831
5563 320
5125 7506
2504 809
931 8353
8308 6007
6446 335
10103 5859
8823 3204
4598 1237
1670 3599
2827 9999
582 2640
8127 8552
5912 3576
852 9120
8368 5449
3655 5951
5464 6071
6504 4130
6698 1926
2827 5195
1219 2210
5636 9932
3121 2899
8928 1735
3310 2592
8587 8178
9039 9621
257 7338
8751 10657
1430 6507
10435 2265
2703 10449
10556 4332
2276 1544
2517 8409
8242 7768
5462 7581
5276 3114
1227 2812
1094 10631
7666 4679
6987 2240
7588 3138
3703 10601
334 5700
6615 1181
3387 4470
2206 7380
2363 1739
8907 10447
8821 2924
2717 6154
5545 3669
3048 8592
7389 4580
8117 315
9439 2815
3649 8834
6466 8406
3489 1215
1912 4069
3490 2812
7707 7508
5885 3396
8004 7096
9042 9299
3720 1209
2155 5515
6602 348
2798 9637
8189 9214
9717 836
6368 10625
4578 8274
7246 5709
2802 6542
3346 3374
5989 236
3489 808
3151 4861
2537 1926
3765 10174
10044 1231
9458 8886
3528 3631
3508 7218
478 9200
366 5200
1241 109
1240 7919
3491 6007
2774 1206
1206 5460
7736 233
2512 2822
824 3151
1149 9696
5460 1209
5158 6225
7293 3166
10415 9042
127 1241
2622 1799
342 4964
4856 779
3791 8590
4898 2602
4127 8273
9210 8826
1236 4182
10209 1791
9286 2993
3208 5300
8845 6529
7129 4765
9669 8511
5091 853
2013 10389
3595 326
10594 3794
5187 491
1269 1683
10043 3778
9662 10633
3332 3124
7061 8496
1225 3489
7289 9821
852 9918
5501 4667
249 5598
9115 641
4210 155
9284 2512
9196 4183
2799 2693
10724 10162
6713 9947
3457 347
10482 325
6490 8262
5487 1429
9120 6372
5709 9115
1197 8377
2457 8733
288 7044
6209 7405
3838 10671
6366 7187
2866 1786
9974 3310
7685 103
8449 7562
8855 1194
1198 4572
1181 9460
9689 1179
1226 960
8120 10064
3654 2262
3576 3695
4861 9856
641 4523
8709 5904
4368 9002
8609 8506
8459 8844
1226 253
6523 5439
10315 638
4232 7603
7557 2119
8239 1194
2273 7731
1010 3243
2533 9435
8426 928
3441 5709
3821 6366
2241 1016
10435 6148
9670 2329
600 1517
7127 2214
3387 6489
9456 7602
6756 10212
7298 7083
10435 8096
8734 144
9588 6214
3765 670
8368 2804
6488 8818
3468 613
760 6057
1616 6916
5514 8886
6829 2998
9382 79
6242 10015
8174 7546
3693 8276
5012 3697
1004 1582
3193 6967
1202 6045
1254 1791
2137 9375
1194 1791
3123 4211
8822 4145
10698 1537
8544 8683
3124 3177
2938 2331
6228 3332
4944 2065
8709 7352
6240 3544
2846 6234
2647 1234
10221 1202
8128 4018
9621 3213
1198 4834
7491 2919
2368 6683
6444 1151
7746 2723
6977 3916
6148 10485
5002 1517
10337 4847
1464 3414
5709 4707
1427 1910
8535 1200
6081 8843
1233 134
5209 214
1192 5811
4578 2538
10435 1226
3572 9189
3204 1653
4733 6023
79 1179
7294 7820
4640 6217
10518 1209
1143 9087
6762 10053
9401 2152
7508 1224
5563 8855
7504 8711
7129 5950
6668 7184
3349 3301
10717 3260
5389 7336
2575 6048
1844 8091
1237 4781
1773 232
9851 6057
3898 8518
932 1226
253 3301
3908 1181
6696 7808
3280 8511
1248 4332
7557 8238
6239 8139
6239 3206
4330 347
1653 5487
9227 7910
8733 1233
10299 8849
5606 836
8824 10162
9336 7643
3984 6507
709 5033
5934 8075
4250 8835
9252 1198
4280 6038
8683 4781
6869 8691
2524 3678
8915 8759
8835 5240
3572 6286
6366 9316
7746 1868
8709 931
8139 347
3944 10147
5203 7280
3346 1572
3244 9529
6918 4128
6007 357
1915 7229
8264 7253
4376 8319
1229 2533
1323 2155
4130 6372
835 4067
8075 9694
7623 8846
8200 7501
8225 6505
9812 4036
4709 2570
3260 1179
2226 4918
5566 707
3156 4249
3822 5859
596 7488
1430 1930
8252 5562
2574 6137
675 1544
6736 1491
3021 7920
3701 2827
10628 6504
7060 2854
8528 3269
9921 2923
3375 10296
5386 7336
4776 3777
4681 4622
3151 7983
7253 638
8178 10570
8368 7447
1224 7736
9974 8748
2609 8821
7229 4827
2648 10690
677 3666
5859 7823
2433 3152
6435 5327
660 1234
5373 1375
10712 3115
7682 6739
4797 2728
10162 919
100 8056
2659 9175
2867 3206
3138 3591
6152 10450
6529 5260
3432 10480
5929 4986
1230 4358
9696 6474
252 3631
7023 2597
7496 3597
10162 9591
9649 8409
7255 2237
308 8307
8709 2478
1181 7506
5768 3166
1206 9397
1276 8881
2266 6134
2216 2841
9138 7055
9775 1226
7183 2802
10008 3417
6016 8483
1729 1426
1491 7859
5929 3630
6007 652
2812 8285
7293 525
10690 1231
8541 1430
3092 2722
9120 4945
7055 4572
6379 7643
3234 2775
8886 8511
1238 1969
8544 2971
3897 10307
7857 1846
6209 2152
8831 5276
6135 4861
5859 3851
2710 7312
10447 722
8516 2053
8172 4578
642 1430
5514 3331
664 1223
3704 1235
4183 8990
1772 7689
3583 9127
7129 5544
2764 5010
852 1241
7506 1814
3601 3439
1608 6162
8138 1876
3521 8140
2241 600
3660 1691
9664 1239
6489 2137
3583 2206
4361 8864
876 492
4834 7770
6033 8609
1225 1197
7286 2433
10264 7486
852 2891
6589 6759
1053 4903
3703 6414
2730 8891
8810 5012
4209 7849
6489 8075
1171 8075
325 1636
2244 8427
3280 5062
7552 7508
3489 4898
5329 5637
2663 4428
9320 4527
507 7294
2498 1271
5429 2147
1272 8691
2537 3602
8502 308
1175 6793
1476 6057
1221 300
3655 2827
3747 671
7829 6589
8139 3447
6040 39
8448 5636
641 7656
3409 4955
8602 3204
1221 8132
7920 2123
1202 6444
3848 7768
10247 3090
5456 2120
1171 5749
6209 7422
258 1199
1234 3507
9973 3326
8288 6923
5010 8823
8139 8117
3191 1200
1786 8409
6789 10197
6898 9299
1820 5396
4409 1171
6503 6314
1222 3271
6793 3576
1386 1655
7286 9597
3630 1181
5514 3574
8486 6057
6372 1774
1219 2408
5515 5281
4148 3788
314 1024
2031 1191
7847 7750
2176 4816
1413 6007
1200 1874
320 5051
3390 8454
4826 2804
6401 4341
9120 9628
5012 6508
9156 1198
9058 10029
1081 4183
8861 79
7250 9514
7819 1221
4922 6549
8827 5564
10389 8720
3204 8923
2155 1192
10362 3958
3777 1455
8432 4144
138 3443
3444 6554
8620 4043
8692 8995
10405 2920
3331 7135
9910 3190
4629 8426
870 7739
5986 1172
6491 5276
10233 2648
1491 4077
1786 9623
5855 9588
6157 3778
491 1219
9468 4355
6366 4861
893 8198
1790 9395
6979 7801
1491 5269
4900 7073
10641 4330
1491 3489
6154 8830
8057 3481
4093 2210
8825 6589
9926 7259
2920 725
1910 184
4076 9002
10635 4098
4974 1094
10321 3608
10717 4680
9972 3348
7202 6372
3844 1231
2645 2804
10118 7550
3329 6549
4632 782
4303 7292
6923 322
3166 1757
6015 3788
8886 8242
7574 7580
4633 9669
2759 2319
1535 7250
7536 7888
9120 8137
4230 6366
337 8514
7182 5522
2774 9215
8843 761
4127 7766
9532 4898
5224 3600
1427 1428
10362 5936
4210 8834
1786 2939
3318 5276
2637 3685
8481 9018
10544 4335
1318 3206
4572 3208
85 7336
3404 4128
1240 4123
9189 326
9053 2332
1721 5233
6528 6040
1523 7831
7293 4873
8941 4324
7533 4075
7444 4183
2716 7780
1790 2131
6549 9517
1507 8514
9043 3588
1237 1223
5229 5437
10307 3877
3970 8528
7736 307
2924 6988
307 8139
97 1896
1155 731
9638 8242
1911 10278
8827 2342
8846 8786
8741 9175
5127 6975
661 2331
1663 10415
10606 5398
3851 5357
3167 3310
4900 9851
3452 317
4900 10436
3509 7292
8054 6618
2640 315
7241 7656
4905 9193
1921 9588
8612 4246
6168 1427
1915 9927
2137 3538
9418 4834
10397 7289
1226 1191
10162 9195
4682 4567
10062 7533
6475 914
5904 9327
3414 9698
6677 6518
2336 9698
2430 8813
6036 4230
1489 2457
8506 4860
2640 6958
74 2774
7831 3310
642 8819
4781 4458
1215 3654
4527 2320
280 1198
10200 3136
7623 8871
3282 4929
2708 8502
9588 4127
9023 7658
6521 6923
3242 1196
1524 7501
9763 4332
1915 9469
1191 8811
4075 1154
2207 7339
7491 8692
616 80
178 921
410 10456
3038 6254
4127 1789
3988 1179
4905 6135
71 8544
328 4383
3474 3489
1334 8056
1761 1773
3783 5859
1448 3992
5905 6503
4213 10442
8860 1179
3716 7919
10389 10298
7738 1612
8433 7035
8619 8828
5813 4393
3954 7831
7336 304
1836 2578
10398 6558
3236 527
292 8681
2334 1430
4054 6087
7294 5318
1901 638
1171 8514
7289 2537
1228 10435
1723 8593
4037 8871
852 3182
5276 7569
3489 4722
7786 8427
2542 2575
9240 8861
2443 10384
1814 7546
7488 410
1194 6055
8528 7506
8528 10555
8514 9429
5566 5566
4215 641
860 293
2126 1615
4932 7283
6456 4409
5180 6542
7153 8178
3189 6154
9657 2881
2296 1236
1559 3579
8172 3161
1798 2464
4573 6074
329 10103
9915 5947
8834 5091
334 10660
4799 7230
5028 365
2210 5091
3267 9175
10207 7289
7083 7916
8881 1171
9697 1172
8849 10449
7286 191
1472 7636
9474 6717
8746 5986
2352 9915
6793 9046
5589 7315
3115 8056
4622 8348
9387 1225
9719 3483
6843 8684
2347 1179
4130 8426
10713 6507
10459 1440
9363 998
2446 310
4693 7832
5093 6895
10623 9526
682 2902
1171 3815
8610 3965
9658 1562
3906 642
8116 8242
6057 7750
5138 5500
5774 7533
2320 5751
2592 1905
1192 1915
7129 3190
417 6775
4709 6282
8637 8406
3186 1849
9401 97
5522 2158
7919 6491
2865 3499
1228 1442
7744 8240
7331 1234
1790 9143
1234 8409
3679 2640
2383 4070
7601 3149
1112 4133
8889 9381
4693 9044
1240 7017
7367 6918
3000 9070
8169 4474
4567 3566
9521 8417
3715 7336
1172 9904
10717 10633
5357 9487
2368 4905
4682 2158
196 1181
8746 7746
9401 7445
7998 9286
8486 6016
2730 6135
1194 7218
3051 3878
7488 7286
2240 8267
8426 4567
3020 7286
4905 1334
6784 325
10116 7665
1179 2881
10221 4765
2360 3956
6361 10197
4242 8777
10092 8050
2278 9401
317 6459
6314 10238
300 5746
3816 1365
2663 1700
7336 1430
7025 7277
8404 6987
2269 1175
9909 3507
8713 4826
4013 3331
1558 4699
4993 10655
9624 3138
5929 8516
4152 7508
9337 7768
931 1197
9849 7293
315 7294
9992 9736
2774 10435
7557 3812
10337 9466
5911 4403
6789 1901
1632 7525
7229 4227
4390 3767
7447 5545
2716 6289
6007 5115
3091 4281
6219 2774
4810 8228
7289 7579
9895 660
401 3583
3684 4900
8299 5389
8733 155
8189 337
2336 394
5233 8511
9974 10435
8849 10513
8350 1938
4950 1624
301 10162
8426 6922
10162 7293
6154 2931
8103 1525
2354 4214
9756 6897
6137 315
292 3117
2592 307
2756 6427
4367 4863
9126 4882
458 3375
472 1590
8502 308
8410 9298
3471 5515
7643 4526
9589 5072
1197 619
8135 4689
6145 454
3138 3784
6659 5752
7488 7294
8843 7239
5180 3398
3262 10544
641 7295
7219 5915
8090 9299
8368 1823
8075 8855
9641 2859
1164 7223
2802 1192
1172 5499
74 675
6054 2640
1197 8129
13 3607
9088 1773
1205 5544
1053 688
4070 4523
3789 7315
6683 4127
6701 2053
1528 4064
6506 2728
1222 2649
6776 10277
6945 7919
7581 3115
4952 347
6119 9973
4985 224
1196 10462
10220 6873
1222 3581
1429 6923
4067 6168
1175 5487
1858 2153
5561 7289
6987 1455
3166 7266
414 71
5281 3206
7289 4988
7294 4860
5318 5073
6691 517
5351 3752
580 2318
7783 3718
8274 3908
3805 6460
1129 2640
9570 8864
5353 6702
6103 1197
1778 7291
5446 3822
9873 7336
4456 9943
357 4902
8849 4900
5912 808
3467 1200
1778 6834
10172 8147
7014 8075
4719 1171
3635 928
1234 3205
1946 8855
7750 2906
789 5940
1563 6259
2647 595
7032 415
5933 5073
8834 30
1197 1926
5494 8625
1214 6007
4138 347
3600 3474
1197 5487
5256 7336
9251 1926
10635 7445
9055 9517
2033 10435
9904 10633
4903 3004
8709 5062
3310 8189
5813 1463
8485 6727
3908 7735
1175 1199
6340 4905
7882 206
2828 9432
5566 1365
8974 3375
3115 10227
235 23
6238 8404
2408 6007
2802 1337
2592 6272
302 9448
4098 9546
6372 4067
7508 6756
10134 5719
8406 8749
6507 1798
8886 3599
41 7089
1612 6586
1194 9657
10221 1196
4561 1215
8120 8844
6365 15
7491 5589
7365 1323
8508 1175
4935 144
3544 8518
641 5186
4613 2920
9616 9697
281 3330
1223 2804
3695 8628
8921 3491
7253 5929
3489 8239
1498 1624
10318 6793
10425 5010
1228 4776
3310 3124
9040 10332
3213 8846
1237 3778
356 1145
6154 62
2319 1196
8857 6081
661 8702
2053 8741
7188 6427
8002 6695
276 8834
8367 8511
5362 5636
8486 5563
7581 6104
916 7506
7187 9470
1666 8426
8359 8709
7682 10247
6007 5515
5831 5581
8368 1915
1334 2495
8858 3234
1644 6135
2577 8871
5355 3477
2083 9433
9432 3136
3329 8285
8056 9532
9450 127
3123 3138
1431 1624
8056 10298
6038 9435
6769 7603
7478 3875
7557 6137
7501 8360
4861 3786
302 3877
3476 4633
8527 660
9286 9286
1226 5494
8826 9397
5380 7491
2881 8527
10209 713
5637 1179
3848 3373
4127 3346
641 6940
2640 4067
3590 3371
6007 1995
5515 1430
7847 6549
8528 6696
9547 2714
2888 502
1199 1494
3583 314
1553 5767
7971 5271
8232 6702
4900 1891
9643 8517
348 9248
9091 6748
6055 2663
10644 5562
4324 10168
5529 77
3595 7832
3022 1926
5636 7368
6702 8826
8138 7218
9972 9698
6443 1502
9937 8139
6444 9526
1171 8129
7292 2537
8321 10147
4064 2064
8797 731
10698 8889
3528 1824
600 9299
8308 2039
7245 5021
1629 10037
1202 6525
1108 1045
6228 3501
6782 2319
2653 3134
7229 3293
1735 1463
9450 9321
1463 8225
8739 6549
1849 5545
2629 8368
8711 8749
4062 4681
5361 841
5545 8453
9669 3576
9084 8893
4699 4926
4983 1737
3780 507
6359 1260
4919 1179
10426 7494
5056 2538
8624 5025
3752 5580
9052 7656
1172 10172
348 10456
1215 5346
8426 2827
9866 2653
7218 2272
5312 6225
4534 5233
1624 5709
308 5008
2923 8448
10221 8486
50 5506
365 654
4716 6314
8823 6490
1226 3113
347 2465
2697 6037
1228 5244
3083 600
1184 253
5885 3136
7421 1231
7533 1227
156 4331
2572 8075
3777 5752
9696 9669
156 7743
4155 7743
5249 7442
7336 8823
1171 5447
6334 7658
7129 8426
7501 348
9474 1428
10428 3301
7234 8511
8140 3749
5462 678
1237 3331
3154 6154
4989 1849
2107 8819
2804 9395
3315 1524
10553 6007
10231 5389
5520 2157
9034 5868
1172 2628
7491 7703
204 449
8573 9941
748 276
8252 2360
1229 10428
262 357
4763 5047
5929 5072
8178 4473
9418 8508
954 6137
6898 322
6379 4987
6544 4125
877 3509
8277 7332
8361 5530
6007 1159
5895 1102
3154 8585
5997 1775
2385 5831
3371 3266
10717 864
1451 8091
1222 3151
10698 836
4162 184
8609 6526
7329 6226
8035 1835
322 6783
4673 3138
4862 3908
684 8692
7074 4836
4644 8554
8426 6038
6016 8035
1228 6053
3922 8426
5437 5966
7581 3715
7893 10649
8189 8406
10001 2802
6424 7583
5566 9789
8169 2431
755 618
5073 8448
7442 10623
8113 2640
3398 6219
2208 3164
1849 7315
1429 5562
3519 7065
3205 4213
8432 10397
8810 3115
2519 4003
1228 3309
2649 8709
694 9796
8528 8309
965 5459
4214 6517
8502 3752
7746 5751
5251 2311
7230 3197
9974 478
3124 8711
3205 1181
322 5033
8782 3670
882 3970
3630 8035
1430 10197
3335 1329
9519 5025
3432 1156
523 3487
79 2888
7291 7657
302 7894
8831 3907
4903 9228
8829 4691
1228 8823
10588 5000
5081 1684
207 1926
4236 2539
3387 2845
3399 1206
4956 7508
5336 8797
8426 9815
3387 7581
9725 5815
3047 1171
2714 10719
8129 1172
8915 3331
238 8819
4330 6148
8361 596
5545 5059
8548 5481
9262 9554
5701 3669
10181 9966
120 1491
3489 764
6038 5737
4078 1113
8249 3746
10418 2920
2827 8858
5067 3387
9211 1176
8864 520
3873 2478
3576 2430
7055 4067
2320 1427
9995 4156
326 3242
3509 5929
10570 2581
8886 3375
9842 8066
7222 596
7803 6521
6987 4619
5966 8991
6368 5010
3197 582
2292 9461
7055 3398
8991 296
120 8406
1773 840
253 10624
887 7129
245 2804
2539 10408
681 3907
852 9322
10245 1209
1013 5973
2335 10411
2622 4082
2774 6360
8675 6829
3454 7391
6340 1143
9171 3072
322 325
1236 8252
6014 6793
3267 7832
3242 4037
5752 8454
996 9263
8285 4129
9520 1670
3154 4918
10435 8534
3212 1221
505 7627
6696 7968
3778 1196
1176 4289
1296 3715
2592 6925
9571 2804
5885 1192
5860 2604
7620 8516
5404 7289
8382 5166
1194 320
410 6702
10509 8811
1653 3778
3155 3491
2276 10159
5514 4697
5446 1228
336 7445
3362 8147
2158 1874
432 1202
7289 1229
6489 9359
10207 10456
9654 3072
7722 3441
1711 569
6008 4445
1223 1221
325 1206
3624 5854
7968 1221
1142 8893
5752 6842
7352 599
6801 1199
1834 1241
1334 1221
6232 5312
6154 2876
7677 1215
1241 9751
6987 9193
4633 6656
1176 8029
5446 7763
6314 776
9014 1192
3337 5218
8360 5770
3491 1444
2465 6294
9042 6602
5033 5880
1198 8816
10405 7804
4898 2221
1616 6070
2755 7297
121 2888
6743 2442
3280 4127
4134 5481
1791 5751
8864 3151
3204 7833
1426 1898
2298 8502
2804 2240
322 2581
8029 9057
326 6122
9053 322
10245 1227
5951 1235
8551 1241
3208 1428
3619 2804
6549 4403
9518 6940
5947 748
4125 5885
5810 121
3123 1786
10435 1142
8128 8888
9574 2654
7803 3619
6702 2038
743 9228
1787 9211
1240 1849
9359 1228
7353 10264
858 8551
6334 862
2084 9372
6887 5877
8273 1209
10131 6232
1609 6712
3268 9339
7557 3778
1982 10181
7223 4860
5357 6232
5292 4562
2640 7143
6457 8426
8827 4898
9919 10513
406 3654
7129 5389
2276 5162
4213 8859
6489 5398
1720 4571
8486 1643
4249 9213
8876 7253
156 6940
3438 7289
3263 8733
334 8835
8321 6793
4115 7583
1624 10046
682 4079
2486 322
8893 1234
310 7508
9138 6743
5062 1429
9579 4446
3544 4370
3491 3990
9110 8496
188 4838
2920 7129
1081 2538
324 3631
169 6359
3134 4326
3269 2740
8293 4370
9400 8857
9910 2503
1491 3156
2457 6158
8515 10712
5252 5515
10544 675
1778 9387
7157 8528
8281 6830
2702 4640
4939 2691
7030 10315
9395 6783
1790 6702
985 3882
9820 6264
1772 1986
4271 3870
7491 5021
8797 9040
638 8766
3206 1921
8859 4124
7501 582
2504 10717
5437 8759
7501 1275
325 7468
1175 3449
9042 1179
3072 6242
6525 8116
6366 1790
1926 4580
1494 3588
8854 1522
8189 10428
3683 8991
406 1269
6124 3908
6036 2298
8858 7193
7445 1775
231 8406
7439 2846
3332 2433
4881 1241
2868 4067
2457 5012
9298 6066
7193 8263
273 6993
1653 1048
8406 9053
2921 8447
6946 1364
1227 2439
1790 79
7501 4622
8486 1901
4716 4070
2268 7055
2728 8008
3191 1075
3418 2836
8189 7832
1199 8129
6162 3465
1491 7443
10333 3134
1491 3928
1923 4432
2240 914
9459 8088
1491 6490
8683 342
8508 8238
1230 2827
505 3193
8409 7292
9193 7749
9390 1268
234 3624
1715 864
1786 478
7658 1718
566 1615
1185 3788
1172 7025
8431 5499
1904 1240
2837 8672
6822 156
1764 7507
7129 8810
4937 365
10001 7445
6360 2127
4126 8075
2253 10435
4696 10097
9258 9063
9120 3297
6491 2640
3090 10220
4681 245
7763 6137
347 6190
6461 9011
1200 7766
8060 5281
6140 8519
10544 1926
10553 4861
1225 4561
6505 1159
6955 9526
3595 6528
3234 7488
2538 8514
1278 5036
9287 9526
5831 1205
4425 3907
2723 3879
2053 2585
1832 963
8496 1228
8834 6918
4127 2648
5093 6987
6152 8276
1018 2837
1235 9317
3428 8264
9062 1224
8280 8409
7978 1844
9910 6795
79 8735
1108 2654
6007 2320
8826 6987
7293 4622
4578 8127
5257 3465
1209 1176
642 7919
4938 1188
9502 3341
10197 9927
280 7005
8692 6619
1191 7747
1238 8843
1650 1526
1231 931
1453 3282
6564 5716
7241 9058
9463 1231
9175 1238
10149 4078
766 10219
2276 616
1427 7216
1063 1200
10436 1208
9849 8713
1194 1234
8802 7421
4657 3090
1192 4087
7897 1237
3035 7447
315 320
4448 5437
5218 10373
2815 8749
8528 5463
2430 3631
8474 2925
7920 5787
7846 5005
86 10162
5510 405
2060 10137
10485 1209
9519 4641
1192 5597
669 10594
365 7658
1785 3138
2467 111
5561 1944
417 1455
8488 3282
6007 1231
1624 8587
2964 9526
3331 1735
4765 4871
4148 4387
9910 6549
2250 8923
8426 4705
4606 8239
8129 606
10613 4125
1441 322
1235 204
6709 5637
1171 4862
2430 8642
1257 4879
7750 6199
6180 6598
1840 637
9647 910
2010 4130
10544 435
8844 5242
6354 8232
1192 9056
188 4580
1199 10087
1194 9294
10322 7246
5341 3495
1179 1647
9532 8406
3123 8368
3963 9018
1790 7658
8140 1735
4042 7901
6915 9972
10307 7026
5189 1430
3863 7557
3706 5792
2640 9450
6148 2176
10097 3075
8201 10615
155 8991
908 6036
7488 9179
8189 1832
7329 3732
5940 41
9669 3417
5305 4952
9622 8871
3348 4068
2568 3562
8903 335
1224 2335
7920 4678
5313 3358
8242 2319
856 9200
6369 7246
7643 3439
185 1191
4182 3206
8849 7291
2804 1215
1260 7289
1244 3333
2053 3136
6145 7945
2730 5429
2149 1191
6928 10485
9526 8516
6706 5157
8709 6426
9089 5544
1491 4149
9540 6286
10361 4850
2124 4693
2027 8406
9120 9927
7292 7470
4903 664
2802 716
2965 7293
4768 5397
10513 8368
3631 1632
1901 8831
293 10368
5396 10195
8849 1491
2819 1537
6528 7508
3630 4929
6348 7504
3026 3877
5434 7183
1236 1209
1757 10397
2775 6165
8514 587
4078 8823
5690 4652
10332 1078
6644 8182
4728 365
3090 1237
8838 74
427 6235
582 760
7916 9186
1170 8406
6923 8709
1228 8691
10513 3148
8631 9807
7504 325
2576 3362
2272 5010
1148 8991
147 8897
10161 10009
6542 7489
681 4394
748 1849
8448 5078
9785 527
10456 5520
1238 7065
1175 414
6620 1735
1233 2276
2227 8325
1222 10085
6309 6289
9179 2033
7293 9222
5180 7486
1186 7930
6007 6103
1240 3530
4123 1463
3636 8991
9087 8923
8090 2882
762 6148
6016 1071
7797 170
7623 2900
6702 6183
2795 8137
10435 5965
10555 8138
5208 1144
4123 5276
77 232
2279 836
1611 641
156 8831
3873 10141
5372 5062
7538 6812
4898 5514
5318 89
6071 5829
4069 9526
7339 7715
928 9433
7770 3217
8733 5276
9696 9120
9063 6490
8892 1240
3123 4271
3842 5515
2652 2622
1910 9573
7336 523
3370 8518
1227 1384
5566 155
7623 2640
2457 702
6489 2802
2005 1585
2053 2022
9069 2839
8934 701
1164 1181
1225 755
2167 8486
8877 2730
7044 7487
660 5776
7746 6227
8958 6975
7486 641
1206 2443
3976 5073
9134 1155
6389 3123
5446 1849
3205 1205
8138 3124
8849 1101
9209 2800
2149 1237
8169 7805
1219 7367
3571 4666
3847 9787
1226 3329
1197 3273
2010 1172
2383 5849
2176 638
2968 3908
3927 5350
1229 8141
165 9991
4166 8855
281 9972
8829 4130
1191 5694
6168 3715
5010 1148
8864 326
6568 8810
8368 7169
9526 60
2166 6299
8886 8426
8174 5437
6037 2896
3704 209
4543 4572
9828 7491
3839 6503
6824 1732
7849 1849
8584 2374
9910 4941
1565 7259
10181 2408
9993 1910
5236 2064
8759 2279
5748 2550
9579 23
1632 982
8619 1194
9606 931
9043 2053
2414 4860
1452 1225
5849 7956
8169 5830
325 761
10712 6677
7656 1653
2437 308
7804 3462
1383 2881
1197 8844
3301 10613
6648 8826
4224 4670
8713 638
1172 6891
2640 2802
6838 5575
3151 7804
4753 2226
4077 6714
3084 6696
4926 5885
3916 9654
2640 5091
1175 6016
5882 1514
2137 2813
7447 3631
5073 336
2533 4172
10611 1679
314 236
4125 7022
6145 2226
10246 6059
9653 6987
10435 1582
10121 554
3117 4931
1238 1233
360 6239
3121 315
1240 41
10456 6182
10147 2569
1196 2895
2757 2812
10239 8255
2504 405
1230 1491
3764 4129
9622 8849
10373 6961
2443 8709
8624 1054
7229 2542
1184 3190
1205 1616
10570 9696
6962 2499
1215 10591
3371 1172
10181 4795
3206 10701
1978 4868
4067 7636
8811 6426
6362 5139
4019 348
6782 10040
3838 324
9813 5039
3374 10572
3766 1515
2875 3280
7835 6266
8752 8165
10336 2637
267 4861
9994 1216
504 1231
3851 6360
9046 119
8721 10209
858 2386
1229 6503
2430 10545
9636 1787
3116 1199
9211 8351
3703 3280
8866 7736
2545 8891
5281 820
6657 3605
6276 1237
8189 3715
1222 1441
8923 9768
1238 1206
2688 1171
3970 3963
1448 4098
8859 5359
4125 4067
2995 9547
9192 4702
7920 8177
2132 5868
1348 7689
7339 6937
9652 253
8075 9948
9636 1226
314 2538
4261 7940
4078 5959
8508 3517
6700 1388
1206 6145
6793 2823
8093 5389
6789 8390
7473 8879
1791 6450
8834 5548
8137 1585
1162 3572
8720 9387
10570 9299
1448 2069
8506 77
6379 3205
7354 8201
9210 1700
1202 1064
3154 8607
8368 2242
2279 8129
3150 6047
7995 10545
428 8590
1222 8991
4341 4976
3015 1067
1733 9532
2010 3908
3468 7247
8035 2550
3891 5472
6148 1328
10555 273
8117 8889
9880 6898
3920 3075
6444 3377
7229 8587
2812 4485
2158 9425
3583 3414
10397 3851
789 6643
852 325
1774 4644
2467 2640
7278 6808
3156 818
7540 1164
2594 8189
1002 6007
10699 811
335 725
1067 1205
8127 641
6744 5561
8879 3331
1108 6016
7265 9949
4123 4861
5166 6508
768 2569
8804 7486
4677 7293
6145 494
5844 10237
7947 8835
6210 9115
6782 2466
5320 1874
280 5751
3839 5217
1238 3374
1172 4360
4213 8134
2715 1517
3374 3990
3703 1660
5024 3182
5544 8653
10335 6361
403 1531
1653 7129
10209 7286
7291 2647
8714 5304
1219 322
9434 1175
619 9944
275 7286
7421 6351
4952 9793
9398 8823
10162 3374
5824 9115
3136 6175
6369 6570
6830 9120
9895 5988
5431 8135
5437 2737
6620 8454
2320 5012
2323 10049
4861 1235
8610 1223
9713 6678
8691 3791
8826 8136
9040 1491
5033 1199
7804 3851
1172 10011
2123 303
9259 1827
3301 4619
3639 6278
4281 1202
4739 1427
10635 2319
6057 2640
4125 8448
6782 9187
2389 2098
1787 7488
1362 6617
8549 8542
8454 5929
1624 8189
1519 4098
5850 1224
638 4918
4932 6712
6599 3015
1570 4903
6104 8907
7670 5281
9697 8866
7293 1632
660 3460
1198 10456
4127 7259
6166 7310
7301 2864
7656 2920
6228 5939
5589 7237
3396 6677
993 8002
1179 2987
315 2053
1537 2917
683 4702
270 2276
2640 2053
8419 4861
9515 4709
1192 8368
1240 10131
10389 8929
6276 3090
8110 1449
2240 5585
8651 1932
7325 4248
2734 10428
870 10148
10225 3350
9297 8512
308 10166
3169 8508
417 347
3304 10629
7291 1455
1571 8389
9064 3115
1544 4859
3655 3374
10699 5093
7743 3131
1175 315
8759 7914
3530 8368
1701 1719
2147 10513
7129 6007
1721 4126
7636 4776
1426 7722
7489 3890
8857 5112
8812 1898
3851 7609
2882 5843
127 10626
7336 7354
2279 10357
2923 291
7303 1464
7107 4098
3038 8820
4714 1803
661 4861
9588 1926
2903 6007
10299 3273
1228 2050
9102 7129
9654 2972
4128 8516
7293 8933
3310 6891
9857 5868
1191 10623
596 2802
10176 5281
478 2804
2421 2863
10428 5929
6145 348
10334 161
7796 6162
10166 6038
6486 1349
5561 3880
5812 5051
582 5831
2705 7743
1237 8406
4776 8288
2719 1773
5302 4008
8991 6351
9926 7215
7293 7603
4864 9910
5880 7266
4248 2486
9395 5348
3414 7565
8454 8260
3196 6372
1228 4696
4428 4409
10623 1194
8242 7491
1926 342
6988 570
9085 7764
6334 2919
5995 3167
5413 5051
8491 2240
6362 1209
4984 6801
845 6955
9046 4127
5047 5181
4213 8280
7635 4485
7623 324
6037 5514
2802 5391
10319 5437
762 2804
3957 2326
8129 5316
1593 3205
10544 4127
330 7315
8392 8564
6079 3999
3167 6431
1657 1172
7716 2033
6037 2342
10557 1484
2963 187
334 1823
7685 7501
666 6190
8826 335
3027 365
8835 5500
1753 124
10334 7661
120 2257
10231 5562
6548 7336
2286 1202
3778 3260
6359 4763
8056 4156
8421 1254
1067 2537
836 638
8508 1519
325 41
4123 5824
4128 6824
3280 6164
7557 3235
9820 1786
3782 1237
1215 8353
5520 2150
10201 2622
6549 3375
41 8792
9868 6286
8914 7230
8129 315
4289 131
7504 7770
2628 5929
2909 1010
6623 5398
5307 1717
3184 5398
9456 2904
1175 6361
914 1241
3424 1926
1480 216
8471 6406
365 4685
2718 8855
4357 4776
7071 10395
931 10568
2272 4070
3280 5005
10220 5412
1494 1223
9878 3714
9042 9923
6057 9900
7581 948
335 121
4666 2827
8834 2385
171 9591
1179 6278
8849 5276
2206 1205
2846 2531
3157 1235
4127 1671
9120 1171
2923 858
9926 2665
2433 1239
4887 8366
6359 9972
9546 5025
7746 7218
8496 1078
4514 10264
4137 7055
6461 8189
7501 6834
8812 6621
8892 9927
1219 3489
5059 6443
6908 1171
5043 1728
2512 1739
8374 7135
2457 326
4679 2342
8432 7374
8676 2550
1253 8996
8301 3234
4924 5545
4350 6265
2457 9042
8609 1798
1164 1686
5386 6793
3718 741
1798 8010
1215 4897
79 4051
3716 449
8823 2210
1093 5752
2652 878
9288 1228
1225 3280
8377 10553
4623 1849
9820 2279
4508 908
7025 4521
2154 8321
6918 5986
1847 865
322 9991
6154 9647
6491 722
4405 6570
9321 1171
4864 4457
2285 9588
1443 10408
1873 4974
1555 5491
5718 8137
4731 308
10418 1722
8463 7374
7897 1901
3242 1198
1211 7230
6489 6505
10357 3964
6619 2240
8143 10408
5885 1818
8590 1586
2262 3654
5805 9912
5073 7098
1732 7218
3463 1205
9505 7501
4623 2824
5768 2335
1233 4125
1202 7282
1980 2467
2881 325
9044 6314
314 3439
8474 1226
4457 4067
8508 315
1758 10361
7478 7186
9923 642
7565 4681
