# Supplementary material for: Biology-inspired graph neural network encodes reactome and reveals biochemical reactions of disease
Source: Patterns (N Y). 2023 May 22;4(7):100758. doi: 10.1016/j.patter.2023.100758 (PMC10382942; doi:10.1016/j.patter.2023.100758)
Supplement: Data S9. Edge files [file mmc10.zip › Data_File_S9/rewired7_edges.txt]

4777 6656
271 1172
6709 6989
4571 183
8361 2837
10472 348
1791 6359
315 10428
1171 1194
6137 6491
5233 6529
4098 8361
998 10553
8392 7348
1206 8881
6490 2802
8426 9299
9588 9450
2815 326
8351 2774
5916 9190
2123 1697
10626 6548
1561 5545
222 10712
6793 6491
6137 1222
4363 2774
2756 9195
6956 8368
1191 4070
1227 8683
1839 5282
3599 8923
7846 1197
7339 2598
8129 9155
9547 1175
1150 1919
3989 9802
9685 9321
8406 1517
6007 6125
9137 9851
3907 1150
116 8929
6958 2607
7736 8252
8304 7689
4337 2045
6945 2240
6064 1787
3725 3510
10560 9418
4299 2279
836 9240
417 1549
8953 4129
3243 1224
1191 1426
318 1223
1229 8242
365 2640
7580 8854
9501 7293
10416 1202
4861 10420
5912 4930
5751 8991
1849 6887
7069 1181
4098 5277
8861 3280
8035 4922
3280 5530
2252 8709
9085 10318
5567 9588
5355 8893
1925 2499
1790 4357
7218 8319
5021 1143
1199 2856
9069 7421
3765 869
345 8147
6747 1307
2972 5514
1293 1426
8858 5252
8709 2094
1179 2272
10258 8568
7968 6007
5929 3588
4214 8368
6277 4370
326 7623
1179 156
5929 8096
864 3735
7129 7293
642 10064
3630 3438
10307 6316
6955 1199
817 1231
1491 10333
4079 490
326 1058
9200 1172
1179 1099
5252 6962
7716 136
7292 1202
5459 5397
6668 4067
10485 5460
1265 289
308 456
1215 7339
8129 3396
3116 8928
3371 6168
8957 6891
8823 3301
1219 79
3746 1181
6228 4951
852 3089
9362 6503
10544 961
4773 2923
9384 9320
1365 6649
8149 5905
6351 3628
5601 7918
9682 5511
8691 9532
1427 7331
7263 3193
2380 5503
2538 1615
7569 135
8002 1491
5563 1192
5637 4550
3009 2053
596 235
8834 2918
6948 1926
7658 8409
9290 3491
2964 7804
3298 7768
3908 10246
253 4861
4069 3387
3205 1452
1197 1452
1774 4903
6057 1224
9526 8089
1202 7830
638 1526
2276 6427
940 3205
1215 3684
3756 1241
3178 9194
5710 2010
2010 10635
1181 4846
9189 79
3705 1225
6843 1921
8514 8056
2895 8954
5515 5471
1582 7044
5389 7658
989 3544
3447 4434
600 8544
4271 8426
5939 5459
4898 3177
366 7294
2640 7496
1926 7289
5574 8818
8189 6369
3803 5091
3544 2899
1310 780
8991 8463
10555 6145
10368 9309
4616 8190
10462 7832
3396 1179
3123 681
6169 1219
8409 1926
6289 9448
7489 3090
7677 6008
4758 2257
1849 5561
6676 3205
10148 3414
9071 7286
8733 10415
203 3716
5539 7637
1681 7292
5341 8141
3489 7803
3913 3235
4128 167
2835 1970
3399 7353
8409 8359
7643 10307
7294 4215
2694 7804
10162 1230
8139 1427
1638 436
4324 7596
6242 9848
1772 5599
6945 7677
10333 5637
10428 2368
8481 9286
3185 10402
6134 1238
10162 7886
8717 7625
8352 7506
4125 6232
1171 7293
756 183
267 1264
3491 4289
6830 2172
1144 8860
8392 4531
2640 1197
8551 1225
3167 8140
3993 2513
6490 2299
3489 6943
3820 1065
8178 3474
4069 3147
7445 9505
4544 8135
1227 7525
8174 8406
2023 8587
1176 16
3010 1194
6516 5604
8189 6148
4271 5772
2010 8036
4037 2265
10097 6891
1164 7750
5951 1176
1761 6168
314 10415
9193 760
9513 4842
4337 8350
1267 4738
641 10635
9521 5027
1198 3012
3630 5009
7245 1544
4129 8486
4617 3262
4528 4775
1200 293
3848 365
9677 7489
4370 9805
1233 457
2258 9091
1194 1172
7832 1116
638 2269
2649 709
9211 9299
8483 1238
6360 2593
309 5929
1240 8640
7291 5281
4658 3576
7214 407
9018 8029
9697 1170
6489 1568
9944 10335
1859 9926
3663 7793
4069 8467
1237 3149
9039 3115
782 1448
9532 1171
7920 6135
6016 10304
6789 10147
10243 6657
7506 7153
3645 902
6479 1735
6736 9390
2583 1230
253 2691
8528 8368
3544 7835
1237 9816
4762 10062
7336 6285
3371 8264
9653 3032
3920 8690
7266 9670
7183 3244
7142 7530
6874 654
5951 8551
5365 4678
5636 7910
5939 8286
2206 1198
5323 8280
8448 6242
54 914
4504 4522
3851 74
5318 326
5831 5853
4889 2161
3650 1790
5067 1910
2903 1272
3387 10280
163 4264
1144 2723
10085 1156
4580 1181
1786 253
6548 322
6372 10529
1237 3789
3908 7736
814 6751
2493 3088
1181 562
404 8012
6623 6491
4069 7849
836 789
1002 9018
2802 2822
4326 1521
10624 1199
8279 9120
357 8816
1573 7400
4861 5561
7586 6148
3766 8709
6842 3124
1241 9458
8835 9972
1734 4070
845 8855
7759 2279
2150 8135
1235 9120
9204 9120
4074 8797
8173 365
8173 8390
1197 2127
8776 3852
3386 492
748 2774
6988 9508
3655 6057
3387 1205
6579 8528
5864 818
6489 3536
4861 133
6152 1558
1156 253
4098 4567
6936 181
997 4448
7292 188
1849 1172
8843 9299
4183 156
4070 10318
3193 619
6393 7736
10365 3441
1612 1222
7572 8406
7593 6487
3690 7488
1898 1389
6696 2053
7339 2850
8140 6619
5895 2822
7367 365
1631 10304
3631 5865
9622 2430
213 6168
9866 9192
8844 7218
7557 9526
7477 1231
9384 7293
8610 119
5489 960
914 8185
8769 6822
10449 1334
8577 3261
10235 9673
438 6603
7339 1235
6118 8607
1064 8821
3778 1221
3509 2280
3186 6214
8721 5536
8825 6119
6620 4365
1782 8143
8544 6168
6619 1176
7540 1213
3089 7339
2033 2360
314 2840
6162 7293
6548 9974
2091 4685
4671 5091
6735 8834
1221 1215
4887 3262
8807 5968
8829 2840
2516 1172
6549 10435
3535 3848
10435 5562
2264 724
6748 6923
10685 9752
8285 7506
1915 10526
3908 3630
2605 10409
4183 108
7543 10435
8496 3463
315 5046
4839 748
6427 223
1228 3509
6549 253
77 1225
7292 6620
9899 8741
6007 9955
326 8189
852 3414
2276 8037
10207 7289
9334 3746
6686 655
472 7129
1199 6137
10623 4943
74 7736
8140 7849
562 1116
1458 8422
336 10274
7805 7289
9113 7919
4756 439
9196 8139
6952 8505
3151 619
5885 7689
342 7329
3091 5913
9973 10135
2871 4214
317 10304
3516 8866
5165 8273
3418 3156
10587 5081
2053 7129
10570 3046
6148 1171
3715 2776
3430 3387
4861 2903
6109 447
3166 7501
8741 3448
9425 9707
9518 3781
7293 8280
9842 782
5926 58
10084 637
7982 629
8733 6818
1219 5460
8587 7421
1225 1206
8849 7055
308 6842
7266 1240
6736 8737
6265 64
6964 5951
6508 60
3414 8831
4426 8542
3414 762
8844 7055
1222 7065
3263 9558
10169 6834
3778 7129
9622 6720
5216 7503
7229 1846
432 2488
641 357
2486 3518
2260 7421
8823 10724
8610 8432
4647 5406
4908 6038
4089 6431
641 6289
2210 3428
4128 9435
3244 6782
9673 3280
1303 10048
8496 2537
9128 7506
5805 8956
6014 1197
7703 6057
7360 2329
652 2320
9974 3151
2156 337
8140 2513
7689 52
7196 3490
10137 6708
1238 10725
8858 7384
4640 9696
7920 7209
7069 2846
4525 2131
1071 10125
2637 2716
1993 2336
728 1901
348 1517
2272 9388
5927 2813
5942 2380
748 402
5740 7743
4883 5515
9832 4459
10162 2176
1164 3608
5742 2622
9120 3229
9848 3156
6930 814
3782 10717
1093 5520
5072 1945
1756 1123
9062 864
3380 1241
5370 5506
2131 6406
1191 7862
300 2706
6504 5545
6542 41
7215 3090
8846 9651
264 9527
6109 6491
3451 2305
2802 2153
2408 6008
1849 2577
7995 1854
2802 1356
1659 3280
1219 10118
9231 7486
3055 9910
3602 2622
4446 3081
315 6448
8078 7331
6549 5276
9547 1219
7804 4774
3121 1700
6517 7689
8269 8823
926 748
7104 7289
5386 1228
3509 2018
5051 253
5067 5831
4127 2923
8140 8577
2918 2830
1787 10640
2815 1171
1175 4127
3335 3792
1222 2131
2812 3999
7601 10427
8269 2846
2498 10654
7707 7634
1772 9848
8448 3752
5243 5830
1310 3392
8577 2147
5831 1234
1225 2996
156 7339
62 928
5571 1691
2253 3414
6678 3684
9455 8749
8165 2866
2663 1641
1181 1231
156 5813
6137 4064
9857 8508
5325 7763
308 8091
3794 10208
6351 4148
6461 8516
2812 9120
406 2593
9591 315
1240 1223
348 2230
1572 6533
4889 1732
6154 5830
8864 4898
2279 5915
7210 7920
5411 8141
573 1858
2592 1667
1235 326
8512 3090
8139 3040
5811 10043
3417 3544
2899 5812
8137 8516
6427 3671
8846 6525
7277 252
7601 8590
2524 9311
4127 4666
9299 2628
3716 6574
4567 6649
5913 3263
1543 9040
2776 682
6869 6702
616 3631
10605 9398
6824 7968
1271 7727
3404 1028
337 3963
1172 3329
8844 6529
7426 4692
4210 908
1206 1926
10656 6007
6552 308
9194 2221
10415 5979
10699 2342
5091 8796
1891 1990
5544 9520
2689 2802
7102 1663
1624 3441
6869 413
6950 6940
2516 1143
3138 2320
6793 3877
5218 4289
10044 2688
6007 10332
6619 2533
1702 2486
7533 908
3655 4150
1181 6232
4078 6369
2545 6518
10074 1663
1443 2465
5509 461
8288 7129
8389 9647
6506 1491
4185 3678
3072 7130
7974 3301
8486 1241
10162 156
253 5562
6814 10651
967 5776
1470 362
9393 8755
4861 6491
7014 3666
2640 4249
1175 9236
4356 8382
3956 8403
5389 1196
606 8561
10480 9120
4409 9317
1686 8204
4645 1443
6414 1192
1757 5059
4037 9952
8284 295
2206 1624
3732 1453
1920 3514
3907 2931
4900 7055
5231 3891
2730 5581
10431 2517
5545 9120
39 5562
3778 10027
322 3956
1175 4860
2154 2882
7205 3023
4924 4098
4657 743
6400 4064
4789 7291
8120 5831
2120 478
1926 1511
9632 10049
1198 7455
5185 6988
4474 3755
2123 9066
3269 4328
6 3654
4482 1181
2570 1980
1786 10220
3028 6489
8822 8075
7033 6260
1175 2840
5008 6007
9018 4070
998 5305
182 746
8846 9093
3123 10195
3662 9820
1786 5691
3602 8855
4222 8514
4404 357
3906 5842
10503 8990
2167 7920
8169 2908
7735 7289
5951 638
8139 10594
9652 1179
982 1175
6148 4018
4578 9006
4799 7491
7323 10498
6379 3182
8773 5566
2804 91
8799 10449
2229 4903
7537 8252
3129 303
7804 7129
2804 10462
5429 8189
1479 1172
10415 1199
8709 1179
3396 9636
446 4900
5705 9120
4643 8162
4370 5813
8610 7627
9401 4826
3686 8515
3072 2329
2798 8198
7289 3951
3917 3507
7259 10447
1615 6783
4249 3812
91 1905
2895 1096
5325 7828
4409 9810
7789 1814
8139 4861
1725 2295
1113 7229
1534 2266
6739 3907
2513 9387
6554 7707
6852 5010
8834 7748
489 8137
292 1739
5951 7880
8056 4826
8955 6628
8711 4480
7603 2895
314 1234
7293 1757
8683 8683
2920 8093
8843 4776
1175 4885
3537 458
7229 4328
1491 9633
398 7828
6372 4434
5396 293
6354 9058
1590 2615
1798 325
3234 1832
5520 2695
690 64
9570 5855
8690 1175
3548 3491
1232 6955
637 6063
4546 9955
10371 6016
8480 1096
1491 8522
5831 9034
8844 6359
6923 8559
5964 7920
7623 2622
1707 10453
8652 8691
6016 7292
4559 642
3090 6589
5571 9621
3715 1192
8976 1860
6151 2433
7469 5031
3788 582
6350 1549
2640 3631
4018 10197
2241 10062
641 3178
7353 4411
8790 1172
318 5830
8817 2903
1452 6016
7129 5010
10428 2569
1235 3560
2640 1228
7294 6793
2241 8353
2319 4641
10570 5021
1175 3838
1505 4847
1554 3952
6057 3244
2640 8488
702 1194
6891 5515
74 9653
336 7489
7803 6490
9854 9287
6469 4705
334 3447
3019 5811
1148 3705
732 9532
10169 7623
4799 8517
1200 10435
3120 10456
2602 7748
9085 6489
893 4394
3908 10450
2905 1206
4250 3509
7180 9643
5859 845
6899 5637
6608 5059
10625 308
3126 1970
7297 7055
6168 1171
2165 7593
5515 5429
4572 9654
7336 8871
4860 1378
2403 7978
8139 8514
1228 9109
2319 7992
10333 30
4861 5246
1915 4412
7491 4760
2467 497
2178 7489
1240 9903
8512 1926
5162 5023
1200 6277
3544 4776
10166 10435
8834 1237
7798 5972
9184 6964
2457 6007
488 10008
6988 7292
726 7612
3208 8426
2421 2586
1695 1219
1429 641
10098 7920
172 4860
253 9397
2900 5885
638 5849
1179 835
6558 835
5389 1909
8544 2355
9539 3458
1165 9034
5081 5928
8449 8835
8454 3060
8829 7594
1172 1229
1209 6395
5830 3051
3321 980
1131 1191
2640 9947
2050 2397
7971 7830
5304 1514
8139 3749
5460 7339
8639 854
2279 6489
3851 8515
10037 5512
977 3234
2551 9532
2815 3684
308 2320
5970 8991
2812 2920
2528 2432
7602 5291
7522 3491
2395 584
10420 5093
4578 6384
1775 9002
7686 3327
10696 8823
347 10712
8733 6154
6239 5929
5487 2156
4759 2547
95 1730
77 1334
1205 10699
1491 8129
7129 2029
2640 1142
5514 3655
4395 8412
3241 7715
6208 7392
9042 7623
2550 3280
1229 9432
2398 1430
8261 686
3250 9527
5991 5494
1915 1700
7129 8972
7963 7294
6154 9526
314 9063
6154 10357
2578 5707
2034 2799
1831 1308
7496 5237
6506 6656
6491 4130
4126 5752
8528 3908
6869 3716
2358 348
1239 5520
3022 3387
6692 2776
8684 4384
571 10104
9014 4967
8861 427
637 2319
8551 7750
2754 4859
1063 2331
4861 5351
1567 2679
9432 4572
4811 2347
641 1567
1580 3539
8860 6793
1798 2537
6424 9507
8486 4861
9063 4230
1452 9249
6055 7337
2470 2126
641 2428
5481 10541
7096 2410
914 8544
8140 6616
7601 10086
1315 10600
9040 5068
9043 6908
5544 8546
3298 3206
1787 8855
8182 7920
250 334
4571 8894
2728 8860
5894 1238
8486 1428
6137 746
1200 296
3435 596
6830 5010
8426 3075
2577 5367
1175 4882
5091 2676
3685 3907
899 1257
1183 8093
927 410
6225 8280
1199 10205
8517 999
6007 5045
1082 5743
10435 2873
5566 10335
6976 1791
1943 6686
383 638
2572 8269
4458 7506
6359 3598
9724 1791
1544 642
10699 2211
573 6782
7055 8035
1179 3072
9286 6683
4571 1234
7241 7920
637 1815
8812 7246
300 4644
3167 9809
10389 527
4666 5051
320 10299
6821 7557
2156 7444
4400 8519
10717 4546
1901 1235
293 10294
8834 1206
2640 8835
9002 3848
9910 3894
365 2612
1175 4333
2149 1990
4428 2827
188 1229
4861 3925
2210 7147
8189 9298
296 1721
5463 3282
641 2276
6227 1491
478 9916
9299 296
8864 789
170 4546
4129 10221
4009 10415
41 3877
9432 1712
3534 5717
1197 8508
10415 5401
6715 8352
9299 2513
1206 6830
3193 2306
1772 7581
4164 2430
6902 521
5929 9636
1361 7569
9327 2606
10198 2949
9654 7656
5010 1365
5365 10148
9694 8857
5283 1898
1241 7286
1183 4860
1624 8861
3979 6361
755 6940
1228 7439
10209 2622
8173 317
7920 10544
10235 10589
7489 10441
664 8843
4230 997
5355 9213
8881 5989
9450 527
1858 1000
1383 5386
8843 8051
4214 8431
645 10720
641 6670
3136 195
6975 9450
8056 1684
5819 4693
6239 3992
4861 3164
10544 5566
280 7230
2895 8844
5514 1491
3956 8514
1529 328
1832 8637
10362 9597
8844 6289
6152 5929
3204 21
6225 132
8823 2342
5514 7129
6739 3293
7229 4280
640 8496
5398 8991
2241 10225
7078 3583
1202 8801
5395 9895
1455 186
8232 5986
4289 7748
9063 8189
8844 6007
620 1905
7806 8162
5186 10553
4898 5494
8409 8100
748 4129
2147 144
5824 5357
2551 5736
1311 4641
1234 1021
9947 10428
8368 2240
8134 7536
10504 7292
1181 6047
5234 4401
4338 7277
8690 1171
5530 10064
5435 303
928 9398
8454 1222
8894 3699
1224 1238
2108 8864
6943 8522
9783 404
6712 10703
7968 3657
7218 308
6289 3204
7743 8242
1235 719
6190 1121
5389 7478
5637 2122
266 4076
9805 7750
2534 1926
3156 9973
7148 1928
9418 7441
8517 730
3243 9802
2319 6212
60 4620
85 9210
3329 183
8855 3908
206 7496
3655 6549
638 8711
1000 9520
8994 8535
1227 5708
7506 3755
9002 6507
1572 1495
330 9910
2827 2430
3908 856
4123 1199
1179 238
3187 3092
1084 1615
3146 5579
3228 456
4630 8754
7491 8587
3631 9339
3244 5929
1445 1234
1110 3530
1926 1063
595 9368
4709 8797
6277 782
10250 4143
3507 5752
2248 9526
9670 5318
8551 204
2383 4077
2802 2570
6723 7735
8843 9014
9670 2899
9825 3015
6182 10252
8486 277
4781 1223
8862 8440
2640 2367
5929 7750
5087 6619
8129 9880
4331 7215
3995 8749
8427 10641
127 2514
1317 6782
1905 1435
892 253
5398 1176
1693 3908
5934 3747
928 9190
5548 946
1230 3147
6278 4840
3439 9081
4860 346
6580 7694
8508 6154
2907 6168
8886 4602
9485 7304
308 6148
1877 2501
10699 6286
7736 1171
1240 1071
1237 2261
1443 9485
2399 4567
77 336
8875 2574
3654 2307
1234 7819
8534 9229
1790 1223
2013 7919
10221 3091
1235 3138
7199 2262
8691 5637
210 1215
7155 1923
8496 8825
5918 1176
79 4816
4130 1205
336 9152
5714 6007
9701 8140
8871 5291
10544 9821
4069 3583
3778 8120
1567 7604
1923 5789
8515 8472
3794 7968
8225 641
7218 6490
79 4640
9546 7289
6037 1624
8420 3595
9647 4069
10609 2150
1196 1790
315 3956
5966 10243
405 4294
4126 3792
1151 3166
5750 5271
4732 5566
6057 9536
329 1555
5386 8855
2307 2774
2880 1437
6430 5561
1198 9652
8325 5356
9540 7445
8138 1719
2300 71
184 7294
6839 5530
7738 6369
7618 1079
8406 3354
1839 5887
1197 6834
6148 2756
1479 2258
2293 9387
908 1914
7140 2532
6121 4510
8201 5281
2802 7336
7992 9120
1351 10354
6923 5054
8035 8826
10544 3768
9040 2889
5951 5329
5306 7017
8953 8690
5986 8690
1773 3576
2013 4246
8812 5187
6548 3452
9192 3172
8843 7309
2804 3998
6007 4819
1179 6520
1199 6521
1228 2318
2426 1440
10315 9880
6038 660
6468 4379
1223 7656
4951 880
6490 3851
5973 931
7182 5259
5636 5031
6016 6955
3559 2804
499 8542
4483 9128
6945 1624
6286 5865
1176 9665
2351 970
9257 1071
8986 614
2700 10626
4271 10544
914 652
4128 3090
8886 7862
1015 7920
6164 5765
5079 5385
9120 2847
4780 1079
3138 8089
9526 1235
8616 155
7588 2533
3090 2090
3576 21
174 323
1428 5040
7246 1440
5701 6765
1194 1430
8609 244
2827 1544
9660 8129
21 2150
9432 1222
2033 1670
6942 8811
9910 10148
4121 5514
9795 2149
2137 1071
8426 5772
6430 7445
1810 8749
1901 5500
6727 2155
5545 6537
8029 6226
904 8225
2700 6798
2355 8797
1915 9588
10553 253
8426 4864
1194 2846
4124 3592
4674 1365
5386 8118
2177 8294
8056 6225
5184 1176
6359 6273
2802 314
8903 4070
3208 1898
10185 2127
9636 9052
6513 2502
8746 5515
8883 8892
5997 2020
9363 1226
6589 10086
134 4510
7916 3631
5084 2467
5252 7747
5766 782
1221 8137
9848 8488
2108 2895
594 9359
8759 2924
1505 6528
2296 5566
6940 8819
7507 3906
10613 9897
3348 322
315 6055
638 2257
638 8844
1192 314
5036 6007
1172 7352
9910 8861
5514 1070
7229 314
1790 9900
5437 9647
10623 5257
1081 7086
5306 3882
325 4064
4142 6134
7129 748
1199 7291
8486 5885
4827 8212
10334 9655
7656 3473
4394 7294
9526 1444
6199 1241
334 3086
1225 4693
8448 253
9042 1958
172 1215
7055 1867
8616 2445
9573 3414
8834 2393
4686 10197
1241 6549
5830 315
1829 1334
6203 9697
2961 6154
3129 2154
9532 2803
8056 1223
7656 2247
10243 4716
3072 7372
8860 836
3715 9795
9018 6168
6167 3715
7739 2163
4289 10162
6264 8273
6037 1229
1926 5544
4214 1199
3866 7556
5515 3786
998 7995
7230 2038
2592 322
8759 4690
5858 4933
7746 9649
3778 6891
10162 3667
9098 10480
3234 7471
9299 3870
5514 10197
1237 2300
1202 8406
6390 1429
6463 6943
8380 5562
9175 7720
576 1517
1544 9299
1240 2322
4716 2640
5434 8440
5043 2544
4687 6277
2693 2921
172 2663
6446 8589
10009 8797
6137 5994
3778 1517
3147 20
3864 8818
3236 1773
7642 3491
3782 3782
1011 4168
8496 725
5355 8620
9795 7022
3603 2640
9320 7336
8180 1615
9070 6340
8301 4757
1084 8075
6549 7243
9400 8813
2569 10484
7078 1200
4720 2268
8791 1558
10287 5432
7830 5830
8514 3154
8093 1231
3185 2995
4712 7044
6529 10201
5357 8242
3956 5460
2835 5357
10624 8320
8844 3654
4127 2433
32 1362
6056 6830
8621 6508
7895 41
8056 342
7994 1179
7368 843
2433 3134
9972 8273
5505 120
4900 346
5228 3684
7245 6733
9855 6134
6988 1091
4333 5581
8913 5276
1109 6535
8831 9120
97 9588
3913 6988
10103 4244
10281 3019
8541 6352
8056 9897
1194 5886
6361 280
7950 6489
10220 1209
1222 8802
5862 7627
893 5061
7658 1228
1612 1078
852 1171
4127 8174
3528 2759
1786 403
10459 8671
1436 4822
2862 4699
4070 1494
1241 8078
5077 9973
4952 5105
4509 4949
8116 9395
4702 4249
553 5814
6214 4404
10221 3336
4407 5022
3839 8690
3023 7367
858 8390
5392 7658
7292 3346
8818 10209
2467 4078
1555 4862
8426 6490
5514 9912
9846 1684
8893 3660
3477 9432
10174 1799
4640 1225
7491 9299
9134 6268
7746 2465
2457 7612
9913 2147
8189 8857
7746 4709
8834 7642
3204 3123
1197 7135
3490 1165
638 8239
8973 7242
7627 8835
5752 8823
9891 9626
4952 5740
5870 8426
3332 8189
9569 64
6354 9299
8129 8954
3908 10428
1153 1172
7743 10717
8185 3881
3438 8353
3635 8528
2538 79
2465 4909
7746 5831
4231 9647
6491 8361
3031 8092
3474 6794
6234 20
7305 5514
9460 1192
9126 6268
3765 9181
440 3315
9435 8953
315 6487
4842 4129
8690 6923
1179 8076
9433 1765
5709 7486
9210 1491
8252 6959
6152 1776
5062 8505
1646 4129
7445 1517
2840 1231
9851 4069
3421 1191
2513 1227
3631 1437
8923 4922
217 3619
5091 8817
6016 4546
4776 4861
5234 1229
6693 8409
6137 6016
6288 7409
2063 7496
5234 8426
3848 2640
4286 9989
8406 10571
7021 4533
8299 6366
6166 1171
2267 8321
10247 7229
3375 1179
7293 8368
2688 4342
322 8750
3031 10305
5951 3649
2342 8821
3331 2425
9537 3150
5566 4246
6782 6583
2319 7601
9838 4331
1241 6360
1231 4183
1221 3489
2261 6623
6137 9090
8876 2126
8823 3490
357 5262
2123 2033
2052 9781
8828 2889
2053 1175
4703 322
5831 2691
1181 5036
336 1757
3630 4333
348 1829
10216 1175
8155 10238
1255 2061
2299 8684
3243 10135
5073 3907
10275 6057
6395 10034
810 3374
7746 1172
6940 6365
10428 6793
10318 9127
7100 2137
6504 2276
8090 8585
8821 7229
5415 6277
3672 5831
7735 9087
1209 4293
7025 9076
4469 6226
3418 2909
4446 1430
8237 4123
10697 1219
4126 10717
10588 8486
2509 5480
2828 1502
8390 6707
185 7047
1453 5709
7498 322
7368 2703
1495 3685
6489 1219
8587 269
7455 5010
5561 365
2003 5986
6757 1790
5545 184
2992 318
3701 2336
308 6007
8496 2802
7250 1233
4986 5291
1257 6835
3115 8432
4336 7795
6591 2240
3851 4000
75 2292
6940 1219
9918 410
2427 9193
1240 124
2320 6061
977 2081
5566 4496
9299 3654
7253 4918
7494 1175
1229 8709
2276 10456
2542 8075
9851 6945
8496 10544
1179 5588
10095 1615
5896 1915
6700 6135
3703 7034
1219 3479
5460 7940
4420 1926
320 8056
9529 638
6105 3841
3434 10435
7426 2648
7755 2628
2691 1206
4757 1749
9002 5929
4546 5881
5276 10456
4368 1064
3184 9645
8759 10463
1926 5047
3315 9927
9467 10337
7307 1517
2822 8517
8350 7750
51 8527
357 1261
8759 8014
322 2799
3234 3608
3576 6525
618 8506
9299 7082
1229 8903
875 9861
6938 446
1404 3848
596 2895
2064 4484
10507 3908
2802 303
2368 1527
9848 414
2958 9605
1485 1171
324 8650
3374 4776
9040 9304
5929 9461
6891 2338
9091 10717
2692 4392
999 2276
8902 1191
7214 3635
5412 2592
1023 3465
676 3023
3206 315
6570 9194
7403 1720
859 3630
1430 6521
641 10221
1798 3423
1184 172
8563 782
1221 4735
2276 3217
9062 4424
704 9322
3242 7831
207 4952
641 6525
5271 322
9477 4223
8189 10116
6529 156
10355 9782
392 6290
4215 21
6181 10134
6822 4370
1239 7289
3052 1199
1197 1176
9192 1291
10315 908
9854 9636
641 8075
9517 1901
415 3205
8826 7315
3134 5870
5701 3432
9824 10469
10623 6907
5213 2543
5146 4466
4215 8929
1229 4926
3293 3746
893 7012
1215 5281
2648 8499
748 4127
3151 1169
5712 4890
4130 6007
10544 2613
6465 9485
7239 6240
8116 3491
4702 6137
336 6014
9770 10085
7945 2532
2899 5831
507 3193
6970 7291
6677 1253
4545 6124
5494 7292
10498 5515
4123 5951
6269 9707
3372 6925
6542 10081
4739 4210
5042 1348
2918 9039
315 2053
3474 2827
8189 9357
6340 4075
1756 10719
1669 10544
9175 320
4567 3124
9647 5859
9601 2081
6137 641
5515 2648
8635 10635
408 3439
9993 914
8117 8189
2576 1227
2622 2802
10243 1845
3332 4026
845 5093
7601 9431
4076 8350
3576 5881
8451 5520
3703 5830
6591 4776
3414 5515
6538 2161
1171 1229
3156 7506
2640 1175
6264 90
4130 414
5561 5210
4883 5604
5276 9344
7025 10015
7467 1100
6623 4929
2907 3115
9807 9936
3297 7517
1221 8350
8239 3630
6723 7627
3390 4619
5544 1172
3655 8296
8519 637
8825 1360
4818 9120
2430 8819
256 3529
2319 2387
7230 10197
5855 6199
2519 6384
2648 8835
7301 638
1201 6215
9628 3072
184 8512
4997 1176
1786 10209
6449 8406
10447 156
6793 3261
3491 9734
1858 8466
7719 7768
3863 325
8508 4765
5929 744
318 4903
7707 7506
3788 4248
2923 6036
7033 4629
6504 7426
852 1143
348 8514
1071 5849
7009 6234
7065 2457
9579 7627
8829 9127
2349 8454
8691 5566
7277 8565
3688 3272
6559 1192
8140 77
8636 7489
8351 9506
4231 10268
4125 2658
8577 8457
5191 9286
3582 4938
5539 8426
9330 2380
1230 1149
1241 5831
5266 5091
10435 3694
9211 9196
3768 8733
4861 322
5814 7277
1223 1200
6962 7508
3655 2852
10587 9532
1108 3958
600 6490
9200 2299
9588 9647
1711 3877
8706 9579
2017 9484
7791 2849
186 3269
9195 155
1171 8854
7129 1403
308 5752
1455 6372
8115 8816
2628 641
88 8886
3990 2157
3822 9088
5946 7293
2325 8426
5012 8587
4297 9062
7234 6424
10569 9851
155 6327
1234 1567
2331 1555
1629 3917
1351 8816
1175 907
8406 4127
1197 10502
6034 8189
8189 1491
5241 3851
5216 7294
1565 6558
8137 3193
6266 1227
4338 1426
6508 8633
3684 7623
1657 8855
336 5597
2467 8551
1172 4214
156 637
6231 4125
3310 2005
7030 875
5038 6783
4297 1910
472 7401
1206 2775
3534 3156
1198 5472
5545 320
6490 9287
1209 9949
9526 3563
4979 1231
3387 5929
4765 2430
1167 10544
5291 347
9120 297
6075 7277
641 10635
1200 7421
4037 8816
5078 2917
1926 3091
325 1554
10009 7289
789 253
1215 127
6624 10413
1215 4839
144 133
10544 4865
1170 2656
6823 23
8625 3839
184 2307
1240 1225
8835 3208
8189 8350
4900 1427
6120 6456
3150 6491
7552 9099
6490 9046
6016 1799
5850 10626
5986 9697
836 5276
79 7743
7277 1599
1309 2337
8075 6953
2962 1691
390 1986
3958 317
5561 9094
6058 4974
4394 9765
9906 8759
4002 6507
156 3282
5916 9192
2324 8232
7653 5500
8831 3630
595 6434
3269 5939
5544 7744
184 3038
873 8426
709 9670
2424 1223
7230 10441
9468 6507
2262 4067
8881 7746
8075 1756
6045 8127
1585 8231
9733 97
3761 2923
1305 7246
6087 315
596 1544
1932 8151
8225 642
325 3438
6810 5276
3038 1537
7743 9435
8137 2342
3163 2314
6897 3654
1186 4128
2716 3206
2210 6289
6208 8514
6930 1172
9210 5928
2018 1416
1073 6522
5545 8886
8913 3329
8854 5951
8023 4076
1945 1945
2889 914
6723 9782
3262 5437
3161 1233
1148 5515
6351 9928
1236 9395
1453 2788
9674 3917
1214 8823
6714 6177
3630 2804
7941 7405
8929 6491
8889 10696
1257 5091
7204 8451
7347 7804
6078 3792
2592 4967
2574 845
1616 6016
7215 7234
4477 4214
8478 6203
4683 6552
9299 5951
8749 5939
3704 6549
7439 5463
982 5914
5281 7292
5545 4214
6946 74
1179 5194
8759 3206
4129 7182
10220 881
325 8893
9782 1094
7234 3990
308 908
5276 3374
1200 8792
10435 6793
5357 8273
8551 4213
6959 314
3882 134
1448 5939
432 4557
7746 7739
5012 5460
6490 318
7835 7291
304 3507
5986 8941
10033 5824
9450 909
10402 731
7779 1440
7496 5281
1179 9058
5830 7971
5132 7390
4535 3089
10162 8625
10485 4037
8197 5929
2226 5218
77 4846
9876 5215
1373 337
8517 7442
4297 208
4510 3777
9924 5958
7633 9040
962 7989
3908 6087
10327 10497
5031 7288
10428 7603
5515 10494
1223 9484
638 1769
9469 9795
1175 3328
10221 1615
7580 9826
892 5545
4943 3419
7678 8894
2319 9254
280 2544
176 10428
10626 10717
4407 45
1172 5908
154 480
4231 3904
3667 6239
2035 326
3164 2123
6007 6658
5515 3611
8426 8174
5255 1334
4860 10709
4358 8866
3297 2828
8379 1491
2616 325
2121 5514
3124 641
1915 3789
7919 3438
9704 7482
41 6549
748 1986
10307 4571
8825 5473
10440 8489
7743 5285
6975 4292
6277 2446
3509 6413
4702 6007
317 8834
6148 2870
10166 1450
2360 1522
1143 5495
2263 8613
5865 1430
2647 2686
8930 1663
8570 4501
6007 9403
7286 2430
7804 8587
2140 8831
2537 5019
5545 507
4289 5351
2802 6406
6135 748
8859 4903
9181 6277
596 10232
9466 6653
342 325
1095 9649
1430 322
1181 8117
1926 10149
71 9655
9040 2272
6508 5497
9346 8881
9233 4070
8238 10303
1473 4294
8718 8512
5865 9450
1915 77
2756 3851
4019 8075
7486 365
853 6945
2156 5557
2588 6589
1466 8542
9193 2663
2542 9018
2068 5046
2127 4826
3151 4572
1197 7065
133 3975
7635 2588
4246 4124
8157 9299
5566 325
2774 7277
8263 2126
8753 8169
4703 5438
6896 10613
4476 2131
8368 4231
7485 1898
8829 8299
5322 7439
10009 6277
3003 6036
5318 6489
5234 9526
3951 9652
1209 9042
7489 1915
2210 6593
1392 8823
6982 4924
2827 2332
5929 342
1171 1229
5260 1194
8551 3310
8861 7971
3124 8273
2278 8517
1198 9521
3877 2049
3810 8864
8349 2705
2775 4123
1179 5053
9671 974
3848 371
7444 7721
4077 8991
2511 8189
3191 5080
1818 8496
10389 6371
9042 3233
1176 594
1915 3852
1312 8193
4903 3839
4897 1143
8183 748
8761 8320
5446 7971
7183 8426
9685 1111
5881 7219
4952 5986
1253 2900
5770 10384
3282 3752
4067 8831
1179 741
9910 8486
10607 1427
1181 10134
6458 4557
1228 6135
7916 2154
7951 9676
4477 1143
8135 296
10034 2814
9398 2241
3048 3123
7348 638
836 4718
3595 2092
7658 4361
1202 3564
1172 3571
2648 1241
10241 6657
3489 5081
5281 9401
3851 8996
5391 5992
6905 2846
342 9579
4703 3666
4394 6137
4067 5091
10064 5062
10162 3206
307 8486
7246 7623
2963 3043
8577 4126
559 8881
678 5420
6225 6314
10334 10408
7631 143
4723 2139
2815 6361
4896 6662
1603 1198
2728 2920
8621 4861
9579 7486
9932 6549
8350 5636
3737 7565
3385 264
4662 7263
6168 3115
7488 5859
9517 5199
681 4543
1736 3123
1517 4640
748 6589
28 3182
2018 10221
121 5526
5544 3282
3778 7770
3280 3528
3576 9993
1222 8191
1925 1156
638 8089
1202 5545
7658 4703
3489 1790
5562 9532
2867 21
6427 3815
6281 3023
1227 144
6487 3132
6701 7253
4006 1774
2903 9102
3320 7294
1930 6355
6343 6372
3443 1093
820 570
1071 4446
4861 4098
10334 4765
2582 8913
1192 6503
9060 1205
1757 2891
1197 3154
3990 1215
1226 7294
6570 9120
637 6150
8748 6505
8528 219
1181 7333
2977 9547
8426 8577
2517 1199
10240 9058
6037 1241
4789 1390
6488 4632
7603 2421
3208 10641
35 7367
1209 1225
325 1491
4783 7384
460 458
6007 4214
10442 8389
8942 7382
8408 8913
7260 4215
3591 6505
1223 8138
7916 6372
7743 7251
3489 8903
5398 1191
2632 2846
1206 2234
1790 3171
7971 7743
5127 322
127 260
5440 4566
6789 1234
6226 10463
1430 5242
7956 4633
1500 5544
5487 10717
4069 1229
8454 2101
2131 8368
9062 86
503 8263
638 4109
2065 7770
1179 524
3072 3583
8690 7746
1233 7830
4617 10116
8857 8496
5215 88
7147 7643
2923 10148
990 1171
222 52
5533 1915
4986 4315
8502 9910
10435 8825
7508 7886
9493 9042
9339 5966
3441 1194
1192 4043
7748 1215
2218 8975
3468 462
1231 2659
6698 10544
3752 1257
6234 1175
4156 3374
4731 678
2882 2898
5529 2533
8528 2775
8777 8825
6739 5494
7506 6164
9891 562
8871 9650
821 2134
3655 1898
3507 8701
1505 8429
3204 7288
3491 858
3092 10036
2865 3838
9546 2759
7801 523
999 6278
9927 325
7230 77
1517 7893
10428 1226
6739 4175
1205 2645
1269 2651
2776 1443
7004 7065
7004 1788
5280 8273
8886 1159
7488 3348
7501 3882
4883 6673
3786 7636
156 1197
3132 1191
2320 2827
8849 7251
1591 1175
3090 8448
7772 1179
813 633
836 1206
1291 8368
4333 836
2383 4810
864 3206
3460 1790
10428 1231
4776 4210
156 7508
8797 8991
8075 8817
365 2776
6037 2648
8321 9288
1028 8390
2127 1700
1334 8508
5276 1799
5398 1692
986 5831
2902 6739
2206 10449
320 3419
1237 9382
10009 8505
1224 1219
8619 1206
5385 9636
8179 1358
7501 7595
7766 5951
127 9021
8182 9897
4696 4762
3715 2331
8544 3392
3352 8889
2386 1199
1494 7234
308 8963
5708 4370
9192 7372
3535 79
8886 6112
1215 8516
9548 2206
652 1197
8392 434
4214 7339
8759 320
6037 1926
7293 1191
6007 7630
155 2047
1198 3054
8514 5460
761 7486
347 898
7508 1221
1171 41
6264 348
760 8735
9195 8137
9398 5948
1147 1653
2613 1172
2397 9589
7538 10635
5813 1221
1662 5513
6148 5545
3193 1194
7445 6007
1491 7229
2576 7623
6366 8140
2331 5073
1113 4572
4498 339
9669 9179
8514 2226
8816 8773
8733 5947
7336 8299
701 3355
8405 3956
7746 300
6359 852
143 1165
2640 6571
2209 8406
314 6938
6512 7055
4183 2385
8528 2804
4331 1209
9588 1194
4763 6137
8200 1675
4139 3193
6016 10009
1194 6490
7581 931
1205 6444
584 7057
2053 6463
10389 2625
8720 2466
1240 5988
8866 2763
6987 5924
4673 1686
6490 10570
5533 428
2126 4022
1175 845
9034 3737
3574 7205
4330 6450
2846 7478
9014 3690
5398 8369
7245 9857
5073 2166
5445 5292
9621 5243
6137 3157
6141 410
1233 3123
10555 1849
6537 449
1936 1219
4215 8844
10197 8786
6504 3542
357 3244
9897 1238
7804 1939
7025 1192
5726 10538
5868 261
4472 901
5240 9991
6745 4037
2836 1179
10569 6789
5929 315
7488 1231
3716 1225
3439 3540
10446 2723
4924 8426
156 4543
1112 5986
7658 7291
8812 3590
7920 1926
9120 5722
8884 5018
6993 8784
10668 6057
10623 1179
3692 8866
9317 8506
8409 706
8517 1544
5251 79
1790 3410
2010 9069
9993 2648
1226 5831
5515 1175
8826 6384
3090 8821
10043 2053
1227 8501
1915 9215
10285 2774
4295 5410
7336 317
9194 7251
7237 4173
6092 9299
7289 2033
6802 7689
1517 9233
3906 642
9125 10221
6491 9379
8522 6050
6016 9435
8242 9002
6506 4127
2155 6542
8923 3544
325 692
142 7435
6617 10197
6256 17
102 3209
1430 3489
6525 3906
365 255
347 326
1194 1221
8508 8860
315 7033
8177 5487
2882 1447
4837 79
5318 9973
5986 10544
7491 3850
6570 314
5054 4183
2262 6366
6903 1790
8519 448
2654 7216
7635 6505
2259 3821
8709 3703
7746 4340
7746 1772
7656 8720
3371 7788
9434 9673
5723 9357
7245 642
10084 2159
8558 10147
2764 324
1142 5081
10587 2222
8821 403
7501 1212
6529 3429
1082 9656
5939 400
3777 10389
1369 9304
3509 3176
4645 128
9972 7184
1241 3121
8426 7353
6721 4213
4197 4765
9233 3234
5487 8001
7644 1205
2503 9120
8075 2802
2640 2723
6017 1171
8886 8299
5157 9893
10236 6743
6987 7169
2013 2571
2049 1191
8075 2533
5986 6456
4760 8179
3369 1172
4988 8515
8137 7247
9972 1514
7089 1219
4370 3510
8564 825
10298 2276
3655 1113
9434 3078
617 5234
6358 4070
4124 10065
5233 2408
2889 7037
120 79
1330 8232
10442 473
3092 3152
6242 79
5390 8834
10696 3215
8448 5252
4603 4826
6421 2894
6289 7294
4126 2538
7055 3631
1455 9902
3908 7088
7588 5751
7722 87
1494 6723
7291 5563
6351 3907
4123 1616
9653 7293
3993 1172
2582 4900
7635 1197
7417 836
7621 9298
8813 4640
8858 5520
5829 6573
4123 9573
8471 5091
6987 4124
7694 1181
308 6400
3869 5012
9993 3205
619 8916
4324 6489
10216 8506
1756 7292
6049 3023
7445 5218
7580 2919
7289 10277
4578 317
8140 3156
8141 5460
79 9304
6380 326
1798 4064
2548 2050
5562 10726
1194 7421
9018 3178
4460 4268
7504 6100
320 9973
6492 6286
10001 10299
1382 782
1238 74
4403 5041
5824 9927
2035 10719
3260 10303
8349 5292
9744 1238
199 6705
9308 6999
3248 5494
8620 7978
1844 5400
7627 1238
6278 3398
2827 1199
5338 280
2645 7919
8135 1898
4076 1773
2457 1202
3193 2572
10304 1526
97 10372
23 8707
10625 6463
2537 3716
6897 7501
6057 8440
1273 5636
10087 3189
8823 1236
1229 1686
7292 10220
3600 5
9491 9190
7188 5487
1143 7686
1608 4125
1453 8993
10335 4644
8577 4905
4130 4866
9115 3193
3313 1915
10333 3901
1910 1197
433 1428
9966 583
5929 1095
8528 136
7636 9719
10362 6461
5499 2342
7496 5867
1171 7735
5986 5012
6171 4643
1215 5752
1687 1198
2583 7491
9662 3280
7746 1241
9579 8683
8810 6549
4914 9294
300 951
8239 6152
8877 5514
1773 4898
1179 6525
1169 3698
325 6306
8797 6277
10554 4076
4887 1256
8432 2518
7750 2407
3329 357
10435 6599
1231 8140
9755 2734
1194 5362
5682 183
9502 8092
590 3117
1175 7989
6548 308
6469 2178
5514 1227
1179 2273
7736 2866
5352 8716
134 478
3242 8189
6427 3908
4142 10196
5463 1799
7229 1364
2804 3116
7782 1225
5986 9506
3778 8759
7214 41
10001 5563
5881 7339
2493 3206
7421 1227
1849 4860
8506 10232
2240 1171
641 9930
478 9689
3325 2279
1215 2467
3752 203
4041 1219
8406 7588
3375 5767
2038 1194
2332 5259
5951 1615
1161 8092
5856 7686
1016 342
6057 7330
10298 8431
4863 4271
7735 4952
8812 1219
1148 1194
6657 1235
6086 7292
4522 8056
9304 7736
6830 10380
7017 8846
8759 7636
2640 7557
6793 1237
8486 6379
8182 892
5502 2708
8889 1113
9287 4621
3411 318
8843 5774
4903 1084
5093 8835
1075 2155
3544 1226
9416 9973
6007 6542
1700 6467
7301 5909
5545 66
5486 6657
8392 10456
156 315
2769 2652
8045 1426
9014 6987
1002 10495
8293 2172
4007 9521
9325 7129
5733 8454
10450 1431
4900 641
1453 3138
2920 2294
5515 10539
5292 6585
345 7018
7289 8269
2622 4214
8011 10482
1177 5176
1866 1084
6701 9698
6669 2770
6360 5752
1615 1526
77 1225
1231 4077
5412 8035
2282 1222
3301 10447
4861 436
9155 7292
6489 3387
5257 1309
2866 1491
3193 221
156 2920
7129 1369
5209 1773
10624 1234
2298 8816
9189 6152
6696 1551
7584 8189
10449 6145
156 1434
9679 1775
8386 7266
843 5276
4781 6923
2157 6945
5701 1760
5544 6834
1199 6512
7704 8821
6135 5884
4905 1352
1869 8878
8116 1078
7787 10356
9403 1202
6228 3498
7315 5566
6007 1202
8193 7153
3301 4757
3474 1179
3231 8236
811 7205
7377 6923
2227 8380
1215 9328
9910 6957
2127 3991
6549 927
1200 6490
8713 5870
1191 8361
8090 417
5871 3134
6490 2164
10332 196
7530 3636
2804 6619
1494 4476
9002 8534
9882 2154
3188 5544
3951 852
8684 6618
5884 8148
3468 8140
4850 6698
8823 5841
10001 7746
5769 6145
9993 1194
1173 6351
2653 3489
5544 6154
9317 5494
6143 6530
280 746
5264 2573
5176 2571
6642 1479
9922 2067
1525 6268
9871 9085
6453 6219
4702 8454
8139 6943
6455 3705
3907 1223
6758 6232
8849 5561
2238 6789
1668 6040
4526 10684
8505 1228
6683 4938
1615 8587
155 9120
6923 8823
6676 4645
7623 8826
8892 8952
6623 2698
9910 4128
4864 9321
1839 3580
10418 342
8975 5515
293 1235
9518 1234
9262 8858
8991 2467
3090 3452
7501 1269
2516 4860
2322 10624
5059 5637
4794 5390
7319 2210
9014 2206
2018 8562
2904 1196
9316 6535
748 7580
8056 6044
5025 789
6523 5355
2340 1787
9957 3261
10428 9192
76 1239
9908 293
5752 9233
8368 2517
8844 5881
4187 3439
7422 2815
8817 4458
3233 6036
9828 6135
8835 1241
619 4861
9972 8409
8392 8572
9552 3654
6503 3387
3269 2319
4069 7820
5407 5093
7539 2010
2822 4059
405 144
10698 8502
1479 8823
2150 10335
121 9138
1194 1726
765 1085
3844 2131
4215 8892
3134 3329
3154 336
9873 1219
3598 7603
7815 2140
8609 334
560 3348
4120 3678
3847 2755
7627 8528
7445 9240
5566 3965
1179 5968
10307 5292
1912 5545
394 3544
8225 1448
10428 2336
5012 1554
4952 1763
160 5251
3851 3206
8035 4573
9226 8820
9120 231
759 1471
1772 5345
8075 5561
1229 587
1181 3764
2035 9968
3631 131
6390 6372
10275 7920
2543 94
7496 1666
2365 3269
3490 5091
4201 7996
9404 3418
6426 2804
5341 4070
8508 9142
8127 317
3956 5462
6501 7336
6867 47
9652 357
460 6589
1412 3984
347 1175
7447 5545
9873 4125
6286 1225
3371 7292
4465 1924
1735 8426
2827 6549
4072 8506
4128 5927
7494 1228
9874 5517
8551 675
4431 8406
2147 8577
7129 8825
2005 8887
2176 5830
8140 2137
334 4765
7580 8238
6774 5515
5386 4109
7317 7941
2692 3193
10166 10193
1976 6676
7746 9299
1175 6520
308 2852
8117 2342
4716 2240
454 1309
2640 6390
3222 1426
2276 3583
3310 2297
10574 8931
9870 8277
5283 9080
5515 8075
7857 9992
6137 2124
9223 6274
9526 6564
2436 2640
1718 403
5939 1413
10611 7656
1191 6592
319 5636
1191 1773
9852 8280
9927 3908
4708 9551
3423 1149
7315 1775
5839 2342
7779 8829
1113 155
3567 10428
3301 1624
7846 7491
7486 1205
342 4082
8178 6145
3467 4511
7797 6804
1144 4617
4085 3544
9577 3491
9511 8350
4898 2640
9224 6199
2833 4571
3481 4456
2663 1258
9426 7351
1439 3181
5132 3466
7075 5929
2822 4446
6302 8843
8929 2544
5437 2298
2592 1309
6714 1215
1171 1565
74 6137
2310 7916
3544 4837
2299 410
124 7831
3848 3204
8426 7286
5602 6517
6007 6220
6314 7658
4088 4271
9652 1175
7735 6152
8587 7218
1171 2812
1454 10570
1206 7920
5357 6589
3489 1099
1241 1205
337 8812
6168 6764
835 10449
4691 9317
4716 7920
2122 7286
1205 645
1171 7329
3149 4069
9215 7707
3310 7187
9647 5085
4042 4949
1562 6714
8189 5188
1197 3432
1237 8075
7581 7329
5497 4523
6359 1179
1494 1487
8709 1226
8766 4878
1786 8858
8238 7339
7489 348
527 1228
8502 1954
5852 3906
4900 5939
7251 6354
8711 10036
551 8577
4860 1786
8515 9127
10354 10438
8709 5544
2899 4861
1080 8769
10361 9707
9045 3371
5518 7707
2157 2226
1788 4459
6987 4126
1624 3138
155 4214
2107 8812
3441 4866
1453 4763
6372 9047
8631 4069
2279 8092
156 903
8819 7291
1233 3194
4124 5895
1181 3875
3258 1334
9506 3371
7293 638
6352 5545
6746 7083
3777 6491
1200 873
2002 7833
3414 3083
7657 2908
2067 3958
9397 4078
8129 6923
434 1269
1181 3906
6427 2664
8991 9189
3260 8975
9696 8585
10421 3375
638 1905
8527 10643
7491 3486
7581 2512
5459 5831
5803 1378
9621 1205
995 325
3791 3447
2169 7584
2866 1175
565 893
2577 1441
2828 1785
5637 324
3636 2681
6361 8115
9190 9390
2650 5929
3513 308
3965 8584
7707 4573
2906 7388
10303 9711
295 840
9214 1799
3654 3807
1926 1206
23 3815
5563 7129
6017 4640
6360 5281
3208 963
5521 3631
3208 89
2342 8409
2302 7590
2920 5515
2824 4241
8768 2537
5868 9299
10435 10221
4617 325
3805 3583
9018 7232
1616 3631
8823 1179
10435 8174
7612 3657
3754 4376
8835 1215
2602 7374
1491 8409
10428 2457
1990 5885
1198 631
6750 3193
3151 5437
8169 9118
7014 4247
5062 6014
8716 8056
8352 3622
2572 4338
3419 7488
10449 5234
253 326
315 3703
1938 4152
6359 9009
600 1237
308 1231
8934 5464
6788 748
8312 7517
9432 2899
1434 8846
9741 2296
10148 3269
8440 9539
1441 3019
1211 7603
9468 10426
4952 3193
4129 3369
3301 1229
7423 4067
753 9074
8238 7768
1171 9240
7736 2703
6234 5243
6829 121
1385 4463
8454 3748
324 2837
9124 2700
1181 1143
3620 2588
1735 9713
1233 2906
10318 2276
4429 1171
3704 5116
6624 324
9902 6016
5360 8813
8574 5897
4209 2662
9895 8262
5276 8368
6085 1253
9484 3329
5090 8908
8511 8923
7828 6427
6448 1063
926 5794
4874 4624
9721 7557
9128 10367
1236 8116
6148 4400
3359 2126
7565 9287
6784 3419
6359 3157
1200 1790
10235 3077
4937 4883
1905 7533
3193 6987
6793 5251
10131 6711
10221 77
3070 10009
649 6570
1772 10712
7569 1110
3630 10162
1229 6696
2153 864
9320 10720
6615 3908
6549 2331
2835 6152
8131 2920
1172 2153
2288 10435
1175 1075
8577 2147
4776 3890
7603 811
3745 310
3691 4859
7832 5250
7248 10015
7229 3508
5986 5865
7557 9064
5962 6711
6461 10624
9090 1855
2240 7277
8610 6739
308 2265
2812 6493
315 1799
7800 5831
2730 7129
8056 3908
2010 3951
173 2273
4135 6962
4264 5951
10399 3151
9172 3364
6570 9115
10631 6714
3595 8119
9084 7292
1234 10712
2126 5881
2899 342
4895 2694
1077 7506
325 5515
8619 2135
9913 2652
6392 5757
4391 326
5155 337
6016 3646
4156 8368
8512 8796
2774 852
2864 1085
990 4214
6446 3563
1198 1291
4125 5080
5760 5476
9345 2024
1191 6036
5872 8609
7574 1624
1926 2736
7502 5593
359 8368
782 5852
4952 4268
4765 170
3039 4183
6743 10147
10413 6289
5314 1206
4125 7044
1297 925
8928 318
348 2211
9840 3549
6152 6055
2605 6037
713 1240
4234 2574
4943 6931
5063 2919
9993 1143
1787 709
2121 445
5951 10584
6278 6286
3441 1079
2804 4617
1986 2881
6754 7080
4124 7294
9298 10220
6644 2895
6400 5460
5865 7640
9910 6489
1223 3778
5545 8843
5110 264
6314 2059
3043 1334
5912 7916
2971 6318
5844 9321
6007 6135
8891 3719
6239 839
8823 7643
4294 1165
7658 8056
8829 2451
6424 3206
10362 3136
1191 9613
3449 5240
2824 2761
6529 326
1144 4573
7367 1241
1733 9877
4735 8825
9299 3204
5398 7375
7005 5142
8486 10337
7334 4128
4861 1387
8113 10332
324 10662
2648 2648
10624 7247
5398 1180
8825 2568
7920 2694
5929 2241
5746 6137
3241 4776
9984 8148
406 4128
8891 10553
1224 5281
3113 7192
7557 334
3452 7809
314 4765
1230 6618
3480 6289
1197 3655
8200 355
426 5599
9818 9810
5382 2574
3490 1849
2936 2265
4436 5062
8506 2253
5271 9513
3015 3072
336 2320
316 4446
3188 6489
1823 2140
7724 40
5545 7503
8321 7956
7506 4070
5027 1230
5276 7831
7494 2774
10446 6194
6617 2156
6296 6490
8952 9972
2147 10571
3936 5859
2457 3439
6327 5040
2539 7716
908 1544
7353 3038
4279 1788
3499 4105
6334 2815
8089 7286
8242 3193
7108 315
6489 8835
2510 297
8602 7489
8636 7682
9485 8858
5481 5250
8861 2923
2538 4844
2154 669
2319 9468
3630 3185
1839 580
1631 2298
1235 8312
7238 9325
1790 7291
3316 7424
10435 6548
10698 7916
8483 8137
3627 9532
6040 6333
9882 1684
9233 7428
9064 2178
5386 3280
665 5181
2501 1241
1181 7098
8508 8075
1197 8406
5464 5929
6036 8361
8426 10640
97 10699
8692 4264
2279 6427
9948 8169
3908 3510
3267 9517
10500 8881
5276 1718
4763 6365
1197 9451
6928 1225
8488 1093
3435 449
3417 1428
7569 9532
5709 4133
9698 10331
1237 2880
1200 1599
1200 641
852 1215
8390 2176
8804 5262
1648 10376
4834 320
5346 9120
7294 1238
3266 1204
7454 10027
4088 8544
7281 396
6821 1191
8056 6623
1241 8528
7831 8056
4826 6988
348 8749
194 8129
2457 4183
5235 6448
3484 2845
4344 1223
852 3280
8928 2952
7831 1491
5865 6931
1494 6289
9517 2069
2898 5385
1235 8092
1494 1215
1386 6154
661 3507
317 2735
5532 2107
3602 9127
10085 258
7504 2276
1618 8322
3270 5914
1191 5544
336 10624
6531 2700
6589 1430
2206 6953
10197 4231
1491 3213
1737 6135
8834 6949
6519 5636
8262 2123
1427 5888
9099 7211
6254 7496
10350 2240
4679 1241
7831 156
4522 5242
10435 10364
8684 1558
5544 5515
1206 8683
4918 7763
300 5288
7147 3490
6173 3752
4226 9869
10049 8799
3489 6793
6081 10415
3228 1732
7421 3781
1209 6340
1347 4076
7750 3599
6918 1231
4128 4776
8140 4952
10389 2730
6589 1719
8829 3642
8824 6265
7157 3792
1175 1176
6570 6369
9084 9451
8140 7920
9375 1849
2904 10220
9090 10162
6007 307
2538 1049
7565 6619
8892 6756
1240 3247
4478 5545
4667 9200
5939 308
3654 1176
7506 4546
6128 4156
6803 1175
1892 2775
2574 5306
7501 1235
3474 1382
7421 3489
3865 10553
9913 10708
5515 5865
4248 8877
2122 1053
5561 9873
619 6451
5276 8843
7291 9843
10036 6525
1926 3123
7686 2206
2299 194
1624 5722
8822 9022
5446 3908
9910 8361
4460 8449
4214 1194
8825 2493
2206 6570
7292 9117
6228 3249
9017 6148
3851 864
1788 8917
2774 1922
6318 3991
2261 1157
1802 3193
7489 4116
7603 10296
7336 8512
2305 351
2720 9597
6065 10095
6463 1240
7627 7658
3643 5545
4140 7856
5752 66
1510 2877
3468 10696
4430 3685
7643 6180
2320 6801
6016 7546
3419 5753
4713 5544
5012 2241
6608 7508
356 843
8409 6144
41 9632
4123 2522
1112 7627
4622 4573
5348 7627
8075 6057
3414 7129
8517 8511
120 8965
2053 3414
2443 2329
9854 1221
1926 1910
1200 3664
7286 4214
4861 1790
4861 2577
8709 1063
1051 7529
5544 5529
7591 2122
5752 9145
5545 9574
4069 4018
8034 1534
7809 2990
6356 7230
5929 2983
945 8709
6466 7230
325 876
7501 5487
5802 9222
9998 86
5515 8448
7289 4161
2163 4078
7739 2221
7811 6038
7337 3962
10450 7996
136 10232
7384 9110
3595 3118
2398 7249
6621 5563
9196 7486
6286 322
1845 8075
7565 5986
2531 9597
10717 8178
5534 8986
7352 9040
3894 2543
322 460
8036 1428
1307 9029
4967 401
289 4335
9058 9551
1416 2537
8139 637
10001 9532
6657 342
1206 760
3399 8733
5986 892
6154 8056
2327 10298
2774 9873
5792 6975
3438 2422
43 4904
4753 516
9532 5566
5636 6577
759 5020
3167 4883
1179 8051
642 8142
4860 6154
9882 3371
10555 3374
2759 8295
3594 6227
3379 4231
8891 9448
1559 7657
1786 6695
3466 10197
8273 37
7920 8426
183 7804
1229 8127
6616 5460
8913 1653
6369 6289
8850 9008
1176 4702
4182 5362
5929 7289
2608 10670
1415 1175
9299 4508
7391 8641
1561 41
5952 978
7700 3991
1241 8143
724 9129
3020 7920
5988 1231
218 6726
5561 2860
8619 6039
930 7421
10162 3600
7804 6037
8511 5950
2646 3115
64 8590
2812 6366
7586 3023
8920 10571
9517 3572
177 2385
2140 731
6014 6843
5446 8022
460 9317
9621 8823
616 1200
6938 1070
4130 7756
7292 5986
5506 5584
4678 4069
1102 3908
5386 7971
5700 1194
5053 6456
8544 348
2319 3151
8431 4248
383 8620
1915 6491
79 307
5562 6265
6649 1172
3720 10241
9317 4370
2703 5044
1067 9796
8517 3023
8075 1926
10607 1172
10544 2167
3705 2909
9910 2423
10558 3134
7201 2298
1664 8733
8174 9449
3725 8928
8835 1269
4076 239
5904 8137
1196 9913
1215 6119
8478 7658
4465 10456
3813 5351
7746 3156
8428 4124
3631 2031
4078 2840
4806 8225
79 1175
1181 7744
4101 1181
6239 3123
5830 6142
7920 9435
2592 1873
9142 8871
5514 7030
10635 8232
3374 7601
4215 9993
4999 10594
1790 996
7945 2640
253 6830
6007 619
5093 8827
6490 79
8137 1546
5875 1069
7214 1550
5688 2776
9532 3703
2640 5257
5825 3308
7914 3074
1255 4482
1113 334
1749 3204
8551 7292
9707 4580
7580 4898
4533 8733
2493 8692
2521 6787
8683 6139
6733 6414
6834 7517
6362 3092
9945 2084
4070 6400
5234 8685
1567 5514
6264 3992
3043 3661
1015 8308
1037 8818
10561 1234
5783 10630
1849 7736
8129 6883
6491 3243
8350 4026
3151 8367
1181 2419
6795 6306
7445 6316
8502 348
2796 1144
1545 7983
229 2849
10422 5276
681 908
4409 2812
3953 3156
9927 8620
5420 8897
3206 4801
3970 444
6152 682
2572 2647
2585 1701
5281 2981
8684 1164
2575 1222
3716 5116
7920 8824
2550 8505
9193 4485
1176 6362
4918 4125
10696 8733
6891 5859
9591 4125
3489 6918
5033 4861
2704 7389
5472 5831
7005 9320
8432 1200
4243 4700
6548 1240
3282 1606
10717 5514
5392 9556
8125 8506
10276 2315
1172 7034
1234 2510
1624 2152
8548 5460
9655 1966
3839 2126
5166 1165
3824 8190
7488 1455
9249 209
9463 322
3738 3749
6016 9559
9520 8864
9588 836
325 3374
8893 9492
5054 6148
4918 9871
980 8285
7538 1979
5267 7916
7251 9469
4906 4173
8137 9026
7189 7489
8826 4657
8140 3269
10363 2968
7158 8829
8185 3621
4952 8185
4567 1686
6542 348
1378 1228
4657 6744
8926 5039
8262 2038
7488 8374
2903 7247
8855 1631
6733 10708
6346 5566
7919 3703
8812 1491
6657 1148
1082 8990
8604 2134
9873 5929
864 9451
1238 8138
5067 6490
1256 1192
6154 5514
8494 8426
325 3254
5485 5862
1215 1773
7603 6548
7504 7229
3432 1181
9527 908
4126 10425
8828 3823
5708 3619
5386 7903
2728 10544
4873 4215
7656 6548
7483 8392
9286 8261
2840 9659
1171 8448
9317 8127
6923 8056
314 5933
7717 6563
3655 3655
10429 2629
3966 1214
2065 9783
1915 4903
307 8854
6933 10410
2277 3228
10397 6272
4157 1176
5515 6927
5929 2176
1191 2723
7045 8733
1194 3576
1790 16
4434 7083
1895 9088
6286 6571
3167 706
1233 3441
5205 10241
8496 3194
2622 1240
5073 7065
10418 5830
9287 10147
6318 5545
7862 1191
2679 302
7789 3773
9652 9205
1194 9021
5566 5775
1229 9526
6339 7291
1176 2802
5514 6713
71 9897
6490 10264
1222 7032
5545 7491
2216 2640
707 7421
7738 7489
335 6351
642 893
1179 8830
10362 3703
8932 8407
5928 5355
3489 3916
8273 6702
682 8812
4781 1821
9360 523
1229 6779
931 7363
1179 1977
3703 4125
10571 641
8797 4924
1988 4938
5437 5562
8043 7129
5210 10354
3782 3631
2316 5514
6589 2467
9400 1225
306 3191
2815 1647
2120 9534
7533 1491
4183 2647
5637 7230
525 637
7017 8690
7501 315
6818 7886
7767 10612
9856 2027
5515 2158
746 6898
9763 8193
7230 1230
1368 9432
2223 3280
3920 3403
638 2385
8189 8855
7289 1494
8120 1199
9485 3193
6007 8733
2622 8942
6793 5029
7486 6286
4124 4704
2457 3602
7422 5868
1453 5505
3398 3417
10334 2209
2889 2900
8514 4965
6289 3992
2759 4124
641 1240
8817 79
1843 1234
8480 3123
188 8797
8152 7489
637 2802
8090 4355
3424 8860
588 7336
7546 5415
8544 10135
8225 7557
6007 9287
2240 10362
9526 2543
2573 2543
4119 7745
1237 2620
3148 2622
7609 3124
6145 1205
4123 5218
9297 217
4776 9535
2571 322
1787 9473
2840 3438
8891 6842
6529 5771
8514 8056
6083 10335
10480 4070
6334 3904
1229 9450
9851 5290
1686 6266
4884 10519
7088 9322
7229 6055
8129 5986
8232 4656
7289 5768
3193 116
6289 8526
6180 1667
4069 9709
3138 348
2176 10362
3518 7533
845 10560
7470 5235
2332 8746
3752 8843
1757 519
3038 690
1868 6137
2926 3554
6745 6430
1408 8426
748 8138
1206 7259
1231 6016
8010 3048
8683 204
7982 1228
4776 365
6145 1234
6350 6225
8886 1884
8784 1849
5465 213
2757 4128
4898 1235
2240 5347
2133 8991
2439 7489
5073 85
5752 160
7908 4881
4363 10698
1230 6361
2551 8537
1926 463
5637 8239
4294 7736
8858 8854
1269 1176
9844 1572
8871 3151
7016 7770
4898 6137
434 558
4237 7289
5544 2010
7368 9298
2645 3208
2430 3507
7501 21
2157 3500
8849 5951
3631 1893
9699 1797
181 8117
5855 10660
10536 1233
3260 3416
10591 9836
1265 4645
10623 9588
9448 10135
10707 6051
4703 9448
5951 3909
5929 6502
8308 8831
5673 8502
9725 8913
5986 1790
7291 2610
1426 4033
5792 314
2640 7486
2154 2640
182 7338
4954 1781
7807 3635
950 5690
3539 4735
3441 2804
10473 2380
666 3845
1191 3749
5929 144
7508 3138
5986 3782
2804 830
6490 5043
10435 9574
6739 2498
6494 10247
4211 4578
1240 4045
1427 3583
660 10098
336 8410
5947 5929
3690 5067
667 4918
929 6137
4231 1234
3339 7712
881 9307
6007 3547
1874 3023
5416 682
3267 6316
2126 1143
8692 10409
6021 8368
9992 4083
7615 3328
2663 2592
892 1773
4248 7302
1171 3037
9526 10576
5031 7129
7765 7581
7681 1181
8831 3396
1234 365
3619 1790
6044 468
1171 2395
6422 143
8089 6154
1176 2509
2897 7315
1672 5494
2774 10307
7026 10298
5280 8252
6260 4622
836 6615
1192 9950
77 1202
3414 3655
10162 1219
6369 8831
337 7770
188 1233
7329 7499
1786 4614
1192 5514
3984 10625
1205 414
2430 1181
10635 2534
7333 4460
1234 3838
2602 474
8928 3167
3167 8864
691 954
9320 681
2273 3414
5929 2266
2905 3023
10278 324
6694 4776
6696 1312
7234 9588
9627 10632
6286 4780
7491 2797
2279 242
2840 1596
3704 600
5989 10447
7496 6899
8577 5897
6016 8189
5025 2126
5233 10276
9547 1192
4861 7293
2033 3379
322 3091
7293 9124
2592 2017
1350 9672
3704 5930
1442 10304
2488 2512
5951 6162
9192 9992
2524 9727
5062 7743
1172 1078
5169 8551
7763 1473
243 6444
466 3417
3520 6209
7631 4129
3337 2338
6490 10333
7291 1772
865 638
3371 4331
5306 7445
4895 9713
4211 4067
1942 9088
1739 410
9401 329
3491 357
3822 6360
7766 5874
7247 2127
641 2021
2802 6621
6136 1085
4125 2433
4333 3806
8825 3908
6369 6834
1309 7806
979 4126
9183 7440
498 9927
1791 3167
3716 3329
6549 6570
929 2450
2312 8177
3858 8826
6869 7149
1900 1849
7986 2547
5180 8894
10633 8035
1615 8267
9661 1197
6270 1175
3630 641
3783 8454
1202 3281
9240 1427
3571 1223
4019 4127
6412 5034
1680 2319
6829 6923
10299 155
4129 7009
4677 7507
4840 2640
4971 5413
3356 6354
1196 7294
1240 2430
342 1231
8506 79
9913 8496
829 3080
1106 7253
1364 4809
348 9521
4649 10435
9286 490
8625 8115
4078 1521
5256 5694
4357 1357
8559 7920
7920 821
10029 1612
4250 4702
4214 2382
7289 9972
8683 4126
5986 7307
2699 7028
6655 2064
2131 1773
1558 9519
8189 8249
2152 8486
1791 4732
5404 10416
7277 2507
1231 5010
7603 6038
1228 1426
7249 1078
10303 9254
5830 2802
3398 8309
3544 2224
5398 1494
10162 9397
3121 6007
8939 6950
6598 10280
5895 5358
6691 3620
8102 1234
7842 7752
816 1225
641 641
2336 726
5224 7455
1915 1175
6773 2568
5041 2812
941 2457
7336 3023
6589 3390
7804 5306
66 2919
7488 2762
8288 6491
7920 8409
1237 5073
1995 5929
5562 5023
6589 5538
3206 9287
6491 1887
4849 9286
2135 293
5041 10135
7681 2457
1926 2940
5566 8825
8264 8518
3908 9526
2457 9673
2284 6444
1863 7483
10588 5021
1176 5886
3630 8427
400 6751
3898 10029
4728 3234
5385 293
3906 5894
1491 1225
8276 6341
7090 8834
3864 3023
2802 1799
4982 7489
1176 7779
10332 10435
8512 6372
6696 1009
8315 9936
7031 3204
3576 1890
7259 7522
9193 3871
9259 8177
5363 3317
9046 4797
4617 807
3134 8505
5545 1227
10135 10435
8406 10118
10420 7354
8232 6891
9398 2058
10696 1202
1732 9972
129 9820
982 8610
9064 1240
3441 2640
1526 963
3206 3072
7152 303
4127 8321
8047 5162
3786 1206
6286 7627
638 7920
9927 2999
1175 7536
1849 8075
8446 10334
3156 8883
5913 5973
10633 10415
8844 6137
2049 8797
1228 2711
7481 6148
5830 8923
8361 1175
7744 6967
324 2108
9873 6582
4098 8056
7491 7252
3048 9492
4567 1223
357 4147
4358 1772
3194 5986
1206 7336
638 7569
4952 1179
7643 1014
989 9867
324 1179
8056 2756
8828 9997
9194 10717
2158 1814
9547 9949
1172 8075
8426 1206
5561 1202
10228 2776
2116 4812
2269 817
1165 4070
5514 9464
8749 6485
2629 311
4125 3446
8444 9347
1235 5948
4076 3263
1171 2266
1082 5563
6444 6278
322 417
3580 8894
2622 3310
5092 3576
5281 8056
4075 9320
6491 8056
3348 8308
10303 8175
4128 6284
6734 9371
10221 6276
5042 3214
6519 3240
2277 3156
10434 1176
3854 9192
3851 8174
10009 2793
8426 8508
8249 9259
3508 2852
3262 5690
10544 10221
2043 10389
1915 5544
6898 2226
1584 3877
1303 1196
322 4732
3306 1175
1849 7019
925 9532
1015 4123
6255 4123
3714 7508
6242 2837
2866 6570
1657 3193
6033 8426
7489 7920
347 1197
6219 3798
2268 3878
7919 7506
7345 4248
8577 2134
3038 5004
6616 8522
322 9210
6314 3047
6940 1226
1191 7557
8759 1272
8835 308
8120 2652
8813 3387
8544 2547
5281 1914
10435 1200
6369 2572
7849 1428
6410 3234
5093 337
9401 8590
3660 2433
324 6491
4536 4613
2688 1233
9474 7506
9636 9070
4932 7496
5831 8823
3437 8409
6617 7491
2107 8858
8516 6887
322 5591
641 5515
1229 4102
3130 8891
9390 943
2320 3920
1213 2917
8056 7315
5894 1477
4127 1179
9848 1673
6591 7055
5032 8684
7044 6014
6656 1789
732 9520
760 6225
9046 8528
8835 10691
6334 4333
94 6490
1427 4332
8786 3630
6314 8116
8178 2666
7374 10245
2920 9847
2538 1964
3243 8392
7738 892
3705 8280
4861 318
3894 4104
1240 3123
9120 6738
6372 5042
8350 10220
4446 1192
4657 6554
4567 183
2501 5073
8835 6602
1507 7025
7197 2628
4572 8502
3767 3301
5562 993
1038 3280
9531 3481
3957 6008
2640 9811
2776 4580
8625 7419
10147 2984
3851 6168
7804 1334
4898 8368
5281 8000
6489 6255
2802 4938
3169 9704
326 7533
7331 4123
3387 1179
5545 9428
5472 2837
637 8141
1237 1215
3499 10450
4150 1173
4213 1235
1226 1200
6239 4781
3374 4928
7291 1179
3022 2322
1234 1824
8242 3746
6490 3386
1910 8829
8920 2692
8189 8317
620 9508
2288 6669
3902 308
7736 7460
6640 7129
8823 184
5859 8056
7623 5883
7501 2416
9997 10689
8448 365
3509 3046
2853 7456
1314 9451
638 10484
2850 2773
1297 2537
2574 7335
7339 7291
5880 3301
3810 8426
3553 3280
9972 7277
61 4559
6427 5716
5870 6677
253 10485
336 5149
1205 2899
1572 1616
9485 1271
6691 10712
5446 6709
5375 2640
8515 4078
1711 7229
8823 10426
3778 1786
4122 7657
8826 8280
6137 864
7686 1191
1632 5585
13 6360
1790 7656
7995 9126
9910 7183
9521 7074
1240 3290
9289 4461
5736 1019
1231 1910
1215 2950
8684 1229
5180 5787
7609 9098
1668 2521
2625 9745
2516 1234
6918 8985
8879 7615
7205 9044
315 1442
585 3404
5233 1237
1050 5850
9120 1786
2774 7489
9651 1205
1278 5032
3786 2736
10570 308
3138 5472
3489 10426
7986 2640
5945 8881
8225 1233
4037 9654
448 4864
3374 1363
2382 3015
2687 7336
3778 8242
2260 1223
4067 3474
6549 1111
2141 3462
2700 1355
10220 1209
724 2155
2647 1196
8683 10287
9923 3491
10449 8135
8445 7294
4036 1439
1772 2802
450 9485
1241 6269
1236 8406
5073 3563
1111 315
3865 6360
1222 6620
5540 3362
2544 23
8831 6795
8823 4271
2827 4688
8409 1175
6317 7292
1700 1201
6057 871
253 8712
325 3765
3151 3154
6040 9039
4250 1197
9284 6357
1225 1227
8508 9209
1144 8864
8825 3847
5081 2019
8759 8168
9532 5341
9726 7497
2592 789
7975 1905
8515 3528
10408 7230
4655 8831
348 8610
9284 6491
4183 6785
3237 10010
5514 526
2541 5929
10134 3023
1641 7491
710 3090
6152 3139
9636 1206
4018 3147
6683 2154
1337 2157
3465 2870
10333 3167
6549 8849
4461 7647
8239 474
3123 6489
9526 10494
929 7154
4127 7850
2127 1205
10220 8620
3204 1226
1229 8933
8861 1237
682 1817
6938 4018
6007 3705
7370 8352
5907 10158
7090 7445
6727 323
1788 4127
8810 3359
8138 4643
5563 4798
1863 1197
7707 6909
3273 4524
2163 5850
6433 4925
7980 4127
4231 1222
325 7803
1798 4125
10389 1453
7989 1447
2989 7047
9320 4378
9196 3280
6057 1722
9567 7407
6007 5708
144 8308
1181 7643
4826 10298
8810 8349
1750 10238
6597 8812
8683 7187
3154 3234
2640 5986
6192 6491
642 3555
3631 1181
3572 308
1271 1411
1254 7445
7181 845
6152 2647
6793 3201
8426 2299
9621 5849
337 6339
2248 10302
5939 5517
7524 2457
662 2498
333 1915
2628 6135
6561 8855
7278 1231
916 4861
3778 8855
8857 5212
223 2550
7295 7167
1787 6366
6219 8835
9120 1426
3023 2150
3328 3851
2433 2542
7129 1176
6016 5243
7496 6314
9651 840
9321 9650
8117 1787
5514 7623
7286 2023
4018 6232
9002 7538
2276 5093
9910 6036
1567 1523
8823 6918
9518 6739
5137 7242
2137 156
2775 1179
4705 8431
4860 3334
943 8426
3418 8496
7828 3749
7677 6891
9803 8242
3544 6525
2721 9816
10669 4641
9841 1024
3508 9418
8514 4900
6793 334
3600 8406
6071 10148
10635 9697
3417 8506
1234 8009
6203 2029
1221 172
2033 2628
1225 10624
7517 6008
8803 2320
9526 3473
678 638
8088 10181
5276 8406
654 4026
2384 1238
64 5849
1063 9151
348 3394
8447 4903
818 1491
4101 6553
9972 320
325 8827
6117 2592
1198 2279
8321 9040
7374 1179
3328 3864
10106 760
4873 8189
4494 1554
4127 2331
5305 7088
347 8409
9866 1172
6549 5925
1179 7375
138 3224
1345 5033
10544 2172
8487 4332
9286 6735
3491 9588
1224 253
2661 2251
1823 2777
1369 1093
79 4776
10428 9922
3746 10409
8759 8117
1455 6256
1640 318
1168 2283
2466 10636
8886 8829
8116 10206
9134 1175
3911 8201
4128 2156
1226 342
4671 3852
954 2104
7945 8990
3282 515
8299 8857
5472 7206
990 6570
6678 1197
5040 9490
1517 8996
2664 9532
3441 9627
9983 10397
9398 1181
5429 8409
5830 9910
3035 2341
9845 6801
2920 1189
1734 3452
10553 5752
4214 7920
1558 6137
858 10036
9591 5885
654 8138
1828 9227
1196 6489
4900 2305
2819 1099
4332 864
9869 3193
2904 244
4151 1235
8717 637
8797 7546
6599 1222
5459 4331
6168 1372
8132 7025
2668 2812
4930 1813
1176 4578
8075 3473
4271 3233
2888 5598
8264 10123
731 308
6290 6506
8448 357
567 1209
7314 9655
5849 1171
2529 8117
8285 2018
7190 10332
10462 8353
4646 3204
3489 4249
10435 6369
6137 8564
7506 1172
6461 9518
6314 5515
314 6897
9992 8056
6161 3464
9642 3655
10312 8056
5385 3371
4077 1558
7656 8426
681 7750
1334 1171
3778 7147
3374 3906
1224 6989
10095 2908
6152 1825
7063 7916
3208 342
1463 3956
3190 1228
1865 10242
1037 7278
10219 2156
1215 2241
3369 9397
196 6945
4129 709
2703 5006
5495 3952
1221 6897
878 2924
5740 9450
2488 4297
845 3945
8537 6548
8460 6007
10200 322
3055 5195
2108 5429
6491 6036
6007 6493
9200 4527
6036 10591
1227 8189
9488 1712
3387 3765
8426 2261
1104 1524
4929 3117
4124 8056
9506 6366
9782 1225
3206 1172
6713 8954
2663 8431
6396 4098
8540 7229
390 6469
3752 9227
7633 1364
315 8555
921 6817
3204 9127
3545 5386
6491 1171
1206 6360
1181 6103
7557 4859
8486 2674
9087 1657
7627 322
7259 1455
2147 7539
1164 6372
127 3434
8465 1238
2537 2274
1233 318
6702 8355
10332 1175
10011 342
3838 5515
10086 6053
4263 7842
10287 4214
4409 3392
5346 334
9 6996
1238 8811
2815 9505
1911 6589
9900 1537
6430 8056
463 410
1234 8528
6306 3035
5091 5948
3362 3791
2719 6220
3725 8692
3261 7750
10453 3688
1491 2517
8185 5830
9195 5176
1536 7850
6201 975
1199 1849
2936 8104
9566 6789
8056 2837
2840 5929
8866 1102
5507 1428
7329 7534
9125 5012
1171 7266
6620 6923
4786 9620
9636 5460
8134 9363
3778 8139
2498 1191
9582 7028
7293 3472
8828 2834
8886 1194
5514 694
8519 8496
6219 1234
3655 930
1507 8488
4250 7752
7656 7750
7830 1171
1334 7623
357 8075
3491 7635
6286 1849
2319 6276
1199 8929
5215 1832
9873 9375
3124 8517
8893 4903
7292 4069
8890 10533
9518 2667
1753 7229
3418 1517
6190 9873
6491 1206
3125 2816
1418 7601
5583 9189
7247 8991
6199 1901
9283 755
1786 8871
7107 6137
1849 9448
3208 4680
1910 6987
9604 1543
4504 3282
6987 1443
354 3715
3597 5752
3375 8684
4763 193
7720 7286
2924 347
6366 2150
7557 7489
4215 6369
10696 7133
10428 1849
1227 9579
5527 10187
9814 7292
2040 7674
3752 1238
9631 660
365 3090
6148 6575
7083 3233
1186 1176
5515 6525
5798 2550
8818 7540
5043 3237
8544 8834
7488 6548
1229 8990
1491 1548
8392 4230
3608 9258
4679 5739
2538 8516
6016 3680
1237 5830
7292 2940
1082 4984
3474 2047
1209 3123
2332 1625
1205 3815
8496 7543
1926 7483
10635 2946
10037 4281
10029 8683
667 6228
5459 10121
7506 3714
3167 318
9931 7101
4860 4193
1269 6148
7770 9115
8460 6873
1334 6873
10513 4545
7293 6137
6503 1238
3848 10570
3329 4781
7215 10435
8991 3134
8733 1093
7643 5752
8734 8169
8835 587
1172 8864
293 9042
845 1235
3432 1164
8877 347
4850 2900
7310 6444
8843 3138
4938 1192
7289 789
2703 7367
7707 809
1234 1733
10388 2059
4846 7547
1214 7603
6589 4656
5562 8375
1222 8350
2660 1072
5073 5418
10237 9903
2368 1227
2568 328
1439 4614
641 8823
8426 2887
8692 4702
2115 789
4470 9624
318 1491
8514 4069
5566 1221
334 3079
5292 5219
7489 6361
77 6340
5413 4405
5032 6712
4993 10224
3329 2053
1280 121
9697 1113
1926 7603
6461 9193
8991 6154
4861 8478
326 8426
669 3280
8502 4130
6549 10169
308 7897
8174 2825
8377 6050
1427 628
9299 6264
9957 1171
8169 9632
8610 6226
2769 5702
6461 2979
10009 2713
449 7743
9418 5536
1234 7804
2219 5166
8449 1616
7766 9667
10318 293
10708 642
8542 7230
3441 2713
9560 405
6135 5530
682 940
3906 8143
2053 1225
8263 10691
5515 8239
4617 1791
2725 9400
183 347
7044 9058
1219 9696
7989 1171
1194 2147
2122 5385
7580 8169
1544 9401
322 9435
6288 4940
8459 4699
4494 10016
5784 303
1221 23
7603 3301
3304 8285
4417 314
852 2091
10148 118
2260 3354
7289 10097
3297 4633
2241 1117
1241 10220
8825 1491
5824 4712
1200 8409
1825 6076
5272 4776
4127 2849
6038 8178
1066 1906
4903 4826
2764 1773
8410 2154
3244 3702
2267 1241
3414 1779
1727 2534
10303 1240
1226 8426
8855 2467
9591 348
8549 9316
653 10011
2268 356
325 8260
2902 5361
4580 6055
10118 2433
5008 3191
7266 7259
4021 8448
6806 7565
3004 3630
5507 6648
2908 4440
1719 318
1194 4763
1081 9006
8511 4677
7609 2832
1786 8177
4328 9219
1240 10197
5928 121
9418 1334
8889 10469
1653 10267
8189 5332
19 620
7470 10277
3715 4173
2358 5341
6549 1175
8995 4129
5545 637
405 9058
7246 5059
1561 2907
5437 4626
4851 64
7508 478
1427 687
1181 3181
324 9583
4081 7421
3995 7508
1812 1199
1017 8051
8127 9046
4924 2923
745 3206
2550 5235
8409 5487
8516 7289
120 4575
3792 318
348 6589
8991 8274
9064 10435
9088 3329
2865 3192
1446 998
7291 7657
10395 9640
2581 994
1200 9098
8051 7630
6809 688
7720 8577
307 8835
1171 3329
4776 4629
7643 8551
336 5276
9321 5062
914 3432
1836 2663
347 8403
7635 5125
1369 5078
8886 9046
1450 6424
4634 1222
5905 3138
1235 5829
3489 9526
3752 8373
5899 10544
5873 4127
3448 121
6909 9518
1168 9897
9120 7447
7623 1787
3789 2609
8843 8350
1902 3151
6443 4905
8036 4861
3678 10435
116 1226
225 1222
1219 3993
4685 9696
341 7169
5514 8134
2889 6507
156 836
8758 3777
4355 7286
2629 7745
1849 8829
10624 3631
3690 268
8831 1161
9002 3851
5341 3158
3573 4045
3355 2802
4324 4077
1241 4887
2802 1200
5959 4137
8914 1926
2812 3384
6148 8120
3964 931
2342 8016
2575 10631
8821 6966
1175 7294
5226 6164
9246 7293
1142 14
2055 1215
8511 9299
5514 6345
3838 2663
2846 7043
7557 4339
5463 366
1231 3507
6372 1926
5520 303
3468 5881
3455 638
9087 6448
5397 9913
8849 660
4077 5429
2177 3280
5947 3076
9910 3125
748 3530
295 1171
7832 4070
323 6379
10636 8480
3515 1905
6154 6286
6135 5880
86 6354
706 1226
2550 9696
10333 7286
324 5520
7656 4903
315 10699
9120 4914
2920 2648
6137 1426
3988 8861
8201 7314
278 8516
8368 6549
5234 3439
1905 6930
6589 5054
1457 8405
3156 10317
2213 7542
6460 2064
4567 8242
4214 6139
8939 5948
1179 9193
4076 6219
9972 5093
6148 10206
4175 1172
7488 5010
592 9564
8273 10399
4028 7769
7329 6490
9110 4596
1197 4247
1111 3507
3508 10428
1830 1142
7065 4702
3489 2119
6700 1227
6119 5235
9993 8928
2568 7522
8892 8683
680 1269
5929 8825
9064 1223
2227 6151
4324 2505
2828 7329
1910 9875
8368 6424
9508 9299
5357 3123
1834 10089
5487 134
9126 3507
6410 6782
4554 7907
2347 5500
3588 4194
1225 315
1330 10037
4905 1237
3205 4077
8511 1906
1224 10190
2802 7919
2472 972
8426 8486
40 6549
10245 320
1849 6067
9785 1799
1153 4130
2616 7286
8796 4250
8461 5226
1215 2486
9286 3879
2846 5519
2597 2733
1989 4781
2621 322
5012 3489
4877 2805
7486 10264
8823 4034
2659 5125
6705 9297
1171 9973
156 1445
1798 1175
336 8508
9433 8858
6016 10435
2640 638
5986 8057
7746 8056
8056 7291
6214 5440
8690 7819
357 6490
5776 1674
3228 8075
5281 1905
6135 3215
4214 9916
572 6137
10169 9579
6490 9781
5694 8619
1849 3622
9098 10587
7354 8733
2640 4213
4623 404
5234 2466
6761 4067
5140 9751
717 6686
1269 8749
1772 3136
156 2730
7831 6444
1428 9128
10418 1221
10544 864
8709 9238
3010 2401
3576 396
6637 8516
5929 5724
4861 7562
5180 4793
5437 7748
3496 4673
302 8511
8129 1226
7186 2433
6623 3260
5951 9534
8056 7289
1532 1239
8105 7488
6646 187
1224 9577
8818 10098
4139 3974
3963 3150
3181 4952
1849 889
2107 10241
318 6119
4126 566
2640 1063
5708 6602
347 2846
2691 5091
5276 8493
1198 8189
4471 7294
5515 1112
3023 317
3699 10439
10162 4128
6549 10397
9547 8516
6366 97
5396 3490
280 4761
172 1572
8175 3164
79 4458
295 9919
8932 3633
1176 9850
3908 8091
4370 3630
10298 8926
2793 5966
2126 4898
3311 2335
7522 2430
5299 6314
2122 7830
5518 10279
2622 1179
3185 1561
9579 845
581 5895
4824 7968
5561 9714
3233 7857
10720 1226
3212 4213
6053 448
3775 1226
3375 8845
8181 5545
8113 1196
1653 5185
8447 10438
6782 4924
1226 10273
3908 7847
7496 4782
5752 4156
2216 7289
2320 8590
5939 2550
120 3041
2316 6881
6914 2802
2210 1728
1715 3507
6457 5827
6525 7293
1799 1926
3375 6491
150 4279
5356 8826
2149 6508
600 4100
3998 8409
5928 641
8632 5460
1239 2276
10699 8431
5218 6289
2802 2292
8409 7286
9649 8448
2307 10510
1893 5028
5983 7333
7491 9229
8075 310
223 6007
2421 3263
6525 5141
5276 1552
1269 9723
4926 5276
638 10197
1757 3317
10435 2141
7562 9214
6016 4714
417 7090
4573 2730
3792 7486
1179 6209
4370 5566
6276 6241
8551 7940
5107 5951
3454 8113
4868 1226
878 829
5928 5986
1790 7595
8127 4282
2592 9650
8861 8890
1053 8156
1990 4877
4937 1224
8225 3752
7036 1434
5768 1241
2700 2010
7134 10049
7491 5023
2430 7750
6119 3778
1175 6812
5459 1572
741 3204
8691 8467
3374 10372
815 6517
548 1175
6171 7470
6549 1914
9395 8088
9982 8843
1428 3181
5190 7490
908 8891
6057 9151
2908 3619
5951 2585
1197 2736
7546 637
8855 3157
1199 62
307 6219
7294 3475
2640 8829
5951 4622
7264 8835
7707 3072
8844 9967
71 4157
463 8177
4546 6314
322 7421
7277 1191
8260 651
4922 1772
10485 1228
7703 8709
2226 3582
3036 9401
8117 334
5561 2886
6601 6988
1226 85
10570 3267
10544 6702
4833 9298
7215 6489
6148 7291
1224 9176
8816 1227
2420 8507
1681 8514
4176 1718
6608 2549
8239 6401
1172 8486
3679 5673
6949 2137
10544 3306
8134 1209
1179 674
5709 3630
1223 7506
3421 6924
5951 2978
3728 8322
6361 10699
4371 10106
1171 9064
6923 4998
10245 8189
1198 4900
2152 8713
5281 5605
7912 3115
10423 5183
8517 2287
2640 8835
4089 2241
324 2123
2630 7065
7488 5710
1225 5859
3848 1849
6491 8078
6802 2086
7548 5276
10671 7918
6830 3042
1237 3190
7809 2920
41 1226
6323 1205
8915 2804
1150 193
9667 1926
3730 4125
7581 10435
402 1526
10036 3715
3639 1782
10435 6361
6154 2846
10717 10544
1240 164
1776 4123
2024 9880
2276 5264
4113 8889
869 6920
8834 8252
5276 5865
8390 3921
1847 8368
917 7293
7188 10280
8573 1351
7156 4174
1712 2154
6209 1717
762 1172
3331 1221
2795 7914
8835 347
9288 3208
9088 660
8275 3236
586 2394
1175 1269
9462 5276
9636 5928
337 6793
664 8432
4280 10668
6826 4954
1772 8902
3280 263
6073 4983
10384 1544
1572 1641
2917 6473
10633 4473
9299 3964
5415 8796
9519 8858
2337 1196
1857 315
4618 2881
5503 8002
8893 9472
2827 8242
21 9955
4129 5849
6379 7737
9348 3454
3205 8515
3766 1830
1364 8512
8609 8998
5091 527
998 7689
8002 7229
10435 619
1202 6366
6050 1238
7500 8519
8427 3704
10106 7736
8878 1176
10544 507
2320 8431
8035 4995
226 6530
5320 8490
633 7587
1219 9927
864 2253
6154 4951
9120 9571
1786 10221
3151 7294
2640 1537
3267 1507
4508 3508
6361 6016
8169 1791
1462 5531
7750 4228
4446 9912
1221 8449
8511 7023
10040 3752
820 2581
10613 300
9526 3050
4891 2904
3301 5459
1172 449
10544 7557
7186 1384
1171 4523
6987 8301
1172 3193
748 9072
2544 188
5316 8432
5831 6379
4549 3240
3794 3905
8508 864
3987 2342
3060 6366
7286 4297
2276 7553
8817 1535
3387 8406
5939 1241
870 1234
8075 9120
7557 8733
1853 1910
8845 7129
1428 7736
10636 4843
8544 7186
1316 1172
2799 7735
5538 8990
641 8843
64 977
4078 1191
1238 7263
1215 10625
4127 2663
2800 3260
1171 2569
6072 3167
185 638
1172 6390
645 8835
9910 9224
2774 2153
1226 9517
9088 10103
4125 8296
5073 8991
2756 8129
6489 6616
8426 8508
1179 7294
8885 8514
9200 8573
1199 6491
7745 3437
3181 4965
619 5929
2663 1072
8512 1849
2342 4567
1076 8232
1480 2804
1222 8508
860 4843
1369 1881
9472 8832
3696 7445
10162 5028
637 4676
1453 6154
5245 3827
10170 822
7991 2251
7768 3667
296 8866
10043 2648
5830 638
1191 5870
7522 2647
325 2123
4396 9910
3150 97
8526 4903
1712 3385
6359 9214
2319 166
6152 8929
1749 2640
5936 5894
1915 5743
414 1234
6093 6369
4705 4620
8512 2296
3704 10197
9299 3417
7253 1194
433 9808
1321 3461
2208 4939
1428 2301
4834 2640
4832 5544
6898 7421
1235 8412
1849 7504
7218 3996
326 3193
3655 1171
6532 3210
3354 2889
2703 6528
8908 10049
3995 5425
2827 10447
6947 3054
148 1558
1205 6617
6368 1334
8406 914
2368 4297
4974 9640
927 1229
1227 4418
1209 5487
8620 9534
7746 1221
8114 3136
6266 1179
8280 3755
9458 6239
4787 2337
3154 5871
6895 3214
5062 9548
8258 3591
8962 8860
3204 8410
5306 1227
3156 8239
7079 6620
4330 5955
6783 3090
4130 3193
6208 811
1202 351
365 7444
4149 374
5180 9296
8844 4617
5020 2321
3204 2730
3864 1222
8409 1143
2840 4449
10286 6360
9189 9597
3242 860
4640 4709
6038 3544
6135 5025
7968 2213
600 9655
6490 9518
1209 5422
10118 638
6677 2026
670 2427
6487 3241
5357 4655
7844 222
1181 4333
10435 7147
748 3262
2108 8409
1849 1612
1191 7286
5452 4898
637 318
1199 2581
3619 2273
7322 7294
7230 5397
10574 1716
7750 7920
7141 2033
4864 9002
5708 2802
550 3073
3654 10097
5709 9669
7522 1426
3205 3445
3452 9146
10569 3667
9286 7421
253 5522
8551 1171
4079 3124
1973 908
1234 1735
9770 8653
1905 6784
9120 3926
691 7399
5462 641
3725 366
5514 10384
1215 6491
5327 3899
478 6443
1238 4124
1240 3362
7619 5986
6726 9120
1202 4781
315 9176
8321 5275
941 5870
8714 7215
8542 8621
8631 8139
3715 9566
6016 1225
8588 318
8129 8054
2297 7248
8433 1449
3956 2433
3360 4929
2206 8486
6558 242
5714 7371
4850 8823
4302 1199
6683 1908
10408 7169
1647 5545
1768 4926
9859 1419
1223 9321
2574 2478
8511 4985
6145 2428
318 6895
7658 5939
5019 102
1453 4998
1234 8238
8189 1108
6589 6360
317 8849
4689 4110
3906 7489
6528 5514
10544 5385
835 8252
2123 9403
2206 5636
6118 1902
8926 928
5114 127
3438 2804
5520 1632
8512 9299
6151 1233
6165 3916
1440 5636
3204 6793
4446 58
7055 4860
4332 7031
4861 3154
6579 1610
1491 1217
7293 2276
8528 1240
463 5187
2010 6987
6272 6314
930 4861
3630 1378
4194 6162
5398 4098
4241 3045
9129 8620
7573 1775
2322 8819
342 4330
1219 5951
2514 2156
10299 1798
1222 6463
7444 7506
1233 9175
10362 7336
5907 7391
5514 2708
7496 2846
2267 6507
7292 6768
2774 5346
7283 6372
5587 6834
10657 2537
10049 4622
1179 1225
8091 8823
5032 10335
824 3474
172 1843
6940 2640
5469 8194
584 3851
8517 5281
555 334
9782 8051
3752 8232
9698 5894
1491 9189
7339 2292
5859 928
10518 7026
8440 2320
10173 5868
4087 860
4009 414
8289 3542
1849 6148
2241 6846
9008 7603
3822 10552
10362 7709
641 1191
2866 3329
5469 322
10389 877
7837 6619
8412 7291
156 5830
1849 1209
928 4088
3541 1169
6903 7895
10428 7496
2244 3375
10724 5863
8350 5093
4473 1200
2695 2533
1220 9910
8041 6264
3208 5471
7229 8496
4860 5857
5078 10166
1230 9789
1849 6811
8176 182
5073 6137
3508 10134
8174 5012
10415 7086
9069 5269
5718 9450
3075 1206
3765 752
5951 5929
10313 1229
707 2260
9388 9957
318 1219
1787 7226
3355 2279
155 1179
8185 3781
1241 5494
5338 3075
7643 2802
1350 6135
10062 5538
1219 7603
5336 9195
2920 2878
582 307
5017 8228
5024 8392
5545 7286
1945 7744
2537 10366
7336 8829
3138 5355
1171 8129
1171 8239
4370 7236
7214 6893
10232 10524
8621 4633
5385 317
1172 7293
5545 7294
7217 8056
1787 7042
8587 3426
9636 10450
2068 9395
5515 8813
6139 6924
4214 5398
1181 3072
5240 8542
3151 10164
7301 2120
3293 10681
7677 1192
2512 7294
4573 3441
2221 4006
10428 8544
1175 315
9698 3154
10085 9605
5751 4271
390 7129
4282 9363
1143 3280
9954 5880
3387 9517
9579 5951
6314 348
3953 8939
8238 4765
8273 6988
1175 9554
7603 7205
8129 7518
8610 7447
5255 1234
638 7263
2206 10533
5091 1230
3908 324
766 1205
8845 1459
7807 2569
4076 2241
660 2591
782 1099
3414 6224
9900 1615
1926 2206
3544 7583
8035 675
8587 79
8619 71
6793 318
2842 7588
6372 5515
4090 3866
5520 3716
2010 3125
3956 2645
1206 7291
6090 3113
357 4607
2337 6007
6996 6774
4763 10074
476 5276
8477 3320
5419 7218
1221 6278
8075 5545
6461 8260
6057 678
10402 7336
5355 1789
5270 1453
9190 10097
6103 7367
8817 8819
5319 1395
1179 5876
1849 2206
734 8857
8829 6542
8236 7338
1268 1184
6158 5389
2276 4672
6444 6366
6031 9214
1269 7178
2916 9175
7229 8472
9829 1181
8733 9043
4861 8117
5093 4085
7289 4098
2804 2652
6548 1238
1171 4211
7533 9722
10485 4898
10328 1175
8368 1209
8093 1636
1225 5859
760 2647
315 8823
2800 9992
7294 2642
405 5865
1181 6802
2976 4900
4070 1171
6137 1675
6148 6838
6058 4683
2486 5230
8412 8683
1142 5636
1910 9477
8827 6540
1071 5986
638 6696
450 7456
810 6987
5437 103
118 9639
1517 5515
2157 3233
3572 7445
3488 1176
2621 1517
5514 8624
2640 2947
8675 2428
4709 8889
325 3714
7700 7074
2064 8443
9814 3123
9588 3072
2608 5960
476 1229
3204 8829
4125 1254
6988 843
10203 478
7294 7286
4657 2629
6514 3404
5214 8210
6696 933
6615 2349
4411 6314
4210 8843
8759 4952
10469 8406
3520 2992
5025 678
7497 8864
5487 2352
1228 574
1491 9993
5396 6494
2873 8350
1219 8793
2206 6379
6256 3280
8889 2700
6016 337
10362 415
8620 5389
10544 9339
8810 390
6491 3666
3645 4914
6314 8784
2488 6822
2648 8606
6503 8361
6733 1780
7511 8528
6448 3429
4878 1070
9363 8432
8829 2053
5290 6722
748 2296
1231 4707
4094 7414
7715 7421
10334 2319
4642 2316
3156 4393
1156 3600
2720 247
1144 7177
3840 7916
8426 3684
1173 8392
3228 7286
6615 9955
2704 789
8826 962
10410 139
7601 2840
10245 1199
1517 10303
7658 4900
3151 10221
3193 8481
10103 3374
3499 1045
10371 3331
7631 8684
6414 8140
351 8139
6057 8759
1114 1085
1882 2677
4078 3544
9661 365
9422 641
8273 3490
1202 6276
760 982
5194 709
4950 1179
9316 10335
9286 6940
1179 7291
9647 5059
9262 6932
5012 6714
10183 9087
4900 365
10435 2170
678 3481
7286 1176
7506 7595
10400 4221
10612 6784
8185 3233
4776 1229
7022 2945
1670 10281
2576 7311
3749 2467
1426 9698
3489 10587
9848 9588
297 617
8754 4250
9226 1849
1198 1192
77 10723
1229 9763
10182 6008
1172 7180
1430 2088
2048 9287
9388 4191
4861 2245
9526 5230
914 8117
8350 3866
8082 1653
5437 8010
8611 8735
1451 8350
8849 622
3193 6764
6620 1222
8517 6200
5191 1701
10103 7246
8517 5929
3702 2853
8120 1148
7289 2504
9910 342
6799 9042
9144 1645
6973 9554
6148 8866
6007 7715
156 7916
3669 4861
3777 4512
3329 5956
7862 4130
4861 8585
1258 1612
9902 9790
8431 5290
1241 8496
2587 10613
4018 3908
3205 9908
5751 1509
2433 4432
7508 4978
1915 8517
10397 6893
10442 5831
7794 5870
1172 1222
4063 3749
2030 5450
9877 2337
5276 9739
8450 7847
8252 7751
5093 457
2581 8691
9286 6137
3655 4083
5562 6392
2942 9126
2714 466
8368 1223
1419 7367
7897 8780
2267 2158
7329 308
8120 5073
7631 7807
4703 10049
2924 5973
9686 6649
3206 9675
79 10449
6676 2774
2439 3282
2333 7221
8201 5976
2574 1224
7016 4561
2334 3606
10275 4492
8056 1194
4023 1918
3423 3447
4289 8242
38 1205
6615 7293
1198 2815
1522 4634
1430 1860
435 10435
8857 8366
4813 9926
315 7033
9432 1671
4988 3851
10001 1417
4898 342
7557 5854
2211 8619
6057 8826
1225 4621
5053 6219
5859 892
6097 4705
3655 1171
10243 2802
3473 9212
4214 6615
8269 6242
1237 7353
2466 5544
2846 155
3244 3289
7129 3794
1209 4811
6359 326
3441 6190
3072 318
4458 6289
2820 4162
7292 3346
1443 357
237 8831
7441 3639
1503 4849
5180 1241
8409 1086
2342 4861
6378 3447
3441 10397
8189 9397
1224 8247
326 5355
6711 8843
1228 4215
4999 4841
9985 1209
2126 6364
5515 2801
6923 8239
10449 8090
2335 296
1732 315
4289 10431
320 322
4681 6104
4630 4247
3015 357
2537 5518
7689 6525
9805 2592
4171 6709
4645 8861
4049 8308
348 5951
6573 10162
1785 191
357 7779
4834 315
4121 10299
4069 2319
7523 2347
5180 9657
9519 10318
8491 6898
9806 10045
4871 9571
253 5156
1192 1791
9175 5951
1445 5545
2648 1896
4213 8590
10176 3262
9403 3644
7656 8820
8907 1525
6886 3540
1365 9989
3794 2874
5306 6542
8844 6366
1237 5997
6224 2292
326 8683
6480 318
3301 3072
684 6975
2510 8823
8081 1171
8861 7763
100 10456
4370 6570
5105 1517
1222 4923
8496 4928
5824 2715
4412 5240
8182 8285
10628 3414
3280 236
4449 6017
941 7329
7920 5561
2904 7623
7294 2856
4645 3737
6423 10717
8496 9652
2053 2663
3337 7744
8931 1849
7990 1038
6126 42
7339 8512
1221 1369
5476 9877
672 5990
3649 2123
8717 10428
464 3514
782 1567
3956 5865
10623 9973
4330 2949
8448 8683
10523 2486
5240 243
3752 3720
4679 2053
1228 1235
879 6109
1670 8075
2828 7594
3487 253
10106 4690
8321 3374
2416 4834
5636 9717
1444 3375
4232 10116
1572 2137
1426 5928
8849 9174
9299 6145
1772 9316
1923 1672
5929 7581
4144 9532
4969 1197
4183 1176
2433 9673
2799 675
8889 5870
3505 8391
3088 3147
2383 1463
7581 1219
3670 8959
1227 1209
2840 8844
8843 2421
7195 7298
1426 3636
9605 326
5520 1181
1102 7920
5304 2276
3265 3990
664 1820
4677 8172
4703 472
8162 4667
2774 6056
3134 1228
1181 1009
7229 1172
6007 4076
3124 6054
2298 1238
9595 1143
4657 5062
3012 1181
2282 8551
4232 10513
433 4078
3912 2127
9946 7755
9087 8551
2773 5830
5515 2577
4883 7658
6360 1378
1990 6542
10587 6055
3414 3847
7750 5951
6007 3414
5951 10197
9063 10177
6139 10438
1179 5986
9625 318
10015 8129
1798 337
7768 4905
4418 7723
1790 2576
5924 5748
2774 7340
724 7656
6618 6410
6057 4898
7486 1214
4333 6923
1206 10724
6937 1196
3736 6166
1849 3208
273 9398
9910 1175
3371 7367
1898 6361
7129 5951
10435 9053
721 1202
3320 10210
1849 10623
8448 8261
3752 9215
206 10485
3208 6940
7534 1229
3280 3373
9937 1537
8991 8587
7718 5341
2383 8201
10362 2691
1227 2433
7018 8426
8683 10435
4214 2152
4151 6183
5305 6897
8444 2150
322 2925
4573 5545
10717 1739
3654 8406
3907 4899
1095 173
7506 8878
7286 7353
1222 1179
4064 4762
9439 6489
4643 4018
10553 348
2206 10266
8323 4155
1181 5831
4124 7823
1782 2395
3383 522
9992 3409
7129 5200
171 1191
7686 9120
10245 8733
9526 7641
1560 7065
3280 9591
5599 6747
2123 1179
1231 7635
1179 5234
8691 4127
8426 2319
1235 8128
6830 1926
2155 2045
7292 6289
3916 7292
3121 1206
1942 1234
8185 10614
3847 5894
4903 2797
6372 4387
7768 4135
2709 10158
5830 9910
10095 3418
1356 1175
206 4272
10095 5236
3429 3536
2018 2800
3138 7675
789 5929
3121 5895
230 2226
1272 7852
7259 6372
320 5062
6278 9721
8182 3233
6209 2445
3958 238
10428 8409
1238 8491
2538 2835
6443 8448
1226 5463
6040 1427
1551 2158
1192 9251
308 5818
10646 6506
9927 3208
1175 1241
7214 2879
1234 1499
1240 10231
4146 9652
8075 3774
5244 7983
357 7483
5380 1176
9645 10517
8431 253
1181 5398
3786 8427
6323 6702
7920 5916
6683 10428
3588 1221
6409 2640
1198 649
6760 8780
7290 7744
6448 7250
10393 7036
6783 2395
8861 6802
9120 3752
6265 7215
7806 7508
6533 1491
8189 2319
3438 9129
10553 3684
5831 3136
8864 7557
3765 6372
10147 8861
9138 10162
3115 7250
1359 4140
2319 2336
8183 4272
1231 85
4864 4355
5566 4370
6924 9526
1259 1544
8090 3749
638 4883
8610 6332
3662 5391
1227 2678
445 1334
3703 9215
5276 5929
7508 8252
9622 2020
4331 4503
7016 280
6987 6507
320 3737
8056 2881
2573 4978
220 6040
7489 8609
4078 9156
6286 5
7908 8260
3414 2757
1787 1123
3346 2397
9870 9384
3908 3374
326 2640
1192 6145
1224 5307
6808 2592
3879 2053
3654 1491
1572 4862
4694 2692
3719 7229
8165 1662
5063 10220
118 8389
3154 7017
7344 1187
4368 6487
5276 5965
5768 8189
7735 2698
3280 6598
7643 7489
5929 4161
3999 5545
8273 3848
5437 4573
1491 1905
1251 3949
9912 9288
4571 4001
9087 762
10435 6057
325 8445
8432 1015
326 8056
3528 6587
5934 1231
1926 7501
6154 8542
7253 2457
2467 9579
8189 10712
4271 6016
3588 4662
5389 3154
9654 7501
7253 9807
3532 999
4567 4396
1240 4765
10433 9787
3156 8574
6036 6137
1455 10724
191 9115
8056 5276
8409 7461
7215 6891
1773 1426
9493 2111
1226 2310
7504 10330
8826 3792
6811 639
6322 5422
3544 4730
308 2647
9336 6655
3897 9934
2905 4428
5597 3441
188 79
1440 1517
8368 5764
2208 5986
2261 7507
9782 7259
6617 747
5276 8709
5385 6410
600 466
1572 7298
9152 1682
600 3576
7975 2822
9434 1146
3576 3715
317 1790
8139 8129
3310 10462
6812 5276
1756 8857
9262 7480
8350 8137
1450 7486
8056 365
1653 7298
9894 7292
5229 1200
4126 3186
3602 9590
6489 1199
9599 6683
7147 3280
1215 4934
1223 6268
10494 335
3654 2730
8030 4013
748 9532
9933 5731
1172 7916
3301 1148
6542 3773
1200 7348
3544 5986
9299 1197
10221 7658
9649 6395
7660 2544
9538 7293
2240 1374
4123 2581
6487 3491
3946 6081
7426 2031
6148 1200
5563 1839
1228 281
2708 5034
3441 8749
7670 5563
4008 7920
1822 7941
2804 1176
8683 8709
2710 8551
1567 1206
8406 2576
3387 8527
1202 8426
10307 8285
2402 1192
8473 472
5831 5321
1228 3908
8017 1143
8189 8831
8515 1172
2529 10147
4601 2798
7517 2846
9375 593
3908 4332
760 3092
1435 6932
4973 10640
3699 7253
5751 9998
9591 2152
1227 8713
5023 8813
1491 3778
8538 859
1799 7770
1226 641
9098 4623
10243 3507
5169 4332
1179 7735
2388 6830
782 7402
2864 2226
8075 1966
9401 6190
6055 1439
8810 337
2319 1426
6209 5233
3684 5916
7042 5544
2640 10274
6791 1561
308 4128
10441 1849
4214 981
3908 7339
8978 1230
4763 9321
1522 1921
347 5317
8169 7250
2153 3208
4381 2340
3956 2577
7222 892
340 183
8700 8928
2224 1914
9320 5437
4378 8683
3123 9833
7286 8821
1235 7281
7291 253
3684 741
5904 5322
400 992
8448 9848
4046 9654
1769 1075
9531 5929
2467 6016
10304 348
3156 2272
1206 9320
1641 2241
9910 1181
1205 308
1225 3630
860 7211
984 314
9517 2512
2221 10243
10335 1334
6277 308
1176 3282
9621 7858
10435 4904
478 5376
2224 6725
7536 4732
8857 9286
8544 6137
3243 2699
2457 6489
582 9069
5752 3282
2475 5752
8048 7286
8843 8886
1181 6414
3751 4289
4643 365
2799 858
8463 4438
7085 3668
1230 8128
6486 6999
8544 2663
7293 4048
8711 3447
6228 2053
5256 6181
9643 134
1653 9848
1717 3512
1427 5010
3489 3655
1453 7329
6793 6369
4331 2013
1926 593
10450 10438
3204 9286
4077 8353
6063 300
9236 8823
5830 1464
8849 2213
118 9288
10221 3644
4543 7147
9470 9974
8671 9194
7345 8690
6656 7919
9118 7089
324 1957
6520 8829
4127 4126
7919 8690
7488 7763
1238 2127
1554 2968
8406 7336
8486 8810
3490 6016
9043 8012
4519 10074
1202 3848
5455 8542
3786 325
932 6719
7648 8881
2840 2147
8426 1206
1226 1431
1480 9024
9390 7039
4974 342
4156 9526
10203 5912
5112 6423
7209 963
7599 2793
324 719
348 4422
8923 5859
4860 4196
661 638
8811 6241
3015 4069
5737 1227
6036 7338
4246 5814
6354 1698
3414 3778
1364 2537
4791 7801
1199 5929
1215 5236
1231 1611
642 6148
7779 2601
3240 7677
1194 591
2798 5407
8426 8526
3329 1309
1932 348
8140 3156
79 8353
638 1898
8991 1234
9972 3375
8050 9432
3908 2266
965 1225
5390 9526
10435 5849
2443 342
9189 8812
2254 892
1788 8406
4030 3594
5929 8827
6228 8835
1448 3242
5459 1241
315 6145
10162 365
2240 641
9530 8491
1638 1234
9611 9418
10189 1975
314 9621
4937 2501
8368 3409
1063 7489
6359 318
7055 3328
6871 3780
4004 6822
1160 4255
6989 5894
155 4335
1555 9060
39 2629
6491 4231
9972 242
2165 8831
8823 1269
8767 6137
6152 4173
5196 5905
8201 10263
5922 1739
3117 753
7294 8149
1766 10314
8308 4938
7445 1181
4335 638
10232 9715
3335 3418
9900 1225
2654 8410
3373 4975
2645 2138
449 782
8075 6246
1236 236
741 4693
3206 1176
7768 9433
3805 4864
5389 6286
9972 600
10162 2457
9934 5073
10193 1282
3654 3208
9156 7804
8846 1791
10340 5459
5986 6299
5545 8352
1206 2155
4125 1181
2467 5309
1888 1173
10689 1171
10647 8178
10520 10131
6926 9493
1227 1463
6491 7744
5986 5894
314 7766
9127 6504
8514 1175
3092 2959
1225 5515
6057 1191
41 7421
5703 6224
1617 8528
7636 1085
7566 97
4952 3329
1799 888
7581 4950
3439 4571
4761 4230
4361 9532
1202 330
6783 10335
1936 5971
3257 3387
8263 5566
8528 183
7291 510
5831 5514
2900 8715
6369 7201
5450 2177
1194 5517
6739 3486
8312 7082
4691 641
1453 4129
9085 3151
3599 3527
6137 7506
6365 134
5529 3490
6822 6137
390 1272
8406 10408
5341 97
8590 7000
3738 7336
4180 4358
8621 6219
7804 9046
5636 7255
5986 9120
445 4234
3260 3282
3747 5716
10668 4937
4922 4691
8409 1982
6278 10435
10452 7768
6523 4331
1205 1179
6400 6822
6444 1662
4952 9387
3588 8821
1722 1991
1224 6891
8978 8861
1494 5412
1253 2276
5951 7533
8894 1420
5413 3783
5928 8169
3404 1226
7897 3508
2626 3631
1786 7018
8881 1657
3908 7508
7643 6270
7546 2366
2168 1231
5515 1898
1228 4898
4360 2862
6400 8835
5318 1200
8502 186
3655 9636
2504 5093
1164 3491
723 6491
892 6042
9013 4644
2152 6404
8350 307
5318 6372
6443 4352
7339 4211
1830 7747
1733 7329
3123 7037
9288 9127
1222 10241
8901 8264
8831 5830
147 6354
7280 9459
2577 8285
5386 8835
6897 5093
3878 3167
7594 8075
1828 8567
9120 1209
6372 2802
3995 1491
8824 7129
88 4198
9203 10544
7496 308
8075 8273
365 7486
8056 3755
7205 8560
1225 7354
5929 10717
4165 7920
2319 3851
8825 4460
3755 4442
1164 4382
6928 8190
5030 3151
6167 641
5494 2311
8406 4213
3844 8154
342 3261
6119 2241
10334 3771
3501 1426
10080 6518
324 2457
1196 8512
7005 8517
5462 9697
6135 930
3604 852
6508 3055
411 6339
7920 2850
1181 6691
5033 638
6213 2976
10128 7746
5831 10356
1191 7129
6801 8496
6359 5929
4350 1951
8168 3309
5468 9652
839 1772
10717 2954
8506 4697
1332 6354
1226 7770
311 3583
858 7063
7623 74
9316 10197
8184 2467
8990 4426
7746 2110
10162 4983
9299 7289
6528 4522
10162 6683
2804 3619
71 260
4765 8829
6834 10544
8843 2342
3897 5986
4861 4330
1181 5073
6591 6023
155 2419
6783 1186
7809 782
9553 3422
382 307
6619 3151
7849 10007
7996 10485
5929 4918
4156 780
1236 10435
1206 3072
5715 4433
864 3311
760 7518
9065 4078
8796 6491
10426 2207
8432 58
8129 9119
1271 1777
9871 2056
1304 4678
3028 348
4918 8409
5885 2827
7214 6306
9506 308
8321 9646
2337 9737
231 8830
8713 3716
6145 1175
8035 1225
10698 9321
8189 4873
8170 3631
9487 2018
2433 5858
3374 3087
3755 6542
10541 1199
4630 9456
1181 5487
3472 10036
5494 7293
349 1226
1967 2711
8189 6714
6719 7565
2827 9820
5035 6240
8302 6570
6589 7522
5855 4834
4861 9115
7537 1237
1446 2920
10449 3174
7569 4774
8684 899
3140 280
6360 2774
5961 7914
4343 1175
2486 9621
9039 8406
8448 4974
4776 1222
1572 4776
307 4938
9090 5925
6161 978
6253 3156
1176 2221
6686 896
3507 6491
3414 6542
8849 9387
3154 7033
1223 8406
6491 4776
8088 5563
3271 5081
5927 2319
9532 4402
3530 2538
3189 8528
1209 7629
8085 6232
8749 3012
5870 8825
348 6380
1735 3872
9111 6906
9138 1241
1430 7491
8709 8054
1311 3297
4329 6801
2158 455
7229 5152
1238 2465
10221 9733
8746 7804
7055 2155
7248 6286
1194 6940
4793 3125
1226 4776
9621 2846
1729 3546
9588 3023
1181 4954
8003 7804
8432 7163
3348 8022
8777 5588
8189 2701
3716 8894
8797 7743
1612 2647
9316 7247
9795 4900
2577 3631
9973 1181
8817 7295
8829 1517
8713 8915
326 2272
5895 8709
1333 4123
3655 8280
6137 5061
9401 5415
8786 4070
3091 5831
3630 4024
5475 5774
1192 641
2724 253
2018 3716
1779 7288
4974 6487
1148 2178
8834 2457
8892 4125
9120 6228
3374 2177
1223 2756
7987 1517
8409 1171
1143 1786
8201 5185
8409 318
2149 9538
2840 9143
171 4861
10243 6366
1179 8440
4903 1218
3204 7421
4978 1181
782 4264
5459 2206
3156 6782
7635 4861
296 8797
1172 6489
6987 6706
8505 6228
6242 8145
7808 6135
6732 5936
8252 8301
9298 641
253 553
2320 4214
9194 6491
9040 10281
1537 2276
3329 733
4393 10148
10570 5417
6528 10412
1175 9787
5909 9294
9526 2264
8585 2550
4347 1787
4487 8274
1537 1903
8486 6570
4890 347
2137 2329
4735 10090
7377 9152
4333 4045
1172 10629
2504 236
1926 9655
4922 1454
10693 2837
4333 851
8817 456
4397 1874
6365 4926
2542 1389
9288 2120
5022 4851
5126 6007
5446 7756
1426 5520
7987 9957
8273 3134
1786 1013
6444 3909
1430 2798
334 5515
9321 688
7014 3000
10428 317
1612 9434
10362 7579
7425 5032
2057 9514
2694 8417
493 9655
8092 4706
1198 3348
347 8505
7506 3348
2334 7739
8056 6489
10428 1199
4531 8964
9653 8794
2320 9677
6576 8716
9227 2442
8353 642
8886 7832
8352 1480
5396 1241
1572 2341
7508 2777
2030 9658
8406 1202
8094 691
8002 3903
6361 1455
55 4069
1228 1179
1171 1369
9636 3124
1695 2078
6427 7286
135 4641
4861 6007
1517 5515
6987 5720
8891 5831
10197 401
5561 7132
7643 3696
7336 1833
3835 2846
10710 9189
8454 7753
9120 3193
4776 8409
1455 6570
9923 2326
5398 5276
6359 6016
282 4864
6570 3987
4861 1531
6113 4324
4700 8813
3439 7533
637 4928
9252 2272
8409 3816
995 7753
4374 808
5193 2858
103 1798
1801 1199
7055 1772
7685 1192
4106 9401
9526 3956
6714 8448
3687 1224
2124 2335
8225 3755
3963 8279
2114 2485
2550 1957
1698 10148
6975 1857
5561 2846
3208 1221
3233 8869
2622 8823
8691 2990
5447 3346
4838 7291
1113 8269
2276 8844
8797 347
1855 8991
8812 10162
4331 10162
8541 4297
1791 2131
5515 10356
6784 9021
2537 7342
7583 1192
1369 5563
1495 7055
6975 4026
836 10588
9895 8620
9331 1227
4918 2956
7421 7517
224 2334
843 1144
2574 5930
600 5235
3987 6717
1612 8835
8845 315
9950 1491
9021 9317
7746 7755
4937 5544
10389 10389
6987 1790
2802 6508
5831 2122
2920 7455
9492 10220
320 8483
1200 2018
1200 4370
6361 6112
5459 4655
641 2286
8741 9873
6940 845
3023 7488
9906 4881
4078 671
7452 1192
2276 5091
7486 3642
9655 2775
2336 5446
2446 2531
2028 2208
6783 5357
7580 9877
1150 8107
2828 308
1364 2342
4693 1544
8091 8075
6896 307
8406 2335
3482 6287
600 320
7655 8889
8117 704
2649 2053
3705 1543
3583 10428
6989 3452
10377 975
185 10159
4646 2266
7352 2920
2905 1181
8857 8140
9226 5515
2342 4952
7286 6987
4703 8516
1198 9669
5865 7636
7768 6240
2177 6360
7421 5081
8117 4756
5520 6506
9173 2137
1905 7604
9395 929
8767 324
3151 1334
582 8844
2472 6989
1226 6154
2296 4668
1215 5566
5545 4067
6361 1235
8812 3911
3385 8796
3998 3657
8882 6923
9321 4123
4860 2728
7804 9532
2849 5752
7920 7090
1930 7506
8392 4037
8544 8276
4903 6148
9972 8138
5726 6232
62 7623
5180 10696
10264 1181
3186 7223
8189 1506
7083 3336
638 8549
3597 8390
359 417
3038 333
4938 2277
3152 9954
10335 8835
4781 1939
8835 7486
10420 2324
183 5040
1238 8514
6426 4604
3583 4600
2640 2017
6179 3166
5277 748
4069 7351
8393 6112
4878 1200
4268 1606
7643 1735
4667 1176
2903 1849
2457 7707
3749 1172
8894 7444
2826 5293
5740 322
7611 4129
3836 10447
6360 2828
7623 5700
8827 1215
4654 4897
6608 9120
7718 357
5929 4674
7129 5740
6735 3438
6264 1209
3396 6491
8825 10250
1384 4213
8426 2319
9110 5385
2112 5894
1197 7025
7074 8406
3882 991
5053 4070
3154 3204
7015 8065
10221 7546
7291 5885
6200 8185
9870 7277
9702 8004
1194 7886
2499 8426
10435 326
2837 4918
6940 8137
963 4567
7381 2726
7088 10307
6489 2575
77 678
2126 1185
4210 1266
8353 1494
2957 3117
8823 410
1181 7456
656 3990
6504 8299
7832 197
3518 4652
2900 6366
1227 7642
173 3755
8094 7055
5005 10362
2210 6225
348 760
4711 8486
3294 6891
2653 1790
9955 5785
4458 3323
10148 5040
1224 2733
8508 9816
8321 4761
4905 1491
3684 3748
9609 2453
4933 5248
3441 1364
1228 1238
661 8849
342 641
5180 967
8088 6135
970 4115
10712 8189
10712 8147
3725 1430
7785 4765
5180 1569
433 4067
710 9702
1191 9397
8514 5151
5870 3124
1199 2270
6491 2047
2226 3668
8855 1194
637 7294
8350 5637
4709 7768
6657 4333
1943 2315
10142 7643
10435 6133
10148 845
6444 8506
9897 8426
9636 6824
6278 4625
3588 7919
1757 1379
9120 702
1181 9527
3572 8454
6148 5566
6360 3797
3490 3726
2663 9401
4961 4756
6829 8483
2158 4981
6539 7720
8472 9028
3772 58
4330 318
7731 1488
1393 4781
1921 9954
3385 8139
6135 7567
7658 2648
4864 6829
5750 364
4210 4709
8409 3156
3542 1388
4754 4037
1205 2157
2368 7906
4723 10484
4898 908
6369 6152
7055 10435
4826 357
637 6151
1892 5433
3134 709
2264 9866
5033 755
6618 4375
6490 8225
1926 7533
10239 1221
7329 10420
1737 9227
1491 7491
10672 8409
3844 4924
1773 9605
760 2889
1229 8496
2680 6351
9526 9193
9852 10544
4064 1219
10544 3690
1926 7352
1197 3280
7977 1861
411 5515
1790 320
9100 2418
1145 1453
4952 6286
1104 5498
9322 633
965 2802
10446 5276
4074 5291
3262 4076
9820 8733
5389 320
9042 2150
1237 8135
1773 2865
6940 321
9848 5434
3530 5748
8075 7294
4861 9532
4123 147
1621 1469
2774 585
2999 7842
5514 4981
4328 9919
9588 6582
2178 5039
8321 6782
7685 1194
9613 8891
8616 4454
3890 5140
3485 10098
1172 3073
2262 4214
1171 1548
8388 7955
5246 6351
8075 8835
403 3578
3765 9698
6924 494
9972 2152
6369 2902
8238 6362
2592 9622
1199 7657
6846 5955
326 4126
10337 7744
4410 7253
307 8508
1071 5830
1774 1226
10712 156
7735 5365
2277 7088
4898 2147
10626 2381
1202 9432
9913 1172
6007 1222
4657 753
3521 2122
1915 10001
8719 3134
8502 936
1423 9698
1940 1629
1206 778
3243 9129
7354 9531
315 6038
638 245
8056 7689
5562 7895
4861 318
8321 931
2852 9698
8321 2147
1175 8449
8864 7643
4861 4952
3489 1241
8928 8866
8614 1202
877 6789
8804 6508
277 3703
1511 8843
6783 7294
7181 8857
2064 318
5563 156
1165 9207
1430 3576
1852 893
7656 8791
8129 289
6973 5995
478 4788
4333 7016
9149 9536
706 5251
1084 9569
3907 4860
2296 9698
4783 2150
928 8519
5943 4864
3329 9588
4817 2488
9011 1722
10332 3517
5252 1406
8759 4657
3244 296
1826 5398
1238 325
9288 4683
3414 9286
1191 642
2486 8137
1085 3754
2847 5986
8511 8621
6036 10656
3756 2814
5514 2756
7976 7768
1915 2640
5563 7658
6070 330
6369 7538
10291 7129
9825 5636
8759 3620
3280 5561
10699 8749
9128 9185
3293 3471
1426 178
5894 1221
10149 8864
8749 5566
1197 4156
6316 10164
2331 8810
8519 1192
6739 6842
5390 10199
1234 6154
6169 3385
1148 1334
1405 1632
619 3329
324 9200
9178 1181
5306 280
1433 986
5515 8855
5545 7280
308 7737
2028 5939
7486 8817
723 641
6658 8189
1198 3752
334 1772
8426 9546
5460 8744
9116 3023
3385 5514
5545 8864
8406 3637
1221 1237
2759 1223
10299 7089
148 6570
5880 960
9815 3703
7277 4459
3151 4980
8823 7293
6148 8820
3706 4641
2804 3615
2364 7292
5810 9652
4898 293
5520 3583
4128 4297
9042 8189
2120 760
5771 6314
1206 1070
1340 7746
1215 10011
3117 1427
3616 2038
1926 4271
3234 410
6153 1197
3115 2206
1199 7187
3138 600
10570 1318
6007 9192
7022 7599
8915 155
9548 7280
8137 6016
7065 9536
6228 1553
8252 7508
1194 8587
3154 1095
6930 8361
8353 9098
5389 8406
5498 1838
7229 892
1314 4402
7920 8117
3791 6148
8544 4265
3429 9696
4628 1113
2907 6789
3044 2020
2662 4578
10428 3402
782 8846
9320 8448
5390 2257
8973 6372
3576 2150
8189 1209
3208 1226
9451 1175
9908 661
1215 10538
6587 4571
4403 4843
1241 3879
1215 1733
10724 280
5010 3417
1849 7187
10717 1334
2573 7251
8368 314
6793 4487
5929 5396
6791 8517
9180 6569
864 5281
3845 3430
1762 10132
8607 8186
7251 407
8688 1192
2592 8139
9375 5831
8854 1739
6684 2682
4765 7156
8139 10409
3657 6922
6148 1426
4182 4130
9973 7291
6351 6506
2516 8172
8129 7750
5305 5014
3375 1430
10182 74
8185 8132
5487 3280
6923 434
3072 8502
4230 7259
10513 1194
9611 9910
5337 2042
1179 6225
4187 3737
6490 4696
5563 8285
8356 2906
6834 2019
641 3561
9014 5545
7251 71
8392 8889
3987 1023
10303 7501
592 5276
1686 326
638 3123
1205 2342
3371 9502
1236 959
8135 5855
7457 3092
317 5831
1455 8506
7248 5396
2875 3418
1192 2776
5830 7329
666 9955
8692 5446
7218 2347
5010 4085
3319 9395
7623 2802
9287 10635
5566 6490
1100 1632
1926 3877
6982 8263
365 1291
342 3371
2272 8816
5545 3394
3526 1218
5938 3193
7508 6119
4166 7569
5233 315
1200 2802
6490 7352
3958 6549
4765 1790
307 7748
2599 5606
10362 3715
2918 1453
10384 4622
3370 3269
3474 10220
10162 1780
7289 1427
9287 4629
66 6714
6576 5207
10095 5637
8835 8404
6676 5868
3928 127
10337 4861
4330 7746
3375 7804
2458 8825
4944 1735
185 2923
7543 10113
1194 10613
7253 5058
596 5073
7919 3164
4450 10047
1142 2594
2119 1181
1849 8064
9909 1215
4181 6529
8831 6987
908 466
1270 9299
1787 8733
1227 4776
1787 10626
5234 8736
1812 7129
334 9369
3341 1790
641 399
1980 6656
1175 4213
8511 7795
6285 9215
2147 1557
6491 7715
782 1494
8252 7486
1772 175
7438 4078
7286 301
8864 1225
1226 9018
6549 3205
9546 8448
2319 6939
7289 4214
4873 7331
1172 9120
1171 6145
2899 8858
5306 4360
1010 7686
2865 2577
5544 1439
2457 2353
1726 7182
3991 4976
8813 4077
7294 8406
3911 1365
3655 7292
10298 638
8008 8849
5929 3138
3019 1737
5951 5800
8187 954
6831 103
6680 4826
1182 3489
320 1194
6623 6491
7289 8516
8834 1181
8544 3778
3705 8502
4248 5252
8426 7293
1376 2776
1231 9363
8120 6826
4477 3359
6923 7421
6154 2457
8426 7288
10333 7992
2257 3297
3576 6137
9116 6624
1438 6542
8592 5813
10276 3489
2909 6785
335 3769
5188 7293
682 2273
8626 8759
5205 4213
2999 8075
1238 5437
5341 6965
1172 4716
5284 2690
5091 3654
3489 79
7682 10040
3911 3965
8409 2226
2802 4231
1491 10286
357 9397
7750 8486
9546 100
8502 347
6391 3205
5059 8829
5257 342
858 4069
1202 2267
1224 1849
7753 4446
7517 10419
7007 7294
10555 307
4003 8849
10162 1874
326 263
2126 5561
57 10220
7533 1506
5520 2433
6394 5751
9418 1181
3906 3124
8367 156
4123 642
2815 5385
641 9186
7234 7779
77 318
320 7996
1202 6240
2802 8709
8822 2996
3362 1196
595 1894
4999 787
4090 10623
3373 79
2880 6326
1982 4761
2279 5361
1838 4070
2140 5073
10408 6491
4900 8981
5281 7557
8506 2699
9636 5372
8390 10258
9194 8512
8189 156
8242 907
1205 7803
3987 1197
1221 6238
318 8759
708 7581
3329 6410
7491 931
6542 8827
5010 2298
4350 8137
3387 2240
5708 8691
9128 335
5561 8508
2013 41
8975 660
3908 9579
4446 322
10428 6148
9733 3777
1512 8426
8174 7252
3296 1200
6352 2836
9893 9731
3396 9241
5590 2279
336 414
852 10613
5813 6525
9821 1235
5434 1923
3134 10246
5341 9652
9492 2893
4619 6219
10399 8508
2080 1259
7291 8515
21 5370
8201 5880
99 335
1789 1230
10709 252
1587 1191
336 5913
1426 4618
5830 1735
1227 10197
8427 5939
592 1466
4861 8252
3280 3842
8502 1849
9997 8611
5220 8005
8285 8317
908 4627
10717 10278
10186 8137
299 10389
4903 10456
3205 5009
4070 2667
5538 5089
4502 7129
5776 5562
307 2122
320 2206
2589 2621
2846 1537
9401 4221
9588 342
1971 7076
2827 6620
6399 1888
1224 7809
1206 9895
1225 3786
6361 4130
2273 5562
1194 1768
7508 7707
3129 1191
1175 9189
5143 1063
1071 8432
6592 4095
2699 9299
3156 1222
1309 4142
1799 8849
7246 8893
10362 6624
472 1198
120 3544
1833 9534
9972 2131
8502 3583
5496 4714
348 3214
8137 6678
1227 9228
4129 3508
8139 6822
5405 3907
1172 7249
10586 9088
7720 8044
5520 9061
1313 1235
8368 8426
4860 4998
7860 6369
89 1145
3822 5544
7603 6368
4026 1616
6826 9517
6989 585
7557 178
1445 7975
2881 1171
263 6139
7603 1662
9661 6389
1176 6008
4647 8864
10146 4860
4073 8502
1237 1209
9046 3471
1711 8917
2804 10334
1209 7804
2467 766
3091 8855
7232 315
296 2147
1237 5306
2071 5830
250 8621
3059 8483
5576 5984
2053 1113
6209 7188
10460 5093
7339 3928
7014 5859
3124 8320
4166 5679
8991 1235
3423 1215
7251 317
7251 2276
9511 4608
3138 4067
7293 8823
9532 342
6145 995
5515 9910
4021 852
8974 3015
8432 5091
2360 9316
310 7496
8406 716
830 664
748 410
5968 7916
8759 3374
3474 864
8591 1462
7339 5239
5398 8174
3204 842
3532 8865
10149 3387
4767 10205
7827 9993
10249 8743
1231 8749
1084 5975
326 4909
8104 7093
2919 5515
6219 7803
4332 6702
1171 3379
7565 2252
9637 5240
10533 9474
10712 2457
1385 3262
1234 1053
1215 666
9713 2120
5292 10717
9209 3877
4918 4069
8709 5566
5908 4657
6617 1199
315 4126
5519 8132
4123 7129
7250 5491
1081 10447
4247 414
8564 3820
7423 10660
3193 3732
318 780
8038 9520
1384 8002
2827 7768
9193 7296
6618 9381
6935 8242
330 5986
1724 3414
2396 6360
3499 4126
506 1167
4130 10334
6702 9927
8835 6444
2699 8838
9735 7339
6016 3119
678 10067
5515 273
2344 6137
8177 5515
1227 8625
10350 297
5485 9506
5544 1544
748 6583
324 5562
908 1455
1572 5991
4553 8502
10299 156
4950 702
9839 79
8090 8859
8834 6057
8177 5217
1254 4473
1787 1261
10365 8843
7229 8644
6119 10332
10053 8455
10420 2825
3387 1735
748 7658
9042 3138
9255 6620
4781 5880
3544 456
3879 7627
9115 733
1683 3584
7415 2353
5928 8621
1227 705
1428 1842
5811 582
9641 5562
7643 9265
4115 2176
2041 4380
4217 5807
1820 8135
10203 8120
4974 6571
2140 3193
3704 6491
1225 4952
86 8392
3908 5929
7291 3495
10217 9848
1228 1181
5514 1890
7686 1238
9555 6490
7491 9683
6038 8491
5388 6842
324 523
5821 5636
8486 2724
8816 4347
6793 6154
8745 6017
4446 4859
3775 1517
7968 4172
5397 1181
8368 748
8827 4945
10220 2152
3733 9042
4125 2131
1644 2262
2774 492
8684 7368
7862 10435
9927 2036
3208 1175
9618 8826
8368 4126
156 2640
9993 2756
9868 1176
3765 7916
1221 1202
998 7103
3123 3571
5515 7010
7537 5562
3517 8116
1176 4617
7286 4783
826 10561
3703 7002
1809 8544
8075 6427
6366 6503
6427 2815
7329 7508
2212 1630
7682 6168
5234 348
3716 8797
1175 8823
6007 8182
3386 8684
8486 410
3602 9156
6589 3746
5749 10624
3329 7488
6314 2498
8448 3138
7658 3666
8189 8526
5008 10426
2674 8857
3509 186
3595 2537
7744 10281
8516 2335
156 6529
9591 2286
682 2774
3566 6306
10203 4330
1225 7243
121 1209
1558 8189
8738 10220
5986 9286
1192 10625
8855 2827
3090 4640
2881 9609
928 1427
10392 1073
10098 7218
2815 7602
661 7294
7713 3251
10239 7291
10197 9519
6487 2895
10714 8553
2647 2029
7819 7229
4679 3655
1325 1861
1230 5892
4859 9848
8759 7636
5093 4898
9974 2064
430 2628
8406 2153
8352 8406
8849 3439
1234 4892
10134 315
10415 5858
2804 1565
5306 9084
3123 1995
1534 7656
3204 1219
5751 8129
8140 8871
3749 5439
755 5824
6490 9852
4258 5398
2208 6016
2457 454
10696 10717
7293 1194
9138 1791
9042 342
5520 5197
2342 7643
8056 2648
5010 1181
1236 5905
6064 10097
6154 3904
5396 661
6008 8878
10378 318
77 5304
5855 3206
9193 1172
9138 5859
8511 7216
9304 3303
1624 3570
253 3329
2679 2504
2533 10221
9084 10303
3496 2465
6602 1374
4324 1223
1156 5093
4691 831
8745 9338
334 8846
5823 3715
10065 1849
8527 7736
5201 3544
8486 1176
3123 2698
5514 9910
8515 5386
776 1199
1699 5515
8050 8860
120 997
173 8900
4765 1227
2513 3576
7587 3262
3778 6200
3075 308
7750 6683
10725 163
3486 5446
1179 1209
8129 3842
8483 8242
8056 1719
4672 2533
6940 2886
3631 182
1142 5105
4685 4617
4297 9054
9475 3534
3583 5520
8737 6379
7689 8708
641 8406
7601 303
324 5740
1463 7031
7897 1234
2210 6706
3970 7983
9676 2840
7336 1901
5093 3599
3491 9876
6007 1361
8914 10207
1221 185
5865 4498
1165 4887
1228 2126
2719 10009
7033 8409
10162 7603
2320 1229
2253 3489
1175 3282
8958 1200
3452 8004
514 7892
4861 10298
1192 10205
2276 9008
3385 6923
6289 7603
7914 1221
7706 74
2406 5904
2457 7265
6589 3603
8834 6508
7336 1967
1093 9286
7423 5974
9910 9560
8672 6589
7612 2131
10650 1219
4246 1192
6359 6492
3631 8264
2266 3572
4860 320
314 1624
3090 1175
8861 6658
10243 6369
4069 2267
8260 6029
3745 2486
8496 6490
10712 10333
2517 8854
1181 8189
9778 7750
1240 314
2466 9526
7286 6372
77 4573
1849 4393
8810 2319
10513 7126
2622 8823
1926 3282
4918 4345
1849 5073
5131 2368
7010 8835
2279 1231
9283 2640
4839 7903
4890 5473
7496 8117
5929 2137
7447 2577
8549 1199
2572 2053
2430 2575
317 6529
6670 1572
1198 7537
4234 10330
4074 322
6525 8838
2042 3684
6372 2120
939 8056
5986 3532
6287 6489
4275 7862
507 8684
8064 5091
3280 6490
4974 9336
886 8514
3038 10699
7293 156
342 4523
2276 4732
2332 414
1185 8299
2448 8496
1221 10264
6837 1143
2013 5318
3990 4204
2643 836
317 5637
342 8502
6764 334
7265 8844
10094 5929
8308 5133
9972 8448
9910 9926
10212 3226
1215 9232
8797 1219
5031 8239
4731 1251
5285 1824
1053 5751
8129 3121
4504 5709
4896 6007
7292 6354
4900 10119
5937 3403
1237 1215
3514 2206
5377 8889
5114 6592
3416 3597
5719 3987
10258 3544
4208 348
3375 3516
3371 7603
7367 3715
1179 7508
8123 7832
2549 2708
5526 8129
325 2280
3054 6286
9650 3489
5566 1849
4891 6644
23 6490
2206 2756
6137 10435
8178 8140
8056 4126
8165 5401
8751 6152
7292 1222
1235 3206
4459 8619
120 6135
1491 3023
8189 7010
105 5831
1176 7189
318 8823
7030 5806
9877 7294
7635 7919
8092 4078
3090 5939
7329 676
10435 155
9789 845
8843 6821
7291 5514
325 2332
3167 4125
7235 10356
8229 7216
1176 1228
595 2353
9120 8621
9848 3778
21 8440
2464 4214
1663 3984
6619 7339
1179 8826
7851 9850
2949 9645
8378 9880
969 4864
6369 8238
4271 2640
6265 5882
2906 5544
5830 7736
4289 8990
2582 2846
9322 185
7496 3020
8265 2756
8474 8454
8821 324
2837 8861
5865 7421
8684 3715
825 9974
7832 3631
7305 4992
998 2537
10553 6278
9433 10544
3548 10030
3489 146
10371 7488
1259 6007
8610 10509
1175 2619
77 10485
1256 3899
2923 241
348 305
6289 9630
6137 1234
3319 10573
7707 8519
7129 6351
2126 3331
10429 1910
5073 641
1165 3505
2571 9008
1011 711
7186 9681
6739 8748
9120 1494
8486 2516
8361 4805
1653 5010
2152 4173
877 3398
7538 1222
4925 1226
638 1199
292 4258
1190 3489
1235 3271
6359 9072
6055 3409
1225 4988
5859 5091
7538 8506
4969 3323
3234 9828
5048 4859
8426 1181
6368 2504
4332 5544
6505 7737
2206 3361
10480 4900
4067 318
6782 3517
10185 10456
6257 5929
9972 88
1175 253
1168 9972
1238 5398
4900 8138
2976 4098
7603 5211
852 4900
228 8522
4952 8846
3438 2013
5710 8855
170 8904
1453 7089
8514 6154
9471 8719
2766 721
4297 4324
4887 6745
2676 1926
8775 1227
7770 5112
9871 2240
9810 8711
3438 4070
5748 6289
6987 2368
1176 3718
4697 9298
6503 10009
2804 6636
7506 6372
2508 7489
8890 10064
1181 5751
2571 5939
1910 595
2840 8299
6294 6793
1192 2923
10304 6274
9357 8517
7546 6190
2331 3597
4861 1271
3387 4903
5318 10257
7055 3597
3654 7445
7455 3489
8134 8864
587 5412
6513 6368
638 6112
5521 1237
6938 5396
10409 3417
1090 4826
3906 1181
1453 6474
979 5396
3441 155
6543 10428
8406 1772
1229 10009
10435 10162
2342 10398
6016 7580
10544 1221
9519 7230
2142 7055
334 3372
2080 4209
236 2900
9584 2476
79 9714
3210 2302
9120 864
10241 8409
6135 1196
10152 318
2466 3023
1209 4435
8683 4834
3387 6016
845 7557
3907 9992
10149 5859
5306 9416
3181 1735
1231 3378
6145 1491
921 6505
6286 6457
10435 5339
8973 1192
1431 5962
6677 3386
6620 1403
641 3136
7339 7489
4933 7746
822 6209
4945 2575
10668 3719
4713 9115
2840 7996
6234 6918
10633 6714
10435 8491
3187 905
3715 3382
7075 641
6923 2583
2493 7230
1223 200
7459 10588
3151 6372
7900 1165
8480 4230
10197 1352
8238 2127
1905 1451
1427 236
1846 5700
661 7770
1250 6624
365 6427
5515 2206
931 5928
1075 10427
3424 6294
8551 8178
6264 9367
1455 1624
7920 929
79 9458
7854 5276
3263 325
2047 7910
7789 8389
3023 1197
8515 308
4903 3123
1570 9248
8845 8882
2430 10409
7811 8876
8472 6719
8139 2262
931 7636
3645 1095
7643 3385
10097 1448
1662 8551
6620 3123
296 1786
2310 8382
6598 1991
6565 6356
2131 464
6956 8506
3777 2649
1908 852
10428 326
2442 8134
8744 641
2402 253
600 7072
5016 3123
6917 9588
404 326
2640 3474
8409 9440
3489 3208
325 7636
9793 2510
3193 10551
4106 10377
5460 10169
10087 1445
7289 2126
1202 10030
314 6796
4863 5555
6841 638
1240 7486
10357 762
10057 1197
1756 7259
3654 5375
9546 6007
10168 3413
660 1214
5724 2342
6988 1196
9251 2322
3233 7635
7746 2279
172 8454
3538 6525
4776 7289
9526 3124
10164 2537
2005 2408
7215 4826
8637 3547
7444 2923
1653 4426
10217 194
3151 2123
10628 1181
8826 8147
9128 170
2881 2320
7750 4078
10716 2320
7293 3374
6208 5522
1229 6135
5865 4042
8859 3151
3489 8831
1347 8252
1179 10426
4839 2551
8410 8684
5561 7581
1901 8117
5437 1572
9821 7277
2921 3576
3091 1544
7339 2640
9588 1200
927 636
1202 4859
927 10131
351 8078
8681 918
2728 8749
7522 4776
5349 9532
8440 7292
1071 991
1179 3310
3280 1239
2490 4128
3414 8135
8811 4756
3362 2389
2108 2926
6869 5559
3147 7220
7565 8514
9357 1844
278 5252
1259 5292
1236 2622
9877 2498
8741 1179
1558 8796
7603 835
1091 3668
3781 7506
8392 8554
6525 6620
1294 7293
1773 223
10532 6137
1452 2276
673 1491
6558 3907
2162 7830
7329 7129
2276 317
6231 2704
1451 4952
2443 8683
4079 8427
10717 1237
10636 5024
293 2971
9286 7751
7623 1198
8610 9910
3844 3482
654 8238
155 3280
6503 2064
8825 6164
1191 5514
9628 2320
4925 9781
6489 7292
2882 1222
1791 273
7803 2262
9574 8709
4645 8140
834 4297
6753 4125
4508 8709
4259 6154
3908 7169
7286 186
5304 10334
8116 2570
1214 8089
288 6424
1849 7424
2137 5307
156 3631
8368 1095
10429 9913
6592 1732
600 7631
5128 3113
8075 10264
1504 8056
5129 10418
6791 5812
4952 1175
9209 1241
1229 2509
9120 3703
8273 7968
9298 1270
9856 664
2647 6427
3926 2260
5752 9948
8138 3387
2437 6873
5180 4210
3806 3544
1053 314
437 5341
1229 6761
6940 5566
1179 6491
4485 1970
1198 6955
8866 7104
1145 1526
4435 7850
3786 7291
3280 7546
1250 4230
2443 6219
7139 4236
1110 3851
6542 8427
7899 3233
8113 1020
4125 9665
6554 9591
10226 1798
1905 5880
1179 3051
7129 357
2433 1685
1143 9306
906 2730
1874 9550
6057 8359
318 7306
1916 7832
928 9175
3776 6036
3630 8157
8866 3596
3777 8829
7920 6016
8056 9485
3491 8637
17 1176
7770 9956
4128 1231
9256 1202
9913 2655
6037 2719
748 337
6537 993
2756 5460
9397 1506
2493 6570
5504 619
6270 10662
8488 4399
7848 1212
4860 3282
4657 1145
9923 6038
1365 4177
3009 451
1192 3121
3404 6219
908 5602
5472 5385
2053 1200
6489 5581
5831 1855
1238 4064
9404 7504
1091 8893
7491 7508
2023 1416
9126 156
9928 5515
9090 7367
8421 8431
2450 7150
1430 1517
8513 1387
5297 5514
3998 7291
4155 10287
3717 5033
9058 7038
1197 6242
9320 9115
5785 1221
3703 7292
7962 10243
2053 3267
9363 7489
2585 10332
699 1933
9755 10447
1205 570
8624 6793
7919 7039
10402 1849
1786 3126
7603 10051
4495 6168
7074 5607
3124 748
5530 584
97 3113
5234 10104
6988 8149
6426 3282
859 9698
2663 1905
7832 970
7183 9069
4067 7353
6017 2227
2812 4884
8225 1913
6507 6506
1914 9299
3848 21
3193 1234
2835 4578
6490 6319
641 1914
1361 919
8091 3688
9993 8991
5881 9588
7297 2276
1450 2321
1800 1821
1143 9200
7058 2863
10218 7230
6587 1394
236 3508
7746 6766
1238 6016
661 7940
2909 1238
5545 7294
8835 1179
9972 5276
6059 7766
6007 348
4860 8506
6570 8886
432 4708
6366 6059
6123 6379
8506 3072
6017 5329
789 1544
982 8871
6620 6152
4709 2332
8147 6125
4613 8844
9532 3372
9697 928
8544 1385
3685 6830
8137 7456
7292 3429
2902 9662
5412 395
1171 2900
7601 7810
2390 10243
874 2919
928 213
2592 315
9299 7835
2575 4908
4324 4083
8323 3124
1463 4767
3310 1228
7147 1199
3381 3404
7431 709
9919 6016
7294 6372
1179 156
4183 3882
5929 7768
10286 6360
10065 4820
7537 6227
6274 9478
7533 6620
6784 8174
6973 2771
5034 1096
5636 5566
2504 3147
3205 2844
3044 3208
3167 9299
322 1192
3005 6270
929 1175
295 9554
8116 5563
3015 9201
1772 3970
4640 6501
9290 3456
1234 9910
1226 8894
3185 681
9866 5386
8844 7108
7779 5885
2592 8093
3346 4213
8991 4064
2666 4768
6366 3193
4341 1537
7297 8849
908 1364
3147 1172
2176 5128
1455 863
3261 2895
1240 6793
3189 2262
8449 8368
258 2053
3501 4019
7623 10267
5753 9238
2704 8709
3908 9656
7293 1224
6135 8486
691 8320
436 706
10263 1833
3808 1491
9532 5709
8812 183
8252 7193
10588 4403
6392 789
3600 2608
8823 3452
7129 511
2276 9192
6193 9910
9871 159
2126 599
5515 3704
5233 8544
4887 1191
8426 6372
8232 303
19 3677
8252 318
4900 10090
8189 1561
4098 8448
8534 1491
6426 1238
4134 9621
1291 6148
9526 314
3882 2161
9532 8741
580 5486
1228 8000
7229 7476
5473 3655
3600 6154
4648 1202
9097 8882
1756 8829
1447 1494
7920 2616
1915 7831
3028 2703
1616 3158
1205 1615
10544 4006
266 4303
8699 3418
8684 3851
6649 10570
8943 3597
5561 4069
9782 9895
9322 2206
6369 9299
7768 7055
1269 8835
3716 3023
7835 5799
1176 7916
3447 4898
7862 4944
1854 5524
8280 6007
595 10574
7412 3789
9099 2840
3090 5752
2155 6007
7489 347
1171 748
3737 1181
7303 5520
4124 3930
10717 457
9432 10170
3782 5283
414 5637
9904 3193
5492 5831
1165 3331
7968 2920
8746 4276
1431 1215
1491 458
7804 2592
4975 6190
3851 3777
6954 6334
504 4332
4617 7218
6617 79
6135 10613
9251 8454
4008 1164
5946 9520
1226 3716
296 3252
5805 8518
6168 1450
1223 5088
7129 4966
748 4898
5768 5831
3295 10641
9412 7489
8891 2281
4860 4925
9680 3332
1181 10459
5341 1221
8014 6092
8991 8891
5020 8968
9111 7985
10428 8797
9059 10533
930 1191
3204 5929
7743 4968
5215 3164
4334 1176
8632 2112
5515 1260
4215 835
1921 7447
3182 2033
2993 7018
7336 3715
4383 155
1239 2425
1221 3573
3206 3477
9083 9622
642 8244
977 714
1172 7230
3583 4067
366 1238
3056 1491
2503 9926
8350 1910
1225 1517
9044 5859
64 4368
2360 8189
5929 6490
8825 186
3387 4717
334 1225
10409 1175
8189 6503
10307 6335
9926 6490
413 7601
10459 7489
909 1197
8392 1309
357 2206
7635 8810
1775 9910
6444 4280
8361 5563
6845 1142
7557 1491
10123 1240
2774 8605
2568 836
6057 8349
1226 1542
8857 5459
10181 5460
6888 1240
1206 7643
4522 1085
7245 5929
3491 1799
3778 1144
3687 8352
8527 1124
10635 6880
8356 10221
3193 2804
5636 8835
7421 2534
3894 587
6491 8373
3244 1071
6535 6162
6852 4928
348 406
1000 1181
8835 3360
4042 8817
8056 1369
8117 3966
8521 2276
8264 4076
7517 7580
6923 156
7537 1197
1455 7178
7448 9650
6148 5830
7923 1175
1233 7245
600 3784
9193 954
2150 9697
691 8891
10539 1224
1179 10221
4926 10409
158 7288
3429 7383
2299 4037
6570 347
9518 1205
811 4788
6168 7920
6505 2869
4900 3599
9526 9338
2337 9040
1171 2125
4249 9579
4909 337
2018 5459
9526 713
10147 1820
4860 253
9918 9649
5281 1361
5234 3316
5515 7508
6057 3836
8426 5091
732 8496
8952 8093
1721 5515
1428 2279
3310 6016
6549 1146
8056 1086
1602 6619
290 1305
2711 4125
7543 4776
1221 6351
7290 10181
6300 4931
4249 8890
8677 8226
1200 10394
1171 6372
6739 7018
9923 8886
9441 1205
2342 7891
6139 1926
6542 1426
1653 5831
1199 3995
954 326
8608 3398
864 3489
5091 3716
4125 1790
8637 3209
1200 600
7237 2497
3151 6339
3629 7947
1915 366
410 5831
324 9985
5904 7339
8056 293
554 1422
8238 6159
183 4508
6232 4981
449 9002
3282 8655
6735 2899
5032 4130
619 1849
1113 253
1236 10279
1196 10724
6148 9070
4357 8886
8788 7643
985 6168
8361 8137
10161 4289
7643 2776
9527 2597
8881 996
10711 8431
4360 2859
8824 9333
3234 9248
1197 9893
8995 5498
4695 1191
6739 1238
9787 10103
1910 638
2382 2576
8129 2846
4643 1199
2622 7496
2647 10296
8974 8410
3259 3595
3020 2319
1229 2316
1215 1926
1934 1221
10426 8796
1926 1772
8829 2889
8486 6359
10555 1118
927 2342
6562 5303
9250 2394
3576 5577
4610 1883
2155 1237
9070 4621
5196 8075
3138 7090
9232 10335
2865 6281
7990 1194
6827 2038
6007 2576
4861 2663
10435 4493
6349 7294
1369 9547
325 8056
318 5005
10204 1505
5830 8409
7169 1905
1181 2276
1215 433
6078 7735
4622 3191
2804 5050
5929 308
3177 406
120 2457
8991 5951
250 1523
1970 7849
8735 1585
641 1256
5596 7623
2550 1191
5240 3908
3371 7504
1197 1206
1227 8388
7739 6655
6714 10367
1233 1175
198 3877
1179 1885
5233 7129
184 5563
9395 6016
893 702
846 8886
1175 5928
3988 9938
3387 2622
8409 2700
3608 6723
326 8950
8225 1225
3654 5821
4434 3583
3572 3206
8056 5948
1171 2279
6182 3667
5410 3788
3598 8493
4898 1202
4276 5047
4826 1224
4303 8824
7456 3544
3138 1094
326 6923
347 6945
4984 638
4860 5812
335 782
7920 1389
815 6667
2918 6896
3990 9046
6491 55
9120 4781
5986 5830
307 6514
5062 2645
5010 1334
7704 3792
9053 6139
3204 8097
6074 9388
88 2642
641 3167
7094 1239
10280 1860
445 93
6239 1296
7496 2503
8517 3583
7488 9387
127 3156
2830 7688
1926 2504
1786 1219
8692 2920
1104 9519
2297 6491
522 9991
8366 3090
4125 1182
1271 5557
8427 6445
7919 8512
3995 4913
300 6542
2823 3851
1543 3789
8392 5956
7486 5545
2319 8201
4129 7896
6209 9075
9653 8010
7352 500
1455 6164
1172 2467
4861 3385
3208 3493
2827 9064
745 1165
6199 5281
139 4668
1224 4037
10112 3179
5380 4644
1223 9088
7501 4182
7486 6286
2147 1993
1171 1179
7449 7310
2430 908
1787 5391
8619 6154
7445 1219
8620 9062
1540 1171
7569 4900
7218 1181
8511 6360
5012 1938
417 3151
3643 1787
5313 4249
8540 1485
8746 2538
1238 1223
5276 1720
8720 1211
8796 9305
7445 3433
79 2920
9782 9058
1219 8426
10274 21
3544 8818
8127 1174
1101 308
6784 4952
10090 2582
7292 7021
4183 9304
1117 1179
8733 9415
1206 8403
3486 822
3263 5859
10366 6055
3777 8001
5276 852
1772 1361
2924 8128
4302 8929
8151 1231
3136 5240
8177 1790
9082 2756
1537 5940
2010 9298
1429 9696
5753 5473
1171 4385
5281 4861
9908 641
10284 6730
5969 6784
8174 1491
8426 4260
6016 8733
1901 2028
1205 7805
2706 2319
1240 9335
1233 7643
5487 4952
3154 2498
5637 3468
5637 1926
7280 1172
5735 1206
3693 5073
330 10477
718 4716
6104 7294
8692 7216
9063 5575
1382 427
1322 5929
9825 8551
642 61
1094 8929
8749 2628
8486 7686
6369 3332
3479 3899
7291 6057
4324 4941
3906 9448
10498 2647
6939 9626
3193 8541
6314 7065
4076 2728
293 252
8908 319
1849 3715
9926 3139
4348 7992
3070 8858
8035 2622
365 5494
1383 3727
2537 10428
7483 1901
1238 8517
3600 9210
4776 6148
1522 2381
7286 9532
8177 2770
7471 5266
8685 5081
8849 442
4018 2622
929 350
8717 7065
4215 7442
9517 9193
10480 326
1172 9711
2397 2098
2640 6137
4215 1234
910 2320
7506 2538
9388 818
3513 3752
7508 79
768 5742
308 3371
6289 2274
2896 10024
6548 8454
5145 9526
641 7835
3631 9910
1748 3883
3772 9510
2260 10717
2147 1915
8928 5042
3204 4884
9435 1200
6955 9556
526 5292
2269 6549
5849 9129
2573 2258
1799 9046
2153 6523
8496 8709
3362 9246
4125 2622
348 10712
1841 4352
6963 3015
3050 255
7289 2640
5986 325
5351 3684
5058 887
4144 6988
2920 1750
9017 9368
3705 1192
4127 8709
3362 150
1831 10094
4213 637
3752 4183
8861 161
5005 638
6468 4067
6528 7927
9760 638
619 6286
2108 9241
365 3123
6721 4183
1922 8514
10398 337
9897 1822
8285 2970
1156 10626
10716 1269
877 5091
3331 9856
1268 5353
1910 342
4861 722
7242 2609
8219 10276
9357 5093
1175 2592
2120 3269
836 9040
2592 6157
3205 6137
2594 1215
3092 10021
307 1620
335 6354
2319 7587
3692 6228
6672 252
4544 6542
1227 7245
8614 2319
2080 7447
8471 6895
1881 6998
8128 619
8409 3463
2320 366
8361 9321
10361 3583
8849 417
6830 9504
71 401
6168 8273
5312 2279
201 3332
8886 8709
4574 7422
6525 8239
5587 10717
7018 7129
4826 9046
3631 2591
9042 2501
728 7147
2551 5968
10239 2592
9918 8238
10232 2648
2033 120
3747 1202
9021 4215
2851 7570
1191 8252
9120 3773
7745 253
1221 7721
5504 2108
308 10409
7625 8285
321 8269
8544 4128
6529 6619
4018 1223
3906 7832
662 6719
1849 2537
3332 9018
7129 2547
8749 5514
1501 8075
7293 9434
3167 2536
4851 1027
7613 2130
1226 5180
8855 5951
1905 9091
4124 4396
6148 9363
6148 7657
7129 450
2900 8406
5929 7748
1429 1215
1179 960
326 8409
7205 6830
3147 6137
9840 488
6592 3092
1127 3373
4640 6503
4052 7678
6106 1727
8285 2206
3138 2493
2276 7044
8834 10428
3749 1735
2303 7456
303 3913
2336 1351
1682 7944
10150 9972
5437 4959
5339 10163
1453 7746
10009 7157
1221 8448
6232 6372
5491 3848
1491 2566
9214 4098
955 4706
308 7090
4640 1273
3121 4067
3193 324
1539 202
4808 1428
8637 3228
1499 5566
1621 737
7539 9948
9851 8137
10287 8390
3452 1549
7251 8834
7768 10162
2330 2848
1236 334
348 8819
1215 10244
4069 2137
6360 1382
8835 6522
6746 7707
9782 2428
6480 2640
1413 9388
8378 1230
9287 2469
8611 3908
7294 326
8528 8928
7978 5960
7445 3329
1226 720
8056 7994
6007 8189
3875 1872
1198 6842
318 1224
5918 7750
1915 1175
7246 6314
927 7044
10232 8134
748 5986
748 6824
277 1528
356 3996
8893 5582
8577 3263
4903 1698
9532 1235
7456 5636
8971 7665
8406 8835
7594 3489
694 1814
3490 3704
2774 9015
1228 7229
8797 7088
4673 7689
3044 8855
3372 10232
8683 1647
7550 8825
6017 10611
6139 4926
8517 7263
8057 1615
7656 6314
2846 5517
2923 5460
4781 7292
908 660
3234 10029
8713 1233
9175 8997
6625 8690
977 5736
1171 1464
9194 3193
2734 8225
195 3072
4662 10197
244 2905
1179 1215
5134 6134
2628 5460
7293 10276
6782 6549
8691 8441
1179 7838
6923 3781
10435 3813
6952 8252
1222 6719
79 7623
4810 7406
5412 9069
8172 4860
5742 6589
3187 3791
185 4682
1932 10455
10472 10162
6491 8189
6660 4578
2425 9734
1849 4125
8654 10428
5037 6314
1465 4219
1874 7293
3916 1359
9425 9490
8432 1274
1225 667
10625 1427
1364 892
8508 322
5794 2478
6361 1798
3204 2437
9848 5603
4467 1632
5191 10624
2929 6718
4617 8846
1537 7658
1233 3639
9779 8056
10146 315
10197 2116
2756 6162
10335 4079
8889 675
6549 8516
1884 9401
1517 1191
6895 4578
8886 7634
357 10103
8990 815
8496 5515
5514 1240
5459 308
1951 9422
4037 6490
8542 1241
8605 6315
8931 1240
2267 8
2647 79
317 1787
7090 5826
6343 9421
7627 7536
4346 8481
9189 7339
8260 8749
348 357
8134 852
3671 1024
1567 5880
1240 9752
5588 7535
8881 1235
1082 6789
7501 7286
3206 6783
1206 2881
6542 5031
1205 8830
1172 7586
1084 3907
8390 10585
8577 1010
8562 7750
4736 6074
5545 3310
836 9725
2648 10429
1231 4098
4864 4130
325 1053
6714 7736
4394 7612
3165 3838
4898 7508
9506 8690
1200 1171
6359 4546
1926 3956
2156 6038
1238 7504
6935 79
390 3138
8056 4890
10220 348
812 1624
2415 10041
314 2409
8517 10456
296 4023
5831 8716
10263 1219
2077 8075
9210 6793
4798 4129
2147 1602
7280 3362
1209 2319
315 8827
4145 6084
351 2550
7960 5765
5545 315
7557 3571
6354 8502
2647 7586
2815 8406
3282 8749
2241 3908
8709 2056
5991 8129
9450 656
6119 1228
8091 6538
9923 10293
8239 3242
3655 3780
10245 4297
1517 2267
6148 10162
4249 8834
5295 10697
9120 9460
6052 2533
10148 10555
6043 9397
2302 9101
5865 5494
6469 10456
6493 326
3758 10697
2246 6542
8709 2611
8239 8448
4881 7488
3331 7129
1235 5398
2978 683
6490 5545
8749 5596
2467 2467
7746 3138
3908 10084
7738 1226
2640 7496
10687 9069
6671 1491
1230 9697
3437 10435
7218 6983
9433 7336
7690 10040
960 5390
2819 4542
2257 1229
6690 8991
8606 9532
9698 9118
58 8056
3136 79
7686 2812
1786 2739
315 4566
7594 6154
238 7707
1686 4123
3092 8426
10384 5093
6278 7294
1101 6148
9773 6071
8551 828
5487 8690
1198 3392
8709 2541
8835 9519
8718 5824
638 5252
9863 9175
3701 9434
2152 8427
3414 4763
6637 1238
935 8939
1171 748
10586 3432
1235 3474
7506 7055
4942 1191
3154 2822
1199 1194
7205 7832
1639 129
5709 322
1813 5544
1181 1452
8903 4067
998 4124
9588 9991
9423 5768
6739 8849
1176 8502
716 5881
4679 4810
2815 8886
7583 8056
10103 10435
2703 6258
10213 10221
5281 7746
6354 3600
3748 7997
4776 10408
1697 9317
6623 2261
8746 1350
6871 4238
3208 7444
6037 4082
6142 9435
8721 7955
7230 9215
4385 6897
7289 8260
2771 2538
836 2628
1454 3404
7129 6783
2389 6882
4794 9579
1222 9664
523 5544
8350 322
4697 8551
10162 5218
6168 8845
4646 8796
8573 3702
3537 5412
2955 5276
6508 9851
4918 7229
7595 7580
1735 2331
7147 8140
9894 8138
9665 1847
10426 1202
6145 7289
6507 3535
6608 3738
4964 8440
8449 1197
10428 6350
6783 1790
8299 1224
9134 8508
1798 4018
3151 10163
5868 9551
2485 3404
3778 1819
1191 3373
4753 3878
6504 6491
326 3164
6549 7294
3764 4125
9698 2640
3704 8147
3841 7830
342 1176
9689 3595
4859 1238
8139 3151
3151 6209
2137 6896
4657 1205
2551 9018
1535 10699
8426 10162
6015 2739
5005 7230
2488 1791
1172 1249
2176 4209
8845 4781
27 1560
1202 5929
10428 7496
2154 7499
8709 7746
1926 6136
6289 9702
8826 2018
8129 8831
6968 3718
10220 3509
6490 5558
1219 3156
2501 9617
3273 4324
5850 1179
748 3987
5276 6987
5951 5514
1113 1915
3077 1631
864 1427
6366 7832
5391 1240
2253 6904
4634 1175
990 2077
4762 4420
2488 4127
6813 5297
4898 2210
10660 10134
4514 5257
9526 5514
2488 2158
9667 6617
1165 3737
10149 1171
2533 9369
5544 5929
7336 1192
5572 7362
9515 4006
5701 2362
8825 2157
8619 9526
315 1082
8637 3385
3541 1612
5579 3927
8406 4526
10191 1425
8831 6489
9910 4898
144 7289
782 7292
3755 1426
1221 3777
6683 1225
5809 10712
3782 2381
5747 8279
9690 10626
9448 1214
5010 7304
8819 1849
5831 8458
5389 1349
9733 8894
8857 8891
8201 9960
6491 8409
10429 2550
3414 3242
7568 702
7286 5894
5398 8426
1975 6040
10283 6168
21 6793
4905 4950
8610 1179
8542 6908
9286 4952
3396 9397
2897 1215
4328 10303
9642 893
7636 10220
1176 5396
6288 318
8932 1209
1767 7345
2776 6793
2305 8406
9590 357
4068 10413
7588 10307
7533 5307
178 7601
7205 2414
1198 2648
5894 1787
6952 4183
9526 1227
9789 1344
3151 1230
682 9559
7216 7832
682 2866
1656 77
5916 7725
1175 2122
6040 4860
7471 9233
10717 8692
8075 2049
9563 8493
6450 4433
3572 267
2569 6627
1453 10264
8709 5751
2898 2804
4142 6444
8823 6789
7423 5561
324 2828
3576 6490
4655 1205
1910 1214
136 5566
2317 3206
4938 9947
8006 8514
6793 4924
4125 2580
8835 3123
5046 1196
8551 6154
6372 7187
3624 4949
8486 10415
10670 9845
5515 4064
5446 641
7750 2904
2629 121
8056 8138
661 1081
7003 754
2373 661
7919 3655
2307 8406
7506 836
1860 4952
9495 8117
5194 302
1881 5091
1427 3791
2296 10281
1798 4219
1228 6359
8817 5555
10435 6154
5831 2924
621 2827
9299 325
2685 4866
10435 342
10685 2512
1183 5562
6372 7259
3371 6891
410 6491
4691 8709
3654 8201
92 2846
2537 5391
10212 7643
642 9073
1023 5942
10221 1271
8759 6286
7289 7129
860 3583
8585 1179
156 1957
8009 10170
9655 4887
2157 2053
3429 428
5929 5429
1214 1179
3803 1258
857 337
2507 3778
1203 6242
4826 1165
5234 8300
155 403
1224 1225
2986 1905
858 8517
5709 8008
7218 8818
6168 892
3994 9713
8551 8368
5831 5506
5768 5322
2820 2161
4345 3491
5564 3754
5398 8480
3162 3414
9698 7569
4613 3848
2336 3167
7075 3478
7293 9927
4861 3599
1636 99
9190 1893
6619 3282
3544 2935
1584 6171
5052 1171
9532 1199
5073 8709
6137 9973
852 7294
4705 1522
2804 293
10426 10332
10428 3092
2406 5566
8432 9485
7522 8239
315 1505
3844 218
3906 317
4261 128
8117 7039
3545 5028
4765 10036
782 8844
3785 9696
2113 1176
8518 9014
3847 5545
1406 10707
322 10095
478 2730
7736 10377
1853 3508
1209 7637
1565 8117
2424 9089
3928 7658
5544 1205
2708 1787
4076 4333
3654 5233
6137 1196
5880 6007
2501 1758
478 1868
3205 8406
10135 10643
1153 6240
8587 7062
2826 3441
401 3789
8155 1305
2846 6154
2257 1789
9289 581
1544 8174
434 7103
5180 9941
8835 5929
650 7842
79 9299
320 931
9500 10221
3489 8825
1269 5928
8075 4330
5544 6366
186 8409
8090 681
6542 1171
5276 10432
5424 7643
7088 8577
6616 8030
10378 2982
6219 6617
1237 1798
7055 2352
2755 3134
6669 4797
8820 960
4137 10472
661 9419
9820 1206
9842 9713
9517 7345
8278 10409
3417 1215
9588 7038
2803 4497
8834 998
9854 1686
432 3777
3791 3778
3778 1926
1237 1572
9370 8778
2728 1408
77 9480
2251 297
1145 1350
1179 4952
9192 8502
253 8881
156 5910
4737 79
186 3851
478 3278
10220 1006
9416 325
5487 1199
3438 7720
7496 2798
8991 3124
293 3124
10353 3208
1219 894
2576 5830
2131 637
1172 5025
317 4385
7580 4486
1234 10303
836 9306
6558 466
5566 2335
3539 8134
8854 278
6058 4765
1205 9492
1181 6813
3072 2577
8512 9214
2272 3125
3509 10613
1470 8551
4763 7713
7090 3280
2296 2299
7336 1171
665 2574
1554 3560
600 1234
10299 6016
10623 4130
9395 2793
10438 6180
9782 655
638 4684
6369 6714
1071 7330
8117 6490
8824 6369
4125 1624
2332 296
8551 7488
9697 5010
10250 6007
130 10209
3748 5501
7658 4952
10332 1202
9074 134
115 5506
9316 8056
9450 9190
6618 8965
5087 5831
1179 1455
3851 8360
8508 449
308 5199
308 2538
2569 638
4375 2820
8827 7918
10462 8075
2301 7368
10398 6491
664 3115
258 1095
2924 2648
9194 9519
5904 3150
6616 10544
5702 5859
5566 10095
5859 10409
6489 8117
1685 8
4213 8494
7806 29
7035 8426
2314 6664
6801 509
641 1864
2756 1081
8189 5341
3594 8135
3072 3181
10220 4640
1230 10544
1562 9148
7229 1091
7828 8144
8779 6430
8031 8140
1176 6359
326 5009
7840 9120
4098 9395
1226 5514
8494 2305
4297 3591
1219 2226
2859 7831
6750 2276
6366 136
8928 1351
6440 10624
8089 9848
10689 2607
8859 8426
9520 7916
8103 702
2691 2277
348 8855
3491 2322
4942 8564
1233 4446
3684 9189
9298 9400
3282 6007
8368 3930
1255 10209
8275 1198
8189 8642
10389 3509
8545 10237
8709 6234
9973 8426
4294 9190
7501 4552
7504 3138
8189 8917
7507 3036
748 2919
5515 4617
757 10435
10162 1225
2582 5448
7250 7292
5929 9002
7445 3903
5752 2053
5515 9764
6696 651
789 2269
2013 8684
6490 7757
1205 10165
1224 7292
10303 9265
1176 8585
3588 5951
3441 6923
2272 181
9411 8886
3509 4566
9084 10332
5388 7735
4776 8886
3123 5445
6359 3123
10061 8609
9175 6314
3801 8519
8855 7241
5636 638
4765 2899
1192 3267
5073 156
1240 8835
2166 1214
2706 6099
6559 1200
1237 1342
5929 1271
8810 8585
5389 4130
156 5091
3597 3346
8183 1175
10277 5228
9642 1228
23 1234
9287 6208
10036 4612
8519 4861
1200 7543
2640 9120
9317 7942
6822 4297
2889 100
1235 6490
2740 6154
1253 2064
4079 3193
1197 127
6714 7686
8282 1198
3842 5218
4069 3767
10544 9484
4129 8585
7804 5091
10435 4641
4128 8749
3630 10388
1166 1225
4235 3350
1566 6057
1271 348
2517 5885
8409 10668
8593 8849
4546 9526
9910 258
6789 8692
8406 7308
7230 1718
4297 6534
3533 638
7423 9828
2908 641
6793 4069
7486 9194
1905 10438
6987 7804
9250 7849
8075 9448
5566 6487
8864 8075
8313 1083
3075 9625
280 8172
9935 8273
2537 2122
312 7541
101 7746
7989 8641
253 280
3167 9588
3749 2802
4458 9972
2137 7416
2279 1898
3422 3336
4213 2260
8685 4754
858 8741
9972 9042
7329 710
1175 5515
1070 978
7763 789
7129 3426
10337 7488
4231 3020
8502 8409
7483 3786
3151 1271
5437 2207
303 8591
3369 1175
6784 8771
2647 4781
4912 3851
2465 3029
9419 9532
9363 6040
9463 433
9927 1113
4232 3542
4837 7635
8392 7292
1202 365
893 695
9697 6299
2137 5407
893 4343
2227 7972
4489 74
8886 9046
334 6897
4095 2827
7294 7336
8406 4522
7181 8551
6444 6135
3331 1063
8517 8060
6359 352
2314 7508
9927 7483
4389 1164
5162 2232
8866 1311
638 10149
914 9918
71 2705
5590 1260
3703 8426
6265 3329
1274 3757
9993 1773
10084 2360
6508 3266
2837 1198
4849 9782
8511 3435
8138 4534
5341 9018
417 6491
1861 7368
8043 710
5412 7578
7450 1181
1544 2629
5514 9591
1226 8860
6642 8148
9974 4451
3147 8382
766 8542
9972 3417
4124 318
306 8605
2350 7768
10227 4578
3576 1225
1237 6840
10181 4377
6683 1226
8189 5515
4732 6869
675 1235
10636 7218
8829 7089
8426 3280
9866 10170
50 318
5240 8189
8797 2510
5514 870
870 7635
6490 7538
4918 1206
1219 9643
6842 1241
8881 5951
1231 8621
3205 661
7533 3117
10012 1171
138 2846
5721 4573
7951 1228
1786 8820
4130 8843
9858 2895
10193 7188
7508 7707
1241 4702
5000 7291
8409 7630
970 7351
1772 2049
3414 2973
3174 7491
4860 1428
2640 1862
7998 1632
9579 7261
6145 8843
1349 120
8782 8886
10166 1225
5023 980
1361 3414
183 1582
10435 5916
2663 5010
5718 3643
1227 3719
6923 3090
10220 6656
3295 6793
308 2383
10408 3786
1222 2256
5306 835
982 8002
3654 10048
322 5515
1239 2974
363 6332
1791 9395
2329 2495
8140 2757
1823 4868
1428 810
7486 5885
5403 7214
1238 6793
7215 3998
6057 435
8203 9032
5566 9321
8733 6137
2131 9636
347 6896
315 6730
10570 9903
9634 4781
3877 4952
5381 5849
4826 4860
3156 2276
6719 931
4504 1791
253 8812
5504 3677
6007 5425
9316 8709
10435 10318
7496 1221
8855 8289
6945 6683
9338 3156
9338 2813
7603 641
3204 2663
8821 472
1787 5595
5813 5545
7291 8817
8828 5637
8232 10220
1191 6617
6015 1199
2969 9526
2774 4122
7581 7506
10640 4567
1205 507
8825 3508
3193 2648
10435 642
3489 5914
79 9526
9910 2206
8733 9846
1786 1237
6987 667
10428 10533
5803 2509
7291 4677
4478 5939
3054 6278
6946 9034
10220 9200
3740 7230
6056 6670
10223 5565
5081 2131
6361 3782
7486 3631
3565 7496
6287 8859
4861 7656
2832 6683
4297 5341
642 3234
1636 7339
2525 10671
3756 4460
8921 3489
3536 2127
7470 5951
3205 1156
1228 8936
1088 5563
2312 273
7004 4699
9974 1196
3778 8368
1192 2226
8242 4101
1719 3185
3297 1181
6802 5073
1559 9475
6137 3155
2503 2457
1200 232
7720 9042
1205 1209
8819 9005
1662 4523
1427 1113
2240 6274
2342 4956
10197 3204
2442 21
1879 2572
8861 8861
8417 2826
10628 10384
3193 5306
4629 4067
4699 97
347 4922
8427 2433
6306 10435
3547 4952
748 6542
7782 2612
8409 8587
1224 3695
3976 1773
5081 6190
7224 7065
10015 240
3332 3418
5507 3429
8496 9209
308 10459
2730 9502
1735 7707
587 8370
8048 9508
7642 167
9900 8840
5831 3746
348 5030
8239 8406
9008 4767
642 8527
1426 5447
2213 318
4070 4918
9284 6652
5027 5960
6384 2538
9713 5062
1537 1798
10087 8368
332 1142
2771 2835
9638 6489
4566 7746
6057 2279
5357 6016
1215 8823
3765 10543
3557 8684
8232 8610
3204 8620
8822 2622
1214 6290
3092 5636
6923 914
10333 7486
6564 406
7806 1228
1241 1175
3151 9352
587 8444
8568 9075
4618 5929
9866 3631
4709 458
342 8035
3151 1181
9621 8886
6487 252
9111 1206
10570 183
9819 3951
9671 5022
9588 8931
5042 414
748 288
5010 5830
1790 5389
153 1181
348 3073
3091 5929
2678 9696
8088 10105
8311 1238
8542 2383
4684 1515
5456 3432
2517 1175
3718 3907
1234 365
1926 6957
6489 1223
4567 8199
5566 5524
414 1666
417 8598
10624 8899
5276 497
4684 1748
8842 8368
1542 5514
1663 1024
2916 9432
8406 5515
2640 8746
5514 9926
2047 4125
3864 10389
3591 1901
9418 2120
8861 3528
1194 4393
308 6923
3142 1237
7735 8161
10015 3704
5241 9654
8709 8890
7670 9435
4840 9532
1172 3150
4850 1200
5986 8514
6644 3332
5437 8894
8759 2512
1197 10462
8528 9534
2467 1331
4458 4126
481 3619
9647 8528
2698 7538
6697 8683
9622 8691
317 3225
308 9844
5545 3015
8577 8859
1786 403
10371 8139
1229 1509
8508 5009
8977 10424
3943 1200
1517 7489
9954 6714
3134 7439
10553 642
10507 7293
7643 4076
9401 8409
9555 6151
1909 9540
6014 1037
8610 8508
9251 1732
3280 8823
322 5234
2360 7019
1156 3432
7129 7774
3088 375
10162 8454
8795 10452
1221 954
9591 9816
5514 9012
1563 9499
6503 8917
293 347
931 1926
3385 7750
779 5804
7601 103
8178 9521
8075 3123
3780 8201
3204 9002
8904 4421
3686 206
7746 6871
2840 6528
10625 6508
1452 7209
6421 1431
8448 1192
4003 8184
619 493
6490 6148
3993 50
4333 1557
4826 3566
9927 641
5806 8954
2720 10103
10613 8361
1537 6626
4210 8512
6314 2837
10624 3591
3956 5472
3716 8835
414 61
3839 6975
3263 3538
1200 3474
7291 2924
4757 3680
314 2123
6702 3544
1085 7329
5321 7603
6461 7294
41 670
1544 9844
1455 2774
10717 214
7590 2357
8170 1219
7291 8392
9790 2500
1200 6739
6361 6040
1813 1179
8991 9972
5768 6850
7038 893
5281 10671
6829 138
7627 1192
1444 6698
3591 7640
74 4716
9782 6168
3605 7078
334 8422
843 2756
1867 8683
359 1176
10299 1790
1240 1227
1787 4073
9502 2123
5503 3507
8368 1636
1491 6793
706 5093
1653 7253
6154 8844
1225 1944
315 4860
8426 1148
4776 4128
5545 8891
10221 9251
7360 3908
3909 155
9973 5928
5514 9848
4027 3387
1911 1165
2120 9292
6973 4516
10318 2512
1452 5740
1949 4898
4069 9014
999 6490
9992 4918
10540 6300
1365 10103
8368 10533
297 7736
3385 77
7129 8368
2576 8500
1542 9927
336 2428
2881 10243
1428 4233
6137 6971
8797 8352
8239 9812
10513 4657
8269 4125
1369 7831
7413 1176
8894 1226
434 9518
8860 1146
6118 2895
1700 5566
4441 3204
2846 1464
3193 4880
5859 6677
2003 9549
1900 509
8426 9530
5731 3152
1206 10217
908 9910
7643 7496
1219 9345
9240 342
1172 7030
1491 8000
8528 10243
8845 1113
5024 10374
3242 5396
9991 1199
1677 2036
8842 8810
4297 8829
4942 10544
7656 6286
6145 8177
6400 6286
3908 7830
6213 8595
4140 4069
7501 4861
6263 3432
7193 1206
4130 4081
170 1172
4826 5195
478 7247
1882 4361
7505 5775
7293 7612
3205 3234
5740 1231
791 7344
638 2660
6714 836
307 8140
4341 6952
2495 7201
5545 4501
1172 5868
2573 288
6648 10303
5865 7329
142 5487
7440 9963
2538 2165
8861 8544
8 7746
9339 4125
4703 308
4937 10398
9240 2772
3001 6016
97 8825
1187 8390
9546 253
307 8189
2446 9546
1222 6083
5709 2048
5158 4231
5897 273
2502 5830
6154 8486
2299 3630
4974 9128
2363 1926
3414 3282
4578 3023
993 10281
3331 9588
10015 4969
638 4917
6240 955
3113 8132
10552 8528
10726 2640
6895 5515
7146 650
9014 9372
8189 8390
7032 5962
1198 3136
8857 1845
5170 1790
2688 7622
10250 2822
98 9299
3715 6739
4330 10475
1598 4060
660 5408
2653 3576
8175 8137
9286 7588
4897 9387
3239 6360
10334 7743
1544 3768
6286 3595
1172 5386
7088 3778
8496 6344
5252 9591
731 10162
1235 935
7570 1175
7707 6389
9848 754
101 641
3666 9927
10149 9308
1455 7250
3907 2155
524 1205
8823 7506
4125 7229
9175 4572
3206 8535
5520 6360
472 3501
9697 3994
928 3571
1192 10247
6489 8740
2698 6400
6491 7922
8835 1240
9532 322
8692 6384
674 3749
8137 3654
3169 2032
1932 4905
1219 6372
7294 2640
6972 5218
6139 1000
7901 3292
3237 2663
7456 2131
6427 5545
10624 1647
1223 4761
1849 3301
1071 3953
2640 5514
5372 2776
7730 2502
5081 151
822 1144
9926 8486
600 1223
158 417
5908 1915
4366 7506
1200 9529
3993 4006
6314 7384
7517 1790
9214 2569
6923 6443
964 1215
4956 2474
4188 9251
592 9395
9401 5054
6331 4783
3716 2221
6618 4720
5472 7508
6227 342
1231 8858
852 8879
2543 9591
235 2108
2889 7368
1943 7920
3282 3882
5018 6549
3280 3206
7808 7246
2357 977
1229 314
10281 318
7551 6737
7754 9526
8890 5073
8834 334
3374 9949
5561 8620
5865 9653
3202 5446
7202 6007
3956 5802
10371 5412
5072 5514
5819 9877
5178 1901
336 4129
7367 3842
1756 1625
280 7129
2812 5078
1631 8359
4127 1231
846 348
1517 2754
8139 7831
6007 6016
6219 5281
4952 4370
7919 1429
10625 9782
10043 7292
1205 5197
9192 4763
8453 9548
9852 6137
7216 7919
21 3573
5505 65
6007 1235
3332 2298
1167 2467
2504 8955
8789 8056
10016 4714
8208 6490
8819 10065
2293 10212
620 5982
9611 4966
4850 2431
9208 3124
1089 6719
9453 8431
7389 1226
2213 5091
7022 2538
9235 3583
6489 7331
1172 6152
9478 6168
1226 5451
7501 4162
325 5306
646 1491
1229 10456
9579 2827
760 7294
4619 348
3705 3705
10245 7445
7246 9918
322 3234
10303 2858
1080 1197
2465 5503
5286 3631
326 325
6946 660
5059 317
8409 6444
2276 10717
1233 1786
41 8308
8749 6219
6444 3138
1175 8592
1179 3642
10307 8177
1427 6369
1369 6278
10455 1945
7253 7522
3743 9957
1826 235
1222 10625
4619 1773
5561 1858
8958 7044
5831 6443
2504 6834
6691 308
7489 3992
5545 9012
5060 5286
7549 9228
71 8426
577 5926
1787 7506
3027 8134
6542 5493
9686 5929
2342 9454
9395 6508
10148 2262
5233 4923
8568 8864
6154 7223
8390 9650
6016 9602
5988 8426
1227 1179
8075 10162
5566 5562
734 490
3493 7444
334 2846
10057 235
6988 1176
9546 2714
1463 7033
4128 410
4781 7557
5859 7546
10545 7253
1179 8625
5752 7194
155 789
1900 3182
10435 416
3513 7812
1915 2802
2493 4861
3115 7339
642 8000
8129 6040
6040 129
8610 330
3156 2140
2053 3205
5951 4657
9129 2923
6390 317
9991 10086
1225 9221
3782 1234
7743 1214
2703 9628
9992 9873
8709 5929
1222 1164
9893 299
8825 4473
7245 7658
3398 4952
3786 3158
183 4952
9877 1223
8139 10235
2717 48
10481 1175
10435 7015
4861 3576
8527 8931
9926 5849
307 1176
7442 3837
3142 9196
3153 6139
7537 1172
8189 6620
3490 8683
5499 5516
1395 2010
2629 1221
5281 9651
8506 8291
3267 7919
7646 8189
8861 1147
6040 8496
5385 7089
7502 4753
1171 9129
5472 6443
8140 1223
23 8610
8823 1176
7636 3576
7707 6989
2061 10724
8238 8139
10173 7488
7354 9849
6369 748
8056 5043
6590 10613
3630 6504
8843 1202
1106 6764
10435 7916
9172 2329
3629 8892
8709 6852
3561 7627
4422 231
2336 2599
3838 8976
5939 3536
10134 10363
6337 7491
257 5010
1224 2299
9450 10172
4218 6360
9873 3421
300 6078
2216 5422
8139 6384
1261 6286
2206 6306
10147 10435
10334 5563
2342 10162
2149 1241
4078 7627
1772 2812
7440 2892
6007 5566
7352 1181
8506 348
368 1225
5348 1466
5566 3621
3208 4683
40 3599
2240 7488
64 1047
2758 8892
3630 2010
3532 8426
9579 8684
8528 1798
6027 9363
5394 9655
7483 319
3468 7209
1818 8831
8518 2332
6426 325
2262 5218
6289 3438
1653 9532
3630 1773
8409 5939
348 2105
1063 5752
5912 4733
9205 7569
615 8527
314 9909
6930 2640
6228 8093
6093 2053
2210 1624
2537 1318
7294 7193
1181 8139
8768 4125
3586 7565
4802 4076
7508 4123
6085 10397
4897 2322
1176 4861
864 6265
4018 3374
3374 983
8831 5458
820 3703
2804 7336
10065 1455
259 9838
2920 9120
8138 930
4931 3115
3387 2593
2824 3997
8129 7286
8517 8249
2276 184
4093 8824
3303 6714
186 1735
236 3419
1425 5951
10174 3786
317 8835
3051 9484
8585 725
642 5145
9211 449
9348 2882
9143 1176
9527 3414
10570 1229
8855 3441
9196 6224
1191 10456
317 7315
8610 8120
1215 3556
8269 5852
179 2775
5281 2776
7811 3438
4934 325
3124 7489
2392 4659
293 10105
6487 3509
3715 582
1156 8147
2827 4926
600 7576
2543 2776
8891 324
5515 7291
5398 6137
1239 1517
5703 2663
4367 1214
2622 3091
4668 167
10092 6366
1989 3908
6608 10707
325 8392
1222 4828
2584 2281
8844 1194
7488 7191
9858 7744
1175 8922
10613 6406
9897 638
9151 7789
9972 1235
4826 1455
3816 4860
9040 2373
5437 6232
4261 3782
1215 8139
8522 4125
3262 2240
8056 6043
10488 7033
1175 3123
4418 172
2279 7757
3873 8508
1171 6314
8625 4926
3508 9859
8826 5120
2570 5849
5164 10163
10123 5306
2151 3447
7746 8795
9717 5391
1181 9993
6469 1113
2920 8733
9299 74
6683 7293
5781 9696
5566 10268
1105 8409
9873 4838
6155 6050
8488 5545
5028 8056
1227 4024
1982 3499
1362 7325
7017 253
7065 3280
3866 2538
1191 1739
3704 6695
5840 4425
8273 3509
1225 2847
5233 5637
10442 314
9832 7803
8709 7834
4839 337
8137 3205
7278 6007
7342 1231
1176 6314
5062 3850
4629 1236
8136 8820
1249 2006
7533 10717
1849 956
818 6854
4130 1194
5912 348
5277 9822
4069 1786
8426 268
10449 2569
5164 6783
6400 1156
4243 9120
6154 8132
748 3151
1231 1221
1070 4707
1517 4250
8811 10409
4619 10441
5964 4376
1228 6904
1202 7367
2533 8276
5397 9569
7489 569
8952 5073
2645 6461
6466 3703
1429 4185
8140 5929
1218 3571
7310 242
6359 3491
5357 3190
6154 4246
7554 5515
188 7583
3206 8797
10608 1491
2802 6154
2756 9915
5447 623
8189 348
6208 5011
5199 4070
8486 5060
318 10409
1269 7508
5566 3234
3686 6477
5042 3237
10472 300
7339 5752
3851 8515
5073 4173
10162 6490
6277 2622
893 8544
7345 4861
3044 5951
9848 4898
3044 8448
307 5514
2804 6572
5489 8056
6008 6491
2178 5964
8598 2804
7791 1113
4918 10480
3267 2640
4952 584
7835 5544
8486 1228
1229 3244
4076 6286
10294 4328
8239 7682
6360 8168
7750 10299
4282 4646
4903 4861
1222 6528
2895 9787
642 3778
10449 7291
8577 7914
1517 9053
5386 10303
41 463
8991 317
654 5986
8849 1084
5853 3901
3619 5512
8169 7142
9697 10002
9927 5341
8368 41
4050 4183
410 9120
1172 1886
4566 5276
5695 121
7746 6661
8180 4925
1222 3124
7045 3535
1404 4648
1172 4108
8849 8393
6361 8185
3665 6152
313 4861
9508 4125
1143 2804
5831 999
1311 9002
5412 2478
504 7488
7626 1222
10049 9367
5062 1210
4938 10134
9560 9529
6106 5637
8432 3373
1433 4578
1491 10367
348 4666
4230 4765
6793 5566
2663 637
3778 77
5237 10689
4067 9782
185 518
1208 7904
9526 8876
6360 2961
983 6686
7583 6395
1219 1013
8709 5880
4464 7657
6152 8177
2846 8140
8360 2538
1191 6975
6686 3583
2640 6148
914 9192
5150 3414
599 8189
9044 1428
4900 1194
4677 7247
9299 8512
8835 1991
8432 852
638 3987
271 6789
1172 6524
8952 2517
347 325
6135 6840
9796 7770
4293 2240
5303 1206
729 4121
10118 9505
8486 6306
1171 6369
7194 7149
361 3206
7089 9120
6923 2276
6717 6154
1787 7292
5341 10240
9895 1662
621 7070
3827 8075
6896 7391
4943 9239
875 2802
2272 2497
2347 4231
7292 2466
9204 5939
5515 4078
2265 2329
5929 7892
4128 10426
6137 4505
3447 2864
3282 5951
325 4132
3752 8516
4978 10239
8691 4898
3913 9992
2210 1563
6504 1559
5515 1171
7768 1215
2869 142
308 638
9636 8639
1235 1224
1269 327
1239 641
1222 2006
1176 1258
7713 999
1144 2152
2399 2759
9918 5218
1172 1181
2411 124
1522 1117
1383 7657
6360 6679
4155 3768
1179 1978
839 7044
5793 6829
8001 10660
9239 1240
10303 9697
393 2946
2364 8409
1790 6923
9532 3993
3331 5562
8512 8577
5240 3777
6016 1205
1209 5459
1428 6506
5459 436
1192 7609
4284 10683
4102 2063
4018 7488
2039 4861
8097 4231
7565 9335
1181 5038
3851 8426
4200 1241
8718 2608
7336 1214
359 3419
5464 3848
10712 5751
7825 3223
2035 406
10335 8368
6506 4125
5185 1430
523 10712
8834 3268
2909 2512
6057 1179
3186 5240
6683 7546
8350 3751
6589 6314
8893 167
10613 1202
678 8189
1227 3491
858 3841
49 5040
6199 638
8127 10043
6617 8321
7441 3829
9658 5319
9018 5895
5319 307
6039 3439
3995 8508
7627 6906
2652 258
1176 4219
3441 8737
2221 3375
9401 348
2775 3387
324 2881
1221 1382
10105 4926
7508 188
908 6400
2828 8431
4531 5942
8243 3070
1227 6016
4395 3233
6777 400
7445 2879
8890 5198
1361 4214
513 8866
1980 4918
4076 342
10484 5192
5831 9991
1615 3119
729 8242
1905 4126
5395 490
6239 2388
6702 2292
2987 3877
7920 2509
8829 1494
7977 8448
7254 402
709 3282
4615 4421
5520 8392
8636 642
1225 6327
861 4436
4619 3990
9698 4103
7580 8280
5946 4289
8075 4707
9204 8944
7506 6154
9451 2498
4125 41
1653 3282
9047 7330
8991 1811
8537 2018
4174 2121
1840 1772
4098 5636
899 4681
10132 8733
5222 7966
1917 8855
1241 3572
6713 7940
7689 7418
3213 2276
9519 2242
5859 4932
9551 5494
3595 10307
7579 9387
3778 3843
766 10726
2776 1229
7371 8289
10413 10197
1679 2457
7803 4941
9002 3249
2802 4622
9636 6360
1144 5020
5636 9546
8174 7794
9845 7129
4127 5240
3167 342
8813 437
447 664
5240 10209
6007 410
4803 4776
7137 3178
7339 6314
5544 7406
1172 4405
287 6427
8527 1219
1198 5959
8406 9801
1788 3087
1175 1478
5514 7018
2592 8279
4434 8448
8828 8321
1661 1209
8268 6783
389 6467
4952 6366
2413 2210
134 638
1573 8823
9845 326
5382 1004
5462 1237
6720 5690
2640 3243
10712 9915
870 1197
6490 8825
308 1544
2227 9588
1150 8350
642 9066
6489 6113
6340 10131
8127 1240
1525 9636
6348 3398
5515 6356
9120 10698
4049 8889
1181 1229
5258 6525
2088 2571
9973 1624
8140 2908
7107 9046
8177 7904
9207 2130
3630 7339
8819 10221
8426 6134
1832 325
6503 7159
9388 4446
10368 507
10232 3441
8177 10232
1219 322
3630 4677
2276 8299
8196 7055
10698 9046
9320 5981
1269 8114
1091 7129
6168 3262
7658 1920
2846 852
3167 5951
9518 7736
7588 5968
7067 1229
6137 4729
4213 8802
5437 3164
6619 4101
10569 4668
8822 9473
276 1829
724 8056
3595 7483
6965 7763
4878 6505
1181 3205
7216 2812
3182 704
1867 6923
8683 2147
7153 908
3490 10166
7486 507
10418 9376
9966 2693
1227 2319
1234 9200
2765 2320
4900 9782
1849 2457
4851 3583
6694 8502
6989 7184
4214 7550
642 10657
2533 2640
6487 3583
3533 2540
9416 6812
6430 9120
5460 10162
4069 3019
4072 3624
8796 2720
10428 3138
8124 5043
1175 6476
9313 9134
10332 8189
9532 3186
1229 5306
8232 3205
10123 9299
6491 2804
7286 1200
6148 5012
417 326
3749 8496
1198 1191
2537 5341
6119 9456
2802 8368
8826 3244
9696 5352
9088 3623
5 1455
5059 8502
5520 107
10378 5925
8820 8129
7361 2626
3280 6842
8375 8569
4126 9286
2919 2279
1624 2266
1002 9897
9395 3777
2120 8247
1191 570
7491 8139
8506 1908
8377 638
1194 8075
7367 2147
64 3151
8056 6217
1205 1196
7810 10219
4126 7291
8514 1228
5751 3175
4225 1615
4424 6491
8886 1450
4070 10106
8120 2647
8119 4125
5831 1979
5830 4391
3329 7656
2755 1347
8903 10085
2053 1237
4268 7157
8835 10252
5581 8515
5864 1506
8135 2876
6981 4861
1237 5831
789 6649
8452 8587
6643 342
8855 365
8426 7328
2648 1200
10415 596
1226 9701
7643 5849
317 3890
1172 1926
7736 8406
1608 8864
5545 10463
4331 4776
578 134
156 6793
1977 10247
2276 5520
5520 5880
4938 2128
6739 8517
8558 4979
9327 9807
8835 3908
1427 6007
7283 1775
243 2570
2425 1219
3660 8238
8506 1206
3280 3822
3238 1537
6008 9298
2164 5868
8056 7623
4289 7766
6473 8733
2241 10374
970 6578
156 2342
6277 6306
2206 1537
9713 1190
3882 3243
6343 6036
2331 7018
2325 3995
1179 5831
4781 7779
10435 5929
8410 2640
9042 1798
7893 6897
4502 8891
10435 2033
4860 889
3839 1084
3021 10365
4522 4120
357 523
10181 3301
761 3669
914 1237
1234 7750
4860 1222
406 9467
8299 6238
9623 6491
5061 4078
335 6505
2504 3669
3955 1175
661 4702
7685 3151
8299 5389
1229 5432
5021 2775
7026 8998
3072 6379
5752 357
1666 1231
9001 8178
4847 5080
472 6784
3576 8454
7508 1926
7886 2123
4126 6891
6923 6137
8139 4861
10250 3396
7281 6372
8307 2466
8542 1446
4070 7971
2728 9992
8822 2538
9537 7506
3123 8275
1177 2937
5596 9432
327 5257
1568 5487
3736 4151
9704 8353
1171 4643
7061 1200
4688 2802
305 7486
6645 3467
2508 3243
1237 10723
2158 8821
7445 10485
8189 8138
6487 5044
1181 1057
1384 5349
4183 10626
9797 2815
3258 6007
4069 7702
3489 9588
4127 5830
6783 9655
1491 5831
3576 6366
9763 5201
4455 3214
2571 5958
5515 3801
7657 9696
5859 2847
167 7663
7919 6062
334 9014
5986 971
5777 6574
9696 9654
7657 7508
2253 2213
1179 1179
1194 8128
7055 1616
7090 7291
638 5923
9138 1334
2226 9579
6148 1219
5009 4860
4152 10510
4213 9519
3537 1175
8093 5929
1427 3356
127 6542
1354 3631
6430 9321
3599 2417
6232 3240
7424 10333
1934 326
9561 4289
1231 1375
1430 4335
3092 5062
7581 9912
6490 6219
3346 5636
7456 5680
2155 8782
3474 1202
7538 1153
6041 7055
2169 7731
2157 9040
642 5338
2533 9120
9299 7496
914 5999
6219 5281
4333 8426
864 8132
7229 3721
7491 1238
2433 3154
3432 7083
4123 2150
963 7445
2210 6691
4903 3630
8593 10256
7656 10607
1334 7336
10181 2899
4301 7770
2342 3166
7855 3452
2884 2755
3348 3138
6173 7129
6490 5091
2537 3125
3240 2442
6789 7289
2180 10266
2627 2592
9622 10698
4235 3668
8831 368
7291 3576
5544 638
1642 307
9850 8252
10166 2825
8855 4898
1533 4102
8750 10605
7743 5514
6007 2123
1175 7497
3346 7951
2550 8831
3460 10493
2840 1199
6488 6145
7253 7259
8759 1224
8432 6918
1026 3311
7506 9299
322 1452
1198 1926
9698 3329
3397 963
5518 10435
719 7826
9397 7506
9972 10570
7831 8512
3906 7182
9848 6369
6137 6055
5345 8845
1197 8056
3282 5081
5710 5690
8350 9120
8284 2861
909 1881
9363 10570
5073 693
5580 6168
1238 326
6923 6656
8755 6750
9432 9240
4293 1149
5348 307
5176 5563
1175 1194
3282 7919
9820 4578
7486 10435
6542 3090
2501 9134
9621 6075
2543 580
3439 6980
8938 10435
4069 8830
8288 10303
1480 7825
7486 5437
1206 1225
6243 3993
8820 6716
5986 1241
9920 3240
4339 5434
7585 1721
4563 4069
1412 5226
9418 6154
5342 4495
1077 273
6953 6916
319 3057
4881 9936
150 9008
7342 6871
8129 1150
5544 10456
3166 4100
1223 2157
8834 1174
8252 10511
7089 5052
2443 6007
9253 8238
8448 7294
8827 6254
1081 10478
2032 4861
816 3387
6766 979
5460 9115
10435 6115
9591 7219
1199 7893
864 8189
4346 6232
4128 6783
8232 7293
2576 1227
318 9897
8764 1234
1491 9215
7183 5242
1227 7253
2724 7215
336 8189
7285 7507
3467 5209
2544 9572
2250 6037
1907 1525
5110 2053
2647 1175
9287 8056
1222 1881
3784 8199
2854 2123
10378 10209
5700 1147
7660 6289
9988 2762
8506 8074
5161 1221
6934 4667
8502 1912
4026 5812
1181 1772
6784 3572
10556 8216
155 2276
4079 1442
8375 10196
1071 9650
1181 852
4952 1860
7214 4249
778 6286
1229 8183
10517 3802
9299 10087
1278 303
1084 4861
5257 5514
2513 1214
10072 4861
8690 7445
1914 1209
8624 4776
3385 1234
8060 8516
7410 6119
10451 1179
6139 320
8142 6136
9120 1864
4520 7439
326 2131
9486 9046
8137 6108
1782 1849
10570 9432
8975 5515
6007 10335
1181 8306
7294 5463
10447 5033
6306 8116
7885 4297
5916 908
637 7916
127 1191
10456 10159
2543 4223
2714 1171
8551 5459
5140 3387
6104 10539
9702 584
3265 1914
155 6145
5437 8857
7504 1429
3795 7229
1636 8609
6782 1175
5929 2278
8830 342
1446 88
1787 3414
3298 4125
10549 1071
9627 9815
1228 2799
8844 253
7043 687
7581 2802
2433 2730
4969 6525
3151 8551
9657 7689
2732 9526
8914 10541
9401 10449
5566 1199
6088 303
8406 606
2923 2766
7968 7328
3446 10149
6145 6570
10518 9063
5514 4929
9768 6957
8892 2152
9212 2336
6490 315
5061 7804
3754 200
2692 9042
6693 9535
1234 2319
3204 1221
3489 7689
7565 5240
3121 6695
8432 8568
10009 9812
928 3993
405 5093
8502 7501
280 5291
1199 1142
6528 6779
9972 8927
3374 7068
5406 382
7292 1237
5093 10435
3838 5318
6289 8552
1222 7592
9214 10544
10456 4069
1240 337
1084 1199
9014 5566
1276 8626
2281 10696
7292 1926
4650 596
10207 3746
10655 6152
8147 4619
831 7291
8620 10571
10426 400
9288 8365
9093 1110
845 9915
8835 1234
1840 10633
836 4571
2666 8846
9338 1171
8189 10469
1205 10131
2158 348
883 5929
1070 3847
5514 7129
4716 9929
10253 6885
8835 1199
5589 302
5951 5291
7569 3264
5637 8749
641 302
348 7483
10438 3332
6278 1223
4078 524
232 6266
5515 8677
6314 512
7608 1787
4128 7074
7407 1198
4940 4332
3124 156
10221 1240
7750 7246
5165 887
4380 1640
2342 7074
3907 5178
6508 2622
3474 9828
5230 1490
6136 1903
4905 6360
2592 10544
6372 8189
9288 10162
10274 5954
3774 6649
2652 8321
9435 1469
7612 4125
9889 8260
10033 5555
5341 1512
1787 8089
7485 1197
7360 6751
9006 8127
6504 845
4122 8709
1182 1224
7763 908
4943 8138
2212 9657
7065 3280
3331 3507
3489 8515
2206 7506
8091 8305
2292 2807
10207 1082
2127 6362
6507 2920
5885 9017
6450 7737
9398 2078
2430 6696
8517 842
7253 3791
782 5515
3850 1171
5562 3654
6923 3423
7831 10699
8702 7704
170 10435
4129 2466
5849 9321
953 7353
9433 2324
1113 4572
1223 314
8169 8129
8746 10407
7679 6154
8004 6733
3151 1228
2919 8625
204 8756
5797 9895
9294 6227
10717 1205
8290 9457
5636 8889
2178 10088
3992 4129
7803 8810
9926 2963
6038 10623
9982 8884
10197 1733
5929 8134
5515 9647
6489 8496
582 2341
8709 3474
6168 8127
8762 1067
7897 1224
8709 3090
10435 127
2433 7014
2457 775
6978 4566
3091 7391
6426 596
8807 8314
7489 4776
6809 1335
4702 1230
1690 8502
8991 9014
4903 1205
6354 7656
7321 4367
9299 8486
1171 2319
1209 7294
6895 3904
4121 5062
3443 1773
5188 1867
6036 1202
6621 10335
7557 4243
1309 8273
6013 325
6306 3072
1881 2301
6702 4116
4125 9062
144 8826
7735 5545
8893 9821
638 8409
3123 8134
9044 6489
1254 2237
5515 6490
8716 6461
4935 10312
818 9591
1785 8093
3149 4826
8709 6278
6168 9435
1181 5986
9579 9546
2835 37
5445 1269
10544 7023
1787 4933
7508 9698
5218 641
720 9225
6117 8684
7487 2042
2628 10275
8473 7831
8876 8140
6784 5321
7627 1365
8828 303
10424 439
9120 8688
669 2501
2119 9588
3123 1930
3595 4488
5968 2276
9299 1358
1172 3669
2279 2457
7289 4280
5939 5346
3193 9650
8454 2575
8285 1205
10397 4826
5389 1175
7289 7129
10219 252
6831 1181
366 8138
2413 8426
8142 6696
1873 1209
2506 3794
4515 3715
6036 4128
320 3491
5292 5566
5580 9668
1471 1229
7643 5429
2804 3668
1624 10304
5436 3273
10009 9502
1208 681
8767 3838
3153 1082
7533 8232
9120 7486
9297 4331
5515 8123
6444 8178
3023 5114
3186 6716
7293 9796
8174 8544
1588 9046
8886 8242
8871 2080
8051 5447
8407 6227
10428 6891
1231 8855
8683 7044
308 8120
813 9558
1215 348
5736 7486
5523 342
5514 8368
8431 4646
1097 8991
931 10635
5013 10149
2380 293
3049 7293
10303 1194
414 7219
1226 4900
2538 8368
5515 4379
9521 1181
3044 2651
2336 3261
448 5276
4350 8903
999 10185
9299 3839
4115 862
9401 3371
2208 9546
9910 3694
8017 10709
6923 8709
3781 8128
6782 3377
7496 3667
1238 7293
2592 4860
1228 3551
7251 5012
2919 202
8720 10241
183 6135
2531 1921
10303 3908
3301 7501
1089 7496
7565 8948
8352 638
4860 1181
8684 3416
2120 9193
4926 1064
441 3012
4567 2629
2213 4289
6490 3666
7735 3991
2776 9040
3438 2017
8991 8716
4382 7623
9626 1227
6007 8913
4898 9972
5563 4541
6270 5859
3865 1926
2300 6360
7746 2165
1171 1493
8350 1561
3668 7295
4327 6507
1789 7090
4076 10213
6702 8002
2698 1181
1093 10544
1198 10247
5358 713
1205 7801
4870 9403
9841 2622
4861 9621
2503 640
161 2496
3896 10399
2854 8116
3396 7491
7730 1192
3233 10384
5276 661
9569 2899
2465 9848
1890 8489
1788 2571
315 9388
9463 3189
5010 678
8404 8548
3356 8049
1145 1905
10398 4629
8361 2427
3151 2276
4332 3555
5751 156
10250 3993
10409 1624
721 1113
134 7682
6598 8559
3124 7732
5520 8517
9909 8759
3729 909
1171 6308
7367 8915
10607 8129
3385 661
9401 3206
88 8448
648 4864
2730 6503
6589 4858
3908 1179
7483 6057
10615 9337
9085 8147
1615 3375
7066 1175
3473 5040
6008 6119
6154 7296
1209 8855
7686 790
9697 9932
1940 6503
10335 6148
1224 8002
6587 9548
858 8829
7882 5637
1238 3029
3635 8759
9702 4396
7968 2356
3808 1202
3608 8822
9174 1377
8558 861
9658 9632
8940 10555
3243 2800
8201 5074
2108 3839
1464 3355
3209 4756
7129 3778
8496 1799
7247 5293
1724 1445
3329 9003
8193 5881
8448 4776
3703 641
1921 8719
188 9401
4246 8073
6255 914
8511 3352
5379 8849
8468 2566
10451 6793
10008 3695
8431 5276
2569 3954
858 2793
2861 4125
3208 5107
8812 5464
7701 8257
9639 6055
330 1757
9654 8976
3031 3469
9973 21
8866 1453
6016 8822
4018 4215
4861 7089
1111 8426
2035 7763
5157 3156
5566 2822
5880 5566
1572 6396
5980 1172
8281 9189
5561 4622
8709 8821
8406 3156
1626 2576
6834 7656
1175 3851
3583 8508
3191 2065
5276 5951
6017 8835
5152 9108
6656 1205
7904 8831
9785 6784
6145 5951
4380 618
2539 8238
1227 3090
2524 1898
9526 6891
3730 6078
2840 2592
3631 7973
1081 6842
6269 9138
3693 5010
8901 977
5544 728
2840 3187
2774 9021
1197 7770
7261 314
8821 2652
9782 10303
10162 6038
5384 4942
5281 3715
3583 836
7560 6619
8368 5389
2949 10144
10544 1269
4898 5859
4294 1001
7750 2408
9775 9895
5194 7297
5566 2984
682 3530
10574 2457
3206 10331
591 6446
3746 307
8991 7677
7941 1179
8917 3123
7216 9372
2899 1615
1666 5306
6007 8849
6152 4903
5986 6746
237 3576
318 6739
1081 9309
10147 9848
7486 322
8095 7656
3156 9886
2412 582
10245 7293
6360 9434
2457 3378
365 2932
9579 1605
5856 3310
9517 10335
6506 7304
214 6962
10570 6658
588 10148
23 3792
2604 3509
5831 1200
7908 9908
337 7610
3329 7283
8486 3374
9557 4861
2026 10389
296 9536
3428 7589
9053 1238
3006 4761
324 1240
8564 7623
10592 5363
2544 9002
1908 706
8542 4931
5637 5202
3205 3280
1192 1835
8178 6148
6360 7744
5589 5929
6154 1223
5218 5401
1772 2266
6372 10182
351 4905
5927 7478
8892 1236
4435 8232
2763 4427
5566 5929
9745 318
6119 6793
1564 8506
3208 8426
1905 8512
5849 8254
8002 5397
2924 1888
7394 3704
5019 9520
977 782
5563 8864
3489 1574
10333 5830
5291 417
2957 3151
1320 9695
21 1209
113 890
7531 1620
9044 9532
3414 6225
3993 8140
638 6033
1442 6152
6016 7623
8564 858
10426 9299
6714 4339
10173 7603
8185 3116
8406 5502
6119 8991
253 9128
8759 7803
366 8857
1756 7743
5394 7445
1347 8242
2774 8991
2775 10712
324 10129
259 4399
7975 6751
4077 6272
1171 3234
1241 5056
5636 9435
701 472
9540 7895
2206 6775
8830 4807
1194 1969
4032 3491
3474 4950
5569 1222
10513 10544
9517 6007
1194 2640
3705 8845
6154 3123
6338 7378
9805 6055
10482 401
4657 7489
10235 10304
3282 3752
9434 8913
2462 6410
7914 2866
4069 3089
2932 3023
5093 2147
7083 5398
5218 4441
1652 4949
2291 9622
7501 351
4421 8699
2571 3115
6366 3059
9570 5894
9457 7421
6940 884
6894 1980
4299 325
4128 320
1620 8392
5062 8972
3208 1092
9418 2992
2267 1014
5578 2356
6730 8919
6410 1798
1175 7440
9850 5991
10197 9908
2899 308
1179 6234
3602 7315
8637 2540
4078 6656
3254 8829
7230 8892
7147 9059
908 1171
7294 1491
4824 5830
8823 8831
7580 9649
326 7945
1874 2137
10384 1219
10319 5929
5868 10693
876 8189
8764 5234
4069 8263
2368 5830
3280 3188
8846 1199
8542 7129
8368 6541
8035 7508
8844 8171
5073 10166
5029 8828
2920 4037
2053 8835
9562 4728
1491 3992
121 79
6278 3262
8030 5073
5426 1196
2488 1148
10663 6469
716 322
4776 1176
1235 3074
4215 9519
4523 3329
1732 8225
3091 10625
760 1544
8838 2846
8189 7508
2775 9797
8835 10149
7241 3929
127 3360
3954 9432
1760 7982
1600 10063
1787 10303
7656 7491
8871 1202
6119 944
6553 7486
9742 9591
4370 144
4247 6016
369 641
5412 8147
724 829
3416 9463
7018 1282
10318 639
8861 7746
1238 2298
7023 2538
6142 10206
5831 10362
10276 1225
3228 7445
1206 1214
7735 5277
4932 4232
5016 2241
6488 10717
903 2033
1198 6896
10435 1686
8137 6247
4222 9053
1171 1680
7743 5545
942 5821
7447 1444
789 1269
8526 6577
10148 2503
3908 5291
1237 2622
6718 8367
5022 4860
7055 1729
3280 5951
307 5180
4943 4130
1849 1172
1814 3124
524 6558
7015 3208
6923 2156
308 1369
1209 97
2340 8152
5487 6390
2280 822
4670 6488
1723 571
3280 7567
3786 9254
10277 2063
1181 9073
7055 2574
3045 5993
1334 10123
4332 638
3529 4070
2628 10221
348 8504
4860 4137
253 4543
8189 6528
9119 582
3329 5939
6793 1849
4332 7694
2802 8593
4939 8671
188 7916
3115 9517
3154 3455
8091 2053
1572 3583
8440 8189
9696 8082
5036 87
1413 7354
41 7329
1229 8252
9240 10668
1441 126
7533 4838
3092 5515
6923 584
3060 1194
6160 8871
1196 10435
8709 365
8486 2335
456 7496
9916 9042
5566 4869
1175 5093
3704 4781
7300 6361
4246 8189
2663 2024
4025 8368
7448 1228
2495 2155
10001 8029
10181 10708
7289 6491
6039 9982
241 2516
6940 5976
7508 325
2002 6359
4534 10636
4790 1309
2831 3576
8502 8491
10717 5908
3360 8120
2206 8762
4918 6007
8116 6081
641 600
7643 9803
8736 1179
2588 1179
2486 8924
3864 7286
1901 7421
928 414
9011 8056
8326 7679
8189 1517
9782 979
2316 3603
6152 6923
3521 858
7291 638
1849 1111
748 4297
5929 6780
6620 4015
2617 1205
3667 882
3655 2802
1359 1263
231 2609
7045 8785
1909 8147
3419 1464
3023 10243
2099 8426
2647 7289
5186 1517
3244 1181
2800 8129
9360 9219
10631 4332
9579 5759
4660 3778
6145 10409
3331 8052
8835 8619
7522 3630
8892 7743
336 4078
8406 4400
8709 4763
1172 5941
4697 243
7897 155
5514 325
10480 5494
6154 9579
8448 9647
6940 1915
1239 6007
7501 10613
334 2270
8621 3419
9151 1269
7764 2665
4067 247
1084 6008
7286 2917
8684 9526
7768 3654
3229 2627
9468 4331
2034 8621
9416 8096
1227 1192
5281 7779
1231 5824
6356 3416
4380 8763
4473 4128
4125 121
1228 8620
2549 2846
2150 6427
888 10544
3091 7603
6145 8152
504 952
4297 5276
1230 638
9256 8683
1171 2457
7849 5710
5093 8684
3481 8551
4128 9398
8835 1524
1455 6090
2335 4122
2335 1222
6162 156
5515 6530
5545 7916
1231 7475
9320 4619
7292 7065
8825 5386
9233 5939
1040 8826
9676 7293
1234 2949
8590 5883
1455 6644
9994 7804
4437 1463
9258 7736
10435 8454
3777 1632
7291 586
8185 7500
1798 4918
4123 7353
5830 1695
1226 3653
1491 3700
1537 7471
1491 4903
6036 1113
3544 8189
5515 8448
1836 6444
10435 5166
8816 6923
8367 4350
5593 8368
8201 1772
3396 1224
7845 2075
8892 1972
2802 5561
3351 10314
10163 121
3124 10336
3242 4105
3715 3346
9828 1725
909 8390
4215 4898
10608 8301
3329 8392
7291 2158
6081 7804
455 1616
967 1085
3090 9591
762 1219
1668 2287
3280 2217
4437 3400
6266 74
5049 3335
4600 3847
9398 8831
7251 2175
3329 9567
8719 3765
9999 1858
348 3339
1639 10220
6489 10049
8440 1192
5904 1334
7656 10049
1491 8590
514 8528
5986 6399
2592 2898
638 10389
10074 2446
6354 4703
5396 9287
3260 4214
3619 1717
9043 8821
4331 410
6489 8120
8522 8891
1240 6549
678 3602
5005 3908
2906 2276
325 7291
8426 8822
638 3329
5176 1388
895 5012
5136 4446
4929 2919
8486 8893
143 2276
654 254
7720 893
1544 7289
10245 4903
8506 1364
2622 4130
9927 134
1511 156
4810 8056
3508 3187
4861 1072
5315 9488
127 8595
1353 293
4656 1156
10283 472
8817 10626
7292 1677
2840 1442
1718 6658
21 1221
8350 9021
3740 5028
4709 5081
1224 8543
6123 8846
7286 10335
6480 9077
10432 6945
1196 5847
3387 2489
8811 1197
10382 7005
6038 326
10698 6655
1065 6784
1238 5299
10696 308
1898 8990
5800 10356
2800 2872
3507 2082
2708 7067
6173 7829
9014 315
569 3773
6657 5012
6617 2229
7832 5986
9526 1240
4834 1113
6148 8096
2117 3385
6359 4124
1932 10712
10238 1905
1231 4098
7289 7757
5636 6793
3048 7743
8361 9517
6461 10335
2516 8692
10206 8508
8409 2261
9654 3208
4047 2592
6624 9571
1234 893
7352 4907
7339 1921
3057 4128
2433 1240
3751 1915
9418 1439
8429 2113
7246 2622
2430 1205
1269 7443
908 6354
8855 5010
7470 1334
3594 1156
2602 9287
5681 6154
9156 8232
5086 9021
5555 4409
10711 7469
7230 2509
1276 253
4079 1491
8089 5385
155 1903
3892 1463
8138 9871
1985 3749
3138 8544
6717 3509
982 8350
641 4250
3151 9973
5514 314
1197 579
8117 2881
1229 1176
1101 5276
5091 5497
7488 7496
2793 9903
6369 10545
7537 5366
1616 7989
5357 9877
825 3630
8299 6037
10131 3047
3206 2316
6016 9040
295 1451
5216 4075
6491 2538
2919 4414
1226 7147
8189 357
2279 716
5028 7504
3433 1537
5059 2323
3703 8590
3765 8174
2774 4691
3921 5226
5010 1208
1891 8409
10084 2889
1081 9677
6714 2571
4762 789
1261 6613
9297 1774
4037 2549
5545 2379
7508 6530
2050 10712
9129 8135
6356 303
5398 7352
8431 8406
9958 5091
660 8761
5830 2276
641 336
1565 641
6505 1205
8886 5520
3263 1238
964 10299
8141 5566
6793 1260
7131 2925
8527 5382
1198 5988
7354 593
7033 8886
8299 3615
4860 308
4370 1175
6450 7620
6589 8991
253 10435
325 1926
1191 6277
7294 1932
9972 2712
1181 6351
307 8598
2241 9814
8854 6393
5596 10613
9526 1334
97 6768
1226 9557
8849 8733
1091 2349
188 7736
3208 1238
9900 1176
2155 2457
8879 9489
8129 5929
4619 7656
5566 1111
10009 7391
7920 959
1799 6830
3448 2057
1209 3151
666 8677
4893 10318
8929 8508
3205 10299
8472 6970
3371 8226
1225 8169
8587 5396
9432 2467
6686 745
7968 7588
2849 4786
1179 3489
4067 314
5495 3842
7689 2276
8511 3153
10435 7601
1334 1544
8129 6168
1809 5951
5425 1773
6975 8388
9870 478
5437 10123
9993 2006
3576 4622
6016 8406
5276 2538
1227 6655
8989 4761
6498 7055
5839 3687
4429 3215
1491 8977
10409 167
5230 8391
8252 7235
1181 1491
1176 8735
1491 6355
1444 8471
5276 6462
8116 10361
5213 7294
5386 7367
3262 336
322 7488
9916 1222
1094 8881
8075 2802
7488 8075
1235 3245
3438 1739
6782 9915
3350 6286
10409 2215
8590 1145
1849 156
7677 2546
7328 1071
7624 8763
6264 9662
10220 3023
9877 9120
10475 8577
6400 5928
1067 682
763 3920
8858 9919
7831 10303
4964 5434
1787 7743
1428 205
447 1227
7336 8406
2033 748
4900 1544
326 5520
9139 1787
641 718
1179 1230
3491 7920
3090 1215
8035 748
253 1463
1435 1181
4625 322
9504 1237
335 79
2577 9910
10307 1174
1442 8140
7748 1761
2581 5709
5021 1727
2830 2569
6589 4333
7849 2833
8446 3404
3489 2804
342 4076
5398 6208
1670 1786
4297 3877
3666 326
6775 5126
1914 6489
97 836
5895 2323
7080 582
8075 2545
8491 3669
732 5312
3705 928
10181 8515
8709 314
1064 8351
5147 7025
8843 892
3167 3282
8625 7025
2641 9433
8542 4240
10690 6702
3916 3205
2248 5604
4214 10627
3995 2738
8632 10694
4643 7083
6055 5545
308 1166
6148 7920
3782 6036
8183 8368
2963 75
288 7294
2813 8986
6229 41
554 1172
1427 7689
9688 4571
188 1430
1750 8990
5276 2319
1735 2276
310 5563
7229 326
755 8545
6037 8635
5335 9179
4652 3970
5374 3749
8288 1169
3055 273
9298 4367
10672 2053
4943 5939
3956 8978
471 9948
5636 3429
3601 2276
1205 300
8845 2648
10149 1926
3129 8139
8075 335
5306 1228
6603 4271
10426 3958
8075 2640
9418 4656
4864 757
9435 1378
6891 1226
7572 7658
1735 7339
6190 184
3208 9579
8464 8113
5566 10326
9192 1192
2102 527
7491 6471
297 6716
3491 9636
4488 8440
9636 2622
2513 326
1666 9635
1231 2438
8511 7076
9238 2889
9926 4142
2703 5012
4183 236
5487 7242
9039 6360
1206 10539
3491 3591
79 1236
6363 10419
5306 4127
2865 7286
2730 9127
6469 858
258 3489
6948 5020
8890 4125
3414 5968
3746 3124
8137 1361
1229 6698
1463 4925
1237 3151
8189 7488
641 3960
7204 8368
2490 4213
3956 4127
2629 4955
1172 10158
9210 5396
2320 1175
2432 10162
10712 5772
348 8522
2845 1755
3260 3328
3871 10334
10362 7229
7496 9414
1791 1196
2091 1926
2247 5952
812 5437
3206 3019
6558 3013
2307 1790
1241 3791
1226 8427
8129 10356
1226 869
10182 1849
1571 3655
2656 3844
1545 7533
2987 1430
5929 10473
8129 10303
8496 7291
9400 5002
7303 8881
9807 13
8771 7292
7294 315
7368 8542
1441 1239
432 6832
5135 8127
3508 2575
266 5504
6165 6489
4125 5545
2292 6119
1231 8406
2120 2302
5939 2802
471 9991
5156 7731
3988 3631
6503 2852
7489 5024
7039 970
41 4330
7627 7471
3333 1072
9876 7280
638 4811
1200 2252
7743 2537
7069 1491
5362 8631
9642 4710
4861 172
5595 4858
9652 6802
9815 6830
2758 2842
2137 1842
5519 318
6526 9698
4556 7768
3737 5389
6549 1921
1522 722
8709 3486
9718 8749
6007 1167
10418 845
9044 10399
4703 1837
6851 8056
4922 6987
4132 9698
4905 1453
4127 7479
6044 2640
1176 9087
2302 8528
1786 10362
8442 4931
7292 3429
1181 1151
7831 1426
5562 270
7282 1494
10162 1517
9156 7371
3631 822
2805 992
1223 2158
342 1663
8508 2899
3489 4420
5562 9655
4814 579
303 155
5813 8168
6372 2622
2803 295
10060 463
2118 4703
8427 7045
1194 5396
661 10335
1045 8409
3661 2938
9196 7583
1896 1666
4155 3027
4040 6873
6569 6618
638 8857
8378 6311
7229 5233
3121 8426
1926 7735
15 7574
3666 5147
5709 234
852 2892
10630 1291
2797 2813
5361 1252
8939 7658
1822 4067
6589 3749
8321 5728
3522 8709
3748 2069
6457 7801
10167 2319
5019 1461
6489 2039
9255 5234
4077 5009
7522 1235
5305 1214
2920 5446
1594 5514
2946 1116
3752 10384
3749 4331
7491 1231
10435 9043
6333 170
6467 852
9579 207
1231 5529
7424 8890
10486 4781
3329 10435
10435 6154
7215 7574
6789 8101
315 2342
5494 3151
8431 6714
8778 9433
8811 2538
7381 1197
748 5560
4078 8075
74 3156
706 748
2640 8986
9509 1221
342 307
326 307
9040 6490
7557 3778
7215 2042
1231 3208
4702 2259
1568 654
10462 4172
4242 8129
3090 1905
864 2166
9820 2314
5986 7743
2667 308
7533 4070
5250 5329
5504 3385
10162 6615
3418 1379
2305 5589
432 7286
334 2081
294 2576
1447 6152
3576 4066
10389 3576
4070 9363
1223 8056
5566 4939
3457 6467
8201 742
2171 9546
2592 6181
2001 5247
3151 8426
326 3943
6239 6988
347 5053
5768 5859
317 3242
5566 7623
2176 4276
1756 6133
3419 3154
3716 6135
5181 1831
8610 7129
2648 77
7025 7489
4924 1929
7291 10159
1415 5494
2267 8539
8812 1772
2265 5043
5341 1863
1844 2609
4673 7421
5566 5510
4903 642
3414 8285
9104 3414
5929 3966
3206 6842
1849 8472
1234 6624
321 7506
5276 6891
10614 1227
2374 4067
3115 1491
2032 595
10635 1215
4781 7975
1940 10426
2837 9621
8088 8494
167 5849
6487 327
641 307
1223 5073
3280 6219
1534 1837
7501 5312
6007 3827
4682 6548
2881 1200
2537 4418
4769 5929
3023 7970
8361 3908
1517 6118
7557 3432
8359 296
1196 10418
8060 970
9235 4952
4918 600
79 9120
1154 1205
1716 2948
2902 8817
6148 8846
8426 3956
931 1735
5929 1240
2677 8409
1269 365
10162 2120
300 1224
10446 1821
3631 318
10389 7736
6491 1175
1171 1181
10397 9526
7074 8692
3410 6289
9636 6155
6038 9320
5281 747
1677 496
954 8002
255 6401
2276 6589
7263 2457
326 8368
2831 8189
1898 6046
9046 1172
6496 3805
3491 2594
9002 4100
8826 9673
904 6678
928 6065
6508 690
9200 10181
641 8733
6507 8174
8829 4125
10477 8826
727 4076
9484 317
5637 629
1228 2123
326 3970
6228 1132
8140 4826
9298 782
6489 8813
9299 10696
629 9107
1205 8409
9237 1624
77 5012
9103 10416
8517 5446
8089 9991
7746 1178
4709 5429
478 1179
9513 3602
134 10570
40 1698
8577 5933
10235 3022
732 4905
1915 1926
3684 5379
6489 7283
1909 6940
2210 3015
4861 9387
2647 1221
1171 3261
2053 347
1224 7293
4327 8134
3434 3606
5951 3770
4029 3443
7658 1802
8189 8149
3654 641
2457 1049
10696 59
8075 6459
348 8392
1544 5438
3474 5563
6168 6739
2364 6152
2700 7491
10534 10087
7980 4379
9390 7652
79 8129
6427 3419
6037 8751
1323 3537
9577 8544
3091 2804
6148 1800
3385 879
9696 4956
3233 1800
9902 3429
1197 6940
7513 7353
9058 6213
6832 5752
8242 7489
7292 3134
2640 10260
7327 5515
9554 7286
1755 7581
4861 1234
2640 6548
5178 4622
2804 8901
3193 1175
4078 1457
2964 2360
7722 5566
6402 3250
8940 1849
4566 8079
7291 5415
2890 5742
5250 3572
2700 6611
155 2980
8846 2342
3206 4702
3971 1191
5459 8056
9579 879
5881 2207
7682 4565
10429 3377
1199 6450
7854 8528
3838 10162
2939 3310
447 7804
5281 445
4433 2909
7506 1926
600 4924
1179 6444
1206 582
2537 6331
1225 4873
10304 7489
10131 3848
8617 9196
8843 8409
3704 3089
276 5545
2296 3631
1080 4651
241 8886
6542 9368
6570 1491
4300 8464
8628 8690
4329 4903
322 7025
2152 10220
7594 8512
8138 585
1191 3703
9362 1517
7297 470
185 9058
5262 8392
7489 7448
9540 6139
8116 3822
2241 3474
490 7033
308 3232
3117 1185
8592 7489
5555 1157
4009 3851
6017 3668
2804 9286
8056 342
5502 5972
3280 3280
1206 5472
10570 10318
4069 1113
5398 3474
8356 1982
2846 2842
5545 5073
3510 1544
9532 3228
10045 6160
6696 326
1172 1202
638 5104
9521 1631
7750 9622
1915 7496
3491 8544
2570 7296
6988 2383
5120 7501
8843 5012
3138 1429
1233 2825
8855 2206
1237 7044
1176 3124
2538 5216
472 6620
10435 4826
9398 302
7998 1427
2467 5636
296 8137
4484 4172
3072 9657
4126 7779
853 5544
10060 3351
2533 3489
5473 1171
4848 5341
2276 7388
10049 4538
9526 6384
6314 6139
2622 9908
4499 8127
3845 6165
97 6038
3190 5357
1757 6152
10069 1921
3280 7215
10087 1363
1081 2950
6940 111
702 10147
2647 7030
2123 3631
911 8254
1427 8849
6736 5894
8075 10318
7294 6548
5986 5951
139 843
2457 6725
4157 6119
3638 2802
268 8088
3563 6154
77 4508
4732 3928
929 10134
8886 7293
638 8036
6846 8812
4128 4183
6140 1234
641 7744
8954 1038
4572 10148
8098 9120
3166 7829
3090 9146
6491 8828
7557 1921
2640 631
3464 9767
1156 4076
253 1652
2706 5398
4905 7619
3031 4860
7289 8825
6355 6213
5317 4841
1490 4861
8825 6564
9877 8027
1228 9053
3882 2576
2263 2775
6007 10553
8905 4861
2152 4380
7897 6836
8843 2648
5874 3206
8928 4851
3205 4689
7508 2206
359 1085
3398 7491
3343 9650
4776 7390
1222 5306
7496 5514
2889 3987
5281 3331
2033 8810
2336 6724
1063 9363
1179 835
85 1209
3788 3595
1177 9398
2501 5460
1172 1172
1172 2211
3608 9820
5972 1463
5472 361
6457 3579
6409 8796
835 7635
317 4846
6123 1223
1235 3963
928 242
5514 4990
1205 3310
4125 1240
600 2538
4861 2260
3894 2596
6542 9579
1181 10303
4736 7483
6812 2592
5540 3483
10048 10680
2523 4078
641 3684
9195 2788
7452 4271
3193 7539
7496 7292
293 10162
6331 9696
507 10553
2663 8178
8534 97
1194 5929
891 8858
2457 1772
6340 347
760 4903
2457 7250
6766 6274
9054 7030
5736 7766
7919 7949
4330 6135
7368 6154
6164 7685
7129 4165
322 6367
2122 7919
8066 7287
2130 9320
3138 1781
5398 10544
9621 5385
1933 1558
315 1202
2272 2478
6923 3907
8135 1176
4370 2733
1224 9347
308 7150
960 5986
660 322
360 9763
944 666
2823 8512
3418 3208
1179 6137
10220 8864
1192 1537
2276 6824
9351 3599
8051 3630
1205 2517
9129 478
963 812
1772 1229
4297 7497
9088 2457
1181 5105
8093 2846
5348 6239
9190 131
4706 9320
7336 7229
7914 7919
8733 7597
7483 9532
892 4813
6135 3908
9994 2155
1200 7129
6242 1157
7803 10450
2963 7580
1761 595
3151 4230
2297 3310
10712 8926
5028 7897
8136 6825
3301 7505
9069 7594
3353 10570
9072 455
8349 1701
2086 2533
6490 7289
7824 8825
4248 3631
4902 4861
1428 4130
7074 2866
6115 2502
641 1192
9058 916
10174 9999
6137 2640
8426 3121
638 170
2899 6226
4460 3138
43 588
7340 5093
5915 6036
3331 1176
6137 7689
9421 2108
4129 5813
9200 5859
7916 6476
5051 5818
5032 8491
8318 2224
7920 8169
3385 638
6615 1206
6154 2989
3583 6490
4983 9698
6160 230
2706 443
4826 7771
7229 8380
5929 6793
8855 8135
153 5305
4622 326
9478 1222
2276 7763
2253 7643
3338 5849
2642 9345
1782 10333
2544 6617
1224 4234
6372 6989
6742 1113
10712 10206
5467 3956
9124 5012
4900 8506
7486 8189
2430 3957
8056 4330
8201 9906
10181 2342
1237 7289
1241 5881
2438 5276
5951 1188
1453 7677
1271 6658
6145 6426
6339 1334
3684 8174
79 7289
1205 9177
8990 1233
280 8435
2961 7411
6278 8075
1452 10085
7216 2063
2629 8514
9651 2938
3297 8426
1942 7253
10663 1155
6731 6427
3249 7345
9782 10542
7 4260
76 303
7249 5992
6350 3967
2433 3900
9517 3337
4930 640
8313 7291
1172 1429
1198 3023
7352 527
1228 1849
6940 1256
315 4214
1181 314
5446 4861
7103 8201
5968 2457
4183 4912
342 6526
1238 2276
7643 5561
3666 183
7656 8831
1892 6134
6343 4193
6460 7957
2496 3208
1064 2266
5437 7506
2302 5968
5859 9858
3534 8939
6882 7291
9526 308
1235 1860
10209 8999
600 5515
893 2609
8417 3970
8406 1926
6088 6148
1874 1192
8129 9682
6713 351
7678 3117
9519 8922
8139 5230
8824 3171
9839 7501
822 1773
7242 1921
1907 1248
1209 3882
8810 6503
6154 2131
7489 7974
3538 320
2292 3654
5929 5385
7286 2919
8177 1154
9058 8749
6851 7501
1206 9698
10291 2640
8288 2569
10362 4365
9064 5705
7291 7491
8265 1233
2804 3374
7715 9189
7491 2043
79 10430
969 1109
5801 8954
4183 8502
4874 6683
3419 8426
7506 2663
2221 638
9551 4035
7129 2256
2987 10554
3156 3017
351 1949
3332 8075
10097 8511
247 10668
10015 7338
9910 9214
9652 6714
664 8748
318 5881
9665 9401
5929 3439
4832 7283
257 5534
5986 1092
977 7481
1556 7488
1857 6945
7715 6716
8709 4987
1352 7557
2798 8081
8454 9900
8016 7229
6037 8134
2648 434
8861 4963
2802 2065
8368 8350
10054 2405
8502 4121
8886 1528
2651 10001
3280 7375
5929 1219
7743 766
10613 4937
4670 5374
4571 8528
1391 2628
3547 8138
2640 6490
3908 10613
2015 9592
3090 2572
6638 1786
10303 1430
8861 1172
10440 1829
5093 162
4763 8448
8056 1431
5515 5561
4366 941
2443 9828
1175 7658
856 3778
5514 9321
4385 8277
121 3117
3151 1225
7508 1473
7294 678
3154 619
3015 7421
6267 8518
8011 8859
9848 426
9983 7038
4126 2991
4330 582
1179 1491
4678 2640
6620 3954
7089 5557
1790 8759
325 7421
5052 3576
7055 8218
8178 5244
7332 9913
9357 4038
8551 2005
6444 7329
6793 1222
8685 7583
5514 8893
4938 914
10302 1175
1091 1175
1772 8843
3720 2140
7187 5764
8440 8147
4810 1223
3491 7736
8823 10094
6139 1426
1786 7695
8517 1632
8823 1219
3777 9629
1224 8889
8844 7565
3083 79
2568 929
4861 8517
7083 1194
1730 3654
10149 7246
1910 1655
2299 9605
7718 1572
1868 4952
347 9866
10335 8349
6491 7129
647 9591
9683 324
8998 5346
10399 1921
2498 8321
71 10147
8683 2467
4026 3398
1235 8611
5195 5964
7501 9235
8128 5006
8849 1198
1221 10420
9316 3602
4926 2157
6232 5947
1143 9875
5487 156
5566 6739
5494 97
8750 5459
134 6137
1257 3282
864 3310
4939 314
3655 1205
5446 5218
6987 6490
9014 6226
10299 6289
909 2869
5951 4781
8831 6981
5545 3823
1215 9472
6366 8823
4151 1772
7501 4124
9953 2267
7072 7230
5907 316
5472 1176
4900 1790
1901 1111
8426 9974
5545 4861
8189 7804
4442 3311
7292 5604
3263 1972
9042 9702
3016 1072
2668 3866
1199 2514
5428 3908
6410 6923
1879 9084
253 5776
6137 7157
5329 10376
8444 2336
4457 8914
9193 2774
1200 5545
1172 6239
257 7557
8551 4881
682 6007
3851 6347
3332 5090
4230 4070
1239 1171
5073 8404
10428 1757
4077 1191
1791 1866
3280 7508
3602 21
3273 1787
8831 3597
512 2571
2702 9317
8089 8092
4657 1375
2317 4194
596 2368
702 3023
5699 4944
8096 5583
6057 322
1074 6007
3164 5283
3749 1198
1430 1176
7542 307
1849 6289
3778 8308
9018 10646
307 308
10435 10442
2645 5281
1787 7000
7336 600
9482 10307
9299 1452
8189 2629
3171 7675
4183 10435
7289 10225
1327 1209
8285 7623
335 10384
4249 3848
6360 7496
599 348
7565 8482
6661 3703
7916 8169
3847 596
7603 9653
9848 8699
765 6007
478 6063
5048 8516
5515 335
5281 4183
1926 7215
7794 1190
1235 1113
1175 4918
5831 56
2078 2575
8110 2113
7501 10427
8528 2836
3177 3358
9574 8194
6219 9517
8683 6007
5737 3509
9704 1234
5534 1226
188 1239
1573 1227
414 1198
8471 8189
2320 1234
5091 8350
5091 6007
3136 8056
3839 8153
9193 1238
2755 7286
587 3491
239 5986
8511 9974
5637 3705
308 10648
752 6801
2640 7286
357 347
5281 8273
5395 8611
8202 1718
1206 3417
9088 1171
2292 5963
9294 2100
3684 6361
9518 1175
5918 682
1455 2714
1491 2920
1399 4355
9636 5059
2033 8321
6368 3234
1222 6783
6957 1404
1172 8129
1435 1222
10378 4629
324 10556
3544 2346
701 4215
9433 8881
3767 931
8418 8093
4031 10362
9673 282
4898 8252
7426 2629
6226 8471
5504 638
10157 2827
10070 1772
1233 638
4425 325
3138 6190
320 1075
6913 3151
2226 2380
3261 156
2213 4222
79 1172
2846 3703
8448 10544
2430 7768
348 3486
4103 5913
1931 899
4644 9636
4985 6057
2156 3908
655 8527
2380 5304
213 1914
4850 5842
7686 1431
7315 8991
2120 9299
7344 1355
166 2079
3491 1624
7658 4297
1537 9927
8137 7065
9283 41
8142 1838
5769 4078
1905 1876
7083 4834
4123 7245
233 5437
4523 2958
2488 1718
4324 5052
1913 2279
3716 8448
5460 9852
2176 3845
8716 3516
7533 8057
10435 4098
7488 1554
6008 4599
971 6783
3746 4485
9286 7791
5951 4078
2827 3433
4079 3281
7047 10713
10415 4070
638 6640
10504 1171
3608 357
5216 2218
5341 9815
9741 9516
8431 8866
9289 5062
2035 1002
6613 2465
8683 1008
1537 1790
1636 5986
8002 5463
10555 3404
7229 6389
3250 3466
2804 7736
7501 748
9535 8409
10555 2774
9882 8089
6215 923
2804 8914
1615 9120
7129 638
75 1240
1750 5317
5366 1240
3151 5929
1229 94
3955 10725
7200 4922
5741 8684
9927 470
2577 5339
2324 3752
9299 5637
8514 3242
7185 3282
3965 3447
3282 1020
1241 4272
8829 8091
5389 8273
5318 7218
1839 2045
330 2680
10318 8516
4103 2920
7154 4123
1454 8189
2608 3488
9736 3646
2347 5139
10208 8796
3330 5929
1192 9014
661 8770
8091 641
2834 3234
7004 8587
10552 2691
7338 5566
600 6286
7792 23
6148 7849
7489 730
1926 9621
10102 1209
9395 7854
1209 1085
1561 9532
9066 7892
4578 10435
3505 6153
5929 7229
10312 6623
4070 1624
7601 1693
10149 1905
3563 7357
9434 9177
8528 3441
1172 1113
5929 281
121 8476
8637 1239
4861 4503
1221 3588
8823 4575
2902 5545
59 7522
4903 8988
1200 8508
3704 2802
5437 1735
9655 1172
1235 6209
5498 4155
325 5281
6558 8180
6589 5356
7810 4075
7506 3752
3156 7129
9239 3704
5988 5250
5201 3280
3147 7251
1910 2813
9397 1772
5566 1237
8486 8113
7676 7627
1179 3077
6549 9656
8062 790
8886 2123
1538 10148
4294 1205
7294 10269
3280 6165
3975 7743
3508 6558
6883 9554
6007 10456
4183 9178
1206 2822
781 3788
10409 1171
1164 9494
7930 10205
6624 6570
6154 10428
3519 1176
3151 10435
8691 7603
2059 10028
7382 3746
6234 342
4571 4633
8627 8827
7286 7484
8855 2147
3376 2907
7279 4077
1632 7381
120 2640
5077 5929
584 5046
8528 9874
5968 2923
4443 5502
15 9876
10084 7088
8759 2226
1181 3515
9151 6549
5904 9973
7331 7421
4330 5039
4903 4183
3548 8861
2537 5917
2276 132
8252 6152
858 6593
1073 10409
7643 3839
7491 8542
691 6843
5515 5259
258 7743
2241 1228
1453 2824
8200 7283
843 2018
7262 3544
9317 6981
7286 3620
6940 8189
4900 4462
10435 5281
10409 1197
4038 3072
2923 6619
8386 1053
4179 9854
9972 9401
5233 8733
8252 10148
3956 4918
1209 9321
461 1191
2840 5913
6843 9588
324 2691
4126 6489
104 8958
10594 7680
6824 1224
1357 7748
7485 5515
2178 7746
4414 1116
5986 8584
1517 6264
2125 9259
1171 2118
7746 6007
9661 5460
8829 5752
8551 6055
3012 10166
3907 3474
584 1491
3151 8877
9663 4067
7919 3602
7928 10220
5472 8991
6050 417
5093 9128
5010 121
4455 3193
2320 4456
3889 6427
3301 843
1231 1814
8859 8824
3507 4128
1510 1555
3519 1799
7491 3600
6366 6676
8312 2206
6897 7422
8775 1722
2544 637
4986 7219
7748 2622
1232 1364
2852 7055
3121 9357
6135 8189
10554 9526
7350 9128
8239 1194
1237 192
8871 4480
2502 8886
8274 6617
3436 1269
3228 5831
7278 1494
4418 5515
8793 8488
5019 1206
253 3489
8431 249
2320 6657
2827 4861
1241 7910
1427 10449
3654 5242
8189 8502
7286 2846
3050 3619
6155 5244
8035 8875
1787 2466
4567 3690
4069 1949
5090 1324
7627 6744
4566 7292
8000 7612
8020 7229
977 4125
1849 3703
5346 2634
8362 5927
5076 5869
3732 1723
10450 8189
10667 5248
5830 5894
9650 3783
2153 2714
10121 638
8828 1428
303 2157
10245 5957
1191 2640
8380 3359
7538 8683
342 4860
6135 7707
7015 7352
12 1426
10428 1917
10173 5437
4861 6016
5218 4861
358 4567
1202 2691
3154 64
9521 5544
8321 6548
7483 8826
8185 41
466 1206
1143 8486
6961 2443
2242 6528
6168 6802
10220 1798
1915 3758
1194 10275
1790 4617
4098 9532
8956 9621
10712 1176
902 334
1901 6891
7982 2457
7548 6057
6542 1843
2770 1095
4731 1739
3273 7897
1624 2033
335 3555
2180 3280
3654 183
10083 6392
4974 7859
4271 7561
8141 6801
7230 1334
7291 4861
1205 1455
8260 3489
4898 8054
3716 2863
1176 7291
6059 3715
10399 7378
7044 4657
5535 970
5859 3206
326 8557
4078 5920
7044 7480
641 9129
10409 3398
7627 7402
5425 2266
9236 8239
6562 1209
2250 7656
632 8013
1615 1612
2622 8409
5081 4534
3090 8129
8433 7089
7032 243
1228 7292
6014 3791
9519 8861
2156 4219
7317 606
5012 822
825 8406
5545 7533
307 1647
1181 1415
1181 8709
3489 7129
2320 8129
9970 1774
4847 4709
2594 6689
173 9532
156 1797
8624 7707
3715 4709
5768 4076
9451 4930
8432 4163
4792 5962
4032 2283
1081 2342
9546 3337
2652 4215
8506 1175
10696 8149
1271 9655
1227 9540
7995 4297
4887 6382
1225 2069
10305 8835
8991 6264
3204 6230
5236 2459
5001 3852
4860 7295
3576 5039
2311 3387
6869 2775
5154 3243
2873 2802
6898 2265
7253 6988
10084 4128
1155 2726
638 1199
374 914
5160 5062
8835 7289
3030 9368
3429 6152
5986 2265
809 2622
2535 7230
8823 1239
5266 7444
6570 905
5986 79
8137 8512
713 8749
9802 1905
4324 3280
3044 5564
3963 3474
6037 3204
2889 2225
2889 7533
5514 2433
3492 664
2755 1522
1084 10166
8134 3193
10442 10553
4385 6168
10162 9017
300 1844
2720 9599
619 2319
5904 3450
1773 6930
5144 1240
5189 1181
1407 6254
7488 1369
1164 6038
7498 7291
2537 6513
6940 7807
2213 3387
2567 3531
4127 3329
7504 584
724 214
4596 127
5636 9192
9647 8502
5824 1221
1612 8526
8502 4898
6793 2648
10702 10281
10570 8855
3371 5929
3715 10607
1393 3297
2568 3812
8508 6613
1455 1225
8280 4952
2430 3124
6726 6544
2001 1783
2804 10119
2663 5824
7657 2240
6802 1451
7032 3023
660 1199
5939 3879
1686 5251
8823 7246
2120 1789
5281 6736
4700 1685
1074 910
3282 445
4079 10408
7250 7636
9726 1727
8493 9120
5059 5446
605 5398
1616 4127
7406 1235
7486 8818
5929 8252
4566 1156
4926 1261
1773 1866
2322 1463
9400 6225
490 1234
748 713
836 2307
4283 6618
7643 2946
8496 2905
6923 2299
9548 334
8913 2338
6447 3280
1590 8189
6278 318
3156 6224
3577 9211
6435 10189
74 10278
8508 8426
8502 7146
6959 1198
10202 6168
3796 3530
6801 893
4491 2342
2953 892
7627 261
6490 4951
6057 5563
7354 5276
1197 365
3167 1840
6286 8428
6150 4124
10197 750
8831 858
3985 6988
8551 1719
10641 7197
8587 3003
1241 5008
7478 8544
2319 1226
1311 6142
1882 4622
5740 1202
568 4249
4578 155
5231 3269
4903 6918
2889 1838
1238 1175
1234 10553
2840 7250
678 3705
2663 1221
5018 7286
7836 1198
2214 3269
1632 8990
10449 9520
7129 4652
1205 9044
348 3737
7955 8089
1166 1223
9540 3975
5637 9714
326 6007
6822 7286
3092 3490
3509 5350
5091 7627
2640 3749
7583 6225
10573 9603
6558 1161
5093 3654
2640 8352
8178 7984
3491 4696
1644 10540
9547 8189
8313 10435
852 3904
46 9286
3655 2889
9653 7501
9120 23
8866 10135
5868 6137
7061 10449
2123 3160
4765 1172
3204 4155
1235 212
2219 9967
7286 220
7426 6714
8426 7504
1181 8140
2342 4826
2629 2055
10306 4347
7336 2569
5880 3260
2280 9652
4949 7218
1790 1223
436 1172
5040 4148
6897 8502
1199 1214
2279 6504
3907 1773
8120 303
4890 5859
5112 7796
1205 3280
748 10149
7804 967
641 9063
3328 6243
3655 7293
8056 1986
1673 6317
9919 8127
4814 1926
8692 3454
2628 7682
3070 4103
7404 1181
9605 2704
1179 986
3206 7445
8672 7743
7538 7210
9910 6040
8075 1426
2225 3993
3714 6934
1365 6135
6359 7700
10717 9177
9433 2130
318 2604
7294 8285
7445 3774
7919 10136
6894 931
9876 8796
1071 1235
3188 6813
3301 8811
3120 945
10303 10456
5561 1277
10433 322
8129 2292
1517 8127
2279 3404
6007 3716
8351 10544
2551 2920
2539 7473
6489 7485
9915 1631
9368 4248
2446 2756
729 3158
5566 1225
4268 3134
7591 10190
3124 982
9129 3193
2756 3432
3732 4475
2694 7067
3136 9320
9748 6008
1248 4160
4098 4172
3385 8431
6240 9746
2291 852
9042 9579
5637 1354
7488 3282
5029 6778
2569 6154
4332 521
7291 10301
8643 7921
5019 3280
2663 1174
2963 3630
3329 6646
9847 4040
1571 2118
9506 9910
4952 1387
6289 5736
5859 6234
5408 1653
9210 7329
273 3243
10525 1372
302 1172
8843 8860
6793 8824
1241 2103
7129 1181
970 6340
190 9993
7919 3715
6789 10724
3211 2576
8745 428
5545 8580
3432 6657
1225 1063
3374 2368
1227 1198
5156 1240
3280 5358
8056 9417
7746 9397
8353 10298
3583 9828
6783 10222
8829 3703
2430 8127
4125 8881
3749 325
3371 23
8236 3207
3490 8427
666 1558
5339 7336
8508 1237
7919 8178
6516 1241
5926 8056
8844 3630
8516 1085
4994 8993
5245 10435
7689 2178
10298 4702
4900 5909
8189 97
1205 6619
1091 3650
3490 3360
912 4629
7293 5241
6369 1544
5708 5545
5566 869
864 2538
4782 7490
1235 6219
1278 1445
8239 7289
5093 5986
1074 3037
8238 1427
8486 10706
8518 8051
10545 1651
8823 7329
1200 6549
245 3583
9287 1735
5545 2101
9435 3020
4418 3282
10623 2247
1572 1205
3091 3423
5824 8129
7286 3532
3269 5878
8749 3332
4765 1002
3316 9649
678 1159
7291 6384
1491 8353
8506 5895
9151 5590
8879 7496
7229 5885
756 5514
1172 9549
6542 7365
3815 2390
594 368
3591 9837
1238 5472
5928 6838
8120 8508
638 672
5370 10397
10613 1023
9345 3396
5042 315
4158 1491
3193 1225
8978 4950
1192 8116
814 7625
7584 2538
4125 1905
2764 6548
8826 8517
10095 10435
8406 3631
872 3927
1901 6400
322 7291
1085 5545
1787 3267
5868 5929
7501 8409
892 9502
1951 8138
10523 9215
9642 2433
5507 6137
10472 6549
8630 2424
671 6016
9991 6145
1926 4900
2104 1171
120 10395
8116 9597
307 8408
1326 6548
3116 1508
9298 4250
1105 8805
6793 10698
1199 4118
2642 7453
2533 4230
7643 2279
9698 10162
1026 8591
3489 10446
2909 1209
4661 7627
10438 2276
7339 6443
6227 8829
6154 8790
2053 3872
4148 3805
369 5929
6016 1828
8406 8189
7065 8426
9657 9588
5406 8810
2890 8444
3119 7546
1491 7623
2846 1822
3680 1248
1428 6617
5385 6620
6339 6297
8526 8406
3358 1340
2507 9609
2775 7449
1826 3630
9526 1206
1575 5501
432 10378
4633 2826
221 6056
8120 4918
3138 3926
3906 257
9926 1219
4578 6137
7426 10334
2279 963
4982 4246
10332 8427
5733 6426
2082 10639
3489 3054
3631 5929
8512 3529
1198 4076
2297 6208
1478 10435
5912 2766
782 9088
9042 5514
814 8113
5865 2813
2826 2836
8823 6946
23 9076
1431 3076
7552 3645
1191 2279
7916 8826
505 6457
1919 7129
3958 512
3906 10221
7779 6907
177 2261
3435 9915
9850 8592
3911 6360
10306 9740
1517 9190
8225 2493
9345 7293
3155 1071
3848 6507
5691 2154
4214 7804
1361 960
5341 8127
4641 3747
4703 9743
8138 5340
6686 641
8116 520
5818 5494
1172 307
7286 3002
6600 580
858 7304
8409 6702
9002 10013
845 8232
7506 1196
6162 9257
8528 4126
1171 2838
745 3357
2154 3680
8056 8564
8624 7627
4130 4329
7831 7009
8406 8056
6068 7635
3151 7229
8632 5752
3803 8412
10724 8894
1429 2774
7557 2457
3907 1544
1240 129
3643 302
2851 9192
1914 652
5460 5515
1239 5566
6949 2405
3261 9532
2923 5997
5356 6289
5563 10182
1233 8169
1171 2802
7793 8496
9014 3374
7057 5563
7736 1826
8273 1572
5052 1221
6518 3423
8074 762
5515 1234
8489 5880
8075 3156
10147 4305
10072 306
6450 7686
6539 348
3346 2849
7489 8544
3419 7259
1199 3806
1727 1820
9120 1144
9068 3124
6969 8857
1231 7250
908 10625
293 8132
6895 4931
1238 7337
2941 7916
8973 5949
7421 3453
7205 9388
8542 6937
8406 1231
2804 4765
6015 1558
7129 1144
7727 7293
4127 6793
2929 449
8496 5306
5830 8691
8177 965
3782 3667
6506 1194
7803 2131
9200 7897
9848 9873
5885 4703
9786 8826
1160 1502
10395 8406
1181 8117
2320 7261
7106 9546
1334 9547
10303 9321
8834 1428
4933 7658
1171 2705
8125 8690
2298 1531
8797 9014
6145 6314
1172 1739
188 9120
6554 7286
8953 8823
9828 2206
3150 3583
2711 1205
9927 8239
1494 8353
3023 2165
9151 1222
10008 326
1428 41
8390 7286
1151 4078
1145 4738
5341 3090
4861 318
8138 7501
7533 6360
10668 1176
9448 6489
6036 5929
8831 6148
2640 1773
8361 732
156 7596
8506 4884
6154 9547
5464 7055
7557 1240
8189 6542
7104 3956
8843 6360
9614 10294
3907 1269
1199 10296
2626 3439
8861 1199
8737 9586
7294 10545
3993 79
10420 1016
1608 4974
1786 3203
4918 7880
9688 1003
4502 6264
7143 2011
2033 7743
5346 9918
9117 8864
10435 7251
8447 4791
2640 8092
5186 10318
3072 322
5965 7764
4331 8506
10418 4576
10542 2963
5926 1858
79 5281
8831 2126
1532 1855
3507 6229
1255 2793
8866 6366
1773 6614
7789 10657
5276 7218
5514 2504
7289 2157
8273 8849
2730 6438
2907 7293
600 1229
4523 7246
3414 1790
472 7034
449 336
7920 8075
315 10336
9702 8129
5929 7229
5561 6505
8828 2804
8708 6938
414 4903
6656 6379
582 3121
8138 8892
9534 7557
3956 7083
7291 9950
9874 8691
6249 1175
1348 9947
7489 9321
9649 864
6486 9020
241 6148
226 2260
2849 6159
6823 59
10220 1905
10717 3280
7735 2320
1487 2452
7094 10456
348 8855
411 3151
6034 582
2802 1179
1071 1790
2538 8591
4952 9701
6369 7413
5885 77
1144 9526
7362 3301
7456 4860
3226 1901
6306 2471
8713 4622
1222 201
3445 5929
7748 8350
7993 2695
322 8886
6891 6793
8056 8409
6716 1179
1537 7486
9317 10630
9120 1213
2350 3138
7249 6621
8890 9128
624 3908
6702 1790
3414 4301
2206 6723
9120 5706
1018 7129
7014 7286
7686 3034
9848 302
9526 4329
10365 10397
6278 10357
5545 7390
6620 3667
2225 3631
7959 4446
1726 6444
6007 324
7501 6087
9025 6793
6729 4069
3667 725
7345 6361
430 823
3839 8371
1205 9697
2830 1631
9656 5398
3786 2010
334 308
3244 2064
8991 7643
4716 10282
10220 308
6350 1237
3151 8304
3331 2149
1225 2917
5341 4776
1229 3150
10685 4952
10362 2717
5080 307
3387 3698
1054 914
7229 4826
8894 789
1165 1171
8426 8249
1319 1198
8551 7307
5460 9697
1233 8238
2276 7685
3778 7368
982 9621
1229 9223
5929 5566
414 1170
6504 8738
6007 7018
2774 7635
7344 4693
1181 6618
1156 8056
9401 1355
7039 2281
6007 1424
4157 9413
2801 6055
4152 606
8129 8113
10246 2127
5025 10141
4332 6223
9652 6718
8518 7888
6918 6542
4964 3123
2537 8813
5515 23
2252 8846
8861 2647
4861 7746
9649 2835
1171 4703
8526 5338
4289 3599
2640 7065
1143 908
4506 4330
326 10556
4405 1389
6507 7230
6354 10384
635 1181
10408 4567
2840 3645
1537 8519
5831 4861
1414 6137
10571 641
5219 9064
6255 9812
6007 9775
5494 8486
2301 1235
10613 6457
6490 2929
342 1430
9939 8189
8871 9434
6152 4810
5354 1235
4156 6623
3282 9172
3907 7750
77 3374
2343 4826
8377 8189
4782 1345
10303 2592
6503 5637
10405 2065
5082 6623
9321 10450
3231 6106
587 5545
8849 5774
2651 7293
8957 324
1175 8610
3310 10435
8835 886
10428 8528
1491 9804
317 133
7491 7447
782 4573
5487 1198
8834 1525
3908 8844
10635 3608
3914 3549
4446 1819
8780 8740
5637 10399
2822 3432
3631 7631
2430 315
8139 3576
2419 1392
748 10235
9729 1241
6165 369
4937 6241
6726 3280
8137 1340
9079 14
1477 3154
4324 7055
5162 3907
7661 9599
5236 907
1071 6903
6007 5251
1723 599
1429 8257
7336 8519
507 8825
385 2424
1625 3316
9299 1191
10049 4127
732 3446
1849 127
9848 4531
2467 2465
3414 4691
3920 2900
2267 6489
4555 326
1223 1322
5306 4836
8406 8991
9564 4898
7251 2575
7129 2524
6842 2640
1171 1427
3975 1278
3791 8138
79 7743
7997 8764
4407 4900
2770 4367
641 7508
4067 7549
7603 6742
3387 3439
3505 7289
132 6707
348 4130
10216 3583
5857 5305
9210 9179
3791 6618
9403 1235
7456 2210
8991 2774
3658 3297
7969 4129
9698 1227
600 3167
4693 21
2478 1824
10588 9873
1181 1572
7494 2383
3781 867
2292 7656
4666 308
7483 9344
1426 1240
2267 8781
7843 7973
8932 6793
8431 1453
6794 6150
4910 7656
8406 8518
1175 1172
864 5929
9993 6145
2221 1772
1235 2653
1442 9299
322 7409
9087 2740
1209 914
2442 1663
4142 1491
4613 6847
4938 7957
6851 6007
5239 8137
4406 4543
9622 8090
3273 3619
3911 4790
8056 8486
1786 7215
2645 6506
7432 3228
7658 8056
3667 9359
954 1196
4183 6314
2065 1455
9972 7489
8139 7657
1225 10181
6705 2298
4861 1075
4250 8684
4459 3138
4860 10416
5515 1202
2724 9876
1224 2502
6988 8844
1206 709
8181 1304
4230 9532
8511 9316
7488 405
9317 822
9395 8502
1179 1723
4905 1234
2457 10631
7580 10358
9129 8511
1929 8046
6792 10058
6608 6154
1222 10428
2286 1778
3266 5522
10279 1951
7129 1206
1874 2302
7557 9910
5386 6277
5299 9294
7293 914
296 1209
1275 2241
8607 7507
4766 9946
5566 3433
1233 7329
9526 5563
1491 3672
6525 4333
2605 2537
10318 3337
7293 10449
1228 1753
8392 908
1205 3041
6987 4860
8299 5368
6822 8117
5908 9002
2603 127
6446 8823
7897 5218
8826 9073
8483 8759
9695 7803
4098 3817
9451 5824
1370 3090
10426 520
8216 9506
1517 8607
9058 3529
2261 8796
1915 1455
6208 5119
5709 7543
4861 2640
8262 4016
9063 10469
8849 6106
7286 8117
7294 293
2108 8273
3938 8178
10679 9020
856 9548
3595 6266
7293 2824
6940 6758
428 618
8168 9460
1657 1901
6475 1702
7287 3792
7292 6869
3490 1013
8406 7658
8720 10605
1231 9645
6359 1980
4943 2802
10544 6507
7291 5968
3333 8101
9941 3879
325 5859
10142 3329
2269 1224
4332 4623
1638 3491
1892 10472
7243 7021
2683 8908
8551 79
8812 3684
8824 9243
8129 9795
1374 5840
9040 1921
7748 191
8127 7916
3259 2108
5040 1191
2276 4898
10623 3703
908 494
10626 8709
9397 10570
7218 7018
4183 7849
242 3138
2592 1228
8516 8169
7367 2147
1172 6015
3385 5673
2899 7743
10171 2276
9316 3908
3816 5124
5752 10717
4567 7147
6092 5815
5749 1176
9042 2122
8610 3438
3151 3031
4183 4861
2064 8823
2141 2301
3576 7731
5895 1833
1890 9326
1555 8
3984 3737
4619 1401
221 1926
1898 642
1739 185
8610 10389
4903 4781
7020 7438
8624 7438
3280 4679
1259 5859
2927 2544
2592 8835
4288 1176
6923 3491
8056 3491
8406 3703
1234 8406
6619 5478
7587 5350
10469 6119
2920 2721
1869 2804
7523 10553
5462 638
1910 6834
1615 970
10380 86
2301 1402
2923 8253
9299 3510
8823 1175
6490 3643
4129 9868
5034 136
1226 7916
2221 2299
7533 8709
9129 5751
4127 3906
7215 8426
3822 7129
2211 3178
4246 4231
10084 8486
4355 2708
8750 4848
237 1079
3087 7897
8514 6923
2296 2152
342 134
8177 10221
8514 2285
8511 10264
5349 638
5460 2149
6314 3752
990 6242
7501 7129
10293 3089
9400 4988
118 3494
8409 4860
8821 326
5011 6016
478 3631
79 1426
3156 8879
296 5520
7677 8835
708 3473
6331 1798
5563 3746
6491 760
8516 10318
1223 1517
3090 7801
2150 8305
5576 10299
3447 1219
6264 7920
6789 3042
638 6814
2226 4403
5240 10435
3332 7623
782 3023
4681 1505
3907 5391
7291 7210
5844 9450
2157 2837
3582 436
1588 6461
5514 5514
1099 9871
3167 3908
7293 8169
8881 2397
10624 6057
9151 418
8849 2154
5813 8835
2433 2467
3714 9765
641 3151
5346 3076
2648 7735
1672 9534
1923 9400
4763 10361
4119 7636
4714 7162
699 5396
3786 5562
8759 3631
8765 1227
7129 10047
3778 7491
1269 6793
2050 1091
1176 8126
8534 3310
1202 1452
7580 8321
1227 1171
71 4370
9060 5361
5515 3852
4148 3630
1228 3509
5939 1615
8637 5093
2868 7569
1922 3341
8427 6225
5575 5563
2813 1788
86 9151
8763 4776
10100 4934
6364 5034
7763 10209
10712 5565
5911 6994
2358 5468
10174 6683
1880 3768
1225 5770
2647 7496
10062 7090
927 1225
6891 8871
7557 3280
908 3451
1199 6150
6469 10280
1735 3282
7486 315
10104 3373
3115 2227
308 725
2584 10197
8496 2276
9286 2492
2152 10415
5422 6923
5562 79
8866 4716
10073 1200
3764 2150
5091 7919
10064 9120
2467 638
2920 1836
10181 3691
10604 10568
8012 6521
8193 7447
1653 8577
8879 10633
10625 315
8115 2904
5198 6802
1112 2774
5291 2161
5637 3233
7565 5636
7129 3206
8849 5396
7329 6361
8822 7804
3778 5520
5114 7026
8408 7903
10335 1240
5563 7129
8587 6520
4956 7613
6945 4232
9288 7344
1222 6929
9229 155
7656 326
8368 10162
3439 5284
8426 2827
4540 4037
3596 3851
1197 7971
8431 6955
1209 435
976 4125
2158 1773
10662 641
8073 3385
4231 2014
3441 1212
156 3280
3157 8818
5748 1774
1632 4572
10435 6542
10174 5637
2730 4330
5885 7407
6533 5306
2320 7643
318 4776
3499 1055
7421 7769
1756 1954
637 2802
6705 5508
1183 4446
188 9398
6954 8551
7015 4572
1205 7495
8409 7251
10717 7750
5544 2730
2239 1790
3205 5950
121 703
2622 8941
10587 963
5968 4067
236 754
6950 10163
1240 10712
10002 893
4282 5951
2640 3919
1923 4026
2320 74
600 1206
864 1192
4850 3907
6161 6154
1430 10181
41 8506
8849 7471
8136 7445
2640 1269
4362 1179
6349 5849
10636 6975
9347 322
9382 1439
2991 5951
2609 5281
3329 3771
4130 8691
7329 6427
3876 307
5831 1491
3906 1197
3193 6783
7594 8720
10544 1517
1227 1862
9897 7522
641 7396
985 766
4763 721
1583 6490
6744 6379
1152 5398
1237 3115
9451 6528
5637 3322
893 6955
7289 8574
10415 6549
5566 4970
1175 4831
273 155
7304 8709
1176 1196
8288 8551
9329 2804
6457 2840
5929 2725
1176 1172
1227 6504
8486 6007
2640 9388
3208 8502
3322 10203
444 8257
10209 3809
8288 3912
8823 6165
6209 1227
4739 5751
10162 1215
8888 7283
4458 5566
2823 8368
4206 1081
3778 7489
10061 1141
3403 427
8353 2277
9707 7294
5081 5459
9820 7292
6289 2691
7584 7491
3699 324
8138 7289
7846 9923
1231 4214
2335 8447
789 2122
2512 10232
3256 9649
2543 3539
3385 315
1205 8056
1198 5767
6946 9517
1231 8939
8692 1223
5563 5795
7293 6203
1171 8189
7339 982
10513 7055
2487 10141
3242 3752
1176 7218
3731 4964
117 8894
5636 6362
315 4361
3799 10494
4679 3090
6340 1241
1240 3414
10195 5862
7897 5545
8361 7251
1046 2640
8368 8486
8075 10626
7677 8831
9526 6801
10630 10435
8502 6503
7591 9044
741 1494
5868 1229
5857 10036
5709 2516
9195 8893
9597 6549
3715 1224
2895 8132
4578 6134
3650 7286
4903 2837
1219 8547
1903 2698
9000 3719
5480 8075
9120 4702
8829 1519
10573 8699
6905 7291
8409 5397
8991 1215
2512 3280
6491 10484
4732 6137
7627 1544
7580 7489
8610 320
7292 970
4504 4126
7292 1221
619 308
4654 4546
6923 1386
2302 6461
1234 2988
9194 8990
1197 2572
10163 8858
5218 2307
4703 8711
1120 1870
891 7368
2131 2921
8544 2172
4580 6277
7229 1929
10197 3044
7718 5500
1790 3429
8517 5365
7517 6040
4763 6472
893 3963
1230 417
682 2512
2889 465
1171 6007
2457 3583
9517 4860
2305 9282
1905 4332
2279 3228
5794 7657
3347 7735
4861 1231
2241 642
8630 7546
9064 357
331 1209
2213 8448
8949 10378
683 10199
1171 5849
4851 8771
79 5396
1205 7997
6987 4942
3989 1306
2535 8197
2739 2221
1206 1153
4785 519
6724 1445
4142 3600
5865 6220
7650 2225
2247 6649
1736 8496
5774 4575
10340 4926
4078 5831
4667 7533
1202 6143
2170 5281
9401 4036
6725 5180
9641 3157
3886 291
6152 1164
6208 9959
4646 1209
7750 1200
7293 1200
5459 3783
954 1427
8690 8886
789 5039
6351 9039
1238 10369
7230 1199
1198 3267
8861 7253
9258 8144
6554 2140
1179 1214
10105 430
1112 5514
2298 10090
348 8075
3984 7919
8564 1359
3630 322
8409 1943
2206 6739
2640 2488
1197 8610
1199 8514
5520 1463
2925 302
7367 1615
4900 9011
8508 156
5514 1430
4782 3755
5929 6168
2332 10717
8426 1175
5561 9120
10321 10608
6491 10610
1197 66
4297 3060
10151 3637
4903 7920
5398 1071
8621 5561
4918 8861
1541 325
7746 7099
2917 2147
1215 2543
4738 6042
5562 6154
347 7205
1238 3434
8459 347
7520 3842
5437 4776
10303 3191
1197 3633
1854 5636
9433 3385
9647 7218
1202 8076
7320 7507
173 1307
10181 8089
4211 10220
5073 1172
1199 6369
8991 2640
5758 1386
8002 8691
7004 6168
6368 619
2533 1175
6489 6286
8625 2647
5515 8831
7484 7216
6152 3322
1224 2531
852 8845
9700 8508
7508 8544
5929 4126
342 2158
4246 1226
5729 6277
662 6345
8502 4622
6168 8751
6036 318
947 8684
3978 3197
9609 8295
4436 5515
3491 187
5051 8324
8505 6448
4903 1221
2640 1610
1224 6767
8486 7016
1222 3501
4036 4333
4218 4288
8843 7129
9215 5636
4573 8709
10220 452
638 5014
8812 3057
1225 8551
1179 6286
5276 8975
9389 2131
4633 6142
9609 9634
6086 10149
5863 4129
4213 1426
4887 5431
77 8857
1777 3957
1230 595
921 3280
1171 2049
10208 7421
2157 8770
9502 25
5637 7580
9229 4181
3246 348
8892 318
6213 4125
1176 3023
6007 1926
1257 10435
10206 995
6399 7144
2279 4983
6162 6866
6145 6948
515 6683
3090 8843
9926 6542
9240 3828
1071 9112
4469 5929
5292 164
8042 8319
4373 6194
2663 6036
3208 4018
7294 2010
3576 1786
5253 112
9558 1943
434 8035
5866 4453
9696 1117
3244 1226
4410 3023
845 7996
10712 3956
1723 8746
1452 9943
4393 5494
6851 3013
7968 10544
3151 4173
8534 10633
1198 10656
2813 2162
8826 6923
8844 4500
5276 7289
3547 8858
5151 10429
8027 10162
6017 2694
10696 9894
3621 6148
2537 889
1859 7779
10653 3765
3508 1171
71 6940
10428 2825
8823 7646
8709 8262
1165 10484
661 10438
3737 1990
6489 6168
3778 5276
4878 9579
5187 4289
4070 9298
1739 268
8771 2722
2544 322
8238 169
3694 3991
1790 8881
5281 7253
9236 8189
5225 5722
4943 10148
4572 31
731 3208
8849 10243
4328 348
1874 5368
9815 5561
7246 8895
6987 7147
1066 1701
5561 7216
3417 5824
2501 2276
5849 3628
10038 2045
4666 7292
4567 2596
6615 8056
8517 9560
4218 7246
4385 4861
6106 2517
2439 10712
3156 8039
478 2498
8183 478
7340 9532
4268 157
8 4903
5281 7488
6369 7468
1231 5057
4112 10035
10304 1228
3242 845
6891 1237
5929 7456
1209 8212
1240 4125
5218 1205
7292 303
582 7546
7029 7289
315 7296
5600 10147
3781 9838
3237 3090
8529 7015
23 5562
10420 4622
4796 1790
4298 1463
2767 9042
2336 8690
1071 2053
9394 10299
6107 9018
4864 7707
9986 1215
1224 4861
1231 8821
3280 6705
1175 687
4971 2813
9877 1736
1200 6437
2640 6923
3619 10702
10333 4338
7920 6516
4937 3154
1559 10435
10332 1199
6491 637
8367 6548
9532 1085
5234 7746
2064 7032
2241 257
8426 3630
2342 4619
1179 1814
8607 3600
1235 4794
5080 8864
5073 642
4370 10181
5708 8846
7508 3263
1593 5093
3705 5854
5566 5396
7488 10176
7508 4129
6505 7830
4938 2866
7489 2064
3180 8508
7768 2267
2512 7329
822 9042
2466 334
10043 9711
3439 7483
9023 4129
106 8781
3783 1307
1364 3655
3615 8197
6746 6265
10087 9910
3822 3404
5325 6793
4022 3074
3704 5831
7707 10450
5772 5831
8389 5045
6444 1554
6134 1179
6016 6152
8991 3167
8502 4903
4826 3151
2923 7508
1037 8881
7636 7315
1426 6548
156 5233
2490 6348
278 6289
1977 7293
1176 8934
7627 2640
4566 5951
1176 638
494 5515
5396 2629
3491 841
4076 10717
10667 3908
6148 7074
6795 8690
10428 7508
8684 445
5859 7373
3245 2117
7748 3655
5306 9697
5544 2240
263 4297
4098 5276
4385 9642
1339 426
1849 7204
3501 6154
8709 6368
6655 6489
7483 1695
2410 7533
3583 9434
6037 2016
5947 7522
7336 7768
7381 2276
7336 8407
4129 2280
836 1617
5506 1442
5510 8088
10636 930
9954 8392
1002 10687
1234 10334
7914 6154
7496 10570
4183 4861
1215 6033
209 7804
6589 7259
79 8849
342 10547
7488 3402
144 2418
10537 3238
1176 10698
5709 1143
8451 6617
5752 6057
4882 744
2761 650
3261 2878
6410 2322
2921 4215
9216 1426
1171 928
5881 2257
7746 5386
3732 10426
1219 2276
7623 5929
4271 6793
8293 7216
4021 760
3175 8516
3907 6152
114 9397
1728 5986
7546 1240
2024 6736
10720 8825
1723 3670
5995 2889
4370 5939
4675 6369
9579 6055
8834 3576
9532 1329
10428 1648
8796 1172
1454 8831
155 3225
8610 5563
6359 3749
8749 5276
3331 10569
2430 908
9433 8321
1624 9767
1221 6702
3631 10418
1361 9021
5429 454
5568 1491
9222 5929
5561 336
8191 1235
6658 7291
5113 1915
8238 7380
4681 7055
4341 914
2246 6696
1227 7501
1035 4758
6930 9451
4336 4130
6804 5067
8683 4394
2592 3952
4705 8709
4127 4436
5752 1491
8426 8120
4129 300
15 7919
1234 5218
9806 357
1269 4093
4098 6946
3134 5281
2157 2021
7473 8940
2827 7995
2788 4070
10724 3280
6533 2053
8823 9993
1773 893
3597 1428
10513 2939
8991 1209
3583 2049
7020 409
8797 4990
7539 8426
391 8894
9111 3660
10415 4077
8810 2815
6057 10189
4076 9910
8810 3237
1216 8323
8426 2622
2802 10118
8409 6040
1683 9190
7735 6923
5180 9451
322 1214
3878 8826
9992 1070
8885 1234
8426 4125
7426 8719
1234 6359
6565 8426
5089 7610
8508 9848
5986 2804
1851 360
1294 1142
9974 8139
5398 6736
253 1605
325 5217
10362 9903
7763 5545
2815 7277
5827 10232
8431 8353
1199 6372
682 9008
3301 641
3995 8101
3465 2663
8871 7293
9120 2728
315 4485
1787 7285
6504 5281
5231 64
527 8991
5051 6372
4459 1224
1237 8496
9619 7496
348 5555
2903 6366
10623 3154
1198 7247
1589 7832
4952 7044
10095 7491
948 6148
9039 8619
3193 2053
7367 1309
1360 10430
9432 1112
1830 8351
6923 1849
2113 4036
6549 3982
10626 3689
2457 2320
5276 3767
8835 10170
8628 9563
8390 257
8483 574
3443 7494
5792 9127
8189 6589
5595 9518
2640 6783
10435 8368
7215 1142
7483 8709
2231 2329
4368 1199
4046 789
6268 2141
1175 9089
2663 5341
9579 7629
2487 6961
10460 1179
8551 5120
4297 9534
6372 2279
4864 1241
3014 9299
6594 6030
8646 279
4974 6987
606 301
8505 8117
10337 5951
4860 5514
1926 410
334 9316
1372 638
8082 1772
9002 2087
3167 322
1237 6726
6825 5562
8242 5073
8843 3631
10070 5180
8142 1179
5537 8431
8056 2276
7557 7533
2367 10623
6491 10635
1241 8449
5394 1194
2033 5831
1241 2123
767 1093
3414 8252
9697 2628
3156 3908
3815 2082
9200 326
5570 5318
6793 5033
4932 7580
4860 3705
5929 8843
7454 8561
2802 6620
335 1205
8392 1361
4657 8829
5398 1063
6491 6891
9660 1219
8812 1555
9622 466
9193 8528
2689 6057
10664 1256
7291 1428
7247 908
7971 5592
3205 8981
336 4049
8138 5446
9591 5561
1241 3597
9048 1236
683 4382
6756 1798
6369 1172
188 1561
7055 2570
4355 6918
3414 8280
8426 6793
342 1071
2804 1785
6975 4432
9718 3782
8486 1191
2702 584
730 3583
8709 1181
6286 3542
1328 2122
7804 2467
9520 8508
6007 4998
2266 2640
6490 8368
1270 2248
8128 4125
10064 9850
9046 3280
1056 4536
2150 1615
1237 5199
923 9733
2338 8527
1785 3269
762 9649
8610 4370
4333 6148
8056 144
5710 2828
1236 1798
8544 307
7293 324
8528 5710
6037 1912
7289 5515
9697 9697
873 4213
245 1258
8609 8864
3620 5520
10696 8242
2592 5548
3913 6542
9024 2539
1192 2582
7738 1269
8889 2127
7148 7962
2620 8137
315 7631
5238 1298
1215 336
2900 2575
8368 5091
5519 8201
5389 5894
3260 3718
9877 8475
5503 6016
6071 417
3429 5473
2298 10012
5604 9192
2016 8844
2756 365
9100 9018
9541 3578
7472 5207
548 1205
3374 4861
633 2467
128 9938
1237 1926
6008 8239
5823 638
6363 641
9655 4098
6152 3136
175 3642
7581 1298
1143 2342
6289 6286
7916 7657
9005 8516
3755 10724
9462 9214
3655 1454
4330 4078
2210 9579
3357 3535
1586 2622
7129 2291
3301 143
8879 10162
8056 329
1787 8636
4781 121
10063 1544
1197 5183
8116 3574
4130 1752
176 1624
654 7506
6587 8544
3685 348
3191 7381
9247 5040
1640 2147
1176 6923
1226 1095
7770 3716
3444 4702
2534 1825
8135 8835
3583 1198
5956 280
5515 9787
4952 2122
8388 9652
295 1334
1172 8138
3124 4125
5093 10162
8574 10712
3167 4903
3491 953
2846 1209
6491 4705
6592 2576
1726 5698
5157 1421
3051 10430
6232 4125
3135 10641
10623 9219
10331 6515
7229 707
3185 7522
1154 8820
1491 7862
1841 8201
9195 2677
3631 5505
2158 9357
2923 2153
7357 7423
6669 2018
4415 8770
6522 1234
5459 2647
2866 2519
3719 835
293 7099
5793 4399
1921 8886
8426 10162
9120 8506
5499 7129
8684 3151
8129 6148
8544 9450
6036 579
3463 3280
2798 8056
2433 7779
842 3447
8508 10173
6183 10507
1831 6619
4860 8280
155 4070
3414 9913
9094 582
7301 4271
1179 7603
9397 5437
3387 5357
7772 1926
183 2828
4642 1615
1222 2300
10200 5338
7242 6616
5125 7229
7278 1491
9848 6168
1350 8189
6489 8752
6227 2442
4528 1561
660 1186
7247 5859
1674 1752
3117 4246
8515 7770
3193 2320
3331 6975
5460 4069
4828 6278
6448 7470
2835 7588
4763 7488
2622 1172
1086 4127
8849 1209
8116 2307
1194 7637
2704 117
3049 7483
4293 9828
1790 8189
10098 1945
1228 7574
3576 9760
2584 8886
4903 7779
8406 4077
7580 8426
2298 8089
1022 8514
6253 8178
6589 1257
5996 9853
6957 4061
9211 725
2846 8453
10409 5306
8238 4937
2517 6137
6487 9706
156 9710
6057 3072
8834 4938
4580 845
8826 7537
6491 8835
7968 9120
6016 74
9811 8749
9316 10418
3630 5023
1352 6503
8707 9189
2730 1649
3401 3509
5734 4898
596 1905
9214 9179
4291 748
2724 1236
2033 7246
8720 748
9211 2640
3218 7611
6620 5949
3350 2840
641 2210
8720 1192
3227 8116
10167 4823
2774 7850
3372 5512
1430 4113
2700 8528
6683 4709
7246 8090
10446 5537
4079 9528
4131 347
406 1019
7421 308
3332 5073
7623 4078
1823 1399
9229 8854
8426 8299
21 8834
1476 1093
7617 322
96 9697
1444 3156
8886 6893
1732 3597
3996 2154
8117 4342
3538 3829
5986 8169
7033 6644
2974 8733
5240 1175
2827 1082
8603 9297
2881 7746
365 7488
5218 9454
6940 2812
2576 8426
7623 155
9508 3091
1849 8692
97 6793
5209 1144
6449 2816
150 7339
9686 1225
926 582
8440 6743
8527 322
3576 6549
1149 10435
1202 7286
10359 2428
1225 322
2241 3280
8816 2242
5379 10097
2550 4860
6152 5566
9357 1600
5854 8816
5499 9673
366 6732
10484 1739
10362 3244
4883 1199
3192 1646
8832 8636
2279 4657
4394 5368
3737 3654
2266 1171
8855 6166
8717 8564
9974 8174
3600 6489
6528 2648
10387 5368
1238 1064
1225 8991
9546 417
1123 8056
8515 9659
1240 9591
2655 8445
5563 3234
10298 2704
6620 5563
5545 3020
642 7293
9670 8683
10383 5446
3090 7289
2730 4952
7246 9604
6314 3151
8823 1874
4951 4926
8283 4125
3777 4522
1736 1836
8928 8810
8551 6923
4716 4161
1522 8091
3156 8129
5069 5881
4534 3309
3204 1774
10220 932
410 1215
4363 1555
5053 6618
7218 4209
4078 2170
1269 5093
4915 1172
3399 2920
1625 8932
1773 262
3991 10009
4918 1784
3496 7456
7727 1231
7488 7426
478 79
5276 8325
10221 5921
4852 277
1222 5752
6463 4567
3092 6942
3055 8264
1255 6678
5808 7685
8406 1181
1171 415
3666 1223
7411 1862
6549 4703
8765 10449
124 5131
9698 6762
7129 5636
2466 8483
993 4099
10235 4248
4130 7612
6789 2705
5462 6793
6980 1866
3906 3431
2266 2299
2279 4918
4370 2154
1234 8953
7581 2273
347 175
432 3117
3125 6245
9203 9120
7025 7751
9449 2149
6872 92
3348 4704
3489 7569
4331 5199
7689 8834
3018 1472
6369 1206
2827 8173
2930 8189
8075 9588
928 1183
852 3090
9520 2533
6242 989
829 10132
4129 3515
8426 7608
600 9214
6659 6937
1334 2740
5200 2640
7281 8259
4098 915
2533 2907
7594 7251
5319 2156
8320 5391
1786 5605
4357 10428
1179 5939
432 3928
2285 5718
3630 7686
10243 1453
6657 642
3754 10412
1225 2155
1561 1228
3167 8409
10460 6549
8754 6908
2622 3520
348 8831
3725 6567
8129 5545
8225 954
3374 2774
5929 8609
10015 10335
9551 1198
8137 1223
4128 2647
4895 8512
2301 2489
3092 6465
3569 1198
3822 9324
748 2647
638 4883
6430 10323
3779 7831
4076 9456
3973 8116
4214 6497
3078 5830
9927 1698
1215 318
10438 2569
8564 7232
3234 6306
253 3755
9689 2804
7229 7129
2320 1148
5106 9762
8823 1426
8590 8892
7294 7689
4018 10526
4566 1453
7489 8139
3953 2150
10607 1093
2550 8496
10247 2278
6548 156
4359 5859
8131 10696
9943 7355
8512 7065
8409 3332
4046 1852
3335 9324
2900 1849
9120 3669
5930 5544
2593 3205
5497 3114
5460 4188
4069 2276
1228 125
149 9175
1192 5339
2155 4900
7501 9192
6739 6133
2337 6489
3434 7085
10036 2578
4125 1082
2457 782
6789 4571
1221 3544
9526 1223
8482 9176
4333 6739
257 1235
9110 999
5701 4446
1430 10221
4879 6016
5503 3908
6620 8448
635 1191
6498 8431
8140 7421
10442 8939
3208 9972
9070 1094
10679 8117
10299 8829
3304 4534
1171 357
8865 10435
6619 10148
307 10435
9026 326
9518 10087
2640 5396
3091 1526
4125 554
7292 727
10189 1172
8831 8508
1522 326
6793 1221
7656 8834
8426 731
3371 10556
5578 185
1775 1427
10402 10541
760 9957
9138 3425
2035 1334
1558 2950
3655 8035
1192 348
3816 6782
3439 10570
1172 709
6802 2813
326 5725
1219 4125
9997 2053
4070 2119
10162 1231
9852 7015
8056 3207
8721 8512
4499 10484
10219 3150
5481 9900
3847 6286
641 1828
325 1209
8759 3930
7354 4881
5022 4001
6286 6713
297 7375
2307 7713
7506 315
3586 8855
1166 7504
8593 9591
3136 661
1224 9054
2210 2424
7947 8406
1172 7804
1915 10332
3204 2549
2904 7651
2305 7489
6524 1235
6175 1175
6360 1412
7786 10049
8542 5251
9320 1517
8189 9252
7979 10303
2157 9910
183 7129
2846 700
9361 1936
1192 5117
3847 6784
10416 3208
10717 1241
7437 1825
8426 6854
3977 5939
8827 8056
6082 8409
8189 1472
2467 6314
730 10091
1171 1171
3072 2322
3544 8844
8514 1181
8296 4835
6369 9661
5234 5927
1229 6616
10613 8889
6505 1202
127 6548
3849 1199
4297 638
6016 7294
120 5281
5530 1132
1346 516
2640 1175
7831 9802
950 7291
9731 5062
293 10544
3138 1790
638 3908
3156 5440
365 2850
3684 5460
8542 8431
1179 9505
8002 8894
6698 9652
7643 3749
10435 5752
7445 4178
6007 4406
4183 8472
10219 212
2704 2176
8056 2544
7189 1228
505 1223
908 6135
4926 1002
342 2640
2014 1125
7016 6210
10147 8991
326 1905
2688 836
1378 7329
4446 8515
8844 9848
7707 6695
10435 8092
4548 9579
5881 6448
970 1533
2457 2827
6038 3597
6987 40
3321 8506
6055 1626
1862 2653
8516 347
3414 8993
5939 3204
8844 7437
4939 300
7486 9759
641 3250
9992 4571
3209 144
8823 9293
7538 7636
1759 2820
5402 348
3157 726
8409 7293
9974 5139
9248 85
6617 2543
2018 1269
600 4268
4859 2211
8495 5433
5506 3124
6406 7496
1194 6430
7291 8178
4903 9200
61 4657
1022 8752
9033 2640
5566 2652
9126 2952
6490 4064
326 1550
2647 3579
6644 9937
2276 9760
814 7555
5581 5305
3123 9298
4140 1394
9859 4860
7657 8894
6137 8991
9190 3075
7367 7636
4870 4920
1849 9916
3720 2923
10433 6528
1790 703
5946 3481
4777 4373
1446 10116
8871 9209
815 9998
7426 6925
3206 7538
3205 859
3755 4098
2328 5831
7549 2537
10720 5137
336 10452
8820 3465
5271 8826
6644 1237
5637 4675
2802 5716
6997 6723
326 5954
3439 10435
5697 7229
1221 6182
1079 1788
4069 6240
71 1849
1091 10416
660 4130
10314 9696
2569 2279
10507 9822
1171 10435
6761 8875
6618 748
1197 1926
4736 4042
8232 6227
7920 1881
8825 6489
1171 7167
7636 3595
1181 2802
1224 5464
2428 2609
1191 2516
1222 1202
1184 989
9540 8428
9115 8551
9548 7748
6832 8831
4173 5951
5479 8092
2920 8518
7339 317
7897 3749
4227 77
1901 7294
997 964
7294 4864
8075 6383
1235 1531
6208 4900
4123 5091
758 8784
79 10588
185 9851
7897 2260
8620 2573
10447 5025
9010 2064
4903 3237
10501 2857
2420 10435
1205 1364
2341 6154
682 5566
8621 1225
1196 838
5776 8129
837 432
6286 6581
9765 8216
2367 5951
5240 3280
9814 7847
2835 8823
893 1392
3346 919
334 9284
8280 6489
156 5239
4491 156
446 347
2533 9828
3136 9298
6071 10435
7841 317
7277 6137
2147 334
2158 9063
8448 10381
7157 7075
5413 5012
79 293
479 7489
7230 3987
5093 9532
5715 9800
8692 9499
7785 8185
10333 9484
1209 3999
2163 8448
3310 6531
155 2433
6224 2592
1334 6035
71 6169
2277 6476
6135 1223
6007 1790
3091 4630
3049 1142
2592 9698
8177 1622
1223 7489
5904 6154
6616 5412
7045 2252
1226 2951
5281 6000
6703 6109
577 5059
10162 1228
7090 1053
406 10361
1726 2131
7083 6845
8954 1055
746 3369
1191 9134
2570 490
9128 10707
6425 9782
8849 4098
392 3599
5091 9044
2538 1309
1165 5929
607 6489
5870 9589
830 8177
6152 3429
2724 5964
302 5636
8201 8169
5323 1517
3123 1222
253 3631
74 1191
3684 6219
2061 1775
5445 6134
5545 2925
3015 4449
4333 3297
10306 6401
9625 5196
6359 6360
315 6491
6007 2802
8128 5515
5951 8040
2622 4126
6724 4861
3367 2491
8198 1237
4942 5487
7770 2846
9320 2774
7129 892
3012 3477
10125 317
7208 1529
8516 337
6265 4133
9434 3148
9526 6443
7491 2691
3803 8505
5929 6739
3490 1222
6277 28
5493 8350
6152 3167
2815 1237
8845 1228
1209 982
322 318
6035 4815
4333 6793
4943 725
4773 7763
2582 1311
7557 8991
1313 6739
5034 5512
1171 3256
4567 8890
1463 5636
4297 9968
4567 6277
2344 10538
1160 10195
1733 8140
7083 5341
120 3780
3282 3224
9551 8542
10239 9044
4076 1448
1427 1162
5514 3351
8916 3419
7998 427
1491 6748
1240 6489
1455 6366
9403 3751
1171 2828
6361 5396
4127 3432
9926 401
782 6124
9002 8183
3035 6822
8137 7994
10624 8274
6314 7157
2276 1118
5355 2053
5179 1772
3448 6282
3491 1632
6239 2227
10606 5884
8496 8763
2155 8138
4446 2279
6278 97
8368 10712
619 9515
7090 9298
5341 10311
8612 1175
8454 5458
2942 8508
7378 2397
3208 8508
1176 6306
1227 7657
3079 3863
325 9803
3490 2054
2802 9484
4797 3301
3597 2802
6145 6940
3537 6504
760 5520
9621 9299
8056 9910
1799 5710
6234 2870
7189 9064
7293 5928
8506 243
7565 3580
348 6219
5437 7230
2076 3428
7353 1987
2276 8273
6448 2150
748 4839
8939 9127
1717 7286
7384 9852
7445 661
7289 2774
10200 6694
8225 8749
8855 2845
8551 4762
6306 8242
6616 2663
1192 1179
8183 8881
5767 2439
10624 4380
1280 2721
4772 3778
3253 667
1238 3136
1064 5637
7055 7012
7505 10111
6507 9014
4620 7426
8388 7562
8749 3754
3654 1234
5515 9702
9526 8093
7538 2272
4214 273
1825 8709
9320 1176
4905 5016
5860 2158
4860 2336
5944 10496
2279 6429
583 10162
1172 1787
4966 6372
6552 4968
7720 77
1228 4977
2345 4037
2846 8496
8263 9244
3125 7294
4642 8881
2676 2987
1145 6540
2592 1181
7129 3704
445 4839
9287 10435
5724 6314
5563 677
1231 4523
8810 3206
1175 2852
2795 10625
1390 4932
893 2685
8823 8272
2928 5276
10450 587
3604 1238
8759 4776
5345 3371
7920 6487
4114 4887
10131 3209
9828 2880
3908 7746
8759 10634
1544 2589
8835 8820
10163 2123
1224 10338
2122 6272
6014 3684
930 8409
1175 5187
6165 4887
8172 6266
10435 1024
9096 2891
8684 1172
9569 4076
4601 6897
3954 6135
8516 845
120 6154
2279 8508
9070 781
1221 1071
4952 3848
3295 1535
8849 1209
6430 1452
5398 1235
1192 5512
4965 2726
7836 317
6988 2571
5865 6678
8886 5710
2337 2112
1219 1787
5752 7588
5190 2824
7376 1686
9532 1228
5226 5689
1849 8759
9910 908
1179 8138
1547 348
4126 4234
188 3414
8129 9649
1225 3429
8823 9883
3280 4332
3166 6702
151 3538
5545 8817
7949 1847
6534 6314
410 3188
4714 1221
8189 1616
8178 7808
5363 1172
10436 10649
8577 6335
296 8844
8379 8587
5091 5305
5929 4147
5430 4898
5830 357
2374 1179
5566 3375
6681 3314
2856 6154
3124 9074
9262 3783
6696 9686
8368 8823
6909 4129
10323 3728
10243 3982
8611 10103
6081 8516
370 3329
7522 1142
7883 4026
6015 6793
7604 9190
8502 2813
6636 6489
2160 6851
2228 1113
958 6361
1176 6359
10606 9636
8178 2845
2501 4633
2534 1835
7294 4277
10428 1450
3749 7586
2311 3208
9040 8974
1798 585
8248 4989
7293 3206
2240 887
1448 348
10397 3848
2647 251
322 186
3965 8834
1861 1227
8683 3332
4619 6219
8486 6504
3499 4704
6219 826
7055 8834
1537 1223
3630 4297
317 2884
8195 7259
1113 3604
2433 9062
3843 8486
320 3071
4996 5487
3737 9517
3602 5283
3260 2178
320 9653
451 6784
3026 4933
2888 7897
6033 342
1859 9893
4567 2158
10224 458
10647 2272
3244 4656
1235 4931
1199 2133
6696 10698
1171 253
9192 8390
4617 6972
928 416
3794 3838
6242 9521
2629 928
7565 2929
7019 1552
4942 6361
1629 8894
7583 1905
6624 1241
1627 150
6007 296
6168 6940
8515 10015
1238 8551
6793 8238
1202 1654
4861 335
5636 13
8056 7315
10570 9825
9042 7746
1348 9134
2813 1142
7336 7942
6081 4328
3907 1219
9320 6361
1721 10209
7635 9820
3906 9993
5515 9194
1181 8368
1197 7129
934 8351
4657 7329
2465 10095
262 5389
314 6334
2640 2349
1209 1949
10084 1636
9877 302
2814 7286
7588 4883
3851 8857
4837 7763
1200 4067
8976 5910
7065 3508
1175 1625
9554 3896
5214 5824
6685 2442
1899 2087
4128 4873
1001 7293
3716 8512
9521 580
845 3188
1517 4070
2648 5497
3092 1171
1176 10435
7421 8584
2033 2319
8056 2123
4127 663
2360 8470
6154 1192
3291 8350
8528 2206
5830 3687
8733 1188
8486 5951
6469 1198
7496 6148
9295 3166
9570 3631
4952 4739
9998 7336
6055 7294
3716 7458
6987 7368
127 6696
9294 1238
2153 6715
2394 2663
4230 10694
8353 1107
5341 1096
8430 9211
2815 8056
2533 1910
7928 2504
5502 5933
4899 3467
6038 41
280 835
3348 3374
7750 6989
1418 7640
2648 4331
6783 173
8281 9501
4868 7215
1219 5396
6392 2889
2855 280
835 5281
4331 7670
326 9532
8991 1145
8973 7339
8115 2158
2827 10655
10318 1175
6589 7209
5437 816
5968 9579
8834 9233
2551 993
4611 6489
7738 1881
7599 10322
2804 41
4076 6542
3417 1069
8454 10456
2653 3329
44 5569
5859 8127
4297 5437
9513 255
6570 5512
1426 8620
6037 10696
1209 10712
6962 10189
2592 5276
4214 2276
7470 317
7339 6076
702 6625
7478 965
2898 1178
2342 5951
5305 8303
9526 8120
10404 9040
2851 1870
4834 8515
5020 5276
6314 8483
1391 410
6008 3786
6389 7508
3880 3668
1171 5281
2538 1365
7329 2352
4922 1053
4643 2305
1219 293
8002 4297
6490 7129
8448 5259
10054 1791
10293 8827
2217 8302
10049 9910
6164 7557
5501 3848
5989 5831
1172 8169
2640 1225
3138 2636
334 8075
6340 5276
10299 4077
1602 2149
3620 315
1491 2380
7266 2150
4904 8684
4952 318
9526 3842
1681 5813
3566 1987
10335 7620
4860 8291
6148 9716
6296 2126
6152 4903
4931 1202
3193 4871
1226 5709
8516 5700
8392 1240
5002 5913
3581 9960
9087 4215
5040 1198
7479 9507
7746 2127
1787 7716
8459 744
2827 10049
5218 845
5868 9591
1798 7771
1231 7424
10428 984
6696 3355
8735 6611
8134 1820
3684 74
6225 9967
7251 1628
8826 4152
8290 8016
5394 1020
5831 5507
4514 8526
5929 2053
5990 993
8831 10613
8312 7581
8516 1557
6505 433
8056 7129
7770 6529
7129 7289
7508 2995
1445 9120
7743 8692
8544 1228
5561 6461
6154 5240
8096 6154
358 8737
575 3205
5024 5530
1685 7253
6508 1735
5093 322
2327 1491
3135 10243
183 7293
7489 1491
7075 9485
5114 7743
6503 8881
8252 9684
7736 2229
10166 9064
1219 3072
8495 9120
3230 5928
8508 8132
5425 8857
8749 7501
8831 755
1590 2700
3716 10162
7293 6570
7882 4485
6667 1915
527 1229
9126 9585
8810 3838
3461 9111
2640 6286
5389 7583
8718 3208
8075 3544
5305 5859
812 6007
8831 1750
5073 8567
144 303
3781 638
5276 10418
3297 6289
3554 7850
8590 9876
2841 9530
10426 8991
5566 1491
549 1428
8406 3156
820 5431
8426 8174
348 2919
641 3698
9736 6272
9375 74
5396 8829
8056 1623
3331 7445
5894 4898
5544 391
1199 8288
732 7210
6896 4861
10299 8496
8223 9904
3397 9221
4877 5850
4298 858
9175 7880
9124 694
8592 8406
6446 308
6366 2208
10484 2311
618 7837
4125 2573
9212 960
3418 9238
5276 5968
1229 8928
8466 1202
1206 10334
7286 4459
4953 7489
6016 2580
3023 10570
138 9848
7557 6789
5565 6369
1739 9129
8488 1230
6803 1081
3822 9070
9759 8849
2775 6253
307 4127
293 6509
1820 1172
1424 7218
7995 6940
3667 4215
5895 6640
10215 6008
2241 3218
3243 9909
1508 7080
2640 9190
1245 2846
1428 2280
8834 527
7289 7633
7919 1179
6443 3655
6289 6316
5091 2802
1613 4839
7746 8705
1202 7129
5702 7447
3746 5962
7315 6208
4454 3630
3167 324
3629 7044
7229 6530
2899 3205
6007 760
9510 4567
4209 2889
10098 9395
925 3703
7055 7757
1849 3227
4837 5716
5505 6314
5234 2430
6444 5276
8593 1142
5929 3151
5093 9042
2895 3965
2846 350
2276 10717
8544 3193
4630 908
2830 1269
7720 186
1621 6314
9857 5336
6038 4617
4781 5975
7707 7619
9298 9521
10435 6152
8637 3908
3704 7612
4380 1198
3703 7580
1219 4860
3072 8864
4918 5012
10446 4926
1737 4076
5010 1932
303 8488
9992 2033
2571 9884
90 4078
4719 5514
507 5590
8991 4123
9910 7770
1219 5514
9926 1181
3489 2260
8829 4125
1229 4248
638 5088
5929 3204
835 691
10146 10428
7717 2605
4776 5561
1170 6824
6528 1926
8368 6594
7367 7622
3242 5010
5059 291
5071 8551
3234 2775
10428 3544
8820 10635
1739 7494
7289 6568
8321 6624
7543 3208
8488 1241
6148 9064
5637 8516
9717 1223
5929 10148
3576 9101
1143 5787
8738 5180
4380 6987
2757 4572
255 9518
3660 6016
2679 1199
6098 3844
10418 8201
4183 2117
8426 4458
9196 642
6057 4634
957 7182
4504 9660
1599 8684
4606 1223
2640 6410
2985 8861
1369 7025
6585 1100
965 7214
4243 7422
9362 6946
4123 3468
9874 2276
7612 4297
4931 8508
8506 315
7294 8759
342 2176
7069 1503
134 6987
7674 641
3963 3260
2640 1164
5561 2878
1171 10362
1205 293
1200 334
5126 8871
1683 7488
4996 1821
5708 2756
3877 10060
1926 64
6007 5986
7750 3121
6930 1726
1334 7218
8826 1124
9435 8189
357 8116
9061 7784
188 3489
7848 8454
1930 10121
1628 4634
1790 7686
7334 1231
4864 10529
4333 4215
1625 1653
4333 8683
4224 10162
4897 6988
3167 79
928 7491
1205 10303
9908 3452
1171 845
3602 7201
10418 1971
6844 6259
1404 9519
6619 5831
3346 2126
3182 1237
4936 1102
638 1192
7129 1632
4984 2504
4458 2758
2430 2421
7249 5306
1653 3417
8829 8551
7444 8711
5561 8486
1334 7480
10428 3509
10513 7246
7715 6117
1191 6988
4156 4078
1515 4231
10162 6072
743 595
4078 1238
7224 552
4921 7538
1227 8514
7129 2048
4567 1735
8577 472
4903 3151
3954 4125
6829 1202
8385 402
10428 8823
3870 3863
4070 5895
6615 2537
8709 7411
5880 1901
3928 8273
9973 3851
9823 1239
2241 5138
8189 10456
908 4370
1491 8320
7495 8448
2120 2804
6497 5830
9215 6475
1502 714
2846 10699
1229 2404
478 6698
1501 2296
3040 354
852 8432
8426 6140
4044 10415
7623 2798
8321 2430
702 7440
2156 5473
6895 7843
10243 1428
7746 3659
1311 5228
8139 912
600 5509
1096 1176
10568 4234
3329 1834
8826 9588
2305 8791
507 8820
9815 3822
2158 8368
5939 3374
5849 4860
8280 6145
1215 2126
8577 5033
1179 7079
6040 1205
5601 8990
7557 6649
5460 8177
3746 3441
5885 5276
2127 1175
6525 8684
6508 9193
3445 3844
2342 1199
5487 4332
8486 7750
5022 1554
1229 7391
9579 1611
3263 8137
79 80
9410 8889
1179 5939
478 8923
8174 3410
6461 8849
8431 1229
9636 9423
6309 2295
2804 115
4018 3607
9518 6259
1202 1016
8316 79
4067 5555
10123 2573
4805 7744
1219 1874
3133 7767
6455 10483
8515 8864
4660 8619
5951 3273
9127 3794
2640 9682
7643 5986
595 7486
2221 8835
4668 8363
8140 2776
4710 7496
8169 3603
303 1161
1224 4762
6154 1376
3595 3233
8126 908
941 2325
10197 1921
8091 1426
7501 2329
4580 10436
8871 1772
9650 1120
7643 1446
3310 5112
4000 4341
4922 6945
10221 4481
3778 121
3374 188
2299 8820
1192 9309
9151 1194
9526 2827
1230 6542
6870 3783
7603 5514
6266 4370
8932 10162
9718 4237
8858 8129
5894 9899
8682 4571
2292 288
1198 4370
322 1393
5785 5993
7574 5367
7445 7603
8544 3193
1269 8115
1224 6503
2178 6148
1241 3489
8426 7957
1180 280
10534 6264
175 1945
6793 3386
7643 8008
9124 5051
2365 8426
337 9346
6145 3189
3374 119
10397 6673
6697 1235
6826 5218
8829 8931
5276 3719
7769 9718
3154 4324
1849 4005
8168 5968
721 6570
1537 2630
7719 8544
7421 4324
9358 6488
4124 8940
822 3755
3279 6369
2864 630
2473 4666
1206 1782
8255 3578
3882 3020
5341 4125
10328 3975
734 6016
7763 77
5976 1181
10420 1230
5281 3092
6037 8079
2252 2478
8719 1240
9043 2737
21 7581
1757 6017
9591 8410
5673 4377
9532 7746
1145 8685
8684 4208
6490 6549
9605 1086
1179 1239
3705 9645
9298 4929
3501 6401
2538 3544
4246 1790
4333 1926
3355 6343
1231 8495
9400 4572
1191 1148
8288 9539
7489 2457
2869 156
9974 5545
9044 1202
4503 1224
6359 6505
9286 844
4297 8140
6152 7687
3602 3649
10283 314
580 5911
4573 10409
4457 4219
1196 7075
1365 1756
6591 3452
8818 1822
121 1544
5439 5013
1430 7920
4098 5752
431 852
3644 8522
6366 1490
5752 1717
1169 7704
118 10442
2825 3417
5951 5012
10507 7286
7714 8826
3204 6224
3193 10331
4069 3280
1069 7735
1171 8056
4842 6793
2538 1176
449 10104
7848 1528
342 8881
10724 2027
417 3194
2609 9064
307 8797
77 4130
1021 3085
9434 5237
2473 2137
2538 8642
1224 6488
6007 10160
2644 9433
4932 6369
1175 6489
7486 8135
8371 6490
7920 5859
8574 434
7336 642
4070 6277
7426 641
4940 7095
10716 322
6145 1237
1773 7016
7329 8551
255 8887
9221 2815
2802 5514
876 4930
782 4622
445 1905
8466 4776
5928 4826
1234 3654
6766 3703
2108 4129
5398 8516
365 8831
638 9418
8140 407
5910 7643
1238 3586
1599 9179
674 414
103 9698
5093 3807
6619 875
642 3123
2331 5735
1786 2538
3208 6505
3301 4230
10428 6620
901 3825
2919 8843
1653 1237
324 6824
8089 5093
8829 6036
7534 1790
79 1199
8843 6726
3051 7292
3705 3269
4165 3873
5037 1798
7831 3124
7599 7501
3597 4898
74 788
4964 908
838 8835
5515 4215
8410 1926
2433 908
8139 10397
9511 7851
8797 9046
9287 5353
1072 2261
5429 864
9347 2860
4647 8828
2802 3812
6962 7748
7293 5849
5986 8368
1221 7259
7292 6589
171 3693
6793 6154
1921 2512
6793 3777
982 10337
1817 1209
748 334
4125 9397
414 3684
6793 6683
4026 9697
3489 4716
6670 5929
641 316
1225 4918
5248 9299
2730 1915
2488 4754
3654 2215
1168 3715
3182 10624
1109 2846
155 4440
3417 3621
886 1226
8261 5028
6937 1181
2506 172
7688 8073
9974 1798
1240 5562
9175 3090
6457 10397
1491 1090
365 6055
2100 657
8093 4070
3131 3690
8721 3901
2320 10552
10129 7277
10217 3489
8551 8812
7783 7282
10362 7746
2104 1849
8587 10572
3414 10715
6782 6739
10570 10696
1851 8551
322 342
5306 4503
1517 5144
1737 8361
8685 7631
9579 9475
3631 6815
5710 1734
1254 5752
6504 74
4247 10427
3090 1198
8169 5073
773 3138
1198 4763
8056 2342
3154 7486
9579 2267
8890 5012
1234 6351
4142 2457
6444 3267
3123 8515
8535 1227
1231 6037
8846 10435
7195 2802
7583 4049
8184 4860
5281 9189
1509 1427
1192 4864
3839 3193
7715 1926
5192 348
5052 7301
3749 8350
7288 8929
6508 7656
2335 5636
9554 7508
318 6908
6504 2123
5265 2730
5281 9490
3181 8610
1200 8432
3124 2640
10435 5952
3237 4800
3153 303
9282 323
3671 2804
10655 1875
642 3466
2324 8390
7712 413
7445 8129
1192 156
1567 3234
2804 9286
4765 1548
8625 2296
9299 7286
6268 4340
9091 4801
8502 6360
4329 2493
2879 10334
9286 836
1315 5776
8502 1148
2155 1179
150 6782
347 7997
6190 21
1039 3162
3154 8361
3332 10570
4864 10147
2276 1430
9464 430
6181 1729
6896 7292
3374 3527
248 7421
77 10428
666 8577
10671 8261
9519 5495
8651 9579
5505 2064
9636 16
637 6549
1881 5711
3772 8858
2775 8239
2711 1486
6278 641
6152 9998
4820 9697
4776 1849
6007 7229
4903 1849
9439 3156
4399 393
1462 1364
5446 6405
4341 6314
4434 6014
8502 8889
7291 9134
6242 6037
2700 2176
823 301
2983 8368
1544 4003
8955 4853
855 4289
6784 8406
5189 4718
2840 1225
3491 3956
10303 3631
1261 4728
2279 748
3752 3908
6048 4157
7768 641
10420 1093
5505 9621
5348 3752
5056 325
6240 9650
6394 5346
3780 6783
5986 1209
10428 8890
7766 324
6001 4775
6397 8835
8350 5986
3752 8577
2380 1926
931 5042
1028 314
8511 9532
2797 9046
6443 9848
3600 2895
836 5155
3631 4003
989 7803
4900 684
3778 8866
9124 8826
6989 7292
5218 9039
4514 7307
8056 2667
174 2827
4078 4067
10162 5545
6789 2245
7129 2493
8755 2154
9009 2730
3204 1805
2149 4930
8991 5951
7246 2982
5681 641
449 6570
8432 3542
8433 8502
10103 9547
10626 2840
1386 4148
6427 7569
5198 9120
8502 8709
813 8973
5180 3193
1491 7557
6007 4952
9986 5408
9048 6686
3082 1849
1231 1910
9363 710
7293 8740
5012 5462
6361 4763
4929 6278
3206 4432
1224 4125
10335 2570
1191 4937
1891 7804
6145 3749
6228 6458
2526 629
365 10508
3489 9053
219 6641
1648 5929
6723 5877
10435 1684
8018 4938
810 9236
9653 6160
8496 1222
6148 9124
2433 2663
2226 8903
9282 1257
4459 9003
3580 8410
1691 618
4078 2570
10031 638
5328 3777
8129 4952
2986 7711
1491 1851
4871 8517
4566 644
2542 9849
1229 6935
3597 5717
1234 6281
4903 6422
6731 2663
1530 5504
4860 2409
2538 1491
2412 2137
5562 4446
1166 1334
4498 1222
1231 7329
1238 8406
9196 2298
2493 3583
1786 2802
9298 5446
1238 8238
1221 2229
3768 5570
6542 2394
9591 3371
6981 7508
9763 4821
852 1673
1113 1444
5456 6549
1024 8861
4523 5459
8457 8534
5199 1210
1855 6719
3309 4630
8148 10362
7187 1172
1082 3156
2170 97
9910 3783
8930 8508
5566 357
9667 8409
7100 5951
7763 3059
1237 5461
433 342
1175 7658
3734 6033
789 1235
5881 7572
3225 3791
10163 2457
2442 2648
5327 9053
8347 2545
7726 3908
9739 3908
7293 226
1250 9192
4458 6923
7147 253
9063 5831
5957 8239
3655 5398
10165 9553
7847 7182
4621 300
127 5831
357 6351
2718 399
10485 6490
1544 7967
10415 5031
707 8528
845 2267
6789 8875
4243 1172
6208 924
46 8056
5831 8434
3310 3877
8189 2304
6559 4241
2775 7289
6486 9457
6898 5012
10724 1237
6988 8823
8488 6016
6714 8602
9881 8295
970 1142
4126 4236
3851 4121
5218 5881
7623 265
8288 320
10415 1205
9210 4422
1176 2920
4479 7548
3928 8972
10147 6702
1681 10220
95 9850
7562 6430
6789 3374
4333 2033
1685 5815
5333 9200
7538 8056
2272 7294
4634 5306
970 4194
10389 3553
155 7770
7445 9547
4699 7336
3374 5951
1517 7291
3489 5515
6290 2222
2276 4484
5599 10395
7557 8427
8514 3489
2245 5080
1165 9284
1205 1199
6940 6040
9532 8515
1002 6618
6154 3432
6161 8178
1631 2433
182 3777
1874 7744
6853 1194
10570 5059
10232 1225
1042 132
1181 9526
8174 9604
6981 9620
3280 6975
8822 7685
5563 1772
3765 5923
3130 8886
7906 6589
1772 10607
9988 2569
4952 8610
3023 6712
3752 6626
8823 1183
8426 4293
9179 6135
4156 347
1235 4617
6824 1011
4952 9688
9657 8505
3167 8861
7292 660
708 8392
8518 6696
5544 1821
479 3230
278 1184
300 1197
661 4692
8516 7862
8991 10613
9564 3206
6154 7218
3767 1625
8551 5404
1004 4491
1063 8604
4069 3507
1219 5515
9250 3176
6277 523
1197 6226
2123 654
2647 2648
466 10409
4271 2335
3416 5544
5093 8139
761 8892
7289 1491
9022 1427
8511 9120
10544 8557
1221 6542
1191 1788
7657 2478
3779 4124
3166 8017
4125 8138
1203 3564
3193 1159
280 5027
1084 1075
1196 1774
8307 79
914 315
1365 7920
3228 2122
9856 406
9432 8189
2273 5986
10229 4280
1458 9074
2840 6518
1197 5870
3386 3489
8797 6735
6678 5189
2367 7313
10428 4068
1214 8816
5224 7280
1237 9937
4719 9588
3335 5831
2445 79
4213 7327
641 6490
1915 286
8522 893
243 9485
8406 8879
2292 9554
3535 7054
6815 1736
6669 4573
5176 1557
1080 8826
10712 7720
1192 2657
303 1202
1355 10303
4629 1252
8845 3645
6548 10318
3296 1117
8759 2076
1910 3206
4107 3197
7329 2538
6340 2504
6928 6430
4898 8823
2172 3396
4297 4905
9219 6736
8127 4232
10120 7195
2880 6918
6145 10221
8074 4381
9895 5051
2158 5340
3944 843
233 6503
4776 7750
8075 6489
7168 93
8706 2336
8973 2899
9002 168
402 3908
10544 9588
6314 8353
4390 7631
1222 1491
5059 1552
150 4861
4126 6945
2158 3685
8527 7522
2802 2536
3072 3715
6589 10362
638 4826
2549 718
1671 6504
6150 5052
5561 4878
7780 8621
10435 3640
7329 4130
5499 3374
8056 4619
1790 3685
9098 7292
1915 9338
10362 8261
8811 10605
7246 4156
1202 1491
1426 8185
7421 2574
10623 2360
9657 5912
7488 8610
6627 10299
8928 10226
6618 2338
1039 6618
5228 4619
5304 5073
7329 5513
2043 5306
1191 4620
10220 2923
9433 1360
8858 4268
6137 6474
6987 8056
8858 1202
5233 9530
1194 10425
2458 2120
2807 8881
858 2299
6490 2218
6219 3121
6359 3622
10095 9042
6161 6793
2568 2731
8252 5929
7494 947
6502 320
1176 709
6696 4900
8991 6490
6489 5674
7421 7766
326 3282
6824 7603
1225 2647
1334 6227
6209 3156
6619 2888
351 10544
3189 3075
4154 6449
9317 5752
10435 6144
10592 6922
1202 525
8406 5393
5408 5928
5049 8825
4533 9321
8139 6427
1240 4702
8829 6390
3114 9871
2493 10303
5514 3848
885 6037
1223 7259
5091 6766
8935 1181
9974 6226
74 9046
1429 1064
4567 8002
7779 7899
1776 2605
6366 8238
5446 7278
2240 5460
845 5320
8831 6692
2615 5190
825 6490
1227 6542
303 5446
5912 2130
10462 8129
4123 7455
7750 5939
3953 5276
8116 1798
1866 2640
9850 6783
7746 10053
1269 858
7291 2845
8410 1221
8691 4231
10276 9621
9995 7744
8817 3003
1197 2033
2342 6535
1196 585
7496 8486
3631 1901
8577 3591
5472 6227
3414 4839
1219 4776
2151 585
1196 6686
638 1181
4546 10334
324 8610
3150 3963
2342 4575
8128 2647
1814 4657
1235 7144
1194 1198
7783 2486
3489 6504
3151 2276
4086 8139
2269 7286
9044 5419
1191 852
638 3748
1241 3090
7533 8846
3851 4530
8002 6347
5242 9947
6234 1915
2509 2775
1261 879
7491 6746
1463 8683
7539 7294
6683 5566
9419 4149
5563 4770
185 10087
2804 5400
8959 1914
2255 2723
8201 4380
7071 2547
1564 7735
8088 1334
1184 6726
4912 86
7881 4366
2886 6314
8879 1175
8350 2131
7286 9521
7749 3301
1593 4633
2290 10074
7022 3147
9512 9876
6702 472
1449 7251
8171 320
7297 1226
10696 4125
4898 8810
5016 4860
9189 2443
1431 3290
2652 3028
8129 10435
1379 7246
6491 6570
1222 2359
858 1202
10629 1734
4076 1544
2247 1524
5181 10238
2153 318
2262 9195
3489 9915
9569 6940
2279 5787
1175 6372
6801 2465
9093 9128
5305 10435
4763 3441
3329 5566
2533 6446
7830 5487
637 6589
5179 155
4069 6920
3045 8835
2331 5723
1176 977
8496 6361
5720 6956
8409 1238
6145 8116
8321 100
6940 1176
843 517
8353 9733
6351 7289
8891 8683
4900 641
8548 1544
2177 1071
1334 6289
8512 9401
5570 3595
1202 4860
7129 1819
7658 4911
5276 4127
6366 5561
10166 2010
3053 5374
7291 3042
4776 6379
2550 3371
5520 4939
6148 2431
845 2702
3432 5396
6619 10162
2301 8075
9674 1175
7920 3541
2827 8796
5040 273
4459 8826
9599 5183
100 6361
5929 3901
5281 8522
5446 9053
5929 1200
2270 7278
661 1395
10274 9112
6830 812
5787 9069
6215 1093
6014 6278
5566 2640
8893 10181
156 4434
8238 2272
3665 3738
2447 3414
1221 7084
317 3351
5309 4861
2517 5093
4944 6922
3165 2756
7420 4067
3840 3263
1209 10680
5130 8238
303 9395
1849 6469
7735 3208
2443 6535
5251 8871
6702 3337
5040 256
1191 2387
5276 7329
1206 1223
8273 8716
2392 2179
2822 6351
1226 4859
1427 2846
7501 266
1065 4934
9825 1237
9397 1181
3034 8894
6145 10362
6361 4776
789 9287
8844 7244
2257 10147
835 3332
10516 8406
8056 3684
2457 7768
2206 6987
2327 1206
8709 3848
1895 3781
64 4078
7457 1219
1144 4129
2622 6384
1196 4761
7736 211
8088 8426
8368 7770
3250 2529
9200 10624
2279 8889
1181 3375
3190 7365
920 9120
253 4124
4642 9876
6066 2756
1240 8266
4126 2756
155 4900
5752 9226
3817 3716
8813 7862
1063 6148
6569 7849
9287 864
5233 357
8238 6158
5000 9338
8709 8709
5929 7129
8861 7011
9910 315
3154 9707
8544 417
5326 3113
3777 449
10121 1257
1491 8260
1214 1254
6334 8129
5915 3072
2013 4406
488 5430
10435 1178
8132 1799
8117 9926
1219 8854
8858 8577
2622 4397
4861 1222
6154 2135
3490 5494
7251 6040
9532 2165
6278 6015
1199 2802
2997 10435
412 1737
6394 7533
6842 3329
6617 7508
374 10134
10149 6923
5890 1227
5859 4900
4129 2713
216 7497
2903 7735
6869 5702
2691 7168
9698 3699
2537 3669
4573 8137
4826 1309
5807 9063
8494 6962
3243 1191
8511 10194
2949 8431
8835 9117
1491 5108
8443 5115
197 5995
7657 6904
1219 6219
3182 1901
8409 9040
2139 317
6699 9696
956 463
1581 5059
1171 6224
5369 4581
1223 6793
681 3908
1200 6016
10149 9120
2640 2496
8835 8619
8014 1814
2463 5873
9357 2813
1915 5276
1226 587
8412 3572
5494 6625
292 1787
8511 8246
1568 9467
3329 1520
574 10356
1078 8353
2724 8956
8013 5607
3991 1174
2849 2708
8720 928
5320 882
8225 1197
6219 8427
1221 6148
8390 1081
478 1238
1194 8715
7971 8444
1198 7658
7287 1907
8881 71
3858 2820
9397 7557
8406 2064
5545 8624
7508 8496
5062 10281
5249 1234
8090 7065
438 1563
3705 9110
7336 8517
7735 8139
7292 4069
8409 4070
8075 79
3908 5010
3580 322
10428 7364
8855 3792
7488 3705
1192 3624
365 8368
3166 6379
9363 1185
322 1179
8886 1844
3991 9200
4924 8834
10426 7221
6335 4129
5710 9973
315 2814
3214 6506
9505 1199
4332 8431
5277 2919
7294 1223
2421 7656
8128 3092
115 630
7297 9120
5849 9973
9697 3699
8823 3348
5751 1085
7129 9718
7491 10009
9320 2929
6359 348
9190 1426
4656 325
7060 5091
4873 7030
6987 6135
10456 456
10162 7289
7286 10220
2516 172
9421 6721
3329 8299
4458 5566
10334 8232
5636 257
143 3290
188 4776
5971 7486
1919 5870
1849 2923
1092 9355
8515 4183
7215 4617
2536 10606
5561 3260
6548 1241
8075 322
5515 1413
9621 4213
10287 3519
9794 4551
8959 9321
6549 1198
1901 5544
3952 1787
10182 5020
3041 4861
10389 6696
496 1235
10060 2640
1192 5485
4127 9363
297 10545
1518 4426
109 5885
2335 7486
2053 5859
8551 7920
1197 5805
10706 1228
3456 4708
466 1219
3080 4571
4573 4126
8922 10220
10147 8283
7090 334
2137 6289
1790 6016
10499 8313
3398 315
1199 7746
389 3600
9910 8551
2360 9604
1237 3873
8242 8829
657 6137
320 9435
8056 8880
6696 7292
3419 1238
4863 2512
6314 7292
9190 6163
6704 2725
2600 1206
6923 1199
4903 8859
3374 6823
1015 1197
5567 8239
257 8818
1431 3509
892 8844
2923 6502
8390 6548
9579 9795
1544 1615
4776 1206
3880 5750
7293 3085
7026 6696
206 2213
1071 1219
9120 7496
10220 10591
8390 5986
2221 8239
3908 4929
17 7916
267 600
7581 7537
2775 3544
7292 6007
7685 10428
8189 10717
7685 6773
6400 2218
1946 5774
10465 9552
5929 6945
8239 1192
1786 7106
10397 8835
4076 7293
1222 6783
8855 5148
3376 3622
1200 8120
1237 8254
6040 5939
10162 638
600 8426
1790 10197
6783 6256
2592 5700
1196 9089
5460 8797
8515 9120
2053 8116
8056 3906
4688 3630
10544 5543
3966 2882
6489 9910
3491 1624
8427 3123
6793 4572
3167 9526
2031 6152
2276 1719
4322 6987
1735 1224
6444 430
1236 2279
5062 8759
1561 98
2840 6209
591 6148
652 1735
6457 2155
8515 4918
6119 282
10307 10362
9972 8452
8828 1415
6007 307
8239 2866
6522 4297
8825 6277
1230 3489
10086 9210
9114 7297
7743 8544
8886 5885
4797 2277
7292 1224
5022 6406
10570 7129
9299 4481
1229 4845
3906 1636
8855 1156
1019 9285
5127 6430
3630 7942
654 9087
1440 1223
843 1198
4918 8892
7421 4297
1113 1673
3417 7131
1554 6722
5951 1221
8409 9002
1172 405
6802 8849
1153 7421
10415 582
433 3151
5461 1198
1491 2519
9451 3783
8368 10613
8431 7293
6491 10513
8350 743
5729 8426
8511 4399
8845 1191
3151 5276
3208 3151
9474 9316
7289 7277
2498 5904
3317 3346
1491 1849
8759 4795
1177 3205
2501 1623
5814 5929
5566 4125
9055 10049
4575 5328
1517 2866
6783 2602
3123 7731
7750 1726
10435 8929
7656 1191
6134 7569
5399 10162
1197 4982
8486 5203
2985 7169
1223 1756
3532 9820
8817 9908
3995 1334
10450 2689
7743 1791
1427 10147
120 8142
6017 9192
949 8426
9668 9504
9208 10409
1910 8805
2127 729
5555 8759
8426 1198
8860 1172
2933 3619
2299 6702
1229 3510
5013 9058
9307 9540
5016 1237
3135 3768
3329 7533
766 10402
2430 9418
10447 1791
7132 4759
6533 2648
641 10574
5939 3752
5010 5330
7736 2486
3911 2260
5276 8368
308 10015
8392 1102
1695 6998
3600 4859
9926 127
2640 8305
4949 1561
1863 2568
9319 79
6372 1426
1238 6739
2640 7643
9954 3194
8825 3544
3576 335
6360 3401
10543 3791
7656 10558
5459 6506
2433 2276
664 1840
7033 4905
2158 10364
2645 9185
8169 1172
7557 1144
893 7367
5849 284
1772 1495
8522 6154
10624 2033
808 7739
5236 5011
6710 10174
6372 9099
7770 8056
1197 7292
4183 7331
1660 5573
10625 10418
8189 6007
5093 3435
2647 5218
3021 478
6987 9947
1176 7416
1181 8827
6950 9991
5203 8528
8138 3631
2525 5938
7656 2615
4123 2300
506 3463
10280 1192
9622 8249
7916 4781
6120 8169
3547 9434
3247 5306
9698 3515
8528 9362
8288 6830
2172 4330
2774 7543
7533 6007
2052 2491
8056 4540
2573 1219
2799 10216
1269 1491
1082 5121
5316 8890
10304 4860
8134 9506
3703 1199
8075 10533
6273 5091
1915 9972
8147 301
2981 4572
1820 641
3438 3233
9434 170
1225 1234
6055 10362
7643 1612
4129 5051
9673 8683
8426 9867
3619 8112
6440 1184
1219 9016
10172 7533
8556 8825
8273 2240
6286 2150
7329 2923
3216 8406
8421 2006
9775 150
7603 6366
837 1082
5234 2575
5515 253
1845 4756
7294 1165
6822 1237
1942 8881
2053 1221
3005 4632
3282 4914
10149 3908
7129 3331
9821 5636
1515 9604
4937 6558
6361 3232
6466 8772
3414 9521
1429 9098
2802 5430
9397 3230
8454 10299
10334 144
3643 6940
3060 8116
237 2585
564 1425
3782 6945
3583 8120
1428 3125
1181 2137
4126 6277
4905 7019
1241 732
7923 8849
5769 9175
10544 188
1788 8620
9210 2297
1171 7707
5228 1911
1179 2948
2262 3669
7455 9299
7682 3655
4041 6289
3669 1773
3851 4331
5562 7496
7581 6489
8544 1822
7489 3234
9018 5081
2319 6307
7619 10426
6822 8075
858 4160
634 9414
8684 5830
1619 10205
7678 3777
2813 1647
6007 237
10134 6360
1491 403
575 8551
6145 1369
761 3374
3749 3023
7735 3282
3204 10049
2568 5245
6616 2391
6145 4215
3374 1053
7352 2131
3310 5997
5701 5472
1231 3215
4130 8609
1171 583
6272 2657
6829 8075
3509 6963
4344 10635
3131 267
10449 348
1826 8759
4776 4567
6469 8139
7002 7090
9540 365
3090 7289
8056 7286
10553 315
1872 6549
1238 1463
3234 1082
2804 7992
1176 10442
8811 8826
8448 329
10544 8828
5916 1194
3331 5218
7216 10097
10332 5028
823 2099
2757 10196
6200 315
1426 2576
103 124
6954 5460
1233 3978
3878 4458
10613 3450
10085 1735
5148 2319
1197 6937
4689 8512
3154 1226
1564 2700
2324 9419
4984 5389
10717 9532
10516 7711
9432 3028
9224 1210
308 3188
8823 3261
10435 9001
7496 1181
8486 8000
1196 7746
3498 8892
10717 9189
2818 10624
6204 3660
8129 4633
2592 4098
10428 9397
357 2018
1491 9299
1068 2221
2662 7289
776 5427
6219 8970
9084 6490
5637 9240
2150 808
3136 7658
2154 8831
1334 1494
1556 3123
4465 1229
6219 6227
2830 832
4498 3012
1728 10456
1059 8517
2283 5831
37 1227
4919 3329
3595 8486
9972 8409
3655 6612
9040 9101
1430 8759
8830 2423
7773 1228
3562 330
4861 71
347 10397
6619 2147
7251 3387
314 1785
8844 2331
8857 6057
1168 6923
6359 5346
3237 342
8140 3572
7763 5446
4922 8382
4567 1172
9697 8822
6286 5637
662 7353
6135 4366
6784 4125
1909 1160
9017 8244
6379 10135
4069 1537
263 7250
8120 3213
3489 10220
1323 9972
8508 1142
1241 9128
10303 713
5042 9916
5929 6970
4826 9579
8871 3387
8511 325
3954 8189
7533 5300
7617 2276
1053 6321
8505 5073
6489 4666
6802 3269
2642 8637
7656 8189
4459 6489
7670 3280
8835 173
1791 10307
10243 8174
1898 8991
7289 2010
9654 641
9704 10624
7212 41
6430 6489
6226 3907
6007 1555
4286 7218
10544 8243
8587 6152
6534 3805
8767 1192
1756 6344
314 641
8392 2640
8129 2294
1812 3328
4297 5515
2279 7530
4999 892
6445 1205
8349 1905
5636 3414
9824 4952
1435 4804
1176 2708
4147 8189
6145 7651
7292 8409
4148 10456
10572 1227
10293 5460
10397 8174
6558 3794
357 6208
3704 1833
1175 2640
7445 5414
1194 289
4789 8849
7663 5562
4077 4619
1003 5178
7832 3309
2320 6620
8096 1235
2774 8861
1717 6987
5180 2802
10428 4078
5278 2919
5494 6234
8889 10283
8981 5234
7249 188
8831 4817
1191 1206
4370 2881
1148 6016
3995 4357
1154 8855
6958 10688
6148 5031
5446 1194
517 9647
1231 3576
1172 2277
6013 2516
3752 7129
1219 6977
7636 2496
10147 10389
4078 6049
5062 3789
5126 7436
5437 5276
3205 7204
8517 6489
8090 10415
1448 1205
5561 8252
8819 6923
4574 4861
1241 2906
4213 280
6542 7557
5709 1222
3991 1234
748 4109
1148 6782
6143 10430
212 1219
10277 3346
5287 6045
3908 1219
10141 2648
4242 1223
2720 71
159 1076
5396 8232
7919 5878
2395 1926
7375 9997
8359 5504
4674 7795
8864 1071
1231 112
1208 9299
7129 8426
10428 5709
8516 7897
3719 2640
6987 3138
2276 4039
5880 7920
4126 6619
5459 325
8183 1202
8823 3343
173 318
1453 2153
1786 8486
8861 6172
77 641
3869 9815
5437 7587
4446 892
2210 4781
7380 6137
10456 492
318 5582
8517 8440
2622 7682
2485 1228
1786 6361
7489 8641
8515 4825
8147 1010
7916 8075
302 10162
9128 7354
3667 4101
2501 9935
1229 6037
7286 3182
6874 5566
5485 2663
641 8189
7491 1194
6057 121
6225 1786
7129 6506
2493 5515
9993 1874
306 9400
4952 3276
2276 908
2266 3155
6709 2533
10243 8544
1491 9556
7916 2292
3906 5346
7811 2576
3161 4218
6657 1176
7426 1251
6851 4379
615 4078
9551 8406
3091 10532
3156 1224
10278 8802
8409 8543
232 8409
5561 4905
7902 7746
1915 4974
8683 8426
8177 9910
6356 1615
8093 8820
2919 9242
3731 7329
10220 10544
1786 8551
7353 2162
2278 641
9467 1234
9696 9532
3848 9867
1334 1158
2163 9719
155 7311
10276 2140
9204 4641
3280 5449
5937 2457
8129 6558
3205 7314
3893 6700
764 3908
5027 4552
8824 638
3463 314
7481 3154
1202 8522
7748 97
3204 5739
1176 8137
8875 4485
1235 8024
7152 6701
7363 1236
5880 9098
6137 411
5062 2428
7221 4861
7770 5240
7280 4076
9520 1846
647 587
4523 1786
4037 3420
5225 2648
7356 6137
6209 5079
2721 8683
6016 1822
8720 2213
5941 8486
2012 1491
8248 4077
3778 6623
1172 4076
4860 4657
10435 10456
7259 2209
745 4919
156 6549
8100 2327
6057 8527
3720 7250
7489 7253
6289 1199
1364 1889
6805 8117
4332 5929
9224 4936
3655 357
10256 9151
10429 2267
1086 929
9448 7129
5959 1491
3387 8412
1235 4830
5545 10428
2836 8512
9098 2277
6506 9418
5514 10131
3798 1798
3788 5562
1224 8846
6203 7968
5566 6016
3256 2010
3418 8813
3117 5162
3747 7260
3004 6103
4939 3604
1175 5306
5636 9675
6384 1181
1905 4298
7770 854
8496 9448
4130 6016
5939 9320
1254 7421
638 6141
6702 2154
1219 2802
6987 1491
8479 5812
478 4797
6507 4476
8409 5031
4129 318
2078 433
1124 1915
10097 1196
9286 79
709 5242
5234 2920
7508 5589
4067 5460
8690 1257
190 3975
4666 6209
7496 834
1787 507
7246 9910
6242 6456
4608 1778
3282 8295
1194 6168
4076 8189
2898 7998
871 1426
6354 6733
7557 348
6057 9098
3269 5233
2924 5351
10698 8178
2110 5009
2360 334
5930 2252
5709 4329
8858 1388
1565 5371
7919 6589
7964 1200
3908 4500
6145 4076
2361 9520
2537 3156
2123 8228
7504 7445
2615 9185
8844 7489
4264 2713
1235 782
7581 8056
7293 4274
10428 4100
1231 8145
4572 723
5035 2414
8096 1426
7182 7223
6226 1269
237 10717
5948 4130
9020 6573
1378 5341
8733 315
4380 5524
111 3630
6466 2720
3389 8721
9947 9519
156 8242
9084 7315
7033 8408
10415 1256
3786 4546
8917 7566
1225 7743
255 8834
2258 1093
77 6923
4272 470
9043 3205
6701 1226
2122 6894
9139 8390
970 9605
5073 8293
1181 2897
2573 7496
8653 7057
5986 5073
9040 7150
1215 7658
8827 4530
3529 177
8866 7956
590 5305
144 2585
1206 3186
4836 4919
10613 4939
9193 325
4037 4517
6987 9320
318 664
3631 5929
2799 9974
2776 9098
5091 42
733 9011
144 5473
6240 3556
1728 9645
1874 8273
1226 10332
1196 4203
10221 2544
10163 2923
374 10553
1491 7339
398 4098
1491 2210
1849 5561
1215 1230
1772 4621
641 7186
6007 349
1071 3474
8881 3491
8701 1172
3243 10313
5158 6293
10629 9532
7286 4487
1453 10302
2429 6940
6714 3256
2516 10717
9014 318
4069 6490
10717 1926
9133 9128
8958 7221
5520 4860
8587 9450
814 2569
6589 2261
8872 5515
9520 3044
3631 9390
8709 365
10469 3872
2812 4289
5281 5235
5341 7658
3371 4067
2290 7770
8434 1179
3154 4915
2654 5281
4783 10361
6152 10435
6372 10493
8392 7508
3630 5885
1787 5398
6369 5509
9228 4058
8502 3399
6504 3441
5169 928
2537 1487
2708 3508
3765 2640
7683 6656
1928 2923
3326 7286
7353 4126
3240 3374
3263 8890
822 3550
5389 9954
838 2335
7293 5971
4644 3310
9064 1441
1254 9236
4898 1608
7055 3134
3263 3228
5437 5540
4087 7735
8056 9904
3752 2652
6534 6242
9195 5396
2276 6697
4380 2035
4189 7908
138 3646
2430 5555
6830 6988
9698 8410
10080 4341
1336 6266
276 2357
8991 3418
2692 10243
3387 1896
9547 8170
1209 6987
159 10287
7129 10552
9298 1223
2151 325
8882 7658
10429 5001
3918 4477
1756 5927
8486 6506
9002 4457
1614 2261
9356 3952
5500 2123
621 4732
8515 8855
1071 4125
782 1179
6038 1241
3474 7182
5533 1537
4952 1235
3576 7817
4123 1176
7329 1728
8273 1240
1175 324
7025 523
7365 9058
8894 1227
9923 4128
6137 5251
8140 6016
8691 7218
4866 6940
864 7864
3944 6487
8716 4432
10409 8551
7686 9419
8426 9011
3264 3078
406 1071
8280 5831
9520 3892
5024 1348
5507 326
3013 3704
2332 5888
6793 1491
3395 8821
3419 7658
1542 7341
638 7055
4861 7278
4408 6621
1662 3542
7075 5398
5637 3757
7919 8185
3134 8834
8892 3314
7656 2771
7743 4905
3749 1786
326 7410
3630 1172
667 1108
1772 7743
9499 5514
10248 7421
1910 7569
2923 1702
247 7286
2550 7331
6923 1452
1857 993
7229 8527
851 10136
7491 3737
1631 4358
7368 10408
9588 7017
6593 6392
10712 10726
2049 2342
3157 1145
1261 5881
6359 303
1506 3023
5459 463
9434 722
1841 1334
13 4129
3419 3654
7501 1316
9002 9310
342 9506
1179 8128
8821 4067
2467 1175
8825 4259
2736 1162
2774 1181
6824 1178
2865 8813
1240 2510
8829 1200
10717 1926
8831 3544
97 9616
7291 1407
86 435
931 8683
5012 6572
3147 1197
9643 1798
6286 2433
10006 5637
2928 2122
7352 5059
9189 7566
642 2904
347 10214
5558 6354
9418 8408
2272 3414
5437 1757
8267 9431
10544 5515
2889 5768
1235 2060
3280 7147
404 3705
7997 8368
7636 8631
5881 125
7229 1200
889 3240
5041 2667
1223 3314
8828 1175
3631 7375
9222 1241
1241 6204
2830 5603
2221 789
308 8759
5772 8857
7804 2360
6696 3764
2429 2862
6318 1196
2120 6659
8406 6154
9299 9134
2573 1433
6154 9563
10245 5270
3987 1191
10181 4449
297 9532
4011 7656
5437 4438
5986 7251
9056 10699
4057 1223
8746 3630
9521 6369
10426 10415
6038 2298
1790 1653
9910 8368
4214 1175
10277 6757
347 8505
6638 2696
1428 2935
5276 5156
5515 1222
1268 2242
6702 3630
5276 3780
3023 2634
8709 2543
2206 10384
2342 5514
8426 8991
7221 3491
7294 7766
6038 2908
3699 1926
8989 4861
3388 3047
3261 10053
5831 365
3491 326
3894 6462
10148 3509
9913 2696
8928 9021
8409 5240
6360 9532
1374 7643
2976 2380
5708 10544
1175 2466
9053 9823
6491 8551
8254 3689
3736 641
3151 2822
716 7656
4926 515
326 185
6137 8858
6512 2127
954 1773
7743 8577
1837 4196
9089 2467
9298 143
5306 8824
1865 9020
1191 3156
5178 7291
246 3091
322 9054
5514 2827
8426 6733
7707 757
4148 7636
6154 3254
8262 1144
2108 6487
8879 8749
695 1860
5562 6554
1735 5904
1910 3432
5939 1892
1214 427
9605 7518
3204 9395
9180 6784
1191 3332
3816 9897
3264 6036
6256 454
440 6490
8855 5932
8866 1215
5599 7627
1065 332
5849 2263
190 2691
8810 3752
1434 4125
2085 3778
4070 7519
8577 1772
8810 4126
7612 6057
2418 7750
7701 1198
7540 3204
3703 134
6055 2122
1176 4069
4903 8238
3267 2730
7756 3893
1198 963
1455 6018
1369 1248
3781 1432
7129 9651
9190 9871
5258 4924
6007 8470
2537 5703
6314 9069
325 1082
1269 7501
9330 3473
8810 9192
1375 8890
9236 4534
590 2053
2901 3877
8189 6490
7229 1205
6489 1222
1239 108
5022 10626
3655 931
1612 5005
3781 8857
6529 5460
2486 7221
8361 8825
6200 8957
5481 10458
10123 10209
9518 1970
5580 8351
760 8368
1209 3959
6137 10435
2241 1198
7955 3124
9024 8799
8285 3297
3660 2361
5016 6490
9067 10408
10625 4394
7838 4644
6762 5123
9526 1093
2550 2533
6037 9639
1234 6008
1592 7603
165 8514
4214 4230
5939 6491
5136 2273
6702 7848
2589 1921
5073 7347
1209 6542
7663 1215
8858 6512
4076 7788
10486 10569
9459 6137
8859 8089
10197 5319
748 10162
1559 8720
7457 3433
4046 8488
4215 324
8409 1237
8512 4596
7489 3848
293 41
4944 2383
6443 5302
4125 7286
6515 9534
7525 7065
88 1215
6549 2326
8585 4933
2498 7074
3684 1656
4952 1282
6702 8287
2457 760
10539 1229
7187 7149
3092 8350
7215 325
1239 8409
9409 7796
4861 1464
2120 2647
4124 762
10063 10398
1012 1334
884 9621
6170 3125
8819 4580
6891 8854
1471 3716
10624 1099
7702 6361
1657 6331
7289 9046
3749 2108
5929 8521
2516 2740
9569 3310
333 8735
9102 4939
1726 1237
3803 315
3583 5881
273 7445
9910 1799
619 7284
3716 8508
7750 1228
6286 6835
6135 10131
4861 693
4640 8572
1181 8624
1506 8831
3208 1240
3631 5824
6015 1226
5460 8486
4046 3715
8749 3764
10625 1269
3193 9930
5112 8410
2592 4887
9120 909
318 6070
8528 10207
2265 6390
6316 5459
6456 5831
9058 1172
4425 5412
6145 2042
10373 1200
5242 872
9895 8511
9316 2730
5912 2704
822 1533
6783 4527
8351 6424
5809 4922
8826 8544
4941 5563
8810 3684
1113 4860
5910 9722
822 3669
5281 5796
6061 1563
8831 9398
4905 3827
1226 325
10197 9135
3240 852
3782 8140
8056 7804
3212 3176
1913 1426
9859 1225
1206 7486
36 4130
6240 2087
7293 5572
10415 3333
5460 1236
9579 10717
3726 2265
6362 9058
6801 3576
8991 3155
5718 3654
4898 1653
3373 641
2165 6314
6577 1199
9221 1728
8367 1388
5868 4245
1750 10332
1199 1561
7731 4760
9517 4765
3906 6646
5545 641
4031 7294
8886 7746
7748 6173
9697 7546
6007 7603
1223 1364
6135 6793
3576 417
7022 1334
8691 2273
3193 5929
1209 7371
8075 10365
9415 3046
8825 5241
6783 8534
8056 8991
7756 3130
3507 7557
7841 2546
4854 8860
6674 8269
7205 7601
2533 678
5241 308
10303 9115
8091 2804
1772 7919
8872 315
8491 8733
5025 6658
3432 5276
856 7163
4860 1702
4900 726
1410 3845
10334 1234
6873 1260
4330 334
1181 342
8056 1209
9532 9148
357 2029
9021 3596
4230 7129
4156 8891
7592 8555
1002 9180
5010 10209
74 6725
3883 1413
2637 4887
8454 8273
917 7158
1558 308
4248 1191
3655 1224
10299 1172
2131 8242
8978 8350
1544 8991
3546 7308
3991 8185
3123 3703
1926 1086
3375 3123
8112 1198
10206 7765
2803 4127
7293 1790
7352 2210
1491 3991
3630 773
7533 2460
7832 8797
2724 10038
7280 8843
7546 4861
8624 4716
9999 3730
2908 4434
1723 5544
1215 1197
9649 3752
3880 1798
5024 10162
7241 2647
6793 5437
5968 5562
1071 7293
134 3705
9286 5986
3117 6747
1108 2728
2802 594
1214 1198
9972 7955
4243 9697
7584 5472
10399 242
661 10162
5951 6826
5520 4810
291 2516
709 2628
5929 7632
5752 5494
9588 8531
4918 1480
4289 3991
6589 3866
7746 3090
9348 1621
9434 4330
9874 10312
3532 8075
3607 5169
995 6154
7508 10428
1975 1224
1176 7645
3612 1373
6289 2137
2242 4299
907 242
1910 8421
1225 9320
1222 325
8816 3692
9265 748
7916 7293
10623 1369
7804 7230
5515 2550
8075 6838
7294 8953
6359 1431
1181 9343
661 8587
2627 9696
4123 4106
9021 1624
2815 6778
188 8139
280 4126
2846 1179
6007 8238
8709 5951
9910 4246
4105 6558
7354 1229
1849 9127
1711 348
1171 8232
931 4195
7709 2538
6943 6307
2465 1838
114 5813
9653 2130
9972 1898
2301 5091
1222 9910
4128 7315
6152 7293
7298 8823
3892 3160
896 2082
143 7339
3516 6336
308 9353
2050 5702
3655 5006
10207 2846
7421 505
642 3497
6650 9329
9257 8515
318 8249
3310 9070
196 10699
77 7948
10489 2457
2013 8261
4297 2924
9432 5494
3323 3297
8075 8824
1438 5514
4210 154
4543 4861
3848 7678
5868 7508
4332 7253
1527 3262
3778 465
9517 2569
7291 3752
660 3438
8508 5831
5391 2691
3425 4289
7920 8056
3179 3151
1172 10513
10242 6007
324 314
1199 8189
8783 8426
1849 1452
3375 3147
7036 1238
6987 1238
10254 1265
9357 1787
9171 9128
2896 244
6007 8759
1223 2097
4247 2550
3355 318
6456 10570
2155 5986
2165 6364
5043 7532
7353 7831
1550 8441
5515 6007
4861 7627
8486 4075
8252 5561
361 2649
5462 6708
5530 4086
6210 6219
10435 311
337 1389
4785 8692
9669 405
2665 10712
4860 2053
4297 8506
9120 8522
7444 5933
1172 9559
2575 10146
7916 10027
10249 315
6219 4090
1116 7289
4230 3529
1334 2798
5233 6801
1235 3752
3054 6457
7336 264
6891 8855
7861 9701
8406 2640
186 5073
1772 1194
10086 8775
156 2542
134 638
10384 641
7830 7371
300 204
3666 5719
5939 1109
9636 4851
2213 3783
7571 2640
4534 1209
2272 2569
4067 10064
6542 1144
9138 6801
8252 9388
8406 10146
4008 9521
434 365
4571 852
5831 6784
4776 6589
4785 320
7750 7748
6154 4572
1910 74
7083 8075
6801 8864
8849 3653
6558 1198
6923 3193
991 4900
8129 5545
8316 5242
10409 1612
6548 10544
7289 3778
8508 8551
7018 9044
7656 5281
7021 4078
10040 3491
1241 998
6361 8458
2866 2640
2804 7603
3209 2276
9656 4331
10724 7394
6209 9063
2297 8137
1238 6490
5012 2920
8359 5710
4903 5203
8887 1512
1176 8889
9780 782
3484 9701
8390 5459
1222 9910
5939 8886
9228 5703
8445 10513
9190 1194
3703 8075
9645 3441
970 5894
5861 1674
4656 10299
7583 5976
265 4877
3589 6549
21 9848
5398 8855
2503 8830
1192 2350
3631 929
4937 1237
6278 7286
4690 8406
2641 1849
4578 253
2804 4125
10209 4734
6421 3602
7769 156
7670 1198
478 7286
3020 4952
1535 4613
1238 7888
3138 2147
10353 5577
1209 10219
10384 6490
8866 1650
1172 8502
4324 7083
8486 9496
9532 3583
8866 5429
5514 8412
5281 6234
8845 6789
757 325
763 2320
2108 8545
4907 6007
7750 9283
9307 487
4233 641
2075 2493
322 5009
2774 5132
6490 320
6489 7089
914 8820
8005 1179
9900 4130
2457 6037
342 1753
3693 1675
3023 6334
5228 3031
8056 1171
5601 9190
6732 4161
3156 747
4449 2513
10334 4125
8225 8945
4183 10513
1172 6923
2213 10544
7286 3668
10011 10244
2430 3429
3432 7241
318 9910
1390 10298
1188 6683
10624 334
7294 4298
8448 10572
9046 10197
10409 1191
1175 9636
1096 6057
6878 3419
6037 5929
3655 6673
5909 10265
8426 2137
348 641
156 3272
6797 4067
1222 2439
6131 1675
8834 6153
3599 53
8587 1222
8590 6154
3156 5459
9042 3908
9258 7658
2573 8871
10479 1222
2095 6036
3204 10449
1215 6148
8239 8458
3138 3792
9967 8056
7920 6602
4446 3301
5937 8432
2881 2149
3798 2728
1196 3121
10240 8113
1209 8508
637 6898
4869 4125
4098 3703
1255 2261
2127 8056
5012 1228
2645 6148
892 10333
9530 5179
3329 9940
5180 9579
3668 2010
2265 2726
371 3584
1273 8281
1739 7557
1144 314
9698 4913
8553 318
9519 8262
5412 9599
2680 2566
8409 7339
427 10307
8843 351
7437 8843
1197 7736
9876 1453
253 6228
4917 9299
5830 5752
9532 4277
5554 315
10389 869
1083 3794
10074 5637
6007 8824
8189 6870
6570 5514
2730 4933
9767 5389
4079 5188
1379 7055
4970 9227
4974 2569
1849 9551
10034 4531
2165 5885
6270 4214
596 8709
2465 1200
1197 5894
3851 9297
8502 10464
7291 4418
4640 4126
10197 7920
1240 10553
5515 6372
4633 6491
7955 4667
6617 3781
5291 6683
7292 1202
2588 8488
551 5093
8486 5291
4127 1196
1172 2538
6973 1926
3304 8496
7973 1091
3072 10550
183 9432
5929 2267
4918 5422
2647 5825
2640 6612
3124 374
322 1191
5474 5281
4782 6611
7129 7635
3167 144
3209 5437
4077 1234
8690 5830
2058 1113
8705 2537
8991 2320
4446 2571
79 7766
6593 2467
1842 10103
9591 6600
1624 7286
9697 5929
7656 2445
6268 10456
6851 5520
1989 2592
9063 8811
8406 9580
2708 3655
2050 4255
9718 3038
702 3205
931 8834
4933 2465
10219 5073
7129 4706
3781 1451
5604 7805
5346 6793
10717 6505
1179 3193
4459 3655
10456 10428
2640 8849
9170 8620
9071 7802
4573 4357
2804 406
342 2536
3091 1236
4827 6648
10181 6869
8829 2827
8823 10413
2925 9574
2804 6891
4861 4706
5107 5318
6581 4861
10425 7643
1228 6456
1226 6008
1229 4779
10625 836
8315 6443
4124 6239
9910 9978
1324 1509
9304 2570
1509 4332
5342 10513
3138 2610
8075 1202
8797 3491
10166 4260
3669 4766
8117 401
3445 3683
253 7022
9970 7247
4125 1756
9519 3956
4214 8718
9704 7218
6410 4437
7329 4360
944 2817
4499 4063
6190 3539
3822 2649
4905 2640
9036 3877
5009 5964
10199 8855
5410 10435
7038 7352
2828 5177
10679 3863
3385 6709
9390 7250
1973 8914
79 9115
1481 4183
100 10252
908 6489
4938 7219
10426 64
7658 2899
2854 3153
10611 8321
8816 2457
155 7027
4211 2663
3136 5190
2162 6313
7262 5487
10049 6011
8810 2980
8189 4202
9518 77
652 4900
6883 10416
8169 71
5036 8129
7285 79
9467 5319
4898 4364
5524 6558
5756 3655
3851 1461
9192 5925
2529 5217
8595 5574
4903 2221
587 3544
2279 1228
8709 1169
5959 6472
1228 9910
2213 4076
3535 1005
4446 8733
1177 4370
7292 318
1942 9286
8056 4514
3441 827
77 1095
10304 1427
2828 8894
4567 9045
709 3355
8706 8517
8843 5240
5545 4688
6763 3280
1194 3751
6094 9281
3758 6208
3124 5533
59 7550
6248 10197
6542 2714
3848 8174
8823 6615
5859 2640
2154 8544
10220 4861
511 641
8821 1237
7656 6015
1162 8527
1197 5986
3414 8581
3528 3572
6409 1360
2217 3844
5514 3510
3156 6225
8858 4236
7635 8544
8849 314
2837 1191
4776 8232
8831 5505
638 9954
3699 8941
5563 10069
855 3429
21 6135
1172 7735
1240 9298
4860 4518
1949 7246
3090 4297
8409 1234
1095 2149
1219 2640
2319 7336
661 6940
8172 1495
5136 4680
8345 2663
7294 1544
2538 7971
10064 5904
4654 10125
2062 10318
2663 8816
722 8828
4248 7627
155 8193
9787 2466
1013 8823
9697 1205
6011 4931
9526 6109
1735 5894
3416 8886
9469 5146
7241 1097
4183 6655
6558 2776
8823 8570
824 1223
8406 10685
336 7707
8716 1881
3924 253
6007 5939
335 4905
7833 6152
4879 1225
10452 1522
1224 4123
6361 3705
3963 1200
8516 324
3851 2572
1182 6034
462 852
9579 3123
8646 3387
3090 4572
1190 9532
8690 330
8056 8426
6226 8075
3429 6253
6665 1491
5928 8717
892 315
410 5859
9403 8849
9815 2061
7603 8056
7501 3267
5276 9753
347 506
9040 8584
864 8406
8522 5850
3304 2368
8252 357
3684 1865
4041 7735
5515 9548
892 8139
9371 8415
5514 8594
5092 1230
10280 3398
79 7920
4215 10364
1175 1227
10357 2380
1903 5844
282 113
9070 7688
3559 10414
8831 7746
6384 1843
1152 4898
2839 3794
4349 10724
172 8585
6366 1428
6119 398
2311 1930
1717 6773
6570 9173
3291 1733
7392 9465
2276 6369
4776 10435
3991 2122
9488 9826
2127 3241
3532 4567
4732 5929
10435 8528
931 2880
8692 4865
307 9046
2694 1427
7068 8831
3387 6608
6836 2155
3600 6838
1790 5127
4405 748
5929 342
1909 5389
3205 2337
5024 5459
1799 781
1226 1199
1175 9254
5885 8759
9333 9289
4756 8359
1440 10473
1200 3214
1914 6830
10137 6636
2919 8505
478 8138
4846 3048
8165 4681
7293 1575
10067 4676
10332 8189
10435 3351
8684 10219
8518 8654
9657 3267
4578 7920
10411 1849
9046 5205
1234 7488
156 4350
5895 7292
7543 8831
9526 7329
4127 1175
9317 3280
5487 4129
2581 8453
1191 3489
3331 6618
2650 4860
5051 7247
1176 8773
1209 4567
9287 1179
2380 3090
1845 4898
7794 4781
3205 5599
4183 2320
5562 3241
7017 1223
3082 6212
6658 3873
6372 3749
748 1815
8889 2710
6656 10227
8137 4271
9516 1463
7603 6007
1175 2618
1236 3167
1229 8518
1241 7722
5365 2322
1238 3516
3135 10205
9287 9064
7658 348
9002 10428
1427 2848
6923 9173
7293 1915
5318 6302
2241 6007
823 7670
5831 7293
5744 6145
9910 6054
4942 3704
3655 7016
7286 3445
183 682
2920 6915
318 3778
3619 1954
6038 10464
3179 8287
2408 126
5795 7623
8410 822
9877 6898
6589 8056
3583 1149
6735 9972
4149 61
2374 4835
7735 109
721 7206
5437 2149
8431 2663
8120 2265
7321 1172
2430 6987
2243 7129
928 5751
8409 7753
2854 8683
10532 1442
2640 6164
7658 7603
5324 7660
5514 5732
10029 6364
4496 1194
750 1293
7294 5870
3544 1095
3785 1198
8407 10040
41 1563
8171 10361
2240 1537
4974 8692
8512 1175
10304 8456
326 10409
1102 188
6410 273
10230 1041
8496 4871
10197 661
2408 10220
5356 293
7356 8350
156 1108
6804 10159
5218 9223
6242 5544
1858 8185
9509 3441
6793 1561
10490 4758
2517 8088
3365 10132
3276 8861
862 1239
4932 6154
3814 1179
2648 8986
10044 10232
2688 4860
9992 5459
3416 1176
6146 8056
8075 10435
5545 7421
6831 5686
2512 4230
1197 6219
9014 9418
9021 1216
1914 5437
2640 3229
74 1233
4328 2640
9192 8819
1209 8506
5305 8035
3121 6981
5242 10428
7005 1227
1334 7658
959 79
7562 4667
3536 3242
4720 7315
1158 4900
642 2155
10164 6366
4136 6366
2575 7230
5446 8759
2465 8189
7656 8859
6361 6489
6134 9895
2322 320
6570 9046
2640 1172
4879 10212
3204 3204
1191 347
8795 9262
6314 4900
8890 7029
1237 1615
2903 1612
2053 3117
6548 5986
641 6219
5710 10221
2537 1240
3848 1224
1849 2517
7218 6923
1531 5281
10611 8823
1196 1202
348 1194
10409 6118
8273 8409
2640 9430
2033 5566
7022 7489
1337 10679
3956 10491
9828 4644
1798 417
1517 641
6154 9621
2335 2509
3452 8684
3341 1172
5514 1223
2152 10635
6459 4070
66 6008
6135 1219
6278 6739
5520 3151
4681 6007
8410 4129
7832 3092
4009 7065
1234 10357
1179 1365
3151 1456
3615 3995
9837 3991
8035 5327
7467 10712
9999 8140
1163 9532
7196 2017
1208 3151
9973 8718
467 3606
4069 8056
9908 1197
1090 5831
5067 9362
7014 9230
1222 2967
2206 4715
7508 238
3469 317
8508 1229
9705 7289
2534 6033
3495 139
6712 1544
9921 10404
7129 4918
9910 188
1426 3348
563 9636
10485 1093
6807 1718
6168 5637
8682 4039
325 9375
1109 2385
6673 10408
5494 8610
6329 2868
5025 1215
4530 7486
325 893
8709 2713
10544 2640
6490 1240
3329 9126
1222 7292
8897 5514
1447 5218
8835 8854
2322 7832
150 3631
1191 8177
8321 7804
6840 276
7588 1225
3075 3301
9343 6923
2154 3791
3508 2806
8508 3594
1514 8108
10397 9231
326 10037
167 2136
7294 4534
748 9020
10428 5487
10544 1234
5831 7234
3684 7825
8835 1772
8147 5545
8143 6891
7748 334
324 3331
7291 7129
3544 8991
4905 661
9227 1982
5908 263
3700 8517
10148 1238
1772 6070
2157 8091
8891 8985
429 8894
7425 1164
7291 10303
1194 414
4932 8886
4622 9974
5014 6549
4289 6558
3769 893
10357 7972
1113 10435
7055 641
5830 5305
3086 2568
10386 10451
10203 9913
10221 2799
7489 1176
10207 5806
2641 10548
2033 5753
588 4332
7421 4297
9546 7055
2663 10717
77 1222
5589 6696
4530 314
6406 322
9661 7533
3124 2640
1730 914
342 10221
1190 8455
1558 3877
1227 9397
9322 272
7286 252
1660 3294
1735 7736
1089 4100
5928 1228
4719 4078
707 5396
3282 2137
2154 9221
1194 7623
8426 79
1524 3964
2776 342
3595 1198
9871 2547
9696 295
7104 8132
7978 1175
5831 843
6490 3668
2591 342
2319 4098
8835 4762
4856 8505
458 8353
9120 1491
1772 8817
8288 5562
8273 8843
325 952
4945 4576
5939 7546
4924 3765
3751 3781
3850 9621
1857 1181
4010 9361
5868 7566
8138 4776
6066 1205
155 256
7106 4922
1171 4765
1175 9513
9200 5305
2937 8506
2761 207
8419 6923
1356 10098
6152 10241
5281 914
1926 1239
2466 1198
9376 4479
2457 730
4702 2466
10426 318
664 743
2703 8767
2592 7030
8426 2016
5563 1176
8587 8406
9645 5024
6491 3134
7179 8056
1172 7834
1175 5509
4214 1429
3178 7426
405 6351
2013 1650
5859 5073
6055 3414
6844 2647
4130 6137
8774 308
3237 1225
1176 10408
7745 2302
9588 2165
3764 4956
10435 9288
1427 5969
8494 8886
503 2864
8991 1221
7916 914
10159 9763
7292 7508
10315 6154
6384 257
5030 3716
9395 6620
5276 3745
6040 1197
5010 2158
9021 3193
4282 5545
3495 1799
4843 1176
1202 672
5355 8288
7763 7291
8834 9880
5852 1546
5929 7548
2724 6787
7772 8189
1206 10313
7294 2697
5276 6137
4199 7533
6007 1773
1874 6542
7743 8189
100 8822
2126 7631
3310 1561
1427 7250
7496 7580
5969 5867
6135 1423
1501 6135
8410 502
1223 4888
7293 6932
3124 910
6289 7384
3778 6286
6507 6148
3907 3654
1453 8898
1237 729
2647 1202
4360 10463
7230 47
5218 8129
5751 9333
8478 1415
5637 9321
3190 9973
3749 9697
79 1194
5390 8516
8056 3432
1926 1494
2898 7819
1199 1209
8821 1159
308 4143
4446 5063
1221 5939
3464 1224
6842 10553
10418 4826
1171 3782
2136 8252
10710 8169
1172 8991
7903 1727
7657 2827
2125 8252
5405 1179
6154 3294
9195 2451
8426 7344
10395 8691
139 9432
2504 5895
2716 4982
3684 5831
6489 5403
3956 7536
10435 7583
1921 9714
1739 5951
4658 7259
3234 10335
4183 5144
4006 2730
360 2127
4657 2027
4508 9200
7438 8017
2366 295
10290 1229
7021 9115
1422 8502
641 707
8709 8551
5053 1926
1572 8409
3851 9239
5968 2835
7292 7750
9286 8274
7216 8374
2663 2775
1491 4642
6157 1168
121 3668
3715 2470
8544 1460
156 1228
4890 1234
10382 5752
2572 10124
1226 7135
8940 9927
1491 8849
1428 2298
5562 8229
1215 8054
3416 1198
1172 2154
348 8811
5566 3206
1071 2206
7304 6655
1236 3123
3186 6243
1756 3520
1215 1224
6491 5390
7169 6107
2592 7292
7517 6573
4016 5859
1156 8709
10354 5062
3963 1224
1214 3572
8721 3280
5986 3386
3993 7488
1827 8608
4183 1176
1943 3630
10717 2467
1191 7336
8709 1235
3715 3778
8426 7719
4076 3851
2240 3138
4294 6793
9040 4127
3761 1786
5305 3781
2252 3606
6243 3844
3269 7966
3477 10426
2478 8812
8975 692
4148 6784
6360 9670
4615 5218
3371 10376
10389 4293
7311 1234
1240 177
326 2881
155 150
3182 2530
8991 7292
2178 3270
3533 6007
7489 6793
2122 10197
10303 1775
4604 308
7491 7014
6490 10147
1071 4396
3705 3544
8242 6960
1227 4101
4934 4903
322 10717
8200 10159
6656 3206
9547 6491
3654 7229
4183 1666
1453 3280
7192 77
1024 472
4861 1198
773 5520
4183 9698
3704 8410
6008 3016
10197 5916
4939 8811
7291 1563
6656 1144
8843 8823
10223 5986
1870 8733
10624 3092
2663 2033
7339 1091
4297 4957
8138 4295
1209 7603
1572 3752
885 523
8500 7502
8486 6448
1428 8516
4506 4247
2537 1382
5111 5276
9248 1278
954 6971
6007 3999
9196 1441
1205 8240
2571 7357
2827 5561
4235 1232
4951 7014
2079 2640
5563 5821
4067 10038
9636 8636
1060 10624
9484 2854
6068 7254
7735 1176
3908 1192
3680 1196
1019 8117
365 4657
4753 6491
4210 5133
949 6489
5752 1199
3267 1233
5808 1228
10304 1202
5768 1579
4860 5895
317 1561
3400 8242
5240 6359
79 7779
2899 1176
8551 9120
478 231
1491 9467
9046 10435
3499 3705
2122 1197
9196 6739
9963 8458
9298 7445
1791 104
4416 9397
8139 4054
3634 6038
7175 6057
1200 6463
3983 182
6152 8368
6239 1022
1235 3980
6923 166
981 2776
1147 3668
4127 8776
10220 1259
4846 1423
2581 2652
3213 1179
7129 1429
4403 10573
10657 1921
638 9579
2804 954
4914 5276
9591 1597
322 8812
9698 8733
5498 1181
1661 3310
5515 9636
2018 729
1401 5844
6037 2572
6359 6949
8886 6785
8129 4796
3781 1021
8135 4037
2738 1075
10333 4950
6135 3539
6548 6227
2147 6507
9672 5548
9021 9485
638 2701
4861 1846
1192 7406
2152 9287
5753 236
3655 6689
6558 9053
1159 10544
8709 1191
6354 8075
9588 1205
1108 4381
1172 3507
6372 6209
2261 2813
1023 8684
2252 6190
2342 4127
1899 5391
1235 1491
7656 3375
9224 2252
4861 1237
4677 10105
180 6549
2467 156
7035 3117
8143 4129
4129 1014
6938 1544
1431 2528
5709 652
1229 5637
3705 9569
760 2150
7542 1449
6489 765
4078 8991
1192 6975
1491 3509
4078 3206
10456 2961
6001 10299
1236 6528
5081 2298
9527 269
8645 5951
596 1179
6444 2827
3267 4215
7557 9287
9876 9927
6008 10219
2013 10435
6208 4247
2832 3993
3716 8483
9520 5955
8855 2884
3231 6369
7995 8409
2622 626
9540 3985
1192 5753
9923 1807
6930 6911
3908 1224
2206 8709
9464 5242
7352 10011
9667 5178
5786 1707
6369 7508
1219 3878
2089 1572
2289 3213
184 8056
5769 5986
1739 8432
7743 780
8512 8278
3619 9511
3031 641
1926 5021
8454 8991
1927 1143
2952 6007
3115 1923
6503 2390
1185 2629
3749 7849
3895 8368
6361 2466
9997 9451
10525 7489
2085 1441
2648 1224
3182 307
7329 2139
9305 7541
7831 1400
375 9129
321 1240
10613 2260
2022 3755
2663 9284
9526 3188
1198 7617
8517 10612
1202 9135
3181 336
2206 1910
9659 330
107 3280
8528 2592
9134 8410
10682 7593
8844 5562
8174 6937
1209 6314
852 5373
183 10412
1452 637
1995 1202
4515 7292
8511 4567
2305 10573
10332 3166
1237 5009
7488 8448
3204 8886
6257 6987
7133 7486
6793 1223
4126 6898
10162 8733
1172 9499
2804 5159
4897 10218
1241 1331
3074 749
3123 834
7488 9435
6959 7711
4900 9120
6289 1142
6036 9651
7685 8312
1546 5073
1977 1200
9057 9478
1111 3351
3392 2137
7088 2648
1238 8551
7688 132
9972 6651
1191 928
8178 9398
6756 1334
3854 2360
6225 3602
6649 7015
3513 5862
6824 1219
1718 9185
9125 5440
6219 8981
1721 9069
8238 1403
9880 7445
6330 6148
8823 313
4913 8511
8056 1230
8129 4126
1739 3282
4707 2776
1269 2640
914 7373
1179 5186
8450 6276
1379 5708
8867 1505
8823 4763
678 8120
4497 4070
1244 1185
6587 5981
809 8861
9421 2862
2301 1280
6714 4459
963 4076
6042 4837
8829 214
6683 6656
3778 5028
3952 3788
3273 3561
7707 1517
6746 10456
6586 3785
8835 2520
3205 7147
5437 722
9326 8866
253 3817
1080 791
2802 8542
7055 8709
6589 1544
8082 8201
5039 3916
9698 1240
1175 8849
6219 2305
500 5986
8636 9136
233 4904
4127 3845
9908 7919
1969 3958
77 1196
4098 8486
10520 2712
9856 6151
10123 7329
315 1171
638 7421
307 638
9115 460
8483 4458
1054 5417
8718 2165
7488 3430
8238 7635
1224 718
1192 4843
8409 782
1555 9895
7581 3303
8231 9526
8823 4633
7204 5929
5817 6287
8514 1202
4459 2083
3204 8678
6361 2298
4271 410
3269 3654
1224 8304
5514 7456
6987 4388
5514 2120
10588 10148
923 9972
6372 4634
3090 1181
6016 4129
8820 8056
174 342
8139 2756
9256 6361
5831 8749
4126 5494
1600 7865
4153 5520
1181 4264
10166 7860
8544 2034
183 3576
5944 9679
2802 5514
4278 7727
7292 1849
7070 1224
2361 324
4215 5291
127 3977
9955 5346
843 3124
2150 2668
9044 6842
4925 9760
3906 5437
8826 1222
4070 3138
1176 5590
6782 1430
4875 156
9042 1176
2279 1200
4130 2397
5397 8522
8137 9175
10162 1926
1181 2319
1269 8517
8311 2298
3229 2018
1874 9138
8448 5522
1835 600
5276 6310
959 6683
5439 5396
2120 4250
5929 6623
3263 10216
5446 2035
3090 3908
5093 1228
7746 2900
5306 1171
106 2276
3848 8587
760 253
7143 937
2570 1200
2987 4385
8427 9190
8830 911
1191 9064
401 9877
3262 8273
4860 2068
9520 2342
5390 3365
6716 3072
6932 5459
10162 3151
4754 2840
7533 1776
9195 5951
7452 7421
6370 5234
7483 4394
5385 6545
8056 5996
8186 8056
1831 7129
8088 76
1206 3090
3902 3304
1238 4861
8834 4781
9110 1241
4902 8316
1192 79
7601 1554
6342 2206
8551 9222
7557 9871
1572 3684
5275 642
9461 4178
10712 1179
3387 1624
10166 2486
4609 34
3374 8427
6460 7129
5538 3337
928 9623
7750 3991
8913 6550
2640 7289
2640 5986
7506 8409
8505 10176
5389 4918
4401 253
4098 8716
5021 7367
7218 156
1156 4333
6918 4231
1446 9916
2260 2966
1365 4671
1181 4066
10197 7746
6277 4889
1231 3906
3781 325
1176 4760
2268 2975
8923 4331
3530 1171
139 4905
2812 7588
4297 4129
9546 10360
5849 347
5126 2517
8830 3396
7367 3835
1172 4861
8846 8299
8835 5458
5356 6940
7504 8822
2123 5427
5436 3570
2272 9967
6140 7770
21 1491
6966 2647
3388 1442
6700 3576
1786 9063
3605 322
5986 6692
1968 4148
5520 1240
8544 8991
4018 10485
2804 524
3704 3811
4640 5520
5870 7199
156 9249
4525 8826
3583 5768
5865 1697
9120 9193
390 325
671 5355
2433 8035
1240 1231
7072 8232
5281 10197
3301 1225
1453 1194
5520 1171
1226 7287
4954 4098
10570 3135
2158 637
2804 2241
5562 9238
6070 9320
1231 3193
1209 4763
2648 4712
7205 6154
7506 1241
10245 5005
10043 3154
6645 6448
3917 1172
181 1226
9299 7603
2153 1258
3263 3243
8535 3906
6301 8829
3975 3669
8835 1788
2305 9722
6469 186
4103 5487
3205 5091
4155 3585
3703 6239
6449 4952
9998 7294
2260 1845
7736 1171
1702 6895
9974 1790
3529 440
722 4130
5379 322
2152 495
3076 3414
10438 9502
9657 7129
5752 5566
619 5830
1199 5830
4797 5544
2691 4214
4877 8252
5514 6789
2158 5696
9923 2525
8816 6359
10660 3559
7496 5414
2434 8991
8138 4129
1171 5281
5238 2340
1863 2505
4289 9251
3749 1179
9298 9910
7538 4186
118 630
1431 183
2907 1773
1222 2849
1935 2346
2152 6456
5865 6264
7129 10220
6359 3655
7746 1790
6286 9940
1238 5532
10409 2882
4433 9119
7445 6622
10552 4861
8299 1843
10336 1192
8845 1906
4497 8350
1882 9682
8349 8406
7129 6620
2653 8849
1225 1194
1451 10696
8409 7565
2728 10668
8515 318
10009 6137
134 9318
2640 3090
1175 2158
3387 2538
3267 71
6289 6007
317 10435
4451 7750
748 4105
5012 2457
2276 1176
9120 7770
852 8225
10335 10191
6549 5881
8519 1172
8786 2569
1192 3849
6061 1230
2457 5211
1205 1076
3583 1071
251 587
5975 8056
10276 6356
931 3543
5276 8092
8319 5337
2697 2320
1944 10428
641 220
6176 9234
8189 6122
2873 6441
3749 10333
5073 2923
1202 7228
9708 8075
8353 303
6154 5507
5091 7445
6945 8855
8056 3583
7533 4070
6338 1180
1221 417
7742 1221
9839 7286
2273 748
6943 2537
5437 4423
9299 8817
2211 4026
6608 8321
5459 3121
3655 2881
8517 472
308 5422
2160 7103
357 570
4900 10220
9070 8409
1108 3134
10046 3984
6360 682
5306 4623
3844 4709
957 1200
711 7533
6898 8171
1172 10209
3586 3908
4067 8264
9622 10037
3716 5511
3213 1533
8388 8117
6379 2081
6548 2387
6154 10243
7336 9532
858 8855
2994 1103
2647 2168
8426 4572
5515 1772
828 8690
1098 9910
1619 1171
5966 8361
4550 2106
8795 7375
5859 6525
7557 8426
1200 9263
6590 3151
8174 3749
320 10724
266 77
1544 9717
9868 7367
6579 1615
2231 8528
4937 6946
960 2013
6081 9283
6007 9245
8426 1191
3544 7617
5859 186
10335 5093
3553 1181
8858 4491
2652 641
10484 302
7328 4126
6007 8812
7230 8813
1235 10365
10098 6735
3204 638
1926 8390
4982 4332
9107 7897
3374 8819
468 7129
2269 3090
7758 1237
8949 8410
838 7416
4240 4434
2628 8506
621 5562
8528 7576
3630 3684
2467 1240
2272 9071
2121 6007
760 2905
4145 4116
8139 6137
2488 652
638 2504
748 1364
3631 10679
2870 2869
1309 1239
9039 8426
9918 4333
215 2804
10162 628
9588 9631
253 8866
6734 9547
6366 921
8551 1230
3007 10544
128 2305
1117 5396
5826 9189
2949 3584
308 748
8835 6061
77 10162
3012 6823
6207 6897
6490 8496
6646 4861
7779 9900
8894 600
1226 7916
4213 9299
4328 10428
3329 3534
10429 5223
6360 3510
2572 7489
5929 642
1328 1116
5062 10574
4943 1197
4686 3151
8820 7291
6507 1160
2412 3077
2433 2802
4078 2493
10689 302
6444 10181
1179 3695
5581 9743
10624 6703
4104 1463
8496 8886
2708 1227
3280 4125
3598 1526
6504 1202
9588 1240
1727 1210
762 3280
9505 1984
1773 3091
8834 7533
845 1226
3431 1582
8116 8496
9459 8917
3507 8514
7286 9002
8861 3206
613 10409
7001 1194
8610 1248
1237 1231
2512 1453
1849 1662
5485 1231
2149 7658
348 348
9636 6306
348 10303
9294 8412
324 79
5740 9171
8981 10135
9401 10442
4181 3995
8184 9579
9669 7129
10239 10237
1269 2836
884 1209
8189 8406
4333 41
8417 9316
9215 2297
9597 6871
7713 10571
9998 336
3496 9042
9957 2759
7676 3115
5561 4578
1142 2774
7489 8754
2813 9189
1239 2493
2773 9299
3187 9288
10623 6343
5899 3474
6872 7735
5831 8134
6104 4419
7486 8879
5929 10696
5012 297
3193 10717
1682 7368
1235 7086
8417 6155
5636 6735
4076 9532
6506 5568
1846 296
6570 7896
5105 8819
6952 10544
6739 7288
9567 1187
8242 7291
10074 970
8861 8564
10623 1847
1200 9532
5474 6040
1215 8259
5126 9299
4847 1194
8426 4131
6334 683
5437 9698
1453 8861
7255 1249
3851 7209
7920 9895
10570 255
8252 4545
7286 1209
5948 9175
1974 3147
7945 2952
6782 6656
9511 8857
5325 8409
8377 1205
6558 3645
760 2467
8432 1205
6361 8867
1926 1206
9972 6145
9401 2438
5544 8263
908 5281
5305 317
585 2137
6530 322
10374 3092
2466 155
5520 5766
1599 1444
7746 329
4974 3369
1615 1146
4126 748
4543 6696
2701 8189
8857 9102
6360 6306
5939 3152
10623 1453
3851 7079
7139 1814
10404 10623
5106 5460
6988 1489
656 2730
6723 7382
9129 5520
7055 253
1158 472
5986 1241
10717 8288
3668 789
7747 8026
4128 9432
7496 523
8826 10447
3784 1452
1198 8812
4249 8829
5929 289
1215 2720
258 1171
908 1226
7886 7336
4248 6489
5387 7381
10404 9899
5012 1231
1702 1172
9484 7914
3638 7277
3228 2127
4578 10435
8928 9991
9317 8128
6148 3908
4667 8186
2084 6621
318 8929
1209 1199
8516 948
2433 9987
6686 731
1006 9926
6106 3297
6701 8551
2279 7651
1194 2267
3623 3329
2302 7701
8002 2210
1171 6444
1490 6491
9668 1901
4284 8506
4021 2845
10720 9227
3121 1473
402 7315
1670 2827
2890 4619
7291 5047
3156 5865
7604 755
8978 4231
5943 5036
6569 4393
8535 8136
5463 10007
6525 7368
8056 5514
1849 1241
1223 5425
5544 6229
1094 7506
7353 5636
2627 5929
6718 1171
2012 5515
4507 2550
9018 7435
6424 8818
2328 7038
4657 1202
474 5929
4128 3489
5393 1231
2640 10373
2127 6277
3023 1790
641 1237
10098 3126
1387 1917
7719 1219
10029 7368
9636 4937
9673 8816
3301 10657
5527 1224
8406 1221
7028 152
2354 9910
4917 155
6403 10036
5355 5850
2774 2229
9717 4062
8382 8088
5939 10707
585 7711
8849 10450
8506 4404
6285 9526
8189 2408
1790 4931
10048 3438
3908 10365
7229 10195
7569 6167
5082 9547
8551 10338
6940 4337
10591 6953
2299 10668
5563 6372
2827 8409
325 5437
9491 2319
2229 7039
7533 3781
9910 7292
10435 5487
320 8519
322 6379
7603 1926
8508 6168
5637 2336
347 1426
10685 1002
7014 3155
5953 5503
3176 5042
3495 789
4334 1675
7746 4995
7423 1465
1834 6234
3907 3414
5414 7763
4076 7597
7563 5031
2601 3538
334 8140
7289 5929
1221 1689
6929 9320
3382 6987
7980 9460
7093 8691
7724 10677
3538 2918
702 1197
27 3581
8129 4861
7750 3302
6801 8834
8496 318
4829 9450
2887 494
8035 8925
642 3123
4898 1191
9517 2430
1237 4776
10545 8129
8749 6701
9890 5062
8132 2126
3156 6508
8849 8835
5034 4215
8894 3156
4421 7336
5514 1880
9042 6713
9927 1175
661 7456
3280 6057
6793 8831
9707 156
3435 10153
371 10105
1259 7266
681 5752
864 271
6623 7491
8818 7219
1831 6913
2155 2923
4905 4803
6620 7546
1241 2712
6360 1072
1775 582
4861 8489
5073 8859
2569 1172
8776 6402
6234 7945
4683 6135
4851 3042
6686 3792
9807 10361
2120 9214
10315 3269
9910 4230
5859 1223
9471 6343
8534 9782
9316 5768
3091 3273
2774 3371
572 6168
7129 10544
1215 5472
6566 5494
6793 324
6491 1235
9636 4859
253 1977
3905 365
430 2443
8812 336
1229 999
5446 4790
1552 1165
5498 232
2348 7129
691 3331
3280 1121
3138 10435
7230 10397
4810 6277
2574 5520
7365 4706
7491 8936
5218 252
8179 4952
1226 74
5242 5563
6490 1773
8636 760
9299 2846
3201 8762
3746 5929
478 3987
2551 5446
8129 1443
1905 1219
8998 318
4073 8823
3978 188
9927 6714
3865 4249
9866 156
7055 4838
5306 155
1172 9179
7744 1019
1517 7611
6190 4523
1171 3432
3404 9466
2342 5009
2728 2774
7919 10613
5708 2132
2703 7631
10544 9919
8518 890
1282 6690
6758 1215
2804 3714
5971 3491
8544 1772
7805 7923
1269 8891
4763 10717
8409 5566
318 4694
9395 1172
2042 10435
6545 869
7746 8637
9945 1237
2708 4473
6079 9526
4779 3539
8119 9926
8844 1267
582 5986
8356 8353
7916 8522
1839 5929
4036 9793
2360 6549
8823 5867
4192 5459
5562 4860
6255 8522
8129 253
2367 5530
9570 3703
6965 7218
1908 1071
1179 2846
4952 4419
1176 4361
6410 6475
9020 4513
1202 3655
4977 1171
7286 7286
5929 8828
1750 9733
8506 1365
10149 8961
8056 7580
7533 3193
1238 5494
7038 9526
10148 3654
4076 3418
3624 3154
10378 6491
231 460
6615 4675
9676 8392
9456 10064
10260 1269
9526 1175
10448 10011
1198 3782
64 9053
2804 2648
2835 10435
3631 7229
1085 3185
347 3704
8353 7623
4861 2775
4207 1449
1240 1173
9713 877
5093 641
8808 257
8035 1855
8138 5437
4776 7445
273 6891
3583 638
1200 9448
9104 6148
3583 8749
8970 9640
9101 7766
5563 7103
6471 5928
3115 8512
5276 9873
3642 777
4516 9189
1143 8515
3791 9822
8426 5276
3402 4776
1181 7450
7920 1901
8013 7969
3234 4613
6529 6017
1229 9317
10405 7744
8893 5196
10278 6154
3351 2158
4324 4945
3583 2977
6306 7289
3751 10409
5472 1924
10429 5269
316 2923
6219 1282
760 6945
4214 789
10181 1261
433 3654
6698 320
8860 8991
3908 6007
3714 6507
7686 7347
3437 9124
2127 7496
5069 1462
8273 8878
3508 7055
4284 3703
8749 3260
8125 1244
356 2531
5078 2439
8174 8140
1088 1427
1787 9401
2006 1915
3781 6491
9058 4437
1544 2153
8448 4194
5965 8818
1525 4029
3280 6154
3260 8994
7100 3181
8441 6277
8893 136
8804 71
8106 858
10625 8486
1222 1915
3591 5053
444 7569
7489 7251
10149 5948
3716 6803
3718 2047
6350 748
5751 6148
9023 6433
2776 4059
5751 4681
7105 7445
1382 2467
7129 1882
7557 6517
6793 3930
2320 8487
6007 7533
5588 9416
2053 8804
5732 3960
7089 8844
1695 2210
7223 8410
6361 3863
3385 6554
1728 1175
8829 5180
7294 1624
3602 318
7612 1215
7129 1196
58 322
3380 3705
1463 1672
2797 6046
3031 661
3778 7289
1235 10717
8828 1199
10279 1226
8325 6044
6280 5714
8923 727
9998 5104
720 7942
6037 6956
7831 8075
7277 7029
6334 2466
10164 7656
5515 5562
8035 4900
5118 2451
5545 908
6617 584
8717 1398
9526 3521
2516 9193
961 1717
6148 9120
7795 4246
8512 8496
5002 3460
4406 10435
858 7218
2457 7843
7221 4300
10217 2574
8823 5148
1240 3466
2907 1228
97 7078
8548 1269
1491 77
4952 2508
8825 7212
7088 2092
10435 9754
325 1063
3163 1197
10635 314
7214 2489
8392 3535
1169 2822
2504 8448
79 8903
678 9599
2157 6014
8090 7919
2798 8782
7336 8527
5066 1790
5121 302
4826 4625
1669 3374
1181 5010
1171 2537
4918 324
7074 1037
5514 2570
7920 8232
3782 1915
6491 6789
2433 1537
8035 1200
3838 1176
3332 7654
1222 4523
6466 5514
9621 7640
7746 1666
10379 6696
3888 2538
7391 10051
5885 4297
1147 3520
5249 2888
8409 7735
6282 6277
2040 3373
8056 1231
186 324
5520 5864
4183 3115
6115 5870
4693 6015
4905 636
5385 4200
8759 9134
3599 3684
6433 7531
7707 2433
7263 325
8239 8090
7491 8169
7750 3631
7456 4628
311 1241
8825 5370
6360 4974
9949 1241
7685 10435
8854 1235
7489 5971
1100 342
2206 7351
5111 3646
1905 3246
1224 1378
9247 5062
3782 8426
6681 4662
10128 7602
3588 6154
6443 10147
3167 342
3181 3331
6980 8515
3290 8609
188 6891
10116 1205
10142 4132
938 3792
1176 5027
1491 7623
8232 4359
6286 7329
9091 2123
4068 5960
348 6622
478 1918
1172 3508
7551 3206
8483 325
9008 6239
3527 9982
3331 637
675 6152
9845 2436
5740 478
3091 5881
5073 6057
2219 1117
8076 8427
8426 3752
6503 6602
664 6168
8201 8879
7289 719
7750 315
10698 6286
7986 3989
4776 10555
8073 6532
787 5986
5093 748
1855 10544
433 8864
4459 4844
8595 4248
1176 1632
1209 8426
4653 5859
10435 8644
8823 6208
641 9623
5010 1240
4370 2383
7689 4716
8238 4874
6271 9579
1148 7916
8035 1223
3851 2114
8252 1024
4520 417
5369 9659
3245 2534
1662 10628
4495 8413
8448 898
7055 10428
7996 346
2517 8519
8506 8621
7643 7508
5082 8409
2832 1205
8609 6219
1653 7002
9200 5928
8854 1093
96 1199
3491 9192
3654 308
10485 5702
1228 433
3438 8135
6168 3395
3578 3596
519 5056
8518 8189
4951 4619
353 3631
5240 5801
1517 318
1071 7746
1707 10529
302 3956
8823 3348
6713 637
9200 6489
5721 1235
8527 6570
8189 318
6549 726
1219 2605
7491 9091
1235 3843
1206 10456
4410 1211
5396 3429
1625 1214
2516 4072
1200 5
4263 9532
454 3030
6650 4065
3222 1238
1921 74
10367 5215
8522 4983
9655 2433
1202 4284
2652 9910
1142 342
8759 9317
1430 6525
9919 501
2640 8252
6940 375
2176 5514
8528 2260
4851 3644
1176 3512
3630 9974
3967 2368
6423 8410
1223 7253
8864 1228
7286 10426
5562 8834
4129 666
2127 5276
4700 3704
7216 6367
7251 2280
1791 6135
1985 7658
9518 2156
1206 1179
2319 8519
9655 9588
5514 6137
8893 6505
3055 3190
9532 3396
5027 7602
9286 8264
6152 7296
1491 9664
5268 7583
1225 3156
6007 3509
6600 3154
4797 7583
960 5514
7286 5601
2648 9871
9215 6250
7294 8924
6289 217
1236 2467
3489 8690
4613 10303
8035 7488
6223 1788
9766 2586
5940 782
6785 4776
8011 7278
10707 5494
1099 10389
10162 2511
7218 9299
8849 4765
2466 7487
9064 5770
619 5399
7251 3314
7107 5002
5731 7251
2537 3334
1526 1757
9526 1225
3784 2802
3655 4866
2252 8406
1555 2122
8377 6802
9200 3543
1151 6724
2320 2948
7444 9760
10197 1791
1172 2900
7083 1875
8372 1914
224 9870
41 8189
318 3091
10409 5939
6475 8862
4098 1202
2342 4126
3974 8896
4578 8481
7219 8426
5522 1142
5514 2640
7737 4666
3583 6923
1227 3418
3908 1176
131 1221
8566 1791
1192 5307
8454 1271
8692 5257
4575 9997
6542 5035
1197 9532
4714 7230
5291 7623
4139 7129
7025 760
1440 6289
3329 7501
8355 4076
628 3262
9698 1615
9104 1250
564 7960
1144 3091
4937 4914
6306 1233
5880 7000
8201 1224
3902 9651
4221 1686
255 8849
9018 10480
36 7944
1849 8417
10389 7961
3588 1491
3544 118
8684 10220
1612 7244
619 6008
1241 348
8684 4905
5012 1674
3423 253
2730 7916
6119 10220
10362 429
8141 6289
4934 3577
3429 1190
5770 527
4069 10085
8189 7295
7291 2804
9526 6987
7039 4215
7903 5359
1774 5269
8710 3441
1233 7129
6640 1068
7971 7302
3262 7612
3908 3508
4567 10259
1429 9553
999 4078
9348 1240
8846 253
5563 1849
10143 6801
5505 5271
7230 8845
7685 1235
760 6461
5396 8174
6007 5276
7803 1442
1949 8177
10397 1231
144 1883
6717 2257
8690 6369
8823 5929
7348 8088
9621 6009
155 4129
8177 3911
1200 2539
4709 5563
7253 204
5514 9908
2589 2592
6360 7847
1209 4249
1202 8690
3794 8987
320 1172
6533 1081
7773 7210
3752 1776
7253 10103
1430 1269
1194 77
7292 4571
998 7537
9903 2647
4627 5060
2061 1489
4567 8516
2569 6646
4959 4567
2617 1624
6427 1739
836 1231
7375 6951
1455 5510
7006 8514
8636 2812
1176 6334
2902 4249
7491 9404
4933 3700
4038 8139
2712 1091
5363 5746
3705 8137
64 2837
6045 5598
433 5494
2815 8613
7603 2827
1198 7339
2640 3124
7768 2273
2336 432
8517 6489
7522 8185
5584 7746
858 3044
3439 6372
5114 5019
7489 748
6506 8282
6424 7804
5737 5508
9778 2262
7131 496
6618 1231
10307 4406
7731 7743
3729 5951
8345 6987
1180 1229
2060 2804
3452 8953
10428 6319
3387 9521
5460 2569
1175 2582
26 4513
3593 8263
4916 8748
5472 2756
10245 9120
475 5022
9258 7768
6154 8835
681 4572
3844 6696
5515 6570
7940 2322
1365 7617
2538 5561
1780 8829
8854 2640
8232 5929
1269 1171
326 3351
7746 1176
9579 79
1215 8886
1616 2802
995 5370
7832 2647
4853 10115
3878 9435
5986 2178
9895 1775
9042 3371
5355 6145
6793 1181
2592 6698
5523 6987
584 10049
970 2825
4071 1737
10054 1237
7501 2226
3044 6081
2835 8193
7623 8426
8609 351
8127 4898
3441 7565
6220 10553
2170 7044
7779 8864
8189 10415
6359 6736
8585 8508
1269 3080
4894 9021
8512 2433
1237 3593
6369 6015
9200 2462
7635 3781
10299 1229
8138 1179
7445 2919
9978 5317
6369 9846
1468 1572
5831 4403
4025 211
7292 4765
8350 1799
8352 7501
3019 8492
5699 5520
8807 264
2665 10299
9403 5990
2704 5514
2846 7770
9878 5112
3375 7658
6361 4974
7496 5929
3608 247
9910 4079
1179 988
7009 4461
1219 4272
9901 2292
3204 3983
220 2802
9434 3817
8611 8855
3684 9042
1238 3973
1982 7569
7129 3754
5813 6278
8770 836
1191 8361
8189 7674
9321 7658
8405 1241
6164 7661
2359 5968
5214 1225
9195 7635
7294 9317
8981 8127
4703 3308
6803 10269
2457 1231
7289 8718
941 2934
6317 9631
3544 2757
1181 6489
3124 9461
1700 2836
9473 326
8835 4291
9010 2774
315 7294
9200 6558
3856 2804
5928 2963
4703 4423
1440 8290
4931 103
4213 4861
5637 3466
6829 247
1179 5562
3193 6657
10544 71
6488 4129
1428 1735
5514 1200
7997 1224
10086 155
10588 10484
3904 318
10362 1558
1567 2257
7504 7643
2396 6169
3631 9520
7215 3900
6491 6915
669 10447
8822 10160
4763 1143
7491 1238
4009 4123
428 6702
7658 858
1787 9069
620 1455
9156 730
8915 88
4332 6357
6964 4069
3193 6940
1181 6443
8474 9210
6988 3798
6793 3090
1199 3474
3737 1175
315 315
2126 1096
2645 3074
1537 2627
8831 9756
1494 56
1196 2407
7294 2126
10626 1053
8177 5191
5752 5745
1653 8810
4393 5390
6883 10614
7914 9574
1224 1820
4931 4195
2865 7026
3491 2320
1504 9002
5385 4578
8138 9245
691 4393
5423 8746
5403 9848
10354 8426
1915 7233
6549 2396
4134 8858
1653 10717
8140 7980
2999 5276
7186 2647
1954 638
6137 6906
2170 8098
1221 4711
9513 5434
8468 5024
193 1616
8864 588
6819 8139
4717 8352
5318 3630
3156 8890
3602 9298
3963 3794
8797 5515
4108 4903
6647 445
318 5788
2756 5881
5559 1555
748 1172
1239 1662
2053 7055
9532 8088
8496 325
4333 1222
5868 3996
7383 3237
893 8827
5240 8511
3418 2355
10640 7485
3387 3485
6168 334
3489 7623
8409 8473
3048 6014
7322 8823
8940 6046
1226 6918
9629 9223
7945 9229
3518 6154
1181 300
1453 6104
5927 6490
1269 2153
8511 3079
7229 3203
4951 1291
3828 6793
3704 3374
1670 1857
7068 2005
10436 8542
5590 7291
320 8090
5986 1219
5929 1365
6282 2297
9588 3621
1198 3943
3332 88
9974 6826
9470 1901
2640 6016
744 351
9526 7538
1404 9735
6286 156
4130 9799
1814 1777
7336 97
8514 1093
8232 9011
8511 4332
6739 364
8515 6360
1228 9517
1914 2010
3272 1595
6144 6222
3023 1550
3533 5831
2756 1427
10463 5562
2648 2268
864 2663
3262 2430
6568 2270
7769 6219
6210 3474
892 7546
326 1897
8486 5459
3156 2923
1192 336
3464 8592
1209 6940
7529 2894
3802 5059
1632 3205
7920 2512
1790 2150
2466 320
318 894
8684 9716
8169 4652
10227 8855
3154 8260
8787 1671
2907 7489
4129 23
10332 2517
3734 3301
6831 5709
5991 3576
7506 315
10626 4330
8002 7636
7152 2908
10483 10428
2640 6044
8140 8239
315 7707
6923 74
815 8426
4622 5180
4169 3703
3912 6793
178 3156
4516 5462
6007 8813
3310 6057
1172 1564
3134 3655
4130 6154
9042 300
7743 2301
8905 982
2033 2159
1179 9670
9196 8290
8189 9238
6793 5022
9190 3453
5054 10141
2131 5929
5986 7293
7736 619
10625 8351
4215 7727
5062 6677
8261 3631
2634 3240
1926 2568
4765 5563
1416 3399
6368 1737
9600 10428
8692 5824
5637 9696
7489 365
1223 41
9057 9058
1192 10570
1191 2429
638 1271
1322 5521
6508 8480
8516 9951
4523 7915
2944 5752
8574 4244
832 3125
3206 9107
3956 6575
4904 2640
5545 8890
10362 2258
5276 4464
4152 8508
3774 6137
4424 5695
856 942
5276 3205
1572 1225
1238 3150
7014 8707
3489 3597
7230 335
7522 1228
7336 1000
6830 4176
8821 1214
1803 3619
8812 2634
8773 2260
3577 7205
8835 5859
5880 3419
3989 3882
10435 352
296 4396
4247 2459
8831 10397
79 1233
1313 7034
6081 7294
9850 8377
1176 6842
9432 1775
10097 1143
5281 4864
3155 8709
3291 1773
1209 1209
6589 7643
4299 5514
3767 8835
2776 6434
6135 9223
8834 7005
3177 1444
7657 417
8225 3785
6621 8749
8169 77
4049 6112
9580 10245
2442 10071
2252 9192
2053 7489
4861 5765
1196 8516
8252 1209
6472 3371
3905 473
71 3209
3242 6264
2404 6444
1791 8541
7686 1156
3889 10333
7251 1849
10398 2035
1075 7291
6549 2640
8512 8526
7105 4974
5234 10237
3533 4128
1223 6148
5051 638
227 638
1453 1930
7293 458
1427 156
4332 997
6673 1051
3280 5768
3529 9518
5912 7736
5414 3716
9651 6659
4952 6756
1234 9451
7914 9876
2433 1916
8516 6240
4294 4126
5637 3221
10450 6833
2301 1131
10717 2488
3234 10623
660 2865
8432 86
1915 1197
3206 671
10097 4009
6081 6324
4674 6366
8139 5566
9317 9124
843 8713
3633 8116
63 347
4239 2018
9825 8506
10428 4051
8410 2137
679 10147
449 10463
1241 7259
8877 155
2640 1990
2122 3777
322 5328
405 7768
4861 9363
6193 641
3208 1241
10428 10135
4125 8272
6374 2284
2522 4781
6702 9877
318 10397
5062 10147
4125 1724
3121 2274
3121 7286
2319 4941
9839 7488
2919 5636
3396 8595
638 6489
6548 9999
4880 6702
165 9451
2648 7855
5170 1167
1214 5404
2152 7770
6516 3237
5892 473
2107 10553
9400 3123
852 7891
6148 6018
582 1066
6360 7656
1012 6565
1106 1790
5751 1226
6242 5562
318 1232
4370 5233
6008 5281
1928 982
9193 7797
1886 6135
6490 3792
3332 945
317 9800
9871 5986
2703 2206
4129 1222
3685 4129
6007 6308
1114 435
3267 8822
9193 6617
1452 8551
10258 7636
290 5849
638 7289
6164 8140
5210 931
7218 10047
3374 7481
10209 8515
7707 330
5849 322
3458 7168
7743 10029
4753 9042
325 10435
6165 6226
156 4333
6784 48
6007 8824
2283 3821
5885 2804
5562 347
7277 8826
4940 9200
2165 2539
8189 2149
928 1431
6029 1849
5281 2466
308 8441
7623 2018
325 6075
10611 5544
10462 7494
1270 5525
1238 2585
2053 5714
10325 1194
1200 5514
9478 2504
192 9927
6523 8350
1176 5858
5849 9500
5434 879
4076 7202
8426 4861
8516 8795
1739 8855
9021 8991
10221 9579
308 9866
125 8890
3582 6749
8189 6219
4887 7508
4098 8849
7213 3432
1612 7894
7686 9040
5365 6782
4110 9520
2210 7601
7969 1257
1194 4233
8138 6856
1904 7250
8716 9686
4984 9321
7533 2433
9661 2285
10105 10201
5456 1235
5515 8991
5522 9877
6402 5478
5569 7292
8138 3147
6286 8857
4861 5460
1103 7250
1881 1229
1165 9910
5180 6491
1737 6504
7310 6135
1073 4722
9696 8090
6656 9569
2516 7522
318 417
7569 7455
9519 8448
2443 7425
3666 7286
4613 6449
2152 8514
1427 8811
1142 6359
6267 9450
8528 907
8350 10319
1224 1228
1429 5636
2261 8886
8406 314
5810 6359
1238 10063
845 8831
7205 7286
6371 4324
7562 3316
2576 2118
7643 10206
9653 2574
7129 3864
3750 5947
9042 2571
5438 10553
5568 5888
8893 6463
9042 2774
5257 10717
1206 7339
7504 5487
1176 3348
308 2121
6008 2730
307 360
3852 7738
5877 1219
4215 4163
5281 1224
5939 10389
7368 3995
403 2320
3051 8823
7252 4026
5771 2705
2704 8572
7517 1200
788 7533
1219 1449
4127 3138
322 9126
5022 9069
1773 8426
3534 2544
10626 3194
3392 4098
1739 1523
9697 2593
1161 7353
317 8409
10378 147
8516 1194
8090 4918
8609 7710
5545 1235
253 7251
931 8409
3213 2167
8129 1976
9697 356
2804 4860
7329 9112
8859 1219
7505 4130
2952 5830
5236 6366
8823 8088
807 1209
4485 4860
9433 5372
6842 8361
6340 2903
10430 1517
5041 4247
1615 7026
6587 413
4026 9716
3123 6007
4630 2545
10431 9120
8913 7533
155 6714
2486 3023
1531 6744
6955 1214
9654 8577
3394 7685
7055 1171
3490 3070
9002 2258
1432 6148
4522 322
6628 6876
9910 8426
10570 5515
8835 8075
8409 7770
3124 4067
77 6714
1230 10513
5951 3497
8117 4129
5437 5510
7920 10415
6400 519
8489 2573
9787 8844
253 1413
1228 8074
3398 8823
41 8872
1181 7339
2253 9926
6055 8713
1455 6793
6007 6928
7661 318
3767 1222
3124 1269
1176 5514
303 8075
7444 3245
3778 7623
7483 789
5486 6589
6369 1427
5396 5940
9017 2319
220 2867
6293 1209
8991 10484
3450 3301
2235 3822
4128 9021
4178 4682
10216 6154
4445 9974
1282 1236
3193 941
4183 347
5813 6017
8940 1219
3638 10132
4210 322
6895 3654
9171 8406
1785 822
9118 1498
2224 6491
8939 858
9711 1653
1455 9910
5010 9926
7250 3906
9915 10713
2284 3747
4952 8056
988 8299
4213 7249
8051 9225
5534 1449
4701 4461
782 6145
6350 6209
1491 10668
1233 8382
165 8544
2319 9014
6506 435
8186 8409
7565 3877
8831 6443
8511 2053
6981 1227
8817 764
9848 3297
9532 8075
6989 3419
9917 7583
3605 2010
4512 9820
3831 7315
2467 478
889 3654
6456 6354
6877 4473
1724 1790
9506 2771
8830 1235
318 6519
8885 7318
1881 10162
7371 6361
10545 8721
7658 6728
1237 661
4070 9933
6789 8242
1615 4396
436 5180
317 5976
7562 303
6793 1686
4900 2899
308 6699
8368 5490
4949 1453
1240 6490
10245 4504
8056 9257
1181 5929
8512 4861
10624 4125
5544 342
641 2213
7770 5558
9437 9632
7858 6670
10334 10429
5752 1052
6359 2320
3439 8973
1965 7090
9875 7720
1235 315
223 6714
1224 2537
1361 1231
3371 8941
9363 7803
8539 10630
3544 1463
2538 4248
2443 347
7245 640
3124 3128
4974 1233
3677 4374
8389 8113
6016 10356
8759 8350
3404 6493
587 4142
641 8991
9632 8564
9641 9189
348 7129
6789 6137
10207 7054
3822 8141
1175 2154
293 8929
1228 4128
10544 8929
9546 342
8854 7486
434 7743
8406 6898
7641 1209
7768 2505
3595 10533
3908 1176
3332 1615
6341 1875
10450 4370
6350 5768
10447 9343
3315 2131
8238 7445
6620 3346
5824 1455
3155 3782
1502 221
816 4934
8823 3332
1811 8835
1236 7230
1918 3631
8452 1224
6963 1198
10277 9120
1700 8075
4188 741
1311 9991
1429 1229
9458 3993
3716 7972
4950 2433
5599 8137
8132 8390
3091 9128
5316 7805
9697 1427
5240 9331
5527 8823
4887 10384
7635 6522
9021 1901
7750 6162
2421 6988
10101 3224
1463 3755
8816 1517
7533 5939
1227 6896
2889 10606
9203 1915
3683 1491
41 5064
5010 6987
654 6181
9346 134
7623 1222
4241 7408
10083 1206
8713 9338
2302 6542
9450 9373
8855 8406
5939 9607
1282 1430
5963 8178
4861 2722
1147 2457
322 9520
6190 7627
4088 10276
470 1446
7277 3595
7574 4966
2127 5813
9212 1726
1072 7831
3715 9227
3000 2981
641 4157
7580 5539
8183 315
8426 1464
10613 10407
619 2866
10298 4856
9321 3360
1529 1445
691 6137
10015 7283
98 8890
7353 468
5768 8060
6683 10462
3240 5811
5538 2241
6225 1222
6137 5115
6007 3154
1181 1206
2799 7315
2265 8709
4930 8269
8684 7831
4859 3738
8056 1179
3375 252
9526 3297
8858 7106
1632 582
5028 1222
10546 7294
7207 4930
2276 5073
1361 4112
5951 1892
660 746
1462 7250
1253 2925
8059 7658
8189 1197
3908 3666
5561 1206
4626 2166
6016 5304
1804 5081
87 2865
314 2899
1181 3156
10046 7496
9398 325
1228 2622
8837 4795
2994 822
10717 4933
836 582
4037 3240
1158 1898
5276 4498
8515 3027
999 7294
9536 2775
7292 232
3630 2573
325 4214
6490 3262
6782 3749
7289 2617
6891 10553
6493 1666
6370 1426
9781 8506
2276 2257
6334 9471
4861 3337
8544 7588
5566 3260
3826 2261
6655 5939
2640 4067
10435 4257
1491 1191
9579 8857
8377 5389
6718 5459
8527 5929
7472 638
7289 3374
3970 10103
1404 1206
5422 3091
293 2882
4898 2771
1202 8502
6040 7920
6392 4018
1813 8759
3280 3697
5059 5091
1269 10485
3396 9424
318 4209
9287 8991
478 5515
9998 7218
7603 10027
5303 8810
1491 495
3544 1176
7210 3470
4280 6401
86 1192
1295 2617
3748 3070
5515 8051
8636 2059
1537 7083
8506 748
4998 7797
8417 3310
619 3296
7291 8720
435 6410
8075 303
4284 6542
1192 4213
1786 8262
5180 641
1198 1886
8182 7421
2651 1240
8189 1202
3309 9040
3244 10209
10208 8426
9866 6793
8140 6443
6489 8426
3963 8471
1205 1065
10149 2920
678 1171
10409 5636
1197 1269
5033 10544
8577 4367
10261 8866
9431 2257
7791 9021
1239 292
2298 930
7920 318
4857 7475
6829 5062
928 3136
4688 627
5929 6988
10447 4007
5437 8709
8139 8232
4078 5594
613 4994
303 3715
320 1615
1632 2709
3783 2640
1227 3151
6458 9655
619 2954
5234 1282
6366 5501
2846 6470
8923 1229
6746 3049
7623 253
3660 8459
4391 6923
2584 1719
670 9042
1064 4888
318 9526
4077 8281
10456 6148
1142 1209
6619 3669
6978 4367
5370 8816
1426 7129
6105 6325
1093 638
1225 9910
3147 10533
6335 2804
8810 4124
7635 10211
4297 9927
3441 8361
6286 981
8691 9588
307 6542
1200 9886
1067 5416
8289 2387
1179 6490
8544 3782
1841 3815
1671 3309
10542 5141
7309 8551
6219 9465
1175 415
6369 2512
7291 10116
1235 325
342 4776
9286 596
10456 3228
6542 9144
2430 8858
2577 1226
1215 8517
7923 5982
6289 3928
6975 4427
10717 8735
10435 927
5636 5561
7920 7627
1202 1772
3908 5336
351 9020
9772 7315
8991 2298
6225 7770
322 9058
4861 8820
7603 6165
8741 9120
748 6956
8264 8835
641 4077
1241 1269
7746 1078
710 4297
3154 6135
6756 324
3544 3748
7182 4130
7536 6587
10173 6504
1236 8958
1224 268
3745 6616
325 2610
4572 6964
308 1175
8835 9363
8709 3204
1428 4215
6505 8653
1225 8592
5859 2299
9435 4826
315 3630
931 3544
7445 2923
9316 2165
6227 9982
4067 892
7360 4044
7083 6958
968 318
6491 10197
3432 2541
5754 9316
3655 303
5056 9910
330 5012
3355 6639
2135 8991
1234 4535
3570 7599
8496 6504
3346 7345
1234 3351
702 3402
334 8518
4125 8506
2276 9900
8189 10678
6119 878
2467 5091
1263 6350
4714 1897
918 3668
7292 2622
3542 2652
4213 1849
1221 1235
3850 4517
2723 3172
7919 4214
7367 676
3924 6268
2720 5852
4781 6056
893 3770
2698 8515
8830 2457
7656 4125
1238 6574
3261 9697
6923 1425
4293 1523
1420 5338
2815 1199
7329 2648
7286 334
2898 681
7746 10678
7129 638
9505 6793
1334 7743
5636 6007
7768 2006
1786 3774
10149 7247
3072 1202
10531 7507
3446 7182
852 2467
9395 2776
2614 5561
8319 10197
1215 5006
10103 8816
41 1760
8139 2449
2930 1238
8073 10691
7232 10625
4924 6793
8136 6489
7013 417
2206 10221
2533 8296
6055 8573
4142 4250
4572 1234
4288 326
8506 10625
6620 8690
1239 5233
1226 10409
931 1428
8709 5331
1532 748
1849 8551
7293 8819
2433 1355
6549 6444
3023 10220
9719 5966
10601 1215
7968 654
3023 8514
2165 6781
463 8446
64 9571
6079 8075
156 1176
1417 8177
2823 1858
9910 3166
3572 1921
6038 6491
5396 9883
1229 8381
5951 8472
6059 9616
2899 10221
2575 2869
4617 3491
5178 2828
374 5398
8683 8881
335 8486
2812 3329
2857 2941
2158 1235
8564 5321
8893 9782
7486 2537
10447 10553
4547 9125
1227 3778
10163 3092
3401 8293
4446 2533
7603 1175
2774 4398
1155 7738
524 6505
7295 1572
1215 8919
4800 8140
85 3091
908 1791
1197 3573
1775 7129
6058 5951
3398 2206
2404 304
10671 9653
5170 3387
8368 8684
2920 1790
2700 4982
8304 6804
2430 10712
3906 3385
7750 8991
7623 6712
10104 3422
4370 5951
8844 3298
4567 5268
4916 8843
8593 1786
1798 5710
1192 6930
3778 2248
9699 2301
6988 6549
7216 4278
3121 4561
6620 1352
719 8528
5244 2134
5276 4633
3204 5545
8621 6525
6082 7957
731 3073
8893 7374
1772 808
4333 7286
284 3737
2904 2272
2501 6793
10091 1240
324 5986
3162 9468
8818 3623
23 1614
5752 1561
2158 1605
8441 5378
9852 5465
2728 6277
8886 1890
6448 6007
1632 5929
9433 7603
8169 2154
8056 4826
2648 318
6918 2467
7083 1428
1206 121
2918 10485
9579 1445
1155 2269
710 1202
8493 9005
8799 4581
7102 4710
8517 8137
4135 10435
10378 8557
6620 348
3193 1687
7623 2078
8189 7656
10409 10098
1686 6427
4965 3396
6152 908
3507 3025
7103 6220
1728 8844
1240 1824
1197 6226
10553 5062
6717 4130
7129 7489
9900 1494
7603 2947
1237 9360
6227 10544
7488 2920
3509 3755
6457 3387
7278 7187
1491 8368
1206 458
3655 2397
10171 3220
6007 8857
2018 5850
185 8506
950 8483
10623 5885
9779 3608
1238 1840
1228 8759
8189 161
701 3654
8512 2270
10435 4861
4123 4098
9316 1176
2466 1191
5962 6515
293 8515
2267 71
1365 5831
6055 3591
6265 6054
3136 587
7678 3643
2067 5562
8426 10037
1181 6298
8002 6145
325 7075
4903 9232
3761 2920
8709 10303
4123 334
1566 10318
6055 7763
2602 1028
10306 1206
1233 2457
3044 4074
1101 3745
1238 5859
348 1206
1237 3124
6491 9526
1209 4537
5026 8889
10507 2278
10633 9848
1181 6354
5302 8818
4127 320
10242 2929
4418 342
8435 3282
3778 150
3154 6504
6152 8380
2476 7286
2622 9571
1822 7486
2050 10163
8516 8426
8819 7421
8056 4760
7696 3703
2319 8
3276 3206
4330 3630
6897 2919
8390 8711
1849 8177
2270 1910
4999 10549
4703 4444
8448 7129
7083 1181
8075 5318
4571 10206
8551 8129
2538 1249
8998 8610
4098 7293
9392 3508
3375 5514
9042 934
7214 4898
7635 253
4176 8719
1582 1333
7753 2866
1205 8151
10626 7491
6052 5238
3703 3282
5545 6620
8858 4070
7581 2307
7910 6923
1486 315
10485 9109
9669 6782
709 4474
1350 9481
7016 2802
4952 1494
8684 8085
3441 6516
5561 4900
633 8709
7914 9415
8129 6314
3991 6527
4385 3645
3374 1240
9058 1610
883 1226
1719 5281
9518 10418
6391 9433
1223 1198
6842 6948
3138 8129
663 6489
6066 8390
5451 2775
1209 2592
2508 2703
4148 1221
3715 2628
6007 527
10719 8426
10162 641
6517 3765
3699 4037
10254 3990
1798 5720
8427 9286
3151 3310
8174 3847
6366 4123
7948 6541
8279 4998
6057 1534
10449 1215
2368 5515
8881 3703
6503 7392
5843 318
6219 5768
10225 8427
5293 2249
5448 4125
306 2122
1064 1142
6550 1222
8733 1577
7289 3262
1145 1066
5515 10554
2412 3012
1172 4183
4492 4264
3346 2802
10221 10706
3806 7291
4930 300
1849 9972
1205 7336
8001 7129
4861 10438
766 4952
5276 1199
1206 1231
2663 10318
8440 8843
4125 8591
9530 8829
3036 9642
5816 1739
5515 7291
5861 5939
6903 10623
9636 6783
3816 10571
2004 490
5745 5831
1181 2018
2176 8129
2647 7017
2899 4126
10418 688
10264 686
1192 8514
8056 6359
8432 149
7472 458
7090 2158
8239 330
8759 4952
8486 8002
8834 6769
1231 4922
9860 641
8285 2152
7678 10162
638 10333
2360 8096
2534 5951
7364 1463
23 9974
6148 6007
7129 449
2320 9323
1428 6379
1241 979
1194 342
6288 6515
7746 3415
5459 9908
6475 3859
7396 8129
2592 4125
5281 5544
1772 2837
308 6589
1544 9579
6008 9432
1572 8889
4062 6314
4076 2260
318 9459
4508 3982
2692 8522
5592 7326
1240 1921
5986 9643
7580 9950
1176 3260
9877 2157
5202 336
641 5929
64 234
9090 4952
10575 1206
6507 7354
1200 637
3028 4330
1110 834
522 5771
7965 10242
7289 1430
10032 4776
5391 8189
7658 2206
6059 1905
3336 334
317 8056
8178 1142
8684 3234
326 1171
8488 4067
6333 10435
7491 1653
2539 2336
1071 4404
7291 5690
8700 9058
1273 8826
6713 7469
5961 7292
6036 6208
2813 303
6137 9756
963 3547
5014 198
8346 253
8285 10092
3509 2086
7591 508
5860 2307
10442 1215
2126 9878
6372 7488
6739 6988
4509 7289
3588 1230
2064 1910
5792 4055
8543 5544
8138 1172
3297 6987
1091 4573
6354 8362
1209 8519
10123 183
8056 9433
4662 2397
320 1048
8753 6289
2923 7107
3908 9848
5093 2108
9335 2380
9877 6491
1260 7491
428 1208
1241 325
8998 9871
186 7897
6504 6987
1430 4678
8409 5459
8515 1164
9570 3432
6152 8839
1839 3851
2336 405
8120 4385
7222 5870
9485 1165
7103 10418
2266 336
656 7557
9588 2154
5929 4078
3679 4466
6542 3786
10065 2591
3138 2538
1600 6007
6743 1881
10630 6826
3234 1491
7565 1663
315 4700
4213 9655
7685 6369
8255 3490
4357 1198
1786 1179
6618 8189
3509 6288
8871 7017
7489 3639
4709 2827
8959 3977
8189 723
8625 6314
1686 3667
3123 6200
1148 3193
6038 5397
8137 7580
9014 1192
6286 8506
293 7331
7286 3583
5217 8871
8880 9294
6508 3374
1202 9532
4952 9852
2502 10162
1772 1698
893 185
5158 8743
7297 9398
8392 1179
7739 6148
2730 7689
8116 5259
6490 5752
1202 2663
10352 9519
8709 1176
7604 5566
7251 2467
1238 851
4040 825
1206 1230
10147 10166
410 3261
5164 8473
7218 5340
7352 1680
8855 1191
3416 7294
8189 319
10006 1209
10158 2504
7214 10699
5850 4123
4246 1240
9948 8350
8301 4952
4070 6168
3206 4076
3374 6589
10333 8742
3655 4234
1202 1197
2033 657
8514 5460
8610 8559
6289 10015
1622 4233
4952 2298
929 5281
4078 2570
7142 348
1471 1064
8834 8406
1427 4821
2849 1237
8817 8709
1612 2889
8056 2319
1455 908
5093 9972
348 3583
1081 1227
4929 10429
2961 830
9127 3902
807 7508
7689 4128
7659 326
3090 4157
2847 7580
2127 4439
7920 1773
9704 3876
1238 6444
6542 6008
587 1901
2157 2577
7501 1334
4126 5546
5494 8871
4851 3572
6549 7804
4324 4076
4848 2538
4656 4860
10623 10240
9506 4693
9652 4340
6802 7887
9283 4231
7533 8056
8573 1735
7181 2271
3568 3911
8689 6366
8422 1405
3601 1932
4214 10428
5398 3654
3753 875
8893 6148
1914 4642
3123 5514
7329 6853
8810 1914
3383 8757
8369 6168
10221 8252
1522 7897
7329 5535
1181 6007
10147 8700
3117 3508
9815 74
2574 4829
8886 1200
3447 9240
8820 5054
6988 5371
7533 10172
5995 2815
760 7264
6168 5830
1238 3508
2802 6962
1214 8811
5514 3386
10031 9209
3280 1271
1615 6314
3355 7743
1205 2273
5708 8075
1853 3572
1517 5691
1226 1228
4370 2142
4910 3387
1176 2827
3777 1849
2137 1240
8262 9021
6489 6567
1242 2272
1880 3848
1192 8138
2306 3583
3092 6290
1735 5566
3655 1720
2943 3138
2323 6307
7940 4860
2576 9030
1404 3059
9944 1757
5566 1773
8138 348
9579 3906
3031 9999
9462 5498
523 4042
641 729
6589 6372
10717 1849
4260 7074
4370 7601
5566 2259
231 5544
1191 5346
9169 315
5745 2224
7830 4826
4952 9450
7506 8844
2993 3572
4903 2244
1237 8483
7294 815
996 10699
8508 5499
6034 7016
7148 6940
9189 2090
5091 6037
1686 1176
4243 10696
8116 3916
5928 977
7533 7482
4130 8496
5545 7804
6466 3851
330 5136
2158 3228
3491 3374
760 23
10221 1238
6996 10478
1172 9728
6363 8855
2804 3147
3134 8056
1215 3782
8368 9287
3630 4600
669 2242
2756 1632
5928 5949
10448 3997
641 3883
7 2164
2774 1926
5854 2774
326 6529
8551 3417
7489 8496
9316 8350
620 1225
760 6542
2609 9532
638 9871
591 1235
5844 8427
563 430
9519 214
1429 8189
5530 7489
2266 3193
10220 1677
7103 4902
3039 8426
6340 3544
1176 3183
8923 7773
3151 3597
1221 557
1835 6240
9531 8857
4282 8886
7750 3746
7588 6784
638 9654
10441 8088
10462 3489
9363 4130
5519 5515
6777 3474
318 3777
9518 4125
4957 2840
8886 7470
2607 8102
2648 8930
7612 2537
7205 2301
9910 9011
8113 74
8089 1610
10188 3794
10456 8135
8881 8522
7685 8508
2329 9718
8382 7055
8239 8431
1536 2708
10068 1494
7129 7428
7736 7770
6548 3427
445 7019
326 5904
6513 5947
8620 6857
1219 3233
3280 3595
8496 3987
7557 8486
3033 6657
10435 1828
9138 4717
4345 9448
4776 8189
6923 8871
4898 1571
9193 3398
7372 10435
2973 6808
5951 3587
5545 1179
1014 6534
8837 6308
6589 3645
2053 2542
4578 9397
4552 2827
8441 2619
9120 2360
678 9299
638 10626
8056 1192
620 7129
7849 3151
9588 3041
10533 1171
5434 6573
4129 3329
7188 10357
10357 9943
8353 9895
9698 1175
641 1171
5512 8426
1880 5251
3414 9089
5904 3792
8406 1383
5523 5515
6224 1910
5839 7744
5487 515
7294 8991
7920 10668
41 5594
5986 7627
1921 6456
7246 3714
7743 3012
7660 2320
4571 3334
9321 8998
3719 7541
5216 10435
3147 8544
1441 681
7193 6491
8368 3405
5025 1517
2261 1202
3374 3583
6278 9042
5545 6414
2335 8655
2774 10162
9591 3984
5009 260
3743 5514
9815 7336
7234 5338
3666 2775
5905 5116
9579 4769
5566 7259
2240 3208
10720 8174
8426 7581
5240 8410
3641 8684
10162 5306
10717 10572
1223 1200
3463 7294
6145 2868
3371 1004
8285 4235
5073 320
1224 8088
1198 6314
174 6168
1229 912
2338 1175
7352 7291
8406 1156
7501 356
616 8162
10409 1171
2640 1228
2018 3930
7336 878
6993 5093
1191 1113
4861 9042
8010 1727
4098 1235
8542 1790
8189 10208
21 10712
2493 2294
3684 6145
1224 10243
6730 7294
7803 1561
7129 3512
10243 10703
5398 9287
2822 8302
8502 8577
766 1164
5562 8486
960 2943
2821 3703
1517 1699
2150 1369
6046 9665
4765 1205
7770 5881
6842 8859
1484 3583
1972 1205
1233 3684
5546 9669
4125 3335
3631 3489
5545 6393
3151 6334
6489 4918
7291 4935
10701 6154
6154 4004
2496 7916
522 2881
4911 5292
8091 4065
4952 1332
10544 7291
308 6154
10299 3151
6570 8177
5423 6139
4839 5306
9018 4667
9588 2302
7023 2215
8364 3703
273 4573
8859 9540
4126 4810
9299 10126
1622 1241
1191 2840
10686 858
1517 8116
8452 10418
10409 365
1691 4378
7329 6491
1233 7835
638 7312
8886 1106
3765 8674
6989 334
302 5599
10378 9697
2813 8387
2647 3908
8733 9927
7743 2364
7291 314
5866 9958
7251 7756
1197 2282
7764 1191
9935 1200
1237 3991
10664 6247
1608 4952
1206 2342
8991 3373
3576 9709
1291 3749
2621 4954
4360 5520
9343 9387
7229 8405
8427 1735
10123 2804
638 9181
7259 9909
4387 348
10455 8990
5231 3138
2866 3665
9298 6511
2407 1237
2849 8974
3432 1912
8056 7623
4887 9993
5708 5951
4763 4834
3125 6698
6793 1430
147 10197
471 7941
8516 6543
2827 9852
9892 4940
3572 2504
3908 317
8719 5229
858 322
4662 2408
760 6490
3654 7255
7095 7739
2663 8544
2827 2457
9579 97
790 5566
4612 3956
2447 4070
5251 8671
4641 1435
1632 8177
7746 9815
434 1221
7522 1921
6716 6466
9478 2630
5561 1206
2802 6351
10509 2637
8470 9322
258 3282
6619 6137
1555 5338
1231 8819
4126 5545
638 10544
10696 3700
8800 8827
7657 2155
5849 60
2708 4147
2640 6137
417 3193
2575 8138
8792 5437
156 6489
4070 10428
4861 6289
5738 5276
8824 2055
1160 4879
641 6154
7736 4924
1198 10015
6829 10097
1229 5501
2325 10221
1075 8239
315 6491
390 8834
8426 574
9900 9723
7292 4297
2920 1226
5281 2442
8542 3147
1200 1253
308 6689
2210 4359
1219 322
8515 4064
10123 1224
9652 4297
4864 1225
10023 1205
2899 589
9382 6234
3091 9014
4297 6328
4289 3778
6007 1081
1182 8454
6463 2572
322 6037
6830 3352
5521 4468
3237 5830
2628 9660
1994 3668
5986 3704
2337 1926
293 7247
9823 8551
8280 5515
6069 2513
1197 6801
7455 7292
4262 9835
10400 1194
7656 8169
304 929
1491 7754
1172 7666
3877 4053
6145 3370
4209 7277
6802 2874
2815 6072
7538 523
2730 10473
858 836
1632 10245
9697 6038
1226 5751
5010 1253
10556 4074
232 5911
428 7043
1225 4854
8683 3749
5939 6801
8823 3654
6572 9696
10299 7169
3213 1236
1239 155
7368 3525
4247 8486
10626 7339
5921 8823
2178 1205
4026 8823
10074 8886
63 478
6875 4885
1615 1240
2768 760
9448 4932
7658 3138
7286 2543
6351 160
9584 6285
1431 2331
7395 8078
5458 2517
3679 3749
702 2550
5566 3866
8822 3151
7441 10544
6987 6104
2320 3280
3138 1775
10462 6137
4613 554
8449 8830
9120 8506
3846 405
6795 4442
384 7746
9526 8409
4402 317
4477 1176
6608 1427
5563 8823
7215 3190
3282 600
3746 10334
1881 3852
9108 6589
6696 2919
9363 5562
5398 1221
3956 1786
5852 1624
1811 5052
6094 3149
10147 1231
8189 6182
6215 5240
1735 4622
8185 10426
3489 9089
4101 1764
325 929
3327 8811
4692 1223
1144 3957
7250 3928
2224 10726
1791 1226
7743 1223
7250 1217
1209 6989
4386 2206
2715 8263
4511 5385
6940 5501
7286 8280
616 4213
2894 9021
8322 5229
7832 7768
9753 4808
5520 9368
1624 7830
6327 5281
6145 2827
4619 253
4100 10362
4620 1235
4332 1756
1231 10116
6224 3335
9321 1857
6154 3081
7089 1179
7286 7305
1179 1194
7342 3749
6529 9299
7968 121
6891 5079
1143 1555
810 660
2647 7187
2802 9107
3082 4183
7736 1191
9669 1179
9684 1847
7138 1915
8426 8502
8829 10299
6023 1124
2836 10273
478 8116
1172 6372
8426 7089
6416 1799
7286 2221
1787 8194
8542 641
4215 4860
8295 1196
121 5939
1391 4763
5557 6152
2593 6701
9018 7312
2924 2646
1227 4735
9735 10553
1226 5872
3156 4027
3990 8837
2920 2276
638 7255
10132 4792
6998 2653
8506 1531
2108 9098
8709 5831
4677 8691
1498 6007
5758 5565
10307 3204
6289 3156
8855 4776
5180 4202
3208 7289
6224 3124
5498 7881
10369 2034
4302 3529
4026 4679
9579 8088
682 6712
3282 3861
7283 8625
5385 3123
4970 8406
1206 1179
2740 5602
3237 2240
3781 8238
1234 892
2846 2804
8825 7588
7674 5281
10684 4900
1223 10724
3827 9573
2903 4688
9518 1236
3387 7710
8512 2157
8543 7709
4922 1234
232 3025
2217 4765
5931 10389
7293 1790
203 3282
41 6987
5525 8684
10660 300
9696 4165
1791 2507
1271 5731
874 9248
10332 8834
7750 4527
315 9061
4523 642
2493 2868
10571 6765
6489 4679
6135 3895
1881 463
7218 1171
7028 8825
41 10717
3777 102
1192 8954
7486 9023
7285 1172
4215 8132
8409 2771
1151 3499
194 9974
2653 9418
6829 2342
6739 7246
7498 162
7293 10399
315 6007
5831 342
5360 7223
6354 8913
1910 2322
2812 5542
3908 3242
4297 3023
8683 4070
156 2569
1209 5500
10299 7915
7540 9636
1772 7075
2010 8410
2903 2467
970 3438
638 3778
1205 2504
600 2538
6897 8891
5008 10625
1209 4468
7259 1205
4603 7294
8454 293
9304 1188
8749 4567
1235 2242
1837 188
9190 1200
7062 7445
4707 2153
8189 8511
2319 998
8843 2640
4736 10544
7083 2917
6405 587
10712 1221
4234 9017
1084 8514
5515 325
8952 6946
134 3084
8719 2362
999 1806
7472 2577
10450 2512
6793 8741
3124 1227
3151 2736
342 1198
8810 6830
7289 10164
3369 5239
2543 10217
5786 9890
9851 1234
3684 6314
1359 6702
4860 4402
9923 143
2127 2756
867 4563
8142 8893
10484 296
3418 1194
1830 595
324 1264
7289 5472
4622 3703
6235 3655
3654 4231
9813 9014
7250 6015
2223 8078
4861 6152
1202 7443
8353 1202
9698 1227
808 310
5950 4330
1262 6191
9435 6739
2537 5679
6712 7546
6106 5529
1206 1517
3749 1517
6668 7343
7645 1229
4861 314
4656 5313
7506 9433
9588 5446
7643 4573
1849 7920
949 4546
5464 2640
8610 1172
6227 3081
4861 7294
4128 8759
2907 8835
9194 1237
2140 8389
8934 3151
2591 3583
1198 638
6739 7627
9196 1215
4633 3205
9747 6219
5752 2843
4578 7177
2307 8406
9625 8620
5386 8797
1402 8624
1201 9927
2467 8390
6240 10238
3360 10698
9203 9621
2924 10698
4018 6410
7015 1235
6946 9053
315 7506
7658 7088
960 3956
7801 7720
1500 4187
7546 9209
7686 7292
7129 7781
7129 6490
6895 5929
6278 5986
1171 5276
1227 8913
977 10661
3865 8317
2769 10623
10450 1778
9677 7863
7915 8827
8448 1361
280 1216
2329 1165
3331 4142
8134 1576
10333 9873
8709 326
1082 2332
1787 7643
10104 8516
3240 2588
5515 9344
2437 7425
287 2357
5831 2137
5947 3206
2513 4952
7147 4098
6443 1171
2030 1655
5849 7972
2123 3206
10717 2640
365 3280
2756 860
1237 6007
10362 1790
1129 3190
3908 6007
5091 5561
5741 7286
9084 3794
5031 2774
3386 5022
8991 9520
3234 6529
8553 1431
2442 10092
619 10149
3193 1437
6139 5395
6426 8514
1562 692
2240 7720
1240 2733
8823 1172
4493 8140
4076 2647
2602 9670
5375 7685
7129 6782
8587 7182
5694 6334
6528 8116
1720 8564
6706 642
10243 10698
5446 6423
10207 1241
6145 8522
1234 2622
268 5244
5951 1176
6145 3588
1226 310
5051 4702
325 988
8923 306
2126 1171
232 4622
5217 965
10623 1442
2433 2147
6366 9387
9451 9511
7225 1225
3542 167
1205 3018
138 2919
7044 315
1451 1233
4166 6228
2360 7182
8427 308
2640 6372
7617 9087
9418 1223
6589 2827
7353 3125
6620 1231
5929 8517
1427 1224
1517 10137
6228 7129
5304 2730
7230 1435
6278 5514
9706 7294
435 2457
7339 10626
5386 7508
10185 5854
3908 642
7445 156
4183 7578
3329 1357
6164 4465
10333 10391
4328 10712
8128 9287
5366 1223
7580 637
6264 9136
8864 3022
1237 2331
760 1179
302 6686
8560 5912
1171 10149
9719 2804
2688 8278
2966 6305
7329 4216
9565 9427
1176 9489
3740 9337
8129 1834
8829 1238
1231 1199
3654 7266
2648 5109
1181 4126
10238 9579
4864 1572
10191 2663
3906 6154
6507 1192
3630 7489
5248 8238
6793 1198
5859 5019
3331 4214
1166 8512
4070 6503
3441 4333
9100 1202
930 1175
5318 3414
3090 322
1072 4148
2033 6851
5560 1896
9532 8835
253 6515
703 8683
7886 8517
7336 9606
6014 9357
308 8303
6542 7331
5388 3280
2640 6725
2172 10568
762 5561
8242 9485
1215 6739
1022 9621
2322 6446
5514 9115
6620 9926
6618 9286
1787 9058
3878 7738
9459 1362
4098 3843
3338 10275
4078 9224
7247 2866
5971 6793
1787 41
74 1234
5298 8844
2804 7129
7421 9716
6016 892
3193 1209
5462 1226
8000 1926
3631 2457
8517 7835
4567 3151
1176 7219
1427 3402
3280 5473
1199 5929
781 1606
3154 1194
5362 5412
9456 3280
1171 8590
1884 6793
9395 2206
3684 10303
6226 1724
4666 1197
3090 3519
7205 7304
3491 2847
5262 3208
9098 1580
7750 9667
6098 7423
2541 3154
7557 5091
156 4138
914 3630
3599 3267
9018 7478
2457 4183
3115 1224
5951 4098
4978 4861
3374 9579
1463 2895
9196 2457
8196 3807
5520 3387
2802 4901
10220 1176
7897 5010
6264 7511
930 3318
1171 1915
1142 5494
10337 5830
7508 5566
892 2319
9388 41
8797 3956
7768 1223
6641 7230
16 3282
6568 3385
8155 6490
6314 2549
6356 1420
2776 7336
3205 6359
5859 7569
1799 7293
2836 1194
5386 4070
7094 6360
4214 7508
9224 3908
789 1825
4667 8823
10416 6449
8309 2477
3140 8836
6784 6970
2134 41
319 1198
1215 10428
8288 9434
3387 8609
8488 5515
9143 1334
348 1171
7919 6139
1186 342
7055 3225
7294 7488
3624 7015
2720 9193
2592 1777
3672 8713
8056 3321
4130 1219
1223 5515
10333 8515
406 5276
2908 1896
8551 6289
6925 8511
4849 5566
308 320
3809 9710
5561 2317
3124 1114
336 7557
7129 3156
9138 10428
10435 6811
1209 2218
4953 329
1198 239
660 6504
8242 6549
365 1237
2730 1261
297 7482
10438 6190
524 4324
5591 7617
8288 8174
2328 4546
2802 7129
6168 7488
9526 3329
13 7289
3737 8879
7508 7903
7421 315
1926 6463
9087 1176
8445 8138
1181 1790
3008 8283
3026 2715
396 4434
325 10585
3184 664
8454 4117
7750 10594
7831 4148
7737 2569
1240 3605
4125 1315
9299 2252
3576 8427
7253 7580
3058 5862
3654 4871
10148 8057
3905 2889
7746 9820
2640 9972
4984 9927
1226 3092
3429 2331
4125 1775
4861 8891
3151 1179
4949 9532
6164 1224
1430 5389
8835 6200
6384 1326
3188 3280
5090 1221
8829 1506
9882 638
1021 6897
8835 10456
8189 8528
1735 2120
8137 5239
7220 8302
6793 6489
1067 1172
8820 6063
8056 3041
6234 7354
5281 3489
2700 3792
9286 4068
2269 1206
6044 5082
6489 7216
9797 3079
8361 7057
10428 10586
3387 2923
1269 3727
1992 4125
9919 6007
3737 6829
3747 8621
9869 6427
8138 1219
1175 6691
5062 9489
1874 10520
3023 1774
1225 1690
2225 8517
3606 5929
6922 9387
8074 402
6008 9653
2368 2647
4861 8056
9660 6707
10435 6366
2760 3655
8843 5868
7462 6655
1722 4926
2846 156
9704 13
8352 5470
1200 351
4127 1894
1176 7129
625 963
8689 8120
8684 8645
4326 5514
638 9521
3124 1224
6286 1724
975 6277
348 322
3329 8261
9231 5281
6325 596
9151 9043
7445 8091
8834 9394
7746 2923
6154 6007
5398 874
3860 9807
9222 6842
6209 1698
4448 1206
326 1926
3842 8075
8406 8886
845 3862
4900 4860
10029 7508
8129 8829
5256 6489
8602 9492
10524 1226
428 4861
8448 2845
4773 326
4410 1631
978 1175
8903 8516
10131 10148
1378 2496
6134 4380
1491 121
9531 3429
6007 9974
7423 6430
8844 4825
1765 3988
7708 7722
6466 9200
1200 1172
8088 4077
6008 67
2137 3666
1215 5016
4123 3075
8353 8496
8417 5751
8554 3488
4763 9588
9299 1608
9189 7540
5385 7294
5437 6154
2457 4389
1430 315
1176 8750
2898 2831
7636 9540
3280 551
7083 336
183 1787
4285 7919
4492 3346
4125 10487
156 4126
1235 3805
5636 6399
6495 8478
1215 9526
6461 1229
7685 6295
3958 7293
6491 8926
3213 1143
1164 9299
8835 6137
3591 6945
9358 7744
7444 5073
1353 6366
2361 9653
6926 7251
5012 3156
7755 3206
5487 1269
9316 8691
6457 5414
8991 8093
5487 7367
9926 2466
7951 8239
1235 3262
4689 7318
1213 7737
7968 5019
6427 10508
7292 207
1720 4861
8405 5813
79 6461
9298 1271
10452 9587
4409 8368
4924 5849
6007 7089
8517 8708
8225 9044
8610 121
6739 156
6036 4704
1426 3125
3844 8406
2061 2918
9696 5562
6490 7293
300 7032
7850 10265
1191 1544
1172 4297
2695 7916
1202 2828
7488 2213
7491 2877
960 403
7989 8844
1226 727
3703 1509
7291 6078
318 3226
1179 8432
8858 1214
1786 2350
3318 155
1144 5730
4860 4512
1477 6057
4851 3206
7293 6954
4157 1732
1219 2756
901 3963
1237 641
6519 4070
1453 8609
2433 3200
303 9151
760 9401
5446 748
8117 9189
7581 5752
357 8841
3908 2691
2335 4127
10717 10037
8818 9395
7916 4436
3908 4922
7508 7750
6503 10114
478 9635
6489 7643
3595 9287
7905 619
2457 3814
8406 9431
3992 7635
7508 334
1227 237
2663 1221
3599 1145
6802 10484
10135 2276
8239 8117
6923 3993
334 251
9450 1081
1572 5637
10231 5504
5566 9014
7606 7329
8288 2647
9650 177
1844 7486
5012 8075
8189 789
7241 5437
4562 2645
3703 9661
3778 8029
4385 3851
1214 1191
5972 9781
4861 1196
1181 7629
8709 6490
7138 9042
7253 1835
2433 7763
5986 9120
156 8166
3138 7746
2233 8835
8855 8588
4974 9910
725 6444
720 527
1699 253
3414 8486
6967 9114
10303 1175
4125 3019
5494 1791
3489 4289
7129 9054
9381 6040
5010 1428
10418 1141
928 10418
1175 1624
3576 3423
4207 4198
3507 253
8817 1269
6284 1239
8368 2798
3007 1191
1224 1488
2703 9240
1491 9927
550 10635
7897 7277
2622 6873
1234 9947
3371 6885
6947 1229
8859 5514
3280 4640
7147 1353
3745 7623
2629 7508
5245 7501
1764 4230
9211 10037
3235 3576
5234 8288
6235 6490
1236 6055
10011 6007
6812 7289
2276 9838
7339 8591
4826 707
8857 5637
4940 8427
4355 5357
427 5193
2640 9393
1198 3452
9128 1428
642 3965
1209 7988
1869 10568
4019 1730
5514 5429
10243 1227
1122 1452
1143 1225
7584 9715
1616 959
1171 374
8426 860
6989 3208
10162 5073
4944 6812
3654 1559
6896 5398
6284 725
8229 5887
6137 9439
2889 10247
3242 5562
2678 908
4860 7505
2206 5001
3167 1227
326 1624
10201 342
10209 3767
4151 3536
4716 1181
5234 5951
4620 10036
587 7164
5752 7489
5472 10240
8749 8717
1089 5276
1206 3991
2010 2504
4580 7286
7982 10438
9993 9375
6894 3780
156 348
3719 6395
6714 6537
10275 7129
1786 8542
8189 876
9434 10333
8426 7862
6145 3267
4322 6824
7290 2471
342 4567
3138 9807
7919 9697
342 7656
44 6215
7533 10435
3619 6623
1229 2501
10114 10200
582 642
8772 10162
9375 3090
2489 3851
1192 314
8861 5849
4008 2446
3310 156
1364 2899
2335 9211
3952 9926
6589 9547
7612 1926
9908 3654
1171 3256
7763 3417
1537 1728
5073 3156
5544 6372
10337 1231
2640 10389
3663 10281
4213 2504
348 8104
8708 4577
9815 645
5718 7803
9908 10238
9433 1179
1494 1205
357 3220
585 8193
3023 156
3234 8261
1085 2654
3383 6489
3205 1176
2213 1180
5545 5831
1071 1172
9134 1231
1292 4127
7339 5986
2901 1430
1176 4426
8858 1926
9472 3908
1404 8812
621 10243
77 6658
954 7581
184 5013
7061 2271
3358 2257
3414 9120
4873 5545
10428 1558
7263 7482
4072 4836
4231 6490
661 4216
3297 365
8823 1224
4182 5187
2452 2724
3963 9200
7445 10626
7640 6037
4621 1624
7294 1200
6127 1197
8091 2278
1199 9120
3215 7609
318 478
7685 10686
8811 7750
1215 8486
127 10584
7344 2478
1205 8835
2342 8269
960 10313
708 5520
8514 8138
7286 7627
10200 1143
4763 789
6793 3262
2972 5986
10362 7809
7581 1408
357 645
5502 8720
9040 1111
8691 2640
6491 3591
7225 10668
10544 7569
9299 8020
4553 10318
6372 4765
3185 2905
8169 1238
1172 8459
4165 1191
1167 8404
1231 9591
1235 6225
3090 9286
1089 9432
1494 1224
7089 8587
6726 3404
7353 1225
1227 7226
10221 5460
1241 74
4230 8466
9117 8551
2135 1221
3150 2765
10340 8459
845 3138
7358 2147
8002 2704
8749 7979
8691 8189
9464 1238
1180 402
5784 6365
5959 6148
7831 2216
1799 7055
1194 1949
7803 8426
6486 3576
1082 2640
1164 3432
7496 6898
8189 8406
10696 8406
4861 8858
1837 4016
9195 845
4546 7807
1921 3208
7738 8857
1222 8168
4098 1171
4215 3922
7292 1968
17 8846
5929 4247
8096 5341
1544 623
5326 1729
3997 5306
3311 8828
9019 7158
1392 1660
2276 6134
8818 9972
120 8811
4502 1531
2899 1172
6145 1205
9937 1898
2225 6940
1615 2636
7641 9591
4070 4370
3383 3478
3123 3517
6366 3417
5976 10074
5429 6490
8883 8406
2827 2864
4063 7682
3036 1225
8169 7491
9120 8955
3588 253
9669 7376
8843 4861
10318 3715
2756 5240
8738 10668
7486 10697
6088 7920
2252 8127
441 1787
8321 2157
6228 8056
6533 2570
348 6748
6021 7230
2047 2661
1229 1194
1202 9395
4112 9637
7750 10625
5385 4809
6142 8242
1176 4098
10065 9064
5020 4151
1269 9193
1229 2457
8831 2802
9042 6404
1234 318
1450 4332
6489 9240
336 9286
3266 6727
3166 9418
1978 5753
2640 2538
8527 357
3911 13
1679 8526
7292 7739
10332 2178
1926 2047
3460 10361
5865 4431
9316 9621
3152 10450
7581 7736
9588 6366
4373 3331
6611 2640
9656 6923
10303 2267
4215 7601
2775 5517
8496 6222
10305 5073
6286 4370
8138 7339
3134 9478
8823 5737
10146 1491
2639 1859
5929 728
478 2320
7294 8189
4127 3782
6793 1562
2322 2228
9111 8201
1113 7393
8138 1910
9432 5412
615 10435
9138 8890
6853 6491
2793 4898
6360 1172
7565 3885
827 910
5024 1226
6528 6007
9317 6743
1362 5986
1229 7329
1181 6152
8252 2042
9300 3161
5355 8368
1225 7436
2544 6135
5419 2858
584 5270
5517 9002
2241 6135
7768 8939
4900 3636
7083 3267
2831 4333
3521 6456
9732 9513
8520 8129
5218 1921
5091 1786
8846 10717
10243 9532
10209 1147
1221 8129
876 5562
9299 7250
9475 5986
7766 8770
8512 2714
1241 4857
2846 1359
2648 1259
8426 9014
8832 10220
7623 5093
8759 79
9718 3267
7501 1544
8879 3822
1110 8886
8406 1175
5229 6147
6226 3193
1068 7856
2027 10277
1531 8585
9697 8850
9228 1615
6646 3374
2206 1194
9696 10546
8129 4038
1221 334
10553 1255
5767 10578
5025 7501
8813 296
10555 7917
2337 4037
1228 1198
5545 10426
1053 3002
4249 2917
4977 3668
5538 8825
675 5286
10418 127
1198 5939
6923 641
7583 6212
3255 9531
9908 8139
6589 7627
1463 10544
1237 9400
5073 9120
2904 9926
8506 7557
3044 709
9758 8138
3205 336
4619 1229
3381 4567
293 8350
1237 3601
4067 9588
4123 10395
4078 9661
1181 1237
7506 3851
4183 8797
4067 3208
5929 1227
4209 4841
4629 3988
3204 9124
7832 7291
5515 1240
5722 8480
325 6416
2257 7686
1874 6134
774 1735
9861 8264
6382 6208
1772 1808
7216 7903
6793 1228
8891 5306
7746 6788
8138 337
127 8714
7508 8056
2307 10357
1205 2147
4221 1430
315 1463
3576 8440
852 6137
9927 4437
8137 10199
6228 1363
7989 9506
5929 10628
2537 8280
6148 3154
10166 7748
9358 7808
4567 8262
8812 6289
4810 4463
6057 6092
1859 3396
2289 9289
1749 7423
5011 6361
9915 4183
1171 2298
7201 1604
9502 10230
4763 9622
645 492
2663 5396
7241 7606
1179 4183
8826 2140
3792 2150
1205 2527
449 9793
6436 3715
8826 1517
6937 1196
6055 7827
1172 2755
4704 7569
1615 3261
9716 760
10351 16
8239 6368
2247 7293
2352 5520
1198 6967
1199 2137
3988 8826
7353 8709
6659 7055
8127 732
3367 6287
1165 308
7603 9910
1173 2289
5555 8008
1045 1582
7748 7947
10162 10209
1179 4714
5430 928
8709 3704
8470 7918
4696 8413
5544 7563
7263 3113
1237 6891
1230 136
852 3375
3630 4231
9496 8353
6777 1178
3015 4826
5224 1160
1933 914
637 8607
1238 9926
2663 8144
10635 1798
766 10368
3500 1905
2700 6936
6549 4837
9670 1181
3404 7129
4763 3387
3845 7744
7803 10633
9055 1240
2126 5250
4004 4986
6709 3123
2416 5218
3630 7266
1229 6152
8382 8843
7720 4126
5019 2210
760 2368
259 4922
6148 10712
9299 8075
4926 5338
3125 7055
2894 2478
5520 7897
1391 6361
8551 2541
4997 6491
8826 6825
522 6987
4418 3520
6816 7421
6007 4679
1896 6940
8392 7368
10104 9111
5794 6623
8169 8826
3349 8999
6104 1671
4860 3583
5359 6137
9991 5073
1615 5234
4952 3995
10362 318
4123 4359
1773 4936
1191 9484
5390 1192
1200 7751
77 6448
2498 1144
4183 1176
8817 6137
6686 8137
3193 579
156 7489
308 4843
5277 1154
8623 3888
9397 8118
6667 4297
6015 681
318 10435
9039 1171
8178 5233
1234 7391
782 7321
7989 2544
1221 5306
7293 10094
4861 3877
8988 2662
931 1204
998 3778
9690 8147
3193 7712
3396 3657
156 10379
2923 1224
4722 2883
5831 893
1468 7222
5566 1191
9120 3434
308 3697
7339 1449
10097 8823
9070 5878
9426 1238
8797 3784
607 1219
4903 8843
2663 6854
637 8528
5545 2130
7501 1559
6055 10717
2957 4860
2512 10690
8409 2010
2114 1915
7354 624
6239 1240
5460 460
712 6503
1430 8746
8409 8174
6088 5541
8483 5831
8189 3655
7567 315
784 5481
5356 9287
10435 5698
5350 5555
8189 9363
9848 4230
304 7617
2526 4952
8406 4573
8886 9881
320 300
6505 782
6611 10277
10221 1215
1194 8516
2488 8939
2840 1411
2137 6200
991 4903
6566 7537
7291 1239
1849 5040
10378 8390
10303 4297
1554 8189
1241 8505
852 2407
2057 8016
1848 1229
5831 857
7685 1429
3258 8075
1236 4859
3214 308
149 7218
1657 5453
2154 7469
7286 6508
4524 9517
414 6603
6544 2960
9651 2724
10569 3884
3350 10671
7896 3073
5010 5250
7756 8493
8508 6427
1905 2537
7025 8825
5091 5986
7743 9974
7074 8684
10335 864
9297 7581
2430 10544
3920 1194
641 611
1257 1436
1219 10613
3439 4029
4860 7657
1234 6714
5859 326
1227 1224
7666 1192
5868 1914
8506 8925
8849 2486
8751 2262
3362 1466
8456 6521
8423 4120
5223 2033
4579 8835
7089 4900
1103 1193
1199 6945
1454 3432
1517 7623
6520 4644
1202 9192
3599 3046
5570 6286
3389 7290
9738 6923
9434 5515
7716 1071
7486 7581
326 2647
1615 2171
8890 7353
1197 641
1824 873
8610 10405
2438 1172
4776 3248
852 1181
1836 253
10197 3987
6148 6529
1231 2477
9395 641
4940 5515
780 5949
8792 1214
8409 1229
325 5750
10625 619
587 3447
10177 8527
8621 9435
320 8709
2443 5321
6655 9910
1197 5114
4274 8266
8117 619
4099 2609
8129 9786
8759 1269
9674 3206
6017 3260
7368 7522
10335 10415
9997 8022
3908 3123
7287 9546
3474 8745
3206 8093
4161 3134
2157 3187
3187 1680
6232 9804
79 8828
2033 852
8820 1881
7289 9630
9588 2545
3608 10134
3987 8515
10588 7570
993 9909
3851 5948
8733 318
8353 1572
1599 5859
7506 1171
8385 4864
403 3418
5520 4064
2530 4765
10015 10162
2501 3489
3329 9519
3791 8890
4176 5028
931 1409
8551 852
5512 1903
7799 1236
1498 8409
2895 5753
2349 77
7292 10462
6756 3335
3419 1175
3764 1517
3268 8138
4289 2221
3747 2920
8178 6620
9084 5881
3273 4543
8140 1083
10040 9228
4125 1624
1787 5929
1002 9209
9833 9299
7129 1925
8189 5033
2899 3383
9579 4572
10126 3154
3509 1494
878 8855
1206 4952
3630 6945
3591 4861
7707 318
8577 6489
2220 8409
3418 2433
7623 4566
7339 10163
1192 7603
5973 9557
1426 6801
4128 3956
7016 1199
9763 6840
6070 447
9549 2176
8077 8486
6414 9599
1142 5051
5487 1630
9774 8541
4076 3196
4125 10103
6489 2265
10286 2123
5563 1231
8406 8881
2550 10149
977 6834
10408 6240
4388 6491
128 10442
2895 10098
775 9196
928 10049
5504 4873
2272 7250
8544 2728
10553 9193
3770 6823
3206 1206
3279 1230
8749 9042
3490 1224
2704 5881
4143 7710
1225 5908
9127 2537
6225 8506
5545 3417
1572 1167
3015 6657
1791 1181
3090 2459
2330 5338
8427 5859
2802 9299
2301 7225
10428 79
2120 2538
4952 8515
9210 4446
6235 8091
3254 1273
2585 3648
6940 5831
2276 1234
9652 80
3956 6918
986 5341
1198 253
2319 740
8687 2640
4823 8692
156 8631
5022 3705
1881 10415
2208 245
325 8409
4797 6240
1982 7083
5254 156
10431 5768
1239 237
3907 2433
3151 5831
8823 9591
3599 8407
852 7129
637 2307
8409 8169
8409 336
7160 325
2537 4702
2837 1337
8590 8128
1231 7291
10221 8849
4623 4123
5395 7152
6521 9299
6277 1787
5683 5880
6356 5830
6059 3193
9307 5831
3906 638
4798 1209
4475 5563
5398 5537
10635 3443
6242 3205
3260 2851
8544 9532
10420 9229
9616 4173
836 459
155 2889
3749 2756
7557 10220
6946 4442
1428 334
2277 2849
1670 9227
347 8129
6528 9070
5525 5869
3263 8824
6507 1191
3631 8137
6314 3444
7577 4666
1429 660
2279 3136
10362 7685
5218 612
3827 8512
7812 6716
7343 9526
730 1224
5181 7471
3033 7654
1491 7643
1176 2833
5951 7643
6686 8427
1073 5968
3902 10633
3432 1367
8621 3631
7656 748
578 1990
2812 2368
324 10438
9222 2804
2319 1544
6401 1480
1223 3509
1728 1225
77 4599
1215 7191
4621 6369
5592 9178
9002 6699
2433 6036
9718 4994
7277 6874
1198 414
5929 7014
8844 8368
6048 3156
336 2517
6489 9044
2774 1849
5830 10717
5180 6479
8849 7286
8619 491
1915 5067
8829 5807
637 9718
1197 2902
3811 1235
5562 5986
1171 4409
7129 2923
1169 680
1775 156
1179 10681
914 8619
6253 9654
5412 1227
2663 5986
4213 1824
6959 156
5276 2277
7722 8512
4834 5813
6085 9673
2640 7289
2737 2344
2319 5831
6360 3282
3907 3654
6764 8512
348 6168
2152 9527
8818 1624
10097 836
6825 8689
10162 8242
3850 6652
1227 6047
8390 4861
7825 766
6491 10172
1145 9024
3138 6541
8892 4078
1910 5880
5446 5437
6154 8511
2795 6310
6830 5059
7720 7746
4826 9226
3822 155
5487 7588
1427 6331
3534 8269
3356 1215
1459 2592
3154 92
1250 7370
5539 7746
8619 6434
365 1229
5939 317
10220 7508
748 8430
1176 6726
5492 4692
3597 1720
7486 3117
10335 7501
6035 357
282 619
7916 6505
2663 600
10209 2253
1176 3240
8406 6007
7750 307
6792 10438
5396 3117
4887 9534
7089 2066
836 2631
2133 436
2298 6891
7686 6989
8797 8129
7609 2457
7565 8245
8647 8514
1222 6739
9286 9209
315 1875
1311 3781
7293 3310
1801 8709
8056 1076
7743 1241
1585 1382
660 1344
1786 8821
8120 10008
317 321
9430 4393
4296 5526
10657 7055
5189 3703
2550 6168
8692 5012
2512 2640
664 8835
2827 5859
6056 9651
5122 8056
4922 5062
9782 4640
1791 1239
8486 2815
7717 6168
1227 244
7354 1776
7560 9140
5545 1364
8056 5815
4776 982
7289 2849
6020 4530
6168 6360
7241 9686
9129 3576
308 6265
4898 5341
4543 2487
2266 8514
2127 5514
4128 7259
3620 2217
1209 4924
1384 10398
348 7506
71 5831
8440 892
5500 1219
9021 10009
1221 8515
2848 7508
6361 7623
7912 9588
6144 8844
4621 8426
10389 8377
8353 3540
8201 1484
1209 1098
2804 7289
4950 6320
7686 7603
8273 7294
1776 10389
1223 1229
1200 8893
7744 5237
4762 5511
8871 2471
607 124
1198 2155
144 7686
7844 2739
9622 1616
3337 327
8871 1234
1227 9572
8128 7103
8406 8431
8239 1234
398 8201
3654 1148
6489 9056
2570 5813
9997 8242
641 6168
8631 8823
4571 1383
1369 2152
10064 1272
214 7241
1441 2176
3371 4768
7340 9974
9579 8288
10449 3314
1229 9970
2010 7218
5545 2907
5776 9479
6561 8029
8006 3019
7577 4929
4370 325
1179 9991
6529 7229
7658 6209
6200 258
492 2147
9058 3123
4225 9942
1463 131
8088 2033
3690 278
5034 1181
4069 914
8624 9555
7909 7488
458 4761
7444 600
4070 6015
7491 1561
4396 5184
2537 1228
2337 8128
1505 727
325 2640
7241 8595
10610 3423
600 127
348 8747
8139 3898
10149 1491
4056 6756
8746 2640
1080 6701
1893 7229
1901 874
6898 9521
6686 1221
4624 4148
10724 8843
8855 9062
1071 9666
9910 10131
1684 9120
1640 3696
2224 328
2840 1874
3280 8991
8035 2906
1181 6032
8929 77
9287 10021
600 6219
1618 8516
5460 7247
7445 1480
156 641
7586 7657
2723 8440
9579 9230
1081 4069
7456 790
7353 932
8316 3659
7044 5487
7288 3441
3719 6656
9562 6007
2735 5276
5240 3489
8111 4157
9489 8529
7294 8178
5719 4621
5886 9043
1099 4860
8858 273
3015 2320
9025 1221
8790 2802
2465 6108
1221 7923
3908 6714
5091 79
6289 1910
7580 9210
4187 9046
1361 6262
1199 1672
1063 1487
8502 10332
241 565
1849 6140
9120 6538
9588 6228
3786 1522
1905 1227
2647 5276
5406 6152
2056 8811
2728 9876
7736 8810
8684 8294
3157 5928
5691 2631
5459 10009
3190 8625
9433 10163
3392 8907
8939 317
3655 8831
1197 5881
1986 9124
9662 4428
1221 9195
6783 8513
6801 6824
8593 2319
931 7129
320 4261
1142 185
1901 3508
2774 3205
6148 8489
7488 6570
10428 3329
6686 5866
5831 3267
674 348
4425 7598
5545 2010
5999 1632
9910 7445
9526 2813
188 7259
2031 1451
1257 4459
8496 8826
748 7489
9021 1228
326 8551
2802 9972
5514 9698
7767 8472
4130 8823
7767 8421
2885 449
8056 2648
931 3205
6989 9553
8849 4871
3630 507
5710 4898
10601 4130
7635 1319
663 1142
6286 7831
6286 4067
5545 8129
60 305
1192 7533
8965 8692
6036 3778
5545 5039
8823 8237
8861 7037
1206 7292
7015 6016
449 8749
1215 2300
6469 3777
4000 2866
9782 334
7689 3655
6276 6924
6059 1228
845 3963
1000 156
3716 7770
4926 3291
4974 5831
3778 8683
1481 5911
650 9928
4731 2894
299 2154
5636 3205
872 3908
6793 5951
8834 8939
5563 682
8937 3072
9221 8406
3991 9526
4070 7129
9435 7689
6461 6289
10704 1733
7700 5272
9189 1100
6528 7215
2259 252
1176 5008
7768 10629
7294 334
4707 347
1077 6017
8116 2319
5904 3166
2380 1624
5588 1205
10240 4818
748 1966
8426 2572
3879 4425
7486 155
10195 3421
9339 2474
7717 10357
8861 7105
1491 9400
1379 9395
1229 8406
1517 1855
599 1544
9230 7849
10485 718
6038 3309
7229 2691
10303 1615
6411 3121
6759 7941
296 5740
7743 5710
8858 1526
1194 638
7726 6930
3115 8502
4523 600
5894 6234
6105 5091
8454 7426
1172 342
8864 2241
10534 1215
1176 8893
7090 6815
931 8913
9895 2919
7770 4333
1930 8189
10015 7289
4111 3457
2804 9101
1349 5865
475 1382
6489 1171
9329 8440
3193 8189
7129 10716
9782 8829
4248 6490
10094 9621
2219 5881
2949 4473
9253 4522
6227 8691
6834 134
4239 5752
5091 4214
318 9265
1844 6242
7368 186
3389 3532
4299 6045
5904 3987
5859 7830
6894 39
9387 7722
4810 4380
1240 2468
4067 7508
8835 1786
9903 10462
1926 4942
5939 9450
7994 9286
2496 417
620 1206
1899 4937
8684 5831
1179 8189
4067 3123
6234 6505
9955 1194
6946 5930
633 6793
10217 5059
5306 6178
342 10162
8448 3208
5520 3156
4078 9901
7748 6803
8406 1772
637 4951
2827 3311
6314 8137
8486 10681
1200 4038
7506 10544
2501 812
10027 2227
8922 7849
10389 5951
3072 6506
954 7435
5405 1698
3996 8486
1770 3737
6793 1276
2906 7456
10636 3208
8845 9992
3239 7354
9877 8505
8711 4241
3140 1889
3432 9559
322 7922
6038 434
4246 4939
3385 1392
836 2852
4920 7293
317 7369
2061 7339
6134 523
8574 3123
6051 8225
4271 5768
1209 7604
7293 3979
9547 1463
8448 4776
7292 2714
5606 8368
5059 345
4067 308
717 1222
5472 8868
4281 2120
315 7538
9880 3508
8825 9910
156 599
893 3267
5318 6162
6618 9974
2622 7315
7727 1172
8527 660
8441 4578
2592 941
2760 3591
3778 4213
6140 1671
6875 326
8821 10209
1221 1175
9526 1861
365 7603
1777 6145
3093 4929
4130 79
8426 6104
9401 1702
6573 9040
6057 5986
9910 6104
79 4240
1215 1191
8091 9893
4781 8864
1241 2127
5200 6057
4567 151
5459 6940
6038 3280
6119 10303
1369 7496
6277 3916
10456 3876
549 2622
3090 893
3752 632
490 7612
1084 5986
7289 9588
9974 2420
1221 2572
1609 9605
1362 9234
10536 5515
7292 5437
9120 1202
7823 582
6366 10435
7643 7603
2756 5473
2655 4033
6924 6403
1239 6137
10404 10162
7537 485
1054 7329
8709 998
679 54
1167 10148
4490 4044
6159 6139
5776 3438
7750 6230
5636 10194
2033 3600
3354 5218
4711 3649
4918 4887
4840 7489
6713 9415
1522 9654
8075 3751
4605 5001
2006 4704
4082 2759
7991 6280
1142 4682
5566 9002
6314 7241
8821 852
315 9687
7198 2430
1200 8232
8442 6620
10544 9069
6617 9947
4655 1181
9189 10334
3158 8362
1453 1223
5105 6278
1241 1406
7623 5772
8617 8120
3848 6797
322 9517
10418 4230
4125 1222
1158 3091
308 1947
314 7745
3885 5281
5008 8527
2120 5981
9509 10389
325 5929
1175 7470
6840 6783
3807 5445
7253 6227
6240 9733
5868 5881
4900 5024
8929 5424
7656 4128
2640 2323
9973 10299
2498 5122
8189 8823
8138 5951
5945 1599
3600 9299
1787 691
1194 5859
8241 5059
7354 7557
1228 4929
7735 9973
2804 9526
4952 2827
3280 2257
1334 8811
41 6676
8916 1240
716 8242
6619 1273
9488 6036
6105 661
321 1214
2550 2238
4861 320
121 3544
4195 7169
3544 6361
6360 4447
2131 4634
1916 6359
9240 9287
6783 1227
9992 9014
365 1202
325 4076
8189 8835
8684 2315
2304 5473
5989 3331
8823 3191
3519 1233
4531 9151
7750 3282
5562 4124
2800 4861
8860 7508
5187 325
893 6007
2487 2800
1231 4679
3154 9129
6562 892
3136 334
1990 2550
5881 1772
7293 633
8690 8939
9702 8886
1206 2879
5544 7506
6361 5091
10240 1191
8835 342
1173 6351
1200 1175
8755 595
9705 9042
3154 1175
5341 6581
9239 3765
10456 7804
8825 8189
3489 2048
7450 2538
3973 8812
3963 7253
7750 8893
6702 2804
6945 740
6807 2342
4928 6360
8426 10708
434 865
8390 9432
5700 1196
7582 3070
8585 139
5859 7529
9020 4128
4008 620
1443 2488
475 9506
4860 1176
1338 7735
8030 4028
1455 6525
1665 4123
6232 7971
6529 7508
858 6987
4859 6529
10216 4281
9678 5563
8321 1223
3838 7372
2918 638
8139 7897
1517 1382
5081 9284
10428 6542
10425 9120
7438 4755
7743 404
9532 7291
7496 155
9550 9321
7292 1181
4576 8590
6240 357
997 2927
3072 5297
444 8511
326 3189
318 7289
2716 5472
1219 6552
2272 1237
1221 7292
9689 320
600 7000
868 1620
7481 8410
7129 8426
10046 7151
2171 7294
5429 7216
8541 748
645 1403
2178 7442
4861 5673
3216 6154
1529 1186
8735 641
6851 8823
8092 144
14 5804
5221 7627
4619 9696
7014 8139
1142 4127
689 7216
8263 4333
7834 5971
1214 5012
3136 6696
5130 1172
6137 7566
9852 3205
9004 638
9349 1240
7746 3470
406 852
1972 156
2120 7602
10694 1234
3257 9517
2319 8129
5864 9470
1348 10624
8242 2538
2648 4370
5386 1624
6783 7289
5986 2068
7435 9905
2756 8891
1234 3197
1086 4776
4731 8075
6895 2854
347 1495
7612 5776
1430 1144
3205 8768
3015 2573
1238 4289
7819 3326
1240 9654
3630 1364
9473 8001
8028 2645
4129 8861
5061 10712
3260 2334
5169 10422
8522 2691
8890 8486
2800 2037
4630 204
8322 350
2814 1199
1180 2279
4230 1233
5566 5012
3280 10541
4578 2899
10149 7018
8917 641
6491 4616
3326 2262
3123 4434
3121 1176
8834 3737
6702 2131
8891 7832
1191 726
4280 4762
6226 9908
10371 3090
5498 257
5426 4672
641 2465
2827 7988
448 3500
79 8551
3391 3531
9087 8177
595 8491
10435 1790
8515 7501
2653 2604
10519 9588
10197 8242
8368 1239
641 308
8821 7286
8035 2924
1235 5636
206 1194
4873 407
1171 4473
414 10149
2517 8844
1175 9526
6038 3439
3280 8267
5338 9530
8454 1234
7035 8690
7496 77
7251 8508
1427 1891
1229 8709
8866 1129
1241 9194
4887 9650
9286 7488
7187 10118
10432 1236
9432 7766
4123 10221
3121 8955
1108 3684
4183 1442
4078 330
1176 1505
1431 6619
4147 9509
9224 1445
9239 1226
4426 6456
77 326
7770 6016
8854 8598
9926 3544
6225 10203
8709 8178
1721 1239
5091 10409
252 4860
1224 9286
7735 7768
7731 9283
4206 8138
1826 1491
3847 6569
1491 8410
10405 10238
6923 1241
8060 10435
4490 7736
320 5396
3551 5302
5544 7230
6384 775
7352 668
3630 1918
8198 1237
8625 2846
6923 3432
4911 8075
8472 8056
10147 2276
6793 4529
2853 10717
8861 2571
5845 6361
4130 1198
8528 1206
3631 301
326 3621
4619 131
8620 5566
4491 3243
7489 9972
1791 1455
3539 2360
2851 6007
7648 8796
10446 3631
3628 2357
7587 8843
4989 6987
5933 4668
5499 8928
3417 1227
2241 6923
8986 2774
1980 3729
10649 223
7831 4720
4939 5459
5545 1229
5062 3705
8861 9897
3093 6824
8502 3716
5238 5487
7129 9900
10243 4951
10053 3703
1143 10712
8754 6357
7603 3738
3805 6608
75 4078
9686 5240
9796 1222
8788 5711
3602 2970
4581 1199
6148 3476
7291 1175
4830 5030
3956 2827
2663 6623
3282 8241
5009 2592
7236 4852
4128 2653
1625 325
2931 8201
8062 9320
9937 4926
3904 1692
9193 4898
1943 315
8288 6812
3070 9574
9085 2239
7603 7200
6396 1108
7830 4435
9316 322
1181 1194
7746 1179
5510 6170
10426 3600
7748 4645
1229 181
1383 8406
2324 5017
8545 8496
6115 1053
5478 9900
7015 8409
7546 357
3794 9110
3544 2167
788 5281
519 1901
1225 2120
8368 4681
5850 9120
9965 6152
8733 8825
6489 3619
9451 3072
1172 3686
324 1240
7643 9517
8238 7259
3773 5218
6940 1215
3129 7713
8843 1176
5563 2774
8406 705
5709 6163
4446 5830
1855 7345
1423 2637
8749 6739
10409 8426
1213 9991
6764 893
4069 1616
9320 9897
836 1544
5859 10438
7980 2607
1225 1845
1093 5386
4297 977
10063 9636
4434 9697
845 596
4924 5562
2436 5338
2822 9652
357 6278
3725 6782
1172 5912
6460 9018
8871 4841
1428 4938
682 6145
3964 5512
6361 6923
4126 979
3204 4076
9070 6069
4125 760
1227 6702
4905 7772
1172 892
8491 10441
9299 2313
10397 5108
3908 7787
322 3976
156 8189
7193 5281
8860 3260
1179 156
3544 10037
7358 2533
8858 1452
4125 6506
7143 8526
2368 1209
3387 7254
5771 10492
231 6190
3608 4797
6232 8511
2336 2721
748 1926
8619 3261
4125 71
3491 638
8325 418
4860 3043
7581 3956
2494 15
8944 8683
10037 1206
2040 8092
7079 8129
3429 3387
8506 6923
7182 8239
4156 1233
8544 2647
4186 9120
2802 4903
314 204
2006 5854
2301 10529
4246 1799
1921 4130
4754 5859
8822 4322
1841 4127
7286 2126
4215 7393
10435 10281
1179 6793
144 1662
9653 8360
5566 3273
326 1910
4061 8692
9207 5813
4611 8368
300 7900
1200 7444
8426 6235
2122 1621
2577 8368
342 6619
442 9190
1440 2265
416 5951
2433 4842
1260 7339
7743 2300
9698 7750
6805 10426
7289 2866
342 9530
1756 6366
9195 730
9588 2804
3987 5929
6900 8857
6618 9210
342 6490
3994 6987
317 10570
66 1428
8775 4365
10442 1209
8810 5473
7129 1179
3151 5563
4865 7339
6601 3438
5769 2010
1921 1174
314 9287
14 1452
8797 10162
1194 7916
1206 9638
931 318
7241 7074
79 7685
326 3778
9652 5823
280 3138
7025 4945
1077 8056
5004 3310
1222 2924
6686 5526
1224 8128
1915 1237
7971 5462
10149 1234
7229 8748
2010 1175
1179 6489
5051 8462
2537 3695
3629 8031
6650 7129
2945 6784
10447 3329
10232 2537
5012 1775
4330 3204
9604 4077
7636 8858
3597 8454
5776 9471
10299 1849
4794 1428
3839 10314
748 79
1599 7062
8239 3282
79 8823
8864 6589
7549 10162
6286 3222
5720 4128
2648 706
9124 2140
1587 6277
348 4217
5437 188
3715 652
1492 2837
2881 7491
3703 6283
6042 9120
4567 8749
2268 9210
10049 4247
871 1862
2342 3752
6618 3090
8273 638
1228 2053
3904 8406
7456 8891
2262 5562
6444 1455
9532 10303
5339 5986
6683 3963
8120 2934
2904 3735
8406 5751
5276 2123
8368 2802
3572 1235
6873 10626
322 4924
2827 10220
71 2272
8075 8691
1221 10181
4238 757
3371 6842
6783 1198
3894 2899
2840 6611
8406 6139
5752 5396
7501 4076
1240 3788
8653 7647
10460 1849
6007 1266
3280 977
3447 8512
9120 8797
371 10544
8819 6366
4937 2102
5964 696
5306 3156
2360 10623
7339 5608
8515 8857
1463 8619
144 1615
5198 7289
1192 6372
6559 3238
7736 10176
1528 6216
2899 6286
10553 5559
2276 8871
7678 4811
308 5020
6793 2538
9227 6503
908 8201
3655 8604
7323 3396
5091 8117
5159 4810
8544 10012
5970 8703
664 4372
4679 5257
6739 8406
3527 6891
3630 7895
8834 335
9387 700
9299 10291
3583 874
9605 71
2917 4210
2774 1347
3778 5183
3777 7425
6903 9588
8816 9200
9173 6945
5502 7298
1915 2663
6542 6359
3533 7973
2633 121
3421 6119
318 7479
4843 10464
845 6135
4777 5494
1209 2837
3189 8512
2266 3173
2899 2647
8454 9401
2065 6761
2420 2640
5577 9120
7088 7831
2319 908
507 8406
6007 10305
4770 3142
7643 3777
1171 9480
5894 6793
9248 7714
4121 6135
2433 8515
748 8137
8056 1018
4458 3984
8610 434
3183 253
10552 8684
5218 641
8432 7643
8485 7643
8056 695
1181 10653
6793 3616
1455 1176
253 1237
1197 5312
8345 561
2852 8502
2533 1215
1558 10320
8137 2568
10356 8709
366 8056
5968 10332
8177 2538
1653 9120
852 9195
6314 2995
1200 8709
1735 3910
1198 5561
7233 7920
308 8846
3588 1791
7656 1227
3134 7501
4951 1114
3513 6007
1192 6190
8516 2336
1175 1219
2804 334
3421 5912
6427 9636
5947 5396
2943 2320
6041 10064
7044 7774
5637 1241
4861 1228
1430 5556
1179 9919
4067 6063
929 6057
7435 8517
7198 7251
10221 10419
2640 8289
5561 1235
2279 4123
1544 10170
7129 6782
7744 8368
6154 5497
3911 8139
3414 7230
616 6007
5929 3822
1773 9330
8091 2337
2712 6410
4214 1222
6154 9435
2920 4846
7373 77
7769 9659
4332 9632
6549 5859
2150 5194
77 3124
3206 9411
8056 931
156 4330
2154 5752
1223 10725
5043 2730
4652 3301
6784 3851
5520 7291
1491 2998
3679 3916
9723 2207
6314 209
2658 9002
1431 1823
1235 4125
2895 3843
3211 6399
2261 3491
417 4991
5951 6361
833 4130
5482 273
4640 500
3851 3242
4067 8857
7329 7769
7522 1494
8125 4370
1236 5881
5520 3752
7445 2537
5708 4043
3234 9064
1910 5271
3537 8138
5962 829
4670 1849
6987 8829
8381 3469
3418 8551
10553 8996
9588 8551
8835 7768
1229 71
10001 7735
3754 9236
6037 253
8361 1171
7431 1772
9348 5960
2365 2902
3928 6793
5062 9318
4953 220
3205 2336
1544 4772
3206 2519
6940 9992
7175 315
7803 120
8991 188
2320 1200
4078 6444
5520 6998
1172 10556
7805 6599
8748 5586
3728 2127
7167 7218
4556 10051
638 3418
8320 4287
10333 5472
1175 9044
7483 2161
7656 5566
6382 4078
9917 8759
8625 1290
682 8406
654 9014
8501 10544
1053 8116
2360 7695
8129 1172
8432 845
8610 6541
7278 4861
6823 1507
7289 1226
1197 156
814 3072
8940 320
2346 1222
1176 841
2291 1544
5519 6162
2241 389
8448 8931
2535 10717
3654 6793
6953 77
8189 7259
3193 10332
2648 6286
1334 9011
5391 7689
8502 4860
3669 1191
458 9841
4078 9984
1228 3689
9430 2663
3467 908
9046 3715
682 1256
3331 1921
8624 8516
9532 1228
3387 5859
6137 7601
7656 8169
325 7504
7533 9023
4683 1229
2124 5429
3254 7643
6491 5822
4128 1949
8892 3026
7075 1111
9973 7573
2320 1494
5324 8287
822 8619
3544 2775
5777 6570
3411 2276
4282 7707
283 7075
6463 7377
3993 2434
1219 2066
5566 6945
348 4446
5718 3782
1219 85
5010 7748
502 10098
253 3324
6368 2250
435 9032
6152 8518
9534 2889
8864 2433
1901 4082
7283 3167
9786 79
9362 1254
2210 904
6589 4069
5947 7286
852 5586
1199 2128
330 5544
1224 8459
5500 5885
9194 4761
8377 4703
4376 7768
8056 3206
7088 9851
1223 7506
10243 3851
3669 660
6360 79
8835 8432
8889 1376
6081 7656
4548 3716
2804 97
5879 4483
6491 871
641 2303
1269 10428
1194 307
10415 10303
5544 2493
7486 6987
2687 3746
5831 1536
348 4952
7489 7250
8132 8512
7264 8035
3044 6360
3310 5871
7848 4164
5500 4446
748 6412
4762 8590
7517 10428
4127 8002
8435 7491
513 1205
8514 8893
8829 434
6670 2703
1724 4734
3414 7025
6702 843
3544 3309
6518 7483
7083 2131
4180 5460
6589 8140
9238 2219
2899 2577
5514 5868
2700 6620
4238 8886
10221 1160
6016 8822
6658 7735
2652 8813
6366 8691
2033 9487
4167 9603
64 5092
1292 1452
4861 8823
8796 5180
5460 2108
2654 9877
183 9650
2991 2759
4822 1912
1354 1192
3489 7804
10435 1849
9847 8432
5731 8886
1632 7546
1179 6930
4268 2756
334 8587
1172 1544
638 10428
7522 1431
638 1369
7763 3631
2686 3092
3124 8390
8635 1915
3396 4861
335 1229
9200 7038
77 4709
2618 1100
3909 9503
1567 10044
7583 6490
4528 5830
8277 1572
6575 5929
273 5707
4874 9418
6789 347
1355 8139
5562 1399
6211 9397
2819 1739
507 7444
4275 8093
7744 3595
5561 3115
8169 7773
2632 8564
1881 1226
8056 3631
9649 7022
79 8892
9263 8350
5093 6361
7193 10613
3908 1206
8448 3385
307 836
3282 4644
6289 322
3204 2433
10173 5286
8061 5276
8825 293
3418 259
6119 1414
4248 1176
6289 5264
8050 6130
10409 4026
7421 4328
6390 239
5062 7696
734 1171
4567 415
1108 3124
4675 1227
5012 6145
1205 9021
600 1242
6016 7603
2122 5515
297 6657
3816 7768
2533 10462
5870 6692
8825 1179
3165 3350
4670 8587
8237 9741
4781 348
8877 1171
9188 1790
3655 1176
1329 6361
1804 6979
6254 7292
6148 9040
4069 1234
1681 5806
3792 8551
4765 866
8138 5537
9120 10332
9793 284
10435 10333
1202 8826
2827 3838
2433 6490
4129 466
8859 782
843 787
9588 1450
9655 8790
6829 4760
2252 7129
2478 1632
315 3433
10644 6643
4926 8075
1154 8692
3398 1241
1113 2451
9871 878
4668 4633
595 9697
1648 9665
8189 10185
6234 8923
8431 182
1221 10380
1616 3142
7312 6940
1171 5240
1226 760
6379 5589
10081 10322
6923 2923
6896 8516
5459 8075
3705 5091
8906 732
638 2802
9187 5021
8506 2013
8189 1281
3984 2516
4636 2756
4860 1215
7893 1748
8709 9850
6489 6491
2465 4952
1175 1440
7019 5271
3778 7914
8514 702
516 4572
5894 10435
5545 7251
3602 1739
9534 7339
6400 8780
9938 2847
4621 10570
8426 10613
1181 6507
6830 1202
2329 4524
5701 1798
8117 5199
5089 5385
8137 3419
8861 6137
5813 4370
2714 5164
9700 3156
13 7277
7658 3987
3033 1042
1231 5975
6264 1176
1835 4767
1181 6277
4034 3167
8684 6940
428 8826
7995 6589
10287 6677
2813 906
2846 6714
6638 5637
8426 1491
3256 8923
5234 5191
1194 7735
4264 5497
3047 3747
180 1223
6315 9125
10625 5276
7517 3873
767 7065
8835 9569
4765 1224
7580 3421
8889 2271
3396 7330
638 3262
6173 6336
8273 2804
1197 8346
6232 4263
3395 8116
2342 7315
9914 4078
733 1757
2319 322
8821 7480
472 1491
5951 8169
1236 7253
2276 3134
10307 79
6242 1653
4925 1192
7635 5515
1787 3417
8516 1715
10207 7533
3615 1227
2319 9852
641 1799
10408 4898
5907 9046
4826 1724
2776 5951
4955 9993
914 1228
4557 1695
7758 641
2213 937
9621 6228
5895 3419
3375 188
995 7853
1517 1665
8113 6608
3252 6137
5913 837
2332 6137
4093 2988
8991 8014
9134 1443
5472 9963
2994 9696
6036 7975
5260 4861
2320 675
9298 4130
10362 7583
8351 8881
3183 8810
1171 10197
8132 7396
4703 8691
615 16
7743 5355
3499 1624
6057 2539
3301 2798
5637 1720
6696 9210
6692 9056
7804 1502
5010 1199
5718 7743
7090 2795
5895 3190
4213 5566
1176 4026
1237 4703
10416 6549
2260 10449
7250 1491
4127 1231
2550 9602
8349 4459
3746 1827
8759 2919
931 5538
300 2433
4771 132
2034 6031
10320 6802
8165 2758
4183 1089
5898 1175
4329 8866
3704 5895
9211 8055
9304 8625
6956 1200
6988 5208
7292 3205
8409 2360
1228 618
6489 9286
308 3529
5636 4129
1429 5538
3418 4666
15 4098
6934 8892
3374 2242
1491 1226
8676 9913
9987 8527
8129 322
9697 9810
10441 2299
705 6082
1224 8683
9120 2538
3310 2156
4918 2815
2478 1757
5685 8791
4446 3595
5817 6264
1196 3544
135 3071
3755 5276
10303 6289
5050 6887
10049 7127
79 8991
8409 9972
2802 6623
1757 8544
3208 4370
10568 7329
9418 10362
4791 7596
9229 8843
7289 7713
6306 7489
4552 9540
3703 1772
8683 3491
1226 6906
8849 5460
4231 876
1599 6008
1271 6168
7623 4898
8406 5679
1197 5929
7611 1448
6987 3607
7760 3311
5093 1291
41 8496
1002 6148
5281 10544
1858 4297
6264 7189
8759 8142
8352 4156
4797 7659
2265 1225
3266 8361
3193 1071
7844 10247
3489 3775
7154 1228
5881 10447
3499 2652
7229 51
5580 1561
7508 8986
1491 1224
5768 1231
7291 6152
5286 2510
5229 166
3055 9658
6618 5357
6937 2465
1224 748
1192 6265
5991 5281
1455 1235
1093 8056
417 2802
3193 8431
2882 2172
1309 9194
9828 4446
10098 7456
1643 6781
4507 7533
3630 1229
4214 6257
155 858
8797 7253
2292 4900
821 6678
3091 9569
3839 1426
10704 4781
4130 1588
2279 4445
2272 1334
6993 1191
10011 1421
10318 342
5509 4089
2332 9190
10409 1902
1205 3619
6043 8602
2118 3620
1069 3138
6368 315
77 2701
10227 9451
2570 1810
8056 8834
9193 2640
6570 9655
8826 3414
2647 433
3273 8991
8201 641
58 10368
1171 1822
4246 6789
8189 10147
1221 9910
641 5073
1223 10428
6855 6639
8825 8990
3310 5744
9047 822
292 7286
8020 3282
7454 4183
8392 3500
5561 1222
1181 4776
5929 1176
2430 760
10148 5377
7246 4335
5520 4546
6148 8377
3958 10220
1813 6528
7636 6359
6135 8409
7643 10420
7603 3387
1954 7581
9907 1202
4333 588
8632 8310
1401 6345
6064 6930
3089 6015
1237 2155
5929 1624
1340 3028
9085 10420
2504 1209
4864 4123
246 4980
8485 858
4552 1024
1192 7336
8518 8587
5281 7338
7289 1723
7592 1225
7279 6148
5281 4379
10303 9696
1152 371
9258 5067
3243 1063
1199 2033
3304 1799
3149 8426
7293 2663
8831 836
6312 1491
4567 10422
10555 5698
6152 845
20 3644
1063 3310
642 1206
155 5276
9582 5729
1221 6542
8189 315
9916 1653
1786 5317
121 7277
8716 5016
3716 2906
753 6209
1386 9481
8892 10449
6015 1202
2514 5459
6960 8871
6824 7305
6342 5250
1227 1235
8189 5400
9779 6709
253 1926
6444 2053
7182 1199
64 326
6361 1199
79 9385
7292 8810
7768 6168
7291 275
8516 5012
6472 1228
1221 307
293 318
2498 6550
619 3489
6628 4067
7129 2640
3398 1082
1226 2827
7770 5281
6456 7222
7315 10084
1357 9021
10239 748
9002 1198
4396 4113
6148 9871
4067 3798
8871 7780
1786 7277
7041 8522
1847 5697
334 3138
5251 10264
6148 7832
726 7989
2157 3848
3489 3991
5051 6351
1223 1179
4797 6810
3791 641
7037 10708
1787 10683
4404 625
4861 2775
7294 7483
7031 8368
10335 3815
8426 7750
8835 10166
1113 7783
403 973
3583 5563
1463 6620
9910 2279
10544 8177
7218 5079
1206 3475
4909 8528
2776 1236
4148 4134
1143 7746
5499 7018
5305 7978
7055 1206
871 3332
315 4567
4181 1612
8426 1209
1215 1209
3578 1227
10220 2047
6081 8119
9209 7743
9798 10003
4067 1790
3405 1194
7786 2168
1841 8824
325 9192
3139 9209
10307 79
3327 3599
6489 2342
5894 5823
9645 8619
6314 3752
9532 4702
3250 6346
2569 9532
596 1145
7989 319
4069 2493
208 1191
7832 7746
77 5637
4839 4864
9007 8680
7277 844
3706 9014
6503 3117
4610 4645
7658 7583
4629 10409
7216 645
1915 4250
7289 2840
8573 6397
744 1905
1637 10281
1921 322
4260 5710
330 7616
1171 864
5338 3844
4211 10216
8835 5514
7293 8273
7329 6289
8511 1171
6007 1240
9910 121
10403 1721
6853 1241
9993 322
8834 300
4617 5276
9139 6819
1221 5031
1921 8823
8319 9064
8528 8757
2384 7291
5381 4067
8991 1226
10553 6891
1025 2622
2303 9565
5939 3656
4288 4437
1905 2457
719 8300
2827 1653
1084 7245
1491 3844
1988 4098
878 10000
1378 8075
9546 432
3509 6789
4134 5515
2804 8056
852 7743
3329 1901
4860 5305
10635 4399
326 3290
1886 2342
3417 1240
3786 2920
3244 8189
8137 1982
5927 8738
9098 6739
1181 1240
7230 2035
2509 10036
3385 2498
1739 6369
7533 2325
5752 6923
308 5563
3880 259
1215 1234
7291 8056
9098 1234
4703 8939
10147 1557
7289 6361
7588 9397
2013 8515
6842 2889
1296 623
6619 3630
8361 7289
8551 4247
3282 2929
5075 3123
8648 10441
9299 8619
6696 307
4439 8426
8749 184
7804 232
9532 7148
9955 6789
9193 5040
2010 10097
5514 1904
6321 9532
1769 1754
301 7743
1 641
1238 5927
10426 3186
8116 5446
8636 3924
8091 7919
10435 1930
760 7289
1798 1685
2731 4077
1225 9702
3374 8321
6234 4864
10053 4249
6655 9210
6656 3489
5306 583
9658 6055
3752 1179
10162 3583
8173 3321
1181 4566
6802 5305
1832 7643
8624 2147
2732 6750
7004 6467
8512 3631
5346 1241
2276 2765
2326 3669
9357 7253
5885 61
4859 7421
6503 6007
3121 1241
6589 5437
8502 5423
9460 2335
8844 6813
4485 7190
10280 7920
8409 9439
1833 10435
5073 1535
5968 5460
9395 9450
4018 1553
2653 8518
6447 7732
8644 9245
12 4230
8129 417
6007 1224
8893 3907
2457 5267
10304 3491
7291 3332
6135 10076
3282 1241
4860 7720
8129 6361
8056 8683
5041 5391
811 5542
963 7293
9008 2435
6007 121
6361 5813
8137 10472
5986 5998
7643 2592
10284 5868
3752 654
6689 6360
957 7736
10529 7555
8861 2900
3850 6862
10307 6491
1194 8813
3078 2158
9571 3234
7421 355
9321 637
8877 8189
1179 7533
6219 2154
9192 2021
2648 9542
300 6211
9021 7129
2337 7339
1028 7451
8810 10318
4390 410
2499 3630
1415 1515
4332 5306
7293 6016
6059 4861
1202 6570
3544 6016
9002 8858
7292 8030
3273 7283
10296 10438
4128 9557
7398 6793
6923 1175
10303 4370
6137 2730
7218 6657
1223 10416
7636 6359
9937 7601
8923 9422
8051 6822
1222 9026
2648 4860
1171 10289
3851 3749
4662 403
1570 6486
6459 1491
1517 308
8692 7508
7920 7658
3824 6824
6703 6619
8365 10148
3014 2131
8837 7743
7368 7286
3587 7245
5637 886
2165 2708
3147 8452
215 8803
9796 9816
6234 1236
6135 7657
1921 2276
3282 2257
7218 8240
8512 2522
2240 3749
9606 5234
9972 1615
7486 8056
717 9802
4933 6284
1490 8091
5281 296
8486 2131
1234 6533
1430 5166
326 342
3894 9955
1191 8512
1215 7456
5516 8010
9926 6366
3583 1219
2828 1192
8432 3424
10442 8857
325 449
1387 1202
8843 3861
6145 7250
1428 6168
9064 863
80 4905
1910 8871
4573 6152
6712 4709
7592 641
3134 6793
8189 1799
1223 1905
1989 3123
1559 4183
1828 631
1198 9378
9697 4819
9042 7067
1148 6359
6105 2600
2314 3156
4128 282
2219 4633
6074 7293
3090 5515
2569 3623
9926 8835
1241 679
4630 156
5545 8771
8092 10105
8691 1377
2648 619
4703 306
2276 8192
8127 10362
9877 3324
4716 3630
478 10623
5437 4622
2653 3778
5398 3332
1194 4625
1860 8486
357 1175
3301 434
8512 9973
5904 3689
2775 1199
2338 7543
993 4071
6491 5561
1799 9176
3995 5953
1222 8843
9380 6709
10368 7516
10640 3491
9031 4950
7846 7987
2653 3205
4196 3184
2542 10197
2150 4684
7020 3136
7735 1234
1224 1221
2677 1089
1229 10162
8954 2270
8142 7277
1431 662
3845 9195
307 7277
41 4213
6826 1145
7916 4952
6743 7243
7390 8684
2700 10431
7601 4035
8075 5699
638 4243
435 2253
2574 7743
1227 1143
318 7250
5831 231
4974 3736
7090 10569
1163 3809
17 1728
7504 9468
6507 4671
8292 4443
5940 9215
8075 9547
8519 315
8625 5363
8368 7859
1227 314
8826 1171
2905 7920
1787 3205
8189 5855
10245 175
5849 1269
1621 582
9927 318
1214 7736
6007 7722
5466 7353
5566 4861
7506 7508
2802 3362
10318 8857
5514 8825
6824 1222
9667 2152
7905 6472
347 1200
1505 6587
8518 5283
1079 6793
9063 5244
4130 1197
2388 5276
1787 4776
9828 2684
7294 7658
8929 1228
641 6040
1334 10456
3090 3597
8824 6782
5566 4978
9321 4952
321 9973
9363 5562
4070 5636
5986 7129
1827 1517
4842 4615
296 5034
1555 7482
1 233
8812 10717
6949 6793
2923 4043
8321 3686
638 595
8871 8032
9014 7219
79 2551
4898 4370
564 10015
1175 908
7293 7218
8321 8692
2775 1892
6739 3313
5240 10633
2415 9814
9397 5849
8890 6107
2359 4925
8551 7508
1095 8788
3365 8035
1176 6477
5293 1176
8189 4841
4543 2050
7129 8846
8486 3136
2775 10398
1430 1876
7339 6984
7677 1295
6491 7971
8823 1200
8514 3123
5389 2538
3565 5637
2581 3508
10304 4380
729 2053
4259 6923
4124 2703
5859 9209
174 2320
2226 8861
4183 10701
2467 3518
1197 10009
6057 7689
2307 8409
9900 9070
858 79
2775 8948
10248 8834
6404 9649
10435 1176
3023 10277
5850 318
6015 8812
7129 3124
8991 3154
8654 3771
2121 3705
10280 1181
5460 10696
4826 2336
3536 241
184 7482
6181 10484
3315 7501
4207 2057
9808 1020
3228 365
7088 9110
5887 2123
4763 7471
2537 5710
5831 9649
2793 10435
7289 9400
7969 3672
4117 7784
8471 7537
9915 10275
7537 326
494 593
1799 1849
4704 4861
8075 7286
3687 9910
10544 1194
6154 1231
3263 5467
6140 3604
6427 5412
2513 8253
10264 4861
1219 7389
308 3603
2467 3387
1196 1222
4642 10386
317 8817
3240 8819
8515 4230
3908 3791
6802 10001
6683 7991
315 7769
9288 8203
185 293
180 3778
10409 326
8709 8405
4335 8844
1219 3123
8839 7508
10011 8855
4861 1215
6478 1113
4843 3704
8116 5859
6830 9910
5562 5022
2920 729
2013 326
9189 3462
8644 1222
10435 3245
9789 10635
9974 7339
7368 5075
3533 8232
7486 324
2533 7292
1923 10625
5018 4213
1222 9802
8140 6148
5566 9387
10303 8135
1790 1990
2457 1772
3310 8075
2326 893
1176 8929
1191 8464
1873 3532
4322 4959
2329 2648
1774 10717
2647 2802
1192 5524
8861 9418
1224 6209
9870 4413
8844 1438
2691 9651
6154 10238
9900 1175
7847 10712
4278 7506
6489 7156
5024 10216
6620 9622
6368 9018
325 8426
6200 3280
7643 8755
322 7929
5446 3482
1215 6369
2881 2149
2846 78
6783 1175
8844 1754
273 1786
8127 8843
3527 9996
7831 7491
1240 3125
326 5885
2218 2049
8514 6366
677 1428
4370 10570
7135 2828
4324 6166
8688 6148
8409 2297
8610 9299
3372 10010
3206 8296
9844 641
6617 2242
7444 7190
307 599
8864 7764
7827 320
5830 5
10362 317
7289 9210
5520 9018
1353 4070
10553 3960
661 6801
7517 3987
5636 3715
7803 9607
6137 6033
7246 4225
7289 7294
4702 9055
6987 8528
71 7496
4642 3900
1427 1144
6429 2447
5929 10712
5281 1092
8514 3486
1653 1176
4183 9696
188 4129
9204 5928
4409 7501
908 2652
4221 3177
858 1197
1158 78
9974 10071
41 1226
1646 2127
8515 8239
8120 8844
2467 9650
8835 2314
8894 8189
6956 7603
6016 156
10601 45
10233 405
6137 1181
10588 9070
2242 1172
3273 3730
8409 3654
8879 417
7339 3059
5153 2241
9636 7569
7803 7289
10389 3807
5396 3752
3909 10148
3261 9401
3185 2895
2975 6898
7304 6824
9450 9546
1199 1790
8546 2127
2138 8821
2696 7337
1616 8832
9823 3121
5929 398
4332 3679
864 3138
4523 3348
6940 6369
748 8691
156 7229
2397 6145
8409 9974
4598 1836
1115 8991
9298 7568
4332 6360
10192 6417
281 7247
6180 7129
1223 1838
8908 8496
6372 1228
9063 8777
6268 9697
156 315
2297 866
1469 1214
8242 3507
3483 4123
1445 2152
9395 1171
9433 6999
9433 10631
401 8075
1452 7129
9215 8915
5281 9401
6081 5062
2057 1858
1206 2713
5452 2297
9954 2827
2276 711
6500 9526
4763 6265
6280 7504
2815 10464
3474 5010
8508 4183
9069 7339
2548 5385
638 8868
1231 1369
3748 2335
1114 9624
8708 1236
8426 9401
3419 4900
10307 5752
1172 5964
7218 8351
2537 1685
1200 5091
8835 3415
1197 1249
4125 2311
7289 1674
5012 3020
873 9704
1145 2360
4546 3755
2057 394
1517 3263
2768 79
748 1170
348 8545
7457 8886
2570 1240
2904 7537
1849 6359
127 1430
5897 4552
8116 3586
734 3385
7971 2302
660 7550
3981 7134
5242 1231
1772 9767
1237 8353
2053 326
6457 9056
6461 9053
1427 6148
3085 4826
6135 4903
8261 4249
4067 3607
4250 3843
8111 1171
8274 641
4776 10435
3528 8937
6137 5561
8123 7180
4861 478
1199 10115
9243 8823
7287 9672
3444 5695
315 6306
6016 2836
1227 7502
6723 10097
9363 1194
1172 5520
4420 3597
7292 6265
1172 2920
3301 1842
5684 273
3662 8861
7801 7601
4365 3946
1152 10361
7909 7205
2290 9881
3435 2276
2640 5234
2866 79
10435 6040
300 7021
5276 8684
8349 6366
3193 7832
1081 3920
7770 2335
280 8827
5520 3418
2800 7599
2833 1194
5093 7129
8638 314
8544 3539
4862 1722
9299 4037
7486 1228
8468 7429
2730 1910
9579 9120
3734 1171
170 3250
960 6036
1198 1905
4282 449
2813 9120
8368 6148
7582 9630
5318 2648
6655 6656
10717 1231
4644 3579
8986 4278
3416 6983
5723 2551
5276 4826
2923 1053
3630 8683
1762 6154
1722 1439
307 6289
7804 5849
3124 3167
1238 7834
6390 9154
8542 10187
1561 2342
5291 7392
10532 7508
2272 1172
8505 8056
5386 5566
9118 4836
4130 9927
6369 5573
2839 2846
7421 5636
4076 5566
5942 2276
1198 2653
9787 982
317 3902
7291 315
6623 10599
2799 5514
10149 1857
3374 10613
8178 9362
4330 2257
3602 6696
8056 1223
4128 7152
155 4183
5544 8709
5759 8426
7329 7916
315 324
1874 3417
5341 8734
10009 156
3737 10649
1632 1222
3167 7096
4127 3369
10303 5276
7294 8134
6369 5093
2257 5566
5091 3242
8514 10243
733 8075
4984 2874
9843 10362
6367 10462
8845 1197
6489 8860
8843 317
3387 9852
2642 4214
5437 3262
1176 682
7845 8991
6782 5349
3665 10318
3193 3848
5176 1240
7291 3716
3262 10405
2227 7823
1236 6503
4069 8137
6137 8609
7292 3715
10668 9820
8137 992
10442 2005
1798 4754
6348 5986
6714 2537
10441 1428
7055 1465
3583 1095
3970 4326
8409 5843
4018 8427
5276 5302
8923 582
1624 5081
8393 320
5859 1237
7975 4981
1228 8749
8823 10149
10574 7557
9910 3913
5379 10166
2827 5376
8289 3215
6038 9151
8511 8517
7277 9927
1260 10318
941 6914
9655 9914
3189 3329
1596 2267
3623 5830
8426 641
1239 8426
1223 7336
6154 2802
6940 9194
7622 6761
9767 79
8637 5459
4573 4826
6923 2802
5506 416
2261 7286
9118 789
1176 7351
8279 2380
9698 8822
10725 2229
9091 1395
5566 6264
5968 8710
6901 1462
6190 2156
9803 2433
10453 4170
2433 1223
1171 253
10578 5143
1172 4159
1215 253
8864 3243
10626 10106
5811 6016
2898 2699
2696 3956
1215 8551
8692 7989
8829 8496
2705 8651
5503 6702
3435 9070
7065 3834
1202 4213
342 8368
9138 325
325 7289
9088 8065
588 6007
4269 5314
4297 9631
9509 6987
3719 5986
9363 3778
766 7220
4123 9285
3150 7486
7291 829
5636 1724
2660 10524
7129 6444
3167 642
1071 8811
3417 3666
1772 1436
6489 4067
7920 293
6923 788
2737 5226
5849 4418
2889 6007
1233 9650
8486 4361
5831 2706
654 9395
3151 1926
5484 6219
9299 1757
4123 5637
4479 1014
1227 3489
10625 9179
6504 2703
1202 10121
8406 1192
10660 8496
3745 3994
2492 1790
8522 348
7686 4753
3355 1223
1227 6507
9457 8733
4643 8953
5234 326
8878 1071
9128 7456
6793 9046
1264 4067
6491 10435
8426 79
9209 9972
8506 1179
4640 3244
8621 3752
8749 1194
8517 3331
10431 4328
6023 3091
10172 4674
6447 6442
8686 2653
4882 835
8445 4606
4702 1735
4197 1175
7508 1787
3730 9299
1165 2498
325 8454
8260 2803
5964 2640
2431 9058
8427 1702
314 1065
9291 4014
4123 6491
8426 2120
6137 4152
5486 938
3783 4546
9400 9877
1543 9782
1544 7746
748 6774
4898 2122
7561 1686
6359 2904
3867 1197
121 2827
324 1876
3703 9190
8823 4864
7065 5894
5964 6007
324 7397
1144 2640
1222 5727
4467 4714
2047 348
9582 359
4899 9320
2467 3630
6289 9520
6542 6793
4666 4078
3989 2233
4244 1453
6489 3630
10447 3992
1389 1240
7658 8584
5386 4806
10544 3314
6617 567
7368 3898
9434 9190
1142 4446
6427 8434
8201 523
8472 5916
8813 9448
3124 6489
9202 4926
4489 6315
7164 6208
1389 6490
333 9395
3907 7979
7768 1047
1205 10359
3167 4905
7398 5561
8264 8632
5494 10220
1679 10303
3726 9117
1849 1231
6234 7186
7546 10678
5487 9919
4127 2156
8508 5885
6648 9286
5276 2663
1192 4210
8812 4046
2131 7508
176 7603
4130 1175
41 6043
3193 9017
7247 4850
5951 9591
1214 5034
5234 5418
5859 10717
1624 6908
1527 2776
6108 789
1197 6168
4861 1221
6117 2902
9299 10435
5073 8407
460 3335
8861 10362
5334 8201
6686 3280
7229 1722
3187 3301
6979 6895
2920 2225
2957 1831
5913 6148
2804 4077
3193 4077
3490 6943
10430 3282
8119 927
4230 4836
8147 3123
8486 2433
5831 8409
4904 9018
6987 8621
325 5397
3263 1653
3182 6503
2917 5222
2354 983
143 1224
5514 1840
7504 6619
1176 8816
1200 893
4826 4737
1334 1227
9820 5034
3167 10712
8454 3851
2764 8691
9526 9111
10232 5768
640 10485
9065 8991
6914 8512
1079 1653
4996 6137
9519 1219
8090 7169
9526 1176
4918 9042
3233 7635
8440 9299
1177 5494
654 1660
5653 6489
654 1791
2383 8527
320 9540
2335 1181
9357 1269
8506 6862
8348 9120
3826 9635
1447 1653
6988 5885
2622 8894
2903 4183
2904 8502
8426 7612
6277 4458
8129 2214
2513 2465
4020 428
6749 3521
5929 2158
156 7329
221 1763
68 2827
2053 3576
10220 5065
5257 8995
10352 1698
7129 3206
4702 5850
10626 10068
1892 1170
2756 4932
10221 7755
1910 9519
9547 6059
8038 365
8506 10699
2663 864
8217 7861
6007 1179
2758 320
9944 1757
634 6709
6253 100
3237 2260
2802 1776
1194 335
6505 931
4125 7136
3336 4521
2295 3794
71 6987
314 1197
1375 6168
6814 3544
6016 9591
2593 4677
2804 1181
1191 523
4502 5437
6351 6898
8836 6278
6461 8075
77 3930
2003 7806
7391 657
702 1905
4444 5277
9820 7315
6506 6638
6891 748
10642 7129
7339 4334
5186 2431
954 1721
8881 1151
4934 4214
1455 1182
7253 9555
5831 9002
365 2244
1226 3956
1447 2904
7920 4123
1772 590
10381 4227
3398 6818
2053 4903
1206 5012
138 4860
4861 1144
7129 79
8054 1334
9654 1787
4447 9876
314 8733
2816 8236
3177 1544
9210 5009
9485 8684
1240 10137
2607 6489
8134 5544
3655 1926
5473 4834
1786 10725
8866 8409
10533 1192
2033 8390
10684 1202
5378 2036
1365 8692
8321 3631
351 2802
3778 1111
4031 291
7735 5459
10303 7744
1226 6289
9711 3623
2648 406
8709 3958
9316 9637
7216 8454
9124 1772
2237 3576
613 10409
10366 10162
9974 4179
6789 6154
9782 10549
8189 2814
9631 998
2430 8721
6723 5180
4232 4332
2906 2149
641 9532
6363 1926
224 1224
5544 3908
2053 4123
9558 4575
1491 2273
638 9242
1176 199
1772 2592
9876 7280
6038 4755
638 10135
8711 1018
2647 4905
10626 5459
6165 703
3124 9014
1853 5859
9900 3851
4964 5882
4781 10182
3703 9068
2538 1224
4668 450
3154 7971
7797 8252
4443 1401
2155 3193
277 10717
5043 7920
1491 1930
321 8480
2127 2279
1198 9241
9210 9470
9991 855
1202 2360
1071 7070
10435 9870
5234 322
6359 9351
6103 6314
875 998
6940 10544
2053 7833
1222 4126
9532 10275
6494 4485
5986 8857
8199 9526
1739 2053
3147 3778
10533 8528
1814 490
4068 9660
5831 9698
4075 6359
7685 5972
4077 6689
7804 9112
5487 6507
7286 156
6135 7251
8169 5525
931 1815
3783 2335
2384 2622
2243 1624
2465 664
10632 4446
5515 1891
5502 7
8029 8849
322 1787
1175 625
4938 1225
2517 978
782 1155
5544 6549
326 6305
3716 3851
1643 2111
8392 10438
9189 6988
7277 1171
2152 5520
10183 7508
2571 1654
8950 2538
10717 5850
1118 1176
7772 4705
3680 1491
6359 1227
4571 1910
5349 9021
3310 3242
2387 9120
855 9915
1095 317
4537 9673
1428 307
1237 7438
9624 7623
1849 10228
10589 8692
1172 3600
6154 5192
357 1181
435 1921
10084 3019
5472 10367
7289 2496
7007 9913
7522 660
8502 3444
7294 5002
1827 8881
10600 5952
3608 5341
4971 3439
5240 5384
754 7908
5186 3792
4776 4344
9556 1191
6655 6119
1834 1909
4099 8116
1198 2265
2538 1773
2457 127
4900 9532
203 7747
8733 9532
1176 8615
9145 365
5545 3788
1223 7522
1176 9579
10106 2457
320 4128
2923 476
342 5012
8409 2240
8127 6923
4864 6618
6448 748
4937 4125
7601 5460
4213 3583
3730 7336
7508 8742
5010 2804
8351 7089
2837 3755
5494 1255
3619 7849
1228 3851
4802 1667
7580 7627
1240 5514
7241 156
291 6435
7014 2018
1223 3908
4667 1509
8812 3250
3336 4125
4735 4113
8352 6369
1891 1749
9546 6702
303 9388
9115 6589
6007 1181
8239 8886
8515 8169
134 3850
5185 8511
5545 1199
7336 2155
6148 253
3151 3348
6934 1777
4666 2298
7562 2516
7831 3747
10626 6007
3374 1172
2573 8690
4898 3124
5033 8138
8823 4398
7743 2013
7611 8491
8831 6242
2331 8365
10624 4149
5396 6007
1268 8503
355 5830
8991 1194
6372 3191
3167 6884
8051 2724
1215 1241
3255 9156
1142 5912
8189 5885
3282 4300
2802 879
4630 4860
3996 322
6369 3374
8844 1478
8238 1223
2549 10245
8368 4064
10641 661
2141 64
648 1093
6228 7331
1506 2128
4564 9943
9547 860
7227 3825
2066 6840
1770 2538
6007 3276
6368 9189
2517 5928
1176 9587
6478 3371
5525 7032
3911 9532
5385 3090
8580 1198
7496 7187
10221 3242
2301 8409
702 5928
8486 3193
5341 6410
1198 8496
7286 1205
9021 1176
5904 4090
8269 748
8116 1930
7832 4937
8733 1202
7294 7293
1142 3990
3778 7329
5636 6549
2380 4422
3542 5341
8957 7294
10442 1772
3352 8390
3280 1240
782 6915
5012 7489
8690 4573
2735 3597
3205 8090
8426 4952
10249 308
2537 3396
2206 8406
10435 1624
1613 7528
6489 6016
10428 169
2592 10449
9972 7229
9588 5276
5304 5010
8134 7968
4714 3263
1799 3599
9320 4861
2629 4967
1829 5831
1197 8624
1197 7339
6542 10242
3562 6660
5394 8171
9193 1221
3599 1205
7535 2150
10076 8825
10132 9579
1172 7286
10162 1233
1175 2155
8285 1236
1624 2703
3848 7090
9829 1926
3115 10397
2728 2504
1202 3747
5305 4905
10131 4183
9375 2522
10544 7074
3206 8818
7804 2013
641 4125
7023 7808
7384 10484
10209 3910
4515 8409
4331 5389
8833 10435
5986 390
9189 9518
9286 9762
1494 4953
4826 371
596 1900
2587 3466
6491 5514
2531 10245
2240 10373
8796 7329
8426 1544
8854 9972
1223 2708
8843 3970
10491 2846
1849 9012
6366 2663
9997 2241
2645 1365
8733 9737
324 2498
8551 5544
588 1221
7727 8527
9114 7459
3072 1615
1226 9518
7584 7644
10696 3439
4988 864
4331 445
8817 296
3280 8577
7291 7715
7026 3843
10409 2386
8759 6343
9654 1224
6618 1215
1365 1197
1179 7277
361 8691
8849 4926
7221 2062
8812 9532
5563 5506
7277 8891
3081 8426
2830 6729
5868 4294
5093 3978
6747 8353
5396 2487
5544 459
5355 1887
4763 4702
3011 2704
7352 351
1171 8991
5637 8096
3544 3785
10646 5149
7633 9910
8829 1179
10402 9528
7251 4898
7853 7286
8409 1372
4129 2207
1443 10435
4971 4622
642 3554
1867 282
6504 8816
6240 192
9131 4125
1428 4804
7230 5970
1224 3907
1226 4776
5515 5394
3631 6152
642 28
7286 5831
1231 1926
5831 5986
6651 9947
1431 8137
1206 6671
5459 7292
892 4505
5917 1524
322 4148
314 638
3600 3153
6037 7129
3193 8635
7479 9787
10335 8511
8517 10428
2320 5396
320 5751
637 1836
10553 302
1631 1219
788 9064
1926 1235
3491 8441
7129 3151
6007 1223
5792 768
7636 8528
7920 4215
5562 2276
10232 5178
7031 2023
1333 7293
3138 9395
4684 858
1651 8684
1238 4834
2268 638
8051 2702
9698 5919
6354 5546
10067 8811
2302 6945
8239 8520
7508 6055
79 143
273 8825
2072 3956
5459 8512
1172 3703
347 9866
3677 10415
1677 5544
2053 7979
4842 3908
8291 4383
7129 5708
8551 7336
4771 10606
7916 1519
3438 7253
6508 7581
1088 1238
3703 3410
10081 7676
8426 10426
8056 3794
2010 5589
748 7017
638 9053
6891 7375
9511 6331
7996 2066
1239 8846
7186 1002
9546 7291
2889 1561
3715 3317
1200 2126
8976 9287
2846 3151
10332 2888
6696 318
5252 6314
2676 1321
9184 642
5522 9996
877 10712
8116 3432
9120 3280
5585 1226
5520 3532
638 8879
2592 8082
6503 7803
7421 5437
755 8056
1776 1491
9521 8574
5514 9534
8618 6265
9506 2342
6585 5286
8368 2235
1179 9178
1364 5951
5566 1716
6589 9636
3204 8973
3396 3863
9844 8894
1278 7229
2923 9090
2512 6358
6548 4715
4898 1209
8147 4716
3460 8831
5636 9702
4129 9288
8823 1874
3205 7752
5562 766
929 6687
3015 6356
2767 1166
7339 10208
7833 5981
1209 1735
8409 327
5562 8120
2351 1144
8810 3969
9098 1863
410 156
10169 7343
7293 1631
8427 8448
6460 8889
10624 4128
10415 1363
3568 4215
6206 1175
4070 8683
706 1750
3189 3419
7841 6719
3374 5561
7020 7920
2706 3572
1815 3310
3167 2245
852 1065
9651 9972
10084 330
5636 5896
5859 5975
3249 7496
8739 1455
7480 6289
7830 10148
1065 9513
7129 7127
8630 1673
10162 9713
5252 1194
6988 8141
5687 1699
8508 2622
3166 3733
7017 4214
6306 6264
2585 10134
5138 4359
3749 10197
6940 5545
3657 2592
1874 10427
3193 7707
9532 3186
10276 6384
3586 7293
5028 8835
931 10556
1176 8440
4187 940
342 1235
9955 8514
8426 8486
9151 6007
8169 7252
3848 8826
959 2410
307 9155
4213 8517
2120 6282
1848 6902
6829 1664
4149 8427
281 347
1191 2846
1214 8353
7034 1649
366 6040
6778 6075
8368 2893
1225 9062
8835 8242
3791 6154
1775 7293
6019 2538
118 6891
395 10427
406 2816
10667 619
1176 8056
2240 4415
3908 9707
5865 1926
8056 10397
1878 7294
7253 4396
3684 2241
8056 4918
3802 3749
2923 8478
7988 8361
7355 9820
1199 1194
9511 7920
7354 5988
6154 2266
6876 7831
1739 7329
6361 8129
5928 9451
7496 10414
1221 2545
6490 747
8406 1171
3782 3092
7250 7997
8823 3684
7445 6789
121 6842
6989 5824
2575 1063
1113 10361
7190 5386
7508 5690
7481 8831
1235 3282
3417 1221
1786 6814
3311 365
8409 10698
8512 6174
2899 8709
5119 5986
1238 9645
5545 9495
7337 9730
1198 9466
2178 9972
6359 1181
6843 7602
661 7286
1259 10085
8242 3193
5091 8361
222 9017
3336 4285
619 195
293 247
7557 7444
7289 5831
2091 5357
7919 7055
7770 3746
1221 1235
3328 1194
1807 10625
6016 4668
8908 9215
85 7517
2849 3134
1205 1238
6973 5419
5561 6975
5554 864
3923 6739
5024 7658
1221 4807
3156 6035
314 8834
8448 6277
2226 3242
4861 6240
4783 6359
89 1537
1435 7216
357 2920
4125 7293
10449 2523
8137 4340
2997 3244
8167 2533
280 8392
10420 3309
7421 4763
2827 4006
10266 7293
205 7229
6970 8368
4355 3163
1229 3908
2907 5894
183 8826
5939 7289
599 4937
4716 7336
10570 1238
8353 8035
1238 9390
2010 6000
3789 4518
138 6549
5073 8283
1181 347
4938 10395
2812 5431
2305 3487
2433 7340
8845 318
5515 7522
5318 7560
5304 7525
1910 1266
8849 2090
10694 6081
6753 1181
9508 3851
8797 8140
8514 5752
1084 5423
1000 5637
8671 8831
6923 5929
8886 9521
9138 77
5276 3398
9849 1196
3730 4076
9536 963
155 9687
155 9653
1219 1663
2037 4580
7533 3848
1231 9505
7830 748
3157 6942
596 3123
8132 7746
8793 7163
322 10625
3585 6452
8178 325
351 2044
2804 4864
2866 9192
8516 8138
3280 5589
5545 10712
8486 1563
9960 10224
6743 2846
1410 3024
4169 7832
576 1172
5276 3280
5409 1197
2053 10031
33 1558
9253 342
1338 1241
6232 2462
1981 7055
9765 10387
8033 5929
640 5187
3414 6372
337 2640
317 3576
322 7783
7000 10147
2348 7017
4861 3990
7804 4214
1290 7277
8542 6785
8367 1238
6316 637
3851 8480
4952 1821
160 2465
318 4914
3630 10275
3151 10243
9526 6040
9640 1491
1680 97
10243 8486
8307 2129
1255 4754
7367 1194
8886 3576
6057 1095
4037 9650
1179 6766
64 7292
7251 1772
1147 2857
1383 1225
348 8409
97 4523
741 8263
1463 2843
2909 8522
9395 7289
5562 6921
5928 1531
1522 1227
10220 7737
3155 10724
4903 519
3342 9320
1223 3387
6611 1921
3136 9474
4898 6451
5027 2137
3908 9621
336 5093
637 6055
5091 9532
7674 5327
8825 2873
9780 334
9526 9400
4580 1176
1537 5446
1494 2457
2663 4067
8232 6655
1024 7685
9304 2465
2920 7713
10299 3205
365 7294
3667 5325
7832 5346
3703 5673
4677 6885
9637 4452
1197 9002
8810 1275
1572 1453
4900 1239
9957 6165
491 5533
3489 9357
5397 194
10724 4329
5398 5292
2736 1612
9488 1488
10097 7022
8869 3507
5252 8681
852 1905
3361 10162
789 6801
2103 6504
7501 6542
1113 2622
782 10672
8239 101
1198 4765
3240 2640
9782 8313
6989 2380
640 9551
10015 1786
4069 3716
1095 5909
1023 8892
8870 2804
6793 1144
5433 6239
6700 4259
10362 1082
3631 155
1491 6081
8238 7623
2301 3089
336 9588
731 9231
1632 5284
1901 1223
5281 3569
3204 8140
4898 10242
5544 2152
1241 5005
1530 7831
2213 6619
7546 3284
9782 10328
347 8977
8528 336
5916 4311
978 822
9171 3374
325 4861
5234 4213
8496 6366
1095 5956
7971 1700
7583 1181
1491 8948
9793 144
3204 5898
8796 5005
2923 7390
5868 7699
582 3667
4735 3566
4076 3374
4629 4861
295 3827
7565 2368
6191 2412
8515 1219
1485 3205
661 1194
5545 10456
6782 600
931 1176
1223 8759
8245 8313
7293 4776
6940 3123
6714 4728
9233 1225
6917 3913
8514 4125
8184 9391
5881 6779
8129 9189
7658 8518
1926 6940
10356 3508
6007 10298
449 1428
7501 4434
9597 1192
7090 1527
1921 2629
8273 8835
8843 9128
1234 2776
5749 1192
1572 3184
2394 5561
3716 1219
4861 7421
4006 1200
4347 2640
6923 10717
5865 1222
7920 5093
10058 1253
1964 3619
4214 9128
414 3987
2344 9785
10544 1226
7506 7470
1894 3576
1224 1690
3482 3703
2537 1075
10221 9350
3155 1851
8514 4355
7411 7147
330 2640
641 75
3877 9002
10698 6961
7073 8368
722 8261
1800 8683
3562 5859
10055 9738
9921 9224
305 8382
9204 8825
8508 9299
840 2013
4959 307
4297 516
5912 2906
6485 6490
2881 7491
1095 6123
3879 922
3209 8634
1802 6533
1199 1231
1226 1082
7479 8609
8519 1359
7689 10232
3297 870
1561 2054
7295 8406
10337 10507
9926 6007
8117 3134
6225 1177
7725 4125
1491 4067
4214 6038
6573 9848
4681 5566
872 996
156 3206
8140 2347
10014 7674
7674 297
4126 336
1631 9186
8849 7488
6007 3716
1259 7533
9996 6829
10594 1237
7294 9926
6940 6007
1181 5972
1544 4509
4816 8826
7656 8823
1444 2903
297 7538
8976 6940
4571 10544
6300 1491
5939 1221
1426 8506
7352 6359
8189 9806
4234 10435
7920 8517
3355 1426
1171 9014
8609 10717
5299 9313
4903 6348
5319 2730
7533 308
8556 6240
631 7635
97 7849
5928 2137
5188 6875
2881 1544
3519 782
9650 7077
9190 472
3244 8242
10698 7060
3187 3765
4370 2771
2574 4571
5370 3576
3187 5636
8699 2622
3778 77
10613 6489
296 4125
1430 9828
1206 3848
4067 846
8866 1491
6045 4462
755 7365
7088 121
1732 10456
5593 8090
2035 417
2486 3919
6620 2433
1233 2611
5514 1176
893 6219
374 4602
6826 2571
1849 10209
6715 5520
1371 1781
4125 2297
6139 8235
3124 253
3692 3146
7717 2127
3770 3630
2226 3669
1429 6137
4861 6829
9348 2270
7801 8056
4223 1181
8426 1735
3976 3956
4698 7504
5446 12
1491 9436
4940 6366
1430 611
2756 10389
3627 3387
1426 4629
4142 322
8704 319
2848 307
6168 9346
156 9138
10049 4214
1827 10541
1849 2712
5494 2680
4378 9234
5437 3657
308 6506
6148 9665
10221 8574
5487 1192
1149 1241
6014 8898
4079 8110
2667 2272
4861 3800
5857 3179
10633 7192
10553 6430
3887 10642
10284 6372
1356 9696
5194 304
3237 9860
9807 6159
10281 1192
1181 3491
10334 5073
1200 8587
4916 6091
7897 7426
4403 8138
9820 3749
7841 4435
1842 716
2760 3928
2498 1790
334 9972
8514 8056
4324 1238
8892 79
431 8811
3715 5390
4938 4578
6372 6297
4861 1808
8486 1228
7973 6007
4007 1231
2774 7536
7016 7339
2824 4613
7686 1199
5752 6145
2276 6936
4887 9181
1175 4955
1849 1614
3331 619
3136 7336
4826 2622
9704 9588
5929 1175
4633 139
3537 10420
5929 1179
2149 4732
6240 7501
2817 1491
3953 1120
748 1383
4502 7229
1179 3205
10402 7210
3332 8640
2763 3465
4575 10163
7294 7089
1537 6383
61 3755
2540 2276
2653 326
1678 2107
1559 6286
8501 6504
8802 1176
2512 702
5520 4860
3138 3208
2854 5986
3544 9343
3193 2457
2368 10134
8406 3576
3630 7291
5753 3398
3092 3354
8426 6145
6137 3822
2221 71
8278 4293
5010 1215
7707 1194
2320 3124
5306 6152
10554 8489
5986 8056
8426 8733
1849 4707
9546 8885
9698 6007
4076 1219
1659 6
3333 7546
3664 9012
4986 6152
8609 3936
9901 326
3362 3167
5390 8709
1214 1922
6449 1172
4247 8822
10334 1172
4161 308
286 2494
3514 8991
5708 1773
3703 2881
10220 5057
10435 1175
10435 4063
8178 1259
2879 5637
4578 9810
4871 417
4974 5233
3265 253
2293 2342
4649 1113
7569 7336
7065 6219
7808 5385
4765 6340
6705 1926
9339 6542
4231 7636
5831 1237
492 6037
8862 8864
77 3494
809 414
6286 3714
10533 1230
2886 3567
1202 6457
4183 5319
6322 3219
5276 6589
3332 8849
1849 2221
7289 2457
4960 9849
10303 3261
5696 6286
7597 6871
1727 5276
4457 2640
1236 2424
1197 4357
9286 3273
9554 2206
2899 3123
3977 1624
308 8826
6785 7294
3149 7088
870 2538
9974 8299
23 1739
7736 8294
5276 3315
5023 1901
9710 322
8056 2920
641 8826
7491 1517
9434 7065
9039 8517
2909 390
6608 3848
3121 8140
10415 9310
1200 2320
8406 10080
766 3015
10303 908
7277 8733
9053 3092
2517 7291
7294 1915
2335 2115
3920 7250
5562 3204
1702 33
4324 3193
7391 3246
326 8325
7029 6619
5859 8307
1175 9570
8021 8861
8195 6135
1515 996
8861 2049
8089 8116
9532 342
2582 3331
2279 7218
3387 7259
10147 3489
6359 2640
5813 4900
1225 7324
3740 9972
7087 8458
2861 4521
1269 5464
2537 8406
582 7750
8189 320
8857 5885
324 5093
643 7737
6491 6701
8129 8075
9526 2033
7037 8448
9012 9579
7470 1227
3476 10409
9282 473
4887 1279
5093 6897
3397 3602
5351 3136
3489 9571
5563 5389
7029 1651
2802 4328
1491 2152
1000 8683
5127 5012
7129 8189
7293 9972
9014 5841
7804 9954
8452 4566
8502 6490
8913 6427
3023 1686
3778 1159
3991 6016
6145 1558
5300 5770
2157 3340
3441 5929
6506 4861
6190 5870
4952 6359
2647 8818
4937 8515
972 97
3193 8306
856 2728
3374 10307
7752 8138
2802 2533
7956 2416
4903 9724
1888 7565
6444 6057
2700 8305
1430 492
6217 8409
9298 5251
1235 7919
8682 1080
6369 2221
7663 3600
8683 8892
8183 8684
10544 2804
8127 9875
6698 5093
761 174
9945 1786
6940 2497
1145 7293
7960 2533
9547 10641
6369 2813
9591 10409
2267 2122
2465 3992
297 9346
6330 1175
342 8120
9450 8505
3206 2437
7056 10368
4702 7920
10624 2154
9521 307
8656 3792
7533 8101
1772 5812
7770 10098
8140 3301
1108 6238
4672 8829
6282 9478
1242 3355
6504 347
1157 8622
5487 2755
6286 267
7352 4330
2329 619
3552 3516
1221 2395
7292 4716
10334 188
8883 7289
8201 1101
8610 7724
9951 1156
4333 2457
7744 6884
2836 7832
7483 6168
858 4485
7081 4380
3419 302
2550 7916
5911 5091
1430 4333
8486 3820
5377 8406
7584 4861
10098 5010
9766 10162
8845 4331
7293 3089
6366 2328
8514 1826
1428 8056
7291 87
6923 8527
4582 10409
303 1455
1176 7994
9316 641
3374 5283
8797 8392
2592 184
1426 6372
5045 5986
1229 6215
4910 1206
10303 9002
4157 4657
9484 216
3544 6351
6490 2486
5831 6311
1849 9913
6444 1205
2918 8644
1227 9927
10633 6043
9532 5483
5541 1252
1404 1237
7919 6107
1926 6542
2122 10159
277 5932
833 5281
1238 3891
2919 7365
8843 4127
6154 7249
7507 9117
1773 6239
7339 8113
995 5536
8515 8829
9588 1544
6400 7286
5507 3872
183 7296
4860 1453
9053 4861
4333 5208
8849 782
9219 430
6611 7348
1226 10472
1942 4248
3576 9526
1733 3908
1219 7280
9535 3794
3658 10273
9713 6258
4546 7491
1221 3154
1164 4147
9790 2772
4668 4926
3156 7445
8096 5472
7389 3730
1222 3332
9733 2206
8350 1632
1063 6137
322 1222
4125 10008
10624 2147
10712 4331
651 8368
8189 9321
4508 10420
1192 7731
8426 342
6016 8353
1926 1228
4069 10148
1237 2430
7504 10283
5398 8940
2500 10303
3515 10683
1224 3375
10435 4905
1271 8044
4898 5218
10376 4508
5998 2037
748 8448
751 2802
8991 4816
9291 9046
8322 8592
6289 3410
10221 1145
7550 8178
5028 2640
8519 365
10452 6369
6361 2828
2320 7129
9070 6394
5863 9662
9179 8506
4732 8768
2152 6016
2150 8683
4079 1192
3369 2640
3267 5305
1517 8129
1241 41
619 13
1858 5022
9433 2173
9434 8530
8587 1642
7917 9517
2296 1892
1228 7129
721 9090
6582 7832
3267 8552
7230 6891
8844 1006
1561 692
4282 1200
4353 10544
6277 8426
6905 965
748 10585
5341 1096
2252 8991
8440 1904
1874 8056
9571 1168
8312 4076
324 10606
9828 2147
8240 6037
3877 3536
6525 8149
9002 3845
7147 7292
1912 10358
1378 4067
5240 2168
3583 1517
8117 7896
9698 1449
1894 1235
3092 7707
9429 7129
1215 2242
8796 5009
3009 1205
7488 5093
8855 7940
5885 4499
6506 1143
3670 3172
4470 10162
4335 1786
7656 1846
1176 3631
10145 1773
10181 406
2653 5710
6619 1334
1075 10389
3877 7294
5930 4446
1240 9515
4128 10043
7525 156
8830 9321
320 7277
2137 2679
2949 1269
2703 6647
7055 5566
405 2267
6739 1082
8512 2700
8319 9448
9193 2279
3205 9992
8288 7916
3385 8844
2756 4210
8368 1786
9125 4123
8835 6015
1774 4859
2206 1849
1569 2342
2397 8881
3092 7583
1733 9528
8684 5305
1915 1361
10626 335
6239 7291
8822 1241
348 1076
8182 1272
9481 9310
1205 5463
186 6457
9321 939
9625 5571
4132 4333
916 3703
1221 2226
1787 9237
4538 2120
5218 914
2920 777
1179 322
6016 5239
6352 7471
9120 8835
3233 7129
49 928
9910 2176
6064 86
8692 7498
388 3908
7488 467
8390 317
4860 4446
5849 2648
5936 6958
9876 9910
1832 3197
7627 8881
7584 9569
2774 3908
915 8636
10435 1199
8409 1222
8860 8409
6487 8877
7289 1790
9910 4067
2640 6161
3419 6940
2640 6337
3908 6392
5939 5950
6298 4289
8056 3987
5324 4699
1231 6361
7468 2728
8051 4149
6016 1428
1519 991
8117 10716
6583 3508
641 1147
725 4409
8320 8835
2775 9363
8835 3205
1191 8860
9262 2329
568 4142
1823 9390
5220 1226
5929 4812
7568 7421
9532 7920
4773 1269
5078 7780
10398 5769
8109 5740
1485 10720
6036 3852
10635 7190
4938 10184
4128 8890
8863 5563
325 6603
1240 3047
7020 8174
10274 2630
365 1240
7623 9991
1849 5515
2543 3986
2704 1194
9211 8506
7920 9002
2903 8447
9287 1390
79 3355
8587 869
4333 5041
1115 1829
8056 3507
10384 2360
2767 8499
3013 8379
322 5939
10232 3251
3310 1716
8018 4331
8486 6721
1198 1573
1229 8542
1229 4008
2815 3594
1843 5228
10668 5636
8232 8652
6016 6542
5929 5234
2298 3850
2962 7293
1849 4125
2900 5904
5752 7357
7746 6923
6945 8056
3845 1624
2739 6145
2176 322
1235 3310
1519 3716
6567 4157
10195 2800
9927 1707
8426 4331
4617 5234
155 7656
1900 9849
4213 3218
4860 638
326 8143
6469 9511
1039 9510
6363 8710
2272 4103
2393 7280
1176 1849
1237 446
8406 8733
10110 7184
8177 5919
5071 2903
1199 1226
3583 3148
7044 8486
1624 6106
6733 1172
7339 3782
347 23
6587 5566
1892 7289
7498 8516
1176 6696
5752 1844
4521 8351
127 8829
4408 10428
6007 1491
5429 9151
527 7665
4290 346
2122 9716
4111 407
2802 5929
8392 5341
2614 5009
9034 7250
10405 2226
6289 550
7178 5515
6275 2301
3655 8652
9377 3127
3848 8577
3024 4952
999 10449
4880 852
2443 4271
9669 1181
9716 2817
308 255
10552 7277
10048 1441
2209 2827
1228 641
4293 6369
2575 1441
79 3331
3489 10585
3895 965
127 10098
8350 2342
8990 6354
2592 10147
3878 8849
307 1891
4215 7488
3437 110
4078 322
6469 1717
2127 6119
8056 3387
348 9046
4995 8868
7286 6097
6592 9591
576 6152
3715 7339
1227 2804
1803 8528
1215 8990
8406 10237
8810 1171
4882 1429
1176 7832
1888 852
4037 7845
3802 8135
110 315
858 5709
8139 336
8759 2517
4578 995
2114 8684
8890 2866
6923 3263
936 3913
1181 1202
2226 6682
3280 9546
3738 7340
6148 7368
8746 7752
10035 317
7290 2126
8486 1197
8684 8140
6055 3720
5922 7278
9735 1785
5481 320
2905 277
1197 8490
4170 144
10217 5544
966 2728
9630 8262
1382 10321
3848 3987
1905 2268
2395 6920
3821 2728
2550 9717
8169 6896
9344 9398
6450 2813
7979 5868
7557 4903
4692 3206
5831 9926
2107 3092
2307 10438
6891 901
8991 6506
8568 1332
6137 1219
9655 10435
4214 4210
10206 5859
315 3655
4709 8811
5218 1951
6491 5250
6721 3491
8117 561
6542 845
7568 4230
9815 7919
8624 8201
2648 6135
7352 5065
6384 5739
10220 1271
2879 4124
5951 7367
478 3601
8871 8528
9526 2380
2899 1786
5112 9193
8143 1274
4930 2430
10303 8428
1071 1385
1227 1023
10216 8843
9571 2908
3829 6891
4247 3509
2158 6793
7982 3318
4070 3301
10613 4358
4215 1923
5411 10645
5411 8189
1228 3261
3881 1229
5782 7975
3848 6168
4870 5831
1772 8185
6381 6822
5895 6306
7650 1680
5951 8486
7489 2157
6558 4850
3193 3990
8117 1384
4887 10629
8709 4437
782 1206
523 4123
8749 9786
1785 4342
2131 1349
2704 2545
1853 3310
788 5849
6618 6485
3851 7223
8834 8542
2120 637
9952 7803
10333 2640
8449 4861
7215 1224
2604 9973
1222 2998
7712 6962
912 5566
2654 6923
3988 2216
3417 1219
4123 2342
6145 2292
8147 1600
930 4140
5248 10439
5385 6674
3028 8478
8633 1172
9591 6945
2771 7339
8232 5033
8834 5081
10623 8508
14 8517
348 365
7735 9192
7623 1681
1631 2828
4887 3703
9484 256
5051 2537
127 3151
9521 1582
8137 7627
9534 1233
8320 2804
654 3243
922 1192
4646 4059
638 8135
1758 5012
8621 8816
8610 5395
1558 2588
10480 2716
7916 9388
5281 10318
4647 9579
8056 1926
982 4860
7169 3267
6226 5445
8075 7508
7658 4540
3517 6135
8409 8690
7840 4125
1179 7832
315 4446
4800 3375
1926 10456
6208 3666
10355 8871
7292 7230
1426 225
8299 4543
10707 10333
8093 9548
3894 1219
8454 1463
5341 2179
9347 307
10204 4860
1202 1572
7183 9474
1179 10055
315 7780
1351 1241
1426 9910
1720 5177
10696 5948
9877 1365
2503 2394
1175 3136
7506 5786
3906 8056
5306 1171
2428 6219
6154 10635
681 2226
10333 9506
8313 120
2154 9783
4861 1078
2241 7421
9694 6427
183 1317
1240 9223
6450 6623
6467 661
8577 7643
1199 1229
9192 5563
6766 5787
9588 6589
6351 7995
9908 5250
7345 307
1849 3154
7772 9673
2131 1226
1781 7748
71 1834
2544 79
1269 6504
1226 1199
1772 9046
5992 7916
8517 6154
2157 2827
8931 1519
4860 1223
5742 4776
7508 4128
6125 8056
7259 2342
2210 1228
4533 1231
761 6154
642 8526
8825 3430
6923 1659
6357 1192
4464 641
3349 9187
353 3449
1926 2064
7065 6529
638 3242
5831 4010
4702 5911
6739 71
1697 1278
315 7074
6935 4640
6891 4070
2276 513
53 6758
1143 4129
6492 3417
2715 6007
1171 4126
6154 10053
4861 2813
9299 8849
9451 7286
2900 2149
638 3908
1445 207
9287 939
10144 3115
2206 2329
9328 1394
5958 5052
10102 7218
3696 4293
7656 7336
6372 1361
9810 3290
1193 7626
1219 596
7291 6137
105 10084
4861 2802
2208 4995
314 79
4472 3021
8134 1176
4370 4619
1238 8827
1236 9927
2457 8891
4068 4926
4123 1799
10428 1221
1142 8826
9378 5033
2475 10132
5056 1237
9972 5594
1942 6826
4903 4039
1063 9786
6891 6743
7623 2611
342 6384
6570 10415
5859 678
1241 3778
6830 1223
1226 6007
6152 5939
7445 5281
2933 6020
2429 2153
6589 9882
7292 472
1241 7286
9526 41
2265 9299
2699 5150
8845 9575
325 7731
4887 7533
2568 8454
7212 3385
5573 7488
6444 2254
860 6623
5831 9926
6016 8811
5447 3474
8692 9010
8189 2718
7504 156
2060 1214
7750 10149
4059 8174
9698 7471
9014 6491
1312 6089
1572 1122
9460 8811
2647 8861
877 488
1233 8620
6611 2064
6162 4076
4815 3113
6826 6033
4324 332
4426 4921
1235 8508
1176 5354
8932 1426
6490 4760
5920 6007
5302 6490
9532 491
10397 6934
3191 6467
2909 641
4385 1215
6759 4722
7989 4123
4718 1494
2279 2880
5596 10699
6351 7028
9286 3332
2509 347
9031 10162
4633 4657
9022 4333
365 1559
2126 4409
5106 6444
3786 8488
3387 2846
5302 9046
5389 9344
688 8129
4018 7658
8884 5437
4810 7351
4735 9363
1915 7735
3337 2924
4707 5520
7020 1732
9900 3413
7631 7259
7612 10015
1485 2064
9287 10553
3154 7737
1429 5929
4572 6444
7229 2836
1681 6087
8619 10717
4125 9910
8292 8139
10162 3705
1200 426
4396 5831
2276 5968
6822 3967
4332 2575
9956 8585
2825 8134
2360 6266
6653 85
7293 8955
6830 4215
9433 9716
4691 2551
10335 1206
2209 6202
2057 4248
1612 5286
6505 3737
6078 1172
318 5929
1926 1773
1544 308
8368 8135
1209 1842
10360 5986
6585 4102
188 10367
1269 10428
1241 8201
1491 2640
9120 10510
2165 4199
10306 8577
1369 2178
10128 1222
2550 1309
6148 6168
2206 9064
6793 4962
10357 8551
8368 7746
5712 5894
1510 8093
4733 8441
405 5341
303 7865
7292 5769
6363 6507
2804 8843
9357 6987
1228 3654
10717 8990
7623 455
7735 1231
5806 3123
641 8826
3704 6242
8095 3313
7566 1174
1085 326
71 1065
4003 5218
1171 10181
3151 8767
1273 3768
79 3047
5598 4297
1226 5637
8392 3419
6165 2467
4642 1205
4098 10503
6620 5281
6040 6467
833 2708
3091 2013
5831 8824
1426 5929
4578 6783
275 342
6222 7193
2965 8888
5563 596
914 1554
4130 2276
1164 5206
9299 2126
3576 8514
6264 9949
58 1735
4101 4861
2368 2024
3773 405
7862 7353
7421 1179
4983 4889
10626 4931
1192 58
1982 751
5051 416
5221 6646
7286 585
10625 7648
1237 1531
9395 7435
79 7247
5494 7707
6165 1230
8823 10421
10602 1069
9043 6764
417 1199
296 267
2467 9432
5813 4464
7250 7971
1176 7574
1631 3645
7291 8610
2037 5050
3794 155
1882 8284
79 6859
4408 9974
9321 4335
3090 4249
8823 2776
1517 4573
3883 4952
8368 5680
1447 1206
661 8427
4076 1612
8512 4404
3261 3886
6956 951
9286 2763
3019 1426
8759 5563
443 9226
4690 1233
8238 5240
4214 1075
6081 3015
7297 6646
2569 10057
9696 6990
434 7379
1772 3280
960 3330
5386 4204
7686 1637
9553 6489
5093 6073
6923 5568
4437 5881
1192 3583
5752 8811
2033 1537
1722 9913
7923 3654
9900 8426
5341 3149
9404 5235
7592 10195
6570 79
6963 253
7368 719
2155 6782
3951 3167
8857 2526
6793 3152
2703 8506
3908 6756
7294 7230
1541 2240
5472 79
3154 9909
1935 2053
6822 1476
4010 1761
6903 7903
7292 1236
727 8682
8740 2414
3023 226
8517 9849
10148 3509
8078 1181
8368 5748
4516 1736
6209 3222
357 5009
1428 2320
8409 4767
10544 6306
6182 3716
9229 7291
2419 8813
8834 6489
7129 2226
8003 4677
10397 7893
2799 3491
3489 1099
4753 1604
10570 9114
59 6649
1235 7583
8486 5867
9870 9064
8321 970
638 74
5514 8495
1215 6366
4420 8813
4213 10504
1941 10629
9120 3838
223 3630
1215 8245
317 8881
582 6900
5305 3348
9675 1208
7658 3864
2537 7368
10209 3224
822 1673
2428 2319
8551 1539
2804 1561
7301 5870
6491 8819
1791 7129
4619 3908
1554 6491
4974 2728
5944 6038
901 2815
3121 3206
6989 8849
184 1552
2846 1171
7316 1019
4761 9991
2633 6392
5769 4327
2582 6891
4689 3622
6151 3795
8177 2920
1191 10040
8426 5398
10611 5031
1181 3778
5230 10570
10250 895
2050 4479
6801 3908
9643 9651
9021 10149
6696 4861
7763 3703
357 3417
1436 6119
9021 5768
638 5276
4431 2150
335 4776
6067 8518
5010 6366
9018 3208
150 325
4297 8189
3193 6360
9954 2663
5514 8454
889 2708
1733 6036
9530 8409
2153 7190
4884 9579
6046 6542
414 9400
4657 1642
8408 5163
1647 460
1179 8822
893 8461
4076 5114
5281 10438
6656 4126
718 1191
9696 3827
348 4974
7129 3588
9742 8651
1198 10043
4297 9649
7349 2363
9944 4128
3838 8843
6469 3344
10040 4686
7290 3260
4952 1440
7072 1497
2640 7445
3332 10318
3072 336
3599 1926
6490 8285
1334 568
2492 10415
5193 8138
3629 7743
9018 322
7603 2820
1223 10087
6444 1409
7352 6715
9240 1886
8502 4452
6152 4810
10435 1406
1225 6242
1171 1653
3768 5976
2018 1144
10585 8075
8137 2678
2046 1192
9214 156
1116 7489
1544 1772
7919 4471
9053 253
5544 8409
4974 10613
9242 9519
9189 9973
8849 10303
10291 1179
4077 7656
1733 3576
3329 2266
9820 5515
1235 308
3509 9063
1065 678
2592 9462
8855 5694
2273 5386
4358 8502
9972 6261
641 4900
5507 3905
681 8849
4950 3967
3715 1235
893 6016
2165 9042
303 2904
9127 1790
4217 1227
9120 5545
3514 10544
3908 332
2812 5637
3188 8406
1002 5466
8813 3154
6940 8544
4130 6908
2276 9910
4103 4126
3764 293
9011 9947
1384 3229
5091 4446
4898 2320
3010 7129
3156 9287
2155 3778
561 5831
8096 7656
3778 8816
7246 6846
4568 134
4156 3599
8820 9120
2240 7055
10670 8143
1561 5986
334 326
8573 9520
5437 8544
2302 8448
1171 2277
1926 156
1773 2064
8971 8864
9621 4950
127 1179
3515 4782
3206 8389
7074 4127
6724 7429
9651 5389
6783 10149
464 3280
6234 2574
8816 9636
10036 8288
2573 10209
3958 2640
1430 2609
9064 1159
6366 5636
600 5029
318 6999
2900 5250
8649 6549
5505 5398
7253 3072
9134 9652
1171 4519
1449 8857
2775 6490
7329 4943
7278 7658
5033 2851
9374 8088
9316 7945
9511 4244
7421 2453
10299 7289
4861 3684
3205 1238
6569 8075
8409 1739
3084 10635
884 2266
5023 4128
8139 5948
4861 7631
8506 4332
2465 612
5460 4982
5894 10625
8825 8392
8634 8817
10717 7916
4271 8246
1446 8368
1178 2249
8733 6106
1334 1225
9623 9700
3690 2944
7216 7488
10162 7347
5811 9503
3280 245
2760 1224
1455 5811
5039 1554
1240 5032
2033 7920
1431 3280
1937 9674
1225 6624
10142 5292
5563 7292
724 6973
2045 5940
7280 3439
1739 1786
7294 5091
4123 8858
645 7445
144 6589
2433 8410
2640 7288
1227 3136
668 2756
836 1625
6427 2342
348 6278
7920 8590
10166 8486
7486 7259
2663 1200
6543 10404
1110 1910
9435 3597
1616 2299
6289 8486
7289 8854
5709 4862
8826 1194
6534 8514
4566 4918
7315 1756
4293 4714
8278 4213
7294 8480
8426 6689
7559 5360
10307 3782
2828 6776
7603 1910
8831 2292
7633 10452
6384 4952
5408 4530
1202 7044
5515 5276
6987 7229
7557 10513
7489 9390
2836 7743
8683 8189
129 1653
7332 1200
3839 9020
4370 1228
5544 9018
4900 2253
6473 2050
2538 882
7178 1063
8866 2262
10717 6226
8861 3715
4898 1914
10553 3995
5562 8651
6923 7421
1830 240
1965 10717
6962 1971
1773 3704
5486 7720
6080 6114
3166 721
1837 1206
1278 9188
5911 4531
6278 3963
8823 3205
10289 1228
6137 4621
3237 1229
7557 9665
8189 5536
3719 3650
1194 2647
654 5824
2592 5885
5240 7636
5396 1233
7658 7229
8913 7281
4364 9588
5523 7289
1628 3703
6736 3269
9400 6430
1809 1772
8866 2137
7329 8829
5093 1494
2851 3311
5742 4900
6489 6056
1116 6079
1198 121
1205 8826
6887 10253
1194 2609
3752 7293
5514 7182
7537 9469
6758 6159
6578 8625
10570 8931
1209 6559
8514 9636
7961 4714
10219 8609
2959 6104
6979 1224
7506 8797
8711 9042
5359 2261
7445 2273
8795 8564
1350 10219
6450 3544
8189 1228
6057 1196
2213 1895
2774 7922
1241 678
2258 9647
8232 3491
5751 5346
3594 3554
1608 9299
7893 1219
9064 9401
6359 4571
5093 1870
4910 1233
835 2380
9910 8516
8825 2273
5059 8057
1219 7286
8189 3908
2137 3282
7494 9838
8835 5281
9995 9636
1914 4894
5709 5850
4128 3208
9621 6053
156 4646
4070 2835
445 2834
357 9973
6736 5248
1901 6549
5752 6446
2902 9624
7760 2010
4020 10318
4850 410
5561 7336
5276 6137
10162 2693
6286 783
7623 10450
612 8834
1172 5240
1430 6154
6356 6623
2815 8189
1435 9588
2629 3193
6525 9579
8932 9723
10626 642
1501 9636
7218 3439
7489 7643
1237 325
4880 8843
3923 1241
3007 5114
5240 3250
4148 8139
3597 3124
1491 10123
3485 1230
7055 8189
8353 4567
3715 10557
2957 1371
6542 318
4642 1144
2493 454
10544 10220
4873 5062
10636 654
8777 4183
3136 1558
6270 8054
8448 7338
3054 3562
6836 3631
3588 460
8844 7686
2084 18
9519 2276
4706 308
4297 4709
2257 2728
9927 326
10583 4123
4067 6166
5196 6058
4125 7294
8506 1766
6286 9363
8991 4161
3205 8189
7743 314
6360 347
4084 8272
342 2320
682 8432
8056 1235
874 10510
1790 892
5951 8294
3904 38
1224 9530
5514 2575
8843 7387
901 5929
10099 10690
1199 2776
5515 860
9858 2647
8486 4125
897 2640
1441 4997
4148 7065
5359 1114
1205 4126
2827 3714
3151 7065
1756 4951
10420 730
9836 2628
303 3151
8406 414
9647 472
4905 8061
4465 6514
3878 7735
6953 6899
3544 7968
1071 2279
7486 4214
9927 8488
2776 6989
10277 7689
8610 6240
1192 334
1215 7533
6891 2705
8508 2533
6242 5752
4441 273
3091 1175
9537 7807
325 9484
2956 2367
7623 619
655 10435
7609 8858
2485 6272
10240 6351
8846 6904
2866 6987
10447 1544
7911 864
325 1430
3208 365
7834 3371
3572 8624
3669 3447
5481 4861
478 8056
6151 2279
6115 1234
322 9718
10479 357
6491 1219
10162 5512
1739 7766
5010 5276
10533 1238
9262 3208
5477 9883
7444 1234
10428 4763
1171 5720
2350 6895
7562 6945
1392 928
6361 6530
4702 7795
5501 209
4929 1171
5135 8242
2508 1849
3576 3703
8097 5010
374 642
2123 417
9152 5752
6824 3280
3301 2122
8189 8542
6487 1170
10216 3113
5515 1238
1017 2064
1476 705
1144 4264
3608 5497
6587 931
5537 8735
5566 4839
1915 8116
9439 7689
10589 5386
8881 8844
9866 3116
4843 1231
582 6007
7548 10268
9757 6528
9547 9659
1263 9209
6490 8249
8515 7919
325 3630
6601 10428
8843 1171
3663 1205
3206 1428
307 4712
7704 6063
8829 10571
2774 4912
863 6739
1187 6489
371 3474
5750 6968
3491 1303
449 9461
8127 4333
8204 4425
9380 6491
7291 556
357 136
3441 3822
308 1427
4640 2538
6314 1176
5324 1209
9182 3489
7330 1238
1937 7303
1909 326
8056 10475
7707 4861
7336 9236
1399 2126
3124 6987
5281 4951
7075 3154
1235 3138
1175 1798
7531 1453
1205 410
2276 2919
2540 6017
1222 3276
8928 6137
4230 9991
5398 1387
79 8515
2320 306
449 8245
5928 3123
2433 9972
8991 2851
9532 4918
4450 1228
2053 348
183 2929
7293 10628
9297 3438
2353 2206
2271 5437
8741 6739
1430 2273
2963 9190
8518 2708
9581 3843
3353 4567
2537 6739
5276 1179
7291 6458
10569 1221
7506 8392
6139 3262
9002 4126
8828 3591
9727 6226
7919 682
216 1164
4952 74
10026 1827
8409 2339
8517 57
10302 5751
8937 3240
9249 1901
5589 5501
3332 2010
1095 3669
1223 5281
2229 8136
2888 10141
8173 5398
7055 120
9401 2827
1202 3882
8692 1172
5982 10712
1601 9789
7369 7612
