# Supplementary material for: Biology-inspired graph neural network encodes reactome and reveals biochemical reactions of disease
Source: Patterns (N Y). 2023 May 22;4(7):100758. doi: 10.1016/j.patter.2023.100758 (PMC10382942; doi:10.1016/j.patter.2023.100758)
Supplement: Data S9. Edge files [file mmc10.zip › Data_File_S9/Copy of edges.txt]

124 2802
124 8406
124 8409
124 2276
124 7129
127 8716
127 8746
127 3878
127 1080
127 1108
127 8721
127 5909
127 129
127 667
127 8719
127 1073
127 8711
127 5910
127 1076
127 8717
127 128
127 5912
127 7455
127 5907
127 8932
127 8449
127 8720
127 8748
127 1072
127 8718
127 4543
127 6081
2098 2099
5241 5235
5241 7709
5241 5243
5241 5234
1569 2832
1499 1512
9629 9625
9808 9809
2568 4952
2568 6016
2568 8129
2568 9526
2568 8991
2568 5951
2568 5281
2568 10162
2568 253
2568 748
2568 6923
2568 2804
2568 3151
2568 6148
3267 3260
3267 3261
3267 1378
3267 3433
3267 3233
3267 3434
3267 3423
3267 3243
3267 2512
3267 3269
3267 3419
3267 3263
3267 3438
3267 852
3267 2226
3267 2705
3267 7548
3267 3439
3267 2504
3267 2493
3267 3418
3267 2057
3267 2706
3267 7547
3267 1943
3267 3429
7196 7197
6613 642
9479 10286
9009 9008
3917 504
4917 4916
3489 2815
3489 8516
3489 2466
3489 582
3489 3490
3489 5218
3489 5341
3489 6040
3489 5868
3489 7897
3489 6351
3489 8522
3489 2728
3489 7748
3489 4077
3489 6801
3489 8242
3489 7744
3489 7483
3489 2465
3489 6354
3489 7504
3489 8116
3489 2622
3489 8813
3489 8515
3489 8117
1756 4952
1756 6016
1756 8129
1756 9526
1756 10129
1756 8991
1756 5951
1756 5281
1756 10162
1756 253
1756 748
1756 6923
1756 2804
1756 3151
1756 6148
5892 6735
5892 6733
3320 3322
295 2799
295 4330
295 2800
295 4333
295 3668
295 8472
295 4331
295 6430
295 2798
295 4332
295 3666
10226 9390
9305 9307
8976 8975
2714 2717
1373 1371
10519 8977
1872 1875
3809 3811
188 1179
188 9582
188 8189
188 2640
188 1172
188 1176
188 8056
188 5929
188 1171
188 8426
188 1181
188 10435
188 4861
188 6007
188 1175
6074 6075
3395 3394
3395 7591
3414 6364
776 775
703 709
703 702
10189 10187
9032 2278
4977 4979
4977 4978
4977 4982
4617 3847
339 342
7030 9838
3956 3720
5059 7557
5059 4127
5059 4130
5059 7603
5059 4129
5059 2319
5059 7229
5059 8140
5059 4126
5059 3778
5059 8733
5059 2320
5059 8139
5059 4128
5059 8137
5059 8138
5059 5058
5059 3124
5059 3123
3172 3171
3172 3174
4056 4046
8029 10633
8716 8749
8716 10197
8716 4662
4071 4069
9998 9948
9998 9949
9998 3669
9998 7373
9998 4871
5466 7805
8974 4924
8974 4922
8974 2837
2366 2368
1565 1912
1565 7186
1565 446
1565 1564
1565 2118
7894 7895
9723 7076
9723 6566
9723 9724
6344 6345
781 780
781 3554
4736 4733
1213 4074
1213 3542
1213 4075
5995 6000
6614 10307
259 6283
259 2076
6161 4227
6161 6163
6161 7102
6161 3880
6161 8281
6757 6756
5950 4111
5950 4105
7429 8916
3463 223
170 171
170 166
3010 3011
6929 6937
8362 8781
182 7534
182 7538
182 1232
182 7537
8602 6724
8602 9577
8602 8598
8602 6716
4567 6945
4567 6119
4567 3375
4567 10456
4567 1364
4567 7569
4567 5859
4567 3654
4567 2812
4567 2889
4567 3134
4567 9002
4567 3136
4567 3396
4567 7565
4567 1430
4567 6623
4567 1426
4567 1612
4567 2813
4567 9014
4567 2064
4567 2920
4567 3630
4567 4974
4567 4887
4567 1874
4567 4018
4567 3655
4567 1428
4567 1427
4567 6989
4567 1431
4567 1429
4567 3631
4567 9021
4567 3619
4567 1365
4567 2899
8654 5091
6945 6946
8691 1179
8691 8189
8691 2640
8691 1172
8691 1176
8691 8056
8691 5929
8691 1171
8691 8426
8691 1181
8691 8692
8691 10435
8691 4861
8691 6007
8691 1175
9639 2240
9639 2257
5724 5723
5724 5720
9022 9023
4697 4698
9289 8226
9289 3925
9289 8615
9289 9291
10275 7068
8604 8605
3257 3255
6938 6925
1408 1410
6585 10544
1614 1611
9920 881
9989 9986
2815 2821
2815 2817
2815 1926
2815 1927
2815 1925
2815 2818
7643 7641
5345 5341
1268 642
10246 10249
8635 5872
8635 8633
8635 5874
2065 4281
2065 4274
2065 4284
2065 4286
2065 4279
2065 944
1317 1316
3719 3957
3719 7980
3719 7805
3719 524
3719 7806
3719 7809
3719 7808
3719 132
3719 2642
3719 3718
3719 3720
3719 7807
7025 7027
4705 2678
4008 4147
4008 4149
4008 3987
4008 4151
4008 3992
5104 5105
9708 5159
5237 5239
5268 5270
5196 4910
5196 5264
5196 5195
5196 5198
3807 5793
9316 1179
9316 8189
9316 2640
9316 1172
9316 1176
9316 8056
9316 5929
9316 1171
9316 8426
9316 1181
9316 10435
9316 4861
9316 6007
9316 1175
3158 9689
10725 6331
10725 4550
10725 6339
10725 7701
9492 7078
9492 9493
7837 9611
4027 4026
287 286
1684 1685
1594 1585
349 347
8889 1179
8889 8189
8889 2640
8889 1172
8889 1176
8889 8056
8889 5929
8889 1171
8889 8426
8889 1181
8889 10435
8889 4861
8889 6007
8889 1175
335 71
335 9591
335 336
335 1430
335 1426
335 3620
335 8528
335 7230
335 10243
335 9848
335 1428
335 1427
4298 1459
4298 4299
4298 4295
2898 2899
1336 1335
3306 10678
3306 5966
8410 9120
8410 9536
8410 1923
8410 10585
8410 6619
8410 10205
8410 1772
8410 1849
8410 5514
8410 2647
8410 1491
8410 4860
8410 5515
8410 2648
8410 5276
8410 6620
3184 7848
1112 4858
66 336
66 3620
66 8528
6501 6502
6501 4195
8746 8755
8746 8751
8746 8753
8746 8749
8746 8752
8746 8754
8746 8748
8746 8750
8746 8101
4366 868
4366 4368
4366 4367
445 1912
445 8155
445 3350
445 8157
445 3354
445 8151
445 3352
445 446
445 8162
445 8152
445 1564
445 2118
9518 6987
9518 7656
9518 5752
9518 8886
9518 9588
9518 9614
9518 2592
9518 9579
9518 7920
9518 6549
9518 7658
9518 8486
1069 1086
1069 1070
9895 4952
9895 3745
9895 6016
9895 8129
9895 9526
9895 8991
9895 5951
9895 5281
9895 10162
9895 253
9895 748
9895 6923
9895 2804
9895 3151
9895 6148
7095 5416
1862 1861
1762 1766
46 33
7437 7440
863 851
863 824
8767 7810
8767 7809
8767 9490
2116 2117
3736 3737
3031 6938
3031 5019
3031 6677
3031 9258
3031 6758
3031 6676
3031 1647
3031 5599
10610 10611
988 10098
8624 6016
8624 8129
8624 5776
8624 10485
8624 9540
8624 6746
4623 4626
1811 1813
1811 1814
6204 10724
5336 5337
8836 8837
3216 3217
8478 8480
8478 10356
8478 9530
8478 3746
972 971
9249 9250
2267 10507
2267 9642
2267 2602
2267 2244
2267 9454
2267 9682
2267 2264
2267 2251
2267 7210
2267 9903
2267 10395
2267 5008
2267 10182
2267 9284
2267 9283
2267 10286
2267 6421
2267 10289
2267 9880
2267 8367
2267 2258
2267 7886
2267 7574
463 465
5135 5136
2773 908
2773 2775
9909 3125
9909 8859
9909 8861
9909 9151
9909 8488
9909 8860
3232 3250
3021 3022
4530 6494
4530 6667
4530 6677
4530 6676
4530 6670
3957 2677
4261 1813
4261 1814
5384 5385
5861 2393
5861 5863
2476 2478
281 282
7074 9120
7074 1772
7074 1849
7074 5514
7074 2647
7074 1491
7074 4860
7074 5515
7074 2648
7074 5276
9695 9687
865 866
9558 9556
9401 4952
9401 6016
9401 8129
9401 9526
9401 2272
9401 8991
9401 3786
9401 5951
9401 1881
9401 4918
9401 2569
9401 2900
9401 3792
9401 3781
9401 5281
9401 10162
9401 23
9401 8866
9401 3844
9401 253
9401 748
9401 6923
9401 10449
9401 2804
9401 8491
9401 300
9401 3151
9401 6148
9401 4380
9811 9812
4913 8955
4913 3645
6987 9518
6987 9418
6987 4572
6987 9993
6987 9519
6987 9433
6987 3507
6987 8440
6987 10307
6987 6264
6987 1369
6987 6548
6987 4573
6987 5894
6987 6784
6987 4215
6987 6139
6987 9434
6987 2575
6987 6134
6987 8392
6987 8135
6987 9435
6987 5292
6987 10418
6987 9517
6987 10426
6987 8134
6987 5751
6987 4754
6987 660
6987 9040
6987 9432
6987 3508
6987 2018
6987 4756
6987 7657
6987 7685
6987 4571
1663 9849
1663 9265
1663 10191
1663 10125
1663 9894
1663 6870
4281 4276
8312 8311
5122 5110
1748 1750
1748 1749
9466 9465
3227 3226
5524 5517
9651 2006
9651 3372
9651 9362
9651 9669
9651 9478
9651 5067
9651 3669
9651 5283
9651 8986
9651 4693
699 700
10231 10229
8516 4952
8516 9940
8516 6016
8516 8129
8516 9526
8516 8991
8516 5218
8516 5341
8516 5951
8516 8849
8516 5281
8516 10162
8516 253
8516 748
8516 6923
8516 8242
8516 2804
8516 8116
8516 2622
8516 8515
8516 3151
8516 6148
8516 8117
8955 3645
8955 4909
760 3956
760 3716
760 7736
760 7627
760 4213
760 10570
4182 4183
4208 4206
2090 7163
2090 2091
6247 6250
5351 5349
5351 5348
5351 3864
5351 4122
4020 3573
5024 5041
5024 5019
5024 5039
5024 4209
5024 5032
5024 5027
5024 5042
5024 5023
5024 5021
5024 5025
5024 5016
5024 5031
5024 5034
10507 2252
90 92
8412 9549
8412 4992
8412 4228
8412 6796
8412 4942
8412 8413
8412 8464
8412 9550
7905 7911
2424 9998
2424 9997
2424 2421
2424 4903
2424 9375
7764 7765
7764 6896
7764 6895
5819 5817
845 842
3149 5487
3149 5025
3149 5494
3567 3573
6903 4642
6903 4644
6903 4643
6903 4645
6903 4641
6254 2693
6254 10186
3488 3487
3918 7186
472 471
2613 2619
4667 7075
4667 5459
4667 10040
4667 9870
4667 6743
4667 6379
4667 9043
4667 1774
4667 1383
4667 5460
4667 3751
7037 7038
118 117
292 2837
292 2705
8956 7444
3716 3715
1717 2802
1717 8406
1717 8409
1717 2276
1717 7129
2998 2999
6719 3956
6719 3716
6719 7736
6719 7627
6719 4213
6719 10570
3048 3047
7947 10098
2225 6577
2225 6583
9226 9225
369 371
2135 2141
7546 7557
7546 4127
7546 4130
7546 7603
7546 4129
7546 2319
7546 7229
7546 8140
7546 4126
7546 3778
7546 8733
7546 2320
7546 8139
7546 4128
7546 8137
7546 8138
7546 3124
7546 3123
7546 10354
6318 6319
6318 6315
6318 6316
8897 10213
221 220
221 222
2571 4952
2571 6016
2571 8129
2571 9526
2571 8991
2571 5951
2571 5281
2571 10162
2571 253
2571 748
2571 6923
2571 2804
2571 3151
2571 6148
3254 3257
1488 1487
10294 4776
6935 6936
3775 3774
8432 1179
8432 8189
8432 2640
8432 1172
8432 1176
8432 8056
8432 5929
8432 1171
8432 8426
8432 1181
8432 10435
8432 4861
8432 6007
8432 1175
4952 3152
4952 3153
4952 4951
6779 4272
2522 922
8655 5091
5014 5010
3178 10633
7746 2815
7746 8516
7746 2466
7746 582
7746 3490
7746 5218
7746 5341
7746 6040
7746 5868
7746 7897
7746 6351
7746 8522
7746 2728
7746 7748
7746 4077
7746 6801
7746 8242
7746 7744
7746 7483
7746 2465
7746 6354
7746 7504
7746 8116
7746 2622
7746 8813
7746 8515
7746 8117
1613 1614
1790 8624
1790 4952
1790 1789
1790 7301
1790 6016
1790 8129
1790 9526
1790 8991
1790 5951
1790 5281
1790 10162
1790 253
1790 748
1790 6923
1790 2804
1790 10587
1790 3151
1790 6148
2696 2695
10176 4968
10176 8529
10176 6478
8551 845
8551 3990
8551 6702
8551 864
8551 2213
8551 3421
8551 2033
8551 822
8551 8238
8551 8252
8551 5487
8551 7250
8551 1378
8551 3234
8551 3705
8551 8239
8551 892
8551 9636
8551 7770
8551 893
8551 1942
8551 2122
8551 1799
8551 6714
8551 633
8551 7259
8551 1653
8551 2533
8551 2127
8551 7249
8551 908
8551 6696
8551 3332
8551 836
8551 2775
8551 2131
8551 7768
8551 1791
8551 8321
8551 3704
8551 7246
8551 7769
8551 9698
8551 2776
8551 2756
8551 2279
8551 3301
8551 852
8551 3916
8551 9046
8551 5081
8551 10420
8551 9697
8551 9910
8551 928
8551 10613
8551 2486
8551 3244
8551 2120
8551 914
8551 2840
8551 8201
8551 3684
8551 5494
8551 2126
8551 7251
8551 1798
8551 3331
8551 2347
8551 3092
8551 5062
8551 4523
8551 843
8551 7234
8551 1537
8551 3310
8551 8249
8551 3091
8551 7247
8551 9317
8551 2137
8551 3072
8551 8353
8551 931
8551 2123
1890 1903
1890 764
1870 8553
1870 1866
1870 1863
6753 1125
111 114
6577 6945
8949 8950
6311 6312
1438 1437
8581 8584
5981 8993
5981 10212
5981 4561
6999 7002
8100 637
8179 4776
8179 9061
5418 5419
6648 6647
8653 5091
8784 8785
3226 3228
3349 3348
3349 9116
8765 8766
10009 10008
10009 6460
1189 7921
8285 8284
8285 8286
7 6577
7 6583
112 113
3371 4952
3371 6016
3371 8129
3371 9526
3371 2272
3371 8991
3371 3786
3371 5951
3371 2569
3371 2900
3371 3792
3371 3781
3371 5281
3371 10162
3371 23
3371 9554
3371 8866
3371 253
3371 748
3371 6923
3371 10449
3371 2804
3371 300
3371 3151
3371 6148
3371 4380
6494 6495
1835 2802
1835 8406
1835 8409
1835 2276
1835 7129
3983 3984
2857 3882
10195 1069
10195 9419
10195 9104
10195 10196
10195 10197
10195 10193
2926 2709
10490 10492
1543 1545
8923 7218
8923 3749
8923 3167
8923 8709
8923 1491
8923 2827
8923 2457
3564 2398
6119 4975
6119 6120
493 494
1914 1214
4753 2114
4753 2115
4753 2110
8879 9450
8879 6306
8879 9451
8879 1156
8879 2708
9208 4191
75 86
921 920
921 919
921 918
9418 6987
9418 7656
9418 5752
9418 8886
9418 9588
9418 2592
9418 9579
9418 7920
9418 6549
9418 7658
9418 8486
5413 7219
5413 9125
8684 5397
8684 1495
8684 6209
8684 6226
8684 7997
8684 7352
8684 10104
8684 8637
8684 10106
8684 10217
8684 2176
8684 7996
8684 10105
8684 8541
8684 4333
8684 6227
8684 5710
8684 9547
8684 293
8684 8683
8684 296
8684 7354
8684 9294
8684 7995
8684 6686
8684 2516
8684 9287
8684 5849
8684 9927
8684 8610
8684 6785
5033 5041
5033 5019
5033 5039
5033 4209
5033 5032
5033 5027
5033 5042
5033 5023
5033 5021
5033 5025
5033 5016
5033 5031
5033 5034
4572 6987
4572 7656
4572 10148
4572 5752
4572 8886
4572 9588
4572 2592
4572 9579
4572 7920
4572 6549
4572 7658
4572 8486
871 4436
871 4437
1567 8716
1567 8721
1567 8719
1567 8711
1567 8717
1567 7455
1567 8449
1567 8720
1567 1571
1567 8718
1567 4543
6509 3505
7557 4952
7557 6016
7557 8129
7557 9526
7557 8991
7557 5951
7557 5281
7557 10162
7557 253
7557 748
7557 6923
7557 2804
7557 3151
7557 6148
8537 9369
7670 10185
7670 10184
5137 5138
4426 3563
8512 4617
8512 8716
8512 472
8512 10009
8512 8285
8512 1914
8512 10171
8512 8819
8512 8518
8512 8822
8512 7044
8512 8824
8512 7456
8512 8288
8512 2700
8512 8821
8512 8854
8512 9797
8512 3982
8512 8818
8512 9796
8512 7919
8512 8828
8512 5959
8512 7152
8512 1901
8512 8505
8512 1071
8512 7560
8512 8827
8512 6575
8512 7315
8512 302
8512 7596
8512 6234
8512 10446
8512 7189
8512 2703
8512 8299
8512 1100
8512 6240
8512 6461
8512 9967
8512 8846
8512 6242
8512 2629
8512 8845
8512 330
8512 10549
8512 3877
8512 4179
8512 3629
8512 9912
8512 6239
8512 8519
8512 7916
8512 8820
8902 1006
9642 2252
7380 3808
1449 1451
1449 1447
1449 1452
1449 1450
1449 1444
1449 1439
1449 1445
1449 1435
9487 3845
9940 5345
3047 1480
7075 7074
7075 1772
7075 1775
1350 669
1350 1895
1350 1349
1350 1352
8104 637
1822 2802
1822 8406
1822 8409
1822 2276
1822 7129
7901 7899
2616 5341
4777 4776
4777 9061
7490 7491
9449 9895
838 7250
838 7259
838 7246
3390 3389
8792 8311
4879 4883
6165 2023
6165 6166
3497 3498
1520 1519
1899 1900
2415 2416
2415 2432
9033 3292
10448 10447
3040 645
7727 6446
7727 7188
9282 637
2941 2943
527 4705
527 524
527 4707
527 4709
527 621
527 4702
527 4678
527 4704
527 4703
527 4700
527 3720
527 4706
9631 9477
8268 8269
3281 3282
3347 3346
3385 7557
3385 4127
3385 4130
3385 7603
3385 4129
3385 2319
3385 7229
3385 8140
3385 4126
3385 3778
3385 8733
3385 2320
3385 8139
3385 4128
3385 8137
3385 8138
3385 3124
3385 3123
3385 2901
2341 2807
2341 7432
2341 9561
9755 9754
1588 4448
1588 4065
3875 3864
6647 6649
1412 1403
1412 1407
3901 3896
8527 2815
8527 8516
8527 2466
8527 582
8527 8526
8527 3490
8527 5218
8527 5341
8527 6040
8527 5868
8527 7897
8527 6351
8527 8522
8527 2728
8527 7748
8527 4077
8527 6801
8527 8242
8527 7744
8527 7483
8527 2465
8527 6354
8527 7504
8527 8116
8527 2622
8527 8813
8527 8515
8527 8117
6364 6360
6364 6061
1908 1909
4455 7640
5267 5269
2659 2655
2759 3956
2759 3716
2759 7736
2759 7627
2759 4213
2759 10570
7031 7030
7031 1945
7031 6092
7031 7022
7031 7021
3461 3460
9323 9322
6256 655
6256 6257
9185 9188
9185 777
9185 9187
945 949
2946 2947
8890 1179
8890 8189
8890 2640
8890 1172
8890 1176
8890 8056
8890 5929
8890 1171
8890 8426
8890 1181
8890 10435
8890 4861
8890 6007
8890 1175
1415 1419
6424 10246
6424 4692
6424 9071
6424 4460
6424 3164
6424 3665
6424 9372
6424 268
6424 6423
4450 4449
2740 2760
2740 2756
2740 2764
2740 2758
10561 5
3587 3590
6038 2815
6038 8516
6038 4079
6038 2466
6038 582
6038 8526
6038 3490
6038 5218
6038 5341
6038 6040
6038 5868
6038 7897
6038 6351
6038 5242
6038 8522
6038 2728
6038 7748
6038 2140
6038 982
6038 4077
6038 6801
6038 584
6038 2822
6038 8242
6038 7744
6038 7483
6038 587
6038 2465
6038 6354
6038 7504
6038 8116
6038 2622
6038 8813
6038 8515
6038 8117
571 573
6076 6073
8483 7218
8483 3749
8483 3167
8483 8709
8483 1491
8483 2827
8483 2457
71 335
71 6891
71 782
71 10717
71 6444
71 5233
71 3441
71 9214
71 9215
71 10362
71 10049
71 1063
71 337
71 6219
71 6558
71 4324
71 2457
8043 3926
4658 4657
4658 4656
10166 8976
10166 6945
10166 7447
10166 6946
10166 3747
10166 9070
10166 9597
10166 6956
10166 5701
10166 5700
10166 10167
10166 6955
10166 3746
10166 10216
6170 6171
10095 2272
10095 3786
10095 2569
10095 2900
10095 3792
10095 3781
10095 23
10095 8866
10095 10449
10095 300
10095 4380
1322 1307
6891 3385
6891 71
6891 9120
6891 9591
6891 6619
6891 336
6891 1772
6891 1849
6891 5514
6891 1430
6891 1426
6891 2647
6891 8528
6891 7230
6891 3337
6891 10243
6891 9848
6891 1428
6891 1427
6891 1491
6891 4860
6891 5515
6891 2648
6891 5276
6891 6620
6064 6063
6064 4187
215 212
2489 2491
1566 6259
8558 8554
750 8879
935 939
5823 5826
5823 5825
5397 8684
5397 10591
5397 10392
5397 8881
5397 10632
5397 10623
3377 3378
8908 8098
8908 8097
8908 9437
8908 8096
8908 2436
114 116
9500 9499
1386 138
1386 1748
1386 1384
1386 1391
51 32
3896 3894
10371 637
1784 10111
3990 88
3990 357
3990 4294
3990 9636
3990 6057
3990 3989
3990 993
134 7625
134 3957
134 7980
134 7810
134 7061
134 7805
134 136
134 2427
134 10247
134 9489
134 7806
134 133
134 7809
134 9490
134 7808
134 132
134 135
134 2642
134 3718
134 6401
134 1465
134 7807
134 10249
2325 2328
6668 6678
8768 8769
6702 845
6702 864
6702 2033
6702 8238
6702 8252
6702 5487
6702 8239
6702 9636
6702 7770
6702 893
6702 836
6702 7768
6702 9698
6702 2756
6702 2279
6702 3301
6702 852
6702 9697
6702 9910
6702 2840
6702 3684
6702 5494
6702 7251
6702 1798
6702 5062
6702 3310
6702 3072
6702 931
6327 6328
162 163
9919 8843
9919 9916
9919 3206
9919 9908
9919 6139
9919 2107
9919 9918
9919 3205
9919 9910
9919 3392
1787 8991
1787 1788
1787 10162
1787 6148
8346 8347
10081 4021
10081 4422
10081 4425
1907 1908
1907 1906
811 2028
811 2027
811 2040
8016 10591
9993 6987
9993 9519
9993 7656
9993 5752
9993 8886
9993 9588
9993 2592
9993 9579
9993 7920
9993 6549
9993 7658
9993 8486
88 8239
88 9908
88 6112
88 6055
88 3725
88 1990
88 85
6015 8128
6015 6017
6015 10635
6707 6718
6707 6706
6433 9696
6433 2576
6433 8871
5255 5253
6807 6808
9093 9094
8843 1226
8843 8823
2016 9805
3815 2331
2531 2533
2531 908
7969 10181
4210 5041
4210 5019
4210 5039
4210 4209
4210 5032
4210 5027
4210 5042
4210 5023
4210 5021
4210 5025
4210 2306
4210 5016
4210 5031
4210 5034
9508 9509
9508 5415
9508 6118
2657 2659
9297 9298
9297 9299
3745 4289
3745 5515
2234 2233
5753 5754
2026 811
1173 1176
151 150
151 153
885 889
8204 4134
1078 1096
5472 3149
5472 5474
5472 5484
5472 5477
5472 2864
5472 5475
5472 4199
5472 5492
5472 8404
5472 5493
5472 5476
5472 5473
5472 5489
5472 4467
5472 1981
5472 5491
5472 8254
5472 2886
5472 5486
5472 2667
5472 5479
5472 5496
5472 5478
5472 5465
5472 135
5472 8403
5472 6981
5472 8393
235 236
4447 1580
2735 2736
7635 1179
7635 8189
7635 2640
7635 1172
7635 1176
7635 8056
7635 5929
7635 1171
7635 8426
7635 1181
7635 10435
7635 4861
7635 6007
7635 1175
7635 8617
6382 4924
6382 4922
6382 2837
10008 10009
552 9128
1099 1108
1099 1106
1099 1066
1099 8191
1099 1104
1099 1064
1099 8710
1099 1065
9034 3943
9034 3469
5080 642
364 366
1201 6909
7220 7223
1815 10043
1815 1813
1815 1814
3912 3910
4231 7557
4231 4127
4231 4130
4231 7603
4231 4129
4231 2319
4231 7229
4231 7065
4231 8140
4231 4126
4231 3778
4231 8733
4231 2320
4231 8139
4231 4128
4231 8137
4231 8138
4231 3124
4231 3123
6906 6908
6906 757
10402 10084
10402 2235
10402 2298
10402 10209
10402 10087
7812 7785
2614 2620
4461 4460
5948 5949
7971 7969
7971 4933
7971 4943
7971 2240
7971 6812
7971 1625
7971 4657
7971 1028
7971 4939
7971 7018
7971 1949
7971 4931
7971 7975
7971 4950
7971 7169
7971 7973
7971 7974
7971 7972
7279 6160
8930 7549
2237 2239
61 8624
61 1790
61 7301
61 10162
61 10587
3527 7075
3527 4758
3527 4757
286 288
3030 3032
10206 3258
10206 642
10383 5512
5814 5818
5814 8393
5814 5811
8193 8198
8193 8194
8193 5679
8193 8197
8193 8200
8193 7264
1698 8878
8775 8776
4503 9665
4503 6840
4503 4502
6072 7774
6573 3738
6573 4093
6573 9371
6573 1163
6229 6230
2036 2035
1734 1735
10240 2802
10240 8406
10240 8409
10240 2276
10240 7129
6365 6364
8619 7557
8619 4127
8619 4130
8619 7603
8619 10084
8619 4129
8619 2319
8619 2298
8619 7229
8619 8140
8619 10209
8619 4126
8619 3778
8619 8733
8619 2320
8619 8139
8619 10087
8619 4128
8619 8137
8619 8138
8619 3124
8619 3123
4628 443
9664 9666
3622 8480
3622 10356
3622 9530
3622 3746
2285 2284
3046 4133
3046 4134
3046 1392
1206 3489
1206 3414
1206 7643
1206 3204
1206 7746
1206 1790
1206 1787
1206 8843
1206 8502
1206 4898
1206 5561
1206 3206
1206 7489
1206 7339
1206 77
1206 6361
1206 7488
1206 6369
1206 2537
1206 6372
1206 2433
1206 4070
1206 7501
1206 6360
1206 1544
1206 6289
1206 6589
1206 6542
1206 6168
1206 8834
1206 7506
1206 5091
1206 7750
1206 7486
1206 8517
1206 3090
1206 8514
1206 3329
1206 2206
1206 8826
1206 3544
1206 5562
1206 4297
1206 7623
1206 4076
1206 8849
1206 334
1206 6359
1206 3576
1206 7329
1206 2053
1206 5563
1206 8844
1206 6145
1206 6152
1206 3205
1206 3387
1206 7491
1206 4069
1206 7336
1206 4214
1206 6314
1206 317
1206 4078
1206 155
1206 7055
1206 7533
1206 5073
1206 6286
1206 2663
1206 3208
1206 5544
1206 8448
1206 10303
1206 3138
1206 8496
1206 7508
1206 4900
1206 8831
1206 8506
1206 2774
1206 6135
1206 5637
1206 3583
1206 5437
1206 320
1206 6940
1206 8508
1206 7496
1206 4067
1206 2538
1206 7743
1206 1915
1206 4183
1206 324
1206 5636
1206 3282
1206 2846
1206 3703
1206 314
1206 2342
1206 4903
1206 5520
1206 5830
1206 8544
1206 307
1206 8825
1206 8829
1206 5093
1206 347
1206 3491
1206 365
1206 6366
1206 1786
1206 5939
1206 8855
2652 4952
2652 6016
2652 8129
2652 9526
2652 5951
2652 5281
2652 253
2652 748
2652 6923
2652 2804
2652 3151
10499 10501
8593 1943
8593 8594
784 10578
2209 2207
817 808
9519 6987
9519 7656
9519 5752
9519 8886
9519 9588
9519 2592
9519 9579
9519 7920
9519 6549
9519 7658
9519 8486
6502 9317
9044 9120
9044 1772
9044 1849
9044 5514
9044 2647
9044 1491
9044 4860
9044 5515
9044 2648
9044 5276
10092 5252
2336 2334
2336 4952
2336 1698
2336 6016
2336 8129
2336 9526
2336 1700
2336 5951
2336 8877
2336 2332
2336 5281
2336 5897
2336 6203
2336 3794
2336 253
2336 748
2336 6923
2336 710
2336 1702
2336 2804
2336 2338
2336 3151
2336 3386
1587 5811
3272 3249
8105 8444
164 2319
1202 3489
1202 3414
1202 7643
1202 3204
1202 7746
1202 1790
1202 1787
1202 8843
1202 8502
1202 4898
1202 5561
1202 3206
1202 7489
1202 7339
1202 77
1202 6361
1202 7488
1202 6369
1202 2537
1202 6372
1202 2433
1202 4070
1202 7501
1202 6360
1202 1544
1202 6136
1202 6289
1202 6589
1202 6542
1202 6168
1202 8834
1202 7506
1202 5091
1202 7750
1202 6139
1202 7486
1202 8517
1202 3090
1202 8514
1202 3329
1202 2206
1202 8826
1202 3544
1202 5562
1202 4297
1202 7623
1202 4076
1202 8849
1202 334
1202 6359
1202 3576
1202 7329
1202 2053
1202 5563
1202 8844
1202 6145
1202 6152
1202 3205
1202 3387
1202 7491
1202 4069
1202 7336
1202 4214
1202 6314
1202 6133
1202 317
1202 4078
1202 155
1202 7055
1202 7533
1202 5073
1202 6286
1202 2663
1202 3208
1202 5544
1202 8448
1202 10303
1202 3138
1202 8496
1202 7508
1202 4900
1202 8831
1202 8506
1202 2774
1202 6135
1202 5637
1202 3583
1202 5437
1202 320
1202 6940
1202 8508
1202 7496
1202 4067
1202 2538
1202 7743
1202 1915
1202 4183
1202 324
1202 5636
1202 3282
1202 2846
1202 3703
1202 314
1202 2342
1202 4903
1202 5520
1202 5830
1202 8544
1202 307
1202 8825
1202 8829
1202 5093
1202 347
1202 3491
1202 365
1202 6366
1202 1786
1202 5939
1202 8855
7616 7615
1858 1862
1858 6147
1858 5258
1858 9347
1858 1857
1858 9346
1858 5257
1858 5169
1858 1859
1858 1861
8755 5151
7219 9126
7219 3984
7219 2804
1789 1790
1789 186
1789 185
10706 907
2208 2172
2208 1636
2208 7835
2208 8859
2208 3136
2208 3155
2208 9014
1589 1588
732 726
732 727
732 728
6699 4068
6699 8078
9773 628
1668 1665
10631 5398
3913 7626
1081 1890
1081 4884
1081 6569
1081 3365
1081 716
1081 1094
1081 724
1081 444
1081 720
1081 2119
1081 723
1081 426
1081 1909
1081 1089
1081 1893
1081 7148
1081 3356
1081 721
1081 8495
991 6599
991 10554
6063 7030
6063 6064
6063 1395
8295 8294
5538 6125
5538 5558
5538 5539
5538 4452
5538 5542
5538 5536
5538 7105
5538 5529
6852 6085
6852 8057
2222 2221
1918 1917
5355 9957
5355 9701
5355 1000
5355 8001
5355 5362
5355 5356
5355 10708
5355 1949
5355 7017
5355 9702
5355 7975
5355 7169
5355 1442
5355 5358
5355 5363
3443 1900
3443 3444
3443 2699
3443 3446
1980 336
1980 3620
1980 8528
682 10206
682 8593
682 3260
682 3261
682 6616
682 3233
682 6617
682 10207
682 3243
682 855
682 2512
682 3269
682 3263
682 852
682 2226
682 9923
682 2049
682 6618
682 2050
682 2504
682 2493
682 6615
682 8595
682 675
682 3852
682 2047
672 673
672 671
4428 4440
4428 4429
108 491
8672 8671
5808 5307
899 2543
4910 3645
2473 2477
3895 3892
6602 6179
6602 6603
7237 7238
2692 654
2692 10169
9662 9663
8531 8649
6392 6390
5179 2918
2411 2405
4222 6416
4222 7435
299 8916
299 10007
9948 332
391 393
7305 7304
9120 8410
9120 7074
9120 6891
9120 9044
9120 3374
9120 782
9120 10717
9120 6444
9120 336
9120 6443
9120 9175
9120 10318
9120 9064
9120 4859
9120 5459
9120 3441
9120 7090
9120 7089
9120 9871
9120 4765
9120 6988
9120 9138
9120 3156
9120 5009
9120 3404
9120 5514
9120 6410
9120 10484
9120 6469
9120 1145
9120 9622
9120 3620
9120 7803
9120 10362
9120 9937
9120 1775
9120 8528
9120 9647
9120 9828
9120 3447
9120 8709
9120 3630
9120 8471
9120 9098
9120 3655
9120 4763
9120 6219
9120 7088
9120 8232
9120 10696
9120 8990
9120 10442
9120 5515
9120 9040
9120 1455
9120 7804
9120 10397
9120 10384
9120 297
9120 2704
9120 3631
9120 9357
9120 5460
9120 2457
7959 10657
3357 3358
1265 1252
6525 3901
6525 1415
6525 5590
6525 7797
6525 6887
6525 3902
6525 1416
6525 4479
6525 4846
6525 5737
6525 1406
6525 5742
6525 6673
6525 6934
6525 4477
6525 6348
6525 5748
6525 9307
6525 6823
6525 4502
6525 889
6525 1557
6525 8548
6525 5580
6525 1413
6525 5018
7481 7495
7481 247
7481 7502
7481 7485
7481 246
7481 7482
5110 8316
8903 8902
8903 10084
8903 2298
8903 10209
8903 10087
8903 1006
9986 9984
6141 3376
1253 1248
1253 1257
1253 1249
1253 1250
4881 4883
4881 7695
3878 3879
5590 5578
4411 4408
2087 2086
2180 2177
2032 2036
1039 2357
1039 1013
7285 6813
1271 1332
1271 1319
1271 1315
1271 251
1271 1295
1271 1270
1271 1297
1271 1298
1271 1296
1271 1273
1271 1303
6718 4204
6718 3840
6718 6710
6718 6704
6572 6573
6572 6581
2293 2289
2293 10672
4967 4963
6878 6876
5708 9200
5708 5968
5708 9397
5708 596
5708 9395
5708 9782
3374 6945
3374 6119
3374 9120
3374 3375
3374 10456
3374 1364
3374 7569
3374 5859
3374 1772
3374 3654
3374 2812
3374 2889
3374 3134
3374 1849
3374 9002
3374 3136
3374 3396
3374 5514
3374 7565
3374 1430
3374 6623
3374 1426
3374 1612
3374 2813
3374 2647
3374 9014
3374 2064
3374 2920
3374 3630
3374 4974
3374 4887
3374 1874
3374 4018
3374 3655
3374 1428
3374 1427
3374 6989
3374 1491
3374 4860
3374 5515
3374 2648
3374 1431
3374 1429
3374 3631
3374 5276
3374 9021
3374 3619
3374 1365
3374 2899
5005 10553
5005 9189
5005 10389
5005 9432
1912 3851
10277 10274
10277 10278
10277 9982
10277 10279
9026 6063
9026 4187
5821 5822
5149 5114
9433 6987
9433 7656
9433 5752
9433 8886
9433 9588
9433 2592
9433 9579
9433 6008
9433 7920
9433 6549
9433 7658
9433 8486
8320 3956
8320 3716
8320 7736
8320 7627
8320 4213
8320 10570
6182 6181
10656 9807
10656 10657
3817 3809
3817 3812
10690 5859
4997 3774
707 708
8155 8156
3182 1147
3182 3191
3182 3189
3182 3190
3182 3181
3182 3185
3182 3186
3182 3188
3182 1148
4361 7030
4361 1945
4361 4367
4361 6092
4361 7022
4361 7021
2799 9088
9237 9238
255 3184
255 6906
255 6210
255 9148
255 257
255 8361
255 5230
255 256
255 8797
4776 10294
4776 8179
4776 4777
4776 7578
4776 4769
4776 5884
4776 1152
4776 5883
4776 8444
4776 8181
4776 8429
4776 1154
4776 1155
4776 5930
4776 4780
4776 7577
4776 1153
4776 4774
4776 9589
4776 4775
4776 7576
4776 7579
4776 8171
4776 4770
4776 4768
4776 8430
4776 8428
4776 4771
4776 4773
4776 5882
4776 8172
4776 187
4776 4772
4776 8173
4776 10293
4776 4779
4776 8433
4776 9590
4776 8180
6394 5913
6394 2699
2839 2837
4404 10337
4404 4442
4404 4443
4404 4059
4404 4441
9812 6871
9812 6873
9958 9495
4733 4735
7922 6344
4999 5604
4999 10553
4999 10389
8941 8942
2630 2629
247 7506
8540 5363
3507 6987
3507 7656
3507 5752
3507 8886
3507 9588
3507 2592
3507 8190
3507 9579
3507 7920
3507 6549
3507 7658
3507 8486
9711 5303
7301 4288
5359 5356
5359 5360
5359 5361
2842 2843
4188 9363
4546 7557
4546 4127
4546 4130
4546 7603
4546 4129
4546 2319
4546 7229
4546 8140
4546 4126
4546 3778
4546 8733
4546 2320
4546 8139
4546 4128
4546 8137
4546 8138
4546 3124
4546 3123
4546 5259
3528 3529
1055 910
5934 5933
9057 2877
9057 2165
8375 8381
7785 7784
9916 9917
4476 4473
2723 7365
2641 7045
3893 3889
10540 10538
9286 6945
9286 6119
9286 3375
9286 10456
9286 1364
9286 7569
9286 5859
9286 3654
9286 2812
9286 2889
9286 3134
9286 9002
9286 3136
9286 3396
9286 7565
9286 1430
9286 6623
9286 1426
9286 1612
9286 2813
9286 9014
9286 2064
9286 2920
9286 3630
9286 4974
9286 4887
9286 1874
9286 4018
9286 3655
9286 1428
9286 1427
9286 6989
9286 1431
9286 1429
9286 3631
9286 9021
9286 3619
9286 1365
9286 2899
3224 3221
8609 7353
8609 4889
8609 293
8609 2301
8609 8683
8609 296
8609 10132
8609 7351
8609 9287
8609 5849
8609 9927
8609 8610
5302 5303
9535 642
6016 6014
6016 8128
6016 10635
6016 8973
6016 5316
6016 396
8790 8791
2525 2526
7005 9214
7005 10364
7005 8959
7005 9215
7005 4994
6163 1191
5731 5733
8198 8199
1590 186
1590 183
9538 10217
3706 3703
9084 8092
9084 10304
9520 7557
9520 4127
9520 4130
9520 7603
9520 4129
9520 2319
9520 7229
9520 8140
9520 4126
9520 3778
9520 8733
9520 2320
9520 8139
9520 4128
9520 8137
9520 8138
9520 3124
9520 3123
7848 7851
7848 7849
2305 2881
2305 2149
2305 970
2305 2866
2305 3419
2305 3438
2305 2279
2305 10245
2305 2153
2305 3439
2305 3418
2305 5824
2305 2156
2305 3429
2656 2662
5372 5373
2977 1480
6834 6833
5886 8991
5886 10162
5886 6148
1091 8746
1091 1078
1091 3878
1091 5909
1091 667
1091 1073
1091 5910
1091 1076
1091 5912
1091 5907
8440 6987
8440 7656
8440 5752
8440 8886
8440 9588
8440 2592
8440 9579
8440 7920
8440 6549
8440 7658
8440 8486
2172 5203
2975 2974
9243 7737
2277 2274
4625 4621
4625 4619
4625 2443
9654 9650
9654 9652
9654 9655
9654 6830
9654 6824
3045 3046
5829 5830
2970 2971
6715 6707
2273 2272
2273 3786
2273 2569
2273 2900
2273 3792
2273 3781
2273 23
2273 8866
2273 10449
2273 300
2273 4380
9957 10369
9623 9624
9623 10635
7903 4902
7903 3544
7903 6145
7903 4900
7903 2662
7903 7908
7903 5939
3317 3320
3317 3324
3317 3321
1074 1075
5189 5191
5189 10486
5189 5190
2988 10436
4277 4275
1068 1101
1414 1406
4968 4969
3660 4242
3660 7163
3660 2092
3660 6774
3660 9099
3660 3662
3660 3661
7906 7907
6735 10552
6735 6897
6735 10472
6735 7562
6735 6898
2834 2833
7699 7201
782 71
782 5178
782 5179
782 9120
782 9591
782 336
782 1772
782 1849
782 5514
782 1430
782 1426
782 2647
782 8528
782 7230
782 10243
782 9848
782 1428
782 1427
782 1491
782 4860
782 5515
782 2648
782 5276
4194 7771
4194 2038
4194 884
4194 9494
6782 1179
6782 8189
6782 2640
6782 1172
6782 1176
6782 8056
6782 5929
6782 1171
6782 8426
6782 1181
6782 10435
6782 4861
6782 6007
6782 1175
1556 1555
7060 8253
4716 3048
4716 271
4716 4720
4716 5307
4716 4688
4716 4699
4716 4684
4716 4690
4716 4682
4716 4691
4716 4722
4716 4689
4716 4686
4716 4685
4716 4683
4716 4708
4716 4693
3044 3010
3044 3048
3044 3047
3044 2946
3044 3045
3044 3007
3044 2950
3044 3049
3044 3041
3044 3050
3044 3009
3044 2976
3044 3013
3044 2991
6210 7848
10034 9676
636 637
4046 4037
7578 4776
10146 3854
10146 2586
4121 4215
4121 2575
4121 8392
4121 4754
4121 9040
4121 4756
975 5976
975 5973
8120 1179
8120 8189
8120 2640
8120 1172
8120 1176
8120 8056
8120 5929
8120 1171
8120 8426
8120 1181
8120 10435
8120 4861
8120 6007
8120 1175
6271 3012
4884 3355
4884 1892
2229 8458
2229 8631
2229 2226
2229 2510
2229 2224
2229 2227
2229 2503
5860 5859
2402 2423
2602 2252
5604 9363
6897 734
6897 6896
6897 6895
3194 642
6569 3740
6569 4613
6569 6568
6724 6727
4421 4426
6458 6468
6458 6466
6458 6463
10053 10333
10053 9189
10053 9432
1080 1081
10228 9390
6456 293
6456 8683
6456 296
6456 9287
6456 5849
6456 9927
6456 8610
5271 8991
5271 6488
5271 10162
5271 6148
2105 2106
8628 2803
8628 9516
434 6392
434 433
434 4620
434 400
434 4621
434 405
434 2442
434 402
434 435
434 403
434 436
434 4613
434 2443
434 1666
434 2720
434 432
434 401
7656 9518
7656 9418
7656 4572
7656 9993
7656 9519
7656 9433
7656 3507
7656 8440
7656 10307
7656 6264
7656 1369
7656 6619
7656 6548
7656 4573
7656 5894
7656 6784
7656 6139
7656 9434
7656 6134
7656 8135
7656 9435
7656 5292
7656 10418
7656 9517
7656 10426
7656 8134
7656 5751
7656 660
7656 9432
7656 3508
7656 2018
7656 7657
7656 7685
7656 4571
1891 2325
1891 1894
1891 8494
1891 3355
1891 1362
1891 1892
3379 6141
3379 3380
2244 2262
9252 9249
6851 8684
6851 7353
6851 2176
6851 5709
6851 2900
6851 9546
6851 8683
6851 6225
6851 2517
8255 9385
6337 6340
5740 9662
5740 6834
5740 9654
5740 6822
5740 10047
5740 5742
5740 6838
5740 9653
5740 9649
5740 8051
5740 6837
5740 6829
3402 3410
6538 6017
6538 6537
6538 10635
5106 5107
7353 6209
7353 6226
7353 7352
7353 8637
7353 4333
7353 6227
7353 5710
7353 9547
7353 8683
7353 7354
7353 2516
7353 300
2617 2608
2617 2611
5432 5439
311 314
961 953
1809 1811
1809 1812
5155 5156
7541 7538
7541 550
10051 6017
10051 10635
3270 3267
6114 6113
3007 3006
10591 5397
10591 8016
8480 8478
864 867
156 3489
156 3414
156 7643
156 3204
156 7746
156 1790
156 1787
156 8843
156 8502
156 4898
156 5561
156 3206
156 7489
156 7339
156 77
156 6361
156 7488
156 6369
156 2537
156 6372
156 2433
156 4070
156 7501
156 6360
156 1544
156 6289
156 6589
156 6542
156 6168
156 8834
156 7506
156 5091
156 7750
156 7486
156 8517
156 3090
156 8514
156 3329
156 2206
156 8826
156 3544
156 5562
156 4297
156 7623
156 4076
156 8849
156 334
156 6359
156 3576
156 7329
156 2053
156 5563
156 8844
156 6145
156 6152
156 3205
156 3387
156 7491
156 4069
156 7336
156 4214
156 6314
156 317
156 4078
156 155
156 7055
156 7533
156 5073
156 6286
156 2663
156 3208
156 5544
156 8448
156 10303
156 3138
156 8496
156 7508
156 4900
156 8831
156 8506
156 2774
156 6135
156 5637
156 3583
156 5437
156 320
156 6940
156 8508
156 7496
156 4067
156 2538
156 7743
156 1915
156 4183
156 324
156 5636
156 3282
156 2846
156 3703
156 314
156 2342
156 4903
156 5520
156 5830
156 8544
156 307
156 8825
156 8829
156 154
156 5093
156 347
156 3491
156 365
156 6366
156 1786
156 5939
156 8855
4929 2240
4929 2257
1531 3956
1531 760
1531 3716
1531 7736
1531 7627
1531 4213
1531 10570
6265 6274
6265 2010
6265 3190
6265 6269
6265 6268
6265 5947
6265 6270
6265 3181
6265 6266
6265 10006
212 214
2024 1785
2024 3970
2024 4580
8359 4211
10717 1756
10717 4753
10717 71
10717 8917
10717 3745
10717 4231
10717 5178
10717 9120
10717 2273
10717 9591
10717 336
10717 3783
10717 1772
10717 10513
10717 5870
10717 9222
10717 9221
10717 2577
10717 4289
10717 2573
10717 4215
10717 9070
10717 1849
10717 9696
10717 2575
10717 4926
10717 10660
10717 5514
10717 1430
10717 1426
10717 7543
10717 8392
10717 1757
10717 9820
10717 2647
10717 8528
10717 7230
10717 8143
10717 6384
10717 10243
10717 23
10717 9848
10717 2576
10717 1428
10717 6559
10717 1427
10717 2572
10717 8132
10717 1491
10717 4860
10717 4754
10717 5515
10717 9040
10717 2648
10717 7444
10717 8871
10717 4756
10717 5276
10717 9156
1732 8568
1732 6744
1732 8887
1732 7920
1732 8014
1732 2045
1732 2795
1732 8418
7960 6883
2730 2815
2730 8516
2730 4079
2730 2466
2730 582
2730 8526
2730 3490
2730 5218
2730 5341
2730 6040
2730 5868
2730 7897
2730 6351
2730 5242
2730 8522
2730 2728
2730 7748
2730 2140
2730 982
2730 4077
2730 6801
2730 584
2730 2822
2730 8242
2730 7744
2730 7483
2730 587
2730 2465
2730 6354
2730 7504
2730 8116
2730 2622
2730 8813
2730 8515
2730 8117
2475 2478
8089 4952
8089 6016
8089 9084
8089 8092
8089 8129
8089 9526
8089 8991
8089 186
8089 5951
8089 5281
8089 10162
8089 253
8089 748
8089 6923
8089 2804
8089 183
8089 3151
8089 6148
7028 7029
3324 3323
612 613
4945 6724
4945 6689
4945 6716
3468 7554
3468 4893
3468 9855
3468 2046
3468 4892
55 27
6109 6104
6109 6106
6109 136
2213 2172
2213 3125
2213 9020
2213 1636
2213 7835
2213 8859
2213 8953
2213 3136
2213 3155
2213 8861
2213 9014
2213 9151
2213 8488
2213 9021
2213 8860
10232 4952
10232 6016
10232 8129
10232 9526
10232 5951
10232 5281
10232 253
10232 748
10232 6923
10232 2804
10232 3151
3335 3956
3335 3716
3335 7736
3335 7627
3335 4213
3335 10570
10410 1003
5508 5509
4176 6724
4176 8598
4176 6716
1258 1259
1258 1260
3115 3132
3115 3130
3115 8088
3115 6476
3115 3202
3115 7480
3115 7108
3115 6050
3115 7498
3115 5305
3115 9390
3115 6473
3115 3129
3115 6039
3115 10303
3115 6045
3115 9440
3115 5226
3115 10304
3115 6846
3115 3131
3115 5084
3115 3128
3115 9245
8502 1198
4409 4402
4409 4408
1670 1672
1234 3489
1234 3414
1234 7643
1234 3204
1234 7746
1234 1790
1234 1787
1234 8843
1234 8502
1234 4898
1234 5561
1234 3206
1234 7489
1234 7339
1234 77
1234 6361
1234 7488
1234 6369
1234 2537
1234 6372
1234 2433
1234 4070
1234 7501
1234 6360
1234 1544
1234 6289
1234 6589
1234 6542
1234 6168
1234 8834
1234 7506
1234 5091
1234 7750
1234 7486
1234 8517
1234 3090
1234 8514
1234 3329
1234 2206
1234 8826
1234 3544
1234 5562
1234 4297
1234 7623
1234 4076
1234 8849
1234 334
1234 6359
1234 3576
1234 7329
1234 2053
1234 5563
1234 8844
1234 6145
1234 6152
1234 3205
1234 3387
1234 7491
1234 4069
1234 7336
1234 4214
1234 6314
1234 317
1234 4078
1234 155
1234 7055
1234 7533
1234 5073
1234 6286
1234 2663
1234 3208
1234 5544
1234 8448
1234 10303
1234 3138
1234 8496
1234 7508
1234 4900
1234 8831
1234 8506
1234 2774
1234 6135
1234 5637
1234 3583
1234 5437
1234 320
1234 6940
1234 8508
1234 7496
1234 4067
1234 2538
1234 7743
1234 1915
1234 4183
1234 324
1234 5636
1234 3282
1234 2846
1234 3703
1234 314
1234 2342
1234 4903
1234 5520
1234 5830
1234 8544
1234 307
1234 8825
1234 8829
1234 5093
1234 347
1234 3491
1234 365
1234 6366
1234 1786
1234 5939
1234 8855
6708 6711
4767 235
4767 3533
4767 239
4767 3642
7796 2124
3978 3975
3978 3980
9290 9289
9290 8756
3421 3420
5224 5213
5839 5829
5839 1519
4863 4862
240 239
10267 10269
6489 3489
6489 3414
6489 7643
6489 3204
6489 7746
6489 1790
6489 1787
6489 8843
6489 8502
6489 4898
6489 5561
6489 3206
6489 7489
6489 7339
6489 77
6489 6361
6489 7488
6489 6369
6489 2537
6489 6372
6489 2433
6489 4070
6489 7501
6489 6360
6489 1544
6489 6289
6489 6589
6489 6542
6489 6168
6489 8834
6489 7506
6489 5091
6489 7750
6489 7486
6489 8517
6489 3090
6489 8514
6489 3329
6489 2206
6489 8826
6489 3544
6489 5562
6489 4297
6489 7623
6489 4076
6489 8849
6489 334
6489 6359
6489 3576
6489 7329
6489 2053
6489 5563
6489 8844
6489 6145
6489 6152
6489 3205
6489 3387
6489 7491
6489 4069
6489 7336
6489 4214
6489 6314
6489 317
6489 4078
6489 155
6489 7055
6489 7533
6489 5073
6489 6286
6489 2663
6489 3208
6489 5544
6489 8448
6489 10303
6489 3138
6489 8496
6489 7508
6489 4900
6489 8831
6489 8506
6489 2774
6489 6135
6489 5637
6489 3583
6489 5437
6489 320
6489 6940
6489 8508
6489 7496
6489 4067
6489 2538
6489 7743
6489 1915
6489 4183
6489 324
6489 5636
6489 3282
6489 2846
6489 3703
6489 314
6489 2342
6489 4903
6489 5520
6489 5830
6489 8544
6489 307
6489 8825
6489 8829
6489 5093
6489 347
6489 3491
6489 365
6489 6366
6489 1786
6489 5939
6489 8855
4898 7643
4898 6151
4898 9553
4898 4897
4898 5520
4898 1190
4898 5522
6142 233
3260 3258
1214 4617
1214 472
1214 10009
1214 8285
1214 1914
1214 8819
1214 8518
1214 8822
1214 7044
1214 8824
1214 7456
1214 8288
1214 2700
1214 8821
1214 8854
1214 8818
1214 7919
1214 8828
1214 1901
1214 8505
1214 1071
1214 8827
1214 7315
1214 302
1214 6234
1214 2703
1214 8299
1214 1913
1214 6240
1214 6461
1214 8846
1214 6242
1214 2629
1214 8845
1214 330
1214 3877
1214 6239
1214 8519
1214 7916
1214 8820
4246 5708
4246 10699
4246 9129
4246 10698
4246 9400
4246 4249
4246 9398
4246 4765
4246 6988
4246 1452
4246 6232
4246 10015
4246 2178
4246 8590
4246 4763
4246 8232
4246 4248
4246 6487
5307 6169
6915 2512
6915 2514
5085 2165
10335 1179
10335 8189
10335 2640
10335 1172
10335 1176
10335 8056
10335 5929
10335 1171
10335 8426
10335 10426
10335 1181
10335 10435
10335 4861
10335 6007
10335 3508
10335 1175
4348 4344
5936 5937
6459 6460
1108 1105
8092 8089
8092 8088
8092 8090
8092 5305
8092 8091
8092 8094
8092 8093
3548 3549
9679 9680
6444 71
6444 5178
6444 5179
6444 9120
6444 9591
6444 336
6444 1772
6444 1849
6444 5514
6444 1430
6444 1426
6444 2647
6444 8528
6444 7230
6444 10243
6444 9848
6444 1428
6444 1427
6444 1491
6444 4860
6444 5515
6444 2648
6444 5276
5561 9670
5561 186
5561 5565
5561 7103
5561 8096
5561 183
5561 366
10307 6987
10307 7656
10307 5752
10307 8886
10307 9588
10307 2592
10307 9579
10307 7920
10307 6549
10307 7658
10307 8486
5721 5750
5156 5126
5156 5112
10493 10716
2389 2390
3344 3343
2890 2892
2890 2888
3953 2802
3953 8406
3953 8409
3953 2276
3953 7129
8493 7043
8493 8494
8493 3355
9536 7202
9536 2906
9536 2905
1921 1179
1921 8189
1921 8587
1921 2640
1921 1172
1921 1176
1921 8056
1921 5929
1921 1171
1921 8426
1921 1181
1921 10435
1921 4861
1921 6007
1921 1175
10687 10684
4005 3127
3640 3645
3206 1226
3206 8823
10199 6015
10199 7147
10199 9787
10199 7106
9223 10408
9223 8991
9223 10162
9223 6148
9223 5069
778 779
5918 6157
9114 6294
9114 9115
4239 4240
2033 2032
6154 3489
6154 3414
6154 7643
6154 3204
6154 7746
6154 1790
6154 1787
6154 8843
6154 8502
6154 4898
6154 5561
6154 3206
6154 7489
6154 7339
6154 77
6154 6361
6154 7488
6154 6369
6154 2537
6154 6372
6154 2433
6154 4070
6154 7501
6154 6360
6154 1544
6154 6289
6154 6589
6154 6542
6154 6168
6154 8834
6154 7506
6154 5091
6154 7750
6154 7486
6154 8517
6154 3090
6154 8514
6154 3329
6154 2206
6154 8826
6154 3544
6154 5562
6154 4297
6154 7623
6154 2589
6154 4076
6154 8849
6154 334
6154 6359
6154 3576
6154 7329
6154 2053
6154 5563
6154 8844
6154 6145
6154 6152
6154 3205
6154 3387
6154 7491
6154 4069
6154 7336
6154 4214
6154 6314
6154 317
6154 4078
6154 155
6154 7055
6154 7533
6154 5073
6154 6286
6154 2663
6154 3208
6154 5544
6154 8448
6154 10303
6154 3138
6154 8563
6154 8496
6154 7508
6154 4900
6154 8831
6154 8506
6154 2774
6154 6135
6154 5637
6154 3583
6154 5437
6154 320
6154 6940
6154 8508
6154 7496
6154 4067
6154 2538
6154 7743
6154 1915
6154 4183
6154 324
6154 5636
6154 3282
6154 2846
6154 6150
6154 3703
6154 314
6154 2342
6154 4903
6154 5520
6154 5830
6154 8544
6154 307
6154 8825
6154 8829
6154 5093
6154 347
6154 3491
6154 365
6154 6366
6154 1786
6154 5939
6154 8855
591 582
4544 5771
1919 5293
277 281
277 273
277 284
277 278
277 276
277 5807
2660 2661
2300 1918
2300 299
2300 3672
2300 8916
2300 7428
2300 4579
2300 10007
2882 2835
2882 963
2882 2849
2882 2836
629 630
1923 7202
3471 3472
9415 4003
9415 7565
7078 2645
7078 7079
8865 8861
4694 4695
7983 1464
7983 3586
1179 188
1179 8691
1179 9316
1179 8889
1179 8432
1179 8890
1179 7635
1179 6782
1179 8120
1179 10335
1179 1921
1179 10334
1179 10148
1179 6278
1179 10625
1179 10147
1179 10553
1179 1142
1179 10333
1179 7522
1179 4781
1179 5881
1179 8892
1179 2150
1179 2147
1179 7580
1179 9189
1179 5396
1179 6789
1179 7831
1179 8587
1179 4215
1179 8894
1179 10415
1179 7832
1179 5928
1179 4918
1179 2467
1179 3509
1179 1143
1179 5389
1179 5385
1179 2157
1179 9973
1179 10332
1179 5398
1179 10299
1179 7689
1179 10409
1179 9298
1179 4230
1179 2155
1179 4864
1179 9621
1179 8392
1179 10626
1179 9321
1179 9926
1179 10624
1179 6008
1179 8178
1179 6427
1179 10389
1179 9320
1179 7065
1179 5885
1179 9974
1179 9190
1179 2154
1179 8690
1179 1494
1179 8893
1179 8127
1179 7581
1179 7920
1179 8692
1179 8177
1179 2152
1179 5386
1179 1144
1179 5446
1179 8486
1179 4578
1179 8891
1179 2158
1179 8431
1179 7686
1179 7636
1179 6277
1179 6783
1179 8174
1179 121
1179 8427
1179 8390
1179 10149
1179 8542
1179 6739
1473 354
1473 1465
7680 9171
10408 4952
10408 6016
10408 9223
10408 8129
10408 9526
10408 5951
10408 5281
10408 253
10408 748
10408 6923
10408 2804
10408 5288
10408 3151
10408 5069
713 7595
713 7588
713 7594
713 7593
4011 4010
4087 4088
6046 10277
6046 10280
6046 6050
6046 10276
4618 2649
4618 986
438 437
5029 5046
5029 2549
2884 2885
1177 1171
8552 1863
8020 216
8547 8548
10719 10720
6264 6987
6264 7656
6264 5752
6264 8886
6264 9588
6264 2592
6264 9579
6264 6943
6264 7920
6264 6549
6264 7658
6264 8486
7489 2815
7489 8516
7489 2466
7489 582
7489 3490
7489 5218
7489 5341
7489 6040
7489 5868
7489 7897
7489 6351
7489 8522
7489 2728
7489 7748
7489 4077
7489 6801
7489 8242
7489 7744
7489 7483
7489 2465
7489 6354
7489 7504
7489 8116
7489 2622
7489 8813
7489 8515
7489 8117
6674 6681
6674 6682
4564 4563
6930 6938
6930 6935
6930 6834
6930 9654
6930 6822
6930 6934
6930 6932
6930 9653
6930 9649
6930 6928
6930 8051
6930 6829
7442 3130
9582 188
2084 1712
7678 6587
7678 7763
7678 8183
7678 7677
3863 2802
3863 8406
3863 8409
3863 2276
3863 7129
10412 8981
10412 10413
8194 8195
10141 9468
2311 9262
2311 1096
2311 2316
2311 2320
2311 2314
6023 4924
6023 4922
6023 2837
6137 3489
6137 3414
6137 7643
6137 3204
6137 7746
6137 1790
6137 1787
6137 8843
6137 8502
6137 4898
6137 5561
6137 3206
6137 7489
6137 7339
6137 77
6137 6361
6137 7488
6137 6369
6137 2537
6137 6372
6137 2433
6137 4070
6137 7501
6137 6360
6137 1544
6137 6289
6137 6589
6137 6542
6137 6168
6137 8834
6137 7506
6137 5091
6137 7750
6137 7486
6137 8517
6137 3090
6137 8514
6137 3329
6137 2206
6137 8826
6137 3544
6137 5562
6137 4297
6137 7623
6137 4076
6137 8849
6137 334
6137 6359
6137 3576
6137 7329
6137 2053
6137 5563
6137 8844
6137 6145
6137 6152
6137 3205
6137 3387
6137 7491
6137 4069
6137 7336
6137 4214
6137 6314
6137 317
6137 4078
6137 155
6137 7055
6137 7533
6137 5073
6137 6286
6137 2663
6137 3208
6137 5544
6137 8448
6137 10303
6137 3138
6137 8496
6137 7508
6137 4900
6137 8831
6137 8506
6137 2774
6137 6135
6137 5637
6137 3583
6137 5437
6137 320
6137 6940
6137 8508
6137 7496
6137 4067
6137 2538
6137 7743
6137 1915
6137 4183
6137 324
6137 5636
6137 3282
6137 2846
6137 3703
6137 314
6137 2342
6137 4903
6137 5520
6137 5830
6137 8544
6137 307
6137 8825
6137 8829
6137 5093
6137 347
6137 3491
6137 365
6137 6366
6137 1786
6137 5939
6137 8855
6245 6248
6520 6532
4402 4373
4402 1384
4402 139
10274 10275
10274 10281
10274 9605
9591 335
9591 6891
9591 782
9591 10717
9591 6444
9591 5233
9591 3441
9591 9214
9591 9215
9591 10362
9591 10049
9591 1063
9591 337
9591 6219
9591 6558
9591 4324
9591 2457
1191 3489
1191 3414
1191 7643
1191 3204
1191 7746
1191 1790
1191 6165
1191 1787
1191 8843
1191 8502
1191 4898
1191 5561
1191 3206
1191 7489
1191 7339
1191 77
1191 6361
1191 7488
1191 6369
1191 2537
1191 6372
1191 2433
1191 4070
1191 7501
1191 6360
1191 1544
1191 6289
1191 6589
1191 6542
1191 6168
1191 8834
1191 7506
1191 5091
1191 7750
1191 7486
1191 8517
1191 3090
1191 8514
1191 3329
1191 2206
1191 8826
1191 3544
1191 5562
1191 4297
1191 7623
1191 4076
1191 8849
1191 334
1191 6359
1191 3576
1191 7329
1191 2053
1191 5563
1191 8844
1191 6145
1191 6152
1191 3205
1191 3387
1191 7491
1191 4069
1191 7336
1191 4214
1191 6166
1191 6314
1191 317
1191 4078
1191 155
1191 7055
1191 7533
1191 5073
1191 6286
1191 2663
1191 3208
1191 6164
1191 5544
1191 8448
1191 10303
1191 3138
1191 8496
1191 7508
1191 4900
1191 8831
1191 8506
1191 2774
1191 6135
1191 5637
1191 3583
1191 5437
1191 320
1191 6940
1191 8508
1191 7496
1191 4067
1191 2538
1191 7743
1191 1915
1191 4183
1191 324
1191 5636
1191 3282
1191 2846
1191 3703
1191 314
1191 2342
1191 4903
1191 5520
1191 5830
1191 8544
1191 307
1191 8825
1191 8829
1191 5093
1191 6162
1191 347
1191 3491
1191 365
1191 6366
1191 1786
1191 5939
1191 8855
10456 6119
10456 9012
10456 3375
10456 3402
10456 289
10456 1777
10456 6803
10456 2582
10456 4974
10456 3399
10456 5812
10456 10460
10456 2581
10456 9054
10456 6117
10456 1782
10456 10452
10456 3991
10456 7756
6492 6493
6492 5751
1657 9262
1657 1096
1657 9023
1657 2316
1657 2317
1657 2314
714 713
4338 4345
4338 4334
4338 1800
2738 2739
9849 642
1546 1547
6662 9616
16 18
2528 2529
4432 4439
4432 7226
4432 4291
6259 6260
8869 7442
8869 3129
12 20
12 17
9738 9744
2683 2685
5517 5521
5517 5518
3861 10403
680 681
1400 1399
5256 5251
2606 1192
9571 9573
8763 10678
8763 5966
416 408
416 415
3838 4952
3838 6016
3838 8129
3838 9526
3838 8991
3838 5951
3838 5281
3838 10162
3838 3837
3838 253
3838 748
3838 6923
3838 2804
3838 3151
3838 6148
8751 9107
4343 2142
7057 7058
7057 3789
7057 1715
7891 7892
7339 1237
7339 7103
7339 2845
7339 8096
7339 7338
7339 366
2895 3048
2895 271
2895 4720
2895 4688
2895 4699
2895 4684
2895 4690
2895 4682
2895 4691
2895 4722
2895 4689
2895 4686
2895 4685
2895 4683
2895 4708
2895 4693
4132 1750
4132 1749
746 741
746 744
746 748
7020 4925
7020 7032
7020 7039
7020 7022
7330 1480
5591 6847
6792 6787
1248 1255
4055 4046
9481 8908
9481 8144
9481 9480
4156 10176
4156 7309
4156 4175
4156 4160
4156 4162
4156 4159
4156 4158
4156 4166
4156 4163
4156 4173
4156 7458
4156 4155
4156 4157
4156 6652
4131 4132
7265 7266
5303 5304
1115 427
3130 3131
10159 637
10159 642
632 86
351 2660
351 2654
351 7342
351 2678
351 1560
351 3541
351 2666
351 2667
351 2677
351 2679
351 5937
351 2668
351 345
351 9604
351 2676
7780 7067
7780 3841
7780 820
7780 821
9774 3900
2944 2945
10334 1179
10334 8189
10334 2640
10334 1172
10334 1176
10334 8056
10334 5929
10334 1171
10334 8426
10334 1181
10334 10435
10334 4861
10334 6007
10334 1175
10160 8917
10160 8132
8591 6617
8591 6618
8591 8592
4979 10029
6457 293
6457 6430
6457 8683
6457 296
6457 9287
6457 5849
6457 9927
6457 8610
2221 2225
2221 3260
2221 3261
2221 2216
2221 2218
2221 3233
2221 2217
2221 3243
2221 856
2221 2512
2221 3269
2221 3263
2221 852
2221 2226
2221 2504
2221 2211
2221 2493
2221 2219
2221 2224
2221 2227
2357 2354
413 407
4206 4207
822 2172
822 3125
822 9020
822 1636
822 7835
822 8859
822 8953
822 3136
822 3155
822 8861
822 9014
822 9151
822 8488
822 9021
822 8860
2023 2024
5684 5686
3241 3229
2423 2424
3738 3736
3738 3734
3738 3430
3738 3735
3738 3729
3738 1374
3369 10051
3369 4457
3369 9200
3369 5968
3369 9397
3369 596
3369 9395
3369 9782
3369 9416
5909 667
10429 2799
10429 4330
10429 2800
10429 4333
10429 3668
10429 8472
10429 4331
10429 6430
10429 2798
10429 4332
10429 3666
10429 5850
4534 4486
4534 4472
4534 4537
2862 2861
5191 5189
9345 9344
9345 8380
3714 3956
3714 3716
3714 7736
3714 7627
3714 4213
3714 10570
5199 10084
5199 2298
5199 10209
5199 10087
77 76
6660 10098
10685 10690
10685 3276
10685 10683
10685 9056
1274 2627
1274 7331
8641 8642
3848 4617
3848 472
3848 10009
3848 8285
3848 1914
3848 8819
3848 8518
3848 8822
3848 7044
3848 8824
3848 7456
3848 8288
3848 2700
3848 8821
3848 8854
3848 8818
3848 7919
3848 8828
3848 1901
3848 8505
3848 1071
3848 8827
3848 7315
3848 302
3848 6234
3848 2703
3848 8299
3848 6240
3848 6461
3848 8846
3848 6242
3848 2629
3848 8845
3848 330
3848 3877
3848 6239
3848 3849
3848 8519
3848 7916
3848 8820
3470 3473
10148 1179
10148 8189
10148 2640
10148 1172
10148 1176
10148 8056
10148 5929
10148 1171
10148 8426
10148 1181
10148 10435
10148 4861
10148 6007
10148 1175
8228 9186
219 430
789 4933
789 9422
789 4943
789 4934
789 2240
789 4929
789 1625
789 4282
789 4244
789 788
789 1954
789 7015
789 9641
789 4939
789 4928
789 790
789 4942
789 1882
789 7018
789 4932
789 4949
789 4931
789 4930
789 787
789 4950
789 4656
789 7721
789 4944
789 7846
789 2242
789 7845
789 4940
789 7016
789 7345
9682 9684
8564 7218
8564 3749
8564 3167
8564 8709
8564 1491
8564 2827
8564 2457
3748 3385
3748 6619
3748 3337
3748 4293
3748 3200
3748 8632
3748 9410
3748 6620
4902 4900
6278 1179
6278 8189
6278 2640
6278 1172
6278 1176
6278 8056
6278 5929
6278 1171
6278 8426
6278 9974
6278 1181
6278 10435
6278 4861
6278 6007
6278 1175
10044 6757
10044 10045
7321 7323
7321 7322
9059 9058
310 320
2972 2973
9073 5180
321 311
321 310
321 319
321 320
321 314
1369 6987
1369 7656
1369 5752
1369 8886
1369 9588
1369 2592
1369 9579
1369 7920
1369 6549
1369 7658
1369 8486
2089 2088
6317 2923
10585 9363
6455 8147
6877 6876
1644 1642
624 626
2805 8958
2805 2045
272 6083
9 6
2430 9456
2430 9470
2430 7896
2430 9468
2430 9463
2430 9471
2430 2607
2430 4874
2430 2427
2430 9474
2430 9475
2430 7825
2430 9461
2430 5286
2430 4982
2430 1608
2430 9460
2430 7834
2430 7833
2430 4140
2430 5244
2430 9467
2430 2082
2430 1951
2430 9464
2430 6352
2430 9457
2430 9469
2430 9459
2430 5262
2430 9458
2430 9472
2430 1363
2430 9473
2430 9462
2430 5370
2430 2921
2430 6115
1667 1670
6619 8410
6619 6891
6619 10371
6619 10206
6619 3194
6619 10237
6619 6616
6619 3336
6619 6617
6619 10207
6619 8708
6619 143
6619 9923
6619 2049
6619 6618
6619 2050
6619 6615
6619 4998
6619 8592
6619 2047
7317 3012
3540 3541
1672 1673
1356 1357
6822 9650
6822 9652
6822 9655
6822 6830
6822 6824
8489 1881
8489 4918
8489 3844
8489 6640
8489 8491
5088 8079
9645 9646
10712 2714
10712 10275
10712 463
10712 10337
10712 5753
10712 1271
10712 4409
10712 9645
10712 4418
10712 458
10712 10001
10712 8931
10712 9551
10712 2010
10712 3191
10712 3020
10712 3189
10712 3190
10712 4393
10712 3595
10712 257
10712 3600
10712 6962
10712 3847
10712 3181
10712 10281
10712 8940
10712 1291
10712 6450
10712 4396
10712 755
10712 3602
10712 8846
10712 2949
10712 7280
10712 466
10712 4157
10712 58
10712 9502
10712 460
10712 3597
10712 3599
10712 3188
10712 8573
10712 4394
10712 6966
10712 9605
10712 6081
10712 10219
6014 4952
6014 6016
6014 8129
6014 9526
6014 5951
6014 5281
6014 253
6014 748
6014 6923
6014 2804
6014 3151
8456 8457
1251 1250
1251 1254
4446 9723
4446 3409
4446 9755
4446 9758
4446 9751
4446 8672
4446 9738
4446 7663
4446 9762
4446 9753
4446 4001
4446 9725
4446 9727
4446 9735
4446 4198
4446 9768
4446 9620
4446 9766
4446 9726
4446 9734
4446 9719
4446 7634
4446 9745
4446 5840
4446 9742
4446 9730
4446 9756
4446 9764
4446 8634
4446 2450
4446 9731
4446 9748
4446 9759
4446 9739
4446 4463
4446 9747
4446 9721
4446 9765
858 845
858 864
858 3260
858 2033
858 3261
858 8238
858 8252
858 5487
858 8239
858 9636
858 7770
858 893
858 3233
858 836
858 3243
858 7768
858 2512
858 3269
858 3263
858 9698
858 2756
858 2279
858 3301
858 852
858 2226
858 9697
858 9910
858 2840
858 2504
858 3684
858 5494
858 7251
858 2493
858 1798
858 5062
858 3310
858 3072
858 931
2711 2714
2711 2715
2711 2716
2711 2712
5759 4688
3365 3364
2355 2359
2355 2360
4769 4776
957 945
957 949
447 2269
447 2270
447 8141
447 8142
7447 5309
7447 1758
7447 7582
7447 8989
10031 9675
10031 10033
5214 7751
5214 5217
9836 642
5212 5224
2987 2986
1347 669
1347 1349
1347 1352
1347 5404
7844 5257
7844 2297
816 2608
816 2611
10368 2240
10368 2257
4066 4449
6659 6013
6659 7951
3761 4924
3761 4922
3761 2837
9650 9651
9650 1662
9650 3193
9650 9660
9650 9669
9650 4984
9650 9657
9650 9658
9650 9659
9650 1517
9650 1615
9650 9656
9650 9667
9650 3514
8810 4617
8810 472
8810 10009
8810 8285
8810 1914
8810 8819
8810 8518
8810 8822
8810 7044
8810 8824
8810 7456
8810 8288
8810 2700
8810 8821
8810 8854
8810 8818
8810 7919
8810 8828
8810 1901
8810 8505
8810 1071
8810 8827
8810 7315
8810 302
8810 6234
8810 2703
8810 8299
8810 6240
8810 6461
8810 8846
8810 6242
8810 2629
8810 8845
8810 330
8810 3877
8810 6239
8810 8519
8810 7916
8810 8820
5022 5041
5022 5019
5022 5039
5022 5771
5022 4209
5022 5032
5022 5027
5022 5042
5022 5023
5022 5021
5022 5025
5022 5016
5022 5031
5022 5034
5000 637
7760 8544
733 6897
733 6894
733 6608
733 6898
1492 1493
2864 2865
1481 1480
6448 4967
6448 6451
6448 6561
6448 6447
6448 1605
6448 5521
6448 4965
6448 8021
6448 6450
6448 7473
6448 6684
6448 4966
6448 309
6448 3881
8714 1567
2508 2502
2508 2507
2508 2510
2508 2503
5984 10038
4165 7764
4165 5450
4165 7146
4165 5447
6522 6531
9942 9941
8126 637
1443 1451
1443 1447
1443 1452
1443 1450
1443 1444
1443 1439
1443 1445
1443 1435
1833 2802
1833 8406
1833 8409
1833 2276
1833 7129
644 594
10669 2713
8919 642
5527 5526
9389 3581
1495 8684
1495 8881
1495 10623
9804 9807
1272 4020
1272 3567
1272 3573
2585 6104
2585 6106
2585 136
1845 2802
1845 6394
1845 8406
1845 8409
1845 2276
1845 7129
6535 6526
1417 1415
6378 6374
8098 2437
336 335
336 66
336 8879
336 6891
336 1980
336 9120
336 782
336 10717
336 6444
336 5233
336 3441
336 9672
336 9214
336 1849
336 9215
336 10362
336 10049
336 1063
336 337
336 6219
336 6558
336 4324
336 3839
336 2457
5941 5942
2618 2615
2923 463
2923 2998
2923 2926
2923 2941
2923 3030
2923 2987
2923 458
2923 3004
2923 2929
2923 3002
2923 2930
2923 2983
2923 2978
2923 2933
2923 2928
2923 2690
2923 2952
2923 2625
2923 2980
2923 2995
2923 2963
2923 2966
2923 3029
2923 2968
2923 3033
2923 2935
2923 2964
2923 2984
2923 880
2923 2989
2923 2996
2923 2959
2923 2949
2923 2938
2923 466
2923 460
2923 3036
2923 2993
2923 2449
2923 2962
2923 2994
2923 3026
8553 8561
4513 2138
5060 5056
179 176
3152 9787
1898 4879
1898 1899
1898 4881
1898 1912
1898 1894
1898 4880
1898 3827
1898 5694
1898 4877
1898 4878
1898 2328
1898 4882
1898 2478
1898 1892
1898 2118
1898 3359
1898 5695
3536 5673
3536 3528
3536 3534
3536 3533
3536 3538
3536 3530
3536 3537
6151 6152
6534 6529
6534 6526
2167 2168
2006 9205
955 956
7061 6552
5387 5388
7613 7612
6491 3489
6491 3414
6491 7643
6491 3204
6491 7746
6491 1790
6491 1787
6491 8843
6491 8502
6491 4898
6491 5561
6491 3206
6491 7489
6491 7339
6491 77
6491 6361
6491 7488
6491 6369
6491 2537
6491 6372
6491 2433
6491 4070
6491 7501
6491 6360
6491 1544
6491 6289
6491 6589
6491 6542
6491 6168
6491 8834
6491 7506
6491 5091
6491 7750
6491 7486
6491 8517
6491 3090
6491 8514
6491 3329
6491 2206
6491 8826
6491 3544
6491 5562
6491 4297
6491 7623
6491 4076
6491 8849
6491 334
6491 6359
6491 3576
6491 7329
6491 2053
6491 5563
6491 8844
6491 6145
6491 6152
6491 3205
6491 3387
6491 7491
6491 4069
6491 7336
6491 4214
6491 6314
6491 317
6491 4078
6491 155
6491 7055
6491 7533
6491 5073
6491 6286
6491 2663
6491 3208
6491 5544
6491 8448
6491 10303
6491 3138
6491 8496
6491 7508
6491 4900
6491 8831
6491 8506
6491 2774
6491 6135
6491 5637
6491 3583
6491 5437
6491 320
6491 6940
6491 8508
6491 7496
6491 4067
6491 2538
6491 7743
6491 1915
6491 4183
6491 324
6491 5636
6491 3282
6491 2846
6491 3703
6491 314
6491 2342
6491 4903
6491 5520
6491 5830
6491 8544
6491 307
6491 8825
6491 8829
6491 5093
6491 347
6491 3491
6491 365
6491 6366
6491 1786
6491 5939
6491 8855
1244 6243
8995 8997
9281 4143
1970 1971
1970 1976
1970 1977
10625 1179
10625 8189
10625 2640
10625 1172
10625 1176
10625 8056
10625 5929
10625 10626
10625 1171
10625 8426
10625 1181
10625 10435
10625 4861
10625 6007
10625 1175
4110 4116
3659 3658
1215 3489
1215 3414
1215 7643
1215 3204
1215 7746
1215 1790
1215 1787
1215 8843
1215 8502
1215 4898
1215 5561
1215 3206
1215 7489
1215 7339
1215 77
1215 6361
1215 7488
1215 6369
1215 2537
1215 6372
1215 2433
1215 4070
1215 7501
1215 6360
1215 1544
1215 6289
1215 6589
1215 6542
1215 6168
1215 8834
1215 7506
1215 5091
1215 7750
1215 7486
1215 8517
1215 3090
1215 8514
1215 3329
1215 2206
1215 8826
1215 3544
1215 5562
1215 4297
1215 7623
1215 4076
1215 8849
1215 334
1215 6359
1215 3576
1215 7329
1215 2053
1215 5563
1215 8844
1215 6145
1215 6152
1215 3205
1215 3387
1215 7491
1215 4069
1215 7336
1215 4214
1215 6314
1215 317
1215 4078
1215 155
1215 7055
1215 7533
1215 5073
1215 6286
1215 2663
1215 3208
1215 5544
1215 8448
1215 10303
1215 3138
1215 4074
1215 8496
1215 7508
1215 4900
1215 8831
1215 8506
1215 2774
1215 6135
1215 5637
1215 3583
1215 5437
1215 320
1215 6940
1215 8508
1215 7496
1215 4067
1215 2538
1215 7743
1215 1915
1215 4183
1215 324
1215 5636
1215 3282
1215 2846
1215 3703
1215 314
1215 2342
1215 4903
1215 5520
1215 5830
1215 8544
1215 307
1215 8825
1215 8829
1215 5093
1215 347
1215 3491
1215 365
1215 6366
1215 1786
1215 5939
1215 8855
1215 4075
4269 4268
8369 8368
8621 7557
8621 5569
8621 4127
8621 4130
8621 7603
8621 4129
8621 2319
8621 7229
8621 6338
8621 8140
8621 4126
8621 3778
8621 8733
8621 2320
8621 8139
8621 4128
8621 8137
8621 8138
8621 3124
8621 3123
4418 4417
2085 2084
5702 7367
5975 5976
5975 6070
5975 5813
5975 5974
3023 2714
3023 10275
3023 463
3023 10337
3023 5753
3023 1271
3023 4409
3023 9645
3023 4418
3023 458
3023 10001
3023 8931
3023 9551
3023 2010
3023 3191
3023 3020
3023 3189
3023 3190
3023 4393
3023 3595
3023 257
3023 3600
3023 6962
3023 3847
3023 3181
3023 10281
3023 8940
3023 1291
3023 6450
3023 4396
3023 755
3023 3602
3023 8846
3023 2949
3023 7280
3023 466
3023 4157
3023 58
3023 9502
3023 460
3023 3597
3023 3599
3023 3188
3023 8573
3023 4394
3023 9605
3023 3024
3023 6081
3023 10219
9876 7218
9876 3749
9876 3167
9876 8709
9876 1491
9876 2827
9876 2457
4242 171
951 943
1454 1438
1454 9231
1454 1436
1454 1433
1454 9024
1454 9234
1480 6862
2280 2281
2280 1379
129 128
5793 5808
5535 5533
7199 7200
9155 9492
9155 10097
6734 3944
3372 3370
3058 3059
3962 524
1851 6571
1851 2059
1851 1853
6548 6987
6548 7656
6548 5752
6548 8886
6548 9588
6548 2592
6548 9579
6548 9852
6548 9850
6548 7920
6548 9851
6548 6549
6548 7658
6548 8486
6548 10574
6548 2268
3140 3138
1187 456
1187 273
3828 3829
7525 4891
7525 4890
2286 2283
6308 2689
6308 5795
665 662
6600 6599
6600 10554
1582 4450
1582 4066
1582 4449
1582 4451
3319 3327
8030 5894
8030 1881
8030 3844
8030 3843
6665 6664
9231 9228
9231 9230
3424 6573
3424 6581
716 722
716 718
716 1903
716 719
1436 1437
9450 7557
9450 4127
9450 4130
9450 7603
9450 4129
9450 2319
9450 7229
9450 8140
9450 4126
9450 3778
9450 8733
9450 2320
9450 8139
9450 4128
9450 8137
9450 8138
9450 3124
9450 3123
6844 1313
7072 4691
7072 7069
4646 4642
4646 4644
4646 4643
4646 4645
4646 4641
3261 3235
5105 5106
5105 5089
5105 5092
5105 3559
5105 5090
5569 8621
3770 3772
3770 3774
7857 7853
10419 10680
57 39
10556 991
10556 10641
10556 7801
458 457
458 459
6732 4068
6732 8078
8131 6734
9087 2799
9087 4330
9087 2800
9087 4333
9087 3668
9087 8472
9087 4331
9087 6430
9087 2798
9087 4332
9087 3666
9822 7478
7309 7308
8036 3913
8036 10141
8036 2042
5141 5142
2434 2055
2434 2435
5039 5040
5162 1108
5162 128
5162 8748
1654 1656
8460 8459
8238 8253
8238 5464
3767 651
9139 9143
9139 10420
932 929
932 930
6855 10223
1160 10629
1160 1162
1575 8713
8088 4952
8088 6016
8088 9084
8088 8092
8088 8129
8088 9526
8088 8991
8088 186
8088 5951
8088 5281
8088 10162
8088 253
8088 748
8088 6923
8088 7469
8088 2804
8088 183
8088 3151
8088 6148
7416 7005
7416 7004
4282 4280
4282 5875
1584 8733
10147 1179
10147 8189
10147 2640
10147 1172
10147 1176
10147 8056
10147 5929
10147 1171
10147 8426
10147 1181
10147 10435
10147 4861
10147 6007
10147 1175
8944 6297
3479 7807
3769 3768
3004 3005
7183 7190
7183 7184
9240 9226
9240 5731
9240 2542
9240 7389
9240 519
9240 4514
9240 9005
9240 5720
9240 5855
9240 6695
9240 4340
9240 6705
4969 4967
4969 4965
4969 4966
9983 7753
9671 5378
8252 2864
8252 8254
8252 2886
8252 5486
8252 6981
4244 4245
433 434
433 4620
433 2438
433 7152
433 436
433 1666
433 4399
433 2439
1968 1967
52 35
1719 2802
1719 8406
1719 8409
1719 2276
1719 7129
5216 5214
5216 5226
10600 3831
5117 5120
3636 3635
232 2577
232 4215
232 2575
232 8392
232 4754
232 9040
232 4756
4035 4026
2264 2244
288 10065
288 10453
9987 9983
4677 4705
4677 4707
4677 4709
4677 621
4677 4702
4677 4678
4677 4704
4677 4703
4677 4675
4677 4706
10250 8272
10250 5911
10250 258
10250 3403
10250 262
10250 10248
1639 1638
5927 7831
5927 7832
5927 5930
5927 8171
5927 8172
5927 8173
5927 8174
3572 8654
3572 4298
3572 8655
3572 8653
3572 5106
3572 3560
3572 5089
3572 8674
3572 5092
3572 4072
3572 2650
3572 3561
3572 10508
3572 1457
3572 3559
3572 5090
3572 10473
3572 6381
3572 10244
3572 3574
3572 8656
7563 9363
282 281
282 4409
282 273
282 284
282 278
282 276
3280 3489
3280 3414
3280 7643
3280 3204
3280 7746
3280 1790
3280 3281
3280 1787
3280 8843
3280 8502
3280 4898
3280 5561
3280 3206
3280 7489
3280 7339
3280 77
3280 6361
3280 7488
3280 6369
3280 2537
3280 6372
3280 2433
3280 4070
3280 7501
3280 6360
3280 1544
3280 6289
3280 6589
3280 6542
3280 6168
3280 8834
3280 7506
3280 5091
3280 7750
3280 7486
3280 8517
3280 3090
3280 8514
3280 3329
3280 2206
3280 8826
3280 3544
3280 5562
3280 4297
3280 7623
3280 4076
3280 8849
3280 334
3280 6359
3280 3576
3280 7329
3280 2053
3280 5563
3280 8844
3280 6145
3280 6152
3280 3205
3280 3387
3280 7491
3280 4069
3280 7336
3280 4214
3280 6314
3280 317
3280 4078
3280 155
3280 7055
3280 7533
3280 5073
3280 6286
3280 2663
3280 3208
3280 5544
3280 8448
3280 10303
3280 3138
3280 8496
3280 7508
3280 4900
3280 8831
3280 8506
3280 2774
3280 6135
3280 5637
3280 3583
3280 5437
3280 320
3280 6940
3280 8508
3280 7496
3280 4067
3280 2538
3280 7743
3280 1915
3280 4183
3280 324
3280 5636
3280 3282
3280 2846
3280 3703
3280 314
3280 2342
3280 4903
3280 5520
3280 5830
3280 8544
3280 307
3280 8825
3280 8829
3280 5093
3280 347
3280 3491
3280 365
3280 6366
3280 1786
3280 5939
3280 8855
9119 8350
2605 5398
10553 5604
10553 1179
10553 8189
10553 2640
10553 1172
10553 1176
10553 8056
10553 5929
10553 1171
10553 8426
10553 9848
10553 1181
10553 10435
10553 4861
10553 4322
10553 6007
10553 1175
10553 10697
9250 9255
7198 7196
7341 7342
9995 9994
8090 4952
8090 6016
8090 9084
8090 8092
8090 8129
8090 9526
8090 8991
8090 186
8090 5951
8090 5281
8090 10162
8090 253
8090 748
8090 6923
8090 2804
8090 183
8090 3151
8090 6148
1142 1179
1142 4573
1142 8189
1142 2640
1142 1172
1142 1176
1142 8056
1142 5929
1142 1171
1142 8426
1142 1181
1142 10435
1142 4861
1142 6007
1142 1175
2619 2616
4342 10115
4342 4349
9335 9336
7337 7336
10480 9670
10480 186
10480 7103
10480 2845
10480 8096
10480 7338
10480 183
10480 366
6298 6296
6946 3512
6946 8171
6946 8428
6946 4773
6946 8172
6946 8173
6946 10293
5506 2802
5506 8406
5506 8409
5506 2276
5506 7129
10576 5275
9956 9955
4841 4845
4548 4547
7323 7324
4620 401
7966 7967
8981 8624
8981 8978
8981 8625
6209 9548
6209 6165
6209 8609
6209 2273
6209 10450
6209 9609
6209 4359
6209 8881
6209 8735
6209 6164
6209 6208
6209 6162
569 568
6544 6542
9388 2799
9388 3501
9388 4330
9388 2800
9388 4333
9388 3668
9388 8472
9388 4331
9388 6430
9388 2798
9388 4332
9388 3666
468 4031
6226 8684
6226 7353
6226 2176
6226 5709
6226 9546
6226 4331
6226 6225
6226 2517
7702 7701
7289 3489
7289 3414
7289 7643
7289 3204
7289 7746
7289 1790
7289 1787
7289 8843
7289 8502
7289 4898
7289 5561
7289 3206
7289 7489
7289 7339
7289 77
7289 6361
7289 7488
7289 6369
7289 2537
7289 6372
7289 2433
7289 4070
7289 7501
7289 6360
7289 1544
7289 6289
7289 6589
7289 6542
7289 6168
7289 8834
7289 7506
7289 5091
7289 7750
7289 7486
7289 8517
7289 3090
7289 7290
7289 8514
7289 3329
7289 2206
7289 8826
7289 3544
7289 5562
7289 4297
7289 7623
7289 7100
7289 4076
7289 8849
7289 334
7289 6359
7289 3576
7289 7329
7289 2053
7289 5563
7289 8844
7289 6145
7289 6152
7289 3205
7289 3387
7289 7295
7289 7491
7289 4069
7289 7336
7289 4214
7289 6314
7289 317
7289 4078
7289 155
7289 7055
7289 7533
7289 5073
7289 6286
7289 2663
7289 3208
7289 5544
7289 8448
7289 10303
7289 3138
7289 8496
7289 7508
7289 4900
7289 8831
7289 7291
7289 8506
7289 2774
7289 6135
7289 7292
7289 5637
7289 3583
7289 5437
7289 320
7289 6940
7289 8279
7289 8508
7289 7496
7289 4067
7289 2538
7289 7743
7289 1915
7289 4183
7289 324
7289 5636
7289 3282
7289 2846
7289 3703
7289 314
7289 2342
7289 4903
7289 5520
7289 5830
7289 8544
7289 307
7289 8825
7289 8829
7289 5093
7289 347
7289 7287
7289 3491
7289 365
7289 6366
7289 1786
7289 5939
7289 7296
7289 8855
4412 4404
8236 8539
8236 6797
8236 9577
1785 1788
10699 5708
10699 9129
10699 10698
10699 9400
10699 4249
10699 9398
10699 4765
10699 6988
10699 1452
10699 6232
10699 10015
10699 2178
10699 8590
10699 4763
10699 8232
10699 6487
8568 5180
6169 2720
8518 1888
8518 9404
956 959
10001 10000
3823 3825
5131 5132
5487 5065
5487 5063
3192 3182
439 438
4794 241
4794 236
6262 645
810 812
810 815
5233 71
5233 9591
5233 336
5233 1430
5233 1426
5233 8528
5233 7230
5233 10243
5233 9848
5233 1428
5233 1427
1721 2802
1721 8406
1721 8409
1721 2276
1721 7129
3251 3252
5121 5111
10205 5180
7569 9414
7569 7340
3125 8904
4603 4602
7047 4924
7047 4922
7047 2837
7735 760
7735 3716
7735 6719
7735 2759
7735 8320
7735 1531
7735 3335
7735 3714
7735 2771
7735 2894
7735 9233
7735 3075
7735 10569
7735 6701
7735 7736
7735 1526
7735 2534
7735 9011
7735 3113
7735 4284
7735 3328
7735 3690
7735 7738
7735 4268
7735 7737
7735 4843
7735 9229
7735 4840
7735 941
7735 4522
7735 7739
7735 6698
7735 8954
7735 1776
7735 9713
7735 2793
7735 6713
7735 9224
7735 9236
7735 3311
7735 3699
7735 3089
7735 6726
7735 4264
7735 762
901 893
901 905
901 887
901 903
901 897
14 15
4692 10249
3513 3520
3513 3509
3513 3519
3513 3516
3513 3515
3076 760
3076 3075
5368 7978
5368 7979
6887 9662
6887 6838
10201 10282
7644 7645
1403 1411
1403 1409
1403 1402
2893 2894
9129 9200
9129 5968
9129 9397
9129 596
9129 9395
9129 9782
4465 4466
4444 4442
10200 637
7367 7557
7367 10166
7367 5702
7367 4127
7367 6953
7367 4130
7367 7603
7367 9204
7367 4129
7367 3975
7367 2319
7367 9527
7367 7229
7367 4293
7367 8140
7367 4126
7367 3778
7367 8733
7367 2320
7367 10640
7367 8139
7367 4128
7367 8137
7367 8138
7367 3124
7367 3123
1324 6530
9394 9393
6692 6702
6692 908
2929 2944
2929 2936
2929 2942
2929 2934
2929 2932
2929 2939
3394 3395
1228 3489
1228 3414
1228 7643
1228 3204
1228 4182
1228 7746
1228 1790
1228 1787
1228 8843
1228 8502
1228 4898
1228 5561
1228 3206
1228 7489
1228 7339
1228 77
1228 6361
1228 7488
1228 6369
1228 2537
1228 6372
1228 2433
1228 4070
1228 7501
1228 6360
1228 1544
1228 6289
1228 6589
1228 6542
1228 6168
1228 8834
1228 7506
1228 5091
1228 7750
1228 7486
1228 8517
1228 3090
1228 8514
1228 3329
1228 2206
1228 8826
1228 3544
1228 5562
1228 4297
1228 7623
1228 4076
1228 8849
1228 334
1228 6359
1228 3576
1228 7329
1228 2053
1228 5563
1228 8844
1228 6145
1228 6152
1228 3205
1228 3387
1228 7491
1228 4069
1228 7336
1228 4214
1228 6314
1228 317
1228 4078
1228 155
1228 7055
1228 7533
1228 5073
1228 6286
1228 2663
1228 3208
1228 5544
1228 8448
1228 10303
1228 3138
1228 8496
1228 7508
1228 4900
1228 8831
1228 8506
1228 2774
1228 6135
1228 5637
1228 3583
1228 5437
1228 320
1228 6940
1228 8508
1228 7496
1228 4067
1228 2538
1228 7743
1228 1915
1228 4183
1228 324
1228 5636
1228 3282
1228 2846
1228 3703
1228 314
1228 2342
1228 4903
1228 5520
1228 5830
1228 8544
1228 307
1228 8825
1228 8829
1228 5093
1228 347
1228 3491
1228 365
1228 6366
1228 1786
1228 5939
1228 8855
3858 3862
8454 4617
8454 472
8454 10009
8454 8285
8454 1914
8454 8819
8454 8518
8454 8822
8454 7044
8454 8824
8454 7456
8454 8288
8454 2700
8454 8821
8454 8854
8454 8818
8454 7919
8454 8828
8454 1901
8454 8505
8454 1071
8454 8827
8454 7315
8454 302
8454 6234
8454 2703
8454 8299
8454 6240
8454 6461
8454 8846
8454 6242
8454 2629
8454 8845
8454 330
8454 3877
8454 6239
8454 8519
8454 7916
8454 8820
1935 1934
2392 2395
2464 2466
3553 3542
3553 4075
142 2361
142 2360
630 86
630 375
10192 9333
7650 6190
7650 10224
10497 10494
3686 3697
3686 3700
3686 3696
7187 5524
7187 7190
7187 327
7187 329
7187 6446
7187 5112
7187 3803
7187 7186
7187 7189
7187 7188
7187 8715
177 5060
177 3534
177 5056
177 178
6920 5180
5931 5932
241 242
10333 1179
10333 8189
10333 2640
10333 1172
10333 1176
10333 8056
10333 5929
10333 1171
10333 8426
10333 1181
10333 10435
10333 4861
10333 6007
10333 1175
7522 1179
7522 8189
7522 2640
7522 1172
7522 1176
7522 8056
7522 5929
7522 1171
7522 8426
7522 1181
7522 10435
7522 4861
7522 6007
7522 1175
9423 9422
5412 2135
5412 4346
5412 505
5412 886
5412 1376
5412 5408
5412 10115
5412 8356
5412 923
5412 939
5412 4259
5412 1534
5412 10424
5412 5407
5412 9006
5412 6362
5412 7392
7928 6109
6869 3125
6869 10084
6869 8859
6869 2298
6869 8861
6869 9151
6869 10209
6869 8488
6869 10087
6869 8860
1592 1593
2771 3956
2771 3716
2771 7736
2771 7627
2771 4213
2771 10570
6443 9120
6443 5455
6443 1772
6443 1849
6443 5514
6443 2647
6443 1491
6443 4860
6443 5515
6443 10602
6443 2648
6443 5276
4565 2882
125 129
5771 5772
3133 2165
2014 5811
10698 5708
10698 9129
10698 9400
10698 9398
10698 4765
10698 6988
10698 1452
10698 6232
10698 10015
10698 2178
10698 8590
10698 4763
10698 8232
10698 6487
2505 3256
1120 1123
1120 1124
1562 8493
1562 8494
1562 1563
4978 1473
4978 1466
4978 7978
4978 7979
7218 8923
7218 8483
7218 8564
7218 9876
7218 595
7218 3228
7218 5459
7218 8913
7218 8939
7218 4566
7218 7230
7218 3166
7218 9192
7218 3630
7218 1631
7218 5429
7218 7517
7218 4633
7218 4458
7218 9193
7218 9873
7218 4459
7218 3631
7218 5460
7218 3474
10280 10274
10280 10278
10280 9982
10280 10279
1121 1120
400 4620
1570 1566
9176 9177
7362 9695
9262 1657
3486 3476
3486 1617
3486 3484
3486 3478
10694 6587
10694 7763
10694 8183
10694 7677
9358 6325
8385 7966
8385 8378
3276 5860
3276 3338
7646 7640
9683 4534
7179 7181
611 1508
8945 8944
788 10265
788 7846
788 7836
582 584
582 587
3042 3043
671 668
671 670
448 450
2655 2656
2655 2664
6174 1078
1662 9251
1662 4481
1662 1661
1662 9847
1662 476
1662 1659
1662 1660
7706 7707
8405 5948
8405 7129
3327 760
3327 3328
5235 9800
5235 5286
5235 5245
5235 1608
5235 9460
2894 2895
2894 2896
5752 9518
5752 9418
5752 4572
5752 9993
5752 9519
5752 9433
5752 3507
5752 8440
5752 10307
5752 6264
5752 1369
5752 6548
5752 4573
5752 5894
5752 6493
5752 6784
5752 6139
5752 9434
5752 6134
5752 8135
5752 9435
5752 5292
5752 10418
5752 9517
5752 10426
5752 8134
5752 5751
5752 660
5752 9432
5752 3508
5752 2018
5752 7657
5752 7685
5752 4571
8129 6014
8129 8128
8129 6017
8129 10635
8129 8973
10605 10606
9767 825
9767 7752
9767 4085
9767 5217
6217 6216
8468 4924
8468 4922
8468 2837
4731 2828
4731 4732
4731 3649
10662 637
2830 2802
2830 8406
2830 8409
2830 2276
2830 7129
3560 3576
1440 1451
1440 1447
1440 1452
1440 1450
1440 1444
1440 1439
1440 1445
1440 1435
4671 6587
4671 7763
4671 8183
4671 7677
5400 5401
1092 1085
2986 2988
7645 7642
4759 4760
4759 4761
6808 6805
5545 3489
5545 3414
5545 7643
5545 3204
5545 7746
5545 1790
5545 1787
5545 8843
5545 8502
5545 4898
5545 5561
5545 3206
5545 7489
5545 7339
5545 77
5545 6361
5545 7488
5545 6369
5545 1217
5545 2537
5545 6372
5545 2433
5545 4070
5545 7501
5545 6360
5545 1544
5545 6289
5545 6589
5545 6542
5545 6168
5545 8834
5545 7506
5545 5091
5545 7750
5545 7486
5545 8517
5545 3090
5545 8514
5545 3329
5545 2206
5545 8826
5545 3544
5545 5562
5545 4297
5545 7623
5545 4076
5545 8849
5545 334
5545 6359
5545 3576
5545 7329
5545 2053
5545 5563
5545 8844
5545 6145
5545 6152
5545 3205
5545 3387
5545 7491
5545 4069
5545 7336
5545 4214
5545 6314
5545 317
5545 4078
5545 155
5545 7055
5545 7533
5545 5073
5545 6286
5545 2663
5545 3208
5545 5544
5545 8448
5545 5546
5545 10303
5545 3138
5545 8496
5545 7508
5545 4900
5545 8831
5545 8506
5545 2774
5545 6135
5545 5637
5545 3583
5545 5437
5545 320
5545 6940
5545 8508
5545 7496
5545 4067
5545 2538
5545 7743
5545 1915
5545 4183
5545 324
5545 5636
5545 3282
5545 2846
5545 3703
5545 314
5545 2342
5545 4903
5545 5520
5545 5830
5545 8544
5545 307
5545 8825
5545 8829
5545 5093
5545 347
5545 3491
5545 365
5545 6366
5545 1786
5545 5939
5545 8855
4851 4841
4851 4846
4851 4838
4851 4852
4851 2121
4851 4842
4851 4652
4851 3448
4851 4849
4851 4836
4980 10029
983 984
983 985
1255 1248
1255 1257
1255 1249
1255 1250
8195 8196
2177 2605
1628 1626
2164 2163
6683 7557
6683 4127
6683 8585
6683 4130
6683 7603
6683 4129
6683 2319
6683 7229
6683 8140
6683 4126
6683 3778
6683 8733
6683 2320
6683 8139
6683 4128
6683 8137
6683 8138
6683 3124
6683 3123
6683 6739
8922 637
8922 642
1938 690
5983 5982
2833 2834
2833 1572
2833 8948
7250 3125
7250 2125
7250 2889
7250 3134
7250 8859
7250 2609
7250 9866
7250 8861
7250 3157
7250 9151
7250 8488
7250 8860
4556 3780
9104 9107
1463 5715
1463 2898
1463 10422
1463 7285
1463 1118
1463 4457
1463 6821
1463 2177
1463 5859
1463 10594
1463 1975
1463 2906
1463 2601
1463 1957
1463 8062
1463 10532
1463 2909
1463 6922
1463 1426
1463 2905
1463 3154
1463 1045
1463 9846
1463 2594
1463 10425
1463 2918
1463 10254
1463 2902
1463 8377
1463 2591
1463 10016
1463 1054
3487 2083
2458 2459
10322 10323
10322 9603
3117 7557
3117 4127
3117 4130
3117 7603
3117 4129
3117 2319
3117 7229
3117 8140
3117 4126
3117 3778
3117 8733
3117 2320
3117 8139
3117 4128
3117 8137
3117 8138
3117 3124
3117 3123
3262 10206
3262 3260
3262 3261
3262 6616
3262 3998
3262 8458
3262 1638
3262 3233
3262 6617
3262 10207
3262 3243
3262 2512
3262 3269
3262 3263
3262 8631
3262 852
3262 2226
3262 9923
3262 2049
3262 6618
3262 2050
3262 2504
3262 2493
3262 6615
3262 2047
10438 2272
10438 3786
10438 2569
10438 2900
10438 3792
10438 3781
10438 23
10438 8866
10438 10449
10438 300
10438 4380
10097 9154
10097 2272
10097 3786
10097 2569
10097 2900
10097 3792
10097 3781
10097 23
10097 8866
10097 10449
10097 300
10097 4380
8293 8292
4781 1179
4781 8189
4781 2640
4781 1172
4781 1176
4781 8056
4781 5929
4781 1171
4781 8426
4781 1181
4781 7581
4781 10435
4781 4861
4781 6007
4781 1175
4666 7075
4666 5459
4666 8926
4666 10040
4666 9870
4666 6743
4666 1382
4666 6379
4666 9043
4666 1774
4666 5460
4666 3751
5089 5091
1685 1684
1685 1687
1685 264
1685 2797
327 305
327 328
4386 3012
8113 8516
8113 5218
8113 5341
8113 8115
8113 5342
8113 8849
8113 8119
8113 8242
8113 8116
8113 2622
8113 8515
8113 8117
5781 5782
9810 9808
9810 9811
9810 9814
9810 7659
990 6602
990 9854
990 6180
7549 7550
7549 5788
2251 2243
9233 3956
9233 3716
9233 7736
9233 7627
9233 4213
9233 10570
4147 3261
1894 1897
780 5936
780 3540
780 6144
9935 5691
9652 1663
9652 9651
9652 1662
9652 3193
9652 9660
9652 9669
9652 4984
9652 4243
9652 2823
9652 9657
9652 9658
9652 9659
9652 1517
9652 5318
9652 1615
9652 9656
9652 9667
9652 3514
5922 5921
6104 6108
6104 4681
6104 6103
6106 6108
6106 4681
6106 6103
5859 4567
5859 8470
5859 732
5859 3374
5859 9286
5859 10200
5859 8350
5859 10037
5859 9212
5859 6736
5859 5390
5859 3156
5859 1452
5859 5391
5859 7682
5859 6215
5859 5012
5859 5251
5859 5252
5859 3154
5859 3752
5859 596
5859 6276
5859 9857
5859 8709
5859 730
5859 8473
5859 6272
5859 731
5859 507
5859 1930
5859 8607
5859 3842
5859 8351
5859 1773
5859 2827
5859 725
5859 4098
5859 7297
5859 5250
5859 729
5859 5010
5859 9042
5859 5276
5859 600
1096 1079
6894 733
6894 6896
4573 6987
4573 7656
4573 5752
4573 8886
4573 9588
4573 2592
4573 9579
4573 7920
4573 6549
4573 7658
4573 8486
4573 10149
3970 8830
1936 1935
8350 6945
8350 6119
8350 3375
8350 10456
8350 1364
8350 7569
8350 5859
8350 3654
8350 2812
8350 2889
8350 3134
8350 9002
8350 3136
8350 3396
8350 7565
8350 1430
8350 6623
8350 1426
8350 1612
8350 2813
8350 9014
8350 2064
8350 2920
8350 3630
8350 4974
8350 4887
8350 1874
8350 4018
8350 3655
8350 1428
8350 1427
8350 6989
8350 1431
8350 1429
8350 3631
8350 9021
8350 3619
8350 1365
8350 2899
9251 9253
712 714
711 8994
3777 7557
3777 4127
3777 4130
3777 7603
3777 4129
3777 2319
3777 7229
3777 8140
3777 4126
3777 3778
3777 8733
3777 2320
3777 8139
3777 4128
3777 8137
3777 8138
3777 3124
3777 3123
6367 6368
4971 4967
4971 4965
4971 4966
8272 259
1597 1595
9380 10333
9380 9432
5469 8928
5566 3489
5566 3414
5566 7643
5566 3204
5566 7746
5566 1790
5566 1787
5566 8843
5566 8502
5566 4898
5566 5561
5566 3206
5566 7489
5566 7339
5566 77
5566 6361
5566 7488
5566 6369
5566 2537
5566 6372
5566 2433
5566 4070
5566 7501
5566 6360
5566 1544
5566 6289
5566 6589
5566 6542
5566 6168
5566 8834
5566 7506
5566 5091
5566 7750
5566 7486
5566 8517
5566 3090
5566 8514
5566 3329
5566 2206
5566 8826
5566 3544
5566 5562
5566 4297
5566 7623
5566 4076
5566 8849
5566 334
5566 6359
5566 3576
5566 7329
5566 2053
5566 5565
5566 5563
5566 8844
5566 6145
5566 6152
5566 3205
5566 3387
5566 7491
5566 4069
5566 7336
5566 4214
5566 6314
5566 317
5566 4078
5566 155
5566 7055
5566 7533
5566 5073
5566 6286
5566 2663
5566 3208
5566 5544
5566 8448
5566 10303
5566 3138
5566 8496
5566 7508
5566 4900
5566 8831
5566 8506
5566 2774
5566 6135
5566 5637
5566 3583
5566 5437
5566 320
5566 6940
5566 8508
5566 7496
5566 4067
5566 2538
5566 7743
5566 1915
5566 4183
5566 324
5566 5636
5566 3282
5566 2846
5566 3703
5566 314
5566 2342
5566 4903
5566 5520
5566 5830
5566 8544
5566 307
5566 8825
5566 8829
5566 5093
5566 347
5566 3491
5566 365
5566 6366
5566 1786
5566 5939
5566 8855
1000 999
1000 1003
1000 1004
2807 2341
4280 4282
4280 4283
4280 617
4280 2067
4280 2066
4280 950
7488 7508
7488 7483
6931 6930
10029 5368
10029 4978
10029 5365
10029 4981
4674 9714
5881 1179
5881 8189
5881 8444
5881 2640
5881 1172
5881 1176
5881 8056
5881 5929
5881 1171
5881 8426
5881 1181
5881 10435
5881 4861
5881 6007
5881 1175
5881 8445
2438 2439
9058 7557
9058 9059
9058 4127
9058 4130
9058 7603
9058 4129
9058 2319
9058 7229
9058 8140
9058 4126
9058 3778
9058 8733
9058 2320
9058 8139
9058 4128
9058 8137
9058 8138
9058 3124
9058 3123
10450 2272
10450 3786
10450 2569
10450 2900
10450 3792
10450 3781
10450 23
10450 8866
10450 10449
10450 9089
10450 300
10450 4380
989 7717
266 7311
4621 2442
4621 4622
4621 432
2801 2802
2801 2166
5584 5589
9110 2802
9110 8406
9110 8409
9110 2276
9110 7129
830 829
10369 4657
2502 2498
2502 2495
4679 4705
4679 4707
4679 4709
4679 621
4679 4702
4679 4678
4679 4704
4679 4703
4679 4706
7859 3187
4221 8641
4221 4367
4713 4715
3554 3548
5136 5517
5136 6561
5136 6562
5184 1868
1129 6029
1691 1690
6299 6302
6299 6298
7243 7244
5304 4705
5304 9711
5304 5302
5304 4707
5304 4709
5304 4702
5304 4704
5304 4703
5304 4706
4288 296
4288 4332
10523 10520
3902 3903
1416 1418
3795 3798
9384 10083
289 290
4013 4015
1188 1187
1188 455
1188 278
8001 8002
9953 9668
8886 9518
8886 9418
8886 4572
8886 9993
8886 9519
8886 9433
8886 3507
8886 8440
8886 10307
8886 6264
8886 1369
8886 6548
8886 4573
8886 10298
8886 9897
8886 5894
8886 6784
8886 6139
8886 9434
8886 6134
8886 8135
8886 9435
8886 5292
8886 10418
8886 9517
8886 10426
8886 8388
8886 8134
8886 5751
8886 10131
8886 660
8886 9432
8886 3508
8886 2018
8886 7617
8886 7657
8886 7685
8886 4571
2908 2898
2908 2906
2908 8685
2908 2909
2908 2905
2908 2918
2908 5277
2908 2902
2908 6618
2908 6219
2908 9686
5976 5975
4345 4346
1687 1686
4234 8284
4234 8287
4414 4407
6422 4533
9306 7450
6274 6276
6274 6272
10094 8231
10278 10281
10278 9605
5689 5690
9526 7219
9526 10438
9526 10094
9526 5463
9526 5962
9526 2804
9526 5964
1196 4617
1196 5524
1196 472
1196 10009
1196 8285
1196 1914
1196 10008
1196 7190
1196 8819
1196 7183
1196 8518
1196 327
1196 6460
1196 8822
1196 7044
1196 8824
1196 7456
1196 329
1196 8288
1196 6446
1196 2700
1196 8821
1196 5112
1196 8854
1196 8818
1196 7184
1196 7919
1196 8828
1196 1901
1196 8505
1196 1071
1196 8827
1196 7315
1196 302
1196 3803
1196 6234
1196 7186
1196 7189
1196 2703
1196 8299
1196 6240
1196 6461
1196 8846
1196 7188
1196 6242
1196 2629
1196 8845
1196 330
1196 7182
1196 3877
1196 6239
1196 8519
1196 7916
1196 8820
10462 4188
10462 5604
10462 10585
10462 7563
10462 4187
10462 4186
10462 5606
10462 10382
10462 4185
10462 10358
10462 10359
10462 5607
10462 5605
10462 5603
10462 10360
404 1673
404 403
404 4630
4199 9486
5145 5146
7811 7786
6397 4644
313 5517
5356 5362
5356 5358
6587 7678
6587 8182
8811 2815
8811 8516
8811 2466
8811 582
8811 3490
8811 5218
8811 5341
8811 6040
8811 5868
8811 7897
8811 6351
8811 8522
8811 2728
8811 7748
8811 4077
8811 6801
8811 8242
8811 7744
8811 7483
8811 2465
8811 6354
8811 7504
8811 8116
8811 2622
8811 8813
8811 8515
8811 8117
9175 9120
9175 1772
9175 1849
9175 5514
9175 2647
9175 1491
9175 4860
9175 5515
9175 2648
9175 5276
2529 672
2529 4379
2529 6590
4431 10558
4431 4430
5933 5927
5933 5928
5933 5929
5933 5930
7181 6463
7181 7180
7181 7182
6460 6461
2303 2302
9513 9506
4344 4335
4344 4341
5367 10029
5126 7190
5126 4378
5698 9124
10478 10479
5 8453
5 3727
3449 3451
3449 3450
6681 4527
6691 8562
6691 6699
6691 6732
6691 6694
6691 6695
7241 7250
7241 2542
7241 8319
7241 7259
7241 2541
7241 2547
7241 7246
7241 2549
7241 8325
7241 2551
7241 8345
7241 8322
7241 7242
9362 5068
10173 2802
10173 8406
10173 8409
10173 2276
10173 7129
2950 2951
8807 8808
1641 1640
1641 1647
1378 1376
6467 6458
6467 6465
6467 5770
6467 5478
2488 2489
2488 3260
2488 3261
2488 3233
2488 3243
2488 2512
2488 3269
2488 3263
2488 852
2488 5079
2488 2226
2488 2504
2488 2493
2488 2490
2488 2485
5969 5970
3411 3410
6775 5371
4006 3260
4006 3261
4006 2505
4006 3263
4006 2226
4006 2504
4006 2493
7210 2252
4106 4103
1292 1280
3535 5673
3535 3528
3535 3534
3535 3533
3535 3538
3535 3530
3535 3537
3464 3465
4964 2095
4964 306
4964 2310
4964 2091
4964 161
1637 1639
2125 908
2125 2126
9717 760
9717 4674
9717 9713
3501 3500
3501 4360
7710 7709
7710 7704
6390 7183
6390 7742
6390 7724
6390 3033
6390 5772
6390 7182
6390 6393
1860 1862
1860 9347
1860 1857
1860 9346
1860 5169
1860 1859
1860 1861
3081 3113
3081 3093
3081 3086
590 582
7688 7687
7688 7690
726 727
726 728
9200 4952
9200 6016
9200 8129
9200 9526
9200 7893
9200 5951
9200 5434
9200 9786
9200 5281
9200 253
9200 748
9200 6923
9200 2804
9200 3151
9200 5462
7724 7726
9495 9496
8189 188
8189 8691
8189 9316
8189 8889
8189 8432
8189 8890
8189 7635
8189 6782
8189 8120
8189 10335
8189 1921
8189 10334
8189 10148
8189 6278
8189 10625
8189 10147
8189 10553
8189 1142
8189 10333
8189 7522
8189 4781
8189 5881
8189 8892
8189 2150
8189 2147
8189 7580
8189 9189
8189 5396
8189 6789
8189 7831
8189 8587
8189 4215
8189 8894
8189 10415
8189 7832
8189 5928
8189 4918
8189 2467
8189 3509
8189 1143
8189 5389
8189 5385
8189 2157
8189 9973
8189 10332
8189 5398
8189 8190
8189 10299
8189 7689
8189 10409
8189 9298
8189 4230
8189 2155
8189 4864
8189 9621
8189 8392
8189 10626
8189 9321
8189 9926
8189 10624
8189 6008
8189 8178
8189 6427
8189 10389
8189 9320
8189 7065
8189 5885
8189 9974
8189 9190
8189 2154
8189 8690
8189 1494
8189 8893
8189 8127
8189 7581
8189 7920
8189 8692
8189 8177
8189 2152
8189 5386
8189 1144
8189 5446
8189 8486
8189 4578
8189 8891
8189 2158
8189 8431
8189 7686
8189 7636
8189 6277
8189 6783
8189 8174
8189 121
8189 8427
8189 8390
8189 10149
8189 8542
8189 6739
2136 2137
6744 8991
6744 10162
6744 6148
209 192
209 2394
2891 10571
6738 6737
5963 5965
1900 1901
2739 2760
2739 2756
2739 2764
2739 2758
5857 5853
5857 5852
5857 5856
2537 2539
2537 2540
4127 4952
4127 6016
4127 8129
4127 9526
4127 8991
4127 5951
4127 5281
4127 10162
4127 253
4127 748
4127 6923
4127 2804
4127 3151
4127 6148
8075 3489
8075 3414
8075 7643
8075 3204
8075 7746
8075 1790
8075 1787
8075 8843
8075 8502
8075 4898
8075 5561
8075 3206
8075 7489
8075 7339
8075 77
8075 6361
8075 7488
8075 6369
8075 2537
8075 6372
8075 2433
8075 4070
8075 7501
8075 6360
8075 1544
8075 6289
8075 6589
8075 6542
8075 6168
8075 8834
8075 7506
8075 5091
8075 7750
8075 7486
8075 8517
8075 3090
8075 8514
8075 3329
8075 2206
8075 8826
8075 3544
8075 5562
8075 4297
8075 7623
8075 4076
8075 8849
8075 334
8075 6359
8075 3576
8075 7329
8075 2053
8075 5563
8075 8844
8075 6145
8075 6152
8075 3205
8075 3387
8075 7491
8075 4069
8075 7336
8075 4214
8075 6314
8075 317
8075 4078
8075 155
8075 7055
8075 2539
8075 8076
8075 7533
8075 5073
8075 6286
8075 2663
8075 3208
8075 5544
8075 8448
8075 10303
8075 2540
8075 3138
8075 8496
8075 7508
8075 4900
8075 8831
8075 8506
8075 2774
8075 6135
8075 5637
8075 3583
8075 5437
8075 320
8075 6940
8075 8508
8075 7496
8075 4067
8075 2538
8075 7743
8075 1915
8075 4183
8075 324
8075 5636
8075 3282
8075 2846
8075 3703
8075 314
8075 2342
8075 4903
8075 5520
8075 5830
8075 8544
8075 307
8075 8825
8075 8829
8075 5093
8075 347
8075 3491
8075 365
8075 6366
8075 1786
8075 5939
8075 8855
7592 7595
7592 7588
7592 7594
7592 7593
1673 429
2511 2509
4175 4176
8822 10302
7502 7496
5841 3597
4880 4883
4187 9363
8678 10003
6628 9577
8749 8604
8749 3488
8749 9093
8749 8819
8749 8941
8749 5372
8749 8925
8749 9645
8749 10201
8749 4465
8749 3486
8749 5400
8749 9551
8749 4919
8749 3821
8749 4225
8749 5425
8749 4300
8749 2445
8749 7135
8749 9045
8749 5297
8749 4238
8749 6962
8749 2003
8749 6777
8749 3485
8749 8888
8749 9102
8749 9814
8749 8317
8749 9841
8749 1393
8749 7457
8749 193
8749 9207
8749 8467
8749 7823
8749 3482
8749 4236
8749 3389
7860 7422
8315 8316
8676 8675
1237 3489
1237 3414
1237 7643
1237 3204
1237 7746
1237 1790
1237 1787
1237 8843
1237 8502
1237 4898
1237 5561
1237 3206
1237 7489
1237 7339
1237 77
1237 6361
1237 7488
1237 6369
1237 2537
1237 6372
1237 2433
1237 4070
1237 7501
1237 6360
1237 1544
1237 6289
1237 6589
1237 6542
1237 6168
1237 8834
1237 7506
1237 5091
1237 7750
1237 7486
1237 8517
1237 3090
1237 8514
1237 3329
1237 2206
1237 8826
1237 3544
1237 5562
1237 4297
1237 7623
1237 4076
1237 8849
1237 334
1237 6359
1237 3576
1237 7329
1237 2053
1237 5563
1237 8844
1237 6145
1237 6152
1237 3205
1237 3387
1237 7491
1237 4069
1237 7336
1237 4214
1237 6314
1237 317
1237 4078
1237 155
1237 7055
1237 7533
1237 5073
1237 6286
1237 2663
1237 3208
1237 5544
1237 8448
1237 10303
1237 3138
1237 8496
1237 7508
1237 4900
1237 8831
1237 8506
1237 2774
1237 6135
1237 5637
1237 3583
1237 5437
1237 320
1237 6940
1237 8508
1237 7496
1237 4067
1237 2538
1237 7743
1237 1915
1237 4183
1237 324
1237 5636
1237 3282
1237 2846
1237 3703
1237 314
1237 2342
1237 4903
1237 5520
1237 5830
1237 8544
1237 307
1237 8825
1237 8829
1237 5093
1237 347
1237 3491
1237 365
1237 6366
1237 1786
1237 5939
1237 8855
4397 5769
4019 4426
706 707
706 709
706 2332
706 691
706 1937
706 705
879 2802
879 8406
879 8409
879 2276
879 7129
6616 1923
6616 6619
6616 8349
6616 6620
2542 2532
149 151
3176 3175
2302 2881
2302 2149
2302 970
2302 2866
2302 3419
2302 3438
2302 2279
2302 10245
2302 2153
2302 3439
2302 3418
2302 5824
2302 2156
2302 3429
3977 4202
3977 3976
3977 3979
4889 4731
3234 845
3234 864
3234 2033
3234 8238
3234 8252
3234 5487
3234 8239
3234 9636
3234 7770
3234 893
3234 836
3234 7768
3234 9698
3234 2756
3234 2279
3234 3301
3234 852
3234 9697
3234 9910
3234 2840
3234 3684
3234 5494
3234 7251
3234 1798
3234 5062
3234 3310
3234 3072
3234 931
595 7218
595 3749
595 3167
595 8709
595 1491
595 2827
595 2457
3002 3003
3705 845
3705 864
3705 2033
3705 8238
3705 8252
3705 5487
3705 8239
3705 9636
3705 7770
3705 893
3705 836
3705 7768
3705 9698
3705 2756
3705 2279
3705 3301
3705 852
3705 9697
3705 9910
3705 2840
3705 3684
3705 5494
3705 7251
3705 1798
3705 5062
3705 3310
3705 3072
3705 931
7789 2403
7789 2405
7789 2408
7789 10440
348 3489
348 3414
348 7643
348 349
348 3204
348 7746
348 1790
348 1787
348 8843
348 8502
348 4898
348 5561
348 3206
348 7489
348 7339
348 77
348 6361
348 7488
348 6369
348 2537
348 6372
348 2433
348 4070
348 7501
348 6360
348 1544
348 6289
348 6589
348 6542
348 6168
348 8834
348 7506
348 5091
348 7750
348 7486
348 8517
348 3090
348 8514
348 3329
348 2206
348 8826
348 3544
348 5562
348 4297
348 7623
348 4076
348 8849
348 334
348 6359
348 3576
348 7329
348 2053
348 5563
348 8844
348 6145
348 6152
348 3205
348 3387
348 7491
348 4069
348 7336
348 4214
348 6314
348 317
348 4078
348 155
348 7055
348 7533
348 5073
348 6286
348 2663
348 3208
348 5544
348 8448
348 10303
348 3138
348 8496
348 7508
348 4900
348 8831
348 8506
348 2774
348 6135
348 5637
348 3583
348 5437
348 320
348 6940
348 8508
348 7496
348 4067
348 2538
348 7743
348 1915
348 4183
348 324
348 5636
348 3282
348 2846
348 3703
348 314
348 2342
348 4903
348 5520
348 5830
348 8544
348 307
348 8825
348 8829
348 5093
348 347
348 3491
348 365
348 6366
348 1786
348 5939
348 8855
8556 8552
9551 9552
291 4728
291 5290
10220 2714
10220 10275
10220 463
10220 8804
10220 10337
10220 5753
10220 1271
10220 10222
10220 4409
10220 9645
10220 4418
10220 458
10220 10001
10220 8931
10220 6467
10220 9551
10220 2010
10220 8771
10220 8780
10220 8308
10220 3191
10220 3020
10220 3189
10220 10218
10220 6964
10220 3190
10220 4393
10220 3595
10220 257
10220 3600
10220 7009
10220 8770
10220 6962
10220 3847
10220 3181
10220 6276
10220 10281
10220 8940
10220 1291
10220 6450
10220 4396
10220 755
10220 3602
10220 6272
10220 8846
10220 2949
10220 7280
10220 466
10220 8607
10220 4157
10220 58
10220 9502
10220 460
10220 3597
10220 2734
10220 3599
10220 3188
10220 8573
10220 4394
10220 9605
10220 6081
10220 10219
10220 5481
6721 6722
6372 6356
4275 2849
8962 86
357 3990
357 6702
357 2213
357 3421
357 822
357 7250
357 1378
357 3234
357 3705
357 892
357 9636
357 1942
357 2122
357 1799
357 6714
357 633
357 7259
357 1653
357 2533
357 2127
357 7249
357 908
357 6696
357 3332
357 2775
357 2131
357 1791
357 8321
357 3704
357 7246
357 7769
357 2776
357 3916
357 9046
357 5081
357 10420
357 928
357 10613
357 2486
357 3244
357 2120
357 914
357 8201
357 2126
357 3331
357 2347
357 3092
357 4523
357 843
357 7234
357 1537
357 8249
357 3091
357 7247
357 9317
357 2137
357 8353
357 2123
3228 7218
3228 3749
3228 3167
3228 8709
3228 1491
3228 2827
3228 2457
5595 5600
5595 5593
4657 7969
4657 4943
4657 4934
4657 2240
4657 4929
4657 6812
4657 10368
4657 1440
4657 7204
4657 7015
4657 4937
4657 4935
4657 7018
4657 4949
4657 9901
4657 4950
4657 4655
4657 9965
4657 2242
4657 7016
936 937
2265 10507
2265 9642
2265 2602
2265 7210
2265 9903
2265 10395
2265 2263
2265 5008
2265 10182
2265 9284
2265 9283
2265 9880
2265 8367
2265 2258
2265 7886
2265 7574
4758 3527
6918 5708
6918 9129
6918 9400
6918 9398
6918 4765
6918 6988
6918 1452
6918 6232
6918 10015
6918 2178
6918 8590
6918 4763
6918 8232
6918 6487
10063 2588
10063 1855
10063 5338
3028 8066
3028 6799
3028 3949
3028 4848
3028 8538
3028 1629
3028 7973
465 464
7962 10098
10129 6231
1766 1765
7067 6498
9586 9585
7601 1756
7601 3745
7601 4231
7601 5178
7601 3783
7601 5870
7601 9222
7601 9221
7601 4289
7601 9070
7601 4926
7601 10660
7601 7543
7601 1757
7601 6384
7601 23
7601 6559
7601 5515
7601 7444
7601 9156
5492 7061
2010 2016
2010 2277
2010 7330
2010 2006
2010 2014
2010 2013
2010 6406
2010 2012
2010 7631
2010 2015
2010 2011
2010 2017
2010 8263
2010 7862
2010 8261
2010 2005
2010 10357
2010 8262
2010 8264
2010 1148
2010 7914
2010 7470
2010 8260
3764 3766
2133 1653
8404 10511
8404 9489
9219 4925
9219 7032
9219 7039
9219 7022
8239 2608
8239 2609
8239 8240
1468 1477
9491 3238
331 330
1294 1279
1827 2802
1827 8406
1827 8409
1827 2276
1827 7129
8585 5059
8585 7546
8585 8879
8585 3385
8585 9520
8585 6683
8585 3777
8585 9058
8585 7083
8585 2828
8585 9521
8585 9793
8585 3839
8585 9877
3075 3956
3075 3716
3075 7736
3075 7627
3075 4213
3075 10570
8771 8772
4919 4920
4557 4924
4557 4922
4557 2837
9101 8751
9101 9104
9101 9103
9101 9099
7590 7591
8461 10098
10594 6922
10594 2591
8978 8981
8978 10413
86 87
1042 2832
2497 2496
5500 2802
5500 8406
5500 8409
5500 2276
5500 7129
3213 3220
3213 3211
3213 3210
3213 3214
3213 3218
9047 908
9047 9046
2416 2421
2416 2422
1159 9433
3869 3870
9564 9563
6761 6765
6761 6762
6190 46
6190 55
6190 57
6190 52
6190 50
6190 44
6190 4553
6190 48
6190 45
6190 49
6190 9833
6190 54
6190 53
6190 47
6190 3836
6190 56
6190 43
7676 642
3211 3212
505 508
3444 3443
6948 9124
3907 2815
3907 8516
3907 4079
3907 2466
3907 582
3907 8526
3907 3490
3907 5218
3907 5341
3907 6040
3907 5868
3907 7897
3907 6351
3907 5242
3907 8522
3907 2728
3907 7748
3907 2140
3907 982
3907 4077
3907 6801
3907 584
3907 2822
3907 8242
3907 7744
3907 7483
3907 587
3907 2465
3907 6354
3907 7504
3907 8116
3907 2622
3907 8813
3907 8515
3907 8117
3568 3572
9203 7216
6624 8991
6624 6621
6624 10283
6624 3383
6624 2582
6624 10284
6624 10162
6624 7715
6624 6148
6624 7713
6939 5183
7062 7063
8706 936
8706 643
8118 8117
946 962
6123 6125
6123 6126
6123 1968
3926 3743
3926 3927
6325 6327
6468 4720
7602 10552
7602 6897
7602 10472
7602 7562
7602 6898
7714 7713
625 624
7164 3881
5282 5281
5166 4173
2826 2819
2826 1880
2826 2825
2826 2078
2826 2820
2139 2137
3545 3546
8689 6318
8689 8936
7204 2240
7204 2257
10569 3956
10569 3716
10569 7736
10569 7627
10569 4213
10569 10570
4479 4483
2930 2931
8492 3645
10194 10195
2983 2982
7245 9226
7245 7797
7245 7250
7245 7243
7245 7811
7245 7259
7245 7791
7245 7246
7245 7794
7245 606
7245 7795
8780 8779
301 321
301 323
301 316
301 307
2304 2305
264 266
3258 3259
7158 3884
2367 2366
1451 1449
4993 410
3611 3612
10298 8480
10298 10356
10298 9530
10298 8389
10298 10624
10298 3746
5714 7513
5714 8147
9954 2006
9954 3372
9954 9362
9954 9669
9954 9478
9954 5067
9954 3669
9954 5283
9954 8986
9954 4693
5164 5166
2274 1271
2013 7194
2013 2006
2013 9335
2013 5164
2013 2715
2013 2713
2013 5284
2013 3669
2013 2005
2013 10671
2013 10667
2013 7629
2013 9259
2013 10670
10112 7435
6363 6357
4294 4457
4294 10555
4294 3196
4294 9014
4294 9021
2861 6075
5270 5267
5270 5269
1420 1416
1420 9665
2233 1132
1106 1104
7402 7555
3798 7344
3798 10568
3798 7345
8462 5231
7356 7355
8677 9696
8677 2576
8677 8871
2214 2213
6480 6169
6480 5792
9762 9763
2404 6405
631 629
5379 10043
5379 5382
5379 5374
5379 1814
7997 8684
7997 8881
7997 10623
9640 2240
9640 2257
7381 7380
7381 7377
9344 8375
9344 9345
9753 9752
3821 3820
1697 1698
305 313
305 5519
10318 9401
10318 3371
10318 9120
10318 10438
10318 10097
10318 1772
10318 9900
10318 4289
10318 1849
10318 5514
10318 9852
10318 9820
10318 2647
10318 8143
10318 9554
10318 1491
10318 2108
10318 4860
10318 5515
10318 9972
10318 2648
10318 2574
10318 5276
7805 7045
5826 2852
8308 8309
8308 8310
917 980
4057 4042
5157 5156
7929 6109
1772 61
1772 1781
1772 3156
1772 8435
1772 8434
1772 7722
1772 1780
1772 9883
1772 1773
1772 1782
1772 7880
1772 5422
1772 8022
2086 2085
1469 1476
1469 1471
1469 1470
5777 5775
7098 7099
4466 4468
5827 5823
5827 5824
4372 4374
870 2802
870 8406
870 8409
870 2276
870 7129
2228 2229
6507 7557
6507 10402
6507 8903
6507 7447
6507 4127
6507 4130
6507 7603
6507 5703
6507 4129
6507 2319
6507 7229
6507 10314
6507 8140
6507 4126
6507 3778
6507 8733
6507 6957
6507 2320
6507 6954
6507 8139
6507 4128
6507 8137
6507 8138
6507 3124
6507 3123
6507 7720
7642 7641
7642 471
8812 2815
8812 8516
8812 4079
8812 2466
8812 582
8812 8526
8812 3490
8812 5218
8812 5341
8812 6040
8812 5868
8812 7897
8812 6351
8812 5242
8812 8522
8812 2728
8812 7748
8812 2140
8812 982
8812 4077
8812 6801
8812 584
8812 2822
8812 8242
8812 7744
8812 7483
8812 587
8812 2465
8812 6354
8812 7504
8812 8116
8812 2622
8812 8813
8812 8515
8812 8117
7163 7164
6667 6668
7311 7312
5087 7782
10356 9128
3737 3736
3737 4559
3737 1461
3737 3734
3737 3201
3737 3430
3737 7991
3737 759
3737 3735
3737 512
3737 615
3737 3388
3737 7552
3737 7992
3737 10376
3737 10204
3737 3729
3737 1374
3737 7732
3737 8700
3737 8598
7302 7303
5223 5217
4001 4002
2906 2907
4032 4026
10689 10690
10689 3276
10689 10683
10689 9056
1529 1530
1934 9424
7080 5180
4856 768
1097 1099
4225 4224
10513 4952
10513 6016
10513 8129
10513 9526
10513 8991
10513 5951
10513 5281
10513 10162
10513 253
10513 748
10513 6923
10513 2804
10513 3151
10513 6148
5147 5148
1889 1890
9468 10142
2755 7250
2755 7259
2755 2760
2755 7246
2755 2756
2755 2764
2755 2758
1995 4924
1995 4922
1995 2837
1321 1320
9897 10450
9897 3784
9897 9567
9897 10131
9897 7830
8011 3866
8011 7382
8996 8995
7751 7750
5028 5041
5028 5019
5028 5039
5028 4209
5028 5032
5028 5027
5028 5042
5028 5023
5028 5021
5028 5025
5028 5016
5028 5031
5028 5034
2731 2730
9903 2252
1828 2802
1828 8406
1828 8409
1828 2276
1828 7129
6476 6474
2788 984
2788 985
9685 9683
6953 7367
1077 1091
1077 1074
1077 129
9064 9120
9064 1772
9064 6657
9064 1849
9064 9134
9064 1599
9064 5514
9064 2647
9064 6656
9064 1491
9064 7584
9064 4860
9064 5515
9064 9063
9064 2648
9064 8441
9064 5276
9008 2129
9008 8348
9008 9004
9008 9005
9008 9007
9008 8627
9008 9006
399 398
5870 4952
5870 6016
5870 8129
5870 9526
5870 8991
5870 5951
5870 5281
5870 10162
5870 253
5870 748
5870 6923
5870 2804
5870 3151
5870 6148
5291 2881
5291 2149
5291 970
5291 2866
5291 3419
5291 3438
5291 2279
5291 10245
5291 2153
5291 3439
5291 3418
5291 5824
5291 2156
5291 3429
2272 9548
2272 4753
2272 6165
2272 2273
2272 10450
2272 10513
2272 9609
2272 2573
2272 8735
2272 6164
2272 6208
2272 2572
2272 6162
9196 4952
9196 6016
9196 8129
9196 9526
9196 8991
9196 5951
9196 5281
9196 10162
9196 253
9196 748
9196 6923
9196 2804
9196 3151
9196 6148
7532 7536
588 591
588 590
588 592
588 583
588 594
588 587
588 593
410 4623
410 1253
410 2723
410 1670
410 1672
410 433
410 1255
410 4621
410 404
410 1259
410 402
410 6550
410 1257
410 436
410 412
410 1261
410 2443
410 1348
410 414
410 406
410 432
410 1351
410 1254
7745 7743
9899 4373
9899 1384
9899 139
3191 3180
144 4933
144 9422
144 4934
144 9957
144 2240
144 4929
144 9549
144 4244
144 5177
144 7015
144 9641
144 5176
144 10350
144 1882
144 7018
144 10539
144 4949
144 7017
144 7721
144 9902
144 7846
144 7845
144 7016
144 7345
144 10400
5493 8843
5452 3870
10085 8480
10085 10356
10085 9530
10085 10084
10085 2298
10085 10209
10085 3746
10085 10087
10683 5859
236 237
8081 8379
7893 8927
7893 7606
8892 1179
8892 8189
8892 2640
8892 1172
8892 1176
8892 8056
8892 5929
8892 1171
8892 8426
8892 1181
8892 10435
8892 4861
8892 6007
8892 1175
4003 4004
1884 1885
9609 9535
6765 6764
9559 9555
3827 3823
3827 4883
3827 3824
8759 3990
8759 6702
8759 2213
8759 3421
8759 822
8759 7250
8759 1378
8759 3234
8759 3705
8759 892
8759 9636
8759 1942
8759 2122
8759 1799
8759 6714
8759 633
8759 7259
8759 1653
8759 2533
8759 2127
8759 7249
8759 908
8759 6696
8759 3332
8759 2775
8759 2131
8759 1791
8759 8321
8759 3704
8759 7246
8759 7769
8759 2776
8759 3916
8759 9046
8759 5081
8759 10420
8759 928
8759 10613
8759 2486
8759 3244
8759 2120
8759 914
8759 8201
8759 2126
8759 3331
8759 2347
8759 3092
8759 4523
8759 843
8759 7234
8759 1537
8759 8249
8759 3091
8759 7247
8759 9317
8759 2137
8759 8353
8759 2123
9626 9629
5718 3895
5718 5730
5718 5377
5718 5729
5718 5717
5718 5745
5718 5716
7930 5191
2860 2854
846 843
3899 3891
6287 6289
6287 6285
9334 9863
4218 3396
9900 5271
9900 2272
9900 3786
9900 10636
9900 10074
9900 2569
9900 2900
9900 3792
9900 3781
9900 23
9900 8866
9900 10449
9900 300
9900 4380
7015 2240
7015 2257
7044 7043
3635 6333
3635 3638
3635 3642
8176 574
8244 8243
9363 4952
9363 6016
9363 8129
9363 9526
9363 5951
9363 5281
9363 253
9363 748
9363 6923
9363 2804
9363 3151
5114 7727
5114 9419
5114 5054
5114 8750
5114 7193
5114 5051
1733 221
1733 1734
1733 220
1733 1736
1733 2649
1733 1737
1733 2171
1733 1695
1733 430
8243 8247
10589 4945
116 115
116 10157
3035 9796
3035 2712
996 995
4118 4119
1146 1143
4688 7891
8858 6945
8858 6119
8858 3375
8858 10456
8858 1364
8858 7569
8858 5859
8858 3654
8858 2812
8858 2889
8858 3134
8858 9002
8858 3136
8858 3396
8858 7565
8858 1430
8858 6623
8858 1426
8858 1612
8858 2813
8858 9014
8858 2064
8858 2920
8858 3630
8858 4974
8858 4887
8858 1874
8858 4018
8858 3655
8858 1428
8858 1427
8858 6989
8858 1431
8858 1429
8858 3631
8858 9021
8858 3619
8858 1365
8858 2899
2359 2364
2359 2360
4834 4841
4834 7250
4834 4846
4834 4838
4834 7259
4834 7246
4834 2121
4834 4842
4834 4652
4834 3448
4834 4849
4834 4836
5516 6742
3348 7850
3348 9114
3348 3290
3348 9110
3348 9109
3348 9118
3348 9117
3348 7847
3348 8574
3348 3728
3348 9112
3348 9108
3348 9111
3348 8102
3348 8572
8914 7841
3490 3493
2059 2061
2150 1179
2150 8189
2150 2640
2150 1172
2150 1176
2150 8056
2150 5929
2150 1171
2150 8426
2150 1181
2150 10435
2150 4861
2150 6007
2150 1175
2150 6228
10181 10319
10181 4933
10181 4943
10181 2240
10181 1625
10181 10368
10181 4282
10181 1440
10181 4657
10181 7204
10181 1028
10181 7015
10181 4942
10181 7018
10181 4932
10181 4931
10181 4950
10181 7169
10181 4656
10181 4944
10181 2242
9733 4870
9733 9735
9733 5480
9733 9370
9733 6978
9733 10451
9733 6980
9733 9504
3639 3643
7167 10098
7167 7168
6052 6035
8929 4952
8929 6016
8929 8129
8929 9526
8929 5951
8929 5281
8929 253
8929 748
8929 6923
8929 2804
8929 3151
2881 2876
10702 9381
3866 7371
3866 7372
8740 2617
8740 8742
7479 10277
7479 10280
7479 7480
7479 10276
7501 7500
3020 3021
7383 7384
8372 8373
4859 9120
4859 1772
4859 3505
4859 1849
4859 5514
4859 2647
4859 1491
4859 4860
4859 5515
4859 2648
4859 5276
1372 5126
1372 5112
8883 8543
8883 8882
8883 218
4051 4036
10086 10084
10086 2298
10086 10209
10086 10087
5425 5426
36 121
10654 10399
1726 2802
1726 8406
1726 8409
1726 2276
1726 7129
3268 3270
3687 3686
3687 3692
892 845
892 864
892 2033
892 8238
892 8252
892 5487
892 8239
892 9636
892 7770
892 893
892 836
892 7768
892 9698
892 2756
892 2279
892 3301
892 852
892 9697
892 9910
892 2840
892 3684
892 5494
892 7251
892 1798
892 5062
892 3310
892 3072
892 931
9319 9318
5894 9401
5894 6987
5894 7656
5894 5752
5894 8886
5894 9588
5894 2592
5894 9579
5894 7920
5894 6549
5894 7658
5894 8486
6701 3956
6701 3716
6701 7736
6701 7627
6701 4213
6701 10570
3193 8362
3193 8805
3193 8312
3193 8804
3193 8784
3193 5299
3193 8792
3193 8768
3193 8775
3193 5821
3193 3182
3193 8790
3193 8803
3193 6520
3193 8763
3193 7317
3193 6522
3193 5527
3193 6535
3193 6534
3193 3023
3193 6274
3193 6389
3193 8807
3193 6467
3193 5969
3193 1147
3193 8771
3193 8780
3193 8308
3193 3191
3193 4699
3193 6155
3193 8786
3193 7281
3193 3189
3193 8802
3193 8443
3193 6517
3193 6513
3193 8788
3193 8652
3193 7143
3193 5485
3193 8777
3193 6964
3193 3190
3193 6515
3193 9478
3193 1664
3193 8773
3193 6512
3193 8278
3193 7009
3193 8770
3193 6521
3193 59
3193 6523
3193 4983
3193 3181
3193 8799
3193 6276
3193 8360
3193 7327
3193 3669
3193 6519
3193 6791
3193 8764
3193 4396
3193 8793
3193 8305
3193 7531
3193 6272
3193 3185
3193 3186
3193 4173
3193 6516
3193 8782
3193 8795
3193 5283
3193 8607
3193 6518
3193 6530
3193 5030
3193 3188
3193 1148
3193 8313
3193 2733
3193 6514
3193 5495
3193 9765
3193 5481
3193 8054
3350 3351
5459 9120
5459 7218
5459 1772
5459 2272
5459 3786
5459 1849
5459 5514
5459 2569
5459 2900
5459 3749
5459 3792
5459 3781
5459 3167
5459 2647
5459 23
5459 8709
5459 8866
5459 10449
5459 1491
5459 4860
5459 5515
5459 2827
5459 2648
5459 300
5459 5276
5459 4380
5459 2457
2161 3463
2161 3466
2161 3465
2161 2170
3747 3385
3747 5199
3747 6619
3747 6949
3747 10312
3747 3337
3747 6620
3441 71
3441 9120
3441 9591
3441 336
3441 1772
3441 1849
3441 5514
3441 1430
3441 1426
3441 2647
3441 8528
3441 7230
3441 10243
3441 9848
3441 1428
3441 1427
3441 1491
3441 4860
3441 5515
3441 2648
3441 5276
10447 8716
10447 10171
10447 8821
10447 9797
10447 3982
10447 9796
10447 5959
10447 7152
10447 7560
10447 6575
10447 7596
10447 10446
10447 7189
10447 1100
10447 9967
10447 10549
10447 4179
10447 3629
10447 9912
7550 8930
7550 7549
7550 2632
7550 8290
4699 9810
4684 4870
4684 4869
9400 9200
9400 5968
9400 9397
9400 596
9400 9395
9400 9782
6759 6766
199 1616
6323 637
5737 5735
7262 7263
7352 8684
7352 7353
7352 4889
7352 2176
7352 5709
7352 9546
7352 2301
7352 10132
7352 7351
7352 8610
7352 6225
7352 2517
10037 637
98 629
98 97
5054 6463
5054 7180
5054 7182
9670 8514
1593 4925
5952 5281
5952 5960
6671 4679
3210 7237
8192 8193
4329 4330
4329 4333
4329 294
4329 4331
4329 296
4329 4332
4329 4326
10427 10428
5476 7806
826 827
5784 5786
9985 9989
1094 1088
1094 1093
1094 1083
9660 9661
4970 4971
523 7025
523 10706
523 6409
523 512
523 10532
523 520
523 499
523 497
523 501
523 768
523 9825
523 10707
523 498
523 8061
523 500
523 8060
3416 1378
3416 3433
3416 3434
3416 3423
3416 3419
3416 3438
3416 3439
3416 3418
3416 2057
3416 3429
5453 2906
4058 4042
3765 170
3765 118
3765 1932
3765 3435
3765 3788
3765 3767
3765 3777
3765 3783
3765 3764
3765 620
3765 3754
3765 3786
3765 3789
3765 3792
3765 3781
3765 167
3765 3657
3765 2165
115 118
919 2132
1887 718
5315 5314
5228 5792
5228 4596
5228 5801
5228 5802
5228 5229
5228 3588
8786 8787
4330 8885
4330 293
4330 8683
4330 296
4330 10336
4330 9287
4330 5849
4330 9927
4330 8610
5218 8516
5218 5341
5218 8849
5218 8242
5218 8116
5218 2622
5218 8515
5218 8117
1982 2577
1982 4215
1982 2575
1982 8392
1982 9820
1982 8143
1982 4754
1982 9040
1982 4756
9360 9362
741 750
741 749
741 752
741 751
741 742
5375 5382
5375 5374
5884 4776
5884 8444
6175 1079
6651 6074
10479 10477
3505 1145
186 183
9838 7030
9838 7025
9838 6064
9838 1395
2835 2882
2835 2881
2835 2847
2835 2851
2835 2866
2835 2869
2835 2873
2835 2852
2835 2880
8926 637
8640 9189
8640 9432
3998 2498
1051 910
9843 637
1544 1546
4690 5759
3400 3398
4832 4831
3422 3421
5309 9124
6655 6657
6655 9134
6655 1599
6655 9090
6655 6656
6655 10485
6655 1600
6655 9540
6655 7584
6655 9063
6655 8441
5341 8516
5341 5218
5341 8849
5341 4899
5341 8242
5341 8116
5341 2622
5341 8515
5341 8117
10203 5237
10203 5246
10203 5245
10203 5236
10203 5238
10203 5243
6971 6970
2292 988
2292 7947
2292 6660
2292 2286
2292 7962
2292 8461
2292 2897
2292 9933
2292 8567
2292 2291
2292 8588
2292 5451
2292 7888
2292 10672
2292 7307
2292 2578
2292 5871
1640 1644
1640 1648
9727 9729
5998 5996
4445 4446
10083 5424
5329 5328
5329 5327
3078 3080
8936 8934
7597 5953
7597 7598
2978 2979
5498 2802
5498 8406
5498 8409
5498 2276
5498 7129
5578 5581
9455 9839
3325 3326
2477 2478
1010 2357
1010 1013
7786 7812
10395 2252
8128 4952
8128 6015
8128 6016
8128 8129
8128 9526
8128 5951
8128 7147
8128 5281
8128 253
8128 748
8128 6923
8128 2804
8128 3151
9921 280
5750 5723
5750 10043
5750 5720
5750 1814
5510 4499
5510 4487
5510 5511
5510 4488
4682 6637
5694 5948
9743 5080
7480 7479
5558 5557
6021 5056
6211 6212
10215 6951
2933 3039
5045 5029
4786 4787
9382 10639
9382 5265
6486 182
6486 6485
6486 7535
6486 2916
6657 9064
6657 6655
6657 9816
6657 10397
6657 10726
6657 6658
2501 3260
2501 3261
2501 2502
2501 3233
2501 3243
2501 2512
2501 3269
2501 3263
2501 852
2501 2507
2501 9790
2501 2226
2501 2510
2501 2504
2501 2493
2501 9789
2501 2503
10713 7025
10713 7945
5211 5209
1123 5577
3772 3770
6567 3876
10104 8684
10104 8881
10104 10623
3654 6945
3654 6119
3654 3375
3654 10456
3654 1364
3654 7569
3654 5859
3654 2812
3654 2889
3654 3134
3654 9002
3654 3136
3654 3396
3654 7565
3654 1430
3654 6623
3654 1426
3654 1612
3654 2813
3654 9014
3654 2064
3654 2920
3654 3630
3654 4974
3654 4887
3654 1874
3654 4018
3654 3655
3654 1428
3654 1427
3654 6989
3654 1431
3654 1429
3654 3631
3654 9021
3654 3619
3654 1365
3654 2899
6842 3040
6842 7330
6842 7321
6842 7320
6842 7311
6842 7332
6842 3556
6842 7319
6842 2924
6842 7318
6842 3056
6842 1476
6842 7327
6842 7326
6842 7331
6842 7313
6842 7333
6842 7314
6842 5945
7332 3042
3405 524
767 8630
1131 8476
4249 5708
4249 9129
4249 9400
4249 9398
4249 4765
4249 6988
4249 1452
4249 6232
4249 10015
4249 2178
4249 8590
4249 4763
4249 8232
4249 6487
8701 7387
2695 2697
5183 5184
473 182
473 7540
2498 2652
2498 10232
2498 9513
2498 8929
2498 8991
2498 2653
2498 4634
2498 2828
2498 9511
2498 10162
2498 4357
2498 6802
2498 8225
2498 4355
2498 6148
2498 8928
522 9240
522 519
522 507
522 9239
976 960
7281 7284
7281 7280
4453 4454
5075 637
4049 4037
4956 6903
4956 4957
4956 6904
4956 4955
5499 2802
5499 8406
5499 8409
5499 2276
5499 7129
9288 4100
9288 293
9288 8683
9288 296
9288 9287
9288 5849
9288 9927
9288 8610
1518 1519
6200 6587
6200 7763
6200 8183
6200 10633
6200 7677
8458 8460
9669 5166
1511 1501
1511 1507
8407 5948
8407 8406
9858 9859
7261 7262
7781 4109
7674 2802
7674 8406
7674 8409
7674 2276
7674 7129
1679 1681
909 915
909 839
909 837
909 911
909 912
909 840
10224 1732
207 206
207 204
467 468
8319 760
8319 8320
350 382
350 352
220 221
667 8746
8371 8450
6181 6182
6181 7377
6181 6766
6181 6764
6181 5529
7396 7388
7396 7392
2147 1179
2147 8189
2147 2640
2147 1172
2147 1176
2147 8056
2147 5929
2147 1171
2147 8426
2147 1181
2147 10435
2147 4861
2147 6007
2147 1175
2147 8368
6451 6452
8913 7218
8913 3749
8913 3167
8913 8709
8913 1491
8913 2827
8913 2457
263 4461
263 267
2632 2628
1512 10331
4170 4171
4112 4110
2693 6254
2693 2691
7104 2946
7104 7102
7104 7101
4383 2957
1722 2802
1722 8406
1722 8409
1722 2276
1722 7129
3049 3047
7277 4617
7277 472
7277 10009
7277 8285
7277 1914
7277 8819
7277 8518
7277 8822
7277 7044
7277 8824
7277 7456
7277 8288
7277 2700
7277 8821
7277 8854
7277 8818
7277 7919
7277 8828
7277 1901
7277 8505
7277 1071
7277 8827
7277 7315
7277 302
7277 6234
7277 2703
7277 8299
7277 6240
7277 6461
7277 8846
7277 6242
7277 2629
7277 8845
7277 330
7277 3877
7277 6239
7277 8519
7277 7916
7277 8820
8114 8116
1152 8914
1152 8915
1330 7331
4715 4714
3265 3264
3265 3256
3410 3411
3410 1778
3410 8681
5377 5381
5539 5538
6973 6971
6973 4642
6973 4644
6973 4643
6973 4645
6973 4641
169 170
9265 642
577 578
867 865
5602 5596
5602 5599
3581 1272
3189 3183
1453 778
1453 485
1453 5362
1453 6814
1453 6761
1453 1451
1453 2013
1453 7224
1453 1026
1453 6736
1453 10398
1453 5898
1453 1447
1453 6396
1453 6215
1453 4642
1453 1450
1453 6815
1453 6763
1453 8487
1453 4837
1453 1444
1453 3669
1453 1439
1453 1445
1453 1004
1453 8968
1453 10399
1453 5548
1453 6818
1453 507
1453 1519
1453 4936
1453 9172
1453 500
1453 4643
1453 6905
1453 5361
1453 1435
1453 6644
1453 7345
1453 4954
8802 8801
4144 4145
4144 4146
2812 3152
2812 3153
1736 1701
1736 6748
275 277
9228 760
9228 9229
9228 2030
7485 7488
7083 7557
7083 6683
7083 4127
7083 4130
7083 7603
7083 4129
7083 2319
7083 7229
7083 8140
7083 4126
7083 3778
7083 8733
7083 2320
7083 8139
7083 4128
7083 8137
7083 8138
7083 3124
7083 3123
7066 7067
1797 1799
4274 4277
6493 6492
6493 9588
9706 1373
841 832
4276 3422
2620 2612
1769 112
7421 7417
7421 6888
7421 2277
7421 7330
7421 7416
7421 5927
7421 7217
7421 7402
7421 1146
7421 7415
7421 9797
7421 6332
7421 6406
7421 7400
7421 9796
7421 7407
7421 2963
7421 7422
7421 2012
7421 1464
7421 7404
7421 7411
7421 7631
7421 3183
7421 7019
7421 7403
7421 2017
7421 7414
7421 7408
7421 7409
7421 8263
7421 3179
7421 7420
7421 7413
7421 38
7421 7862
7421 2639
7421 8261
7421 7419
7421 10357
7421 7399
7421 8262
7421 451
7421 7410
7421 5915
7421 7405
7421 9795
7421 37
7421 8264
7421 5064
7421 7406
7421 1148
7421 7914
7421 7470
7421 5608
7421 7412
7421 8260
7421 7401
7421 27
7421 7418
7696 4881
6621 1881
6621 4918
6621 3844
6621 8491
9052 10463
7770 6072
7770 2858
203 206
2269 5187
2269 5186
1728 2802
1728 8406
1728 8409
1728 2276
1728 7129
329 305
329 328
9970 7020
9970 9219
9970 9807
9602 10323
9602 9603
6223 2518
4137 4135
21 4933
21 4934
21 9957
21 9549
21 4244
21 5177
21 9423
21 9798
21 7015
21 790
21 5176
21 10350
21 7551
21 4938
21 10539
21 4949
21 791
21 10543
21 7017
21 787
21 9799
21 9902
21 10542
21 7016
21 10400
6078 6083
6078 6084
6078 4873
6078 6079
1846 2802
1846 8406
1846 8409
1846 2276
1846 7129
4937 4933
4937 4943
4937 4934
4937 2240
4937 4929
4937 1625
4937 4282
4937 1954
4937 4939
4937 4928
4937 4942
4937 4932
4937 4949
4937 4931
4937 4930
4937 4950
4937 4656
4937 4944
4937 2242
4937 4940
6862 10647
2117 2114
9055 4924
9055 4922
9055 2837
2956 2955
1406 1405
5768 5135
5768 5122
5768 5524
5768 5137
5768 5149
5768 5154
5768 5141
5768 5131
5768 5121
5768 5145
5768 5126
5768 5147
5768 5152
5768 5128
5768 5133
5768 5143
5768 5115
5768 5139
5768 5404
5768 5130
5768 5150
7991 7992
3121 2815
3121 8516
3121 2466
3121 582
3121 3490
3121 5218
3121 5341
3121 6040
3121 5868
3121 7897
3121 6351
3121 8522
3121 2728
3121 7748
3121 982
3121 4077
3121 6801
3121 8242
3121 7744
3121 7483
3121 2465
3121 6354
3121 7504
3121 8116
3121 2622
3121 8813
3121 8515
3121 8117
6194 9466
1866 1869
8637 10163
8637 8636
4300 4301
2295 2296
6030 6031
7580 1179
7580 8189
7580 2640
7580 1172
7580 1176
7580 8056
7580 5929
7580 1171
7580 8426
7580 1181
7580 10435
7580 4861
7580 6007
7580 1175
9318 6502
4130 4952
4130 6016
4130 8129
4130 9526
4130 8991
4130 5951
4130 5281
4130 10162
4130 253
4130 748
4130 6923
4130 2804
4130 3151
4130 6148
9509 10232
7010 5949
7010 3629
7604 10552
7604 6897
7604 10472
7604 7562
7604 6898
4021 4425
3247 3245
5723 5721
560 561
5742 5744
5729 5741
708 2332
708 691
10106 8684
10106 10105
10106 8881
10106 10623
3456 3428
6717 760
6717 6713
8288 8846
8288 8287
7603 5059
7603 7546
7603 8879
7603 3385
7603 9520
7603 6683
7603 3777
7603 9058
7603 7083
7603 2828
7603 9521
7603 9793
7603 3839
7603 9877
8443 6622
1978 444
6690 6691
8245 8242
9189 1179
9189 8189
9189 2640
9189 1172
9189 1176
9189 8056
9189 5929
9189 1171
9189 8426
9189 1181
9189 10435
9189 4861
9189 6007
9189 9432
9189 1175
744 746
744 754
1720 2802
1720 8406
1720 8409
1720 2276
1720 7129
3646 8955
3646 3645
3646 4909
1014 1017
1014 1024
1014 1019
4083 4085
4083 4084
2653 4952
2653 6016
2653 8129
2653 9526
2653 5951
2653 5281
2653 253
2653 748
2653 6923
2653 2804
2653 3151
2391 2389
524 526
9867 642
3591 872
3591 5787
10043 10044
3231 3232
6768 6766
7647 7646
6306 7557
6306 4127
6306 4130
6306 7603
6306 4129
6306 2319
6306 7229
6306 8140
6306 4126
6306 3778
6306 8733
6306 2320
6306 8139
6306 4128
6306 8137
6306 8138
6306 3124
6306 3123
7389 7396
9246 9247
1485 1484
1485 2269
1485 2270
1485 8141
1485 8142
2907 2898
2907 8410
2907 3194
2907 10237
2907 2906
2907 6617
2907 2909
2907 8708
2907 2905
2907 2918
2907 2902
2907 6618
6136 6134
4877 10240
4877 4883
6289 6287
6289 6288
7445 2815
7445 8516
7445 247
7445 4079
7445 2466
7445 5216
7445 582
7445 830
7445 2878
7445 7751
7445 8526
7445 7745
7445 3490
7445 5218
7445 5341
7445 7485
7445 8245
7445 6040
7445 5868
7445 7753
7445 7897
7445 6351
7445 5242
7445 9944
7445 2825
7445 8522
7445 2728
7445 7748
7445 6044
7445 4088
7445 2140
7445 10060
7445 2615
7445 9943
7445 10062
7445 2820
7445 982
7445 3495
7445 4077
7445 6801
7445 584
7445 2822
7445 8242
7445 7744
7445 7372
7445 2421
7445 7483
7445 587
7445 2465
7445 3496
7445 6354
7445 7504
7445 2420
7445 8116
7445 834
7445 2621
7445 2622
7445 8813
7445 8515
7445 8117
6793 3489
6793 3414
6793 7643
6793 3204
6793 7746
6793 1790
6793 1787
6793 8843
6793 8502
6793 4898
6793 5561
6793 3206
6793 7489
6793 7339
6793 77
6793 6361
6793 7488
6793 6369
6793 2537
6793 6372
6793 2433
6793 4070
6793 7501
6793 6360
6793 1544
6793 6289
6793 6589
6793 6542
6793 6168
6793 8834
6793 7506
6793 5091
6793 7750
6793 7486
6793 8517
6793 3090
6793 8514
6793 3329
6793 2206
6793 8826
6793 3544
6793 5562
6793 4297
6793 7623
6793 4076
6793 8849
6793 334
6793 6359
6793 3576
6793 7329
6793 2053
6793 5563
6793 8844
6793 6145
6793 6152
6793 3205
6793 3387
6793 7491
6793 4069
6793 7336
6793 4214
6793 6314
6793 317
6793 4078
6793 155
6793 7055
6793 7533
6793 5073
6793 6286
6793 2663
6793 3208
6793 5544
6793 8448
6793 10303
6793 3138
6793 8496
6793 7508
6793 4900
6793 8831
6793 8506
6793 2774
6793 6135
6793 5637
6793 3583
6793 5437
6793 320
6793 6940
6793 8508
6793 7496
6793 4067
6793 2538
6793 7743
6793 1915
6793 4183
6793 324
6793 5636
6793 3282
6793 2846
6793 3703
6793 314
6793 2342
6793 4903
6793 5520
6793 5830
6793 8544
6793 307
6793 8825
6793 8829
6793 5093
6793 347
6793 3491
6793 365
6793 6366
6793 1786
6793 5939
6793 8855
10218 10219
9244 6033
9952 5767
9530 8478
1650 1652
1842 2802
1842 8406
1842 8409
1842 2276
1842 7129
1101 1069
1101 9419
1101 1068
1101 10194
4007 4003
812 810
8275 3213
8275 3209
999 9957
999 9701
999 1000
999 8001
999 5356
999 10708
999 1949
999 7017
999 9702
999 7975
999 7169
999 1442
999 5363
1837 2802
1837 8406
1837 8409
1837 2276
1837 7129
6517 6524
7365 6480
7365 3805
7365 2726
5396 10631
5396 9674
5396 1157
5396 1179
5396 2605
5396 8189
5396 1161
5396 8699
5396 2640
5396 10011
5396 1172
5396 10628
5396 4926
5396 1176
5396 10629
5396 8056
5396 5929
5396 10630
5396 1171
5396 10572
5396 8426
5396 10633
5396 1181
5396 10573
5396 10435
5396 4861
5396 6007
5396 2604
5396 1175
5396 8445
2649 2238
620 619
9722 3155
9722 3154
5999 5993
360 359
6727 760
6727 6726
5792 3807
5792 5794
5792 5230
5883 4776
202 204
1194 3489
1194 3414
1194 7643
1194 3204
1194 7746
1194 1790
1194 1787
1194 8843
1194 8502
1194 4898
1194 5561
1194 3206
1194 7489
1194 7339
1194 77
1194 6151
1194 6361
1194 7488
1194 6369
1194 2537
1194 6372
1194 2433
1194 4070
1194 7501
1194 6360
1194 1544
1194 6289
1194 6589
1194 6542
1194 6168
1194 8834
1194 7506
1194 5091
1194 7750
1194 7486
1194 8517
1194 3090
1194 8514
1194 3329
1194 2206
1194 8826
1194 3544
1194 5562
1194 306
1194 4297
1194 7623
1194 5523
1194 4076
1194 304
1194 8849
1194 334
1194 6359
1194 3576
1194 7329
1194 9553
1194 2053
1194 5563
1194 4897
1194 8844
1194 6145
1194 6152
1194 3205
1194 3387
1194 7491
1194 4069
1194 7336
1194 4214
1194 9431
1194 6314
1194 317
1194 4078
1194 155
1194 7055
1194 7533
1194 5073
1194 6286
1194 2663
1194 3208
1194 5544
1194 8448
1194 10303
1194 3138
1194 8496
1194 7508
1194 4900
1194 8831
1194 8506
1194 2774
1194 6135
1194 5637
1194 3583
1194 5437
1194 320
1194 6940
1194 8508
1194 7496
1194 4067
1194 2538
1194 7743
1194 1915
1194 4183
1194 324
1194 5636
1194 9430
1194 3282
1194 2846
1194 3703
1194 314
1194 2342
1194 4903
1194 5520
1194 5830
1194 8544
1194 307
1194 8825
1194 8829
1194 5093
1194 347
1194 3491
1194 365
1194 6366
1194 1786
1194 5522
1194 5939
1194 8855
8521 9085
9308 9310
1700 8878
4634 4633
580 1209
580 576
580 1208
580 579
580 4580
4339 4336
3754 3755
6447 6448
10643 9618
3165 3163
9204 7368
8682 287
8682 10458
8682 10452
4028 4026
6214 10092
6532 2068
4422 4425
6789 1179
6789 266
6789 8189
6789 263
6789 2640
6789 267
6789 1172
6789 1176
6789 8056
6789 5929
6789 1171
6789 8426
6789 1181
6789 10435
6789 4861
6789 6007
6789 1175
8754 5162
7718 637
1620 1619
8788 8789
5957 5958
6446 6447
6446 5417
7736 7735
1836 2802
1836 8406
1836 8409
1836 2276
1836 7129
2700 2703
5994 5995
234 235
1198 3489
1198 3414
1198 7643
1198 3204
1198 7746
1198 1790
1198 1787
1198 8843
1198 8502
1198 4898
1198 5561
1198 3206
1198 7489
1198 7339
1198 77
1198 6361
1198 7488
1198 6369
1198 2537
1198 6372
1198 2433
1198 4070
1198 7501
1198 6360
1198 1544
1198 6289
1198 6589
1198 6542
1198 6168
1198 8834
1198 7506
1198 5091
1198 7750
1198 7486
1198 8517
1198 3090
1198 8514
1198 3329
1198 2206
1198 8826
1198 3544
1198 5562
1198 4297
1198 7623
1198 4076
1198 8849
1198 334
1198 6359
1198 3576
1198 7329
1198 2053
1198 5563
1198 8844
1198 6145
1198 6152
1198 3205
1198 3387
1198 7491
1198 4069
1198 7336
1198 4214
1198 6314
1198 317
1198 4078
1198 155
1198 7055
1198 7533
1198 5073
1198 6286
1198 2663
1198 3208
1198 5544
1198 8448
1198 10303
1198 3138
1198 8496
1198 7508
1198 4900
1198 8831
1198 8506
1198 2774
1198 6135
1198 5637
1198 3583
1198 5437
1198 320
1198 6940
1198 8508
1198 7496
1198 4067
1198 2538
1198 7743
1198 1915
1198 4183
1198 324
1198 5636
1198 3282
1198 2846
1198 3703
1198 314
1198 2342
1198 4903
1198 5520
1198 5830
1198 8544
1198 307
1198 8825
1198 8829
1198 5093
1198 347
1198 3491
1198 365
1198 6366
1198 1786
1198 5939
1198 8855
10241 2802
10241 8406
10241 8409
10241 2276
10241 7129
4791 5474
3776 781
9048 364
2428 2404
2428 2418
2428 2413
2428 2412
2428 2414
2428 2429
2428 2409
2428 8501
2428 2407
2263 2246
8144 8145
4481 4533
10135 6399
10135 4646
10135 4642
10135 7472
10135 4644
10135 10090
10135 1441
10135 4643
10135 7471
10135 5990
10135 4645
10135 6970
10135 4641
4526 4531
7090 8956
7090 9120
7090 3838
7090 1772
7090 9196
7090 1849
7090 5514
7090 2647
7090 3963
7090 9194
7090 1491
7090 4860
7090 5515
7090 2648
7090 5276
7090 9195
3784 3785
117 119
9687 9694
722 723
4612 3955
8719 10196
5340 5341
2637 2634
4499 4500
1459 1456
1763 1764
8269 2277
8269 7631
8269 10491
8269 8263
8269 7862
8269 8261
8269 10357
8269 8262
8269 8264
8269 1148
8269 7914
8269 7470
8269 8260
6246 6249
4149 4148
2832 1042
2832 2831
3922 3924
7985 7984
9028 4912
10483 5559
8167 4945
3297 292
3297 2032
3297 3433
3297 3294
3297 954
3297 10338
3297 835
3297 929
3297 3295
3297 10245
3297 979
3297 3298
3297 664
3297 3293
3297 8352
3297 960
3297 977
3297 3296
8422 5180
6255 6256
915 914
8246 8245
2928 2927
6627 6628
2445 2447
7195 4112
7195 5956
3343 3341
10142 8502
10142 10143
10142 10144
2715 2716
4040 4037
1002 9957
1002 9701
1002 1000
1002 8001
1002 5356
1002 10708
1002 1949
1002 7017
1002 9702
1002 7975
1002 7169
1002 1442
1002 5363
2889 2891
6589 4379
6589 1221
9700 398
9700 4860
7303 7302
1821 2802
1821 8406
1821 8409
1821 2276
1821 7129
8611 1756
8611 4231
8611 9222
8611 9221
8611 9070
8611 1757
8611 6559
9588 9518
9588 9418
9588 4572
9588 9993
9588 9519
9588 9433
9588 3507
9588 8440
9588 10307
9588 6264
9588 1369
9588 6548
9588 4573
9588 5894
9588 6784
9588 6139
9588 9434
9588 6134
9588 8135
9588 9435
9588 5292
9588 10418
9588 9517
9588 10426
9588 9128
9588 8134
9588 5751
9588 660
9588 9432
9588 3508
9588 2018
9588 7657
9588 7685
9588 4571
709 703
709 707
709 713
709 7589
709 7592
709 706
709 7590
709 2332
709 7587
709 691
709 702
1122 1121
2847 2862
2847 2850
2847 2848
8821 8512
8821 8822
8821 7456
8821 3663
8821 8818
8821 8711
8821 10446
3323 908
3323 3331
6908 6906
6908 6169
6542 6543
7298 5359
7298 7678
7298 8182
4783 1108
4783 3822
4783 128
4783 8748
8616 637
1103 1102
8699 5398
4438 4431
4438 4440
5944 3542
5944 4075
4420 4426
4574 4575
5587 5582
2386 4153
4398 6081
10504 4447
10504 1580
7143 7144
9845 9875
9845 9844
9845 10208
839 835
2088 2091
9126 7219
9126 10438
9126 10094
9126 5463
9126 5962
9126 2804
9126 5964
7700 9696
7700 2576
7700 8871
7725 7724
9563 9566
9563 9565
3150 4952
3150 6016
3150 8129
3150 9526
3150 5951
3150 2813
3150 5281
3150 253
3150 748
3150 6923
3150 2804
3150 3151
2313 2316
5112 5113
10555 10166
10555 5702
10555 6953
10555 9204
10555 3975
10555 9527
10555 4293
10555 10640
5314 5313
2985 2582
4785 4789
1526 3956
1526 760
1526 3716
1526 7736
1526 7627
1526 4213
1526 10570
1940 1936
1940 5388
6950 9124
6440 9435
4335 4342
4335 4340
1073 1076
4302 8010
893 8352
8939 7218
8939 3749
8939 3167
8939 8709
8939 1491
8939 2827
8939 2457
6784 6987
6784 7656
6784 5752
6784 8886
6784 9588
6784 2592
6784 9579
6784 7920
6784 6549
6784 7658
6784 5446
6784 8486
1558 1543
1558 6834
1558 9654
1558 6822
1558 1549
1558 1529
1558 1523
1558 1524
1558 1527
1558 1548
1558 9653
1558 1533
1558 9649
1558 761
1558 1528
1558 1525
1558 488
1558 1557
1558 1534
1558 8051
1558 6829
5349 6151
213 8020
213 216
4527 4528
7089 9120
7089 3838
7089 1772
7089 9196
7089 1849
7089 5514
7089 2647
7089 3963
7089 9194
7089 1491
7089 4860
7089 5515
7089 2648
7089 5276
7089 9195
8854 7918
8125 8123
8125 5180
195 197
3624 8480
3624 10356
3624 9530
3624 3746
10040 642
4847 8540
4847 8216
4847 4853
4847 4854
9704 8755
9704 8754
9704 1103
9704 5205
9704 6553
9704 9710
9704 9330
9704 5158
9704 7096
9704 9705
10121 9025
10121 6122
10121 9514
8644 10556
8644 989
8644 5858
8644 6290
6350 6834
6350 9654
6350 6822
6350 6348
6350 9653
6350 9649
6350 8051
6350 6829
3663 3664
1515 7438
1515 7435
1515 1502
1515 1507
2043 1377
2043 2042
166 165
6040 6051
6040 6053
6040 6033
9856 9858
9856 5852
9856 5855
9856 5854
6475 8991
6475 10162
6475 9439
6475 6148
7288 7290
7288 7295
7288 7291
7288 7292
7288 8520
7288 2463
7288 7287
7288 7296
5951 5950
5951 4106
5951 5953
5951 5947
5951 5956
5951 748
5951 4116
5951 3835
7045 2641
7045 652
4160 4161
10191 642
6235 6234
2534 3956
2534 3716
2534 7736
2534 7627
2534 4213
2534 10570
9557 9558
9557 9559
9557 9560
7766 2881
7766 2149
7766 970
7766 2866
7766 3419
7766 3438
7766 2279
7766 10245
7766 2153
7766 3439
7766 3418
7766 5824
7766 2156
7766 3429
5746 5748
238 240
7612 5299
7612 6520
7612 6522
7612 6535
7612 6534
7612 6155
7612 6517
7612 6513
7612 4984
7612 6515
7612 6512
7612 6521
7612 6523
7612 4983
7612 6519
7612 6516
7612 6518
7612 6530
7612 6514
9127 2799
9127 4330
9127 2800
9127 4333
9127 3668
9127 8472
9127 4331
9127 6430
9127 2798
9127 4332
9127 3666
9665 9664
2353 2362
5993 8255
10703 10704
6331 7025
6331 6335
6331 7945
7802 7801
724 722
724 718
724 1903
724 719
724 1886
6071 6074
6071 6072
6071 6068
9735 2179
9735 9736
4915 4914
4939 487
4939 7006
837 840
3498 3494
521 522
3645 3646
3645 3638
6168 1238
10340 1670
10340 411
8834 1229
1109 127
1109 1112
1109 1116
1109 1114
6332 6331
969 975
7681 2853
147 8914
147 148
147 8915
2577 4952
2577 6016
2577 8129
2577 9526
2577 8991
2577 5951
2577 5281
2577 10162
2577 253
2577 748
2577 6923
2577 2804
2577 3151
2577 6148
1088 1092
1088 1082
4536 4535
4536 4533
1750 5237
1750 10203
1750 5246
1750 5236
1750 5238
4198 4197
5333 5334
1699 1700
5138 7191
1017 1024
9611 7686
7831 1179
7831 8189
7831 2640
7831 1172
7831 1176
7831 8056
7831 5929
7831 1171
7831 8426
7831 1181
7831 10435
7831 4861
7831 6007
7831 1175
9474 10113
3812 3810
669 1351
5485 8767
5485 8762
2596 2600
5132 7674
5008 2252
8391 8388
4289 4952
4289 6016
4289 8129
4289 9526
4289 8991
4289 5951
4289 5281
4289 10162
4289 253
4289 748
4289 6923
4289 2804
4289 3151
4289 6148
8474 1131
6241 6242
10161 2570
4162 4165
5785 1602
3930 3314
3930 3316
3930 3315
3930 3310
3930 3333
5417 6446
9369 10023
661 75
661 8226
661 10706
661 1118
661 1630
661 1625
661 9849
661 9571
661 810
661 2177
661 1628
661 1047
661 6409
661 812
661 7619
661 5423
661 10532
661 10364
661 7344
661 7160
661 9826
661 9825
661 10707
661 8061
661 10363
661 2840
661 8451
661 1629
661 9821
661 660
661 5989
661 7159
661 4099
661 4636
661 7345
661 1053
661 4196
661 9574
8587 4572
8587 1179
8587 8189
8587 2640
8587 1172
8587 1176
8587 8056
8587 5929
8587 1171
8587 8426
8587 1181
8587 10435
8587 4861
8587 6007
8587 1175
9214 10159
8737 1155
8737 2297
10398 9571
10398 10655
10398 7423
10398 7426
10398 17
10398 9574
3982 3983
7627 3913
7147 6657
7147 9134
7147 1599
7147 6656
7147 7584
7147 8441
825 826
825 862
3401 4137
3401 3397
2487 3243
2487 2211
2487 2493
2487 2485
8777 8778
8316 138
8316 139
10500 10503
10247 8272
10247 5911
10247 258
10247 3403
10247 262
10247 10248
10529 3227
10529 3226
10529 642
2573 4952
2573 6016
2573 8129
2573 9526
2573 8991
2573 5951
2573 5281
2573 10162
2573 253
2573 748
2573 6923
2573 2804
2573 3151
2573 6148
9840 7025
9840 7945
4215 1179
4215 8189
4215 2295
4215 2640
4215 1172
4215 1176
4215 8056
4215 5929
4215 9298
4215 7583
4215 1171
4215 8426
4215 2296
4215 1181
4215 10435
4215 4861
4215 6007
4215 1175
10035 10034
8894 1179
8894 8189
8894 2640
8894 1172
8894 1176
8894 8056
8894 5929
8894 1171
8894 8426
8894 1181
8894 10435
8894 4861
8894 6007
8894 1175
10541 7551
10541 10539
10541 791
10541 10543
10541 10542
461 462
5473 4465
5473 5485
5473 4467
5473 5483
5473 5491
5473 3053
5473 5482
5473 5480
5473 3013
5473 4789
5473 5495
5473 5481
2952 2956
2952 2954
2952 2958
7506 7489
7506 7504
4186 9363
9011 3956
9011 3716
9011 7736
9011 7627
9011 4213
9011 10570
10487 10488
1638 1637
2322 2325
2322 3815
2322 5948
2322 3878
2322 1108
2322 5911
2322 3816
2322 258
2322 5908
2322 3850
2322 5913
2322 2327
2322 1089
2322 2324
2322 1360
2322 1359
10102 642
1841 2802
1841 8406
1841 8409
1841 2276
1841 7129
10455 5180
7459 642
5489 575
6013 9822
2828 9852
2828 9850
2828 9851
2828 6549
2828 10574
2828 2268
6130 6128
10084 8480
10084 10356
10084 10086
10084 9530
10084 3746
6949 1632
9020 7236
9020 9018
9020 9019
4388 4387
2936 2937
1867 3176
1867 5183
1867 1866
1867 1863
4531 4530
4531 6673
4531 7904
4531 6669
3805 3807
3805 7365
3805 7360
3805 3806
4921 4922
3886 1263
3898 3895
3898 3893
76 78
76 79
10217 8684
10217 9538
10217 8881
10217 10623
2122 845
2122 864
2122 2033
2122 8238
2122 8252
2122 5487
2122 8239
2122 9636
2122 7770
2122 893
2122 836
2122 7768
2122 9698
2122 2756
2122 2279
2122 3301
2122 852
2122 9697
2122 9910
2122 2840
2122 3684
2122 5494
2122 7251
2122 1798
2122 5062
2122 3310
2122 3072
2122 931
4961 593
5091 5088
8309 8307
2640 188
2640 8691
2640 9316
2640 8889
2640 8432
2640 8890
2640 7635
2640 6782
2640 8120
2640 10335
2640 1921
2640 10334
2640 10148
2640 6278
2640 10625
2640 10147
2640 10553
2640 1142
2640 10333
2640 7522
2640 4781
2640 5881
2640 8892
2640 2150
2640 2147
2640 7580
2640 9189
2640 5396
2640 6789
2640 7831
2640 8587
2640 4215
2640 8894
2640 10415
2640 7832
2640 5928
2640 4918
2640 2467
2640 3509
2640 1143
2640 5389
2640 5385
2640 2157
2640 9973
2640 10332
2640 5398
2640 10299
2640 7689
2640 10409
2640 9298
2640 4230
2640 9852
2640 2155
2640 4864
2640 9621
2640 8392
2640 10626
2640 9321
2640 9926
2640 10624
2640 6008
2640 8178
2640 6427
2640 10389
2640 9320
2640 9850
2640 7065
2640 5885
2640 9974
2640 9190
2640 2154
2640 8690
2640 1494
2640 8893
2640 8127
2640 7581
2640 7920
2640 8692
2640 9851
2640 8177
2640 2152
2640 6549
2640 5386
2640 1144
2640 5446
2640 8486
2640 4578
2640 8891
2640 2158
2640 8431
2640 7686
2640 7636
2640 10574
2640 6277
2640 6783
2640 8174
2640 121
2640 8427
2640 8390
2640 10149
2640 8542
2640 6739
674 669
4835 4834
3816 2331
7026 10028
5220 5219
7523 5859
8181 4776
10055 10057
10055 10054
4407 9796
4407 2712
9562 660
4469 4484
9347 9346
6466 6459
5503 2802
5503 8406
5503 8409
5503 2276
5503 7129
8543 212
886 10569
886 902
7184 7185
7927 7928
2289 2290
7755 7745
7755 7752
7755 8115
7755 10060
9291 921
6191 51
6191 6183
5222 5216
8707 8706
8707 3936
5011 5009
2625 2626
10415 1179
10415 8189
10415 2640
10415 1172
10415 1176
10415 8056
10415 5929
10415 1171
10415 8426
10415 1181
10415 10435
10415 4861
10415 6007
10415 1175
5982 2525
5982 8998
911 9228
9398 9200
9398 5968
9398 9397
9398 596
9398 9395
9398 9782
9070 3385
9070 6619
9070 4294
9070 6952
9070 3337
9070 6958
9070 10313
9070 6620
6637 6636
3481 4302
3481 8010
3481 8013
3481 8012
1433 1432
8877 8878
6435 9434
3986 3985
8229 10089
8229 10088
1758 9124
9871 9120
9871 1772
9871 1849
9871 5514
9871 2647
9871 1491
9871 4860
9871 5515
9871 2648
9871 5276
10586 2026
4984 4988
93 99
8389 10298
8389 9897
8389 8388
8389 10131
8389 8390
8389 7617
4072 4070
6061 3413
6061 2347
9752 7060
5423 4857
10225 6287
10225 6285
775 776
775 773
790 9930
790 9931
3041 3047
3041 3042
4765 6206
4765 9120
4765 9200
4765 1772
4765 1849
4765 5514
4765 5968
4765 9397
4765 2647
4765 596
4765 9395
4765 9782
4765 1491
4765 4860
4765 5515
4765 2648
4765 5276
9293 5690
2103 2100
5020 6834
5020 9654
5020 6822
5020 9653
5020 9649
5020 8051
5020 6829
5020 5018
3003 2890
3003 9014
5001 637
1984 1987
1419 1425
3954 2802
3954 8406
3954 8409
3954 2276
3954 7129
6964 6965
2176 8684
2176 8881
2176 9210
2176 10623
2176 2517
1803 1802
8839 8838
9258 6825
7731 4079
7731 8526
7731 5242
7731 8522
7731 2140
7731 982
7731 584
7731 2822
7731 587
7731 2465
9908 88
9908 357
9908 4294
9908 9636
9908 6057
9908 3989
9908 993
6552 4924
6552 4922
6552 2837
2980 2981
6160 6161
2364 142
2364 2365
2364 2360
3360 2325
3360 8494
3360 3355
3360 1362
3360 1892
3360 3359
7135 7134
5868 4124
637 634
6157 6158
10182 2252
6988 9120
6988 9200
6988 1772
6988 1849
6988 5514
6988 5968
6988 9397
6988 2647
6988 596
6988 9395
6988 9782
6988 1491
6988 4860
6988 5515
6988 2648
6988 5276
640 8593
640 3998
640 8631
640 641
640 8595
640 3852
3952 2802
3952 8406
3952 8409
3952 2276
3952 7129
3814 3815
1906 1907
6029 6032
8406 1822
8406 10240
8406 3953
8406 8405
8406 9110
8406 1725
8406 10173
8406 8407
8406 1728
8406 1842
8406 1837
8406 1836
8406 10241
8406 8409
8406 10242
8406 3054
8406 1064
8406 8168
8406 8408
8406 7940
8406 3055
8406 1826
8406 877
8406 10238
8406 5505
8406 7129
8406 1724
8406 5504
8406 5507
8406 869
8406 9999
8406 10239
2645 293
2645 8683
2645 296
2645 9287
2645 5849
2645 2646
2645 9927
2645 8610
2112 2116
2112 2113
4912 4913
1422 1421
5776 8991
5776 10038
5776 10162
5776 6148
9284 2252
1849 8410
1849 7074
1849 6891
1849 9044
1849 3374
1849 782
1849 10717
1849 6444
1849 336
1849 6443
1849 9175
1849 10318
1849 9064
1849 4859
1849 5459
1849 3441
1849 7090
1849 7089
1849 9871
1849 4765
1849 6988
1849 9138
1849 3156
1849 5009
1849 3404
1849 5514
1849 6410
1849 10484
1849 6469
1849 1145
1849 9622
1849 3620
1849 7803
1849 10362
1849 9937
1849 1775
1849 8528
1849 9647
1849 9828
1849 3447
1849 8709
1849 3630
1849 8471
1849 9098
1849 3655
1849 4763
1849 6219
1849 7088
1849 8232
1849 10696
1849 8990
1849 10442
1849 5515
1849 9040
1849 1455
1849 7804
1849 10397
1849 10384
1849 297
1849 2704
1849 3631
1849 9357
1849 5460
1849 2457
4424 4420
4424 4423
50 28
5176 9823
5176 9821
3694 3700
3694 3696
7360 7364
7360 7363
4216 4218
4216 4217
5434 6017
5434 5435
5434 10635
4104 4113
78 77
3510 10294
3510 6062
3510 2175
3510 2173
3510 10150
8301 8299
6582 6573
6582 6581
9241 9242
7753 7755
663 3917
663 1876
5736 9662
5736 5731
5736 10047
5736 5737
5736 6838
7897 2654
7897 1560
2897 10098
3238 3239
415 416
415 413
415 414
415 417
1605 1604
2034 836
2034 2037
8296 8282
1387 1392
1387 1390
7784 7798
7835 3624
2997 3000
10428 188
10428 8029
10428 8691
10428 3520
10428 9548
10428 8432
10428 3178
10428 6165
10428 8917
10428 9297
10428 1173
10428 1182
10428 1921
10428 1177
10428 10148
10428 6278
10428 1186
10428 1160
10428 10147
10428 1142
10428 4781
10428 1183
10428 5881
10428 1159
10428 10298
10428 9897
10428 10427
10428 6200
10428 2147
10428 7580
10428 7831
10428 8587
10428 4215
10428 10415
10428 7832
10428 5928
10428 3509
10428 1143
10428 5389
10428 10299
10428 1180
10428 7543
10428 9090
10428 9621
10428 8392
10428 1168
10428 9926
10428 3177
10428 8178
10428 1178
10428 1166
10428 6427
10428 1185
10428 1158
10428 5885
10428 10118
10428 8690
10428 6164
10428 1184
10428 1494
10428 7581
10428 8692
10428 8177
10428 7658
10428 6199
10428 4552
10428 3518
10428 1144
10428 8486
10428 10131
10428 9089
10428 2158
10428 8431
10428 1170
10428 10116
10428 9368
10428 6277
10428 1167
10428 6783
10428 1174
10428 3519
10428 9091
10428 3521
10428 8174
10428 121
10428 8427
10428 6162
10428 9599
10428 8390
10428 1169
10428 10545
10428 10149
10428 3516
10428 3517
10428 9531
10428 8542
10428 3515
7832 1179
7832 8189
7832 2640
7832 1172
7832 1176
7832 8056
7832 5929
7832 1171
7832 8426
7832 1181
7832 10435
7832 4861
7832 6007
7832 1175
7108 280
5390 7348
5390 9815
5390 5312
5390 8952
5390 9339
5390 7347
5390 8545
5390 6795
5390 1462
5679 8193
3791 170
3791 118
3791 1932
3791 3435
3791 3788
3791 3767
3791 3777
3791 3783
3791 3764
3791 620
3791 3754
3791 3786
3791 3789
3791 3792
3791 3781
3791 167
3791 3657
3791 2165
9485 6226
9485 293
9485 8683
9485 296
9485 9287
9485 5849
9485 9927
9485 8610
3890 3898
3890 3900
4581 6656
4581 10485
1768 1769
5986 3489
5986 3414
5986 7643
5986 3204
5986 7746
5986 1790
5986 1787
5986 8843
5986 8502
5986 4898
5986 5561
5986 3206
5986 7489
5986 7339
5986 77
5986 6361
5986 7488
5986 6369
5986 2537
5986 6372
5986 2433
5986 4070
5986 7501
5986 6360
5986 1544
5986 6289
5986 6589
5986 6542
5986 6168
5986 8834
5986 7506
5986 5091
5986 7750
5986 7486
5986 8517
5986 3090
5986 8514
5986 3329
5986 2206
5986 8826
5986 3544
5986 5562
5986 4297
5986 7623
5986 4076
5986 8849
5986 334
5986 6359
5986 3576
5986 7329
5986 2053
5986 5563
5986 8844
5986 6145
5986 6152
5986 3205
5986 3387
5986 7491
5986 4069
5986 7336
5986 4214
5986 6314
5986 317
5986 4078
5986 155
5986 7055
5986 7533
5986 5073
5986 6286
5986 2663
5986 3208
5986 5544
5986 8448
5986 10303
5986 3138
5986 8496
5986 7508
5986 4900
5986 8831
5986 8506
5986 2774
5986 6135
5986 5637
5986 3583
5986 5437
5986 320
5986 6940
5986 8508
5986 7496
5986 4067
5986 2538
5986 7743
5986 1915
5986 4183
5986 324
5986 5636
5986 3282
5986 2846
5986 3703
5986 314
5986 2342
5986 4903
5986 5520
5986 5830
5986 8544
5986 307
5986 8825
5986 8829
5986 5093
5986 347
5986 3491
5986 365
5986 6366
5986 1786
5986 5939
5986 8855
10227 10226
10227 10228
10227 9390
10227 10230
7325 645
9853 9854
6471 590
1066 1067
5928 1179
5928 8189
5928 2640
5928 1172
5928 1176
5928 8056
5928 5929
5928 1171
5928 8426
5928 1181
5928 10435
5928 4861
5928 6007
5928 1175
6300 6301
6300 6297
6351 5352
6351 2382
6351 5350
6404 7624
2995 2997
2995 2999
4086 4087
2321 2324
9915 8843
9915 9916
9915 3206
9915 9908
9915 6139
9915 2107
9915 9918
9915 3205
9915 9910
9915 3392
6598 227
6598 6601
4996 4995
323 324
2058 2057
895 896
5574 100
6065 6069
2447 2445
2447 7086
1857 1862
1857 9347
1857 5169
1857 5260
1857 1859
1857 5259
8970 8972
4500 4502
8859 8858
7793 7792
3973 3977
1504 1499
1880 1879
2770 760
2770 2771
1532 760
1532 1531
6498 818
1621 207
1621 203
1621 205
1621 208
2954 2953
1799 845
1799 864
1799 2033
1799 8238
1799 8252
1799 5487
1799 8239
1799 9636
1799 7770
1799 893
1799 836
1799 7768
1799 9698
1799 2756
1799 2279
1799 3301
1799 852
1799 9697
1799 9910
1799 2840
1799 3684
1799 5494
1799 7251
1799 1798
1799 5062
1799 3310
1799 3072
1799 931
6324 6327
7534 7533
3820 3817
3820 3822
3113 3956
3113 3716
3113 7736
3113 7627
3113 4213
3113 10570
3314 3313
3314 3317
4044 4037
10709 2240
10709 2257
3585 3586
4102 8875
1781 1774
3829 10625
3829 3828
6653 6644
7750 7489
7750 7748
1326 1325
9134 6587
9134 6657
9134 7763
9134 1599
9134 8183
9134 6656
9134 7584
9134 7677
9134 8441
8772 7175
7637 1092
7637 1116
3427 3428
1632 7557
1632 5199
1632 4127
1632 4130
1632 7603
1632 6949
1632 4129
1632 10312
1632 2319
1632 7229
1632 5203
1632 8140
1632 4126
1632 3778
1632 8733
1632 2320
1632 8139
1632 4128
1632 8137
1632 8138
1632 3124
1632 3123
2332 2333
2332 707
2332 706
2332 709
2332 691
4209 4210
1238 3489
1238 3414
1238 7643
1238 3204
1238 7746
1238 1790
1238 1787
1238 8843
1238 8502
1238 4898
1238 5561
1238 3206
1238 7489
1238 7339
1238 77
1238 6361
1238 7488
1238 6369
1238 2537
1238 6372
1238 2433
1238 4070
1238 7501
1238 6360
1238 1544
1238 6289
1238 6589
1238 6542
1238 6168
1238 8834
1238 7506
1238 5091
1238 7750
1238 7486
1238 8517
1238 3090
1238 8514
1238 3329
1238 2206
1238 8826
1238 3544
1238 5562
1238 4297
1238 7623
1238 4076
1238 8849
1238 334
1238 6359
1238 3576
1238 7329
1238 2053
1238 5563
1238 8844
1238 6145
1238 6152
1238 3205
1238 3387
1238 7491
1238 4069
1238 7336
1238 4214
1238 6314
1238 317
1238 4078
1238 155
1238 7055
1238 7533
1238 5073
1238 6286
1238 2663
1238 3208
1238 5544
1238 8448
1238 10303
1238 3138
1238 8496
1238 7508
1238 4900
1238 8831
1238 8506
1238 2774
1238 6135
1238 5637
1238 3583
1238 5437
1238 320
1238 6940
1238 8508
1238 7496
1238 4067
1238 2538
1238 7743
1238 1915
1238 4183
1238 324
1238 5636
1238 3282
1238 2846
1238 3703
1238 314
1238 2342
1238 4903
1238 5520
1238 5830
1238 8544
1238 307
1238 8825
1238 8829
1238 6167
1238 5093
1238 347
1238 3491
1238 365
1238 6366
1238 1786
1238 5939
1238 8855
4119 9922
10196 8940
398 9700
1669 1666
490 7285
490 9849
490 2167
490 7619
490 5423
490 2168
490 9846
490 4887
490 2591
5592 5598
4691 3461
4691 3460
6139 5776
6139 8844
6673 6672
4810 9226
4810 5731
4810 2542
4810 7389
4810 519
4810 4514
4810 9005
4810 5720
4810 5855
4810 6695
4810 4340
4810 6705
1527 1525
6305 7003
7486 7490
857 860
9173 10561
9173 10560
9173 8451
1883 1884
8079 8651
4918 1179
4918 6587
4918 8189
4918 5894
4918 2640
4918 1881
4918 1172
4918 7763
4918 1176
4918 8056
4918 5929
4918 8183
4918 1171
4918 8426
4918 3844
4918 1181
4918 3843
4918 10435
4918 4861
4918 7677
4918 6007
4918 1175
8650 7763
258 259
258 261
6066 6067
9100 7727
9100 5051
6714 845
6714 864
6714 2033
6714 8238
6714 8252
6714 5487
6714 8239
6714 9636
6714 7770
6714 893
6714 836
6714 7768
6714 9698
6714 2756
6714 2279
6714 3301
6714 852
6714 9697
6714 9910
6714 2840
6714 3684
6714 5494
6714 7251
6714 1798
6714 5062
6714 3310
6714 3072
6714 931
2467 7557
2467 1179
2467 8189
2467 4127
2467 4130
2467 7603
2467 2640
2467 4129
2467 1172
2467 1176
2467 8056
2467 2319
2467 5929
2467 7229
2467 1171
2467 8426
2467 8140
2467 4126
2467 1181
2467 3778
2467 8733
2467 2320
2467 10435
2467 4861
2467 8139
2467 4128
2467 6007
2467 8620
2467 8137
2467 8138
2467 3124
2467 3123
2467 1175
2467 5259
163 164
2851 2862
2851 2850
2851 2848
6583 6942
6050 6046
2982 1453
4341 4335
4341 4337
4341 4347
9138 9120
9138 1772
9138 1849
9138 5514
9138 2647
9138 1491
9138 4860
9138 5515
9138 2648
9138 5276
6694 908
6694 6696
7407 8737
7407 8738
8975 8976
8975 1632
8975 6504
8975 6503
8975 7215
8975 7216
4478 5513
7996 8684
7996 7997
7996 8881
7996 10623
8529 8530
8409 1717
8409 1822
8409 10240
8409 1833
8409 1719
8409 1721
8409 8405
8409 1725
8409 10173
8409 5499
8409 8407
8409 1728
8409 1846
8409 1836
8409 10241
8409 8406
8409 1823
8409 3054
8409 1064
8409 8408
8409 7940
8409 3055
8409 1826
8409 877
8409 1847
8409 10238
8409 3185
8409 5505
8409 7129
8409 1724
8409 5504
8409 5507
8409 1070
8409 869
8409 10239
8409 878
10516 10518
5366 5367
5366 5365
5366 5370
2654 2674
633 631
7259 3125
7259 2889
7259 3134
7259 8859
7259 2609
7259 9866
7259 8861
7259 3157
7259 9151
7259 8488
7259 8860
405 6392
405 2442
405 435
405 403
405 4613
405 2443
405 411
405 2720
405 401
4475 4497
9783 642
8247 8246
7342 7343
8885 7511
8885 8147
8517 10480
2754 2755
3615 3616
3615 109
3615 5170
520 519
7752 7754
7752 9988
2608 8240
2608 2610
3190 3187
3924 3923
3987 2652
3987 10232
3987 9513
3987 8929
3987 8991
3987 2653
3987 4634
3987 2828
3987 9511
3987 10162
3987 4357
3987 6802
3987 8225
3987 4355
3987 6148
3987 8928
2609 2617
2609 816
3156 6945
3156 8624
3156 1790
3156 6119
3156 9120
3156 7301
3156 3375
3156 10456
3156 1364
3156 7569
3156 5859
3156 1772
3156 3654
3156 2812
3156 2889
3156 3134
3156 1849
3156 9002
3156 3136
3156 3396
3156 5514
3156 7565
3156 1430
3156 6623
3156 1426
3156 1612
3156 2813
3156 2647
3156 9014
3156 2064
3156 2920
3156 10162
3156 3630
3156 4974
3156 4887
3156 1874
3156 4018
3156 3655
3156 1428
3156 1427
3156 6989
3156 1491
3156 4860
3156 5515
3156 10587
3156 2648
3156 1431
3156 1429
3156 3631
3156 5276
3156 9021
3156 3619
3156 1365
3156 2899
613 611
9992 7557
9992 4127
9992 4130
9992 7603
9992 4129
9992 2319
9992 7229
9992 8140
9992 4126
9992 3778
9992 8733
9992 2320
9992 9991
9992 8139
9992 4128
9992 8137
9992 8138
9992 3124
9992 3123
9074 491
9074 9075
9074 9076
7919 8312
7919 8295
7919 2277
7919 8293
7919 4234
7919 8308
7919 8290
7919 8301
7919 8296
7919 8291
7919 7631
7919 8289
7919 8278
7919 8263
7919 7918
7919 7862
7919 8261
7919 10357
7919 8262
7919 8276
7919 8283
7919 7917
7919 8264
7919 1148
7919 8281
7919 7914
7919 7470
7919 8313
7919 8260
7919 8054
7788 4648
9982 10281
5461 689
2149 2150
10655 14
10655 5991
5043 1524
5043 5046
5043 5042
5043 2549
5043 5601
5043 6670
5043 1648
5043 515
6751 1736
6751 6750
6751 6747
5152 5153
1331 7331
267 264
2760 2762
9620 9619
3672 3670
6650 6651
7588 3372
7588 9956
7588 3370
7588 9362
7588 5857
7588 3798
7588 9360
7588 9361
7588 5067
7588 40
7588 10070
7588 10067
7588 8986
7588 8606
7588 42
4337 4339
4337 4335
6207 9963
9248 9249
9248 9252
8953 760
8953 8954
9434 6987
9434 7656
9434 5752
9434 8886
9434 9588
9434 2592
9434 9579
9434 7920
9434 6549
9434 7658
9434 8486
9131 9133
2963 2975
2963 2970
2963 2972
2963 548
8549 9665
8549 8548
5297 5298
4762 6548
4762 9852
4762 9850
4762 4761
4762 9851
4762 6549
4762 10416
4762 10574
7771 7772
1777 760
1777 1776
443 4629
6396 6395
5815 5816
3245 5859
3245 7523
3245 3246
3245 3248
3547 3550
3547 3552
3547 3556
3547 3551
3547 6431
3547 1913
8257 8266
8257 8267
2398 3569
4393 4395
44 38
888 898
3997 3996
2726 2725
8097 2437
3906 2815
3906 8516
3906 4079
3906 2466
3906 582
3906 8526
3906 3490
3906 5218
3906 5341
3906 6040
3906 5868
3906 7897
3906 6351
3906 5242
3906 8522
3906 2728
3906 7748
3906 2140
3906 982
3906 4077
3906 6801
3906 584
3906 2822
3906 8242
3906 7744
3906 7483
3906 587
3906 2465
3906 6354
3906 7504
3906 8116
3906 2622
3906 8813
3906 8515
3906 8117
5053 310
5053 773
5053 1716
5053 6773
5053 165
5053 2315
10183 4182
6760 6759
8613 8612
678 2225
678 3260
678 3261
678 2216
678 2218
678 3233
678 2217
678 3243
678 856
678 2512
678 3269
678 3263
678 852
678 2226
678 2504
678 2211
678 2493
678 2219
678 675
678 2224
678 2227
10269 9611
10518 8977
4359 4360
2019 2021
3509 1179
3509 8189
3509 2640
3509 1172
3509 1176
3509 8056
3509 5929
3509 1171
3509 8426
3509 1158
3509 1181
3509 10435
3509 4861
3509 6007
3509 1175
3900 3899
1143 1179
1143 8189
1143 2640
1143 1172
1143 1176
1143 8056
1143 5929
1143 1171
1143 8426
1143 1181
1143 10435
1143 4861
1143 6007
1143 1175
1143 4571
8324 7681
5709 988
5709 7947
5709 6209
5709 6226
5709 7352
5709 8637
5709 2897
5709 4333
5709 6227
5709 5710
5709 9547
5709 8683
5709 7354
5709 2516
3697 3698
8452 2303
8452 7252
8452 7768
8452 7767
8452 2128
1834 2802
1834 8406
1834 8409
1834 2276
1834 7129
4668 7075
4668 5459
4668 10040
4668 9870
4668 6743
4668 6379
4668 9043
4668 1774
4668 5460
4668 3751
9806 9807
9806 9803
7529 3796
7529 4093
1452 8580
6041 6045
7334 6238
1376 831
101 103
10714 4061
3919 3920
3398 6119
3398 9012
3398 3375
3398 3402
3398 289
3398 1777
3398 6803
3398 2582
3398 4974
3398 3399
3398 5812
3398 10460
3398 3397
3398 2581
3398 9054
3398 6117
3398 1782
3398 3991
3398 7756
5391 7348
5391 9815
5391 5312
5391 8952
5391 9339
5391 7347
5391 8545
5391 6795
5391 1462
1572 8716
1572 2696
1572 1822
1572 8721
1572 5506
1572 2830
1572 5500
1572 5498
1572 2695
1572 5499
1572 8719
1572 5503
1572 8711
1572 5502
1572 1064
1572 8717
1572 7455
1572 8932
1572 3185
1572 3186
1572 5505
1572 8449
1572 8720
1572 5504
1572 1086
1572 5507
1572 5501
1572 2701
1572 1065
1572 2699
1572 8718
1572 10353
1572 4543
1572 5497
1572 6081
1572 1844
1653 845
1653 864
1653 2033
1653 8238
1653 8252
1653 5487
1653 8239
1653 9636
1653 7770
1653 893
1653 836
1653 7768
1653 9698
1653 2756
1653 2279
1653 3301
1653 852
1653 9697
1653 9910
1653 2840
1653 3684
1653 5494
1653 7251
1653 1798
1653 5062
1653 3310
1653 3072
1653 931
2533 845
2533 864
2533 2033
2533 8238
2533 8252
2533 5487
2533 8239
2533 9636
2533 7770
2533 893
2533 836
2533 7768
2533 9698
2533 2756
2533 2279
2533 3301
2533 852
2533 9697
2533 9910
2533 2840
2533 3684
2533 5494
2533 7251
2533 1798
2533 5062
2533 3310
2533 3072
2533 931
5050 5053
5050 5052
4472 4482
8608 1444
3378 3379
9668 9954
7422 1147
7422 5498
7422 1148
9560 9557
3865 3866
3865 3871
3865 3872
1778 1783
1778 1775
5703 5696
5703 6506
1117 127
1117 1112
1117 1092
1117 1116
1117 6568
1117 1114
8569 8570
9489 9488
564 565
564 566
3621 336
3621 3620
3621 8528
1259 1258
1259 1256
1259 1257
1259 1261
1649 1646
10321 642
5313 5316
5410 7177
10405 2802
10405 8406
10405 8409
10405 2276
10405 7129
647 650
233 234
7538 4952
7538 6016
7538 8129
7538 9526
7538 8991
7538 5951
7538 7542
7538 5281
7538 10162
7538 7540
7538 253
7538 748
7538 6923
7538 2804
7538 3151
7538 6148
9421 5114
2500 2501
7252 7251
9002 6119
9002 9012
9002 3375
9002 3402
9002 289
9002 1777
9002 6803
9002 2582
9002 4974
9002 3399
9002 5812
9002 10460
9002 2581
9002 9054
9002 6117
9002 1782
9002 9001
9002 3991
9002 7756
4423 4427
9451 7557
9451 4127
9451 4130
9451 7603
9451 4129
9451 2319
9451 7229
9451 8140
9451 4126
9451 3778
9451 8733
9451 2320
9451 8139
9451 4128
9451 8137
9451 8138
9451 3124
9451 3123
8447 8749
8447 10197
8447 8446
8447 4662
1945 1946
3984 7219
3984 10438
3984 10094
3984 5463
3984 5962
3984 2804
3984 5964
10608 10605
10608 9569
5867 2588
5867 1855
5867 5338
2470 2475
2853 2854
2853 2870
6268 1147
6268 5919
6268 5915
6268 10006
6268 1148
6268 5914
2418 2406
4648 4649
3005 9571
3692 3686
2390 7371
2390 7372
2151 2157
2151 2152
2151 2159
3308 3309
87 88
87 85
3233 3234
5769 5771
5769 3041
5769 5770
4408 4173
359 358
359 360
359 361
359 355
359 346
4862 4864
4862 4865
1357 1358
211 213
10011 5398
10011 9904
10011 10012
3380 3381
3534 3535
4284 4285
9869 8624
9869 8978
9869 8625
5946 2117
5946 4101
5946 4105
634 638
2650 2651
6813 6815
509 510
6563 6564
2281 2280
2281 1379
1358 1359
8136 10552
8136 6897
8136 10472
8136 7562
8136 6898
3336 3385
3336 6619
3336 3337
3336 6620
504 519
504 507
478 7025
478 2898
478 10422
478 7285
478 1118
478 6821
478 2167
478 810
478 2177
478 5859
478 10594
478 1975
478 2906
478 2601
478 1957
478 8062
478 812
478 1523
478 10532
478 3336
478 1661
478 2909
478 6922
478 2168
478 1426
478 2905
478 3154
478 1045
478 9846
478 2594
478 9825
478 10425
478 2918
478 2902
478 8377
478 2591
478 1659
478 1660
478 660
478 8421
478 4099
478 10016
478 8060
8778 4790
734 6897
734 6894
734 6608
734 6898
2442 5948
2442 432
10103 4952
10103 6016
10103 8129
10103 9526
10103 8991
10103 5951
10103 5281
10103 10162
10103 253
10103 748
10103 6923
10103 2804
10103 3151
10103 6148
7951 841
3322 3335
3322 3330
9643 2802
9643 8406
9643 8409
9643 2276
9643 7129
308 3489
308 3414
308 7643
308 3204
308 7746
308 1790
308 1787
308 8843
308 8502
308 4898
308 5561
308 3206
308 7489
308 7339
308 77
308 6361
308 7488
308 6369
308 2537
308 6372
308 2433
308 4070
308 7501
308 6360
308 1544
308 6289
308 6589
308 6542
308 6168
308 8834
308 7506
308 5091
308 7750
308 7486
308 8517
308 3090
308 8514
308 3329
308 2206
308 8826
308 3544
308 5562
308 306
308 4297
308 7623
308 4076
308 8849
308 334
308 6359
308 3576
308 7329
308 2053
308 5563
308 8844
308 6145
308 6152
308 3205
308 3387
308 7491
308 4069
308 7336
308 4214
308 6314
308 317
308 4078
308 155
308 7055
308 7533
308 5073
308 6286
308 2663
308 3208
308 5544
308 8448
308 10303
308 3138
308 8496
308 7508
308 4900
308 8831
308 8506
308 2774
308 6135
308 5637
308 3583
308 5437
308 320
308 6940
308 8508
308 7496
308 4067
308 2538
308 7743
308 1915
308 4183
308 324
308 5636
308 3282
308 2846
308 3703
308 314
308 2342
308 4903
308 5520
308 5830
308 8544
308 307
308 8825
308 8829
308 5093
308 347
308 3491
308 365
308 6366
308 1786
308 5939
308 8855
10724 7557
10724 4127
10724 4130
10724 7603
10724 4129
10724 2319
10724 8455
10724 7229
10724 8140
10724 4126
10724 3778
10724 8733
10724 2320
10724 8139
10724 4128
10724 8137
10724 8138
10724 3124
10724 3123
8920 7390
8557 8558
8557 8556
10134 6399
10134 4646
10134 4642
10134 7472
10134 4644
10134 10090
10134 1441
10134 4643
10134 7471
10134 5990
10134 4645
10134 6970
10134 4641
6140 996
6140 175
6140 1505
7290 7289
9413 8407
4496 4495
8199 8200
8199 8201
10105 8684
10105 10104
10105 8881
10105 10623
8687 2637
2215 2214
5521 5522
4510 4511
615 623
615 616
5389 1179
5389 8189
5389 2640
5389 1172
5389 1176
5389 8056
5389 5929
5389 1171
5389 8426
5389 1181
5389 10435
5389 4861
5389 6007
5389 1175
5248 2802
5248 8406
5248 8409
5248 2276
5248 7129
6934 6931
5205 5206
5895 4952
5895 6015
5895 6016
5895 8129
5895 9526
5895 5951
5895 7147
5895 1881
5895 4918
5895 5281
5895 5897
5895 3844
5895 253
5895 748
5895 6923
5895 2804
5895 8491
5895 3151
7582 9124
5925 5918
4129 4952
4129 6016
4129 8129
4129 9526
4129 8991
4129 5951
4129 5281
4129 10162
4129 253
4129 748
4129 6923
4129 2804
4129 3151
4129 6148
4975 4976
7682 7683
7682 7653
64 5715
64 9456
64 10422
64 4457
64 6821
64 9849
64 9571
64 2177
64 1460
64 1679
64 7619
64 1675
64 7834
64 3154
64 10425
64 10254
64 8377
64 2840
64 9459
64 7965
64 4305
64 1054
64 9574
881 280
4707 4703
8711 10193
342 8410
342 6787
342 9282
342 10371
342 10206
342 8470
342 5005
342 3194
342 10053
342 5876
342 3260
342 10124
342 2468
342 8589
342 5872
342 6788
342 3261
342 10200
342 10237
342 4014
342 10662
342 4147
342 6810
342 6616
342 6809
342 2469
342 9064
342 6655
342 9867
342 3231
342 9212
342 4149
342 9837
342 340
342 5001
342 8685
342 5390
342 341
342 3987
342 1452
342 5391
342 3233
342 3289
342 6215
342 6617
342 10207
342 8708
342 3243
342 9881
342 2512
342 3269
342 9188
342 3263
342 4151
342 596
342 777
342 143
342 852
342 7765
342 9613
342 2226
342 8633
342 9923
342 5277
342 6896
342 9187
342 8473
342 6019
342 9816
342 2049
342 3992
342 6618
342 2050
342 9868
342 2504
342 6219
342 2493
342 6615
342 5446
342 8351
342 6804
342 5448
342 2048
342 6895
342 10397
342 2527
342 5002
342 9686
342 5874
342 10726
342 4154
342 5445
342 4998
342 5847
342 6018
342 10320
342 6658
342 2047
9393 8013
6599 6600
4549 7789
2127 845
2127 864
2127 2033
2127 8238
2127 8252
2127 5487
2127 8239
2127 9636
2127 7770
2127 893
2127 836
2127 7768
2127 7246
2127 9698
2127 2756
2127 2279
2127 3301
2127 852
2127 9697
2127 3725
2127 9910
2127 2840
2127 3684
2127 5494
2127 7251
2127 1798
2127 5062
2127 3310
2127 3072
2127 931
964 968
964 5825
8867 7442
8867 3129
7539 7538
7539 6639
7539 2020
7539 6368
7539 474
9689 9690
727 7220
727 10608
727 10604
3203 3204
4540 3557
4540 4541
4540 4542
3328 3956
3328 3716
3328 7736
3328 7627
3328 4213
3328 10570
9889 1316
9322 5155
9322 9326
9322 9324
9322 9327
9322 7675
9322 9325
4739 4924
4739 4922
4739 2837
740 7585
3605 3591
3605 3608
3605 4606
3605 3588
5863 2393
5863 5862
6541 6015
6541 7147
6541 6545
444 1979
554 555
4125 3489
4125 3414
4125 7643
4125 3204
4125 7746
4125 1790
4125 1787
4125 8843
4125 8502
4125 4898
4125 5561
4125 3206
4125 7489
4125 7339
4125 77
4125 6361
4125 7488
4125 6369
4125 2537
4125 6372
4125 2433
4125 4070
4125 6052
4125 7501
4125 6360
4125 1544
4125 6289
4125 6589
4125 6542
4125 6168
4125 8834
4125 7506
4125 5091
4125 7750
4125 7486
4125 8517
4125 3090
4125 8514
4125 3329
4125 2206
4125 8826
4125 3544
4125 5562
4125 4297
4125 7623
4125 4076
4125 8849
4125 334
4125 6359
4125 3576
4125 7329
4125 3971
4125 2053
4125 5563
4125 8844
4125 6145
4125 6152
4125 3205
4125 3387
4125 7491
4125 4069
4125 7336
4125 4214
4125 6314
4125 317
4125 4078
4125 155
4125 7055
4125 7533
4125 5073
4125 6286
4125 2663
4125 3208
4125 6039
4125 5544
4125 8448
4125 10303
4125 6035
4125 3138
4125 8496
4125 7508
4125 4900
4125 8831
4125 8506
4125 2774
4125 6135
4125 5637
4125 3583
4125 5437
4125 320
4125 6940
4125 8508
4125 7496
4125 4067
4125 2538
4125 7743
4125 1915
4125 4183
4125 324
4125 5636
4125 3282
4125 2846
4125 3703
4125 314
4125 2342
4125 4903
4125 5520
4125 5830
4125 8544
4125 307
4125 8825
4125 8829
4125 5093
4125 347
4125 3491
4125 365
4125 6366
4125 1786
4125 5939
4125 8855
1466 354
1466 1465
1897 1898
5326 5325
4711 280
5571 5572
1823 2802
1823 8406
1823 8409
1823 2276
1823 7129
1001 1000
1001 1002
5009 9120
5009 1772
5009 1849
5009 5514
5009 2647
5009 1491
5009 4860
5009 5515
5009 2648
5009 5276
4201 8965
7076 7077
2966 2967
971 974
393 389
3051 7103
3051 2845
3051 8096
3051 7338
3051 366
1730 4596
1497 280
1882 1883
4709 4697
4709 5302
4709 4674
4709 4679
4709 524
4709 5305
4709 4696
4709 4712
4709 4673
4709 4675
4709 3960
4709 4700
4709 4710
6319 5769
10242 2802
10242 8406
10242 8409
10242 2276
10242 7129
8191 3876
2545 899
2545 2544
2545 3164
2545 3665
5947 6265
5947 1691
5947 6269
5947 6268
5947 5925
5947 5916
5947 6267
5947 5926
4389 4382
3136 4358
3136 3135
9555 9558
9555 9559
9555 9560
3434 3294
1172 188
1172 8691
1172 9316
1172 8889
1172 8432
1172 8890
1172 7635
1172 6782
1172 8120
1172 10335
1172 1921
1172 10334
1172 10148
1172 6278
1172 10625
1172 10147
1172 10553
1172 1142
1172 10333
1172 7522
1172 4781
1172 5881
1172 8892
1172 2150
1172 2147
1172 7580
1172 9189
1172 5396
1172 6789
1172 7831
1172 8587
1172 4215
1172 8894
1172 10415
1172 7832
1172 5928
1172 4918
1172 2467
1172 3509
1172 1143
1172 5389
1172 5385
1172 2157
1172 9973
1172 10332
1172 5398
1172 10299
1172 7689
1172 10409
1172 9298
1172 4230
1172 2155
1172 4864
1172 9621
1172 8392
1172 10626
1172 6437
1172 9321
1172 9926
1172 10624
1172 6008
1172 8178
1172 6427
1172 10389
1172 9320
1172 7065
1172 5885
1172 9974
1172 9190
1172 2154
1172 8690
1172 1494
1172 8893
1172 8127
1172 7581
1172 7920
1172 8692
1172 8177
1172 2152
1172 5386
1172 1144
1172 5446
1172 8486
1172 4578
1172 8891
1172 2158
1172 8431
1172 7686
1172 7636
1172 6277
1172 6783
1172 8174
1172 121
1172 8427
1172 8390
1172 10149
1172 8542
1172 6739
9023 9262
9023 9263
5032 5033
7968 7969
7968 4933
7968 4943
7968 2240
7968 6812
7968 1625
7968 4657
7968 1028
7968 4939
7968 7018
7968 1949
7968 4931
7968 7975
7968 4950
7968 7169
7968 7973
7968 7974
7968 7972
3050 3051
6215 6211
695 694
6309 1273
1618 1620
3943 9034
3943 7827
1098 1097
3499 71
3499 9591
3499 336
3499 1430
3499 1426
3499 8528
3499 7230
3499 10243
3499 9848
3499 1428
3499 1427
5606 9363
7923 1663
7923 7922
7923 4243
7923 2823
7923 5318
10628 5398
9285 9286
2713 9336
2713 10668
3690 3956
3690 3716
3690 7736
3690 7627
3690 4213
3690 10570
8429 4776
5385 1179
5385 8189
5385 2640
5385 1172
5385 1176
5385 8056
5385 5929
5385 1171
5385 8426
5385 1181
5385 10435
5385 4861
5385 6007
5385 1175
205 204
7498 7497
6983 6981
947 954
5284 5285
7791 7793
9996 9995
9996 10002
1864 1870
2356 2355
9696 7211
9696 2087
9696 9073
9696 8568
9696 10205
9696 6920
9696 7080
9696 8991
9696 8422
9696 10455
9696 3126
9696 9066
9696 10296
9696 7107
9696 9072
9696 7694
9696 8349
9696 10162
9696 7942
9696 9060
9696 7828
9696 8014
9696 7357
9696 3473
9696 4755
9696 8237
9696 2795
9696 6148
9696 7720
9696 10354
8828 3880
7249 7250
9085 9084
9085 10355
9085 186
9085 183
9085 2462
9085 7287
3908 3489
3908 3414
3908 7643
3908 3204
3908 7746
3908 1790
3908 1787
3908 8843
3908 8502
3908 4898
3908 5561
3908 3206
3908 7489
3908 7339
3908 77
3908 6361
3908 7488
3908 6369
3908 2537
3908 6372
3908 2433
3908 4070
3908 7501
3908 6360
3908 1544
3908 6289
3908 6589
3908 6542
3908 6168
3908 8834
3908 7506
3908 5091
3908 7750
3908 7486
3908 8517
3908 3090
3908 8514
3908 3329
3908 2206
3908 8826
3908 3544
3908 5562
3908 4297
3908 10212
3908 7623
3908 4076
3908 8849
3908 334
3908 6359
3908 3576
3908 7329
3908 2053
3908 5563
3908 8844
3908 6145
3908 6152
3908 3205
3908 3387
3908 7491
3908 4069
3908 7336
3908 4214
3908 6314
3908 317
3908 4078
3908 155
3908 7055
3908 7533
3908 5073
3908 6286
3908 2663
3908 3208
3908 5544
3908 8448
3908 10303
3908 3138
3908 8496
3908 7508
3908 4900
3908 8831
3908 8506
3908 2774
3908 6135
3908 4561
3908 5637
3908 3583
3908 5437
3908 320
3908 6940
3908 8508
3908 7496
3908 4067
3908 2538
3908 7743
3908 1915
3908 4183
3908 324
3908 5636
3908 3282
3908 2846
3908 3703
3908 314
3908 2342
3908 4903
3908 5520
3908 5830
3908 8544
3908 307
3908 8825
3908 8829
3908 5093
3908 347
3908 3491
3908 365
3908 6366
3908 1786
3908 5939
3908 8855
4034 4026
7738 3956
7738 3716
7738 7736
7738 7627
7738 4213
7738 10570
1831 2802
1831 8406
1831 8409
1831 2276
1831 7129
5557 5558
5557 5539
5557 5529
225 219
4941 10181
4941 4938
4941 8002
8382 3865
8382 8387
8382 4710
2169 1964
5027 5028
8559 8553
8559 1866
8559 8555
5970 5968
5970 5964
9944 8515
9039 6548
9039 9852
9039 9850
9039 4761
9039 9851
9039 6549
9039 10416
9039 10574
4403 2692
4403 4412
4403 4406
4403 4405
4403 2702
4403 2694
679 680
8149 2802
8149 8406
8149 8409
8149 2276
8149 7129
2575 4952
2575 6016
2575 8129
2575 9526
2575 8991
2575 5951
2575 5281
2575 10162
2575 253
2575 748
2575 6923
2575 2804
2575 3151
2575 6148
6068 6070
7344 642
1522 1543
1522 1549
1522 1529
1522 1523
1522 1524
1522 1527
1522 1548
1522 1533
1522 761
1522 1528
1522 1525
1522 488
1522 1557
1522 1534
5877 5878
5426 5427
8292 5767
3016 3017
5560 5561
7763 4952
7763 6016
7763 8129
7763 9526
7763 8991
7763 5951
7763 5281
7763 10162
7763 253
7763 748
7763 6923
7763 2804
7763 3151
7763 6148
9766 9767
4760 6548
4760 4761
4760 10416
2494 2497
4923 4924
2113 2111
91 96
7411 2705
7411 2706
7411 1943
4258 4260
7070 4691
7070 7069
908 845
908 864
908 2033
908 8238
908 8252
908 5487
908 8239
908 9636
908 7770
908 893
908 836
908 7768
908 9698
908 2756
908 2279
908 3301
908 852
908 9697
908 9910
908 2840
908 3684
908 5494
908 7251
908 1798
908 5062
908 3310
908 3072
908 931
2825 2824
2825 2816
2825 2822
1988 1986
9333 9679
9333 9376
5797 5800
1226 3489
1226 3414
1226 7643
1226 3204
1226 7746
1226 1790
1226 1787
1226 8843
1226 8502
1226 4898
1226 5561
1226 3206
1226 7489
1226 7339
1226 77
1226 6361
1226 7488
1226 6369
1226 2537
1226 6372
1226 2433
1226 4070
1226 7501
1226 6360
1226 1544
1226 6289
1226 6589
1226 6542
1226 6168
1226 8834
1226 7506
1226 5091
1226 7750
1226 7486
1226 8517
1226 3090
1226 8514
1226 3329
1226 2206
1226 8826
1226 3544
1226 5562
1226 4297
1226 7623
1226 4076
1226 8849
1226 334
1226 6359
1226 3576
1226 7329
1226 2053
1226 5563
1226 8844
1226 6145
1226 6152
1226 3205
1226 3387
1226 7491
1226 4069
1226 7336
1226 4214
1226 6314
1226 317
1226 4078
1226 155
1226 7055
1226 7533
1226 5073
1226 6286
1226 2663
1226 3208
1226 5544
1226 8448
1226 10303
1226 3138
1226 8496
1226 7508
1226 4900
1226 8831
1226 8506
1226 2774
1226 6135
1226 5637
1226 3583
1226 5437
1226 320
1226 6940
1226 8508
1226 7496
1226 4067
1226 2538
1226 7743
1226 1915
1226 4183
1226 324
1226 5636
1226 3282
1226 2846
1226 3703
1226 314
1226 2342
1226 4903
1226 5520
1226 5830
1226 8544
1226 307
1226 8825
1226 8829
1226 5093
1226 347
1226 3491
1226 365
1226 6366
1226 1786
1226 5939
1226 8855
4406 2692
4406 4405
4406 2702
4406 2694
6088 642
6088 6089
175 173
5012 6945
5012 6119
5012 3375
5012 10456
5012 1364
5012 7569
5012 5859
5012 3654
5012 2812
5012 2889
5012 3134
5012 9002
5012 3136
5012 3396
5012 7565
5012 1430
5012 6623
5012 1426
5012 1612
5012 2813
5012 9014
5012 2064
5012 2920
5012 3630
5012 4974
5012 4887
5012 1874
5012 4018
5012 3655
5012 1428
5012 1427
5012 6989
5012 1431
5012 1429
5012 3631
5012 9021
5012 3619
5012 1365
5012 2899
4935 4937
4737 4738
9143 9144
9412 8408
574 567
3561 3576
7640 7644
2732 2733
2157 1179
2157 8189
2157 2640
2157 1172
2157 1176
2157 8056
2157 5929
2157 1171
2157 8426
2157 1181
2157 10435
2157 4861
2157 6007
2157 1175
5046 5047
8514 1205
3685 7250
3685 3687
3685 7259
3685 7246
3685 3693
3685 3684
3685 3689
260 258
260 7413
9283 2252
3555 780
3555 3554
4506 4504
2492 2488
3266 3254
3266 6853
3266 3730
3266 470
3595 2277
3595 7330
3595 3591
3595 6406
3595 7631
3595 3608
3595 8263
3595 7862
3595 8261
3595 8262
3595 3588
3595 8264
3595 1148
3595 7914
3595 7470
3595 4599
3595 8260
4642 6899
4642 10475
7631 2010
7631 7629
5042 5043
6617 3385
6617 9536
6617 1923
6617 8591
6617 10585
6617 6619
6617 10205
6617 3510
6617 8349
6617 3337
6617 8417
6617 7657
6617 6620
9770 622
4926 10631
4926 9674
4926 1157
4926 2605
4926 1161
4926 8444
4926 8699
4926 10011
4926 10628
4926 10629
4926 10630
4926 10572
4926 10633
4926 10573
4926 2604
4926 8445
3921 3919
2909 2908
6515 6525
7293 3489
7293 3414
7293 7643
7293 3204
7293 7746
7293 1790
7293 1787
7293 8843
7293 8502
7293 4898
7293 5561
7293 3206
7293 7489
7293 7339
7293 77
7293 6361
7293 448
7293 7488
7293 6369
7293 2537
7293 6372
7293 2433
7293 4070
7293 7501
7293 6360
7293 1544
7293 6289
7293 6589
7293 6542
7293 6168
7293 8834
7293 7506
7293 5091
7293 7750
7293 7486
7293 8517
7293 3090
7293 7290
7293 8514
7293 3329
7293 2206
7293 8826
7293 3544
7293 5562
7293 4297
7293 7623
7293 4076
7293 8849
7293 334
7293 6359
7293 3576
7293 7329
7293 2053
7293 5563
7293 8844
7293 6145
7293 6152
7293 3205
7293 3387
7293 7295
7293 7491
7293 4069
7293 7336
7293 4214
7293 6314
7293 317
7293 4078
7293 155
7293 7055
7293 7533
7293 5073
7293 6286
7293 2663
7293 3208
7293 5544
7293 8448
7293 10303
7293 3138
7293 8496
7293 7508
7293 4900
7293 8831
7293 7291
7293 8506
7293 2774
7293 6135
7293 7292
7293 5637
7293 3583
7293 5437
7293 320
7293 6940
7293 8508
7293 7496
7293 4067
7293 2538
7293 7743
7293 1915
7293 4183
7293 324
7293 5636
7293 3282
7293 2846
7293 3703
7293 314
7293 2342
7293 4903
7293 5520
7293 5830
7293 8544
7293 307
7293 8825
7293 8829
7293 5093
7293 347
7293 7287
7293 3491
7293 365
7293 6366
7293 1786
7293 5939
7293 7296
7293 8855
5932 5934
1450 1448
6696 845
6696 864
6696 2033
6696 8238
6696 8252
6696 5487
6696 8239
6696 9636
6696 7770
6696 893
6696 836
6696 7768
6696 9698
6696 2756
6696 2279
6696 3301
6696 852
6696 9697
6696 9910
6696 2840
6696 3684
6696 5494
6696 7251
6696 1798
6696 5062
6696 3310
6696 3072
6696 931
4474 4469
5360 5357
3250 4147
3250 4149
3250 3987
3250 4151
3250 3246
3250 3992
3250 3248
3404 9120
3404 1772
3404 1849
3404 5514
3404 2647
3404 1491
3404 4860
3404 5515
3404 2648
3404 5276
279 280
3354 4884
3043 6466
3043 6463
3043 10671
6347 6349
9973 1179
9973 8189
9973 2640
9973 1172
9973 1176
9973 8056
9973 5929
9973 1171
9973 8426
9973 1181
9973 10435
9973 4861
9973 6007
9973 1175
548 549
970 964
970 965
8031 9492
8031 8030
4566 7218
4566 3749
4566 3167
4566 8709
4566 1491
4566 2827
4566 2457
954 2881
954 2149
954 970
954 2866
954 3419
954 3438
954 2279
954 10245
954 2153
954 3439
954 3418
954 5824
954 2156
954 3429
8522 2731
2592 9518
2592 9418
2592 4572
2592 9993
2592 9519
2592 9433
2592 3507
2592 8440
2592 10307
2592 6264
2592 1369
2592 6548
2592 4573
2592 5894
2592 6784
2592 6139
2592 9434
2592 6134
2592 8135
2592 9435
2592 5292
2592 10418
2592 9517
2592 10426
2592 8134
2592 5751
2592 660
2592 9432
2592 3508
2592 2018
2592 7657
2592 7685
2592 4571
133 138
133 131
133 139
8878 2338
2544 2531
2544 2566
2544 6692
2544 2542
2544 8319
2544 2541
2544 2547
2544 2549
2544 2539
2544 2536
2544 8325
2544 6700
2544 2551
2544 8345
2544 8322
2544 7242
2924 3010
2924 3048
2924 3047
2924 2946
2924 3045
2924 3007
2924 3042
2924 2950
2924 3049
2924 3041
2924 3050
2924 3009
2924 2976
2924 3013
2924 2991
10508 5107
10433 10434
1404 6834
1404 9654
1404 6822
1404 1406
1404 9653
1404 9649
1404 8051
1404 6829
3183 6306
6343 6340
6343 6334
6725 6724
6725 6689
6725 6716
7153 7154
5047 5049
5047 5048
3396 8861
3396 8864
3975 9403
7909 7908
1655 1654
1808 1801
652 6922
10332 1179
10332 8189
10332 2640
10332 1172
10332 1176
10332 8056
10332 5929
10332 1171
10332 8426
10332 1181
10332 10435
10332 4861
10332 6007
10332 9432
10332 1175
5023 5024
10660 4289
10660 9448
10660 5515
4895 2020
4895 4894
1176 188
1176 8691
1176 9316
1176 8889
1176 8432
1176 8890
1176 7635
1176 6782
1176 8120
1176 10335
1176 1921
1176 10334
1176 10148
1176 6278
1176 10625
1176 10147
1176 10553
1176 1142
1176 10333
1176 7522
1176 4781
1176 5881
1176 8892
1176 2150
1176 2147
1176 7580
1176 9189
1176 5396
1176 6789
1176 7831
1176 8587
1176 4215
1176 8894
1176 10415
1176 7832
1176 5928
1176 4918
1176 2467
1176 3509
1176 1143
1176 5389
1176 5385
1176 2157
1176 9973
1176 10332
1176 5398
1176 10299
1176 7689
1176 10409
1176 9298
1176 4230
1176 2155
1176 4864
1176 9621
1176 8392
1176 10626
1176 9321
1176 9926
1176 10624
1176 6008
1176 8178
1176 6427
1176 10389
1176 9320
1176 7065
1176 5885
1176 9974
1176 9190
1176 2154
1176 8690
1176 1494
1176 8893
1176 8127
1176 7581
1176 7920
1176 8692
1176 8177
1176 2152
1176 5386
1176 1144
1176 5446
1176 8486
1176 4578
1176 8891
1176 2158
1176 8431
1176 7686
1176 6441
1176 7636
1176 6277
1176 6783
1176 8174
1176 121
1176 8427
1176 8390
1176 10149
1176 8542
1176 6739
5128 5127
8197 8201
10330 1510
10330 1502
1084 8716
1084 1078
1084 1080
1084 8721
1084 1096
1084 8719
1084 8711
1084 8717
1084 1079
1084 7455
1084 8932
1084 8449
1084 8720
1084 1072
1084 8718
1084 4543
1084 6081
5490 652
2866 2874
2866 2875
2869 2548
2869 2868
5346 5345
5346 5336
5346 5351
5346 2616
5346 5347
5346 5352
5346 5354
5346 5340
5346 198
5346 851
5346 5342
5346 5339
5346 5353
5346 5338
5346 1925
5346 5350
773 774
9493 9492
10609 10610
654 10189
654 7670
654 4464
654 7850
654 3290
654 10185
654 6255
654 9118
654 9117
654 2688
654 7847
654 3603
654 454
654 8574
654 1922
654 10170
654 6253
1599 6656
1599 1600
3698 3705
3698 908
3259 3262
9933 10098
9478 2013
9478 3669
1896 1350
1896 427
1896 2326
1896 1110
1896 1353
9597 3158
429 1671
3171 3172
3171 3173
10098 2285
6281 4461
6281 265
2038 2043
2038 2039
2038 2040
2038 2041
5513 4477
2287 2288
4626 4625
5181 9222
5181 6657
5181 6656
5181 9063
2072 9934
1664 1669
10338 3423
10629 5398
4405 4403
2817 1925
7472 637
8959 9213
8959 10363
5805 5806
4268 3956
4268 3716
4268 7736
4268 7627
4268 4213
4268 10570
3037 3038
10119 3471
10119 7356
1227 3489
1227 3414
1227 7643
1227 3204
1227 7746
1227 1790
1227 1787
1227 8843
1227 8502
1227 4898
1227 5561
1227 3206
1227 7489
1227 7339
1227 77
1227 6361
1227 7488
1227 6369
1227 2537
1227 6372
1227 2433
1227 4070
1227 7501
1227 6360
1227 1544
1227 6289
1227 6589
1227 6542
1227 6168
1227 8834
1227 7506
1227 5091
1227 7750
1227 7486
1227 8517
1227 3090
1227 8514
1227 3329
1227 2206
1227 8826
1227 3544
1227 5562
1227 4297
1227 7623
1227 4076
1227 8849
1227 334
1227 6359
1227 3576
1227 7329
1227 2053
1227 5563
1227 8844
1227 6145
1227 6152
1227 3205
1227 3387
1227 7491
1227 4069
1227 7336
1227 4214
1227 6314
1227 317
1227 4078
1227 155
1227 7055
1227 7533
1227 5073
1227 6286
1227 2663
1227 3208
1227 5544
1227 8448
1227 10303
1227 3138
1227 8496
1227 3662
1227 7508
1227 4900
1227 8831
1227 8506
1227 2774
1227 6135
1227 5637
1227 3583
1227 5437
1227 320
1227 6940
1227 8508
1227 7496
1227 4067
1227 2538
1227 7743
1227 1915
1227 4183
1227 324
1227 5636
1227 3282
1227 2846
1227 3703
1227 314
1227 2342
1227 4903
1227 5520
1227 5830
1227 8544
1227 307
1227 8825
1227 8829
1227 5093
1227 347
1227 3491
1227 365
1227 6366
1227 1786
1227 5939
1227 8855
8642 8643
3332 845
3332 864
3332 2033
3332 8238
3332 8252
3332 5487
3332 8239
3332 9636
3332 7770
3332 893
3332 836
3332 7768
3332 9698
3332 2756
3332 2279
3332 3301
3332 852
3332 9697
3332 9910
3332 2840
3332 3684
3332 5494
3332 7251
3332 1798
3332 5062
3332 3310
3332 3072
3332 931
8826 9918
5393 5394
5393 5395
5573 5574
5573 5571
7717 10556
7717 989
7717 5858
7717 6290
3544 1211
5908 5909
5908 5907
257 260
257 256
4213 4214
3155 3156
7754 7753
828 830
4494 4496
5398 10631
5398 9674
5398 1157
5398 1179
5398 2605
5398 8189
5398 1161
5398 8699
5398 2640
5398 10011
5398 1172
5398 10628
5398 4926
5398 1176
5398 10629
5398 8056
5398 5929
5398 10630
5398 1171
5398 10572
5398 8426
5398 10633
5398 1181
5398 10573
5398 10435
5398 4861
5398 6007
5398 2604
5398 1175
5398 8445
4689 5758
2532 2535
9186 9184
7737 3956
7737 3716
7737 7736
7737 7627
7737 4213
7737 10570
3841 812
7774 7773
2078 2075
2078 2077
752 7603
10464 8991
10464 10162
10464 10465
10464 6148
8056 188
8056 8691
8056 9316
8056 8889
8056 9548
8056 8432
8056 6165
8056 8890
8056 7635
8056 2273
8056 6782
8056 8120
8056 10335
8056 1921
8056 10334
8056 10148
8056 6278
8056 10625
8056 10147
8056 10553
8056 1142
8056 10333
8056 7522
8056 4781
8056 5881
8056 10450
8056 8892
8056 9609
8056 2150
8056 2147
8056 7580
8056 9189
8056 5396
8056 6789
8056 7831
8056 8587
8056 4215
8056 8894
8056 10415
8056 7832
8056 5928
8056 4918
8056 2467
8056 3509
8056 1143
8056 5389
8056 5385
8056 2157
8056 9973
8056 10332
8056 5398
8056 10299
8056 7689
8056 10409
8056 9298
8056 4230
8056 2155
8056 4864
8056 9621
8056 8392
8056 10626
8056 8735
8056 9321
8056 9926
8056 10624
8056 6008
8056 8178
8056 6427
8056 10389
8056 9320
8056 7065
8056 5885
8056 9974
8056 9190
8056 2154
8056 8690
8056 6164
8056 1494
8056 8893
8056 8127
8056 7581
8056 7920
8056 8692
8056 8177
8056 2152
8056 6208
8056 5386
8056 1144
8056 5446
8056 8486
8056 4578
8056 8891
8056 2158
8056 8431
8056 7686
8056 7636
8056 6277
8056 6783
8056 8174
8056 121
8056 8427
8056 6162
8056 8390
8056 10149
8056 8542
8056 6739
2179 2180
526 525
8605 1445
8605 8603
9710 9709
5767 5769
10207 3158
10207 3247
5305 4952
5305 6016
5305 9084
5305 8092
5305 8129
5305 9526
5305 8991
5305 186
5305 5951
5305 5281
5305 10162
5305 253
5305 748
5305 6923
5305 2804
5305 5306
5305 183
5305 3151
5305 6148
8190 8184
4672 6750
4672 6747
4672 1695
8240 2610
5514 8410
5514 7074
5514 6891
5514 9044
5514 9120
5514 3374
5514 782
5514 10717
5514 6444
5514 6443
5514 9175
5514 10318
5514 1772
5514 9064
5514 4859
5514 5459
5514 3441
5514 7090
5514 7089
5514 4289
5514 9871
5514 4765
5514 6988
5514 1849
5514 9138
5514 3156
5514 5009
5514 3404
5514 6410
5514 10484
5514 6469
5514 1145
5514 9622
5514 7803
5514 10362
5514 9937
5514 1775
5514 2647
5514 8528
5514 9647
5514 9828
5514 3447
5514 8709
5514 3630
5514 8471
5514 9098
5514 3655
5514 4763
5514 6219
5514 7088
5514 8232
5514 10696
5514 1491
5514 8990
5514 10442
5514 4860
5514 5515
5514 9040
5514 1455
5514 7804
5514 10397
5514 2648
5514 10384
5514 297
5514 2704
5514 3631
5514 9357
5514 5460
5514 5276
5514 2457
2075 1729
6171 9667
9726 9728
8832 5948
8832 8828
9839 7025
9839 8478
8738 1152
8738 2297
836 839
836 837
4073 4074
4073 4075
4042 4037
4238 4239
5249 5256
5249 5251
6490 3489
6490 3414
6490 7643
6490 3204
6490 7746
6490 1790
6490 1787
6490 8843
6490 8502
6490 4898
6490 5561
6490 3206
6490 7489
6490 7339
6490 77
6490 6361
6490 7488
6490 6369
6490 2537
6490 6372
6490 2433
6490 4070
6490 7501
6490 6360
6490 1544
6490 6289
6490 6589
6490 6542
6490 6168
6490 8834
6490 7506
6490 5091
6490 7750
6490 7486
6490 8517
6490 3090
6490 8514
6490 3329
6490 2206
6490 8826
6490 3544
6490 5562
6490 4297
6490 7623
6490 4076
6490 8849
6490 334
6490 6359
6490 3576
6490 7329
6490 2053
6490 5563
6490 8844
6490 6145
6490 6152
6490 3205
6490 3387
6490 7491
6490 4069
6490 7336
6490 4214
6490 6314
6490 317
6490 4078
6490 155
6490 7055
6490 7533
6490 5073
6490 6286
6490 2663
6490 3208
6490 5544
6490 8448
6490 10303
6490 3138
6490 8496
6490 7508
6490 4900
6490 8831
6490 8506
6490 2774
6490 6135
6490 5637
6490 3583
6490 5437
6490 320
6490 6940
6490 8508
6490 7496
6490 4067
6490 2538
6490 7743
6490 1915
6490 4183
6490 324
6490 5636
6490 3282
6490 2846
6490 3703
6490 314
6490 2342
6490 4903
6490 5520
6490 5830
6490 8544
6490 307
6490 8825
6490 8829
6490 5093
6490 347
6490 3491
6490 365
6490 6366
6490 1786
6490 5939
6490 8855
8231 8534
1972 1975
1972 1973
10165 10166
2874 3882
4048 4046
1405 1404
4535 4534
4990 280
10312 1632
4471 4498
7565 4003
7565 7566
74 2815
74 8516
74 4079
74 2466
74 582
74 8526
74 3490
74 5218
74 5341
74 6040
74 5868
74 7897
74 6351
74 5242
74 8522
74 2728
74 7748
74 2140
74 982
74 4077
74 6801
74 584
74 2822
74 8242
74 7744
74 7483
74 587
74 2465
74 6354
74 7504
74 8116
74 2622
74 8813
74 8515
74 8117
3060 3078
3060 3079
3060 3072
3060 3074
1671 1668
1671 1670
1671 1667
1671 4596
1671 4613
7318 7312
1430 335
1430 6891
1430 782
1430 10717
1430 6444
1430 5233
1430 3441
1430 9214
1430 9215
1430 10362
1430 10049
1430 1063
1430 337
1430 6219
1430 6558
1430 4324
1430 2457
4729 4730
5463 7893
5463 5434
5463 9786
5463 3151
5463 5462
5562 5565
5562 7103
5562 2845
5562 8096
5562 7338
5562 366
4883 3350
4883 4885
5954 5955
10299 1179
10299 8189
10299 2640
10299 1172
10299 1176
10299 8056
10299 5929
10299 1171
10299 8426
10299 1181
10299 10435
10299 4861
10299 6007
10299 1175
5408 6372
8289 1478
9351 9350
3541 3543
3452 2881
3452 2149
3452 970
3452 2866
3452 3419
3452 3438
3452 2279
3452 10245
3452 2153
3452 3439
3452 3418
3452 5824
3452 2156
3452 3429
5286 5287
8044 4662
3029 3031
3492 3497
2658 2657
5293 1919
5293 7583
5293 2516
2600 2597
9802 395
9802 394
9802 6500
9802 10424
9802 10423
3187 1147
3187 8263
3187 7862
3187 8261
3187 8262
3187 8264
3187 1148
3187 8260
7748 7749
4243 6871
4243 6873
4243 476
4243 2665
4243 6870
4100 3501
4100 3668
4100 7779
9390 10225
2319 5059
2319 7546
2319 8879
2319 3385
2319 9520
2319 6683
2319 3777
2319 9058
2319 7083
2319 2828
2319 9521
2319 9793
2319 3839
2319 9877
3087 908
3087 3092
8921 8920
6410 9120
6410 1772
6410 1849
6410 5514
6410 2647
6410 1491
6410 4860
6410 5515
6410 2648
6410 5276
4036 4037
751 1632
872 871
872 873
6053 6033
8639 6947
8639 9779
6975 5995
6975 6999
6975 3462
6975 6015
6975 2357
6975 2353
6975 7147
6975 8924
6975 6998
6975 7002
6975 6993
6975 10021
6975 3566
6975 7000
6975 9616
6975 6996
9313 5729
7586 2802
7586 8406
7586 8409
7586 2276
7586 7129
5541 5542
1652 1655
6048 5351
8050 8035
1319 1272
6998 6990
6220 9631
6220 9928
6220 9625
428 127
428 1112
428 6390
428 426
428 3847
428 3850
428 1116
428 5913
428 1114
4101 4111
4101 4106
4101 4102
4101 4115
4101 4105
4101 4103
9215 10159
9818 9819
8534 1
8534 7062
8534 8991
8534 7063
8534 10162
8534 6641
8534 1770
8534 6148
8880 8879
8880 3839
8378 8081
3054 2802
3054 8406
3054 8409
3054 2276
3054 7129
1379 1374
9255 9254
10484 9120
10484 1772
10484 1849
10484 5514
10484 2647
10484 1491
10484 4860
10484 5515
10484 2648
10484 5276
2775 845
2775 864
2775 2033
2775 8238
2775 8252
2775 5487
2775 8239
2775 9636
2775 7770
2775 893
2775 836
2775 7768
2775 9698
2775 2756
2775 2279
2775 3301
2775 852
2775 9697
2775 9910
2775 2840
2775 3684
2775 5494
2775 7251
2775 1798
2775 5062
2775 3310
2775 3072
2775 931
5324 5322
5324 5321
5324 5325
10283 8565
10283 8863
6873 6872
7719 2212
7689 1179
7689 7688
7689 8189
7689 2640
7689 1172
7689 1176
7689 8056
7689 5929
7689 1171
7689 8426
7689 1181
7689 10435
7689 4861
7689 6007
7689 1175
6134 5776
6134 6133
1154 4776
1154 8914
1154 8738
1154 8915
6043 10277
6043 10280
6043 6045
6043 10276
389 392
237 1684
237 6142
237 241
237 236
237 238
237 233
237 6143
8773 8774
5929 188
5929 8691
5929 9316
5929 8889
5929 8432
5929 8890
5929 7635
5929 6782
5929 8120
5929 10335
5929 1921
5929 10334
5929 10148
5929 6278
5929 10625
5929 10147
5929 10553
5929 1142
5929 10333
5929 7522
5929 4781
5929 5881
5929 8892
5929 2150
5929 2147
5929 7580
5929 9189
5929 5396
5929 6789
5929 7831
5929 8587
5929 4215
5929 8894
5929 10415
5929 7832
5929 5928
5929 4918
5929 2467
5929 3509
5929 1143
5929 5389
5929 5385
5929 2157
5929 9973
5929 10332
5929 5398
5929 10299
5929 7689
5929 10409
5929 9298
5929 4230
5929 2155
5929 4864
5929 9621
5929 8392
5929 10626
5929 9321
5929 9926
5929 10624
5929 6008
5929 8178
5929 6427
5929 10389
5929 9320
5929 7065
5929 5885
5929 9974
5929 9190
5929 2154
5929 8690
5929 1494
5929 8893
5929 8127
5929 7581
5929 7920
5929 8692
5929 8177
5929 2152
5929 5386
5929 1144
5929 5446
5929 8486
5929 4578
5929 8891
5929 2158
5929 8431
5929 7686
5929 7636
5929 6277
5929 6783
5929 8174
5929 121
5929 8427
5929 8390
5929 10149
5929 8542
5929 6739
3009 3008
2688 6310
6956 5698
6956 6948
6956 6503
4477 4476
9675 10031
9675 10035
8032 1066
5719 5724
5719 5726
4982 4980
4982 4981
10636 8489
10636 6014
10636 8128
10636 6017
10636 9624
10636 10635
10636 8973
5818 5819
5818 5812
10074 1
10074 8128
10074 6017
10074 7106
10074 10635
10074 9960
5965 5968
5965 5964
6429 3120
9655 9651
9655 1662
9655 3193
9655 9660
9655 9669
9655 6078
9655 4984
9655 3905
9655 9657
9655 9658
9655 9659
9655 1517
9655 10264
9655 1615
9655 9656
9655 9938
9655 9667
9655 3514
4843 3956
4843 3716
4843 7736
4843 7627
4843 4213
4843 10570
8 9963
8 10398
8 8382
8 10399
8 3633
8577 4617
8577 472
8577 10009
8577 8285
8577 1914
8577 8819
8577 8518
8577 8822
8577 7044
8577 8824
8577 7456
8577 8288
8577 2700
8577 8821
8577 8854
8577 8818
8577 7919
8577 8828
8577 1901
8577 8505
8577 1071
8577 8827
8577 7315
8577 302
8577 6234
8577 2703
8577 8299
8577 6240
8577 6461
8577 8846
8577 6242
8577 2629
8577 8845
8577 330
8577 3877
8577 6239
8577 8519
8577 7916
8577 8820
8284 8285
2543 8346
2543 2531
2543 6692
2543 2542
2543 8319
2543 2541
2543 2547
2543 2549
2543 2539
2543 2536
2543 8325
2543 6700
2543 2551
2543 8322
2543 7242
9787 7893
9787 5434
9787 9786
9787 3151
9787 5462
5749 5731
5749 5737
720 721
8907 8077
8907 2814
2363 2360
6469 9120
6469 1772
6469 1849
6469 5514
6469 2647
6469 1491
6469 4860
6469 5515
6469 2648
6469 5276
934 935
690 1939
690 5388
9882 8235
9882 7298
9882 497
9882 9883
9882 4641
9510 6087
2119 2118
5251 5250
5193 5192
3423 3416
3423 3422
3423 978
3423 930
2276 2802
2276 8406
2276 8409
2276 7129
10409 7557
10409 1179
10409 8189
10409 4127
10409 4130
10409 7603
10409 2640
10409 4129
10409 1172
10409 1176
10409 8056
10409 2319
10409 5929
10409 7229
10409 1171
10409 8426
10409 8140
10409 4126
10409 1181
10409 3778
10409 8733
10409 2320
10409 10435
10409 4861
10409 8139
10409 4128
10409 6007
10409 8620
10409 8137
10409 8138
10409 3124
10409 3123
10409 1175
10409 5259
2035 2584
2035 2036
2035 10146
2035 5082
2035 3909
2035 3882
2035 3883
2035 2063
2035 5972
2035 2581
2035 3209
1895 1896
3951 2802
3951 8406
3951 8409
3951 2276
3951 7129
7244 7245
3539 5673
3539 4647
3539 3528
3539 3534
3539 3533
3539 3538
3539 3530
3539 3537
306 317
3551 3553
4515 4513
4891 3468
2168 2167
8183 7678
8183 8182
7949 7951
5252 5256
5252 5251
3038 4071
3038 4079
3038 4072
3038 4073
3038 4078
3038 4077
3038 4068
5968 7893
5968 5434
5968 9786
5968 3151
5968 5462
356 358
356 361
356 355
356 346
2260 10507
2260 9642
2260 2602
2260 7210
2260 9903
2260 10395
2260 5008
2260 10182
2260 9284
2260 9283
2260 2259
2260 9880
2260 8367
2260 2248
2260 2258
2260 7886
2260 2247
2260 7574
2260 2245
4169 4156
2710 2711
7138 4548
7138 7139
10681 10687
10681 10686
2235 3207
992 6598
992 226
6805 6487
8095 3386
3126 5180
4757 618
3600 2277
3600 3861
3600 3591
3600 7631
3600 3608
3600 8263
3600 7862
3600 8261
3600 8262
3600 3588
3600 8264
3600 1148
3600 7914
3600 7470
3600 8260
9184 9185
9067 9068
6623 6624
9361 9360
3373 3375
3373 6621
3373 10283
3373 3383
3373 2582
3373 10284
3373 7715
3373 7713
9506 9508
9506 9119
9506 4218
9506 9509
9506 9510
9506 596
9506 745
9506 9499
9506 9125
9506 8862
9506 9515
9506 9507
9506 4347
9506 9505
9506 5811
9506 4217
4425 3563
8216 4848
8216 4837
2569 4952
2569 6016
2569 8129
2569 9526
2569 8991
2569 5951
2569 5281
2569 10162
2569 253
2569 748
2569 6923
2569 2804
2569 3151
2569 6148
8762 7809
9229 3956
9229 3716
9229 7736
9229 7627
9229 4213
9229 10570
3892 3897
5843 5844
7393 7390
1591 1590
10463 10462
10463 8991
10463 10162
10463 6148
9304 2571
9304 3371
9304 8535
9304 9897
9304 1881
9304 10103
9304 7583
9304 9850
9304 9851
9304 7617
9135 6940
9326 9328
1180 1179
6321 5769
1145 9120
1145 1772
1145 1849
1145 5514
1145 2647
1145 1491
1145 4860
1145 5515
1145 2648
1145 5276
8541 8684
8541 8881
8541 10623
6638 2053
6638 7540
6638 2054
9579 9518
9579 9418
9579 4572
9579 9993
9579 9519
9579 9433
9579 3507
9579 8440
9579 10307
9579 6264
9579 1369
9579 6548
9579 4573
9579 5894
9579 6784
9579 6139
9579 9434
9579 6134
9579 9580
9579 8135
9579 9435
9579 5292
9579 10418
9579 9517
9579 10426
9579 8134
9579 5751
9579 660
9579 9432
9579 3508
9579 2018
9579 7657
9579 7685
9579 4571
1225 3489
1225 3414
1225 7643
1225 3204
1225 7746
1225 1790
1225 1787
1225 8843
1225 8502
1225 4898
1225 5561
1225 3206
1225 7489
1225 7339
1225 77
1225 6361
1225 7488
1225 6369
1225 2537
1225 6372
1225 2433
1225 4070
1225 7501
1225 6360
1225 1544
1225 6289
1225 6589
1225 6542
1225 6168
1225 8834
1225 7506
1225 5091
1225 7750
1225 7486
1225 8517
1225 3090
1225 8514
1225 3329
1225 2206
1225 8826
1225 3544
1225 5562
1225 4297
1225 7623
1225 4076
1225 8849
1225 334
1225 6359
1225 3576
1225 7329
1225 2053
1225 5563
1225 8844
1225 6145
1225 6152
1225 3205
1225 3387
1225 7491
1225 4069
1225 7336
1225 4214
1225 6314
1225 317
1225 4078
1225 155
1225 7055
1225 7533
1225 5073
1225 6286
1225 2663
1225 3208
1225 5544
1225 8448
1225 10303
1225 3138
1225 8496
1225 7508
1225 4900
1225 8831
1225 8506
1225 2774
1225 6135
1225 5637
1225 3583
1225 5437
1225 320
1225 6940
1225 8508
1225 7496
1225 4067
1225 2538
1225 7743
1225 1915
1225 4183
1225 324
1225 5636
1225 3282
1225 2846
1225 3703
1225 314
1225 2342
1225 4903
1225 5520
1225 5830
1225 8544
1225 307
1225 8825
1225 8829
1225 5093
1225 347
1225 3491
1225 365
1225 6366
1225 1786
1225 5939
1225 8855
1585 9807
1585 1145
4965 4964
9298 9297
9298 1179
9298 8189
9298 2640
9298 1172
9298 1176
9298 8056
9298 5929
9298 1171
9298 8426
9298 1181
9298 10435
9298 4861
9298 6007
9298 1175
1586 1587
7034 7033
1269 2714
1269 10275
1269 463
1269 10337
1269 5753
1269 1271
1269 4409
1269 9645
1269 2987
1269 4418
1269 458
1269 10001
1269 8931
1269 4234
1269 9551
1269 2010
1269 3191
1269 3020
1269 5425
1269 3189
1269 7421
1269 6908
1269 6235
1269 3190
1269 4393
1269 3595
1269 257
1269 3600
1269 1337
1269 6962
1269 3847
1269 1340
1269 3181
1269 10281
1269 8940
1269 1291
1269 6450
1269 8574
1269 4396
1269 755
1269 1278
1269 3602
1269 1471
1269 1309
1269 1270
1269 8846
1269 2949
1269 7280
1269 466
1269 8795
1269 4157
1269 1282
1269 1333
1269 58
1269 9502
1269 460
1269 3597
1269 3599
1269 3188
1269 8573
1269 4394
1269 9605
1269 6081
1269 1311
1269 10219
7300 1749
10223 8210
1824 2802
1824 8406
1824 8409
1824 2276
1824 7129
5468 650
6709 6365
6709 6715
6709 6721
6709 6363
6709 6717
6709 3580
6709 6730
6709 6705
1150 1142
1150 1146
1150 1143
1150 1145
1150 1151
1150 1144
1104 1107
4152 4147
4152 4149
4152 3987
4152 4151
4152 3992
4232 3463
4232 3466
4232 1737
4232 3465
4232 2170
9346 9348
7827 7828
7827 3473
2382 2383
8584 9388
8584 9127
8584 4100
8584 9387
449 9081
449 447
449 9079
449 6086
449 10643
449 9082
449 9080
449 5187
449 8141
449 7610
449 10642
449 5186
449 8142
449 2271
449 10120
449 5188
449 5185
449 10649
449 10644
449 10645
449 1489
449 10646
7641 7643
3432 2584
3432 10146
3432 5082
3432 1378
3432 2881
3432 3433
3432 2149
3432 3909
3432 3434
3432 970
3432 2866
3432 3423
3432 3882
3432 3419
3432 3438
3432 3883
3432 2279
3432 2063
3432 5972
3432 10245
3432 2153
3432 3439
3432 2581
3432 3418
3432 5824
3432 2057
3432 2156
3432 3209
3432 3429
4327 4330
4327 4326
10212 10210
4670 6587
4670 7763
4670 8183
4670 7677
4192 4193
5502 2802
5502 8406
5502 8409
5502 2276
5502 7129
4053 4038
1162 1161
1162 6434
2900 2898
2900 2902
60 136
4379 3802
4063 4064
1155 4776
1155 8914
1155 8915
7423 14
7423 5991
7423 9570
3243 3244
3243 3253
9146 9143
6017 6015
6017 8129
6017 7147
9785 8624
9785 8978
9785 8625
5269 5268
5959 8749
5959 10197
5959 4662
5523 5517
5523 5519
9959 9958
592 582
5123 1273
2266 10507
2266 9642
2266 2602
2266 7210
2266 9903
2266 10395
2266 2263
2266 5008
2266 10182
2266 9284
2266 9283
2266 2259
2266 9880
2266 8367
2266 2248
2266 2258
2266 7886
2266 2247
2266 7574
2266 2245
851 10523
4368 75
4368 4363
7986 1464
7986 3586
8442 637
9847 642
6232 9200
6232 5968
6232 9397
6232 596
6232 9395
6232 9782
6925 6924
407 416
407 413
407 414
407 417
491 493
7100 7104
4554 1583
6082 6081
8082 8404
8082 9488
8082 10510
8082 1346
7073 7072
4660 4659
4487 4489
1426 335
1426 6891
1426 782
1426 10717
1426 6444
1426 5233
1426 3441
1426 9214
1426 9215
1426 10362
1426 10049
1426 1063
1426 337
1426 6219
1426 6558
1426 4324
1426 2457
7773 3912
7773 2149
7773 2279
5133 5134
5596 5601
5596 5597
692 695
692 693
692 694
681 8593
681 3260
681 3261
681 3233
681 3243
681 2512
681 3269
681 3263
681 852
681 2226
681 2504
681 2493
681 8595
681 675
681 3852
9734 9733
2823 4936
4600 5842
10197 8604
10197 3488
10197 9093
10197 8819
10197 8941
10197 5372
10197 8925
10197 9645
10197 10201
10197 4465
10197 3486
10197 5400
10197 9551
10197 4919
10197 3821
10197 4225
10197 5425
10197 4300
10197 2445
10197 7135
10197 9045
10197 5297
10197 4238
10197 6962
10197 2003
10197 6777
10197 3485
10197 8888
10197 9102
10197 9814
10197 8317
10197 9841
10197 1393
10197 7457
10197 193
10197 9207
10197 8467
10197 7823
10197 3482
10197 4236
10197 3389
7431 2340
8887 6656
8887 9540
2115 2113
2886 2887
3428 3426
6831 1848
6831 1623
6831 6850
2689 9113
4924 1993
9397 5708
9397 9129
9397 9400
9397 9398
9397 4765
9397 6988
9397 1452
9397 6232
9397 10015
9397 2178
9397 8590
9397 4763
9397 8232
9397 6487
3139 3140
9066 5180
559 10555
3476 3477
8455 10402
1646 6831
1646 1642
2131 845
2131 864
2131 2033
2131 8238
2131 8252
2131 5487
2131 8239
2131 9636
2131 7770
2131 893
2131 836
2131 7768
2131 7769
2131 9698
2131 2756
2131 2279
2131 3301
2131 852
2131 9697
2131 9910
2131 2840
2131 3684
2131 5494
2131 7251
2131 1798
2131 5062
2131 3310
2131 3072
2131 931
8196 7739
9142 9145
9949 333
2589 9711
2589 5302
2589 2585
1813 1815
3643 8974
3643 6142
3643 3636
3643 5458
3643 3644
3643 3642
948 947
2092 2094
5910 8746
2850 3882
5735 5736
3882 2857
3882 5082
3882 2874
3882 2850
3882 2583
9324 5114
2368 8064
2368 8614
2368 7572
2368 7233
2368 2367
2368 6819
2368 10372
2368 7235
2368 4352
2368 2001
2368 2374
2368 2358
2368 5548
2368 8065
2368 8018
2368 7232
2368 7234
2368 2352
2368 2018
6504 8976
6504 6945
6504 7557
6504 7447
6504 6946
6504 4127
6504 3747
6504 4130
6504 7603
6504 9070
6504 4129
6504 9597
6504 2319
6504 6956
6504 7229
6504 5701
6504 5700
6504 8140
6504 4126
6504 6955
6504 3778
6504 8733
6504 2320
6504 3746
6504 8139
6504 4128
6504 8137
6504 8138
6504 3124
6504 10216
6504 3123
1901 1908
1901 1356
1901 1900
1901 3444
1901 722
1901 1357
1901 2331
1901 1911
1901 427
1901 1888
1901 2326
1901 2323
1901 719
1901 1110
1901 1886
1901 3446
3822 2016
3822 3815
3822 3878
3822 1108
3822 10241
3822 4783
3822 5911
3822 3816
3822 258
3822 5908
3822 3850
3822 5913
3822 1089
3822 2324
3822 8101
3822 1359
3822 10670
4230 1179
4230 8189
4230 2640
4230 1172
4230 1176
4230 8056
4230 5929
4230 10657
4230 1171
4230 8426
4230 1181
4230 10435
4230 4861
4230 6007
4230 1175
9373 9305
5280 637
693 10419
9338 3152
9338 9200
9338 5968
9338 9397
9338 596
9338 9395
9338 9782
9622 9120
9622 1772
9622 1849
9622 5514
9622 2647
9622 1491
9622 4860
9622 5515
9622 2648
9622 5276
10198 403
7543 8103
7855 7863
1221 3489
1221 3414
1221 7643
1221 3204
1221 7746
1221 1790
1221 1787
1221 8843
1221 8502
1221 4898
1221 5561
1221 3206
1221 7489
1221 7339
1221 77
1221 6361
1221 7488
1221 6369
1221 2537
1221 6372
1221 2433
1221 4070
1221 7501
1221 6360
1221 1544
1221 6289
1221 6589
1221 6542
1221 6168
1221 8834
1221 7506
1221 5091
1221 7750
1221 7486
1221 8517
1221 3090
1221 8514
1221 3329
1221 2206
1221 8826
1221 3544
1221 5562
1221 4297
1221 7623
1221 4076
1221 8849
1221 334
1221 6359
1221 3576
1221 7329
1221 2053
1221 5563
1221 8844
1221 6145
1221 6152
1221 3205
1221 3387
1221 7491
1221 4069
1221 7336
1221 4214
1221 6314
1221 317
1221 4078
1221 155
1221 7055
1221 7533
1221 5073
1221 6286
1221 2663
1221 3208
1221 5544
1221 8448
1221 10303
1221 3138
1221 8496
1221 7508
1221 4900
1221 8831
1221 8506
1221 2774
1221 6135
1221 5637
1221 3583
1221 5437
1221 320
1221 6940
1221 8508
1221 7496
1221 4067
1221 2538
1221 7743
1221 1915
1221 4183
1221 324
1221 5636
1221 3282
1221 2846
1221 3703
1221 314
1221 2342
1221 4903
1221 5520
1221 5830
1221 8544
1221 307
1221 8825
1221 8829
1221 5093
1221 347
1221 3491
1221 365
1221 6366
1221 1786
1221 5939
1221 8855
2831 1067
9913 4046
9913 4049
9913 4040
9913 4044
9913 4042
9913 4036
9913 4063
9913 4064
9913 4038
9913 4045
9913 4041
9913 4043
9913 4433
9913 4039
9913 4434
9913 4037
10382 9363
4553 4551
8115 8114
2396 2397
9177 9176
9177 9178
8626 637
6044 6048
6044 6049
1064 2802
1064 8406
1064 8409
1064 2276
1064 7129
8374 8369
7023 4925
7023 4887
7023 7039
7023 7022
635 637
1690 1693
4076 1215
3677 3680
9566 7738
9852 4289
9852 5515
10536 10537
3904 6834
3904 9654
3904 6822
3904 3902
3904 9653
3904 9649
3904 8051
3904 6829
8734 10531
8734 8423
304 306
304 334
2883 2884
5245 5237
4619 6392
4619 433
4619 4620
4619 400
4619 2438
4619 4621
4619 405
4619 2442
4619 7152
4619 402
4619 435
4619 403
4619 436
4619 4613
4619 2443
4619 1666
4619 4399
4619 2439
4619 2720
4619 432
4619 401
1764 1762
185 4952
185 1789
185 6016
185 8129
185 9526
185 8991
185 5951
185 5281
185 10162
185 253
185 748
185 6923
185 2804
185 184
185 3151
185 6148
4497 4498
4497 6832
4333 6585
4333 9388
4333 9127
4333 3621
4333 4100
4333 9387
4333 293
4333 9673
4333 8683
4333 296
4333 9287
4333 5849
4333 9927
4333 9781
4333 8610
4279 4278
7440 5510
7440 7438
7440 7435
7440 1502
994 1989
5278 592
5509 4478
5509 5512
9071 10247
7248 814
4164 5450
4334 760
2278 346
8381 8012
6107 6104
6107 6106
6107 136
912 836
912 2037
7144 7142
395 394
10711 9343
7768 7767
2155 1179
2155 8189
2155 2640
2155 1172
2155 1176
2155 8056
2155 5929
2155 1171
2155 8426
2155 1181
2155 10435
2155 4861
2155 6007
2155 1175
2155 6228
9428 6457
4489 4491
7019 7030
7019 1945
7019 6092
7019 7022
7019 7021
6055 845
6055 864
6055 2033
6055 8238
6055 8252
6055 5487
6055 8239
6055 9636
6055 7770
6055 893
6055 836
6055 7768
6055 9698
6055 2756
6055 2279
6055 3301
6055 852
6055 9697
6055 9910
6055 2840
6055 3684
6055 5494
6055 7251
6055 1798
6055 5062
6055 3310
6055 3072
6055 931
5806 2692
5806 5805
5806 2694
5806 276
1642 1643
5588 1408
5588 5585
5588 10273
5588 6345
5588 7452
5021 5022
1018 1024
9090 10633
9090 9091
756 3921
1016 1015
1016 1037
9875 9874
9875 3650
8942 8943
3249 3273
4065 4448
2270 5187
10214 10213
8570 7390
3598 3591
3598 3608
3598 3588
3598 4605
7126 3885
9174 9173
6639 6638
3018 3019
7424 7423
7424 7426
7424 7425
10177 642
7043 7042
4837 4851
4837 4839
4837 4850
3330 3329
6564 6306
6564 296
963 2882
963 2862
963 2881
963 2847
963 2851
963 2866
963 2869
963 2873
963 2852
963 2880
8900 8901
1791 845
1791 864
1791 2033
1791 8238
1791 8252
1791 5487
1791 8239
1791 9636
1791 7770
1791 893
1791 836
1791 7768
1791 9698
1791 2756
1791 2279
1791 3301
1791 852
1791 9697
1791 9910
1791 2840
1791 3684
1791 5494
1791 7251
1791 1798
1791 5062
1791 3310
1791 3072
1791 931
9866 3748
4272 8073
4272 4219
4272 9599
4272 1462
1011 1039
1011 1010
8028 8027
1210 5940
1210 3542
2298 7557
2298 4127
2298 10086
2298 4130
2298 7603
2298 4129
2298 2319
2298 7229
2298 8140
2298 4126
2298 3778
2298 8733
2298 2320
2298 8139
2298 4128
2298 8137
2298 8138
2298 3124
2298 3123
48 34
1385 1392
1385 1390
3077 3073
619 170
619 118
619 4559
619 1461
619 1932
619 612
619 3201
619 3435
619 3788
619 3767
619 3777
619 3783
619 3764
619 625
619 620
619 3754
619 3786
619 3789
619 759
619 512
619 613
619 615
619 3388
619 7552
619 3792
619 7992
619 3781
619 10376
619 10204
619 623
619 628
619 7732
619 167
619 606
619 3657
619 8700
619 607
619 8598
619 2165
5125 5126
5125 5112
2666 2665
1755 1754
8849 8850
8881 5397
8881 1495
8881 7997
8881 10104
8881 10106
8881 10217
8881 2176
8881 7996
8881 10105
8881 8541
8881 9546
8881 8683
8881 296
8881 9294
8881 4332
8881 7995
8881 6686
8881 10036
8881 9927
8881 6785
8505 6394
8505 8504
6047 6050
7803 9401
7803 3371
7803 9120
7803 10438
7803 10097
7803 1772
7803 9900
7803 1849
7803 5514
7803 9852
7803 2647
7803 1491
7803 2108
7803 4860
7803 5515
7803 9972
7803 2648
7803 2574
7803 5276
10710 10711
10710 9343
1680 236
1680 1682
1680 1675
1680 1683
1680 1677
9573 10606
9573 9569
270 269
7009 7010
8770 8307
1612 1614
5381 5375
9299 188
9299 8029
9299 8691
9299 3520
9299 9548
9299 8432
9299 3178
9299 6165
9299 8917
9299 9297
9299 1173
9299 1182
9299 1921
9299 1177
9299 10148
9299 6278
9299 1186
9299 1160
9299 10147
9299 1142
9299 4781
9299 1183
9299 5881
9299 1159
9299 10298
9299 9897
9299 10427
9299 6200
9299 2147
9299 7580
9299 7831
9299 8587
9299 4215
9299 10415
9299 7832
9299 5928
9299 3509
9299 1143
9299 5389
9299 10299
9299 1180
9299 7543
9299 9090
9299 9621
9299 8392
9299 1168
9299 9926
9299 3177
9299 8178
9299 1178
9299 1166
9299 6427
9299 1185
9299 1158
9299 5885
9299 10118
9299 8690
9299 6164
9299 1184
9299 1494
9299 7581
9299 8692
9299 8177
9299 7658
9299 6199
9299 4552
9299 3518
9299 1144
9299 8486
9299 10131
9299 9089
9299 2158
9299 8431
9299 1170
9299 10116
9299 9368
9299 6277
9299 1167
9299 6783
9299 1174
9299 3519
9299 9091
9299 3521
9299 8174
9299 121
9299 8427
9299 6162
9299 9599
9299 8390
9299 1169
9299 10545
9299 10149
9299 3516
9299 3517
9299 9531
9299 8542
9299 3515
9934 7587
45 26
244 7486
3580 3579
1071 2696
1071 1822
1071 5506
1071 2830
1071 5500
1071 5498
1071 2695
1071 5499
1071 5503
1071 5502
1071 2831
1071 1064
1071 7186
1071 1573
1071 3185
1071 3186
1071 5505
1071 5504
1071 5507
1071 5501
1071 2701
1071 1067
1071 1065
1071 2699
1071 1072
1071 5497
1071 1844
2803 9127
2803 686
2803 9359
2803 10381
2626 2607
2626 1636
980 978
980 979
10296 5180
5916 5922
5916 1691
5916 5925
5916 5923
5916 1692
5916 5917
5916 5924
5916 5920
5916 5926
9893 6612
9893 9892
9893 7950
9893 10542
9893 9894
4134 4132
855 853
8791 9947
8791 6530
8791 5873
6531 6528
952 958
5257 10166
5257 5702
5257 6953
5257 9204
5257 9295
5257 3975
5257 9527
5257 4293
5257 10640
8321 845
8321 864
8321 2033
8321 8238
8321 8252
8321 5487
8321 8239
8321 9636
8321 7770
8321 893
8321 836
8321 7768
8321 9698
8321 2756
8321 2279
8321 3301
8321 852
8321 9697
8321 9910
8321 2840
8321 3684
8321 5494
8321 7251
8321 1798
8321 5062
8321 3310
8321 3072
8321 931
402 418
5169 1859
1788 4952
1788 6016
1788 8129
1788 9526
1788 5951
1788 5281
1788 253
1788 748
1788 6923
1788 2804
1788 3151
1788 1786
10362 71
10362 5178
10362 9120
10362 9591
10362 336
10362 3783
10362 1772
10362 5870
10362 1849
10362 4926
10362 5514
10362 1430
10362 1426
10362 2647
10362 8528
10362 7230
10362 10243
10362 9848
10362 1428
10362 1427
10362 1491
10362 4860
10362 5515
10362 2648
10362 5276
10362 9156
5072 5071
2547 2548
7840 642
4520 4522
6914 908
6914 6916
3749 8923
3749 8483
3749 8564
3749 9876
3749 595
3749 3228
3749 5459
3749 8913
3749 8939
3749 4566
3749 7230
3749 3166
3749 9192
3749 3630
3749 1631
3749 5429
3749 7517
3749 4633
3749 4458
3749 9193
3749 9873
3749 4459
3749 3631
3749 5460
3749 3474
10421 10420
10716 10715
10716 10236
10716 5756
6227 8684
6227 7353
6227 2176
6227 5709
6227 9546
6227 6225
6227 2517
807 817
807 818
9527 6204
9527 6017
9527 10635
7561 6554
7499 7501
4391 4392
4391 4393
4391 4390
2765 2770
2765 2767
459 457
3147 4705
3147 3313
3147 4716
3147 2895
3147 2280
3147 4719
3147 4692
3147 4680
3147 3692
3147 4707
3147 4711
3147 4709
3147 3077
3147 4717
3147 4704
3147 4703
3147 4718
3147 4706
3147 2763
3147 3148
3147 4723
10193 8820
2062 2060
7843 5258
7843 2297
1337 1338
1875 1873
6521 4987
9152 1991
9152 8905
910 906
1716 1715
334 1223
8363 8364
6057 3990
6057 6702
6057 2213
6057 3421
6057 822
6057 7250
6057 1378
6057 3234
6057 3705
6057 892
6057 9636
6057 1942
6057 2122
6057 1799
6057 6714
6057 633
6057 7259
6057 1653
6057 2533
6057 2127
6057 7249
6057 908
6057 6696
6057 3332
6057 2775
6057 2131
6057 1791
6057 8321
6057 3704
6057 7246
6057 7769
6057 2776
6057 3916
6057 9046
6057 5081
6057 10420
6057 928
6057 10613
6057 2486
6057 3244
6057 2120
6057 914
6057 8201
6057 2126
6057 3331
6057 2347
6057 3092
6057 4523
6057 843
6057 7234
6057 1537
6057 8249
6057 3091
6057 7247
6057 9317
6057 2137
6057 8353
6057 2123
10525 10526
2056 2062
8861 6945
8861 6119
8861 3375
8861 10456
8861 1364
8861 7569
8861 5859
8861 3654
8861 2812
8861 2889
8861 3134
8861 9002
8861 3136
8861 3396
8861 7565
8861 1430
8861 6623
8861 1426
8861 1612
8861 2813
8861 9014
8861 2064
8861 2920
8861 3630
8861 4974
8861 4887
8861 1874
8861 4018
8861 3655
8861 1428
8861 1427
8861 6989
8861 8857
8861 1431
8861 1429
8861 3631
8861 9021
8861 3619
8861 1365
8861 2899
10657 10656
5930 4776
5930 8444
10503 10716
2068 2067
2068 2066
6932 6929
4024 4173
1256 1258
1256 1259
1256 1257
1256 1261
1256 1260
5534 2842
5534 2884
5534 5532
10413 10412
10413 5414
6835 7438
1991 230
1991 229
375 86
1514 6140
1514 1506
3668 2301
3668 296
3668 3667
3668 10036
3668 7779
7560 7561
8827 8832
5040 5041
5040 5019
5040 5039
5040 4209
5040 5032
5040 5027
5040 5042
5040 5023
5040 5021
5040 5025
5040 2880
5040 5016
5040 5031
5040 5034
7511 10429
7449 490
7817 3505
860 2225
860 2216
860 2218
860 2217
860 856
860 2211
860 2219
860 2224
860 2227
10496 10498
783 7462
3242 8593
3242 2209
3242 3260
3242 3241
3242 3261
3242 3233
3242 3243
3242 855
3242 2512
3242 3269
3242 3263
3242 2207
3242 3229
3242 852
3242 2226
3242 2504
3242 2493
3242 8595
3242 10172
3242 3852
3242 7955
3242 4959
8145 8144
1675 1679
2961 463
2961 458
2961 466
2961 460
7518 8991
7518 10162
7518 6148
9309 5585
9309 10273
7583 4952
7583 6016
7583 8129
7583 9526
7583 8991
7583 5951
7583 5281
7583 10162
7583 253
7583 748
7583 6923
7583 2804
7583 3151
7583 6148
1521 1522
10153 1584
8796 10275
8796 10337
8796 1271
8796 2987
8796 10001
8796 8931
8796 2010
8796 5425
8796 7421
8796 257
8796 10281
8796 8574
8796 1278
8796 3602
8796 7280
8796 8795
8796 4157
8796 58
8796 8797
8796 9605
8796 10219
2069 1957
2069 2068
2069 2594
2865 2864
2865 7158
2865 8254
2865 7153
2865 2886
2865 5486
2865 2863
2865 7156
2865 6981
941 3956
941 3716
941 7736
941 7627
941 4213
941 10570
3592 3593
3894 3901
3894 6834
3894 9654
3894 6822
3894 9653
3894 9649
3894 8051
3894 6829
856 857
7618 7617
8168 2802
8168 8406
8168 8409
8168 2276
8168 7129
3383 3374
3383 3373
4367 4368
4367 4362
9951 9952
9238 9240
9238 9858
9238 5852
9238 5855
9238 5854
9238 9239
10286 10287
1535 1538
1535 1536
1535 1550
3576 3577
7371 7960
7371 6871
7371 6873
7371 6883
4780 4776
2813 3152
2813 3153
10491 10489
2166 2802
2166 1106
9529 4924
9529 4922
9529 2837
5439 5440
1775 9120
1775 1772
1775 1849
1775 5514
1775 2647
1775 1491
1775 4860
1775 5515
1775 2648
1775 5276
10273 5587
916 1797
2383 2388
2383 2381
2383 1610
2383 2384
2383 1387
2383 206
2383 204
2383 1616
2383 2387
2383 2385
10686 10684
49 25
820 812
820 815
8266 8265
3533 3532
1102 1108
1102 1106
1102 1066
1102 1064
1102 1065
6054 4079
1093 8716
1093 1078
1093 1080
1093 8721
1093 9262
1093 1096
1093 8719
1093 8711
1093 8717
1093 1079
1093 7455
1093 2316
1093 8932
1093 8449
1093 8720
1093 2314
1093 1072
1093 8718
1093 4543
1093 6081
5710 8684
5710 7353
5710 4330
5710 2176
5710 5709
5710 9546
5710 6225
5710 2517
2512 6913
1318 1306
6962 6961
7443 9676
8147 6455
8147 5714
8147 8885
8147 10163
8147 8148
8147 6794
8147 10336
8147 1401
8147 4142
5369 10029
2957 9670
2957 6136
2957 2654
4864 1179
4864 8189
4864 2640
4864 1172
4864 1176
4864 8056
4864 5929
4864 1171
4864 8426
4864 1181
4864 10435
4864 4861
4864 6007
4864 1175
9621 1179
9621 3969
9621 8189
9621 2640
9621 1172
9621 1176
9621 8056
9621 5929
9621 1171
9621 8426
9621 1181
9621 10435
9621 4861
9621 6007
9621 1175
4047 4049
2028 814
2130 2135
2130 1804
2130 3233
2130 2131
2130 1801
2130 2142
3704 845
3704 864
3704 2033
3704 8238
3704 8252
3704 5487
3704 8239
3704 9636
3704 7770
3704 893
3704 836
3704 7768
3704 9698
3704 2756
3704 2279
3704 3301
3704 852
3704 9697
3704 9910
3704 2840
3704 3684
3704 5494
3704 7251
3704 1798
3704 5062
3704 3310
3704 3072
3704 931
5717 5719
6414 8073
6414 4219
6414 9599
6414 1462
6193 6194
8361 8362
8361 8312
8361 8804
8361 8784
8361 8768
8361 8775
8361 5821
8361 8790
8361 5527
8361 6467
8361 8771
8361 8780
8361 8308
8361 8786
8361 8802
8361 8777
8361 6964
8361 8773
8361 8278
8361 7009
8361 8770
8361 59
8361 8799
8361 6276
8361 8360
8361 8305
8361 6272
8361 8607
8361 8313
8361 5495
8361 5481
6967 6963
6967 4178
3603 6256
8560 8557
1240 3489
1240 3414
1240 7643
1240 3204
1240 7746
1240 1790
1240 9631
1240 1787
1240 8843
1240 8502
1240 4898
1240 5561
1240 3206
1240 7489
1240 7339
1240 77
1240 6361
1240 7488
1240 6369
1240 2537
1240 6372
1240 2433
1240 4070
1240 7501
1240 6360
1240 1544
1240 6289
1240 6589
1240 6542
1240 6168
1240 8834
1240 7506
1240 5091
1240 7750
1240 7486
1240 8517
1240 3090
1240 9928
1240 8514
1240 3329
1240 2206
1240 8826
1240 3544
1240 5562
1240 6220
1240 4297
1240 7623
1240 4076
1240 8849
1240 334
1240 6359
1240 3576
1240 7329
1240 2053
1240 5563
1240 8844
1240 9625
1240 6145
1240 6152
1240 3205
1240 3387
1240 7491
1240 4069
1240 7336
1240 4214
1240 6314
1240 317
1240 4078
1240 155
1240 7055
1240 7533
1240 5073
1240 6286
1240 2663
1240 3208
1240 5544
1240 8448
1240 10303
1240 3138
1240 8496
1240 7508
1240 4900
1240 8831
1240 8506
1240 2774
1240 6135
1240 5637
1240 3583
1240 5437
1240 320
1240 6940
1240 8508
1240 7496
1240 4067
1240 2538
1240 7743
1240 1915
1240 4183
1240 324
1240 5636
1240 3282
1240 2846
1240 3703
1240 314
1240 2342
1240 4903
1240 5520
1240 5830
1240 8544
1240 307
1240 8825
1240 8829
1240 5093
1240 347
1240 3491
1240 365
1240 6366
1240 1786
1240 5939
1240 8855
7568 7569
7568 7566
7568 10469
9815 8470
9815 10200
9815 9212
9815 5390
9815 5391
9815 6215
9815 596
9815 8473
9815 8351
10630 5398
3453 3457
2976 2977
4088 4090
8413 8131
3606 4603
3606 3591
3606 3608
3606 3588
3606 4610
10570 649
9633 9634
5339 5349
5339 5348
5339 3864
5339 4122
7315 8824
7315 1230
7315 7314
5680 5683
5680 5681
3466 4232
3466 3467
1825 2802
1825 8406
1825 8409
1825 2276
1825 7129
882 883
7322 1480
6952 6505
1418 1420
361 362
361 363
9024 7520
6503 8976
6503 6945
6503 7557
6503 7447
6503 6946
6503 4127
6503 3747
6503 4130
6503 7603
6503 9070
6503 4129
6503 9597
6503 2319
6503 6956
6503 7229
6503 5701
6503 5700
6503 8140
6503 4126
6503 6955
6503 3778
6503 8733
6503 2320
6503 3746
6503 8139
6503 4128
6503 8137
6503 8138
6503 3124
6503 10216
6503 3123
4172 6466
4172 6463
4172 10671
7246 3125
7246 2889
7246 3134
7246 8859
7246 2609
7246 9866
7246 8861
7246 3157
7246 9151
7246 8488
7246 8860
2354 2353
3269 3271
131 138
131 1384
131 1391
59 60
3419 3913
3419 10141
3419 7548
3419 959
3419 3417
3419 2042
10560 5
9225 9227
723 724
2973 464
2121 2122
2121 908
7769 2858
2335 2334
2335 4952
2335 1698
2335 6016
2335 8129
2335 9526
2335 1700
2335 5951
2335 8877
2335 2332
2335 5281
2335 5897
2335 6203
2335 3794
2335 253
2335 748
2335 6923
2335 710
2335 1702
2335 2804
2335 2338
2335 3151
2335 3386
4798 8955
437 440
10311 475
9580 9579
9170 9169
5187 2269
5187 2270
5187 8141
5187 8142
9918 8826
10677 8740
7992 3736
7992 7993
9567 8886
8392 1179
8392 8189
8392 2295
8392 2640
8392 1172
8392 1176
8392 8056
8392 5929
8392 9298
8392 7583
8392 1171
8392 8426
8392 2296
8392 1181
8392 10435
8392 4861
8392 6007
8392 1175
63 62
2905 2904
4060 4443
224 225
224 223
1498 1504
4550 10725
6465 2866
7229 4952
7229 4231
7229 6016
7229 8621
7229 9450
7229 8129
7229 9526
7229 8991
7229 6306
7229 5951
7229 2467
7229 10409
7229 5281
7229 8185
7229 10162
7229 253
7229 748
7229 6923
7229 5880
7229 4640
7229 2804
7229 8620
7229 3151
7229 6148
7329 1235
2942 2943
5107 8082
8408 5948
8408 8409
2736 4647
2736 7730
2736 2735
2736 1685
2736 3538
2724 6477
2724 2718
2724 2723
2724 5086
2724 6223
2724 7365
2724 7360
2724 2726
2724 2796
2724 1965
2724 2725
918 3458
7439 5508
7439 7438
7439 7435
7439 1502
9553 8508
2549 2550
701 707
701 7640
701 356
4938 4933
4938 4943
4938 4934
4938 2240
4938 4929
4938 1625
4938 4282
4938 1954
4938 4939
4938 4928
4938 4942
4938 4932
4938 4949
4938 4931
4938 4930
4938 4950
4938 4656
4938 4944
4938 2242
4938 4940
5533 6182
5533 7381
5533 10510
5533 8279
5067 5066
7940 2802
7940 8406
7940 8409
7940 2276
7940 7129
6315 5769
3637 3639
10723 10719
6625 6627
6625 6626
5852 5855
5852 5854
10626 9492
10626 1179
10626 8189
10626 2640
10626 1172
10626 1176
10626 8056
10626 5929
10626 1171
10626 8426
10626 1181
10626 10435
10626 4861
10626 6007
10626 1175
5025 5026
7106 6017
7106 10635
4460 263
4460 3165
4460 3164
6830 9651
6830 1322
6830 6844
6830 8236
6830 1662
6830 3193
6830 9660
6830 9669
6830 6078
6830 4984
6830 3905
6830 9657
6830 9658
6830 9659
6830 1517
6830 10264
6830 1615
6830 9656
6830 9938
6830 9667
6830 3514
3781 3791
3781 3782
1757 4952
1757 6016
1757 8129
1757 9526
1757 8991
1757 5951
1757 5281
1757 10162
1757 253
1757 748
1757 6923
1757 2804
1757 3151
1757 6148
5415 9508
5415 6118
3571 8654
3571 8653
3571 4072
3571 5090
3571 10473
9854 990
2737 2740
7634 7633
9870 9871
3989 6056
3989 3197
7767 7766
4054 4049
8882 8883
8882 8884
3263 3241
3263 679
3263 683
4449 9503
7127 637
2340 9562
2340 7431
1041 2678
6845 3114
8141 6085
8141 6661
2686 2680
3079 3083
4064 8843
4064 9916
4064 3206
4064 9908
4064 6139
4064 2107
4064 9918
4064 3205
4064 9910
4064 3392
4829 4830
2099 2101
583 582
4914 8955
4914 4910
4914 4911
4914 4912
4914 10525
4914 4916
2348 2346
426 1912
5519 8991
5519 304
5519 10162
5519 6148
8002 4943
8002 2240
8002 4929
8002 6812
8002 8005
8002 8006
8002 7015
8002 4939
8002 4942
8002 8008
8002 7018
8002 4930
8002 4950
8002 7169
8002 8000
8002 4655
8002 7209
8002 7016
5116 4435
5116 4437
3847 3848
9425 9426
743 746
743 754
3230 4007
3230 7716
4644 6397
4644 5251
4644 6905
10539 10536
7107 1936
7107 5180
9072 5180
10481 10482
5219 5216
7577 4776
1817 1819
1817 1818
6348 6346
3584 1464
3584 3586
9010 760
9010 9011
2873 2567
318 3489
318 3414
318 7643
318 3204
318 7746
318 1790
318 1787
318 8843
318 311
318 8502
318 4898
318 5561
318 3206
318 7489
318 7339
318 77
318 310
318 6361
318 7488
318 6369
318 2537
318 6372
318 2433
318 4070
318 7501
318 6360
318 1544
318 6289
318 6589
318 6542
318 6168
318 8834
318 7506
318 5091
318 7750
318 7486
318 8517
318 3090
318 8514
318 3329
318 2206
318 8826
318 3544
318 5562
318 4297
318 7623
318 4076
318 8849
318 334
318 6359
318 3576
318 7329
318 2053
318 5563
318 8844
318 6145
318 6152
318 3205
318 3387
318 7491
318 4069
318 7336
318 4214
318 319
318 6314
318 317
318 4078
318 155
318 7055
318 7533
318 5073
318 6286
318 2663
318 3208
318 5544
318 8448
318 10303
318 3138
318 8496
318 7508
318 4900
318 8831
318 8506
318 2774
318 6135
318 5637
318 3583
318 5437
318 320
318 6940
318 8508
318 7496
318 4067
318 2538
318 7743
318 1915
318 4183
318 324
318 5636
318 3282
318 2846
318 3703
318 314
318 2342
318 4903
318 5520
318 5830
318 8544
318 307
318 8825
318 8829
318 5093
318 347
318 3491
318 365
318 6366
318 1786
318 5939
318 8855
10174 2802
10174 8406
10174 8409
10174 2276
10174 7129
7438 7437
7438 7436
9698 8239
9698 9908
9698 6112
9698 6055
9698 3725
9698 1990
9698 85
5971 6999
5971 7001
5971 3525
5971 6998
5971 5905
5971 6997
5971 6996
214 8020
214 213
214 8543
214 293
214 217
561 562
561 563
581 579
1598 1596
3236 3237
3494 3496
2259 2247
4714 4705
4714 4707
4714 4709
4714 621
4714 4702
4714 4678
4714 4704
4714 4712
4714 4703
4714 4700
4714 4706
4622 6392
4622 433
4622 4620
4622 400
4622 2438
4622 4621
4622 405
4622 2442
4622 7152
4622 402
4622 435
4622 403
4622 436
4622 4613
4622 2443
4622 1666
4622 4399
4622 2439
4622 2720
4622 432
4622 401
3071 3070
6505 7557
6505 4127
6505 4294
6505 4130
6505 7603
6505 4129
6505 2319
6505 6952
6505 7229
6505 8140
6505 4126
6505 3778
6505 8733
6505 2320
6505 6958
6505 8139
6505 4128
6505 10313
6505 8137
6505 8138
6505 3124
6505 3123
2971 462
7505 2588
7505 1855
7505 7507
7505 5338
180 181
8735 9535
8735 8417
8735 6620
1686 4647
1686 7730
1686 235
1686 2735
1686 6142
1686 241
1686 1685
1686 236
1686 3639
1686 1682
1686 1675
1686 239
1686 10013
1686 1683
1686 1677
1686 3530
1686 3642
3167 8923
3167 8483
3167 8564
3167 9876
3167 595
3167 3228
3167 5459
3167 8913
3167 8939
3167 4566
3167 7230
3167 3166
3167 9192
3167 3630
3167 1631
3167 5429
3167 7517
3167 4633
3167 4458
3167 9193
3167 9873
3167 4459
3167 3631
3167 5460
3167 3474
4833 7995
2722 2719
2722 757
6270 2802
6270 8406
6270 8409
6270 2276
6270 7129
9820 4952
9820 6016
9820 8129
9820 9526
9820 8991
9820 5951
9820 5281
9820 10162
9820 253
9820 748
9820 6923
9820 2804
9820 3151
9820 6148
10099 1082
7783 1278
7783 1282
2017 7025
2017 9825
2017 8060
7054 7055
1739 1717
1739 1698
1739 1734
1739 1732
1739 1719
1739 1721
1739 1697
1739 1733
1739 1726
1739 1722
1739 1736
1739 1728
1739 1720
1739 1700
1739 1699
1739 1730
1739 1716
1739 1711
1739 1718
1739 1737
1739 1729
1739 1723
1739 1724
1739 1702
1739 1735
1739 1727
1739 1701
1739 1695
1739 1712
1739 1707
7454 4924
7454 4922
7454 2837
1437 2134
8511 4617
8511 472
8511 10009
8511 8285
8511 1914
8511 8512
8511 8819
8511 8518
8511 8822
8511 7044
8511 8824
8511 7456
8511 8288
8511 2700
8511 8821
8511 8854
8511 8818
8511 7919
8511 8828
8511 1901
8511 8505
8511 1071
8511 8827
8511 7315
8511 302
8511 6234
8511 10446
8511 2703
8511 8299
8511 6240
8511 6461
8511 8846
8511 6242
8511 2629
8511 8169
8511 10302
8511 8845
8511 330
8511 3877
8511 6239
8511 8519
8511 7916
8511 8820
1505 1514
1505 1506
894 895
40 60
40 5067
40 5526
40 8986
890 886
9994 9996
5486 5472
10187 10188
10151 1579
10136 8208
3425 3424
1315 9807
4522 3956
4522 3716
4522 7736
4522 7627
4522 4213
4522 10570
302 303
489 6409
6124 6123
7266 8198
7266 8194
7266 7250
7266 5679
7266 7259
7266 8197
7266 7246
7266 7264
5161 5162
2220 2215
5365 1473
5365 1466
5365 7978
5365 7979
7694 4581
907 7254
907 6497
907 10114
907 9699
5200 5202
5200 5201
9760 8653
9760 5092
9760 3561
9760 10473
3850 1114
1153 4776
1153 8914
1153 8737
1153 8915
7739 3956
7739 3716
7739 7736
7739 7627
7739 4213
7739 10570
2680 2684
4139 4140
8300 7290
9511 5936
9511 3540
9511 6144
9068 9069
5810 8125
9321 1179
9321 8189
9321 2640
9321 1172
9321 1176
9321 8056
9321 5929
9321 1171
9321 8426
9321 10426
9321 1181
9321 10435
9321 4861
9321 6007
9321 3508
9321 1175
2243 2267
6093 6094
10258 10261
10258 9689
10258 10260
2080 9630
2080 2079
10152 1581
4223 2081
4223 7441
3154 6945
3154 6119
3154 3375
3154 10456
3154 1364
3154 7569
3154 5859
3154 3654
3154 2812
3154 2889
3154 3134
3154 9002
3154 3136
3154 3396
3154 7565
3154 1430
3154 6623
3154 1426
3154 1612
3154 2813
3154 9014
3154 2064
3154 2920
3154 3630
3154 4974
3154 4887
3154 1874
3154 4018
3154 3655
3154 1428
3154 1427
3154 6989
3154 1431
3154 1429
3154 3631
3154 9021
3154 3619
3154 1365
3154 2899
194 195
194 192
194 191
194 196
978 1942
978 3419
978 3438
978 3439
638 4567
638 1268
638 2225
638 5014
638 8100
638 7075
638 8104
638 9282
638 10371
638 10206
638 8470
638 732
638 3374
638 5005
638 6399
638 9286
638 636
638 10053
638 10717
638 3260
638 9415
638 10719
638 10159
638 5000
638 8126
638 4646
638 3261
638 5707
638 2216
638 232
638 10200
638 10662
638 8922
638 4666
638 8350
638 6616
638 5459
638 6323
638 10037
638 8926
638 9843
638 5075
638 7718
638 9212
638 8616
638 10040
638 6736
638 7026
638 5011
638 2218
638 5001
638 8685
638 5390
638 3156
638 1452
638 5391
638 3233
638 7682
638 6215
638 8382
638 5012
638 4642
638 6617
638 7472
638 10207
638 2217
638 7719
638 5251
638 5252
638 3243
638 9881
638 8442
638 5280
638 8626
638 635
638 856
638 2512
638 3269
638 9870
638 3263
638 7127
638 4644
638 3154
638 3752
638 596
638 4016
638 6743
638 143
638 852
638 9829
638 2226
638 4866
638 1382
638 8709
638 9923
638 5277
638 730
638 4010
638 8473
638 8377
638 9890
638 2451
638 2049
638 7711
638 7712
638 6618
638 10090
638 5013
638 731
638 7162
638 2050
638 2504
638 507
638 6219
638 1930
638 2211
638 1441
638 6379
638 3842
638 2493
638 10158
638 6615
638 8580
638 10696
638 8351
638 4643
638 2219
638 6804
638 7471
638 675
638 1773
638 5990
638 2827
638 725
638 4098
638 9043
638 1774
638 2224
638 5002
638 10407
638 9686
638 6322
638 7297
638 7555
638 7340
638 4998
638 5250
638 4645
638 5272
638 729
638 5460
638 5010
638 9042
638 6487
638 2227
638 5276
638 6970
638 231
638 600
638 2047
638 3751
638 4641
638 5108
5440 6015
5440 7147
5440 5436
1168 1169
148 149
8998 2525
8998 8993
8998 8996
8998 8994
8998 9000
8998 6167
10376 7991
10376 3729
3161 3160
9874 9875
9874 9844
9874 10208
3022 3023
3022 3026
2968 2969
7136 7137
4115 4104
4115 4102
3512 3510
2854 2857
2854 2855
2854 2856
9786 9787
2331 3815
2331 3878
2331 1108
2331 5694
2331 5911
2331 3816
2331 258
2331 5908
2331 3850
2331 5913
2331 1089
2331 2324
2331 1359
7205 4145
7205 8366
7205 7881
7205 8365
7205 6814
7205 7885
7205 2256
7205 7208
7205 7887
7205 7570
7205 4931
7205 4311
7205 7562
7205 7880
7205 7882
7205 7206
7205 7883
9436 5716
4031 4026
2824 2819
2824 1880
2824 2825
2824 2820
2824 1924
2824 2387
8850 1769
5786 5784
5786 5785
9939 5336
9426 9427
2776 845
2776 864
2776 2033
2776 8238
2776 8252
2776 5487
2776 8239
2776 9636
2776 7770
2776 893
2776 836
2776 7768
2776 9698
2776 2756
2776 2279
2776 3301
2776 852
2776 9697
2776 9910
2776 2840
2776 3684
2776 5494
2776 7251
2776 1798
2776 5062
2776 3310
2776 3072
2776 931
7150 1572
7150 7149
6594 6591
9775 7025
9775 9825
9775 8060
7622 9390
4983 4986
3033 3034
8528 335
8528 66
8528 8879
8528 6891
8528 1980
8528 9120
8528 782
8528 10717
8528 6444
8528 5233
8528 1772
8528 3441
8528 9672
8528 9214
8528 1849
8528 5514
8528 9215
8528 10362
8528 2647
8528 10049
8528 1063
8528 337
8528 6219
8528 1491
8528 4860
8528 6558
8528 5515
8528 2648
8528 4324
8528 5276
8528 3839
8528 2457
9016 9017
5800 5798
3740 7044
3740 2021
5565 5566
6473 6472
2934 3039
1457 1458
9904 10011
7484 7494
6339 7025
6339 2367
6339 6342
6339 7945
10373 6813
10373 8471
10373 507
7542 7541
8906 6716
9745 9743
1171 188
1171 8691
1171 9316
1171 8889
1171 8432
1171 8890
1171 7635
1171 6782
1171 8120
1171 10335
1171 1921
1171 10334
1171 10148
1171 6278
1171 10625
1171 10147
1171 10553
1171 1142
1171 10333
1171 7522
1171 4781
1171 5881
1171 8892
1171 2150
1171 2147
1171 7580
1171 9189
1171 5396
1171 6789
1171 6440
1171 7831
1171 8587
1171 4215
1171 8894
1171 10415
1171 7832
1171 5928
1171 4918
1171 2467
1171 3509
1171 1143
1171 5389
1171 5385
1171 2157
1171 9973
1171 10332
1171 5398
1171 10299
1171 7689
1171 10409
1171 9298
1171 4230
1171 2155
1171 4864
1171 9621
1171 8392
1171 10626
1171 9321
1171 9926
1171 10624
1171 6008
1171 8178
1171 6427
1171 10389
1171 9320
1171 7065
1171 5885
1171 9974
1171 9190
1171 2154
1171 8690
1171 1494
1171 8893
1171 8127
1171 7581
1171 7920
1171 8692
1171 10573
1171 8177
1171 2152
1171 5386
1171 1144
1171 5446
1171 8486
1171 4578
1171 8891
1171 2158
1171 8431
1171 7686
1171 7636
1171 6277
1171 6783
1171 8174
1171 121
1171 8427
1171 8390
1171 10149
1171 8542
1171 6739
2249 2250
3318 3320
3318 3321
4151 4150
3752 6945
3752 6119
3752 3375
3752 10456
3752 1364
3752 7569
3752 5859
3752 3654
3752 2812
3752 2889
3752 3134
3752 9002
3752 3136
3752 3396
3752 7565
3752 1430
3752 6623
3752 1426
3752 1612
3752 2813
3752 9014
3752 2064
3752 2920
3752 3630
3752 4974
3752 4887
3752 1874
3752 4018
3752 3655
3752 1428
3752 1427
3752 6989
3752 1431
3752 1429
3752 3631
3752 9021
3752 3619
3752 1365
3752 2899
7384 7379
7384 7377
7384 7381
7384 3866
7384 7378
7384 7382
596 8350
1340 1344
1340 1342
10526 8977
6733 10552
6733 6897
6733 10472
6733 7562
6733 6898
5563 186
5563 183
435 4623
435 4624
4897 4898
1541 1540
7230 335
7230 6891
7230 782
7230 10717
7230 6444
7230 5233
7230 7218
7230 3441
7230 9214
7230 9215
7230 10362
7230 3749
7230 3167
7230 10049
7230 8709
7230 1063
7230 337
7230 6219
7230 1491
7230 6558
7230 2827
7230 4324
7230 2457
4400 6082
4400 4399
2756 2754
8844 1226
4842 760
4842 4843
7608 7609
8631 3260
8745 9231
8745 9024
8745 9234
2223 2222
10314 6507
10314 5697
2350 3149
2350 8759
2350 2679
572 570
2254 8365
6056 3149
6056 8759
6056 2679
5210 5207
5210 5208
1596 7702
4085 4086
7536 7534
7536 7538
7536 1232
7536 7291
7536 7537
7536 7292
2519 2520
3627 3628
2682 2686
5231 2694
1476 1481
4023 4024
9625 10520
4853 4837
4957 4955
8761 7467
7201 9087
7201 9127
7201 9088
7201 5871
1971 1972
835 2881
835 2149
835 970
835 2866
835 3419
835 3438
835 2279
835 10245
835 2153
835 3439
835 3418
835 5824
835 2156
835 3429
6145 1212
2207 2210
8143 1923
8143 6619
8143 6620
6854 7130
6854 7133
6854 7131
5601 5602
3229 3242
6698 3956
6698 760
6698 3716
6698 7736
6698 7627
6698 4213
6698 10570
6474 6475
6120 6121
9922 280
7978 7980
6591 1785
6591 3970
6591 6593
6591 4580
6152 7643
6152 6154
6152 6151
6152 9553
6152 4897
6152 6150
6152 5520
6152 5522
1209 3489
1209 3414
1209 7643
1209 3204
1209 7746
1209 1790
1209 1787
1209 8843
1209 8502
1209 4898
1209 5561
1209 3206
1209 7489
1209 7339
1209 77
1209 6361
1209 7488
1209 6369
1209 2537
1209 6372
1209 2433
1209 3869
1209 4070
1209 7501
1209 6360
1209 1544
1209 6289
1209 6589
1209 6542
1209 6168
1209 8834
1209 7506
1209 5091
1209 7750
1209 7486
1209 8517
1209 3090
1209 8514
1209 3329
1209 2206
1209 8826
1209 3544
1209 5562
1209 4297
1209 7623
1209 4076
1209 8849
1209 334
1209 6359
1209 3576
1209 7329
1209 2053
1209 5563
1209 8844
1209 6145
1209 6152
1209 3205
1209 3387
1209 7491
1209 4069
1209 7336
1209 4214
1209 6314
1209 317
1209 4078
1209 155
1209 7055
1209 7533
1209 5073
1209 6286
1209 2663
1209 3208
1209 5544
1209 8448
1209 10303
1209 3138
1209 8496
1209 7508
1209 4900
1209 8831
1209 8506
1209 2774
1209 6135
1209 5637
1209 3583
1209 5437
1209 320
1209 6940
1209 8508
1209 7496
1209 4067
1209 2538
1209 7743
1209 1915
1209 4183
1209 324
1209 5636
1209 3282
1209 2846
1209 3703
1209 314
1209 2342
1209 4903
1209 5520
1209 5830
1209 8544
1209 307
1209 8825
1209 8829
1209 5093
1209 347
1209 3491
1209 365
1209 6366
1209 1786
1209 5939
1209 8855
6838 6839
3454 3455
4237 1098
7134 3817
10030 642
1232 1233
158 160
4016 637
4614 4616
251 250
3438 3913
3438 3432
3438 959
3438 2042
5794 2723
1223 3489
1223 3414
1223 7643
1223 3204
1223 7746
1223 1790
1223 1787
1223 8843
1223 8502
1223 4898
1223 5561
1223 3206
1223 7489
1223 7339
1223 77
1223 6361
1223 7488
1223 6369
1223 2537
1223 6372
1223 2433
1223 4070
1223 7501
1223 6360
1223 1544
1223 6289
1223 6589
1223 6542
1223 6168
1223 8834
1223 7506
1223 5091
1223 7750
1223 7486
1223 8517
1223 3090
1223 8514
1223 3329
1223 2206
1223 8826
1223 3544
1223 5562
1223 4297
1223 7623
1223 4076
1223 8849
1223 334
1223 6359
1223 3576
1223 7329
1223 2053
1223 5563
1223 8844
1223 6145
1223 6152
1223 3205
1223 3387
1223 7491
1223 4069
1223 7336
1223 4214
1223 6314
1223 317
1223 4078
1223 155
1223 7055
1223 7533
1223 5073
1223 6286
1223 2663
1223 3208
1223 5544
1223 8448
1223 10303
1223 3138
1223 8496
1223 7508
1223 4900
1223 8831
1223 8506
1223 2774
1223 6135
1223 5637
1223 3583
1223 5437
1223 320
1223 6940
1223 8508
1223 7496
1223 4067
1223 2538
1223 7743
1223 1915
1223 4183
1223 324
1223 5636
1223 3282
1223 2846
1223 3703
1223 314
1223 2342
1223 4903
1223 5520
1223 5830
1223 8544
1223 307
1223 8825
1223 8829
1223 5093
1223 347
1223 3491
1223 365
1223 6366
1223 1786
1223 5939
1223 8855
9387 2799
9387 3501
9387 4330
9387 2800
9387 4333
9387 3668
9387 8472
9387 4331
9387 6430
9387 2798
9387 4332
9387 3666
9628 9632
2837 2839
3700 760
3700 3699
9653 9650
9653 9652
9653 9655
9653 6830
9653 6824
5281 3788
5281 5961
5281 5952
5281 5951
5281 3835
9014 4757
9014 9015
9014 6921
9014 618
4774 4776
6565 5080
6565 5078
1477 1478
1477 1479
861 825
5165 5166
5165 5164
9833 9832
2279 2280
2279 2281
8135 6987
8135 7656
8135 5752
8135 8886
8135 9588
8135 2592
8135 9579
8135 7920
8135 6549
8135 7658
8135 8486
54 29
1711 2086
1711 710
5144 671
5144 3801
1911 1910
6183 6190
5748 5747
10169 2692
10169 5231
10169 656
3301 3302
5140 10625
5140 10626
3166 7218
3166 3749
3166 3167
3166 8709
3166 1491
3166 2827
3166 2457
1355 1350
1355 1356
1355 427
1355 1110
1355 1353
3543 3544
3205 9914
5203 2299
2509 8458
2509 2512
2509 8631
2509 3264
2509 2510
2509 2504
2509 2224
2509 2227
2509 2503
7587 7595
7587 7588
7587 7594
7587 7593
10612 10613
1530 1532
4890 3468
4890 10557
4890 1693
4890 7151
4890 10551
94 95
10256 10258
4166 4167
1020 1008
1020 1025
2935 2937
2852 2835
2852 963
2852 2849
2852 2836
4501 4503
8349 1923
8349 6619
8349 5180
8349 6620
10076 9485
2310 2311
3339 3340
2593 9441
2593 8219
2593 2603
2593 10393
2593 2594
2593 10394
2593 8218
3264 3266
809 811
809 814
809 813
7610 7611
2764 2765
9926 1179
9926 8189
9926 2640
9926 1172
9926 1176
9926 8056
9926 5929
9926 1171
9926 8426
9926 1181
9926 10435
9926 4861
9926 6007
9926 1175
6743 637
100 101
100 110
10624 1179
10624 8189
10624 10298
10624 9897
10624 2640
10624 1172
10624 1176
10624 8056
10624 5929
10624 1171
10624 8426
10624 8388
10624 1181
10624 10435
10624 10131
10624 4861
10624 6007
10624 1175
10624 7617
3055 2802
3055 8406
3055 8409
3055 2276
3055 7129
6836 7437
6836 9682
5653 2544
143 10552
143 6897
143 10472
143 7562
143 6898
9307 9308
6008 1179
6008 8189
6008 2640
6008 1172
6008 1176
6008 8056
6008 5929
6008 1171
6008 8426
6008 1181
6008 10435
6008 4861
6008 6007
6008 1175
3177 10633
7370 642
562 564
6285 10277
6285 10276
3169 642
5728 5727
6338 6337
2003 2004
852 854
3181 3184
8799 8800
1266 1251
5555 5104
5555 8689
5555 3585
5555 5554
5555 8846
5555 2925
5555 1303
5555 8302
6421 6422
1375 2280
1375 1379
1375 3726
5840 5839
1076 1077
1076 1100
1205 3489
1205 3414
1205 7643
1205 3204
1205 7746
1205 1790
1205 1787
1205 8843
1205 8502
1205 4898
1205 5561
1205 3206
1205 7489
1205 7339
1205 77
1205 6361
1205 7488
1205 6369
1205 2537
1205 6372
1205 2433
1205 4070
1205 7501
1205 6360
1205 9670
1205 186
1205 1544
1205 6289
1205 6589
1205 6542
1205 6168
1205 8834
1205 7506
1205 5091
1205 7750
1205 7486
1205 8517
1205 3090
1205 8514
1205 3329
1205 2206
1205 8826
1205 3544
1205 5562
1205 4297
1205 7623
1205 4076
1205 8849
1205 334
1205 6359
1205 3576
1205 7329
1205 2053
1205 5563
1205 8844
1205 6145
1205 6152
1205 7103
1205 3205
1205 3387
1205 7491
1205 4069
1205 7336
1205 4214
1205 6314
1205 317
1205 4078
1205 155
1205 7055
1205 7533
1205 5073
1205 6286
1205 2663
1205 3208
1205 5544
1205 8448
1205 10303
1205 3138
1205 8496
1205 7508
1205 4900
1205 8831
1205 8506
1205 2774
1205 6135
1205 5637
1205 3583
1205 5437
1205 320
1205 6940
1205 8508
1205 7496
1205 4067
1205 8096
1205 2538
1205 7743
1205 1915
1205 4183
1205 324
1205 5636
1205 3282
1205 183
1205 2846
1205 3703
1205 314
1205 2342
1205 4903
1205 5520
1205 5830
1205 8544
1205 307
1205 8825
1205 8829
1205 366
1205 5093
1205 347
1205 3491
1205 365
1205 6366
1205 1786
1205 5939
1205 8855
5079 5080
5079 5078
3387 1203
9300 4126
1647 1640
7910 4531
7910 7909
7910 7912
1964 701
3119 3120
3813 3816
4163 4164
4241 6466
4241 6463
4241 10671
6781 6782
8915 7842
1826 2802
1826 8406
1826 8409
1826 2276
1826 7129
1349 1350
5765 10008
5765 5411
4233 4234
4233 404
4233 1666
6643 6646
3142 1206
3142 3140
3142 3139
3715 760
3715 3716
3715 6719
3715 2759
3715 8320
3715 1531
3715 3335
3715 3714
3715 2771
3715 2894
3715 9233
3715 3075
3715 10569
3715 6701
3715 7736
3715 1526
3715 2534
3715 9011
3715 3113
3715 4284
3715 3328
3715 3690
3715 7738
3715 4268
3715 7737
3715 4843
3715 9229
3715 4840
3715 941
3715 4522
3715 7739
3715 6698
3715 8954
3715 1776
3715 9713
3715 2793
3715 6713
3715 9224
3715 1915
3715 9236
3715 3311
3715 3699
3715 3089
3715 6726
3715 4264
3715 762
427 428
53 31
3803 8824
1665 1667
1407 1408
3963 4952
3963 6016
3963 8129
3963 9526
3963 8991
3963 5951
3963 5281
3963 10162
3963 253
3963 748
3963 6923
3963 2804
3963 3965
3963 3151
3963 3964
3963 6148
403 406
840 838
10163 6209
10163 6226
10163 7352
10163 8637
10163 4333
10163 6227
10163 5710
10163 8147
10163 9547
10163 8683
10163 7354
10163 2516
7295 7294
5078 2489
5078 5079
832 823
8356 908
8356 8353
1536 908
1536 1537
9647 9120
9647 1772
9647 1849
9647 5514
9647 2647
9647 1491
9647 4860
9647 5515
9647 2648
9647 5276
4365 6779
4365 4364
5943 5944
3717 3718
6777 6778
3153 9787
3153 9337
6212 6214
6212 6213
5376 5379
7596 7597
10265 10268
9094 6567
3946 3945
8961 86
3316 3319
5956 4112
5956 5954
2294 2292
8954 3956
8954 3716
8954 7736
8954 7627
8954 4213
8954 10570
3730 3769
3730 3733
3730 3731
7633 1147
7633 1839
7633 7630
7633 1148
5991 5992
6276 6275
3321 760
3321 3311
6961 6963
6961 4178
9484 293
9484 8683
9484 296
9484 9287
9484 5849
9484 9927
9484 8610
261 257
6094 7838
9624 9623
9624 7147
5438 6542
5438 5437
4878 7199
4878 4883
9606 9605
7556 8426
3891 3902
929 2881
929 2149
929 970
929 2866
929 3419
929 3438
929 2279
929 10245
929 2153
929 3439
929 3418
929 5824
929 2156
929 3429
4932 2240
4932 2257
4735 4736
4735 7957
4735 9012
4735 2218
4735 374
4735 9013
4735 2219
8178 1179
8178 8189
8178 2640
8178 10415
8178 1172
8178 1176
8178 8056
8178 5929
8178 1171
8178 8426
8178 1181
8178 10435
8178 4861
8178 6007
8178 1175
9955 2006
9955 3372
9955 9362
9955 9669
9955 9478
9955 5067
9955 3669
9955 5283
9955 8986
9955 4693
6875 6874
4109 4120
146 147
6384 4952
6384 6016
6384 8129
6384 9526
6384 8991
6384 5951
6384 5281
6384 10162
6384 253
6384 748
6384 6923
6384 2804
6384 3151
6384 6148
1338 1339
5320 766
5320 6746
7491 7503
3916 3917
2141 2140
2141 4654
2141 6371
2141 6370
7820 10657
4093 7528
6234 6235
6234 6241
6234 6240
6234 6243
6069 6071
4490 4492
3559 3576
4873 2277
4873 3805
4873 6406
4873 2963
4873 8289
4873 4166
4873 10430
4873 4396
4873 2634
4873 10431
6178 5247
683 684
2867 2877
8280 8312
8280 8295
8280 8293
8280 4234
8280 8308
8280 8290
8280 8301
8280 8296
8280 8291
8280 8289
8280 8278
8280 8276
8280 8283
8280 8281
8280 7914
8280 8313
8280 8302
8280 8054
4830 2161
570 571
570 573
10125 642
9435 6987
9435 7656
9435 5752
9435 8886
9435 9588
9435 2592
9435 9579
9435 7920
9435 6549
9435 7658
9435 8486
5817 5815
6803 6802
2110 2113
3337 1401
9046 845
9046 864
9046 2033
9046 8238
9046 8252
9046 5487
9046 8239
9046 9636
9046 7770
9046 893
9046 836
9046 7768
9046 9698
9046 2756
9046 2279
9046 3301
9046 852
9046 9697
9046 9910
9046 2840
9046 3684
9046 5494
9046 7251
9046 1798
9046 5062
9046 3310
9046 3072
9046 931
5701 5698
5701 6948
5701 6503
9429 7303
7409 7779
6883 6884
8263 6265
5300 7025
5300 1945
4568 4567
8091 4952
8091 6016
8091 9084
8091 8092
8091 8129
8091 9526
8091 8991
8091 186
8091 5951
8091 5281
8091 10162
8091 253
8091 748
8091 6923
8091 2804
8091 183
8091 3151
8091 6148
10650 554
9192 8923
9192 8483
9192 8564
9192 9876
9192 595
9192 3228
9192 5459
9192 8913
9192 8939
9192 4566
9192 7230
9192 3166
9192 3630
9192 1631
9192 5429
9192 7517
9192 4633
9192 4458
9192 9193
9192 9873
9192 4459
9192 3631
9192 5460
9192 3474
7941 2802
7941 8406
7941 8409
7941 2276
7941 7129
2039 9317
3179 7848
9395 5708
9395 9129
9395 9400
9395 9398
9395 4765
9395 6988
9395 1452
9395 6232
9395 10015
9395 2178
9395 8590
9395 4763
9395 8232
9395 8990
9395 8421
9395 6487
8277 9421
8277 4173
854 858
239 241
9546 6209
9546 6226
9546 7352
9546 8637
9546 4333
9546 6227
9546 5710
9546 9547
9546 8683
9546 7354
9546 2516
9546 7307
2880 2879
5207 5211
7186 7187
2507 2506
4363 4365
4363 1819
4293 5199
4293 6949
4293 10312
4293 6056
4293 3197
2358 2351
7336 3206
7336 7337
7336 1237
7336 5636
1384 131
1830 2802
1830 8406
1830 8409
1830 2276
1830 7129
10693 642
676 677
5589 6834
5589 9654
5589 6822
5589 9653
5589 9649
5589 5580
5589 8051
5589 6829
226 992
226 6597
1295 1274
10558 4439
5330 5331
7961 1933
3215 3224
3215 3213
3215 5879
3215 7620
3215 3222
3773 3775
3773 4997
3773 3770
3773 3771
3773 4995
1166 1167
5399 209
10365 2802
10365 8406
10365 8409
10365 2276
10365 7129
6670 6679
6670 6680
3000 10253
3905 5080
3905 3890
3905 5078
684 682
2535 760
2535 2534
10446 10448
10446 8821
7987 1464
7987 3586
10498 6331
10498 6343
4376 4375
4376 4378
10243 335
10243 6891
10243 782
10243 10717
10243 6444
10243 5233
10243 3441
10243 9214
10243 9215
10243 10362
10243 10049
10243 1063
10243 337
10243 6219
10243 6558
10243 4324
10243 2457
2091 2090
9256 5302
9256 4675
9880 2252
8148 8147
8148 766
519 521
6706 6714
6706 908
6073 4207
8038 2521
1257 1258
1257 1259
1257 1256
1257 1261
9829 637
3856 10038
4788 4786
9828 9120
9828 1772
9828 1849
9828 5514
9828 2647
9828 1491
9828 4860
9828 5515
9828 2648
9828 5276
4247 5708
4247 9129
4247 9400
4247 9398
4247 4765
4247 6988
4247 1452
4247 6232
4247 10015
4247 2178
4247 8590
4247 4763
4247 8232
4247 8990
4247 8421
4247 6487
10068 7594
6427 1179
6427 8189
6427 2640
6427 1172
6427 1176
6427 8056
6427 5929
6427 1171
6427 8426
6427 1494
6427 1181
6427 10435
6427 4861
6427 6007
6427 1175
6823 6825
1718 2802
1718 8406
1718 8409
1718 2276
1718 7129
97 4281
97 292
97 75
97 3990
97 3458
97 629
97 632
97 1378
97 631
97 4276
97 8644
97 1942
97 633
97 5815
97 3909
97 9152
97 3989
97 2350
97 94
97 617
97 3988
97 2705
97 9151
97 2345
97 92
97 89
97 85
97 2706
97 1943
97 2349
10281 7068
1354 1355
8360 2733
10389 5604
10389 1179
10389 8189
10389 2640
10389 1172
10389 1176
10389 8056
10389 5929
10389 1171
10389 8426
10389 9848
10389 1181
10389 10435
10389 4861
10389 4322
10389 6007
10389 1175
10389 10697
20 16
9036 3295
9320 1179
9320 8189
9320 2640
9320 1172
9320 1176
9320 8056
9320 5929
9320 1171
9320 8426
9320 1181
9320 10435
9320 4861
9320 6007
9320 1175
9053 2652
9053 10232
9053 9513
9053 8929
9053 8991
9053 2653
9053 4634
9053 2828
9053 9511
9053 10162
9053 4357
9053 6802
9053 8225
9053 9504
9053 4355
9053 6148
9053 8928
3447 9120
3447 1772
3447 1849
3447 5514
3447 2647
3447 1491
3447 4860
3447 5515
3447 2648
3447 5276
4514 4521
6723 6365
6723 6715
6723 7250
6723 6721
6723 6363
6723 6717
6723 7259
6723 7246
6723 6730
6723 6705
2582 1875
9062 1884
9062 4315
9062 1882
9062 1035
9062 9550
9062 8003
9062 9637
9062 6817
6463 6459
6463 6462
6463 329
6463 328
5260 9296
7648 4289
7648 5515
7648 10123
3162 149
3162 3161
7308 7310
2361 2363
2361 2360
1329 9528
5292 5776
8200 8201
831 1379
6626 6628
2920 4567
2920 732
2920 3374
2920 9286
2920 8350
2920 10037
2920 6736
2920 3156
2920 7682
2920 5012
2920 5251
2920 5252
2920 3154
2920 3752
2920 8709
2920 730
2920 731
2920 507
2920 1930
2920 3842
2920 1773
2920 2827
2920 725
2920 4098
2920 7297
2920 5250
2920 729
2920 5010
2920 9042
2920 5276
2920 600
9978 9982
9978 3873
1410 1413
6825 6827
6825 6826
2412 6104
2412 2428
2412 2425
5700 6950
5700 6504
5700 5699
2419 2402
2419 2433
2419 2417
9850 4289
9850 5515
4185 9363
9521 7557
9521 4127
9521 4130
9521 7603
9521 4129
9521 2319
9521 7229
9521 8140
9521 4126
9521 3778
9521 8733
9521 2320
9521 8139
9521 4128
9521 8137
9521 8138
9521 3124
9521 3123
5405 5420
5405 5406
3093 3090
9742 9741
6488 6015
6488 8129
6488 7147
6488 10486
6488 10164
6488 6960
9857 9856
4435 6217
9826 7949
9825 7948
8303 8304
113 111
4521 4518
4521 4519
513 502
513 517
9235 9240
9235 9239
128 126
8185 7557
8185 4127
8185 4130
8185 7603
8185 4129
8185 2319
8185 7229
8185 8140
8185 4126
8185 3778
8185 8733
8185 2320
8185 8139
8185 4128
8185 8137
8185 8138
8185 3124
8185 3123
161 162
10366 6625
10366 10365
6346 6350
9630 9628
4661 4662
436 402
7838 7837
4493 4495
5764 8016
4095 4094
2843 2845
4931 2240
4931 2257
5143 5144
9790 9789
10367 2802
10367 8406
10367 8409
10367 2276
10367 7129
10404 2802
10404 8406
10404 8409
10404 2276
10404 7129
5090 5093
3696 3714
3696 3695
9901 2240
9901 2257
576 581
3988 5711
3988 6059
3988 6058
3988 5395
3988 2349
2612 2618
1820 2802
1820 8406
1820 8409
1820 2276
1820 7129
2226 2209
2226 637
2226 2223
2226 676
5705 5706
5328 5329
4512 2136
6166 6159
9003 9009
9003 9008
5081 2172
5081 3125
5081 9020
5081 1636
5081 7835
5081 8859
5081 8953
5081 3136
5081 3155
5081 9866
5081 8861
5081 9014
5081 9151
5081 8488
5081 9021
5081 8860
9782 5708
9782 9129
9782 9400
9782 9398
9782 4765
9782 6988
9782 1452
9782 6232
9782 10015
9782 2178
9782 8590
9782 4763
9782 8232
9782 6487
6092 6091
374 86
374 375
3129 3132
4138 4022
3015 4943
3015 2240
3015 4929
3015 6812
3015 8005
3015 8006
3015 7015
3015 4939
3015 4942
3015 8008
3015 7018
3015 4930
3015 4950
3015 7169
3015 8000
3015 4655
3015 7209
3015 7016
8110 8112
2705 292
2705 2838
10010 10008
10010 6460
6529 5299
6529 6520
6529 6522
6529 6535
6529 6534
6529 6389
6529 6155
6529 6517
6529 6513
6529 6515
6529 6512
6529 6521
6529 6523
6529 4983
6529 6519
6529 6516
6529 6518
6529 6530
6529 9765
4866 637
4866 642
10361 4952
10361 6016
10361 8129
10361 9526
10361 5951
10361 5281
10361 253
10361 748
10361 6923
10361 2804
10361 3151
9589 4776
5202 9022
8426 188
8426 8691
8426 9316
8426 8889
8426 8432
8426 8890
8426 7635
8426 6782
8426 8120
8426 10335
8426 1921
8426 10334
8426 10148
8426 6278
8426 10625
8426 10147
8426 10553
8426 1142
8426 8981
8426 10333
8426 7522
8426 4781
8426 5881
8426 8892
8426 2150
8426 2147
8426 7580
8426 9189
8426 5396
8426 6789
8426 7831
8426 8587
8426 4215
8426 8894
8426 10415
8426 7832
8426 5928
8426 4918
8426 2467
8426 3509
8426 1143
8426 5389
8426 5385
8426 2157
8426 9973
8426 10332
8426 5398
8426 10299
8426 7689
8426 10409
8426 9298
8426 4230
8426 2155
8426 10413
8426 4864
8426 9621
8426 8392
8426 10626
8426 9321
8426 9926
8426 10624
8426 6008
8426 8178
8426 6427
8426 10389
8426 9320
8426 7065
8426 5885
8426 9974
8426 9190
8426 2154
8426 8690
8426 1494
8426 8893
8426 8127
8426 7581
8426 7920
8426 8692
8426 8177
8426 2152
8426 5386
8426 1144
8426 5446
8426 8486
8426 4578
8426 8891
8426 2158
8426 8431
8426 7686
8426 7636
8426 6277
8426 6783
8426 8174
8426 121
8426 8427
8426 8390
8426 10149
8426 8542
8426 6739
6537 6017
6537 6539
6537 10635
9352 9353
1503 612
8151 8153
3825 3827
704 699
704 1938
2283 2285
2283 2282
4920 4921
5942 8097
5942 8096
5942 2436
10614 10615
6943 8537
6943 10651
6943 10663
6943 10648
6943 9061
6943 10664
5831 3489
5831 3414
5831 7643
5831 3204
5831 7746
5831 1790
5831 1787
5831 8843
5831 8502
5831 4898
5831 5561
5831 3206
5831 7489
5831 7339
5831 77
5831 6361
5831 7488
5831 6369
5831 2537
5831 6372
5831 2433
5831 4070
5831 7501
5831 6360
5831 1544
5831 6289
5831 6589
5831 6542
5831 6168
5831 8834
5831 7506
5831 5091
5831 7750
5831 7486
5831 8517
5831 3090
5831 8514
5831 3329
5831 2206
5831 8826
5831 3544
5831 5562
5831 4297
5831 7623
5831 4076
5831 8849
5831 334
5831 6359
5831 3576
5831 7329
5831 2053
5831 5563
5831 8844
5831 6145
5831 6152
5831 3205
5831 3387
5831 7491
5831 4069
5831 7336
5831 4214
5831 6314
5831 317
5831 4078
5831 155
5831 7055
5831 7533
5831 5073
5831 6286
5831 2663
5831 3208
5831 5544
5831 8448
5831 10303
5831 3138
5831 8496
5831 7508
5831 4900
5831 8831
5831 8506
5831 2774
5831 6135
5831 5637
5831 3583
5831 5437
5831 320
5831 6940
5831 8508
5831 7496
5831 4067
5831 2538
5831 7743
5831 1915
5831 4183
5831 324
5831 5636
5831 3282
5831 2846
5831 3703
5831 314
5831 2342
5831 4903
5831 5520
5831 5830
5831 8544
5831 307
5831 8825
5831 8829
5831 5093
5831 347
5831 3491
5831 365
5831 6366
5831 1786
5831 5939
5831 8855
10418 6987
10418 7656
10418 5752
10418 8886
10418 9588
10418 2592
10418 9579
10418 7920
10418 6549
10418 7658
10418 8486
4858 1110
10080 9814
905 891
1754 1753
4782 2802
4782 8406
4782 8409
4782 2276
4782 7129
8367 2252
6113 2519
6416 4222
9431 301
655 6256
7065 1179
7065 8189
7065 2640
7065 1172
7065 1176
7065 8056
7065 5929
7065 2340
7065 1171
7065 8426
7065 4271
7065 1181
7065 10435
7065 4861
7065 6007
7065 1175
10546 10548
7548 3269
5244 5236
3669 1147
3669 1839
3669 7630
3669 1148
3219 3225
2397 2388
2397 2381
2397 1610
2397 2384
2397 1387
2397 206
2397 204
2397 1616
2397 2387
2397 2385
2927 2929
4652 4651
10252 4335
10252 4341
4654 4653
1024 8365
1024 7018
1024 1020
1024 9638
1024 7679
1024 1944
9348 1862
9348 9347
9348 9346
9348 5169
9348 1861
7494 7495
7494 7502
7494 7485
7494 2588
7494 1855
7494 246
7494 5338
7494 7482
23 4926
23 666
2777 2774
2599 2598
4271 7557
4271 4127
4271 4130
4271 7603
4271 4129
4271 2319
4271 9621
4271 7229
4271 8140
4271 4126
4271 3778
4271 8733
4271 2320
4271 8486
4271 8139
4271 4128
4271 8137
4271 8138
4271 3124
4271 3123
3381 3382
926 908
926 928
6098 6090
3876 3878
5035 5036
1382 10717
1382 7601
1382 8926
1382 10362
1382 7214
1382 1455
1382 7804
1382 1774
5192 5191
5192 5190
3361 3362
9416 2889
9416 3134
9416 2609
9416 9866
9416 3157
3771 3773
2124 908
2124 2123
9583 9584
5803 5804
8212 1882
8212 9062
1568 2458
1568 6108
1568 2459
7942 5180
7918 7919
8940 8941
4038 4037
9539 8566
9539 5950
9539 5471
10049 71
10049 9591
10049 336
10049 1430
10049 1426
10049 8528
10049 7230
10049 10243
10049 9848
10049 1428
10049 1427
319 301
319 306
319 304
319 9431
319 9430
1095 1890
1095 4884
1095 6569
1095 1080
1095 3365
1095 716
1095 1094
1095 724
1095 444
1095 720
1095 2119
1095 723
1095 426
1095 1909
1095 1893
1095 7148
1095 3356
1095 721
1095 8495
5864 5868
5864 4077
2611 2614
10069 7594
9151 8904
4702 4705
4702 3313
4702 4716
4702 2895
4702 2280
4702 4719
4702 4692
4702 4680
4702 4688
4702 3692
4702 4707
4702 4711
4702 4709
4702 4689
4702 3077
4702 4717
4702 4704
4702 4703
4702 4718
4702 4706
4702 2763
4702 3148
4702 4723
8500 8499
9414 9415
5744 5740
6445 360
9772 625
382 351
1458 7783
5597 5592
176 5569
176 178
9756 9757
8709 6945
8709 8923
8709 6119
8709 8483
8709 9120
8709 3375
8709 10456
8709 1364
8709 8564
8709 9876
8709 7569
8709 5859
8709 595
8709 3228
8709 1772
8709 5459
8709 3654
8709 8913
8709 2812
8709 2889
8709 8939
8709 3134
8709 1849
8709 9002
8709 3136
8709 4566
8709 3396
8709 5514
8709 7565
8709 1430
8709 6623
8709 1426
8709 1612
8709 2813
8709 2647
8709 7230
8709 9014
8709 3166
8709 2064
8709 9192
8709 2920
8709 3630
8709 4974
8709 4887
8709 1631
8709 1874
8709 4018
8709 3655
8709 1428
8709 1427
8709 6989
8709 1491
8709 5429
8709 4860
8709 5515
8709 7517
8709 4633
8709 4458
8709 9193
8709 2648
8709 9873
8709 1431
8709 4459
8709 1429
8709 3631
8709 5460
8709 5276
8709 9021
8709 3619
8709 3474
8709 1365
8709 2899
2903 2898
2903 5014
2903 75
2903 2906
2903 7718
2903 5011
2903 2909
2903 7719
2903 2905
2903 2918
2903 2902
2903 5013
2903 10158
2903 6487
243 6351
243 2382
243 2396
2307 2864
2307 2881
2307 2149
2307 970
2307 2866
2307 3419
2307 3438
2307 2279
2307 2867
2307 10245
2307 2153
2307 3439
2307 3418
2307 5824
2307 2156
2307 3429
6314 1225
479 480
7014 5708
7014 9129
7014 9400
7014 9398
7014 4765
7014 6988
7014 1452
7014 6232
7014 10015
7014 2178
7014 8590
7014 4763
7014 8232
7014 6487
10377 10378
1049 910
10473 5093
454 456
454 273
8952 6229
8952 10679
3664 1227
1291 1290
7041 3740
3630 4567
3630 732
3630 9120
3630 3374
3630 9286
3630 7218
3630 8350
3630 1772
3630 10037
3630 6736
3630 1849
3630 3156
3630 7682
3630 5012
3630 5514
3630 5251
3630 5252
3630 3749
3630 3167
3630 3154
3630 2647
3630 3752
3630 8709
3630 730
3630 731
3630 507
3630 1930
3630 3842
3630 1491
3630 4860
3630 5515
3630 1773
3630 2827
3630 725
3630 4098
3630 2648
3630 7297
3630 5250
3630 729
3630 5010
3630 9042
3630 5276
3630 600
3630 2457
1533 1535
6566 6565
2238 2237
9343 9344
9343 8380
7355 7357
2643 2642
4285 4287
814 7249
814 2029
814 7255
943 961
2453 10331
1737 3463
1737 3464
1737 1673
1737 1697
1737 4630
6070 2861
6070 2851
747 743
747 745
3757 3758
1262 6035
6133 6135
6766 6182
6766 7381
6766 10510
6766 8279
8419 8420
1156 7557
1156 4127
1156 4130
1156 7603
1156 4129
1156 2319
1156 7229
1156 8140
1156 4126
1156 3778
1156 8733
1156 2320
1156 8139
1156 4128
1156 8137
1156 8138
1156 3124
1156 3123
745 747
150 9032
150 6172
150 9349
150 9491
150 9048
150 9770
150 9351
150 2278
150 6445
150 9031
150 6968
9923 637
9923 683
2081 2080
10439 10441
4953 8480
4953 10356
4953 9530
4953 3746
317 308
317 302
10420 3125
10420 2889
10420 3134
10420 8859
10420 2609
10420 9866
10420 8861
10420 3157
10420 9151
10420 8488
10420 8860
6450 6449
5323 5321
656 654
656 10169
4303 4302
9547 8684
9547 7353
9547 2176
9547 5709
9547 9546
9547 296
9547 4332
9547 10036
9547 9927
9547 6225
9547 2517
6578 6429
5579 5586
1979 445
7704 5235
7704 7709
7704 5243
7704 5234
9541 7393
5899 1674
506 505
506 511
4974 4973
293 8684
293 4211
293 8609
293 6456
293 8359
293 6457
293 4330
293 9288
293 2645
293 9485
293 4333
293 9484
293 4331
293 4332
293 766
293 4328
293 9209
293 2919
293 6686
293 9210
293 8973
293 4575
293 5850
9144 9139
6342 6341
6079 4418
6079 4401
10430 5157
10430 4970
10430 10433
10430 10432
3887 3888
8035 8043
8035 3436
8035 10410
8035 8034
8035 8046
8035 8036
8035 4906
8035 7084
8035 8040
8035 10661
8035 653
8035 4582
8035 7141
8035 8039
8035 7923
8035 8049
8035 4203
8035 8044
8035 8045
8035 8037
8035 2460
8035 7449
8035 8042
8035 8038
8035 6687
8035 8041
8035 8052
8035 8048
8035 8033
10584 5811
8781 448
5197 5198
4078 1234
10642 9617
4630 4618
4630 3464
4630 405
4630 6747
4630 6749
2330 4456
5842 5843
9697 8239
9697 9908
9697 6112
9697 6055
9697 3725
9697 1990
9697 85
9676 10034
1371 1372
9914 8169
10202 4923
3114 3115
5186 2269
5186 2270
5186 8141
5186 8142
4775 4776
9554 2571
9554 3371
9554 8535
9554 1881
9554 7583
9649 9650
9649 9652
9649 9655
9649 6830
9649 6824
9848 335
9848 6891
9848 782
9848 6897
9848 10717
9848 6444
9848 5233
9848 3441
9848 9214
9848 9215
9848 10362
9848 10049
9848 1063
9848 337
9848 6219
9848 6558
9848 4324
9848 6898
9848 2457
3013 3014
8833 8166
4930 2240
4930 2257
4538 4485
10070 10069
4150 4152
10425 9802
5420 5406
3271 3268
5897 5896
5052 7727
5052 9419
5052 5054
5052 5050
5052 8750
5052 7193
5052 5051
4331 5714
4331 293
4331 8683
4331 296
4331 9287
4331 5849
4331 9927
4331 8610
5115 5116
10015 9200
10015 5968
10015 9397
10015 596
10015 9395
10015 9782
6031 1129
7335 3012
6874 4089
155 156
10606 10607
6843 6842
79 3489
79 3414
79 7643
79 3204
79 7746
79 1790
79 1787
79 8843
79 8502
79 4898
79 5561
79 3206
79 7489
79 7339
79 77
79 6361
79 7488
79 6369
79 2537
79 6372
79 2433
79 4070
79 7501
79 6360
79 1544
79 6289
79 6589
79 6542
79 6168
79 8834
79 7506
79 5091
79 7750
79 7486
79 8517
79 3090
79 8514
79 3329
79 2206
79 8826
79 3544
79 5562
79 4297
79 7623
79 4076
79 8849
79 334
79 6359
79 3576
79 7329
79 2053
79 5563
79 8844
79 6145
79 6152
79 3205
79 3387
79 7491
79 4069
79 7336
79 4214
79 6314
79 317
79 4078
79 155
79 7055
79 7533
79 5073
79 6286
79 2663
79 3208
79 5544
79 8448
79 10303
79 3138
79 8496
79 7508
79 4900
79 8831
79 8506
79 2774
79 6135
79 5637
79 3583
79 5437
79 320
79 6940
79 8508
79 7496
79 4067
79 2538
79 7743
79 1915
79 4183
79 324
79 5636
79 3282
79 2846
79 3703
79 314
79 2342
79 4903
79 5520
79 5830
79 8544
79 307
79 8825
79 8829
79 5093
79 347
79 3491
79 365
79 6366
79 1786
79 5939
79 8855
2329 3809
2329 1908
2329 1356
2329 3812
2329 1357
2329 1895
2329 6963
2329 2331
2329 427
2329 1354
2329 5328
2329 5327
2329 2326
2329 2323
2329 1110
1853 8761
1853 1854
1853 1852
7453 2104
4260 4261
4260 4265
4260 4262
4260 4259
6866 6867
5208 5210
7055 7054
10358 9363
5801 5796
4250 5708
4250 9129
4250 9400
4250 9398
4250 4765
4250 6988
4250 1452
4250 6232
4250 10015
4250 2178
4250 8590
4250 4763
4250 8232
4250 6487
10524 4917
10524 9630
4761 4762
4761 9039
4761 4760
4761 10696
1116 1117
8140 4952
8140 6016
8140 8129
8140 9526
8140 8991
8140 5951
8140 5281
8140 10162
8140 253
8140 748
8140 6923
8140 2804
8140 3151
8140 6148
7017 2240
7017 4929
7017 7015
7017 7018
7017 7016
7566 7569
7566 4003
7566 7565
7566 7567
9657 138
9657 4373
9657 1384
9657 139
119 120
6959 7215
3733 3732
10509 6240
10209 7557
10209 4127
10209 10086
10209 4130
10209 7603
10209 4129
10209 2319
10209 7229
10209 8140
10209 4126
10209 3778
10209 8733
10209 2320
10209 8139
10209 4128
10209 8137
10209 8138
10209 3124
10209 3123
2399 5998
4090 6874
4090 10062
4090 4089
2918 2917
7068 7070
3403 259
326 3489
326 3414
326 7643
326 3204
326 7746
326 1790
326 1787
326 8843
326 8502
326 4898
326 5561
326 3206
326 7489
326 7339
326 77
326 6361
326 7488
326 6369
326 2537
326 6372
326 2433
326 4070
326 7501
326 6360
326 1544
326 6289
326 6589
326 6542
326 6168
326 8834
326 7506
326 5091
326 7750
326 7486
326 8517
326 3090
326 8514
326 3329
326 2206
326 8826
326 3544
326 5562
326 306
326 4297
326 7623
326 4076
326 8849
326 334
326 6359
326 3576
326 7329
326 2053
326 5563
326 8844
326 6145
326 6152
326 3205
326 3387
326 7491
326 4069
326 7336
326 4214
326 6314
326 317
326 4078
326 155
326 7055
326 7533
326 5073
326 6286
326 2663
326 3208
326 5544
326 8448
326 10303
326 3138
326 8496
326 7508
326 4900
326 8831
326 8506
326 2774
326 6135
326 5637
326 3583
326 5437
326 320
326 6940
326 8508
326 7496
326 4067
326 2538
326 7743
326 1915
326 4183
326 324
326 5636
326 3282
326 2846
326 3703
326 314
326 2342
326 4903
326 5520
326 5830
326 8544
326 307
326 8825
326 8829
326 5093
326 347
326 3491
326 365
326 6366
326 1786
326 5939
326 8855
2667 5487
2667 5025
2667 5494
390 391
390 8877
390 2332
390 389
390 6203
390 388
390 710
390 5712
390 3386
6562 5521
6562 5518
39 6278
39 6277
8866 7075
8866 3745
8866 5459
8866 10040
8866 10660
8866 7543
8866 9870
8866 6743
8866 6384
8866 23
8866 6379
8866 9043
8866 1774
8866 7444
8866 5460
8866 3751
8274 2802
8274 8406
8274 8409
8274 2276
8274 7129
3358 8493
3358 3360
5378 5377
3779 3780
5962 5968
5962 5964
6972 6973
8074 8641
8074 4367
3164 6281
3164 3163
9945 8516
9673 335
9673 66
9673 8879
9673 1980
9673 9120
9673 9672
9673 1849
9673 337
9673 4324
9673 3839
10601 9478
10601 3669
10601 5283
5236 5244
5236 5240
5236 1951
3084 3085
4168 4169
7576 4776
6020 6021
9947 2006
9947 3372
9947 9362
9947 9669
9947 9478
9947 5067
9947 3669
9947 5283
9947 8986
9947 4693
6791 6792
5327 5329
5327 2166
2128 2127
8838 8839
8838 8091
9467 9466
9467 9465
2539 2538
5885 1179
5885 8189
5885 2640
5885 1172
5885 1176
5885 8056
5885 5929
5885 1171
5885 8426
5885 1181
5885 10435
5885 4861
5885 6007
5885 1175
280 4046
280 4049
280 4040
280 4044
280 4042
280 4036
280 4063
280 4064
280 4038
280 4045
280 4041
280 4043
280 4433
280 4039
280 4434
280 4037
9517 6987
9517 7656
9517 9582
9517 8456
9517 5752
9517 8886
9517 9588
9517 2592
9517 9579
9517 7920
9517 6549
9517 7658
9517 8486
2964 2965
2849 2882
2849 2881
2849 2847
2849 2851
2849 2866
2849 2869
2849 2873
2849 2852
2849 2880
8741 846
8741 2034
8741 916
8741 8745
8741 8744
8741 8743
8741 842
1079 1094
7579 4776
5972 5976
5972 5973
4108 4101
9702 4933
9702 4657
9702 9640
9702 6816
9702 7018
9702 4932
9702 4931
7149 7148
2588 2585
6294 6295
5583 5579
4613 4614
7988 7989
3279 3284
3279 2278
10633 5398
9974 1921
9974 1179
9974 8189
9974 2640
9974 1143
9974 1172
9974 1176
9974 8056
9974 5929
9974 1171
9974 8426
9974 1181
9974 6754
9974 10027
9974 10435
9974 4861
9974 6007
9974 1175
2703 1569
930 1378
930 3433
930 3434
930 3423
930 3419
930 3438
930 3439
930 3418
930 2057
930 3429
8076 8075
8494 8495
3465 3466
1574 8714
10688 10689
7594 60
7594 5067
7594 5526
7594 8986
10046 7477
10046 10190
1888 1889
5277 637
1573 1568
9997 9948
9997 9949
9997 3669
9997 7373
9997 4871
5004 5006
2178 9200
2178 5968
2178 9397
2178 596
2178 9395
2178 9782
4811 3917
4811 1876
6282 100
6282 6280
6282 5570
6282 494
6282 3386
568 572
568 570
1063 8562
1063 71
1063 9591
1063 336
1063 1430
1063 1426
1063 8528
1063 7230
1063 10243
1063 9848
1063 1428
1063 1427
8513 10064
6750 6751
1193 6220
10245 3293
873 872
873 5787
873 6574
1361 3815
1361 5948
1361 3878
1361 1108
1361 5911
1361 3816
1361 258
1361 5908
1361 3850
1361 5913
1361 2327
1361 1089
1361 2324
1361 1360
1361 1362
1361 1359
8646 8645
2615 2621
5201 5200
9102 9101
730 726
6896 4999
6896 10717
6896 7601
6896 10318
6896 5514
6896 7819
6896 7214
6896 1455
6896 7804
9499 7021
5190 5516
5190 5193
6330 9344
6330 8380
9910 3990
9910 6702
9910 2213
9910 3421
9910 822
9910 7250
9910 1378
9910 3234
9910 3705
9910 892
9910 9636
9910 1942
9910 2122
9910 1799
9910 6714
9910 633
9910 7259
9910 1653
9910 2533
9910 2127
9910 7249
9910 908
9910 6696
9910 3332
9910 2775
9910 2131
9910 1791
9910 8321
9910 3704
9910 7246
9910 7769
9910 2776
9910 3916
9910 9046
9910 5081
9910 10420
9910 928
9910 10613
9910 2486
9910 3244
9910 2120
9910 914
9910 8201
9910 2126
9910 3331
9910 2347
9910 3092
9910 4523
9910 843
9910 7234
9910 1537
9910 8249
9910 3091
9910 7247
9910 9317
9910 2137
9910 8353
9910 2123
10118 1159
10118 10628
5048 5049
877 2802
877 8406
877 8409
877 2276
877 7129
355 357
5215 10277
5215 10280
5215 5226
5215 10276
4615 4617
4615 2021
2716 6170
2716 6171
4516 4517
3701 3702
8299 8301
8299 8300
2917 2898
2917 782
2917 6444
2917 2906
2917 10529
2917 2909
2917 2905
2917 2918
2917 2902
4606 4607
475 473
9190 1179
9190 8189
9190 2640
9190 1172
9190 1176
9190 8056
9190 5929
9190 1171
9190 8426
9190 1181
9190 10435
9190 4861
9190 6007
9190 1175
787 10539
511 509
8764 8765
10451 6265
1753 1752
7862 6210
979 1941
979 3419
979 3438
979 3439
1446 1451
1446 1447
1446 1452
1446 1450
1446 1444
1446 1439
1446 1445
1446 1435
3298 2868
1752 1755
6774 6775
5802 5799
4511 4514
9688 3158
8453 8452
8453 8741
5536 5539
2154 1179
2154 8189
2154 2640
2154 1172
2154 1176
2154 8056
2154 5929
2154 1171
2154 8426
2154 1181
2154 10435
2154 4861
2154 6007
2154 1175
2154 6228
7899 7900
7853 6856
884 2130
884 4195
1933 1932
2990 7198
5285 3669
6153 6151
3252 3250
4885 3354
9930 9929
3014 3015
10026 8613
8094 3656
4899 9997
4899 4580
1261 1258
1261 1259
1261 1256
1261 1257
6286 6287
6286 6288
8415 455
8171 4776
8905 1992
2902 2903
1398 8228
1394 1387
1394 1385
2663 1199
3472 3473
7652 7651
3352 3353
10426 6987
10426 8120
10426 7656
10426 10335
10426 5752
10426 8886
10426 9588
10426 2592
10426 9579
10426 9321
10426 9320
10426 9517
10426 7920
10426 6549
10426 7658
10426 8486
1855 6571
1855 2059
1855 1853
8475 8474
6611 7348
6611 9815
6611 5312
6611 8952
6611 9339
6611 7347
6611 8545
6611 6795
6611 1462
10012 10011
2301 2799
2301 4330
2301 2800
2301 4333
2301 3668
2301 8472
2301 4331
2301 6430
2301 2798
2301 4732
2301 4332
2301 3666
2296 8991
2296 6621
2296 10283
2296 3383
2296 2582
2296 10284
2296 10162
2296 7715
2296 6148
2296 7713
7723 7475
1604 1603
3208 1219
1445 1443
1445 1440
1445 1446
1445 1442
1445 1441
10144 10145
8618 6278
1631 7218
1631 3749
1631 3167
1631 8709
1631 1491
1631 2827
1631 2457
6357 6359
6357 6366
6357 2344
8690 1179
8690 8189
8690 2640
8690 1172
8690 1176
8690 8056
8690 5929
8690 1171
8690 8426
8690 1181
8690 10435
8690 4861
8690 6007
8690 6783
8690 1175
8567 10098
5221 5223
5240 9456
5240 9470
5240 7896
5240 9468
5240 9463
5240 9471
5240 2607
5240 4874
5240 9474
5240 9475
5240 7825
5240 9461
5240 5286
5240 4982
5240 1608
5240 9460
5240 7834
5240 7833
5240 4140
5240 5244
5240 9467
5240 2082
5240 1951
5240 9464
5240 6352
5240 9457
5240 9469
5240 9459
5240 5262
5240 9458
5240 9472
5240 1363
5240 9473
5240 9462
5240 5370
5240 2921
5240 6115
5238 5241
2761 760
2761 2759
7841 1153
7841 2297
9227 9226
9227 7797
9227 7243
9227 7811
9227 7791
9227 9232
9227 7794
9227 606
9227 7795
938 934
6780 6302
3246 5859
1192 3489
1192 3414
1192 7643
1192 3204
1192 7746
1192 1790
1192 9631
1192 1787
1192 8843
1192 8502
1192 4898
1192 5561
1192 3206
1192 7489
1192 7339
1192 77
1192 6361
1192 7488
1192 6369
1192 2537
1192 6372
1192 2433
1192 4070
1192 7501
1192 6360
1192 1544
1192 6289
1192 6589
1192 6542
1192 6168
1192 8834
1192 7506
1192 5091
1192 7750
1192 7486
1192 8517
1192 3090
1192 9928
1192 8514
1192 3329
1192 2206
1192 8826
1192 3544
1192 5562
1192 4297
1192 7623
1192 4076
1192 8849
1192 334
1192 6359
1192 3576
1192 7329
1192 2053
1192 5563
1192 8844
1192 9625
1192 6145
1192 6152
1192 3205
1192 3387
1192 7491
1192 4069
1192 7336
1192 4214
1192 6314
1192 317
1192 4078
1192 155
1192 7055
1192 7533
1192 5073
1192 6286
1192 2663
1192 3208
1192 5544
1192 8448
1192 10303
1192 3138
1192 8496
1192 7508
1192 4900
1192 8831
1192 8506
1192 2774
1192 6135
1192 5637
1192 3583
1192 5437
1192 320
1192 6940
1192 8508
1192 7496
1192 4067
1192 2538
1192 7743
1192 1915
1192 4183
1192 324
1192 5636
1192 3282
1192 2846
1192 3703
1192 314
1192 2342
1192 4903
1192 5520
1192 5830
1192 8544
1192 307
1192 8825
1192 8829
1192 5093
1192 347
1192 3491
1192 365
1192 6366
1192 1786
1192 5939
1192 8855
902 888
10331 1512
10331 2797
9814 9813
2984 2985
5229 3807
5229 5794
5229 5230
1986 2835
1986 963
1986 2849
1986 2836
2651 3580
2651 1345
2651 3562
2651 3582
718 716
2702 2696
4010 637
664 2881
664 2149
664 970
664 2866
664 3419
664 3438
664 2279
664 10245
664 2153
664 3439
664 3418
664 5824
664 2156
664 3429
4396 4397
7666 9501
928 845
928 864
928 2033
928 8238
928 8252
928 5487
928 8239
928 9636
928 7770
928 893
928 836
928 7768
928 9698
928 2756
928 2279
928 3301
928 852
928 9697
928 9910
928 2840
928 3684
928 5494
928 7251
928 1798
928 5062
928 3310
928 3072
928 931
6656 9064
6656 6655
6656 9816
6656 10397
6656 10726
6656 6658
2020 2019
10260 10259
6257 657
551 182
551 7542
5720 5722
99 98
8377 637
8377 642
3088 760
3088 3089
8793 8794
944 951
944 948
4161 4227
4161 4384
4161 1147
4161 1831
4161 8124
4161 1148
4681 6265
4681 9921
4681 10080
4681 10067
4681 8572
10167 10164
265 268
645 7337
645 6842
645 6843
645 7338
645 7328
8681 8682
5357 9957
5357 9701
5357 1000
5357 8001
5357 5356
5357 5360
5357 10708
5357 1949
5357 7017
5357 9702
5357 7975
5357 7169
5357 1442
5357 5363
5357 5361
9367 642
594 582
9488 10509
9488 1278
9488 1311
1622 1621
1622 191
1236 4617
1236 472
1236 6311
1236 10009
1236 8285
1236 1914
1236 8819
1236 8518
1236 8822
1236 7044
1236 8824
1236 7456
1236 8288
1236 2700
1236 8821
1236 8854
1236 8818
1236 7919
1236 8828
1236 1901
1236 8505
1236 1071
1236 8827
1236 7315
1236 302
1236 6234
1236 2703
1236 8299
1236 6240
1236 6461
1236 8846
1236 6242
1236 2629
1236 8845
1236 330
1236 3877
1236 7333
1236 6239
1236 8519
1236 7916
1236 6238
1236 757
1236 8820
4427 3563
6426 10246
6426 4692
6426 9071
6426 4460
6426 3164
6426 3665
6426 9372
6426 268
6426 6423
1807 1806
7428 7429
7948 7951
7478 247
7478 7487
7478 244
7478 243
7478 245
1293 1281
940 760
940 941
4126 4952
4126 6016
4126 8129
4126 9526
4126 8991
4126 5951
4126 5281
4126 10162
4126 253
4126 748
4126 6923
4126 2804
4126 3151
4126 6148
9537 2909
4904 2802
4904 8406
4904 8409
4904 2276
4904 7129
8950 2002
200 1616
4678 6945
2459 1570
6430 2301
6430 296
6430 3667
6430 10036
6430 7779
2248 2261
6164 2023
6164 6166
10306 4246
10306 10699
10306 10698
10306 4249
10306 4248
7970 7971
10072 10073
5997 1040
5997 1026
5997 5999
9570 7423
9570 7426
9570 5988
761 760
761 762
2395 207
2395 203
2395 202
2395 200
222 220
222 223
7364 7362
1903 1902
3623 8480
3623 10356
3623 9530
3623 9807
3623 3746
1506 1505
1506 995
1506 173
1506 1509
4050 4036
3578 3580
3578 1345
3578 3562
3578 3582
5537 3021
5537 5554
5537 5534
5537 5555
19 16
1854 4681
1854 6579
687 688
3731 3730
9943 9944
875 2802
875 8406
875 8409
875 2276
875 7129
10707 7254
10707 6497
10707 10114
10707 9699
10707 2668
1843 2802
1843 8406
1843 8409
1843 2276
1843 7129
9966 5948
9966 8568
4082 3486
4082 3485
4082 3482
4082 4081
4907 4908
755 756
6485 6486
1926 3489
1926 3414
1926 2815
1926 7643
1926 3204
1926 7746
1926 1790
1926 1787
1926 8843
1926 8502
1926 4898
1926 5561
1926 3206
1926 7489
1926 7339
1926 77
1926 6361
1926 7488
1926 6369
1926 2537
1926 6372
1926 2433
1926 4070
1926 7501
1926 6360
1926 1544
1926 6289
1926 6589
1926 6542
1926 6168
1926 8834
1926 7506
1926 5091
1926 7750
1926 7486
1926 8517
1926 3090
1926 8514
1926 3329
1926 2206
1926 8826
1926 3544
1926 5562
1926 4297
1926 7623
1926 4076
1926 8849
1926 334
1926 6359
1926 3576
1926 7329
1926 2053
1926 5563
1926 8844
1926 6145
1926 6152
1926 3205
1926 3387
1926 7491
1926 4069
1926 7336
1926 4214
1926 6314
1926 317
1926 4078
1926 155
1926 7055
1926 7533
1926 5073
1926 6286
1926 2663
1926 3208
1926 5544
1926 8448
1926 10303
1926 3138
1926 8496
1926 7508
1926 4900
1926 8831
1926 8506
1926 2774
1926 6135
1926 2387
1926 2822
1926 5637
1926 3583
1926 5437
1926 320
1926 6940
1926 8508
1926 7496
1926 4067
1926 2538
1926 7743
1926 1915
1926 4183
1926 324
1926 5636
1926 3282
1926 2846
1926 3703
1926 314
1926 2342
1926 4903
1926 5520
1926 5830
1926 8544
1926 307
1926 8825
1926 8829
1926 5093
1926 347
1926 3491
1926 365
1926 6366
1926 1786
1926 5939
1926 8855
1083 1084
9794 5878
5887 8991
5887 10162
5887 6148
10575 2452
1239 4617
1239 472
1239 10009
1239 8285
1239 1914
1239 8819
1239 8518
1239 8822
1239 7044
1239 8824
1239 7456
1239 8288
1239 2700
1239 8821
1239 8854
1239 8818
1239 7919
1239 8828
1239 1901
1239 8505
1239 1071
1239 8827
1239 7315
1239 302
1239 6234
1239 2703
1239 8299
1239 6240
1239 6461
1239 8846
1239 6242
1239 2629
1239 8845
1239 330
1239 3877
1239 6239
1239 8519
1239 7916
1239 8820
6173 2571
6173 3371
6173 8535
6173 1881
6173 7583
5065 5063
8305 8306
6642 6644
3315 3318
1776 3956
1776 3716
1776 7736
1776 7627
1776 4213
1776 10570
6730 6731
10613 845
10613 864
10613 2033
10613 8238
10613 8252
10613 5487
10613 8239
10613 9636
10613 7770
10613 893
10613 836
10613 7768
10613 9698
10613 2756
10613 2279
10613 3301
10613 852
10613 9697
10613 9910
10613 2840
10613 3684
10613 5494
10613 7251
10613 1798
10613 5062
10613 3310
10613 3072
10613 931
7904 7905
7904 7906
1100 8749
1100 10197
1100 4662
1235 3489
1235 3414
1235 7643
1235 3204
1235 7746
1235 1790
1235 1787
1235 8843
1235 8502
1235 4898
1235 5561
1235 3206
1235 7489
1235 7339
1235 77
1235 6361
1235 7488
1235 6369
1235 2537
1235 6372
1235 2433
1235 4070
1235 7501
1235 6360
1235 1544
1235 6289
1235 6589
1235 6542
1235 6168
1235 8834
1235 7506
1235 5091
1235 7750
1235 7486
1235 8517
1235 3090
1235 8514
1235 3329
1235 2206
1235 8826
1235 3544
1235 5562
1235 4297
1235 7623
1235 4076
1235 8849
1235 334
1235 6359
1235 3576
1235 7329
1235 2053
1235 5563
1235 8844
1235 6145
1235 6152
1235 3205
1235 3387
1235 7491
1235 4069
1235 7336
1235 4214
1235 6314
1235 317
1235 4078
1235 155
1235 7055
1235 7533
1235 5073
1235 6286
1235 2663
1235 3208
1235 5544
1235 8448
1235 10303
1235 3138
1235 8496
1235 7508
1235 4900
1235 4068
1235 8831
1235 8506
1235 2774
1235 6135
1235 5637
1235 3583
1235 5437
1235 320
1235 6940
1235 8508
1235 7496
1235 4067
1235 2538
1235 7743
1235 1915
1235 4183
1235 324
1235 5636
1235 3282
1235 2846
1235 3703
1235 314
1235 2342
1235 4903
1235 5520
1235 5830
1235 8544
1235 307
1235 8825
1235 8829
1235 5093
1235 347
1235 7328
1235 3491
1235 365
1235 6366
1235 1786
1235 5939
1235 8855
9832 9450
10002 3554
6576 6575
2634 2636
3160 3162
8317 8315
4374 4371
7503 7480
1839 2802
1839 8406
1839 8409
1839 2276
1839 7129
1208 9998
1208 9997
1208 2421
1208 9375
1344 9528
4789 4788
3628 5949
3628 3629
2674 2660
3616 3615
168 169
8938 2636
4728 291
4728 7757
1528 761
2947 2948
2471 2474
9941 9943
450 449
7782 7783
1334 2714
1334 10275
1334 463
1334 10337
1334 5753
1334 1271
1334 4409
1334 9645
1334 4418
1334 458
1334 10001
1334 8931
1334 4234
1334 9551
1334 2010
1334 3191
1334 3020
1334 3189
1334 6908
1334 3190
1334 4393
1334 3595
1334 257
1334 3600
1334 1337
1334 6962
1334 3847
1334 1340
1334 3181
1334 10281
1334 8940
1334 1291
1334 6450
1334 4396
1334 755
1334 1278
1334 3602
1334 1471
1334 1309
1334 1270
1334 8846
1334 2949
1334 7280
1334 466
1334 4157
1334 1282
1334 1333
1334 58
1334 9502
1334 460
1334 3597
1334 3599
1334 3188
1334 8573
1334 4394
1334 9605
1334 6081
1334 1311
1334 10219
325 3489
325 3414
325 7643
325 3204
325 7746
325 1790
325 1787
325 8843
325 8502
325 4898
325 5561
325 3206
325 7489
325 7339
325 77
325 321
325 6361
325 7488
325 6369
325 2537
325 6372
325 2433
325 4070
325 7501
325 6360
325 1544
325 6289
325 6589
325 6542
325 6168
325 8834
325 7506
325 5091
325 323
325 7750
325 7486
325 8517
325 3090
325 8514
325 3329
325 2206
325 8826
325 3544
325 5562
325 4297
325 7623
325 4076
325 8849
325 334
325 6359
325 3576
325 7329
325 2053
325 5563
325 8844
325 6145
325 6152
325 3205
325 3387
325 7491
325 4069
325 7336
325 4214
325 6314
325 317
325 4078
325 155
325 7055
325 7533
325 5073
325 6286
325 2663
325 3208
325 5544
325 8448
325 10303
325 3138
325 8496
325 7508
325 316
325 4900
325 8831
325 8506
325 2774
325 6135
325 5637
325 3583
325 5437
325 320
325 6940
325 8508
325 7496
325 4067
325 2538
325 7743
325 1915
325 4183
325 324
325 5636
325 3282
325 2846
325 3703
325 314
325 2342
325 4903
325 5520
325 5830
325 8544
325 307
325 8825
325 8829
325 5093
325 347
325 3491
325 365
325 6366
325 1786
325 5939
325 8855
3967 3966
2443 4621
2443 2442
2443 4619
2326 2323
9694 9688
8934 9421
8934 4173
2766 2777
2766 2793
5544 9670
5544 186
5544 7103
5544 5546
5544 2845
5544 8096
5544 7338
5544 5543
5544 183
5544 366
1987 1985
6266 6265
6266 1691
6266 6269
6266 6268
6266 5925
6266 5916
6266 6267
6266 5926
3532 5673
3532 3528
3532 3636
3532 4911
3532 3534
3532 3533
3532 3538
3532 9627
3532 3530
3532 3537
4738 4737
4738 8378
8182 6587
8182 7763
8182 8183
8182 7677
7659 7660
10128 8991
10128 10162
10128 6148
1913 1914
9890 637
8355 8356
8590 9200
8590 5968
8590 9397
8590 596
8590 9395
8590 9782
1494 1179
1494 8189
1494 2640
1494 1172
1494 1176
1494 8056
1494 5929
1494 1171
1494 8426
1494 1181
1494 10435
1494 4861
1494 6007
1494 1175
5912 3815
5912 3878
5912 1108
5912 5911
5912 3816
5912 258
5912 5908
5912 3850
5912 5913
5912 1089
5912 2324
5912 1359
6979 9950
1554 2881
1554 2149
1554 970
1554 2866
1554 3419
1554 3438
1554 2279
1554 10245
1554 2153
1554 3439
1554 3418
1554 5824
1554 2156
1554 3429
3602 2277
3602 3591
3602 7631
3602 3608
3602 8263
3602 7862
3602 8261
3602 8262
3602 3588
3602 3860
3602 8264
3602 1148
3602 7914
3602 7470
3602 8260
2288 2293
8872 8991
8872 10162
8872 6148
4030 4029
8488 9909
8488 9152
8448 1200
5322 5323
6478 6479
6859 10136
9099 9100
9099 5052
5855 9237
10436 4524
6745 6015
6745 7147
10550 4023
8645 8648
6697 760
6697 6698
3399 3400
821 808
9178 9179
8009 8011
7455 7457
3996 2502
3996 3998
3996 3992
3996 3994
3996 3991
5319 1268
5319 6814
5319 5317
5319 6815
5319 8377
5319 6818
5319 507
5319 500
4839 4841
4839 4846
4839 4838
4839 4852
4839 4840
4839 2121
4839 4842
4839 4652
4839 3448
4839 4849
4839 4836
9595 7516
5546 5545
2380 10631
2380 9674
2380 1157
2380 6548
2380 2605
2380 1161
2380 8699
2380 10011
2380 10628
2380 4926
2380 10629
2380 10630
2380 10572
2380 4761
2380 10633
2380 10573
2380 10416
2380 2604
2380 8445
3794 4952
3794 6015
3794 6016
3794 8129
3794 9526
3794 5951
3794 7147
3794 1881
3794 4918
3794 5281
3794 3844
3794 253
3794 748
3794 6923
3794 6293
3794 2804
3794 8491
3794 3151
6731 6636
337 71
337 9591
337 336
337 1430
337 1426
337 3620
337 8528
337 7230
337 10243
337 9848
337 1428
337 1427
3303 3304
8875 1698
8875 1700
8875 8877
8875 1702
7540 7539
5063 5486
7531 6160
2316 2312
3810 3813
1767 1768
2425 6104
2425 6106
2425 136
4498 4475
5812 5813
47 37
1847 2802
1847 8406
1847 8409
1847 2276
1847 7129
217 211
6773 6774
6773 6776
4004 4007
4004 7716
1863 1867
1863 1868
1863 1869
6909 1201
6909 6911
4350 10043
4350 4339
4350 4335
4350 1814
9112 3348
9112 9116
8248 5340
8893 1179
8893 8189
8893 2640
8893 1172
8893 1176
8893 8056
8893 5929
8893 1171
8893 8426
8893 1181
8893 10435
8893 4861
8893 6007
8893 1175
1471 1472
2540 2537
1601 1602
3309 7250
3309 3314
3309 7259
3309 7246
3309 3316
3309 3315
3309 3310
3309 3333
6035 6040
181 180
181 475
181 550
181 474
4135 4136
4135 8688
9328 7177
3175 1868
8261 3179
7611 7305
7611 1785
7611 3970
7611 4580
10534 10057
10534 10054
10534 1009
3034 3035
3844 6657
3844 6656
3138 3142
8010 8009
1969 1970
1124 1122
1124 5576
3451 3450
431 2649
8388 8389
8388 8392
4113 4102
4113 4114
4113 4103
4377 4375
4377 4376
9659 1620
9713 3956
9713 3716
9713 4674
9713 7736
9713 7627
9713 4213
9713 10570
6508 7557
6508 4127
6508 4294
6508 4130
6508 7603
6508 4129
6508 2319
6508 6952
6508 7229
6508 8140
6508 4126
6508 3778
6508 8733
6508 2320
6508 6958
6508 8139
6508 4128
6508 10313
6508 8137
6508 8138
6508 3124
6508 3123
4358 3916
4358 3845
4358 7448
9339 6229
9339 10679
7819 5604
7819 10553
7819 10389
2067 2066
446 1978
4202 3976
6955 6950
6955 6504
6955 5699
8632 2889
8632 3134
8632 2609
8632 9866
8632 3157
3570 3568
3570 3566
7632 280
9075 9077
5433 6017
5433 10635
5433 5430
1163 1160
2510 2511
668 667
2863 2864
2665 927
1309 1317
1309 1322
1309 1272
1309 1321
1309 1326
1309 1308
1309 1318
1309 1315
1309 251
1309 1314
1309 1323
1309 1310
1309 1313
10062 8842
1859 1858
7086 7085
370 368
5017 5018
9600 9601
2253 8366
2253 10709
2253 4941
2253 7570
2253 7205
2253 2249
2253 4930
2253 2252
2253 8000
2253 8024
2253 4940
599 5685
599 8996
599 10121
599 3753
599 3750
599 3341
599 9043
599 9042
5209 9382
5209 8463
1729 2076
9816 3158
6272 6273
8000 2240
8000 2257
3981 2152
10517 10516
2820 2822
1666 1668
8989 9124
2798 9087
4074 1213
2401 7559
4905 2815
4905 8516
4905 4079
4905 2466
4905 582
4905 8526
4905 3490
4905 5218
4905 5341
4905 6040
4905 5868
4905 7897
4905 6351
4905 5242
4905 8522
4905 2728
4905 7748
4905 2140
4905 982
4905 4077
4905 6801
4905 584
4905 2822
4905 8242
4905 7744
4905 7483
4905 587
4905 2465
4905 6354
4905 7504
4905 8116
4905 2622
4905 8813
4905 8515
4905 8117
252 4952
252 6016
252 8129
252 9526
252 5951
252 5281
252 253
252 748
252 6923
252 2804
252 3151
6260 6258
3577 3578
3577 3582
3836 3834
1874 1875
1874 1873
2323 2321
1425 1415
1425 9665
1425 6840
10482 10483
9098 9120
9098 1772
9098 1849
9098 5514
9098 2647
9098 1491
9098 4860
9098 5515
9098 2648
9098 5276
1810 1809
7535 6485
4148 2652
4148 10232
4148 9513
4148 8929
4148 8991
4148 2653
4148 4634
4148 2828
4148 9511
4148 10162
4148 4357
4148 6802
4148 8225
4148 4355
4148 6148
4148 8928
7079 7078
7079 9493
471 472
4399 4398
4399 6082
9906 4691
9906 7069
4555 4556
1019 1022
1019 1023
1019 1021
2506 2508
7007 5753
3493 5338
10607 16
10607 9571
10607 10605
10607 10606
10607 15
10607 7223
2451 637
2451 642
3678 3679
1181 188
1181 8691
1181 9316
1181 8889
1181 8432
1181 8890
1181 7635
1181 6782
1181 8120
1181 10335
1181 1921
1181 10334
1181 10148
1181 6278
1181 10625
1181 10147
1181 10553
1181 1142
1181 10333
1181 7522
1181 4781
1181 5881
1181 8892
1181 2150
1181 2147
1181 7580
1181 9189
1181 5396
1181 6789
1181 7831
1181 8587
1181 4215
1181 8894
1181 10415
1181 7832
1181 5928
1181 4918
1181 2467
1181 3509
1181 1143
1181 5389
1181 5385
1181 2157
1181 9973
1181 10332
1181 5398
1181 10299
1181 7689
1181 10409
1181 9298
1181 4230
1181 2155
1181 4864
1181 9621
1181 8392
1181 10626
1181 9321
1181 9926
1181 10624
1181 6008
1181 8178
1181 6427
1181 10389
1181 9320
1181 7065
1181 5885
1181 9974
1181 9190
1181 2154
1181 8690
1181 1494
1181 8893
1181 8127
1181 7581
1181 7920
1181 8692
1181 8177
1181 2152
1181 5386
1181 1144
1181 5446
1181 8486
1181 4578
1181 8891
1181 2158
1181 8431
1181 7686
1181 7636
1181 6277
1181 6783
1181 8174
1181 121
1181 8427
1181 8390
1181 10149
1181 8542
1181 6739
7029 7030
7029 7028
7029 7032
7029 7034
2306 2307
5518 5522
4018 398
4018 4860
3873 3866
3873 3871
3873 3872
4717 6983
8466 5927
8466 5928
8466 5929
8466 5930
5194 5264
5194 5197
5194 5195
5194 8386
5194 5198
5958 3978
5958 3973
995 6140
995 997
7222 7225
2049 4736
953 977
8999 711
8999 710
7630 7631
8710 9148
8710 256
4482 4474
3225 3220
3225 3214
3225 3218
2486 3125
2486 2889
2486 3134
2486 8859
2486 2609
2486 9866
2486 8861
2486 3157
2486 9151
2486 8488
2486 8860
1819 4365
5890 5423
6640 6656
6640 9540
4601 4600
5888 8991
5888 10162
5888 6148
982 6044
982 6054
982 6034
982 6042
719 720
2661 2658
5739 1807
5739 5738
3495 3491
8127 1179
8127 8189
8127 2640
8127 1172
8127 1176
8127 8056
8127 5929
8127 1171
8127 8426
8127 1181
8127 10435
8127 4861
8127 6007
8127 1175
2153 2154
3655 4567
3655 732
3655 9120
3655 3374
3655 9286
3655 8350
3655 1772
3655 10037
3655 6736
3655 1849
3655 3156
3655 7682
3655 5012
3655 5514
3655 5251
3655 5252
3655 3154
3655 2647
3655 3752
3655 8709
3655 730
3655 731
3655 507
3655 1930
3655 3842
3655 1491
3655 4860
3655 5515
3655 1773
3655 2827
3655 725
3655 4098
3655 2648
3655 7297
3655 5250
3655 729
3655 5010
3655 9042
3655 5276
3655 600
9327 5127
4385 4411
4385 4418
4385 4383
4385 2952
4385 4405
4385 4396
4385 7007
4385 4381
4385 4410
4385 4419
4385 4415
6641 5384
942 957
5195 5196
10238 2802
10238 8406
10238 8409
10238 2276
10238 7129
5854 9715
7581 1179
7581 8189
7581 2640
7581 1172
7581 1176
7581 8056
7581 5929
7581 1171
7581 8426
7581 1181
7581 10435
7581 4861
7581 6007
7581 1175
2814 2819
2814 1880
2814 2825
2814 2078
2814 2820
5913 1112
3641 3645
2591 86
7711 637
7711 642
6224 71
6224 9591
6224 336
6224 1430
6224 1426
6224 8528
6224 7230
6224 10243
6224 9848
6224 1428
6224 1427
5382 5376
4401 4400
4896 4897
4763 9120
4763 9200
4763 1772
4763 1849
4763 5514
4763 5968
4763 9397
4763 2647
4763 596
4763 9395
4763 9782
4763 1491
4763 4860
4763 5515
4763 2648
4763 5276
4696 4694
10233 2654
8816 2815
8816 8516
8816 2466
8816 582
8816 3490
8816 5218
8816 5341
8816 6040
8816 5868
8816 7897
8816 6351
8816 8522
8816 2728
8816 7748
8816 4077
8816 6801
8816 8242
8816 7744
8816 7483
8816 2465
8816 6354
8816 7504
8816 8116
8816 2622
8816 8813
8816 8515
8816 8117
7426 9571
7426 14
7426 10605
7426 7423
7426 7424
7426 9570
7426 7222
7426 10653
7426 9569
7426 9574
565 574
4816 7760
6288 6286
6288 6284
6177 6176
6240 1239
104 107
2102 2104
6230 6228
3244 2172
3244 3125
3244 9020
3244 1636
3244 7835
3244 8859
3244 8953
3244 3136
3244 3155
3244 8861
3244 9014
3244 9151
3244 8488
3244 9021
3244 8860
5511 4471
623 616
2005 1452
2005 6926
2005 6487
10285 6336
3397 3401
7712 637
7712 642
9125 5413
9125 7219
9125 9126
4370 4567
4370 61
4370 732
4370 3374
4370 9286
4370 8350
4370 10037
4370 6736
4370 8685
4370 1781
4370 3156
4370 7682
4370 5012
4370 5251
4370 5252
4370 8435
4370 3154
4370 3752
4370 8434
4370 8709
4370 5277
4370 730
4370 6618
4370 731
4370 7722
4370 507
4370 6219
4370 1930
4370 3842
4370 9883
4370 1773
4370 2827
4370 725
4370 4098
4370 10407
4370 9686
4370 7880
4370 7297
4370 5250
4370 5422
4370 729
4370 5010
4370 9042
4370 5276
4370 600
4370 8022
6192 6193
6461 1196
1563 2325
1563 8494
1563 3355
1563 1564
1563 1362
1563 1892
10632 5397
5348 6151
9967 8749
9967 10197
9967 4662
4770 4776
80 66
80 71
80 65
5687 5690
3070 7250
3070 3078
3070 7259
3070 7246
3070 3079
3070 3072
3070 3074
7394 760
2346 2348
8496 9670
8496 186
8496 8503
8496 7103
8496 8096
8496 183
8496 366
1151 1142
1151 1146
1151 1143
1151 1145
1151 1144
3911 2584
3911 3912
3911 10146
3911 5082
3911 3909
3911 3882
3911 3883
3911 2063
3911 5972
3911 2581
3911 3209
9844 9968
9844 5752
9844 9845
7920 9518
7920 9418
7920 4572
7920 9993
7920 9519
7920 9433
7920 3507
7920 8440
7920 10307
7920 1179
7920 6264
7920 1369
7920 6548
7920 4573
7920 8189
7920 5894
7920 6784
7920 2640
7920 6139
7920 9434
7920 1172
7920 1176
7920 8056
7920 6134
7920 5929
7920 1171
7920 8135
7920 9435
7920 5292
7920 8426
7920 10418
7920 9517
7920 10426
7920 1181
7920 8134
7920 5751
7920 10435
7920 4861
7920 660
7920 6007
7920 9432
7920 3508
7920 2018
7920 1175
7920 7657
7920 7685
7920 4571
2523 2522
1990 5711
1990 6059
1990 6058
1990 5395
1990 2349
2958 2957
333 7344
333 10568
333 7345
5699 9124
502 503
4857 4856
7133 7132
823 863
7425 7423
7425 5991
7425 7426
7425 5988
8692 9519
8692 1179
8692 8189
8692 2640
8692 1172
8692 1176
8692 8056
8692 5929
8692 1171
8692 8426
8692 1181
8692 5446
8692 10435
8692 4861
8692 6007
8692 1175
1270 1269
2859 2854
3920 4426
3920 4421
3920 4019
3920 4021
3920 4422
3920 4420
3920 4425
1909 6247
1909 1899
1909 2471
1909 8162
1909 1892
6349 6348
8862 5859
10611 9564
10611 7261
10611 9241
10611 10612
10611 10614
5332 5335
2327 2322
2394 199
2394 207
2394 203
2394 201
5374 5380
2769 908
2769 2776
3778 5059
3778 170
3778 118
3778 7546
3778 8879
3778 3385
3778 9520
3778 1932
3778 3435
3778 3788
3778 3767
3778 6683
3778 3777
3778 9058
3778 3783
3778 3764
3778 7083
3778 620
3778 3754
3778 3786
3778 3789
3778 2828
3778 3792
3778 3781
3778 9521
3778 9793
3778 167
3778 3657
3778 3839
3778 9877
3778 2165
7858 7852
3992 2498
3992 3993
8683 8684
8683 4211
8683 8609
8683 6456
8683 7353
8683 8359
8683 6457
8683 4330
8683 9288
8683 2176
8683 2645
8683 9485
8683 5709
8683 4333
8683 8881
8683 9484
8683 9546
8683 4331
8683 4332
8683 4328
8683 9209
8683 2919
8683 6686
8683 9210
8683 10623
8683 6225
8683 2517
8683 5850
4025 4026
6618 7546
6618 3385
6618 9536
6618 1923
6618 8591
6618 10585
6618 6619
6618 10205
6618 3510
6618 8349
6618 3337
6618 9537
6618 8417
6618 6620
6045 6043
923 931
4492 6840
4492 4491
3903 3904
5403 209
5403 5399
2328 2329
10305 10699
10305 10698
10305 4249
10305 4248
3662 3663
3426 3425
1297 1277
10399 9571
10399 7423
10399 7424
10399 7426
10399 17
10399 9574
5160 5159
5907 5910
1013 1016
1013 1038
8688 8935
1348 674
1348 1349
3879 8746
3879 3878
3879 5909
3879 667
3879 1073
3879 5912
3879 3877
1085 8716
1085 1078
1085 1080
1085 8721
1085 1096
1085 8719
1085 8711
1085 8717
1085 1079
1085 7455
1085 8932
1085 8449
1085 8720
1085 1072
1085 8718
1085 4543
1085 6081
9932 7229
9932 3123
2845 2846
2472 2476
8958 8991
8958 10162
8958 8957
8958 6148
2989 2990
5896 5895
5869 6571
3826 3827
1869 1864
6608 8917
6608 10450
6608 9897
6608 3784
6608 10103
6608 9850
6608 9851
6608 10131
6608 8132
6608 7830
6608 7617
7508 2815
7508 8516
7508 2466
7508 582
7508 3490
7508 5218
7508 5341
7508 6040
7508 5868
7508 7897
7508 6351
7508 8522
7508 2728
7508 7748
7508 4077
7508 6801
7508 8242
7508 7744
7508 7483
7508 2465
7508 6354
7508 7504
7508 8116
7508 2622
7508 8813
7508 8515
7508 8117
2904 2898
2904 10206
2904 6616
2904 2906
2904 6617
2904 2909
2904 10207
2904 2905
2904 9923
2904 2918
2904 2902
2904 2049
2904 6618
2904 2050
2904 6615
2904 2047
10571 3956
10571 3716
10571 10589
10571 7736
10571 7627
10571 4284
10571 4213
10571 4840
10571 10570
7082 642
2250 1947
2250 2241
316 307
9801 2523
3880 8832
833 7745
833 825
1656 1653
10041 86
3439 3913
3439 10141
3439 3432
3439 2042
5681 5682
3445 1900
3445 3444
3445 2699
3445 3446
650 647
650 651
3278 2278
5230 5228
5230 5229
414 4623
414 1253
414 2723
414 1670
414 1672
414 433
414 1255
414 4621
414 410
414 1259
414 402
414 6550
414 1257
414 436
414 409
414 1261
414 2443
414 1348
414 406
414 432
414 1351
414 1254
7829 642
10494 2367
10494 1945
10494 6343
6380 9820
6380 8143
9565 7738
9330 9331
1616 2388
1616 2381
1616 2392
1616 1610
1616 2384
1616 1387
1616 1621
1616 206
1616 204
1616 192
1616 2395
1616 2394
1616 2387
1616 191
1616 2385
2996 2999
6284 10277
6284 6288
6284 10276
4683 6984
4683 6978
4683 6979
10485 4952
10485 6016
10485 8129
10485 9526
10485 8991
10485 5951
10485 5281
10485 10162
10485 253
10485 748
10485 6923
10485 2804
10485 3151
10485 6148
1442 1451
1442 1447
1442 1452
1442 1450
1442 1444
1442 1439
1442 1445
1442 1435
296 4288
6336 6333
4299 4297
245 247
245 244
245 243
2120 845
2120 864
2120 2033
2120 8238
2120 8252
2120 5487
2120 8239
2120 9636
2120 7770
2120 893
2120 836
2120 7768
2120 9698
2120 2756
2120 2279
2120 3301
2120 852
2120 9697
2120 9910
2120 2840
2120 3684
2120 5494
2120 7251
2120 1798
2120 5062
2120 3310
2120 3072
2120 931
7354 8684
7354 7353
7354 2176
7354 5709
7354 9546
7354 6225
7354 2517
3658 3659
1928 1929
1928 8820
10357 2802
10357 8406
10357 8409
10357 2276
10357 7129
4989 4990
1550 1556
1550 1553
1550 1551
3974 1791
3116 3117
3116 8991
3116 10162
3116 6148
1916 1918
1916 3672
5567 5568
8713 8716
8713 8721
8713 8719
8713 8711
8713 8717
8713 7455
8713 8449
8713 8720
8713 8718
8713 4543
5358 5355
1939 1940
10634 2165
8870 8868
8948 8949
1818 9859
5949 748
4077 5866
4077 5865
62 1937
62 705
107 106
8932 5789
2793 3956
2793 3716
2793 7736
2793 7627
2793 4213
2793 10570
5406 5408
5406 5407
3185 2802
3185 8406
3185 8409
3185 2276
3185 7129
4986 7613
4986 7612
6695 6693
8003 8002
9294 8684
9294 8881
9294 7998
9294 10623
2772 2773
927 924
927 2654
927 2678
927 2666
927 2667
927 2677
927 2679
927 2668
927 2676
2210 2225
2210 2209
2210 3260
2210 3241
2210 3261
2210 2216
2210 2218
2210 3233
2210 2217
2210 3243
2210 856
2210 2512
2210 3269
2210 3263
2210 2207
2210 3229
2210 852
2210 2226
2210 2504
2210 2211
2210 2493
2210 2219
2210 10172
2210 2224
2210 7955
2210 2227
2210 4959
2246 2265
686 1370
8459 3260
8459 8458
8459 8631
8459 2510
8459 2227
8459 2503
1929 1928
4068 4067
5119 3594
2991 2992
6840 6841
4174 4172
7215 7557
7215 4127
7215 9203
7215 4130
7215 7603
7215 4129
7215 9597
7215 2319
7215 7229
7215 8140
7215 6959
7215 4126
7215 3778
7215 8733
7215 2320
7215 8139
7215 4128
7215 8137
7215 8138
7215 3124
7215 10315
7215 3123
7188 4000
9018 4933
9018 4943
9018 2240
9018 6812
9018 10368
9018 4657
9018 1028
9018 4939
9018 7968
9018 6725
9018 8008
9018 7018
9018 10708
9018 8464
9018 1949
9018 4931
9018 7975
9018 4950
9018 7169
9018 8000
9018 8004
9018 4655
9018 7209
9018 7973
9018 2242
9018 7016
9018 7972
4257 4258
9411 8405
9411 1848
4871 10001
4871 5452
4656 2240
4656 2257
6982 6980
748 753
1626 1627
8625 4952
8625 6016
8625 8129
8625 9526
8625 5951
8625 5776
8625 5281
8625 253
8625 10485
8625 748
8625 6923
8625 9540
8625 2804
8625 6746
8625 3151
10014 7945
2576 4952
2576 6016
2576 8129
2576 9526
2576 8991
2576 5951
2576 5281
2576 10162
2576 253
2576 748
2576 6923
2576 7591
2576 2804
2576 3151
2576 6148
8831 8991
8831 10162
8831 8830
8831 6148
10691 8991
10691 10162
10691 6148
7156 7157
7707 9456
7707 9470
7707 7896
7707 9468
7707 9463
7707 9471
7707 2607
7707 4874
7707 9474
7707 9475
7707 7825
7707 9461
7707 5286
7707 4982
7707 1608
7707 9460
7707 7834
7707 7833
7707 4140
7707 5244
7707 9467
7707 2082
7707 1951
7707 9464
7707 6352
7707 9457
7707 9469
7707 9459
7707 5262
7707 9458
7707 9472
7707 1363
7707 9473
7707 9462
7707 5370
7707 2921
7707 6115
3293 3296
8202 8203
242 6142
242 241
242 236
242 238
242 233
242 2163
242 6143
1517 1663
1517 10319
1517 4844
1517 4933
1517 7922
1517 4943
1517 4934
1517 2240
1517 4929
1517 6812
1517 1625
1517 10368
1517 6788
1517 4282
1517 1440
1517 9251
1517 1954
1517 4657
1517 7204
1517 1028
1517 7015
1517 4939
1517 4928
1517 7026
1517 5176
1517 9248
1517 4942
1517 7968
1517 8382
1517 6725
1517 4243
1517 8008
1517 4660
1517 2823
1517 3677
1517 7018
1517 10708
1517 8464
1517 2737
1517 1949
1517 4932
1517 4949
1517 4931
1517 4930
1517 7975
1517 8377
1517 3303
1517 4950
1517 7169
1517 8000
1517 3678
1517 4656
1517 4936
1517 8004
1517 4944
1517 4655
1517 7209
1517 5318
1517 7232
1517 7973
1517 6644
1517 2242
1517 4940
1517 7016
1517 7972
1517 3057
1517 3334
13 16
13 12
13 14
13 20
13 10606
13 15
13 7223
13 17
3186 2802
3186 8406
3186 8409
3186 2276
3186 7129
1127 2231
4488 4493
2959 2960
8634 8635
914 845
914 864
914 2033
914 8238
914 8252
914 5487
914 8239
914 9636
914 7770
914 893
914 836
914 7768
914 9698
914 2756
914 2279
914 3301
914 852
914 9697
914 9910
914 2840
914 3684
914 5494
914 7251
914 1798
914 5062
914 3310
914 3072
914 931
9128 7557
9128 4127
9128 4130
9128 7603
9128 1632
9128 4129
9128 2319
9128 7229
9128 8140
9128 4126
9128 3778
9128 8733
9128 2320
9128 8139
9128 4128
9128 8137
9128 8138
9128 3124
9128 3123
4502 4501
4768 4776
4295 4296
2949 2448
10090 4954
8287 8288
1089 1073
1602 1606
2524 7250
2524 7259
2524 7246
8325 8326
5582 5590
3601 4609
3601 3591
3601 3608
3601 3588
1275 7331
9851 4289
9851 5515
1770 7062
5013 5012
5691 7708
5691 4719
5691 7710
6872 6875
6926 6925
7227 7228
8177 1179
8177 8189
8177 2640
8177 1172
8177 1176
8177 8056
8177 5929
8177 1171
8177 8426
8177 1181
8177 10435
8177 4861
8177 6007
8177 1175
8177 8445
7291 3489
7291 3414
7291 7643
7291 3204
7291 7746
7291 1790
7291 1787
7291 8843
7291 8502
7291 4898
7291 5561
7291 3206
7291 7489
7291 7339
7291 77
7291 6361
7291 7488
7291 6369
7291 2537
7291 6372
7291 2433
7291 4070
7291 7501
7291 6360
7291 1544
7291 6289
7291 6589
7291 6542
7291 6168
7291 8834
7291 7506
7291 5091
7291 7750
7291 7486
7291 8517
7291 3090
7291 8514
7291 3329
7291 2206
7291 8826
7291 3544
7291 5562
7291 4297
7291 7623
7291 4076
7291 8849
7291 334
7291 6359
7291 3576
7291 7329
7291 2053
7291 5563
7291 8844
7291 6145
7291 6152
7291 3205
7291 3387
7291 7491
7291 4069
7291 7336
7291 4214
7291 6314
7291 317
7291 4078
7291 155
7291 7055
7291 7533
7291 5073
7291 6286
7291 2663
7291 3208
7291 5544
7291 8448
7291 10303
7291 3138
7291 8496
7291 7508
7291 4900
7291 8831
7291 8506
7291 2774
7291 6135
7291 5637
7291 3583
7291 5437
7291 320
7291 6940
7291 8508
7291 7496
7291 4067
7291 2538
7291 7743
7291 1915
7291 4183
7291 324
7291 5636
7291 3282
7291 2846
7291 3703
7291 314
7291 2342
7291 4903
7291 5520
7291 5830
7291 8544
7291 307
7291 8825
7291 8829
7291 5093
7291 347
7291 3491
7291 365
7291 6366
7291 1786
7291 5939
7291 8855
8373 8371
1525 760
1525 1526
5148 4379
5148 6590
8481 7703
8481 8482
6242 6235
6242 6241
6242 6240
6242 6243
1374 1375
4732 8879
4732 8609
4732 4731
4732 7603
4732 4359
4732 8881
4732 6208
4732 2804
4732 3839
7772 2860
7772 7770
7772 7769
7772 2859
7772 2858
2570 4952
2570 6016
2570 8129
2570 9526
2570 8991
2570 5951
2570 5281
2570 10162
2570 253
2570 748
2570 6923
2570 2804
2570 3151
2570 6148
4173 4174
9056 3276
7264 7265
2581 2582
2581 2583
9841 9842
731 726
4332 6585
4332 3621
4332 293
4332 9673
4332 2301
4332 8683
4332 296
4332 3667
4332 9287
4332 10036
4332 5849
4332 7779
4332 9927
4332 9781
4332 8610
7473 5053
6340 7025
6340 7037
6340 4925
6340 7026
6340 6343
6340 7034
6340 6339
6340 7036
6340 6893
6340 7035
6340 6335
1110 1111
1723 2802
1723 8406
1723 8409
1723 2276
1723 7129
4632 7525
6713 3956
6713 3716
6713 7736
6713 7627
6713 4213
6713 10570
6923 6587
6923 5894
6923 1881
6923 7763
6923 8183
6923 3844
6923 3843
6923 7677
7722 8624
7722 1790
7722 7301
7722 10162
7722 10587
2816 2815
2816 2817
2816 2822
5006 5005
5006 5001
5006 5002
3732 3254
3732 6853
3732 3730
3732 470
2212 2215
8733 9363
3355 4879
3355 4881
3355 4880
3355 3827
3355 4877
3355 4878
3355 4882
3355 2478
3355 3356
1606 1605
710 711
4117 7195
6703 6709
6703 6712
5923 5919
1212 3542
10221 2714
10221 10275
10221 463
10221 10337
10221 5753
10221 1271
10221 4409
10221 9645
10221 2987
10221 4418
10221 458
10221 10001
10221 8931
10221 9551
10221 2010
10221 3191
10221 3020
10221 5425
10221 3189
10221 7421
10221 3190
10221 4393
10221 3595
10221 257
10221 3600
10221 6962
10221 3847
10221 3181
10221 10281
10221 8940
10221 1291
10221 6450
10221 8574
10221 4396
10221 755
10221 1278
10221 3602
10221 8846
10221 2949
10221 7280
10221 466
10221 8795
10221 4157
10221 58
10221 9502
10221 460
10221 3597
10221 3599
10221 3188
10221 8573
10221 4394
10221 9605
10221 6081
10221 10219
4981 7978
4981 7979
753 741
753 744
753 748
5016 5017
2152 1179
2152 8189
2152 2640
2152 1172
2152 1176
2152 8056
2152 5929
2152 1171
2152 8426
2152 1181
2152 10435
2152 4861
2152 6007
2152 1175
4712 4713
2631 2630
9140 9142
758 1573
5127 7190
5127 4378
6899 6902
8430 4776
3529 5673
3529 3528
3529 236
3529 9626
3529 3534
3529 3533
3529 3538
3529 3530
3529 3537
1470 1464
2938 2940
3843 8490
3843 6657
3843 6656
1231 3489
1231 3414
1231 7643
1231 3204
1231 7746
1231 1790
1231 1787
1231 8843
1231 8502
1231 4898
1231 5561
1231 3206
1231 7489
1231 7339
1231 77
1231 6361
1231 7488
1231 6369
1231 2537
1231 6372
1231 2433
1231 4070
1231 7501
1231 6360
1231 1544
1231 6289
1231 6589
1231 6542
1231 6168
1231 8834
1231 7506
1231 5091
1231 7750
1231 7486
1231 8517
1231 3090
1231 8514
1231 3329
1231 2206
1231 8826
1231 3544
1231 5562
1231 4297
1231 7623
1231 4076
1231 8849
1231 334
1231 6359
1231 3576
1231 7329
1231 2053
1231 5563
1231 8844
1231 6145
1231 6152
1231 3205
1231 3387
1231 7491
1231 4069
1231 7336
1231 4214
1231 6314
1231 317
1231 4078
1231 155
1231 7055
1231 7533
1231 5073
1231 6286
1231 2663
1231 3208
1231 5544
1231 8448
1231 10303
1231 3138
1231 8496
1231 7508
1231 4900
1231 8831
1231 8506
1231 2774
1231 6135
1231 5637
1231 3583
1231 5437
1231 320
1231 6940
1231 8508
1231 7496
1231 4067
1231 2538
1231 7743
1231 1915
1231 4183
1231 324
1231 5636
1231 3282
1231 2846
1231 3703
1231 314
1231 2342
1231 4903
1231 5520
1231 5830
1231 8544
1231 307
1231 8825
1231 8829
1231 5093
1231 347
1231 3491
1231 365
1231 6366
1231 1786
1231 5939
1231 8855
1015 1014
1015 1018
1015 1019
8162 8161
6368 2135
6368 6367
6368 6363
6368 6358
6368 5408
6368 6355
6368 904
6368 7540
6368 5031
6368 3415
6368 6362
6603 6602
6603 9854
6603 6180
628 627
7787 7788
10679 10681
451 452
1428 335
1428 6891
1428 782
1428 10717
1428 6444
1428 5233
1428 3441
1428 9214
1428 9215
1428 10362
1428 10049
1428 1063
1428 337
1428 6219
1428 6558
1428 4324
1428 2457
8899 8898
7214 5178
7214 3783
7214 5870
7214 4289
7214 4926
7214 2570
7214 5515
7214 9156
5061 6020
5061 5056
5061 178
5061 3537
6540 6017
6540 10635
1229 3489
1229 3414
1229 7643
1229 3204
1229 7746
1229 1790
1229 1787
1229 8843
1229 8502
1229 4898
1229 5561
1229 3206
1229 7489
1229 7339
1229 77
1229 6361
1229 7488
1229 6369
1229 2537
1229 6372
1229 2433
1229 4070
1229 7501
1229 6360
1229 1544
1229 6289
1229 6589
1229 6542
1229 6168
1229 8834
1229 7506
1229 5091
1229 7750
1229 7486
1229 8517
1229 3090
1229 8514
1229 3329
1229 2206
1229 8826
1229 3544
1229 5562
1229 4297
1229 7623
1229 4076
1229 8849
1229 334
1229 6359
1229 3576
1229 7329
1229 2053
1229 5563
1229 8844
1229 6145
1229 6152
1229 3205
1229 3387
1229 7491
1229 4069
1229 7336
1229 4214
1229 6314
1229 317
1229 4078
1229 155
1229 7055
1229 7533
1229 5073
1229 6286
1229 2663
1229 3208
1229 5544
1229 8448
1229 10303
1229 3138
1229 8496
1229 7508
1229 4900
1229 8831
1229 8506
1229 2774
1229 6135
1229 5637
1229 3583
1229 5437
1229 320
1229 6940
1229 8508
1229 7496
1229 4067
1229 2538
1229 7743
1229 1915
1229 4183
1229 324
1229 5636
1229 3282
1229 2846
1229 3703
1229 314
1229 2342
1229 4903
1229 5520
1229 5830
1229 8544
1229 307
1229 8825
1229 8829
1229 5093
1229 347
1229 3491
1229 365
1229 6366
1229 1786
1229 5939
1229 8855
2365 2361
2365 2360
6296 6300
7376 6884
10678 10419
1393 1394
6549 9518
6549 9418
6549 4572
6549 9993
6549 9519
6549 9433
6549 3507
6549 8440
6549 10307
6549 6264
6549 1369
6549 6548
6549 4573
6549 5894
6549 6784
6549 6139
6549 9434
6549 6134
6549 8135
6549 9435
6549 5292
6549 10418
6549 4761
6549 9517
6549 10426
6549 8134
6549 10416
6549 5751
6549 660
6549 9432
6549 3508
6549 2018
6549 7657
6549 7685
6549 4571
3695 3706
3695 3714
3695 3701
10264 6677
10264 6758
10264 6676
10264 1647
10264 10263
10264 823
10264 5599
10264 3889
6818 6813
7658 9518
7658 9418
7658 4572
7658 9993
7658 9519
7658 9433
7658 3507
7658 8440
7658 10307
7658 6264
7658 1369
7658 6548
7658 4573
7658 5894
7658 6784
7658 6139
7658 9434
7658 6134
7658 8135
7658 9435
7658 5292
7658 10418
7658 9517
7658 10426
7658 8134
7658 5751
7658 660
7658 9432
7658 3508
7658 2018
7658 7657
7658 7685
7658 4571
2031 2034
2031 912
3566 3564
6511 10657
8506 3206
8506 7337
8506 8507
8506 5636
1314 7331
6685 2165
2499 2500
9868 642
949 955
5988 5991
5988 1969
5988 5989
5988 5992
5056 5061
153 152
4507 4508
1395 6063
1395 4187
4340 4338
763 765
8201 845
8201 864
8201 2033
8201 8238
8201 8252
8201 5487
8201 8239
8201 9636
8201 7770
8201 893
8201 836
8201 7768
8201 9698
8201 2756
8201 2279
8201 3301
8201 852
8201 9697
8201 9910
8201 2840
8201 3684
8201 5494
8201 7251
8201 1798
8201 5062
8201 3310
8201 3072
8201 931
9257 6355
9257 9256
6413 5077
6957 6507
6957 5697
549 457
6636 4699
8134 6987
8134 7656
8134 5752
8134 8886
8134 9588
8134 2592
8134 9579
8134 9395
8134 7920
8134 6549
8134 7658
8134 8486
965 3913
965 10141
965 969
965 7548
965 959
965 3417
965 2042
4436 5767
2504 2499
2504 2514
2504 642
3255 3256
8152 8154
7457 7086
2916 86
4124 2815
4124 8516
4124 2466
4124 582
4124 3490
4124 5218
4124 5341
4124 6040
4124 5868
4124 7897
4124 6351
4124 8522
4124 2728
4124 7748
4124 4077
4124 6801
4124 8242
4124 7744
4124 7483
4124 2465
4124 6354
4124 7504
4124 8116
4124 2622
4124 8813
4124 8515
4124 8117
10100 10101
6722 6723
2629 2631
3588 3587
3588 3589
4387 6088
4649 4650
4908 6753
5505 2802
5505 8406
5505 8409
5505 2276
5505 7129
8142 6661
8142 10646
250 248
250 249
6528 5299
6528 6520
6528 6522
6528 6535
6528 6534
6528 6155
6528 6517
6528 6513
6528 6515
6528 6512
6528 6521
6528 6523
6528 4983
6528 6519
6528 6516
6528 6518
6528 6530
6528 6514
5570 5571
2662 2663
10067 10068
4045 4037
4364 4366
5158 1372
7410 9503
5111 5525
2373 2379
3693 3694
7450 7452
7701 10725
6747 4672
2002 7149
1082 8716
1082 1078
1082 1080
1082 8721
1082 9262
1082 1096
1082 8719
1082 8711
1082 8717
1082 1079
1082 7455
1082 2316
1082 8932
1082 8449
1082 8720
1082 2314
1082 1072
1082 8718
1082 4543
1082 6081
8259 8257
6516 6533
8835 3489
8835 3414
8835 7643
8835 3204
8835 7746
8835 1790
8835 1787
8835 8843
8835 8502
8835 4898
8835 5561
8835 3206
8835 7489
8835 7339
8835 77
8835 6361
8835 7488
8835 6369
8835 2537
8835 6372
8835 2433
8835 4070
8835 7501
8835 6360
8835 1544
8835 6289
8835 6589
8835 6542
8835 6168
8835 8834
8835 7506
8835 5091
8835 7750
8835 7486
8835 8517
8835 3090
8835 8514
8835 3329
8835 2206
8835 8826
8835 3544
8835 5562
8835 4297
8835 7623
8835 4076
8835 8849
8835 334
8835 6359
8835 3576
8835 7329
8835 2053
8835 5563
8835 8844
8835 6145
8835 6152
8835 3205
8835 3387
8835 7491
8835 4069
8835 7336
8835 4214
8835 6314
8835 317
8835 4078
8835 155
8835 7055
8835 7533
8835 5073
8835 6286
8835 2663
8835 3208
8835 5544
8835 8448
8835 10303
8835 3138
8835 8496
8835 7508
8835 4900
8835 8831
8835 8506
8835 2774
8835 6135
8835 5637
8835 3583
8835 5437
8835 320
8835 6940
8835 8508
8835 7496
8835 4067
8835 2538
8835 7743
8835 1915
8835 4183
8835 324
8835 5636
8835 3282
8835 2846
8835 3703
8835 314
8835 2342
8835 4903
8835 5520
8835 5830
8835 8544
8835 307
8835 8825
8835 8829
8835 5093
8835 347
8835 3491
8835 365
8835 6366
8835 1786
8835 5939
8835 8855
7378 7376
7378 6882
9950 9948
9950 9949
9950 9951
3976 3973
8647 8646
2271 2269
2271 2270
7280 6027
7280 6642
7280 7282
8451 5
4850 4841
4850 4846
4850 4838
4850 2121
4850 4842
4850 4652
4850 3448
4850 4849
4850 4836
6118 9508
6118 9509
6118 5415
5745 5746
3684 3683
2677 3958
7451 7450
9060 5180
507 514
5880 7557
5880 4127
5880 4130
5880 7603
5880 4129
5880 2319
5880 7229
5880 8140
5880 4126
5880 3778
5880 8733
5880 2320
5880 8139
5880 5809
5880 4128
5880 8137
5880 8138
5880 3124
5880 3123
8971 8970
8449 8447
8449 8446
9211 2799
9211 4330
9211 2800
9211 4333
9211 3668
9211 8472
9211 4331
9211 6430
9211 2798
9211 4332
9211 3666
1924 2395
866 822
3500 3501
3500 766
7146 9837
9988 9987
6904 6902
6904 6899
6904 6905
9501 9502
7567 7568
7567 10469
6219 7546
6219 71
6219 9120
6219 1923
6219 9591
6219 336
6219 1772
6219 1849
6219 5514
6219 1430
6219 1426
6219 2647
6219 8528
6219 7230
6219 10243
6219 9848
6219 9537
6219 1428
6219 1427
6219 1491
6219 4860
6219 5515
6219 2648
6219 5276
6219 6620
1645 1641
691 703
691 707
691 706
691 709
691 2332
8744 9230
6320 6321
1519 1521
488 1539
3702 908
3702 3704
8169 4617
8169 472
8169 10009
8169 8285
8169 1914
8169 8819
8169 8518
8169 8822
8169 7044
8169 8824
8169 7456
8169 8288
8169 2700
8169 8821
8169 8854
8169 8818
8169 9915
8169 7919
8169 8828
8169 1901
8169 8505
8169 1071
8169 8827
8169 7315
8169 302
8169 6234
8169 2703
8169 8299
8169 6240
8169 6461
8169 8846
8169 6242
8169 2629
8169 8845
8169 330
8169 3877
8169 6239
8169 8519
8169 7916
8169 8820
9391 9390
887 885
5226 5218
5226 5215
8769 1620
7758 7759
466 467
7039 7028
7039 7032
7849 7857
7849 3192
7849 7859
7849 7860
7849 5777
7849 7642
7849 7647
7849 7855
7849 5705
7849 5899
7849 5004
7849 7858
7849 7758
7849 7865
7849 7861
7849 7856
10578 7461
8446 8448
4868 4870
4868 4869
8119 8118
1930 637
1930 642
5239 9800
5239 5286
5239 5245
5239 1608
5239 9460
7865 7864
754 743
754 745
2870 2871
2870 2872
5118 5119
9359 9358
8782 8783
10554 991
10554 10641
10554 7801
939 940
9181 4021
9181 4422
9181 4425
8622 8623
6199 10633
3413 3437
1423 9665
1423 6840
1423 1413
2450 9746
9378 5774
1249 1253
10414 7637
10414 1083
1312 2627
1312 7331
2126 845
2126 864
2126 2033
2126 8238
2126 8252
2126 5487
2126 8239
2126 9636
2126 7770
2126 893
2126 836
2126 7768
2126 9698
2126 2756
2126 2279
2126 3301
2126 852
2126 9697
2126 9910
2126 2840
2126 3684
2126 5494
2126 7251
2126 1798
2126 5062
2126 3310
2126 3072
2126 931
657 655
657 6257
616 620
616 621
616 614
4259 1810
4259 4263
2925 3028
2925 3020
2925 3016
2925 3018
2925 479
4353 2596
6208 1369
6208 6209
6208 6226
6208 7352
6208 8637
6208 2640
6208 4333
6208 6227
6208 5710
6208 9547
6208 8683
6208 7354
6208 4732
6208 2516
7363 7361
8795 8796
6326 6327
9448 4952
9448 9449
9448 6016
9448 8129
9448 9526
9448 8991
9448 5951
9448 5281
9448 10162
9448 253
9448 748
9448 6923
9448 2804
9448 3151
9448 6148
7129 124
7129 1835
7129 3863
7129 5506
7129 8405
7129 2830
7129 879
7129 1827
7129 5500
7129 870
7129 1828
7129 4177
7129 1726
7129 5498
7129 8407
7129 7674
7129 1722
7129 1728
7129 1720
7129 1821
7129 1841
7129 5503
7129 3954
7129 3952
7129 8406
7129 8409
7129 1834
7129 10405
7129 9643
7129 5248
7129 1831
7129 8149
7129 7586
7129 2276
7129 3951
7129 1824
7129 5502
7129 1825
7129 8408
7129 10174
7129 6270
7129 7941
7129 1830
7129 10365
7129 1718
7129 10367
7129 10404
7129 1820
7129 4782
7129 8274
7129 4904
7129 875
7129 1843
7129 1839
7129 10357
7129 3867
7129 3186
7129 1723
7129 1829
7129 1840
7129 4155
7129 5501
7129 874
7129 9795
7129 9111
7129 1832
7129 1065
7129 1727
7129 1149
7129 1838
7129 2698
7129 2446
7129 7599
7129 876
7129 5497
7129 1844
3569 3571
7251 7253
10720 8120
10720 10335
10720 10723
10720 9321
10720 9320
10720 9517
10720 7340
10449 9548
10449 6165
10449 2273
10449 10450
10449 9609
10449 3784
10449 8735
10449 6164
10449 6208
10449 10131
10449 7830
10449 6162
641 6613
641 4567
641 1268
641 8410
641 5014
641 7075
641 8104
641 9282
641 10371
641 5080
641 10206
641 732
641 3374
641 5005
641 9286
641 9535
641 782
641 3194
641 10053
641 6612
641 3260
641 6444
641 9849
641 10159
641 9836
641 8919
641 3261
641 5707
641 10237
641 8922
641 4666
641 8350
641 2502
641 6616
641 7676
641 9064
641 10589
641 5459
641 10037
641 8926
641 6655
641 9265
641 9867
641 7718
641 8616
641 8125
641 10040
641 10191
641 6736
641 10529
641 10102
641 7459
641 7026
641 5011
641 8685
641 9783
641 3156
641 5317
641 4762
641 10321
641 3233
641 7682
641 8382
641 9039
641 7344
641 4760
641 6088
641 5012
641 6617
641 10207
641 7719
641 5251
641 8708
641 5252
641 3243
641 9881
641 9847
641 10177
641 7840
641 2512
641 3269
641 9870
641 3263
641 3154
641 3752
641 10030
641 4016
641 6743
641 143
641 7370
641 3169
641 852
641 5078
641 5991
641 10125
641 2507
641 10693
641 9613
641 4247
641 9790
641 2226
641 374
641 4866
641 1382
641 8709
641 9923
641 5277
641 730
641 8377
641 9367
641 2806
641 2510
641 9816
641 9098
641 2451
641 2049
641 7711
641 7712
641 10568
641 6618
641 7082
641 7829
641 5013
641 731
641 2050
641 9868
641 2504
641 507
641 6219
641 1930
641 6379
641 3842
641 2493
641 10158
641 9789
641 10126
641 6615
641 639
641 10696
641 7131
641 7369
641 9946
641 1773
641 9894
641 2827
641 5989
641 725
641 4098
641 8123
641 9043
641 7142
641 1774
641 10397
641 9686
641 7297
641 10726
641 5992
641 4998
641 5250
641 7345
641 729
641 5460
641 5010
641 9042
641 6487
641 5276
641 6018
641 2503
641 7358
641 6658
641 9065
641 600
641 2047
641 3751
5770 4544
5770 5771
889 894
1427 335
1427 6891
1427 782
1427 10717
1427 6444
1427 5233
1427 3441
1427 9214
1427 9215
1427 10362
1427 10049
1427 1063
1427 337
1427 6219
1427 6558
1427 4324
1427 2457
8013 8010
1557 1558
4382 1147
4382 1148
332 9251
332 9248
1260 1265
1260 5461
1260 10583
1260 1266
1260 1263
4610 4602
5804 5805
2211 2208
5436 5438
9096 9097
4616 4615
2170 3463
2170 3464
2170 3466
2170 2160
9054 9053
4381 4388
4381 4389
5575 8355
5575 1124
9584 5862
584 585
10304 4952
10304 6016
10304 9084
10304 8129
10304 9526
10304 8991
10304 5951
10304 5281
10304 10162
10304 253
10304 748
10304 6923
10304 2804
10304 3151
10304 6148
7591 708
1441 1451
1441 1447
1441 1452
1441 1450
1441 1444
1441 1439
1441 1445
1441 1435
7374 4534
7374 6871
7374 2013
7374 6873
2101 2103
2709 2710
1600 6657
1600 1599
1600 6656
4120 4121
4120 4108
228 230
6307 6308
6307 2688
6307 6310
2320 5059
2320 7546
2320 8879
2320 3385
2320 9520
2320 6683
2320 3777
2320 9058
2320 7083
2320 2828
2320 9521
2320 9793
2320 3839
2320 9877
766 5320
766 8148
766 293
766 3500
766 8017
766 6554
766 8973
766 4575
10653 10398
417 4623
417 3390
417 1253
417 2723
417 1670
417 1672
417 433
417 1255
417 4621
417 4234
417 404
417 410
417 405
417 1259
417 402
417 3847
417 6550
417 403
417 1257
417 436
417 1261
417 687
417 2443
417 1666
417 1348
417 414
417 406
417 411
417 3851
417 432
417 1351
417 1254
6379 2272
6379 3786
6379 2569
6379 2900
6379 3792
6379 3781
6379 23
6379 8866
6379 10449
6379 300
6379 4380
5456 4499
5456 5509
3480 3479
8545 9056
8165 8155
8165 8157
8165 8151
8165 8162
8165 8152
8428 4776
103 100
103 6280
103 5570
103 102
103 494
103 3386
9145 9146
2055 2058
2055 2056
3455 3453
7956 2437
8720 8822
8720 7456
8720 8818
8720 8711
8720 10446
993 8239
993 9908
993 6112
993 6055
993 3725
993 1990
993 85
10132 9546
10132 296
10132 4332
10132 10036
10132 9927
4703 3048
4703 271
4703 4720
4703 5307
4703 4688
4703 4699
4703 4684
4703 4690
4703 4682
4703 4691
4703 4722
4703 4689
4703 4686
4703 4685
4703 4683
4703 4708
4703 4693
7537 4952
7537 6016
7537 8129
7537 9526
7537 8991
7537 5951
7537 7538
7537 5281
7537 10162
7537 253
7537 748
7537 6923
7537 2804
7537 3151
7537 6148
6472 8991
6472 10162
6472 9439
6472 6148
9542 6798
5733 5739
4029 4026
6135 1202
6135 6137
28 9973
28 9974
2291 2294
2291 2283
2291 2282
3235 3236
1692 1690
8004 8002
5283 3669
3562 1278
3562 1309
7382 7383
7292 3489
7292 3414
7292 7643
7292 3204
7292 7746
7292 1790
7292 1787
7292 8843
7292 8502
7292 4898
7292 5561
7292 3206
7292 7489
7292 7339
7292 77
7292 6361
7292 7488
7292 6369
7292 2537
7292 6372
7292 2433
7292 4070
7292 7501
7292 6360
7292 1544
7292 6289
7292 6589
7292 6542
7292 6168
7292 8834
7292 7506
7292 5091
7292 7750
7292 7486
7292 8517
7292 3090
7292 8514
7292 3329
7292 2206
7292 8826
7292 3544
7292 5562
7292 4297
7292 7623
7292 4076
7292 8849
7292 334
7292 6359
7292 3576
7292 7329
7292 2053
7292 5563
7292 8844
7292 6145
7292 6152
7292 3205
7292 3387
7292 7491
7292 4069
7292 7336
7292 4214
7292 6314
7292 317
7292 4078
7292 155
7292 7055
7292 7533
7292 5073
7292 6286
7292 2663
7292 3208
7292 5544
7292 8448
7292 10303
7292 3138
7292 8496
7292 7508
7292 4900
7292 8831
7292 8506
7292 2774
7292 6135
7292 5637
7292 3583
7292 5437
7292 320
7292 6940
7292 8508
7292 7496
7292 4067
7292 2538
7292 7743
7292 1915
7292 4183
7292 324
7292 5636
7292 3282
7292 2846
7292 3703
7292 314
7292 2342
7292 4903
7292 5520
7292 5830
7292 8544
7292 307
7292 8825
7292 8829
7292 5093
7292 347
7292 3491
7292 365
7292 6366
7292 1786
7292 5939
7292 8855
4041 4037
8957 8991
8957 10162
8957 6148
3549 3547
9637 2240
9637 2257
6127 6124
7828 7826
7828 5180
5392 5394
5392 5395
3845 8991
3845 10162
3845 4358
3845 6148
3845 3135
3845 1552
8607 8608
2134 1791
7278 7279
7278 3182
7278 5045
7278 7281
7278 8652
7278 6529
7278 7531
7278 4986
7278 6528
7278 7283
7278 5030
7278 7530
5980 5844
3460 1851
3460 10391
3460 2587
1724 2802
1724 8406
1724 8409
1724 2276
1724 7129
10279 10281
8776 7280
8776 4157
10640 10555
1829 2802
1829 8406
1829 8409
1829 2276
1829 7129
8014 5180
6857 6900
662 665
662 663
662 664
662 967
1659 1660
8748 1091
517 518
5504 2802
5504 8406
5504 8409
5504 2276
5504 7129
1086 2834
1086 1572
1086 2831
1086 1067
1086 1072
167 171
167 166
2258 2252
3666 10071
3666 2301
3666 296
3666 3667
3666 10036
3666 7779
4470 4479
10302 8511
9392 9394
3086 3087
1840 2802
1840 8406
1840 8409
1840 2276
1840 7129
10416 4762
10416 9039
10416 4760
10416 10696
3341 3342
1233 1213
1233 1201
1233 1206
1233 1202
1233 156
1233 1234
1233 1191
1233 1204
1233 1215
1233 1228
1233 1237
1233 348
1233 1194
1233 1198
1233 1238
1233 308
1233 1226
1233 1227
1233 1225
1233 1221
1233 1210
1233 1240
1233 318
1233 1209
1233 1232
1233 1223
1233 1205
1233 1203
1233 79
1233 326
1233 1193
1233 1192
1233 1235
1233 1208
1233 1212
1233 1229
1233 586
1233 1199
1233 1242
1233 1216
1233 322
1233 1241
1233 1222
1233 1211
1233 585
1233 1200
1233 1219
1233 1197
1233 1190
1233 1224
1233 1218
1643 1649
4328 4329
4328 293
4328 8683
4328 296
4328 9287
4328 5849
4328 9927
4328 8610
9194 4952
9194 6016
9194 8129
9194 9526
9194 8991
9194 5951
9194 5281
9194 10162
9194 253
9194 748
9194 6923
9194 2804
9194 3965
9194 3151
9194 3964
9194 6148
6329 3645
688 403
688 687
688 3880
6579 6580
6579 873
8548 8546
618 7075
618 3527
618 4758
618 4757
9311 5745
5507 2802
5507 8406
5507 8409
5507 2276
5507 7129
6033 6044
6033 6054
6033 6034
6033 6042
6258 2702
10027 4925
10027 7032
10027 7039
10027 7022
8187 8186
7726 7727
2493 2489
10158 642
5437 5439
4155 2802
4155 8406
4155 8409
4155 2276
4155 7129
3782 170
3782 118
3782 1932
3782 3435
3782 3788
3782 3767
3782 3777
3782 3783
3782 3764
3782 2272
3782 620
3782 3754
3782 3786
3782 3789
3782 2569
3782 2900
3782 3792
3782 3781
3782 23
3782 8866
3782 10449
3782 167
3782 300
3782 3657
3782 4380
3782 2165
2360 8064
2360 8614
2360 7572
2360 7233
2360 2367
2360 6819
2360 10372
2360 7235
2360 4352
2360 2001
2360 2374
2360 2358
2360 5548
2360 8065
2360 8018
2360 7232
2360 7234
2360 2352
2514 2513
303 4617
303 472
303 10009
303 8285
303 1914
303 8819
303 8518
303 8822
303 7044
303 8824
303 7456
303 8288
303 2700
303 8821
303 8854
303 8818
303 7919
303 8828
303 1901
303 8505
303 1071
303 8827
303 7315
303 302
303 6234
303 2703
303 8299
303 6240
303 6461
303 8846
303 6242
303 2629
303 8845
303 330
303 3877
303 6239
303 8519
303 7916
303 8820
3979 3978
5751 6987
5751 9968
5751 7656
5751 5752
5751 8886
5751 9588
5751 9845
5751 2592
5751 9579
5751 7920
5751 6549
5751 7658
5751 8486
7375 6871
7375 9251
7375 2013
7375 5317
7375 9248
7375 7344
7375 6873
7375 10568
7375 7345
6180 990
2767 2766
9331 3594
8242 8516
8242 5218
8242 5341
8242 8849
8242 8248
8242 8116
8242 2622
8242 8515
8242 8117
2856 5976
2856 5973
7088 8956
7088 9120
7088 1772
7088 1849
7088 5514
7088 2647
7088 1491
7088 4860
7088 5515
7088 2648
7088 5276
1798 916
7357 5180
2104 2097
7312 1480
2171 2161
2490 2493
1902 1903
1902 1904
8463 5266
5501 2802
5501 8406
5501 8409
5501 2276
5501 7129
9736 9737
9789 2499
9789 642
5386 1179
5386 8189
5386 2640
5386 1172
5386 1176
5386 8056
5386 5929
5386 1171
5386 8426
5386 1181
5386 2570
5386 10435
5386 4861
5386 6007
5386 1175
2495 2497
2495 2494
9860 9861
8232 9120
8232 9200
8232 1772
8232 1849
8232 5514
8232 5968
8232 9397
8232 2647
8232 596
8232 9395
8232 9782
8232 1491
8232 4860
8232 5515
8232 2648
8232 5276
2694 2692
2694 5231
2694 656
4200 3795
6954 5696
6954 6506
8588 10098
7282 4505
4157 4170
9991 7557
9991 4127
9991 4130
9991 7603
9991 4129
9991 2319
9991 7229
9991 8140
9991 4126
9991 3778
9991 8733
9991 2320
9991 8139
9991 4128
9991 8137
9991 8138
9991 3124
9991 3123
700 1756
7744 7747
7388 760
4123 2815
4123 8516
4123 247
4123 2466
4123 5216
4123 582
4123 830
4123 2878
4123 7751
4123 7745
4123 3490
4123 5218
4123 5341
4123 7485
4123 8245
4123 6040
4123 5868
4123 7753
4123 7897
4123 6351
4123 206
4123 9944
4123 2825
4123 8522
4123 5346
4123 2728
4123 7748
4123 6044
4123 4088
4123 10060
4123 5864
4123 243
4123 2615
4123 9943
4123 10062
4123 2820
4123 3495
4123 4077
4123 6801
4123 8242
4123 7744
4123 6034
4123 7372
4123 2421
4123 7483
4123 2465
4123 3496
4123 6354
4123 7504
4123 2420
4123 8116
4123 834
4123 2621
4123 2622
4123 8813
4123 8515
4123 7482
4123 8117
320 315
1144 1179
1144 8189
1144 2640
1144 1172
1144 1176
1144 8056
1144 5929
1144 1171
1144 8426
1144 1181
1144 10435
1144 4861
1144 6007
1144 1175
6942 2892
6958 6508
5586 5580
649 648
4043 4037
10386 10388
10386 10387
9917 9916
10126 642
5188 2269
5188 2270
5188 8141
5188 8142
7703 8481
6405 6406
6293 8318
159 158
1323 1324
2163 2162
1571 7186
1571 1573
9731 9732
829 7745
829 825
829 8115
829 10060
829 8119
1434 1438
1434 1436
1434 1433
4116 4117
7886 2252
4105 5946
6034 196
3928 2272
3928 3786
3928 2569
3928 2900
3928 3792
3928 3781
3928 23
3928 8866
3928 10449
3928 300
3928 4380
6881 6880
1022 1023
1022 1021
3212 3215
6383 9202
6383 9201
7253 845
7253 864
7253 2033
7253 8238
7253 8252
7253 5487
7253 7250
7253 2303
7253 8239
7253 9636
7253 7770
7253 893
7253 7259
7253 7252
7253 836
7253 7768
7253 7246
7253 7767
7253 9698
7253 2756
7253 2279
7253 3301
7253 852
7253 9697
7253 2128
7253 9910
7253 2840
7253 3684
7253 5494
7253 7251
7253 1798
7253 5062
7253 3310
7253 3072
7253 931
1617 1618
6143 238
9902 2240
9902 2257
10190 9581
455 1188
3746 3385
3746 6619
3746 9203
3746 9597
3746 3337
3746 6959
3746 10315
3746 6620
9172 9174
4951 4952
4951 6016
4951 8129
4951 9526
4951 2812
4951 5951
4951 5281
4951 253
4951 748
4951 6923
4951 2804
4951 3151
1802 1804
1802 1805
3012 7337
3012 6842
3012 6843
3012 7328
5905 3384
5905 3526
5905 6305
5905 7000
2037 845
2037 2033
5904 7557
5904 4127
5904 4130
5904 7603
5904 4129
5904 2319
5904 7229
5904 8140
5904 4126
5904 3778
5904 8733
5904 2320
5904 8139
5904 4128
5904 8137
5904 2299
5904 8138
5904 3124
5904 3123
7469 7467
7469 7468
6615 1923
6615 6619
6615 8349
6615 6620
6940 6939
6524 6761
3670 1920
3670 3671
10538 21
10538 10541
9224 3956
9224 3716
9224 7736
9224 7627
9224 4213
9224 10570
6700 760
6700 6701
3331 845
3331 864
3331 2033
3331 8238
3331 8252
3331 5487
3331 8239
3331 9636
3331 7770
3331 893
3331 836
3331 7768
3331 9698
3331 2756
3331 2279
3331 3301
3331 852
3331 9697
3331 9910
3331 2840
3331 3684
3331 5494
3331 7251
3331 1798
3331 5062
3331 3310
3331 3072
3331 931
8027 8026
7033 7030
7033 7025
7033 7037
7033 4925
7033 7028
7033 7026
7033 6343
7033 7034
7033 7036
7033 6893
7033 7035
7033 6335
639 642
874 2802
874 8406
874 8409
874 2276
874 7129
6832 6835
6832 6836
9209 293
9209 8683
9209 296
9209 7351
9209 9287
9209 5849
9209 9927
9209 8610
197 198
8283 8277
3291 3294
3291 3295
3291 3298
3291 3293
6882 6885
8279 1468
8279 8280
3785 10450
3785 3784
3785 10131
3785 7830
5446 1179
5446 266
5446 8189
5446 263
5446 6789
5446 2640
5446 267
5446 1172
5446 1176
5446 8056
5446 5929
5446 1171
5446 8426
5446 1181
5446 10435
5446 4861
5446 6007
5446 1175
4357 4358
10696 9120
10696 6548
10696 1772
10696 1849
10696 5514
10696 9852
10696 2647
10696 9850
10696 4761
10696 9851
10696 6549
10696 10416
10696 1491
10696 4860
10696 5515
10696 10574
10696 2648
10696 5276
7286 3489
7286 3414
7286 7643
7286 3204
7286 7746
7286 1790
7286 1787
7286 8843
7286 8502
7286 4898
7286 5561
7286 3206
7286 7489
7286 7339
7286 77
7286 6361
7286 7488
7286 6369
7286 2537
7286 6372
7286 2433
7286 4070
7286 7501
7286 6360
7286 1544
7286 6289
7286 6589
7286 6542
7286 7288
7286 6168
7286 8834
7286 7506
7286 5091
7286 7750
7286 7486
7286 8517
7286 3090
7286 8514
7286 3329
7286 2206
7286 8826
7286 3544
7286 5562
7286 4297
7286 7623
7286 4076
7286 8849
7286 334
7286 6359
7286 3576
7286 7329
7286 2053
7286 5563
7286 8844
7286 6145
7286 6152
7286 3205
7286 3387
7286 7491
7286 4069
7286 7336
7286 4214
7286 6314
7286 317
7286 4078
7286 155
7286 7055
7286 7533
7286 5073
7286 6286
7286 2663
7286 3208
7286 5544
7286 8448
7286 10303
7286 3138
7286 8496
7286 7508
7286 4900
7286 8831
7286 8506
7286 2774
7286 6135
7286 5637
7286 3583
7286 5437
7286 320
7286 6940
7286 8508
7286 7496
7286 4067
7286 2538
7286 7743
7286 1915
7286 4183
7286 324
7286 5636
7286 3282
7286 2846
7286 3703
7286 314
7286 2342
7286 4903
7286 5520
7286 5830
7286 8544
7286 307
7286 8825
7286 8829
7286 5093
7286 347
7286 3491
7286 365
7286 6366
7286 1786
7286 5939
7286 8855
4771 4776
1852 6576
2138 2137
6969 8184
7283 9548
7283 6165
7283 5045
7283 7281
7283 6529
7283 4986
7283 6528
7283 7278
7283 5030
7283 7530
4608 5845
1490 6086
1490 6594
1490 2271
1490 1489
8386 5264
368 369
368 374
5409 5405
9795 2802
9795 8406
9795 8409
9795 2276
9795 7129
8845 8822
8845 7456
8845 8818
8845 10446
10381 9358
5766 5410
5185 2269
5185 2270
5185 8141
5185 8142
5774 399
5774 9377
5774 398
5774 9378
165 161
456 1187
456 455
456 278
8486 9518
8486 9418
8486 4572
8486 9993
8486 9519
8486 9433
8486 3507
8486 8440
8486 10307
8486 1179
8486 6264
8486 5191
8486 1369
8486 6548
8486 4573
8486 8189
8486 5894
8486 6784
8486 2640
8486 6139
8486 9434
8486 1172
8486 1176
8486 8056
8486 6134
8486 5929
8486 1171
8486 8135
8486 9435
8486 5292
8486 8426
8486 10418
8486 9517
8486 10426
8486 1181
8486 8134
8486 5751
8486 10435
8486 4861
8486 660
8486 6007
8486 9432
8486 3508
8486 2018
8486 1175
8486 7657
8486 7685
8486 4571
1298 1275
4563 4562
5979 5981
256 255
10649 8057
10235 6263
10235 10552
10235 6897
10235 254
10235 10472
10235 7562
10235 6898
6518 6527
1199 3489
1199 3414
1199 7643
1199 3204
1199 7746
1199 1790
1199 1787
1199 8843
1199 8502
1199 4898
1199 5561
1199 3206
1199 7489
1199 7339
1199 77
1199 4902
1199 6361
1199 7488
1199 6369
1199 2537
1199 6372
1199 2433
1199 4070
1199 7501
1199 6360
1199 1544
1199 6289
1199 6589
1199 6542
1199 6168
1199 8834
1199 7506
1199 5091
1199 7750
1199 7486
1199 8517
1199 3090
1199 8514
1199 3329
1199 2206
1199 8826
1199 3544
1199 5562
1199 4297
1199 7623
1199 4076
1199 8849
1199 334
1199 6359
1199 3576
1199 7329
1199 2053
1199 5563
1199 8844
1199 6145
1199 6152
1199 3205
1199 3387
1199 7491
1199 4069
1199 7336
1199 4214
1199 6314
1199 317
1199 4078
1199 155
1199 7055
1199 7533
1199 5073
1199 6286
1199 2663
1199 3208
1199 5544
1199 8448
1199 10303
1199 3138
1199 8496
1199 7508
1199 4900
1199 8831
1199 8506
1199 2662
1199 2774
1199 6135
1199 5637
1199 3583
1199 5437
1199 320
1199 6940
1199 8508
1199 7908
1199 7496
1199 4067
1199 2538
1199 7743
1199 1915
1199 4183
1199 324
1199 5636
1199 3282
1199 2846
1199 3703
1199 314
1199 2342
1199 4903
1199 5520
1199 5830
1199 8544
1199 307
1199 8825
1199 8829
1199 5093
1199 347
1199 3491
1199 365
1199 6366
1199 1786
1199 5939
1199 8855
7979 7980
9842 9778
9232 760
9232 9233
10435 188
10435 8691
10435 9316
10435 8889
10435 8432
10435 8890
10435 7635
10435 6782
10435 8120
10435 10335
10435 1921
10435 10334
10435 10148
10435 6278
10435 10625
10435 10147
10435 10553
10435 1142
10435 10333
10435 7522
10435 4781
10435 5881
10435 8892
10435 2150
10435 2147
10435 7580
10435 9189
10435 5396
10435 6789
10435 7831
10435 8587
10435 4215
10435 8894
10435 10415
10435 7832
10435 5928
10435 4918
10435 2467
10435 3509
10435 1143
10435 5389
10435 5385
10435 2157
10435 9973
10435 10332
10435 5398
10435 10299
10435 7689
10435 10409
10435 9298
10435 4230
10435 2155
10435 4864
10435 9621
10435 8392
10435 10626
10435 9321
10435 9926
10435 10624
10435 6008
10435 8178
10435 6427
10435 10389
10435 9320
10435 7065
10435 5885
10435 9974
10435 9190
10435 2154
10435 8690
10435 1494
10435 8893
10435 8127
10435 7581
10435 7920
10435 8692
10435 8177
10435 2152
10435 5386
10435 1144
10435 5446
10435 8486
10435 4578
10435 8891
10435 2158
10435 8431
10435 7686
10435 7636
10435 6277
10435 6783
10435 8174
10435 121
10435 8427
10435 8390
10435 10149
10435 8542
10435 6739
2836 2882
2836 2881
2836 2847
2836 2851
2836 2866
2836 2869
2836 2873
2836 2852
2836 2880
3649 9874
3649 3650
4485 6834
4485 9654
4485 6822
4485 4479
4485 8050
4485 9653
4485 9649
4485 8051
4485 6829
7695 7696
8352 2881
8352 2149
8352 970
8352 2866
8352 3419
8352 3438
8352 2279
8352 10245
8352 2153
8352 3439
8352 3418
8352 5824
8352 2156
8352 3429
5525 138
5525 139
10131 9567
3573 3563
6333 6334
8743 9228
7665 1582
7665 7666
290 291
7209 2240
7209 2257
9453 5783
1702 8878
1282 1332
1282 1292
1282 1294
1282 1291
1282 1293
2239 431
3688 760
3688 3690
7093 5416
4009 3254
4009 4006
4009 6853
4009 3730
4009 470
5732 5749
1500 1503
273 10189
273 7670
273 4464
273 7850
273 3290
273 10185
273 6255
273 9118
273 9117
273 2688
273 7847
273 3603
273 454
273 8574
273 1922
273 10170
273 6253
1333 1334
5243 5238
7900 7902
1377 1379
6412 6411
6412 6410
2029 7249
2029 2028
2029 2027
4773 4776
1886 1887
5580 5584
2027 814
5813 6119
5813 9012
5813 5814
5813 3375
5813 3402
5813 289
5813 1777
5813 6803
5813 2582
5813 4974
5813 3399
5813 5812
5813 10460
5813 2581
5813 9054
5813 6117
5813 1782
5813 3991
5813 7756
8520 8521
8823 3489
8823 3414
8823 7643
8823 3204
8823 7746
8823 1790
8823 1787
8823 8843
8823 9916
8823 8502
8823 4898
8823 5561
8823 3206
8823 7489
8823 7339
8823 77
8823 6361
8823 7488
8823 6369
8823 2537
8823 6372
8823 2433
8823 4070
8823 7501
8823 6360
8823 1544
8823 6289
8823 6589
8823 6542
8823 6168
8823 8834
8823 7506
8823 5091
8823 9908
8823 7750
8823 6139
8823 7486
8823 8517
8823 3090
8823 8514
8823 3329
8823 2206
8823 8826
8823 3544
8823 5562
8823 2107
8823 4297
8823 7623
8823 4076
8823 8849
8823 334
8823 6359
8823 3576
8823 9918
8823 7329
8823 2053
8823 5563
8823 8844
8823 6145
8823 6152
8823 3205
8823 3387
8823 7491
8823 4069
8823 7336
8823 4214
8823 6314
8823 317
8823 4078
8823 155
8823 7055
8823 7533
8823 9910
8823 5073
8823 6286
8823 2663
8823 3208
8823 5544
8823 8448
8823 10303
8823 3138
8823 8496
8823 7508
8823 4900
8823 8831
8823 8506
8823 2774
8823 6135
8823 5637
8823 3583
8823 5437
8823 320
8823 6940
8823 8508
8823 7496
8823 4067
8823 2538
8823 7743
8823 1915
8823 4183
8823 324
8823 5636
8823 3282
8823 2846
8823 3703
8823 314
8823 2342
8823 4903
8823 5520
8823 5830
8823 8544
8823 307
8823 8825
8823 8829
8823 5093
8823 3392
8823 347
8823 3491
8823 365
8823 6366
8823 1786
8823 5939
8823 8855
4143 5948
4143 10224
3304 3314
3304 3316
3304 3315
3304 3310
3304 3333
1993 1994
6794 8147
9741 3118
9741 3119
9540 5894
9540 8991
9540 1881
9540 4918
9540 10162
9540 3844
9540 3843
9540 8491
9540 6148
7343 7342
7343 9606
7096 3608
3450 3452
6767 6768
2347 2346
6037 2815
6037 8516
6037 4079
6037 2466
6037 582
6037 8526
6037 3490
6037 5218
6037 5341
6037 6040
6037 5868
6037 7897
6037 6351
6037 5242
6037 8522
6037 2728
6037 7748
6037 2140
6037 982
6037 4077
6037 6801
6037 584
6037 2822
6037 8242
6037 7744
6037 7483
6037 587
6037 2465
6037 6354
6037 7504
6037 8116
6037 2622
6037 8813
6037 8515
6037 8117
4491 4490
2597 2599
6 7
3092 845
3092 864
3092 2033
3092 8238
3092 8252
3092 5487
3092 8239
3092 9636
3092 7770
3092 893
3092 836
3092 7768
3092 9698
3092 2756
3092 2279
3092 3301
3092 852
3092 9697
3092 9910
3092 2840
3092 3684
3092 5494
3092 7251
3092 1798
3092 5062
3092 3310
3092 3072
3092 931
8758 8757
9556 9558
9556 9559
9556 9560
5593 5592
5593 6846
7435 7441
7626 4871
6806 6807
1113 4617
1113 472
1113 10009
1113 8285
1113 1914
1113 8819
1113 8518
1113 8822
1113 7044
1113 8824
1113 7456
1113 8288
1113 2700
1113 8821
1113 8854
1113 1109
1113 8818
1113 7919
1113 8828
1113 1901
1113 8505
1113 1071
1113 8827
1113 7315
1113 302
1113 6234
1113 2703
1113 8299
1113 6240
1113 6461
1113 8846
1113 6242
1113 2629
1113 8845
1113 330
1113 3877
1113 6239
1113 8519
1113 7916
1113 8820
4578 1179
4578 8189
4578 2640
4578 1172
4578 1176
4578 8056
4578 5929
4578 1171
4578 8426
4578 4271
4578 1181
4578 4552
4578 10435
4578 4861
4578 6007
4578 1175
3240 3260
3240 3261
3240 2505
3240 7714
3240 3238
3240 3233
3240 2492
3240 3243
3240 2512
3240 3269
3240 3263
3240 852
3240 2226
3240 2504
3240 2493
3240 2490
7609 1785
7609 3970
7609 5305
7609 7608
7609 8091
7609 4580
2687 2688
2687 2689
8739 8740
8508 7643
8508 6151
8508 9553
8508 4897
8508 5520
8508 5522
5062 5464
2572 4952
2572 6016
2572 8129
2572 9526
2572 8991
2572 5951
2572 5281
2572 10162
2572 253
2572 748
2572 6923
2572 2804
2572 3151
2572 6148
418 439
824 861
10549 4424
7908 7903
7908 4525
4026 6317
4026 2923
4026 9176
4026 8170
4026 9180
4026 2994
4026 2712
8351 7348
8351 9815
8351 5312
8351 8952
8351 9339
8351 7347
8351 8545
8351 6795
8351 1462
6356 2135
6356 6367
6356 6363
6356 6358
6356 5408
6356 6355
6356 904
6356 5031
6356 3415
6356 6362
7846 788
4518 4522
4523 3125
4523 2889
4523 3134
4523 8859
4523 2609
4523 9866
4523 8861
4523 3157
4523 9151
4523 8488
4523 8860
7496 7499
5531 5537
10599 10600
37 6683
7180 5054
1501 1505
1501 1500
58 59
2974 468
8937 9670
8937 6136
4197 4196
1931 1933
284 283
4189 9149
7660 655
7660 657
7660 7661
8096 8517
6442 8174
8546 8549
8132 4952
8132 6016
8132 8129
8132 9526
8132 8991
8132 5951
8132 5281
8132 10162
8132 253
8132 748
8132 6923
8132 2804
8132 3151
8132 6148
2538 2539
2538 2540
1070 2802
1070 8406
1070 8409
1070 2276
1070 1071
1070 7129
9707 8755
9707 8754
9707 1103
9707 5205
9707 6553
9707 9710
9707 9330
9707 5158
2040 2044
2628 8686
2628 8930
2628 2630
2628 2277
2628 8931
2628 2637
2628 3805
2628 6406
2628 2963
2628 8289
2628 10430
2628 2634
2628 8688
2628 8932
2628 7815
2628 7476
2628 10431
7200 4878
2919 6585
2919 6209
2919 6226
2919 7352
2919 8637
2919 3621
2919 4333
2919 6227
2919 5710
2919 9547
2919 293
2919 9673
2919 8683
2919 296
2919 7354
2919 2516
2919 9287
2919 5849
2919 9927
2919 9781
2919 8610
9823 6659
9823 5176
9823 9824
10374 3716
10374 1915
105 108
567 569
3679 3687
3679 3693
3679 3684
3679 3689
4790 9137
4790 9136
6011 6009
6011 9374
6425 10250
4882 4883
8636 6209
8636 6226
8636 7352
8636 8637
8636 4333
8636 6227
8636 5710
8636 9547
8636 8683
8636 7354
8636 2516
6090 6097
4640 7557
4640 9500
4640 4127
4640 4130
4640 7603
4640 4129
4640 2319
4640 7229
4640 8140
4640 4126
4640 3778
4640 8733
4640 2320
4640 8139
4640 4128
4640 8137
4640 8138
4640 3124
4640 3123
5465 8076
3756 3757
2804 9526
2804 2828
2804 1881
6746 8991
6746 10162
6746 6745
6746 6148
5882 4776
9205 748
9088 2799
9088 4330
9088 2800
9088 4333
9088 3668
9088 8472
9088 4331
9088 6430
9088 2798
9088 4332
9088 3666
666 10095
666 3745
666 10660
666 7543
666 6384
666 23
666 7444
9111 2802
9111 8406
9111 8409
9111 2276
9111 7129
8972 8971
8972 8973
1660 583
4059 4442
4059 4443
4059 4441
1491 8410
1491 7074
1491 8923
1491 8483
1491 6891
1491 9044
1491 3374
1491 782
1491 10717
1491 6444
1491 8564
1491 9876
1491 6443
1491 9175
1491 595
1491 3228
1491 10318
1491 9064
1491 4859
1491 5459
1491 3441
1491 8913
1491 7090
1491 8939
1491 7089
1491 9871
1491 4765
1491 6988
1491 9138
1491 3156
1491 5009
1491 3404
1491 4566
1491 5514
1491 6410
1491 10484
1491 6469
1491 1145
1491 9622
1491 7803
1491 10362
1491 9937
1491 1775
1491 8528
1491 7230
1491 3166
1491 9647
1491 9192
1491 9828
1491 3447
1491 8709
1491 3630
1491 1631
1491 8471
1491 9098
1491 3655
1491 4763
1491 6219
1491 7088
1491 8232
1491 10696
1491 5429
1491 8990
1491 10442
1491 5515
1491 9040
1491 7517
1491 4633
1491 4458
1491 9193
1491 1455
1491 7804
1491 10397
1491 9873
1491 10384
1491 4459
1491 297
1491 2704
1491 3631
1491 9357
1491 5460
1491 3474
1491 2457
4687 5371
2338 8877
2338 2332
2338 691
5451 10098
3418 3913
3418 3432
3418 7548
3418 959
3418 3417
3418 2042
8380 8375
8380 9345
1411 1422
4861 188
4861 8691
4861 9316
4861 8889
4861 8432
4861 8890
4861 7635
4861 6782
4861 8120
4861 10335
4861 1921
4861 10334
4861 10148
4861 6278
4861 10625
4861 10147
4861 10553
4861 1142
4861 10333
4861 7522
4861 4781
4861 5881
4861 8892
4861 2150
4861 2147
4861 7580
4861 9189
4861 5396
4861 6789
4861 7831
4861 8587
4861 4215
4861 8894
4861 10415
4861 7832
4861 5928
4861 4918
4861 2467
4861 3509
4861 1143
4861 5389
4861 5385
4861 2157
4861 9973
4861 10332
4861 5398
4861 10299
4861 7689
4861 10409
4861 9298
4861 4230
4861 2155
4861 4864
4861 9621
4861 8392
4861 10626
4861 9321
4861 9926
4861 10624
4861 6008
4861 8178
4861 6427
4861 10389
4861 9320
4861 7065
4861 5885
4861 9974
4861 9190
4861 2154
4861 8690
4861 1494
4861 8893
4861 8127
4861 7581
4861 7920
4861 8692
4861 8177
4861 2152
4861 5386
4861 1144
4861 5446
4861 8486
4861 4578
4861 4865
4861 8891
4861 2158
4861 8431
4861 7686
4861 7636
4861 6277
4861 6783
4861 8174
4861 121
4861 8427
4861 8390
4861 10149
4861 8542
4861 6739
7995 8684
7995 7996
7995 8881
7995 10623
7892 4436
7892 4437
563 562
2108 5271
2108 2272
2108 3786
2108 10636
2108 10074
2108 2569
2108 2900
2108 3792
2108 3781
2108 23
2108 8866
2108 10449
2108 300
2108 4380
1553 1554
1242 3542
6802 4952
6802 6016
6802 8129
6802 9526
6802 5951
6802 5281
6802 253
6802 748
6802 6923
6802 2804
6802 3151
3994 3997
3994 3995
218 217
7584 6015
7584 8129
7584 7147
1681 236
1681 1682
1681 1675
1681 3914
1681 1683
1681 1677
9502 1582
4673 9235
7131 7132
1611 1613
7338 7339
1534 1535
7743 7746
7743 7744
5318 6613
5318 7960
5318 4534
5318 6871
5318 9251
5318 2013
5318 9265
5318 9783
5318 5317
5318 9248
5318 7344
5318 6873
5318 6883
5318 10436
5318 10568
5318 7345
8884 8543
8884 8882
6313 6314
6036 2815
6036 8516
6036 4079
6036 2466
6036 582
6036 8526
6036 3490
6036 5218
6036 5341
6036 6040
6036 5868
6036 7897
6036 6351
6036 5242
6036 8522
6036 2728
6036 7748
6036 2140
6036 982
6036 4077
6036 6801
6036 584
6036 2822
6036 8242
6036 7744
6036 7483
6036 587
6036 2465
6036 6354
6036 7504
6036 8116
6036 2622
6036 8813
6036 8515
6036 8117
7483 7484
5599 5596
2701 2700
8139 4952
8139 6016
8139 8129
8139 9526
8139 8991
8139 5951
8139 5281
8139 10162
8139 253
8139 748
8139 6923
8139 2804
8139 3151
8139 6148
10641 10556
10641 989
10641 5858
10641 6290
6131 9026
5526 5525
130 125
132 134
3338 652
7022 7028
7022 7032
6059 8239
6059 9908
6059 6112
6059 6055
6059 3725
6059 1990
6059 85
7675 5132
3667 2799
3667 4330
3667 2800
3667 4333
3667 3668
3667 8472
3667 4331
3667 6430
3667 2798
3667 4332
3667 3666
3667 7779
8595 3263
587 7502
587 2878
587 588
587 244
587 586
3766 3765
1216 10374
5120 3952
5120 3594
1915 1216
5429 7218
5429 3749
5429 3167
5429 8709
5429 1491
5429 2827
5429 2457
2408 2404
2408 2418
2408 2413
2408 2414
2408 2429
2408 2409
2408 2407
9984 7752
460 461
3036 3037
10359 9363
7369 642
4290 2165
4524 4335
4524 4341
3966 9780
3966 3967
8491 8489
8491 10635
8491 8973
6646 6648
6646 6645
6646 2133
6646 6066
6646 6650
6646 3454
6646 1651
1904 1905
9179 6317
9179 2923
9179 9176
9179 9178
9179 8170
9179 9180
9179 2994
9179 2712
1624 8539
1624 1717
1624 7349
1624 7348
1624 1630
1624 1625
1624 8704
1624 8088
1624 1719
1624 4465
1624 1628
1624 6476
1624 1726
1624 186
1624 7480
1624 8701
1624 6040
1624 8702
1624 8707
1624 6050
1624 7350
1624 7498
1624 5674
1624 9390
1624 2276
1624 7623
1624 8168
1624 4226
1624 2080
1624 7622
1624 6473
1624 8703
1624 1718
1624 1820
1624 476
1624 6039
1624 6045
1624 7573
1624 8169
1624 5226
1624 8170
1624 6797
1624 1629
1624 6846
1624 183
1624 10592
1624 8700
1624 10701
1624 7553
1624 8705
6742 5193
1165 9963
1165 4933
1165 4943
1165 4934
1165 2240
1165 4929
1165 1625
1165 4282
1165 1954
1165 4939
1165 10398
1165 4928
1165 4942
1165 1882
1165 8382
1165 4932
1165 4949
1165 4931
1165 4930
1165 4950
1165 10399
1165 4656
1165 4944
1165 3633
1165 2242
1165 4940
9236 3956
9236 3716
9236 7736
9236 7627
9236 4213
9236 10570
4865 4862
9234 9236
2262 10507
2262 9642
2262 2602
2262 2264
2262 7210
2262 9903
2262 10395
2262 5008
2262 10182
2262 9284
2262 9283
2262 9880
2262 8367
2262 2258
2262 7886
2262 7574
3594 3591
3594 3608
3594 3588
4643 9882
4643 9884
4643 507
4062 4063
8876 1698
8876 1700
8876 8877
8876 1702
5809 5810
10064 8516
10064 5218
10064 5341
10064 8849
10064 8242
10064 8116
10064 10061
10064 2622
10064 8515
10064 8117
9946 642
1111 127
1111 1112
1111 8493
1111 6390
1111 2119
1111 3847
1111 3850
1111 1116
1111 5913
1111 6393
1111 1114
8891 1179
8891 8189
8891 2640
8891 1172
8891 1176
8891 8056
8891 5929
8891 1171
8891 8426
8891 1181
8891 10435
8891 4861
8891 6007
8891 1175
10137 4642
10137 4644
10137 4645
10137 4641
4576 4574
9821 6659
9821 5176
9821 9824
10087 3622
10087 10085
10087 10084
10230 10231
4128 4952
4128 6016
4128 8129
4128 9526
4128 8991
4128 5951
4128 5281
4128 10162
4128 253
4128 748
4128 6923
4128 2804
4128 3151
4128 6148
7099 591
2530 2545
2530 2546
1353 1354
2158 1179
2158 8189
2158 2640
2158 1172
2158 1176
2158 8056
2158 5929
2158 1171
2158 8426
2158 1181
2158 10435
2158 4861
2158 6007
2158 1175
2158 8368
7888 10098
5772 5768
5772 5163
5772 5765
5772 5766
6530 6528
7154 7155
7154 5803
8431 8432
8431 1179
8431 8189
8431 2640
8431 1172
8431 1176
8431 8056
8431 5929
8431 1171
8431 8426
8431 1181
8431 10435
8431 4861
8431 6007
8431 1175
7012 7013
8990 9120
8990 1772
8990 1849
8990 5514
8990 2647
8990 9395
8990 1491
8990 4860
8990 5515
8990 2648
8990 5276
5057 5060
10033 9676
1012 1011
827 828
9690 9689
10495 10493
10442 9120
10442 1772
10442 1849
10442 5514
10442 2647
10442 1491
10442 4860
10442 5515
10442 2648
10442 5276
3768 3254
3768 3775
3768 4997
3768 3772
3768 4996
3768 6853
3768 3730
3768 470
4860 6945
4860 6119
4860 3375
4860 10456
4860 1364
4860 7569
4860 5859
4860 3654
4860 2812
4860 2889
4860 3134
4860 9002
4860 3136
4860 3396
4860 7565
4860 1430
4860 6623
4860 1426
4860 1612
4860 2813
4860 9014
4860 2064
4860 2920
4860 3630
4860 4974
4860 4887
4860 1874
4860 4018
4860 3655
4860 9417
4860 1428
4860 1427
4860 6989
4860 1431
4860 1429
4860 3631
4860 9021
4860 3619
4860 1365
4860 2899
1230 4617
1230 472
1230 10009
1230 8285
1230 1914
1230 8819
1230 8518
1230 8822
1230 7044
1230 8824
1230 7456
1230 8288
1230 2700
1230 8821
1230 8854
1230 8818
1230 7919
1230 8828
1230 1901
1230 8505
1230 1071
1230 8827
1230 7315
1230 302
1230 6234
1230 2703
1230 8299
1230 6240
1230 6461
1230 8846
1230 6242
1230 2629
1230 8845
1230 330
1230 3877
1230 6239
1230 8519
1230 7916
1230 8820
4183 1228
3671 1918
3671 3672
6558 71
6558 9591
6558 336
6558 1430
6558 1426
6558 8528
6558 7230
6558 10243
6558 9848
6558 1428
6558 1427
6290 10555
371 369
371 7957
371 374
371 4299
371 7956
371 10172
2879 2835
2879 963
2879 2880
2879 2849
2879 2836
5428 1245
442 4627
2414 2412
1421 1416
1615 6938
1615 1415
1615 5590
1615 5019
1615 5487
1615 448
1615 3902
1615 5976
1615 1610
1615 4846
1615 6677
1615 5742
1615 4215
1615 9258
1615 6673
1615 6403
1615 5305
1615 6758
1615 4477
1615 1608
1615 5025
1615 6676
1615 5748
1615 1647
1615 6823
1615 6070
1615 1609
1615 6843
1615 4498
1615 4502
1615 5494
1615 3665
1615 5770
1615 889
1615 5478
1615 5813
1615 4491
1615 5599
1615 1413
1615 1812
10667 2717
324 325
492 100
492 6280
492 5570
492 496
492 494
492 3386
891 904
1023 7018
1023 1020
1023 7679
1023 1944
8109 8110
10313 6505
3019 4027
3019 4035
3019 4032
3019 4028
3019 4034
3019 4031
3019 4025
3019 4029
3019 4026
3019 4033
2054 2053
2496 2502
2496 3998
2496 2512
2496 3992
2496 2504
2496 3994
2496 3991
8294 8295
8294 5500
8294 5504
7861 4455
4754 2114
2429 2426
2429 2431
406 6392
406 416
406 413
406 405
406 2442
406 435
406 403
406 4613
406 2443
406 414
406 417
406 2720
406 401
8630 767
8630 7995
8264 3187
6144 6145
6144 4074
8457 3858
1976 1974
8073 4221
8073 6414
8073 8074
4675 4676
1392 1388
4537 4534
5917 5915
6222 5322
6222 5321
6222 5325
9534 8624
9534 4952
9534 6016
9534 8129
9534 9526
9534 8978
9534 5951
9534 5281
9534 253
9534 748
9534 8625
9534 6923
9534 2804
9534 3151
660 6987
660 7656
660 5752
660 8886
660 9588
660 2592
660 9579
660 7229
660 7920
660 6549
660 7658
660 8486
660 3123
6804 4008
6804 637
7000 6993
7000 6994
3960 3959
5515 8410
5515 7074
5515 9401
5515 3371
5515 6891
5515 9044
5515 9120
5515 3374
5515 782
5515 10717
5515 6444
5515 6443
5515 10438
5515 10097
5515 9175
5515 7601
5515 10318
5515 1772
5515 9064
5515 9900
5515 4859
5515 5459
5515 3441
5515 7090
5515 7089
5515 9871
5515 4765
5515 6988
5515 1849
5515 9138
5515 3156
5515 5009
5515 3404
5515 5514
5515 6410
5515 10484
5515 6469
5515 1145
5515 9622
5515 9852
5515 7803
5515 10362
5515 9937
5515 1775
5515 2647
5515 8528
5515 9647
5515 9828
5515 3447
5515 8709
5515 3630
5515 8471
5515 9098
5515 3655
5515 4763
5515 7214
5515 6219
5515 7088
5515 8232
5515 10696
5515 1491
5515 2108
5515 8990
5515 10442
5515 4860
5515 9040
5515 9972
5515 1455
5515 7804
5515 10397
5515 2648
5515 2574
5515 10384
5515 297
5515 2704
5515 3631
5515 9357
5515 5460
5515 5276
5515 2457
1905 4617
1905 472
1905 10009
1905 8285
1905 1914
1905 8819
1905 8518
1905 8822
1905 7044
1905 8824
1905 7456
1905 8288
1905 2700
1905 722
1905 8821
1905 8854
1905 8818
1905 1906
1905 7919
1905 8828
1905 1901
1905 8505
1905 1071
1905 8827
1905 7315
1905 302
1905 427
1905 6234
1905 2703
1905 1888
1905 8299
1905 719
1905 6240
1905 6461
1905 8846
1905 6242
1905 1110
1905 2629
1905 8845
1905 330
1905 1886
1905 1904
1905 3877
1905 6239
1905 9404
1905 8519
1905 7916
1905 8820
3207 8903
10520 10519
7471 2209
7471 3241
7471 2207
7471 3229
7471 10172
7471 7955
7471 4959
1832 2802
1832 8406
1832 8409
1832 2276
1832 7129
7620 7621
3683 3685
557 558
7994 9547
7994 7998
7994 7307
2030 2034
2030 2031
10533 5995
10533 6999
10533 3462
10533 2357
10533 2353
10533 8924
10533 6998
10533 7002
10533 6993
10533 10021
10533 3566
10533 7000
10533 9616
10533 6996
1735 3522
1735 1717
1735 1698
1735 1734
1735 1732
1735 1719
1735 1721
1735 1697
1735 9182
1735 1733
1735 1726
1735 1722
1735 1736
1735 1728
1735 1720
1735 1700
1735 1699
1735 7529
1735 1730
1735 8878
1735 8095
1735 1716
1735 1739
1735 1711
1735 1718
1735 1737
1735 1729
1735 1723
1735 1724
1735 4200
1735 1702
1735 1727
1735 1701
1735 1695
1735 1712
1735 1707
1735 2337
1735 10291
496 101
496 102
6000 6001
7794 7787
2324 2327
6686 8684
6686 8881
6686 293
6686 8683
6686 296
6686 9287
6686 5849
6686 9927
6686 10623
6686 8610
1170 1172
5924 5914
7182 5524
7182 7190
7182 327
7182 6462
7182 329
7182 6446
7182 5112
7182 3803
7182 7186
7182 7189
7182 7188
3311 3956
3311 3716
3311 7736
3311 7627
3311 4213
3311 10570
2066 2065
3699 3956
3699 3716
3699 7736
3699 7627
3699 4213
3699 10570
2077 2078
3597 2277
3597 3955
3597 3591
3597 4612
3597 7631
3597 3608
3597 8263
3597 7862
3597 8261
3597 8262
3597 3588
3597 8264
3597 1148
3597 7914
3597 7470
3597 8260
10058 10057
10058 10054
193 194
1432 1454
4505 4506
5568 4924
5568 4922
5568 2837
9678 8490
2436 2437
7436 7439
4994 10159
7895 3687
7895 3693
7895 3684
7895 3689
764 763
8837 8836
8837 1785
8837 3970
1448 1451
1448 1447
1448 1452
1448 1450
1448 1444
1448 1439
1448 1445
1448 1435
135 132
2642 7045
1651 1650
9040 4753
9040 9120
9040 2273
9040 10717
9040 232
9040 1772
9040 10037
9040 2573
9040 1849
9040 5514
9040 2647
9040 1491
9040 4860
9040 5515
9040 2648
9040 5276
9040 231
5467 652
5071 5073
1409 1417
2633 2630
2633 2637
7069 5594
8048 8
2664 351
8671 4426
8671 4421
8671 4019
8671 4420
5306 4697
5306 6648
5306 1412
5306 1415
5306 5590
5306 5302
5306 9671
5306 4674
5306 4679
5306 3902
5306 9306
5306 6721
5306 3899
5306 4846
5306 5742
5306 524
5306 7260
5306 6673
5306 7252
5306 5305
5306 9313
5306 4477
5306 3892
5306 7248
5306 7254
5306 9309
5306 5748
5306 8091
5306 6823
5306 6843
5306 4516
5306 4498
5306 4696
5306 4502
5306 4712
5306 2031
5306 889
5306 5456
5306 2027
5306 4491
5306 4673
5306 3960
5306 4700
5306 1413
5306 7242
5306 4710
1105 4783
7517 7218
7517 3749
7517 3167
7517 8709
7517 1491
7517 2827
7517 2457
7507 247
7507 7487
7507 244
7507 243
7507 2588
7507 1855
7507 245
7507 5338
8225 9508
8225 9119
8225 4218
8225 9509
8225 9510
8225 596
8225 745
8225 9499
8225 9125
8225 8862
8225 9515
8225 9507
8225 4347
8225 9505
8225 5811
8225 4217
1967 1966
3496 3495
8267 8265
8267 8258
3089 3956
3089 3716
3089 7736
3089 7627
3089 4213
3089 10570
675 637
675 679
675 683
675 676
3718 2676
3477 4133
3477 4134
3477 1392
5937 5938
1861 1860
172 7957
172 996
172 175
172 1505
172 374
172 995
172 4299
172 7956
172 998
172 173
172 7955
7524 7525
1132 2232
7021 7020
7021 7023
6099 6098
2048 2049
2048 2050
2048 2047
392 390
2079 2081
6401 7625
6401 6403
6401 6400
1773 6945
1773 6119
1773 3375
1773 10456
1773 1364
1773 7569
1773 5859
1773 3654
1773 2812
1773 2889
1773 3134
1773 9002
1773 3136
1773 3396
1773 7565
1773 1430
1773 6623
1773 1426
1773 1612
1773 2813
1773 9014
1773 2064
1773 2920
1773 3630
1773 4974
1773 4887
1773 1874
1773 4018
1773 3655
1773 1428
1773 1427
1773 6989
1773 1431
1773 1429
1773 3631
1773 9021
1773 3619
1773 1365
1773 2899
4322 6897
4322 6898
9859 9860
9859 10682
3680 3314
3680 3316
3680 3315
3680 3310
3680 3333
1252 1248
1252 1255
3726 3725
3726 3727
3473 9034
3473 5180
440 441
92 91
223 221
223 220
223 224
223 222
10378 2522
10378 899
10378 2526
10378 10380
10378 2519
10378 5555
10378 10377
10378 7988
10378 1780
10378 1542
10378 10379
6543 6541
642 640
9254 9258
9254 6823
9254 9257
1296 1276
8554 8559
3326 908
3326 3332
9632 9631
9632 9630
9632 2081
9632 10524
9632 9627
9632 7441
10168 10463
5564 5563
8680 4829
9253 9250
9515 9487
5878 5877
6354 5350
160 9431
160 159
160 9430
4700 4701
4529 4527
3282 3280
1542 1541
6097 6100
5170 3615
5170 740
9716 9717
9716 9858
9716 5852
9716 5855
9716 5854
9716 2134
9716 9718
5540 5544
10328 10325
10328 10327
10328 10326
4235 4237
4235 4233
4235 2644
10116 10110
10116 10630
3938 3677
7856 7854
4966 4962
7255 10586
7255 7249
7255 7248
3965 10071
3965 3967
3965 3966
3965 3964
959 952
1250 1254
7351 7352
7351 300
10276 10274
10276 10278
10276 9982
10276 10279
10469 8120
10469 10335
10469 9321
10469 9320
10469 9517
7178 7183
7178 6466
7178 7192
1479 10478
1479 1478
1479 5536
2734 2732
3073 3076
3073 3084
3073 3082
8172 4776
8417 6617
8417 8735
8417 6618
8417 8592
15 13
843 3125
843 2889
843 3134
843 8859
843 2609
843 9866
843 8861
843 3157
843 9151
843 8488
843 8860
5955 5957
5955 5567
7915 7916
3877 1116
3877 6570
9759 9760
7234 7236
6105 6104
6105 6106
6105 136
3214 3224
3214 3213
3214 3208
3214 3209
3214 3222
1537 845
1537 864
1537 2033
1537 8238
1537 8252
1537 5487
1537 8239
1537 9636
1537 7770
1537 893
1537 836
1537 7768
1537 9698
1537 2756
1537 2279
1537 3301
1537 852
1537 9697
1537 9910
1537 2840
1537 3684
1537 5494
1537 7251
1537 1798
1537 5062
1537 3310
1537 3072
1537 931
3958 3957
3958 7980
3958 7805
3958 7806
3958 7809
3958 7808
3958 132
3958 2642
3958 3718
3958 3720
3958 7807
7912 4531
2827 6945
2827 6119
2827 3375
2827 10456
2827 1364
2827 7569
2827 5859
2827 3654
2827 2812
2827 2889
2827 3134
2827 9002
2827 3136
2827 3396
2827 7565
2827 1430
2827 6623
2827 1426
2827 1612
2827 2813
2827 9014
2827 2064
2827 2920
2827 2903
2827 3630
2827 4974
2827 4887
2827 1874
2827 4018
2827 3655
2827 1428
2827 1427
2827 6989
2827 1431
2827 1429
2827 3631
2827 9021
2827 3619
2827 1365
2827 2899
1782 3758
7677 7678
7677 8182
10352 8948
3944 3946
5726 5725
5030 5029
187 4776
1674 5362
1674 5898
1674 1004
1674 5361
4410 281
4410 1753
4410 5795
6846 6845
5598 5591
5598 5595
8561 8558
6007 188
6007 8691
6007 9316
6007 8889
6007 8432
6007 8890
6007 7635
6007 6782
6007 8120
6007 10335
6007 1921
6007 10334
6007 10148
6007 6278
6007 10625
6007 10147
6007 10553
6007 1142
6007 10333
6007 7522
6007 4781
6007 5881
6007 8892
6007 2150
6007 2147
6007 7580
6007 9189
6007 5396
6007 6789
6007 7831
6007 8587
6007 4215
6007 8894
6007 10415
6007 7832
6007 5928
6007 4918
6007 2467
6007 3509
6007 1143
6007 5389
6007 5385
6007 2157
6007 9973
6007 10332
6007 5398
6007 10299
6007 7689
6007 10409
6007 9298
6007 4230
6007 2155
6007 4864
6007 9621
6007 8392
6007 10626
6007 9321
6007 9926
6007 10624
6007 6008
6007 8178
6007 6427
6007 10389
6007 9320
6007 7065
6007 5885
6007 9974
6007 9190
6007 2154
6007 8690
6007 1494
6007 8893
6007 8127
6007 7581
6007 7920
6007 8692
6007 8177
6007 2152
6007 5386
6007 1144
6007 5446
6007 8486
6007 4578
6007 8891
6007 2158
6007 8431
6007 7686
6007 7636
6007 6277
6007 6783
6007 8174
6007 121
6007 8427
6007 8390
6007 10149
6007 8542
6007 6739
1038 1015
1038 1037
2478 2473
2478 2470
2478 4883
2478 2471
2478 2472
4061 4445
8403 10290
10048 2641
10048 652
10048 4924
10048 4922
10048 2837
2162 4767
2162 2164
2162 2163
906 909
5989 642
6895 5005
6895 4999
6895 10717
6895 10553
6895 7601
6895 10318
6895 5514
6895 7819
6895 7214
6895 1455
6895 7804
9575 5424
1067 1090
1065 2802
1065 8406
1065 8409
1065 2276
1065 7129
3052 3012
3780 1684
3780 264
3780 2797
3780 8485
998 5673
998 7957
998 10594
998 996
998 175
998 1505
998 374
998 995
998 6261
998 4299
998 7956
998 172
998 173
998 7955
9936 8450
9936 6554
5866 10063
5866 5867
8282 8296
9432 6987
9432 7656
9432 5752
9432 8886
9432 9588
9432 2592
9432 9579
9432 8127
9432 7920
9432 6549
9432 7658
9432 8486
6539 6543
4629 6392
4629 10340
4629 405
4629 2442
4629 435
4629 403
4629 4630
4629 4613
4629 2443
4629 440
4629 2720
4629 401
8421 9395
8078 3203
8078 10380
8078 4068
8078 8259
8078 7977
346 345
2848 5976
2848 5973
10287 9454
10287 9682
10287 2251
10287 3139
10287 10286
10287 6421
10287 10289
8273 4617
8273 472
8273 10009
8273 8285
8273 1914
8273 8819
8273 8518
8273 8822
8273 7044
8273 8824
8273 7456
8273 8288
8273 2700
8273 8821
8273 8854
8273 8818
8273 7919
8273 8828
8273 1901
8273 8505
8273 1071
8273 8827
8273 7315
8273 302
8273 6234
8273 2703
8273 8299
8273 3728
8273 6240
8273 6461
8273 8846
8273 6242
8273 2629
8273 8845
8273 330
8273 3877
8273 6239
8273 8519
8273 7916
8273 8820
2491 2492
1893 1891
2111 2112
4633 7218
4633 3749
4633 3167
4633 8709
4633 1491
4633 2827
4633 2457
8620 7557
8620 4127
8620 4130
8620 7603
8620 4129
8620 2319
8620 7229
8620 8140
8620 4126
8620 3778
8620 8733
8620 2320
8620 8139
8620 4128
8620 8137
8620 8138
8620 3124
8620 3123
4458 7218
4458 3749
4458 3167
4458 8709
4458 1491
4458 2827
4458 2457
5787 871
5787 3591
8101 1091
6900 6901
8137 4952
8137 6016
8137 8129
8137 9526
8137 8991
8137 5951
8137 5281
8137 10162
8137 253
8137 748
8137 6923
8137 2804
8137 3151
8137 6148
2699 2701
4419 8638
6075 4208
6075 6076
183 4952
183 1789
183 6016
183 8129
183 9526
183 8991
183 5951
183 185
183 5281
183 10162
183 253
183 748
183 6923
183 2804
183 3151
183 6148
3310 3308
2846 2844
9439 3734
9439 1876
9439 6402
173 6140
173 174
725 726
7686 1179
7686 7688
7686 8189
7686 2640
7686 1172
7686 1176
7686 8056
7686 5929
7686 1171
7686 8426
7686 1181
7686 10435
7686 4861
7686 6007
7686 1175
6400 7625
6400 6399
6400 7810
6400 7805
6400 6404
6400 9489
6400 7806
6400 7809
6400 9490
6400 7808
6400 132
6400 2642
6400 6401
6400 7807
6400 6402
8742 8741
981 2169
981 63
102 104
808 809
808 821
4433 4434
4433 4037
4098 6945
4098 6119
4098 3375
4098 10456
4098 1364
4098 7569
4098 5859
4098 3654
4098 2812
4098 2889
4098 3134
4098 9002
4098 3136
4098 3396
4098 7565
4098 1430
4098 6623
4098 1426
4098 1612
4098 2813
4098 9014
4098 2064
4098 2920
4098 3630
4098 4974
4098 4887
4098 1874
4098 4018
4098 3655
4098 1428
4098 1427
4098 6989
4098 1431
4098 1429
4098 3631
4098 9021
4098 3619
4098 1365
4098 2899
8249 8254
8249 6981
4772 4776
3538 3539
8830 4952
8830 6016
8830 8129
8830 9526
8830 5951
8830 5281
8830 253
8830 748
8830 6923
8830 2804
8830 8829
8830 3151
10587 10588
7148 7150
6150 5349
6150 6153
6150 5348
3599 2277
3599 3591
3599 7631
3599 3608
3599 3859
3599 8263
3599 7862
3599 8261
3599 8262
3599 3588
3599 8264
3599 1148
3599 7914
3599 7470
3599 8260
7294 3489
7294 3414
7294 7643
7294 3204
7294 1488
7294 7746
7294 1790
7294 1787
7294 8843
7294 8502
7294 4898
7294 5561
7294 3206
7294 7489
7294 7339
7294 77
7294 6361
7294 448
7294 7488
7294 6369
7294 2537
7294 6372
7294 2433
7294 4070
7294 7501
7294 6360
7294 1544
7294 6289
7294 6589
7294 6542
7294 6168
7294 8834
7294 7506
7294 5091
7294 7750
7294 7486
7294 8517
7294 3090
7294 7290
7294 8514
7294 3329
7294 2206
7294 8826
7294 3544
7294 5562
7294 4297
7294 7623
7294 4076
7294 8849
7294 334
7294 6359
7294 3576
7294 7329
7294 2053
7294 5563
7294 8844
7294 6145
7294 6152
7294 3205
7294 3387
7294 7295
7294 7491
7294 4069
7294 7336
7294 4214
7294 6314
7294 317
7294 4078
7294 155
7294 7055
7294 7533
7294 5073
7294 6286
7294 2663
7294 3208
7294 5544
7294 8448
7294 10303
7294 3138
7294 8496
7294 7508
7294 4900
7294 8831
7294 7291
7294 8506
7294 2774
7294 6135
7294 7292
7294 5637
7294 3583
7294 5437
7294 320
7294 6940
7294 8508
7294 7496
7294 4067
7294 2538
7294 7743
7294 1915
7294 4183
7294 324
7294 5636
7294 3282
7294 2846
7294 3703
7294 314
7294 2342
7294 4903
7294 5520
7294 5830
7294 8544
7294 307
7294 8825
7294 8829
7294 5093
7294 347
7294 7287
7294 3491
7294 365
7294 6366
7294 1786
7294 5939
7294 7296
7294 8855
6907 6908
6907 757
4195 4194
7530 6160
1727 2802
1727 8406
1727 8409
1727 2276
1727 7129
2896 2895
10592 2453
4437 4435
4437 4436
1510 1515
4517 4523
10502 10504
4495 4494
2299 7557
2299 4127
2299 4130
2299 7603
2299 4129
2299 2319
2299 7229
2299 8140
2299 4126
2299 3778
2299 8733
2299 2320
2299 8108
2299 8139
2299 4128
2299 8137
2299 8138
2299 3124
2299 3123
481 296
4207 2304
322 3489
322 3414
322 7643
322 3204
322 7746
322 1790
322 1787
322 8843
322 9711
322 8502
322 4898
322 5561
322 3206
322 7489
322 7339
322 77
322 321
322 6361
322 7488
322 6369
322 2537
322 6372
322 2433
322 4070
322 7501
322 6360
322 1544
322 6289
322 6589
322 6542
322 6168
322 8834
322 7506
322 5091
322 323
322 7750
322 7486
322 8517
322 3090
322 8514
322 3329
322 2206
322 8826
322 3544
322 5562
322 4297
322 7623
322 4076
322 8849
322 334
322 6359
322 3576
322 7329
322 2053
322 5563
322 8844
322 6145
322 6152
322 3205
322 3387
322 7491
322 4069
322 7336
322 4214
322 6314
322 317
322 4078
322 155
322 7055
322 7533
322 5073
322 6286
322 2663
322 3208
322 5544
322 8448
322 10303
322 3138
322 8496
322 7508
322 316
322 4900
322 8831
322 8506
322 2774
322 6135
322 5637
322 3583
322 5437
322 320
322 6940
322 8508
322 7496
322 4067
322 2538
322 7743
322 1915
322 4183
322 324
322 5636
322 3282
322 2846
322 3703
322 314
322 2342
322 4903
322 5520
322 5830
322 8544
322 307
322 8825
322 8829
322 5093
322 347
322 3491
322 365
322 6366
322 1786
322 5939
322 8855
1009 1012
869 2802
869 8406
869 8409
869 2276
869 7129
2231 2230
9972 9518
9972 4952
9972 9418
9972 4572
9972 9993
9972 9519
9972 9433
9972 3507
9972 6016
9972 8440
9972 10307
9972 6264
9972 1369
9972 6548
9972 8129
9972 4573
9972 9526
9972 2272
9972 5894
9972 8991
9972 3786
9972 6784
9972 5951
9972 6139
9972 9434
9972 6134
9972 2569
9972 2900
9972 3792
9972 3781
9972 5281
9972 8135
9972 9435
9972 5292
9972 10162
9972 10418
9972 23
9972 8866
9972 9517
9972 10426
9972 253
9972 748
9972 6923
9972 8134
9972 10449
9972 5751
9972 2804
9972 660
9972 9432
9972 300
9972 3508
9972 3151
9972 2018
9972 6148
9972 7657
9972 4380
9972 7685
9972 4571
1800 1808
2841 2842
8896 8897
1559 4079
1559 8526
1559 5242
1559 8522
1559 2140
1559 982
1559 584
1559 2822
1559 587
1559 2465
9368 8963
1149 2802
1149 8406
1149 8409
1149 2276
1149 7129
3484 3483
6726 3956
6726 3716
6726 7736
6726 7627
6726 4213
6726 10570
5139 5140
9063 4952
9063 6016
9063 8129
9063 9526
9063 5951
9063 5281
9063 253
9063 748
9063 6923
9063 2804
9063 3151
2981 10411
2981 8465
2045 8991
2045 10162
2045 6148
4347 4343
8173 4776
8123 6917
5458 4910
5458 4911
5458 4912
278 456
278 273
2318 2317
3417 2584
3417 10146
3417 1378
3417 2881
3417 3433
3417 2149
3417 3909
3417 3434
3417 970
3417 2866
3417 3423
3417 3882
3417 3419
3417 3438
3417 3883
3417 2279
3417 2063
3417 5972
3417 10245
3417 2153
3417 3439
3417 3418
3417 5824
3417 2057
3417 2156
3417 3209
3417 3429
10680 10679
9043 9044
9043 9042
1838 2802
1838 8406
1838 8409
1838 2276
1838 7129
5716 5734
5716 5732
7964 7963
7998 9294
7998 7994
1879 1878
10065 3409
10065 288
10065 7663
10065 9719
10065 10459
7636 1179
7636 8189
7636 2640
7636 1172
7636 1176
7636 8056
7636 5929
7636 1171
7636 8426
7636 1181
7636 10435
7636 4861
7636 6007
7636 1175
9779 5074
4800 10438
10208 8480
10208 10356
10208 9530
10208 3746
5920 5918
3083 3088
3446 3445
315 3489
315 3414
315 7643
315 3204
315 7746
315 1790
315 1787
315 8843
315 9711
315 311
315 8502
315 4898
315 5561
315 3206
315 7489
315 7339
315 77
315 310
315 6361
315 7488
315 6369
315 2537
315 6372
315 2433
315 4070
315 7501
315 6360
315 1544
315 6289
315 6589
315 6542
315 6168
315 8834
315 7506
315 5091
315 7750
315 7486
315 8517
315 3090
315 8514
315 3329
315 2206
315 8826
315 3544
315 5562
315 4297
315 7623
315 4076
315 8849
315 334
315 6359
315 3576
315 7329
315 2053
315 5563
315 8844
315 6145
315 6152
315 3205
315 3387
315 7491
315 4069
315 7336
315 4214
315 319
315 6314
315 317
315 4078
315 155
315 7055
315 7533
315 5073
315 6286
315 2663
315 3208
315 5544
315 8448
315 10303
315 3138
315 8496
315 7508
315 4900
315 8831
315 8506
315 2774
315 6135
315 5637
315 3583
315 5437
315 320
315 6940
315 8508
315 7496
315 4067
315 2538
315 7743
315 1915
315 4183
315 324
315 5636
315 3282
315 2846
315 3703
315 314
315 2342
315 4903
315 5520
315 5830
315 8544
315 307
315 8825
315 8829
315 5093
315 347
315 3491
315 365
315 6366
315 1786
315 5939
315 8855
1241 3489
1241 3414
1241 7643
1241 3204
1241 7746
1241 1790
1241 1787
1241 8843
1241 8502
1241 4898
1241 5561
1241 3206
1241 7489
1241 7339
1241 77
1241 6361
1241 7488
1241 6369
1241 2537
1241 6372
1241 2433
1241 4070
1241 7501
1241 6360
1241 1544
1241 6289
1241 6589
1241 6542
1241 6168
1241 8834
1241 7506
1241 5091
1241 7750
1241 7486
1241 8517
1241 3090
1241 8514
1241 3329
1241 2206
1241 8826
1241 3544
1241 5562
1241 4297
1241 7623
1241 4076
1241 8849
1241 334
1241 6359
1241 3576
1241 7329
1241 2053
1241 5563
1241 8844
1241 6145
1241 6152
1241 3205
1241 3387
1241 7491
1241 4069
1241 7336
1241 4214
1241 6314
1241 317
1241 4078
1241 155
1241 7055
1241 7533
1241 5073
1241 6286
1241 2663
1241 3208
1241 5544
1241 8448
1241 10303
1241 3138
1241 8496
1241 7508
1241 4900
1241 8831
1241 8506
1241 2774
1241 6135
1241 5637
1241 3583
1241 5437
1241 320
1241 6940
1241 8508
1241 7496
1241 4067
1241 2538
1241 7743
1241 1915
1241 4183
1241 324
1241 5636
1241 3282
1241 2846
1241 3703
1241 314
1241 2342
1241 4903
1241 5520
1241 5830
1241 8544
1241 307
1241 8825
1241 8829
1241 5093
1241 347
1241 3491
1241 365
1241 6366
1241 1786
1241 5939
1241 8855
9532 188
9532 8029
9532 8691
9532 3520
9532 9548
9532 8432
9532 3178
9532 6165
9532 8917
9532 9297
9532 1173
9532 1182
9532 1921
9532 1177
9532 10148
9532 6278
9532 1186
9532 1160
9532 10147
9532 1142
9532 4781
9532 1183
9532 5881
9532 1159
9532 10298
9532 9897
9532 10427
9532 6200
9532 2147
9532 7580
9532 7831
9532 8587
9532 4215
9532 10415
9532 7832
9532 5928
9532 3509
9532 1143
9532 5389
9532 10299
9532 1180
9532 7543
9532 9090
9532 9621
9532 8392
9532 1168
9532 9926
9532 3177
9532 8178
9532 1178
9532 1166
9532 6427
9532 1185
9532 1158
9532 5885
9532 10118
9532 8690
9532 6164
9532 1184
9532 1494
9532 7581
9532 8692
9532 8177
9532 7658
9532 6199
9532 4552
9532 3518
9532 1144
9532 8486
9532 10131
9532 9089
9532 2158
9532 8431
9532 1170
9532 10116
9532 9368
9532 6277
9532 1167
9532 6783
9532 1174
9532 3519
9532 9091
9532 3521
9532 8174
9532 121
9532 8427
9532 6162
9532 9599
9532 8390
9532 1169
9532 10545
9532 10149
9532 3516
9532 3517
9532 9531
9532 8542
9532 3515
7142 642
314 318
5180 6657
5180 9221
5180 7700
5180 6656
5180 9063
3353 446
6928 6927
9193 8923
9193 8483
9193 8564
9193 9876
9193 595
9193 3228
9193 5459
9193 8913
9193 8939
9193 4566
9193 7230
9193 3166
9193 9192
9193 3630
9193 1631
9193 5429
9193 7517
9193 4633
9193 4458
9193 9873
9193 4459
9193 3631
9193 5460
9193 3474
1455 1756
1455 9401
1455 3371
1455 4231
1455 5178
1455 9120
1455 10438
1455 10097
1455 3783
1455 1772
1455 5870
1455 9222
1455 9900
1455 9221
1455 4289
1455 9070
1455 1849
1455 4926
1455 5514
1455 9852
1455 1757
1455 9820
1455 2647
1455 8143
1455 9554
1455 6559
1455 1491
1455 2108
1455 4860
1455 5515
1455 9972
1455 2648
1455 2574
1455 5276
1455 9156
9656 10238
8988 4444
8988 4442
9403 10166
9403 5702
9403 6953
9403 9204
9403 3975
9403 9527
9403 4293
9403 10640
9907 9906
8797 8805
8797 8312
8797 8804
8797 8784
8797 8792
8797 8768
8797 8775
8797 5821
8797 8790
8797 8803
8797 8763
8797 6274
8797 8807
8797 6467
8797 5969
8797 8771
8797 8308
8797 8786
8797 8802
8797 8788
8797 7143
8797 5485
8797 8777
8797 8773
8797 8770
8797 59
8797 8799
8797 6791
8797 8764
8797 8793
8797 6272
8797 8782
8797 8795
8797 8607
8797 8313
8797 2733
8797 5481
8797 8054
3391 3256
2757 2770
2757 2772
2757 2767
2757 2768
7504 7505
7500 7498
5940 5941
5940 3545
5940 5943
5940 5945
89 90
1305 2627
1305 7331
737 8537
3188 3179
9569 9571
9569 7423
9569 9570
9569 7222
9569 7426
9569 9574
464 1453
9069 2881
9069 2149
9069 970
9069 2866
9069 3419
9069 3438
9069 2279
9069 10245
9069 2153
9069 3439
9069 3418
9069 5824
9069 2156
9069 3429
7804 1756
7804 9401
7804 3371
7804 4753
7804 4231
7804 5178
7804 9120
7804 2273
7804 10438
7804 10097
7804 3783
7804 1772
7804 5870
7804 9222
7804 9900
7804 9221
7804 4289
7804 2573
7804 9070
7804 1849
7804 9696
7804 4926
7804 5514
7804 9852
7804 1757
7804 2647
7804 9554
7804 2576
7804 2570
7804 6559
7804 1491
7804 2108
7804 4860
7804 5515
7804 9972
7804 2648
7804 2574
7804 8871
7804 5276
7804 9156
2317 166
8370 8374
8715 1072
3091 845
3091 864
3091 2033
3091 8238
3091 8252
3091 5487
3091 8239
3091 9636
3091 7770
3091 893
3091 836
3091 7768
3091 9698
3091 2756
3091 2279
3091 3301
3091 852
3091 9697
3091 9910
3091 2840
3091 3684
3091 5494
3091 7251
3091 1798
3091 5062
3091 3310
3091 3072
3091 931
1280 2627
1280 7331
6341 2018
9999 2802
9999 8406
9999 8409
9999 2276
9999 7129
1021 1022
1021 1023
10574 2268
1508 1498
9207 9208
7977 7976
1263 1264
1774 1772
1774 1773
95 93
6058 2350
6058 3988
6058 5394
2521 2524
3638 3636
1222 3489
1222 3414
1222 7643
1222 3204
1222 7746
1222 1790
1222 1787
1222 8843
1222 8502
1222 4898
1222 5561
1222 3206
1222 7489
1222 7339
1222 77
1222 6361
1222 7488
1222 6369
1222 2537
1222 6372
1222 2433
1222 4070
1222 7501
1222 6360
1222 1544
1222 6289
1222 6589
1222 6542
1222 6168
1222 8834
1222 7506
1222 5091
1222 7750
1222 7486
1222 8517
1222 3090
1222 8514
1222 3329
1222 2206
1222 8826
1222 3544
1222 5562
1222 4297
1222 7623
1222 4076
1222 8849
1222 334
1222 6359
1222 3576
1222 7329
1222 2053
1222 5563
1222 8844
1222 6145
1222 6152
1222 3205
1222 3387
1222 7491
1222 4069
1222 7336
1222 4214
1222 6314
1222 317
1222 4078
1222 155
1222 7055
1222 7533
1222 5073
1222 6286
1222 2663
1222 3208
1222 5544
1222 8448
1222 10303
1222 3138
1222 8496
1222 7508
1222 4900
1222 8831
1222 8506
1222 2774
1222 6135
1222 5637
1222 3583
1222 5437
1222 320
1222 6940
1222 8508
1222 7496
1222 4067
1222 2538
1222 7743
1222 1915
1222 4183
1222 324
1222 5636
1222 3282
1222 2846
1222 3703
1222 314
1222 2342
1222 4903
1222 5520
1222 5830
1222 8544
1222 307
1222 8825
1222 8829
1222 5093
1222 347
1222 3491
1222 365
1222 6366
1222 1786
1222 5939
1222 8855
10627 9688
184 8092
184 10355
184 9670
184 186
184 10183
184 7623
184 1240
184 180
184 7622
184 7103
184 8096
184 183
184 366
184 2462
7056 7057
8138 4952
8138 6016
8138 8129
8138 9526
8138 8991
8138 5951
8138 5281
8138 10162
8138 253
8138 748
8138 6923
8138 2804
8138 3151
8138 6148
10397 9120
10397 1772
10397 6657
10397 1849
10397 9134
10397 1599
10397 5514
10397 2647
10397 6656
10397 1491
10397 7584
10397 4860
10397 5515
10397 9063
10397 2648
10397 8441
10397 5276
9778 9779
1977 1970
1977 1972
1977 1971
1977 1973
10336 8147
6826 6834
6826 9654
6826 6822
6826 9258
6826 9653
6826 6823
6826 9649
6826 9257
6826 8051
6826 6829
2247 2260
2247 2248
9705 9706
8017 8016
8017 5764
8017 766
10123 4952
10123 6016
10123 8129
10123 9526
10123 5951
10123 6231
10123 5281
10123 253
10123 748
10123 6923
10123 2804
10123 3151
6277 1179
6277 8189
6277 2640
6277 1172
6277 9973
6277 1176
6277 8056
6277 5929
6277 1171
6277 8426
6277 1181
6277 10435
6277 4861
6277 6007
6277 1175
4103 2334
4103 6202
4103 6201
4103 6203
3888 1266
3351 4879
3351 4881
3351 4880
3351 3827
3351 4877
3351 4878
3351 4882
3351 2478
5760 5758
5581 9662
5581 5590
5581 10047
5581 9665
5581 6840
9878 9877
579 580
4000 3999
705 704
3542 781
3542 3555
10172 4697
2516 8684
2516 7353
2516 2176
2516 5709
2516 9546
2516 9210
2516 6225
2516 2517
2420 2410
3475 5525
2224 2226
1276 9421
1276 4173
1865 3176
1865 5183
1865 1866
5002 3251
5002 4734
1352 1347
1352 1353
1401 8147
1401 9484
7192 7193
6649 6648
6649 6645
6649 7250
6649 2133
6649 6066
6649 7259
6649 6650
6649 7246
6649 3454
6649 1651
9686 642
6965 6963
6965 4178
1399 10211
1399 2373
1399 10024
10672 10098
2993 2992
5775 5776
9376 9681
9287 8684
9287 4211
9287 8609
9287 6456
9287 8359
9287 6457
9287 4330
9287 9288
9287 2645
9287 9485
9287 4333
9287 9484
9287 4331
9287 4332
9287 4328
9287 9209
9287 2919
9287 6686
9287 9210
9287 5850
2315 2310
6395 6399
6395 6404
6395 6401
6395 6402
5824 5823
9375 9948
9375 9949
9375 3669
9375 7373
9375 4871
6592 7305
6592 7295
6592 450
6592 1487
6592 6593
6592 1486
96 94
7830 4952
7830 6016
7830 8129
7830 9526
7830 8991
7830 5951
7830 5281
7830 10162
7830 253
7830 748
7830 6923
7830 2804
7830 3151
7830 6148
1167 6435
4894 4895
10684 10685
7497 10277
7497 10280
7497 7498
7497 10276
2439 400
3629 3627
5520 1194
7842 1154
7842 2297
5757 9425
7655 7654
2762 2761
5830 5831
1701 1702
6885 6886
6885 6887
6783 9519
6783 4188
6783 1179
6783 8189
6783 6784
6783 2640
6783 1172
6783 1176
6783 8056
6783 5929
6783 1171
6783 8426
6783 1181
6783 10435
6783 4861
6783 6007
6783 1175
5213 5221
8111 8113
9684 9685
5607 9363
3808 9178
6434 6007
6434 8427
7247 2172
7247 3125
7247 9020
7247 1636
7247 7835
7247 8859
7247 8953
7247 3136
7247 3155
7247 9866
7247 8861
7247 9014
7247 9151
7247 8488
7247 9021
7247 8860
10164 991
10164 10165
10164 10641
10164 7801
2583 3882
5198 5194
9891 10540
9891 9893
9107 7808
10293 4776
2268 9546
2268 296
2268 4332
2268 10036
2268 9927
1360 1361
1037 1014
1037 1018
1037 1019
3840 4204
3457 3456
2797 1684
2797 264
307 322
126 127
4039 4037
1472 10072
9317 2172
9317 3125
9317 9020
9317 1636
9317 7835
9317 8859
9317 8953
9317 3136
9317 3155
9317 8861
9317 9014
9317 9151
9317 8488
9317 9021
9317 8860
3755 170
3755 118
3755 1932
3755 3435
3755 3788
3755 3767
3755 3777
3755 3783
3755 3764
3755 620
3755 3754
3755 3786
3755 3789
3755 3792
3755 3781
3755 4095
3755 167
3755 3756
3755 3657
3755 2165
1989 6602
1989 9854
1989 6180
2406 2420
813 10586
813 7248
10704 10702
883 884
2513 3260
2513 3261
2513 3233
2513 3243
2513 2512
2513 3269
2513 3263
2513 852
2513 2226
2513 2504
2513 2493
2513 2514
6824 9651
6824 1662
6824 3193
6824 9660
6824 9669
6824 4984
6824 9657
6824 9658
6824 9659
6824 1517
6824 1615
6824 9656
6824 9667
6824 3514
3644 3528
3644 6142
3644 236
3644 3639
8857 6945
8857 6119
8857 3375
8857 10456
8857 1364
8857 7569
8857 5859
8857 3654
8857 2812
8857 2889
8857 3134
8857 9002
8857 3136
8857 9285
8857 3396
8857 7565
8857 1430
8857 6623
8857 1426
8857 1612
8857 2813
8857 9014
8857 2064
8857 2920
8857 3630
8857 4974
8857 4887
8857 1874
8857 4018
8857 3655
8857 1428
8857 1427
8857 6989
8857 1431
8857 1429
8857 3631
8857 9021
8857 3619
8857 1365
8857 2899
8825 1224
2297 7844
2297 4832
2297 8737
2297 8738
2297 7843
2297 7841
2297 7842
2060 2059
6960 3780
4326 4327
7574 2252
8051 8047
9938 5317
3376 3377
5031 6369
5031 4654
5031 6371
5031 6370
8829 3970
8829 8991
8829 10162
8829 6148
1174 1175
366 365
8085 3116
8116 8516
8116 5218
8116 5341
8116 8115
8116 8849
8116 5353
8116 8119
8116 8242
8116 2622
8116 8515
8116 8117
6976 6977
9873 7218
9873 3749
9873 3167
9873 8709
9873 1491
9873 2827
9873 2457
9242 9243
9242 7737
7391 7397
7391 3846
7391 7389
7391 7260
7391 7398
7391 5856
7391 4991
7391 7394
7391 7392
7193 7183
7193 6466
7193 7192
1211 3542
6728 6729
7333 7334
3027 4435
3027 4437
9210 8684
9210 7353
9210 2176
9210 5709
9210 9546
9210 293
9210 8683
9210 296
9210 9287
9210 5849
9210 9927
9210 8610
9210 6225
9210 2517
6001 2399
6322 637
2698 2802
2698 8406
2698 8409
2698 2276
2698 7129
2698 2699
3927 3743
8237 5180
4180 4181
4985 4988
106 105
1564 1565
9709 7654
157 159
1648 1641
3993 2652
3993 10232
3993 9513
3993 8929
3993 8991
3993 2653
3993 4634
3993 2828
3993 9511
3993 10162
3993 4357
3993 6802
3993 8225
3993 4355
3993 6148
3993 8928
2768 2769
5605 9363
5414 5413
5414 746
5414 5415
5414 747
834 833
9715 9716
1362 5695
4099 4098
3531 4647
7406 8172
7406 8173
7406 8433
4779 4776
9886 6582
9886 6107
4378 4379
9516 7994
3633 3634
2621 2622
7651 4428
7651 10296
5996 5997
1435 1434
8433 4776
8485 3779
216 215
5058 5057
1431 10679
9001 9002
2245 2266
10036 7353
10036 4889
10036 2301
10036 10132
10036 7351
10036 8610
3356 3357
9912 9913
9912 280
6239 1236
7212 4924
7212 4922
7212 2837
862 834
1509 996
1509 175
1509 1498
1509 1505
1509 995
1509 173
7310 2367
7310 1945
7310 6343
7836 6093
6334 7025
6334 7037
6334 4925
6334 6331
6334 7026
6334 6343
6334 7034
6334 7036
6334 6893
6334 7035
6334 6335
4627 4628
2385 2386
2574 4952
2574 6016
2574 8129
2574 9526
2574 8991
2574 5951
2574 5281
2574 10162
2574 253
2574 748
2574 6923
2574 2804
2574 3151
2574 6148
6158 4632
6243 1244
966 972
6669 9717
6669 2134
6669 9718
1539 1542
3237 3260
3237 3261
3237 4147
3237 4149
3237 3987
3237 3233
3237 3243
3237 2512
3237 3269
3237 3263
3237 4151
3237 852
3237 2226
3237 3992
3237 2504
3237 2493
3437 3414
3437 1546
3437 6061
3437 2344
10544 188
10544 8029
10544 8691
10544 3520
10544 9548
10544 8432
10544 3178
10544 6165
10544 8917
10544 9297
10544 1173
10544 1182
10544 1921
10544 1177
10544 10148
10544 6278
10544 1186
10544 1160
10544 10147
10544 1142
10544 4781
10544 1183
10544 5881
10544 1159
10544 10298
10544 9897
10544 10427
10544 6200
10544 2147
10544 7580
10544 7831
10544 8587
10544 4215
10544 10415
10544 7832
10544 5928
10544 3509
10544 1143
10544 5389
10544 10299
10544 1180
10544 7543
10544 9090
10544 9621
10544 8392
10544 1168
10544 9926
10544 3177
10544 8178
10544 1178
10544 1166
10544 6427
10544 1185
10544 1158
10544 5885
10544 10118
10544 8690
10544 6164
10544 1184
10544 1494
10544 7581
10544 8692
10544 8177
10544 7658
10544 6199
10544 4552
10544 3518
10544 1144
10544 8486
10544 10131
10544 9089
10544 2158
10544 8431
10544 1170
10544 10116
10544 9368
10544 6277
10544 1167
10544 6783
10544 1174
10544 3519
10544 9091
10544 3521
10544 8174
10544 121
10544 8427
10544 6162
10544 9599
10544 8390
10544 1169
10544 10545
10544 10149
10544 3516
10544 3517
10544 9531
10544 8542
10544 3515
10061 10063
6644 9528
6644 6643
6644 5295
503 506
3124 4952
3124 6016
3124 8129
3124 9526
3124 8991
3124 5951
3124 5281
3124 10162
3124 1156
3124 253
3124 748
3124 6923
3124 2804
3124 3151
3124 6148
606 607
925 926
925 933
925 923
3579 3580
3579 7519
4480 4470
2587 2585
6103 9810
6103 10080
269 4385
3082 3081
1892 3350
1892 3354
1892 3352
1892 1893
3218 3216
9091 10633
2352 4286
2352 2374
10475 10134
10452 3409
10452 288
10452 7663
10452 9719
10452 10459
2932 2931
8217 8412
10384 9120
10384 1772
10384 1849
10384 5514
10384 2647
10384 1491
10384 4860
10384 5515
10384 2648
10384 5276
6937 6938
6937 6935
6937 10043
6937 6934
6937 6932
6937 6928
6937 1814
550 551
9803 9807
9803 3623
7216 7557
7216 4127
7216 9203
7216 4130
7216 7603
7216 4129
7216 9597
7216 2319
7216 7229
7216 8140
7216 6959
7216 4126
7216 3778
7216 8733
7216 2320
7216 8139
7216 4128
7216 8137
7216 8138
7216 3124
7216 10315
7216 3123
441 442
10635 8624
10635 5271
10635 9900
10635 10636
10635 10074
10635 9904
10635 9905
10635 10012
10635 2108
10635 8973
7197 100
2795 5180
2622 8516
2622 2613
2622 4952
2622 6016
2622 8129
2622 9526
2622 8991
2622 5218
2622 5341
2622 5951
2622 8849
2622 5281
2622 10162
2622 9945
2622 253
2622 748
2622 6923
2622 8242
2622 2804
2622 8116
2622 8515
2622 3151
2622 6148
2622 8117
3923 3924
5741 5743
585 591
585 590
585 577
585 589
585 592
585 583
585 594
585 575
585 593
474 473
5404 5109
10216 3512
10216 8171
10216 8428
10216 4773
10216 8172
10216 8173
10216 10293
593 582
8817 2815
8817 8516
8817 2466
8817 582
8817 3490
8817 5218
8817 5341
8817 6040
8817 5868
8817 7897
8817 6351
8817 8522
8817 2728
8817 7748
8817 4077
8817 6801
8817 8242
8817 7744
8817 7483
8817 2465
8817 6354
8817 7504
8817 8116
8817 2622
8817 8813
8817 8515
8817 8117
7854 7640
7854 7851
3991 2652
3991 10232
3991 9513
3991 8929
3991 8991
3991 2653
3991 4634
3991 2828
3991 9511
3991 10162
3991 4357
3991 6802
3991 8225
3991 4355
3991 6148
3991 8928
7223 7221
9635 9636
9635 3154
8012 8010
2697 2698
178 177
1413 1424
3362 1912
3362 1894
3362 3350
3362 5694
3362 3354
3362 3352
3362 2328
3362 2118
3362 3359
3362 5695
7757 4728
7757 5290
7314 7315
4394 4395
8174 1179
8174 8189
8174 2640
8174 1172
8174 1176
8174 8056
8174 5929
8174 1171
8174 8426
8174 1181
8174 10435
8174 4861
8174 6007
8174 1175
1310 1307
7297 7298
1090 1069
1090 1068
6981 6980
6981 6982
5743 5742
121 4863
121 1179
121 8189
121 2640
121 1172
121 1176
121 8056
121 5929
121 1171
121 8426
121 1181
121 10435
121 4861
121 6007
121 1175
10726 642
2137 845
2137 864
2137 2033
2137 8238
2137 8252
2137 5487
2137 8239
2137 9636
2137 7770
2137 893
2137 836
2137 7768
2137 9698
2137 2756
2137 2279
2137 3301
2137 852
2137 9697
2137 9910
2137 2840
2137 3684
2137 5494
2137 7251
2137 1798
2137 5062
2137 3310
2137 3072
2137 931
9239 760
9239 9224
9239 4673
3085 908
3085 3091
1200 3489
1200 3414
1200 7643
1200 3204
1200 7746
1200 1790
1200 1787
1200 8843
1200 8502
1200 4898
1200 5561
1200 3206
1200 7489
1200 7339
1200 77
1200 6361
1200 7488
1200 6369
1200 2537
1200 6372
1200 2433
1200 4070
1200 7501
1200 6360
1200 1544
1200 6289
1200 6589
1200 6542
1200 6168
1200 8834
1200 7506
1200 5091
1200 7750
1200 7486
1200 8517
1200 3090
1200 8514
1200 3329
1200 2206
1200 8826
1200 3544
1200 5562
1200 4297
1200 7623
1200 4076
1200 8849
1200 334
1200 6359
1200 3576
1200 7329
1200 2053
1200 5563
1200 8844
1200 6145
1200 6152
1200 3205
1200 3387
1200 7491
1200 4069
1200 7336
1200 4214
1200 6314
1200 317
1200 4078
1200 155
1200 7055
1200 7533
1200 5073
1200 6286
1200 2663
1200 3208
1200 5544
1200 8448
1200 10303
1200 3138
1200 8496
1200 7508
1200 4900
1200 8831
1200 8506
1200 2774
1200 6135
1200 5637
1200 3583
1200 5437
1200 320
1200 6940
1200 8508
1200 7496
1200 4067
1200 2538
1200 7743
1200 1915
1200 4183
1200 324
1200 5636
1200 3282
1200 2846
1200 3703
1200 314
1200 2342
1200 4903
1200 5520
1200 5830
1200 8544
1200 307
1200 8825
1200 8829
1200 5093
1200 347
1200 3491
1200 365
1200 6366
1200 1786
1200 5939
1200 8855
8868 7442
8868 3129
903 890
5407 5412
411 410
962 963
8986 8985
7747 2588
7747 1855
7747 5338
1368 574
4264 3956
4264 3716
4264 7736
4264 7627
4264 4213
4264 10570
818 8991
818 10162
818 6148
6749 6750
7444 4952
7444 6016
7444 8129
7444 9526
7444 8991
7444 5951
7444 5281
7444 10162
7444 253
7444 748
7444 6923
7444 2804
7444 8085
7444 3151
7444 6148
2242 2240
2242 2257
9030 9029
1502 1510
6167 6168
4718 6942
4528 6671
4528 4526
3174 3176
1623 1624
4248 5708
4248 9129
4248 10698
4248 9400
4248 4249
4248 9398
4248 4765
4248 6988
4248 1452
4248 6232
4248 10015
4248 2178
4248 8590
4248 4763
4248 8232
4248 6487
8060 8059
3851 2714
3851 10275
3851 463
3851 10337
3851 5753
3851 6392
3851 1271
3851 4409
3851 9645
3851 4418
3851 458
3851 10001
3851 8931
3851 9551
3851 2010
3851 3191
3851 3020
3851 3189
3851 405
3851 3190
3851 4393
3851 2442
3851 3595
3851 257
3851 3600
3851 6962
3851 3847
3851 435
3851 3181
3851 403
3851 10281
3851 8940
3851 1291
3851 6450
3851 4613
3851 4396
3851 755
3851 2443
3851 3602
3851 8846
3851 2949
3851 7280
3851 466
3851 4157
3851 58
3851 9502
3851 460
3851 3597
3851 3599
3851 3188
3851 8573
3851 4394
3851 9605
3851 2720
3851 401
3851 6081
3851 10219
9477 9628
300 2571
300 3371
300 8684
300 8535
300 7353
300 2176
300 1881
300 5709
300 7583
300 9546
300 6225
300 2517
10668 7194
10668 2006
10668 9335
10668 5164
10668 2715
10668 2713
10668 5284
10668 3669
10668 2716
10668 2005
10668 10671
10668 10667
10668 7629
10668 9259
10668 10670
5873 8229
7715 1881
7715 4918
7715 3373
7715 3844
7715 8491
10091 10092
10091 4645
5688 5690
1383 10717
1383 7601
1383 10362
1383 7214
1383 1455
1383 7804
1383 1774
1487 1490
7307 10098
6778 6779
6778 5427
4360 8609
4360 4359
4360 8881
4360 6208
10588 6015
10588 6016
10588 9623
10588 8129
10588 7147
10588 9390
10588 3844
10588 6640
10588 8491
10588 10587
7845 788
3382 3339
6917 6915
8427 1179
8427 8189
8427 2640
8427 1172
8427 1176
8427 8056
8427 5929
8427 1171
8427 8426
8427 1181
8427 10435
8427 4861
8427 8431
8427 6007
8427 1175
3852 2835
3852 2705
3852 2706
3852 1943
154 155
7038 7037
7038 4925
7038 7026
7038 7032
7038 4887
7038 7039
7038 7022
9409 2165
9329 1728
9329 5505
9737 7676
3563 3565
7800 7799
4459 7218
4459 3749
4459 3167
4459 8709
4459 1491
4459 2827
4459 2457
8933 8937
4434 8843
4434 9916
4434 3206
4434 9908
4434 6139
4434 2107
4434 9918
4434 3205
4434 9910
4434 3392
10477 5540
9960 6015
9960 7147
7340 3272
7340 3249
7340 3273
702 2334
702 1698
702 707
702 3394
702 706
702 1700
702 709
702 8877
702 2332
702 6203
702 710
702 691
702 1702
702 2338
702 705
702 3386
1273 4426
1273 4421
1273 4019
1273 4420
2551 2531
2551 2566
2551 2542
2551 2541
2551 2547
2551 2549
2551 2539
2551 2536
6593 6592
4504 2139
4504 4510
4504 4515
4504 4512
4504 4516
4504 4509
1917 1920
1917 1916
997 1505
997 1506
997 995
997 998
997 173
3849 3850
2312 2314
5577 864
5577 9047
2160 1733
9627 9626
1760 1761
4995 4996
4995 3774
2314 2315
4484 8050
4484 8051
516 7067
516 3841
516 515
3872 9345
3872 9343
762 3956
762 760
762 3716
762 7736
762 7627
762 4213
762 10570
10647 8223
5445 8691
5445 266
5445 263
5445 267
4525 7910
2943 7081
7094 7095
7094 7093
7989 2522
7989 899
7989 2526
7989 10380
7989 2519
7989 5555
7989 10377
7989 7988
7989 1780
7989 1542
7989 10379
7989 7990
9404 8518
7139 7140
4336 4350
5093 5087
3163 3164
208 1616
8241 8244
696 695
1219 3489
1219 3414
1219 7643
1219 3204
1219 7746
1219 1790
1219 1787
1219 8843
1219 8502
1219 4898
1219 5561
1219 3206
1219 7489
1219 7339
1219 77
1219 6361
1219 7488
1219 6369
1219 2537
1219 6372
1219 2433
1219 4070
1219 7501
1219 6360
1219 1544
1219 6289
1219 6589
1219 6542
1219 6168
1219 8834
1219 7506
1219 5091
1219 7750
1219 7486
1219 8517
1219 3090
1219 8514
1219 3329
1219 2206
1219 8826
1219 3544
1219 5562
1219 4297
1219 7623
1219 4076
1219 8849
1219 334
1219 6359
1219 3576
1219 7329
1219 2053
1219 5563
1219 8844
1219 6145
1219 6152
1219 3205
1219 3387
1219 7491
1219 4069
1219 7336
1219 4214
1219 6314
1219 317
1219 4078
1219 155
1219 7055
1219 7533
1219 5073
1219 6286
1219 2663
1219 3208
1219 5544
1219 8448
1219 10303
1219 3138
1219 8496
1219 7508
1219 4900
1219 8831
1219 8506
1219 2774
1219 6135
1219 5637
1219 3583
1219 5437
1219 320
1219 6940
1219 8508
1219 7496
1219 4067
1219 2538
1219 7743
1219 1915
1219 4183
1219 324
1219 5636
1219 3282
1219 2846
1219 3703
1219 314
1219 2342
1219 4903
1219 5520
1219 5830
1219 8544
1219 307
1219 8825
1219 8829
1219 5093
1219 347
1219 3491
1219 365
1219 6366
1219 1786
1219 5939
1219 8855
3774 3771
5370 5368
5370 5369
1695 1673
1695 1699
1695 4630
17 19
8515 8516
8515 4952
8515 6016
8515 8129
8515 9526
8515 8991
8515 5218
8515 5341
8515 5951
8515 8849
8515 5281
8515 10162
8515 9945
8515 253
8515 748
8515 6923
8515 8242
8515 2804
8515 8116
8515 2622
8515 3151
8515 6148
8515 8117
10301 9985
7756 291
7756 7757
6574 4435
6574 4437
6273 7606
922 917
6162 2023
6162 6166
4693 6979
1765 1761
5464 5466
5464 5469
5464 5468
5464 5471
5464 5470
5464 5467
3596 4598
3596 3591
3596 3608
3596 3588
7157 7158
7157 7153
7157 7808
7157 7156
7157 9107
2057 2056
5966 5968
5966 5964
2945 5072
3392 2107
10315 7215
7226 1730
3593 3594
4998 642
6689 6720
6689 6690
6689 2545
6689 2546
3720 3405
5034 5044
5034 5037
5034 5038
5034 5035
347 348
8393 8391
3604 3591
3604 3608
3604 4601
3604 3588
3604 4611
10032 7443
3661 3660
2100 2102
9031 2278
297 9120
297 1772
297 1849
297 5514
297 2647
297 1491
297 4860
297 5515
297 2648
297 5276
6705 6708
5250 210
5250 10475
6570 4617
6570 472
6570 10009
6570 8285
6570 1914
6570 8819
6570 8518
6570 8822
6570 7044
6570 8824
6570 7456
6570 8288
6570 2700
6570 8821
6570 8854
6570 8818
6570 7919
6570 8828
6570 1901
6570 8505
6570 1071
6570 8827
6570 7315
6570 302
6570 6234
6570 2703
6570 8299
6570 6240
6570 6461
6570 8846
6570 6242
6570 2629
6570 8845
6570 330
6570 3877
6570 6239
6570 8519
6570 7916
6570 8820
4355 4356
4355 596
5290 5291
7221 7220
7221 16
7221 7224
7221 10606
7221 7222
7221 15
7221 7223
6764 6182
6764 7381
6764 10510
6764 8279
9552 4468
8864 6945
8864 6119
8864 3375
8864 10456
8864 1364
8864 7569
8864 5859
8864 3654
8864 2812
8864 2889
8864 3134
8864 9002
8864 3136
8864 3396
8864 7565
8864 1430
8864 6623
8864 1426
8864 1612
8864 2813
8864 9014
8864 2064
8864 2920
8864 3630
8864 4974
8864 4887
8864 1874
8864 4018
8864 3655
8864 1428
8864 1427
8864 6989
8864 1431
8864 1429
8864 3631
8864 9021
8864 3619
8864 1365
8864 2899
8519 1908
4988 4983
4988 4989
4988 4985
3565 3570
5690 3756
6449 7727
6449 9419
6449 5054
6449 8750
6449 7193
6449 5051
4324 71
4324 9591
4324 336
4324 1430
4324 1426
4324 3620
4324 8528
4324 7230
4324 10243
4324 9848
4324 1428
4324 1427
3508 6987
3508 8120
3508 7656
3508 10335
3508 5752
3508 8886
3508 9588
3508 2592
3508 9579
3508 9321
3508 9320
3508 9517
3508 7920
3508 6549
3508 7658
3508 8486
4645 5252
5338 5349
5338 6153
5338 5348
5338 3864
5338 4122
10268 10266
3151 3152
3151 3150
3151 3153
10440 10439
9739 9740
960 2881
960 2149
960 970
960 2866
960 3419
960 3438
960 2279
960 10245
960 2153
960 3439
960 3418
960 5824
960 2156
960 3429
4519 4520
268 3165
268 267
268 3164
2156 2155
85 631
85 87
85 89
8175 6761
8175 9083
8175 8487
1391 1386
6554 766
6554 9936
6554 8973
6554 4575
4219 4221
4219 6414
4219 8074
8592 8591
8592 6619
8592 8417
8592 6620
4940 2240
4940 2257
4291 4292
3811 3814
937 938
6042 3121
6042 6041
9076 9074
717 722
717 718
717 719
7914 7918
7914 7915
7225 9569
7225 7223
5394 3149
5394 8759
5394 2679
5532 5530
7823 7824
515 513
9590 4776
4611 4600
3546 3542
10266 10267
10266 10268
9006 9010
9634 9635
4413 4414
3059 3078
3059 3079
3059 3072
3059 3074
9572 9569
607 605
5722 4345
5722 4334
5722 1800
3607 3591
3607 3608
3607 3588
3607 4604
6533 4844
6533 3677
6533 2737
6533 3303
6533 3678
6533 7232
6533 3057
6533 3334
1072 1095
4509 4507
7470 7421
10387 10388
2706 652
2706 6105
2706 383
1966 7100
1966 7105
2351 7460
2018 6987
2018 7656
2018 5752
2018 8886
2018 9588
2018 2592
2018 9579
2018 7920
2018 6549
2018 7658
2018 8486
5576 1123
7004 9214
7004 10364
7004 8959
7004 9215
7004 4994
6968 3161
9763 1524
9763 5042
9763 5601
9763 6670
9763 1648
9763 515
5849 8684
5849 4211
5849 8609
5849 6456
5849 8359
5849 6457
5849 4330
5849 9288
5849 2645
5849 9485
5849 4333
5849 9484
5849 4331
5849 4332
5849 4328
5849 9209
5849 2919
5849 6686
5849 9210
5849 5850
2452 9384
5572 5573
977 2881
977 2149
977 970
977 2866
977 3419
977 3438
977 2279
977 10245
977 2153
977 3439
977 3418
977 5824
977 2156
977 3429
6966 6967
3650 2828
3650 3649
898 892
4508 2139
4508 10043
4508 4510
4508 4515
4508 4512
4508 4516
4508 4509
4508 1814
1677 1678
1677 1680
7916 8312
7916 8295
7916 2277
7916 8293
7916 4234
7916 8308
7916 8290
7916 8301
7916 8296
7916 8291
7916 7631
7916 8289
7916 8278
7916 8263
7916 7862
7916 8261
7916 10357
7916 8262
7916 8276
7916 8283
7916 7917
7916 8264
7916 7915
7916 1148
7916 8281
7916 7914
7916 7470
7916 8313
7916 8260
7916 8054
2462 2465
2474 2478
2704 9120
2704 1772
2704 1849
2704 5514
2704 2647
2704 1491
2704 4860
2704 5515
2704 2648
2704 5276
8390 1179
8390 8189
8390 2640
8390 1172
8390 1176
8390 8056
8390 5929
8390 1171
8390 8426
8390 1181
8390 10435
8390 4861
8390 6007
8390 1175
8390 8368
5217 5222
5217 5225
844 846
1910 4617
1910 472
1910 10009
1910 8285
1910 1914
1910 8819
1910 6769
1910 8518
1910 8822
1910 7044
1910 8824
1910 7456
1910 8288
1910 2700
1910 8821
1910 8854
1910 8818
1910 7919
1910 8828
1910 1901
1910 8505
1910 1071
1910 8827
1910 7315
1910 302
1910 1911
1910 6234
1910 1116
1910 2703
1910 8299
1910 6240
1910 6461
1910 8846
1910 6242
1910 2629
1910 8845
1910 330
1910 3877
1910 6239
1910 6570
1910 8519
1910 7916
1910 8820
7807 7806
1303 1304
10244 5093
1429 1430
1429 1426
1429 1428
1429 1427
3123 4952
3123 4231
3123 6016
3123 8621
3123 9450
3123 8129
3123 9526
3123 6306
3123 5951
3123 2467
3123 10409
3123 5281
3123 8185
3123 253
3123 748
3123 6923
3123 5880
3123 4640
3123 2804
3123 8620
3123 3151
765 1888
765 9404
9379 5966
8606 1444
1169 6436
9505 7663
9505 744
9505 9719
9505 4871
9505 9504
9505 9512
8841 8840
1873 1872
3482 3481
4462 4461
10545 6586
10545 10544
6811 6051
6811 6053
6811 6033
3072 3071
7328 7329
1424 1423
9667 9668
4441 10337
6238 6239
10547 10546
7016 2240
7016 2257
6568 6569
8871 7211
8871 2087
8871 9073
8871 8568
8871 10205
8871 6920
8871 7080
8871 8991
8871 8422
8871 10455
8871 3126
8871 9066
8871 10296
8871 7107
8871 9072
8871 7694
8871 8349
8871 10162
8871 7942
8871 9060
8871 7828
8871 8014
8871 7357
8871 3473
8871 4755
8871 8237
8871 2795
8871 6148
8871 7720
8871 10354
4599 5841
5462 7219
5462 10438
5462 10094
5462 5463
5462 5962
5462 2804
5462 5964
3273 3272
3273 3260
3273 3261
3273 3233
3273 3243
3273 3249
3273 2512
3273 3269
3273 3263
3273 852
3273 2226
3273 2504
3273 2493
1264 1253
1264 1249
5422 8624
5422 1790
5422 7301
5422 10162
5422 10587
5559 5562
9587 9924
2485 2487
2485 2486
3256 3265
3256 4009
2758 2757
2758 2763
345 350
8313 8314
9381 10517
4909 4917
4909 4907
1712 2084
1555 1543
1555 1549
1555 1529
1555 1523
1555 1524
1555 1527
1555 1548
1555 1533
1555 761
1555 1528
1555 1525
1555 488
1555 1557
1555 1534
7482 2396
7482 5339
7482 6354
2446 2802
2446 8406
2446 8409
2446 2276
2446 7129
5914 9935
896 889
6545 6544
694 692
5938 5939
5411 7175
7982 7983
7982 7986
7982 3584
7982 7987
7982 3036
7982 4545
7287 7286
3491 3489
3491 3490
8898 10238
5234 9456
5234 9470
5234 7896
5234 9468
5234 9463
5234 9471
5234 2607
5234 4874
5234 9474
5234 9475
5234 7825
5234 9461
5234 5286
5234 4982
5234 1608
5234 9460
5234 7834
5234 7833
5234 4140
5234 5244
5234 9467
5234 2082
5234 1951
5234 9464
5234 6352
5234 9457
5234 9469
5234 9459
5234 5262
5234 9458
5234 9472
5234 1363
5234 9473
5234 9462
5234 5370
5234 2921
5234 6115
1388 4131
1388 1392
1388 1390
2061 3119
2061 6578
2061 4681
2061 6266
2061 4868
2061 2060
3689 3691
5401 5402
5401 5403
10257 10256
9718 1436
9718 5380
9718 7398
9718 8200
9718 5854
9718 6669
9718 7795
9718 6936
4955 4954
2646 7079
6678 6494
6678 6667
6678 6677
6678 10043
6678 6676
6678 6670
6678 1814
5430 5432
5430 6017
5430 10635
6316 6389
6316 9607
6316 4785
6316 6315
6316 4888
6316 2628
365 1204
4037 8843
4037 9916
4037 3206
4037 9908
4037 6139
4037 2107
4037 9918
4037 3205
4037 9910
4037 3392
2887 2893
5272 637
3574 3576
4533 4480
6049 6047
494 495
1402 1414
10646 8964
9604 6389
9604 9607
9604 4785
9604 4888
9604 2628
8895 332
4756 2114
7345 642
5512 9249
5512 4454
5512 4499
5512 554
5512 4487
5512 5509
5512 5511
5512 9253
2290 2289
2290 2294
10453 10451
6601 6598
6601 226
4456 2330
3024 3025
5960 3788
5960 5961
5960 5952
5960 5951
9661 6938
9661 5019
9661 6677
9661 9258
9661 6758
9661 6676
9661 1647
9661 5599
1486 1488
6652 6653
7615 6567
8323 908
8323 8321
3467 3463
3467 4232
3467 3466
3467 3465
8093 4952
8093 6016
8093 9084
8093 8092
8093 8129
8093 9526
8093 8991
8093 186
8093 5951
8093 5281
8093 10162
8093 253
8093 748
8093 6923
8093 2804
8093 183
8093 3151
8093 6148
3631 4567
3631 732
3631 9120
3631 3374
3631 9286
3631 7218
3631 8350
3631 1772
3631 10037
3631 6736
3631 1849
3631 3156
3631 7682
3631 5012
3631 5514
3631 5251
3631 5252
3631 3749
3631 3167
3631 3154
3631 2647
3631 3752
3631 8709
3631 730
3631 731
3631 507
3631 1930
3631 3842
3631 1491
3631 4860
3631 5515
3631 1773
3631 2827
3631 725
3631 4098
3631 2648
3631 7297
3631 5250
3631 729
3631 5010
3631 9042
3631 5276
3631 600
3631 2457
1707 5963
4263 760
4263 4264
1812 1791
4734 374
5419 5418
5419 5410
5419 5411
6479 6477
1175 188
1175 8691
1175 9316
1175 8889
1175 8432
1175 8890
1175 7635
1175 6782
1175 8120
1175 6438
1175 10335
1175 1921
1175 10334
1175 10148
1175 6278
1175 10625
1175 10147
1175 10553
1175 1142
1175 10333
1175 7522
1175 4781
1175 5881
1175 8892
1175 2150
1175 2147
1175 7580
1175 9189
1175 5396
1175 6789
1175 7831
1175 8587
1175 4215
1175 8894
1175 10415
1175 7832
1175 5928
1175 4918
1175 2467
1175 3509
1175 1143
1175 5389
1175 5385
1175 2157
1175 9973
1175 10332
1175 5398
1175 10299
1175 7689
1175 10409
1175 9298
1175 4230
1175 2155
1175 4864
1175 9621
1175 8392
1175 10626
1175 9321
1175 9926
1175 10624
1175 6008
1175 8178
1175 6427
1175 10389
1175 9320
1175 7065
1175 5885
1175 9974
1175 9190
1175 2154
1175 8690
1175 1494
1175 8893
1175 8127
1175 7581
1175 7920
1175 8692
1175 8177
1175 2152
1175 5386
1175 1144
1175 5446
1175 8486
1175 4578
1175 8891
1175 2158
1175 8431
1175 7686
1175 7636
1175 6277
1175 6783
1175 8174
1175 121
1175 8427
1175 8390
1175 10149
1175 8542
1175 6739
8555 8560
9357 9120
9357 1772
9357 1849
9357 5514
9357 2647
9357 1491
9357 4860
9357 5515
9357 2648
9357 5276
8322 8323
3885 3886
1943 2854
1943 2870
10170 654
10170 10169
5447 5449
5447 5446
5447 5448
5447 5445
729 726
10149 1179
10149 8189
10149 2640
10149 1172
10149 1176
10149 8056
10149 5929
10149 1171
10149 8426
10149 1181
10149 10435
10149 4861
10149 6007
10149 1175
1359 1360
4797 6948
4797 6950
4797 6949
4797 6956
4797 6952
4797 6947
4797 6959
4797 6955
4797 6957
2261 10507
2261 9642
2261 2602
2261 7210
2261 9903
2261 10395
2261 5008
2261 10182
2261 9284
2261 9283
2261 2259
2261 9880
2261 8367
2261 2248
2261 2258
2261 7886
2261 2247
2261 7574
2261 2245
553 554
4836 4835
1761 1763
4415 4416
9724 9725
1006 1005
7795 7796
3806 3807
3806 5794
3806 5230
986 220
986 2649
2432 2416
120 170
120 118
120 1932
120 3435
120 3788
120 3767
120 3777
120 3783
120 3764
120 115
120 620
120 3754
120 3786
120 3789
120 3792
120 3781
120 100
120 167
120 3657
120 2165
9480 9482
7944 7025
7944 7945
7617 4863
7617 8757
276 275
950 945
950 942
7779 2799
7779 4330
7779 2800
7779 4333
7779 3668
7779 8472
7779 4331
7779 6430
7779 2798
7779 4332
7779 3666
3057 3060
4240 4241
5811 10584
5259 1484
5926 5921
4580 1785
4580 3970
4580 1208
4580 579
5225 5220
8203 8204
495 492
2431 6104
2431 6106
2431 136
3135 3916
3135 3845
3135 7448
2685 2680
68 67
6729 5046
2720 2721
3758 1779
7316 3012
5254 5255
8712 1575
5712 9262
9356 9355
3209 3224
3209 3213
3209 3222
2888 9022
2888 8995
2888 9025
2888 2889
2888 9021
9180 9181
7087 7085
9927 8684
9927 4211
9927 8609
9927 6456
9927 8359
9927 6457
9927 4330
9927 9288
9927 2645
9927 9485
9927 4333
9927 9484
9927 4331
9927 4332
9927 4328
9927 9209
9927 2919
9927 6686
9927 9210
9927 5850
6470 6471
651 652
6213 9957
6213 9701
6213 6214
6213 4866
10431 5157
10431 4970
10431 10433
10431 10432
4236 4235
7955 4696
5862 5864
5862 5869
5862 4077
5337 4896
10353 10352
8617 6277
1197 3489
1197 3414
1197 9998
1197 7643
1197 3204
1197 7746
1197 1790
1197 1787
1197 8843
1197 8502
1197 4898
1197 5561
1197 3206
1197 7489
1197 7339
1197 77
1197 6361
1197 7488
1197 6369
1197 2537
1197 6372
1197 2433
1197 4070
1197 7501
1197 6360
1197 1544
1197 6289
1197 6589
1197 6542
1197 6168
1197 8834
1197 7506
1197 5091
1197 7750
1197 7486
1197 8517
1197 3090
1197 8514
1197 3329
1197 2206
1197 8826
1197 3544
1197 5562
1197 4297
1197 7623
1197 4076
1197 8849
1197 334
1197 6359
1197 3576
1197 7329
1197 2053
1197 5563
1197 8844
1197 6145
1197 6152
1197 3205
1197 3387
1197 7491
1197 4069
1197 7336
1197 4214
1197 6314
1197 317
1197 4078
1197 155
1197 7055
1197 9997
1197 7533
1197 5073
1197 6286
1197 2663
1197 3208
1197 5544
1197 8448
1197 10303
1197 3138
1197 8496
1197 7508
1197 4900
1197 8831
1197 8506
1197 2774
1197 6135
1197 5637
1197 3583
1197 5437
1197 320
1197 6940
1197 2421
1197 8508
1197 7496
1197 4067
1197 2538
1197 7743
1197 1915
1197 4183
1197 324
1197 5636
1197 3282
1197 2846
1197 3703
1197 314
1197 2342
1197 4903
1197 9375
1197 5520
1197 5830
1197 8544
1197 307
1197 8825
1197 8829
1197 5093
1197 347
1197 3491
1197 365
1197 6366
1197 1786
1197 5939
1197 8855
5460 2571
5460 3371
5460 8535
5460 9120
5460 7218
5460 1772
5460 2272
5460 3786
5460 1849
5460 1881
5460 5514
5460 2569
5460 2900
5460 3749
5460 7583
5460 3792
5460 3781
5460 3167
5460 2647
5460 23
5460 8709
5460 8866
5460 10449
5460 1491
5460 4860
5460 5515
5460 2827
5460 2648
5460 300
5460 5276
5460 4380
5460 2457
7657 6987
7657 7656
7657 5752
7657 8886
7657 9588
7657 2592
7657 9579
7657 7920
7657 6549
7657 7658
7657 8486
5010 6945
5010 6119
5010 3375
5010 10456
5010 1364
5010 7569
5010 5859
5010 3654
5010 2812
5010 2889
5010 3134
5010 9002
5010 3136
5010 3396
5010 7565
5010 1430
5010 6623
5010 1426
5010 1612
5010 2813
5010 9014
5010 2064
5010 2920
5010 3630
5010 4974
5010 4887
5010 1874
5010 4018
5010 3655
5010 1428
5010 1427
5010 6989
5010 1431
5010 1429
5010 3631
5010 9021
5010 3619
5010 1365
5010 2899
9171 727
9171 9172
9171 728
7263 7250
7263 9564
7263 7261
7263 9241
7263 7259
7263 7246
7263 10612
7263 10614
6115 1877
5124 5125
5051 310
5051 3049
5051 6446
5051 5785
5051 5523
5051 7961
5051 5201
5051 5518
5051 1606
5051 312
5051 7094
5051 9263
1190 9998
1190 9997
1190 2421
1190 9375
6712 6365
6712 6715
6712 6721
6712 6363
6712 6717
6712 6730
6712 6705
8180 4776
8180 7942
2721 2718
2721 2723
2721 2726
2721 2719
5603 9363
3985 3987
9781 9780
9781 3967
33 8733
5431 5434
5431 6017
5431 10635
8987 7583
8304 6466
8304 6463
8304 10671
4826 4796
4826 4814
4826 1141
4826 4815
4826 2052
4826 4795
4826 4794
4826 4766
4826 4801
4826 4819
4826 4813
4826 4805
4826 4791
4826 4799
4826 4818
4826 3367
4826 4810
4826 4820
4826 4802
4826 4803
4826 4807
4826 4809
4826 4792
4826 4798
4826 4139
4826 3146
4826 4806
4826 4811
4826 2580
4826 3653
4826 4816
4826 4255
4826 1267
4826 4827
4826 4817
4826 4804
4826 4828
4826 4821
4826 4824
4826 4800
4826 4793
4826 4825
4826 4823
4826 4822
4826 4812
4826 4797
4826 4808
2022 2024
4676 4677
42 2071
8368 188
8368 8029
8368 8691
8368 3520
8368 9548
8368 8432
8368 3178
8368 6165
8368 8917
8368 9297
8368 1173
8368 1182
8368 1921
8368 1177
8368 10148
8368 6278
8368 1186
8368 1160
8368 10147
8368 1142
8368 4781
8368 1183
8368 5881
8368 1159
8368 10298
8368 9897
8368 10427
8368 6200
8368 2147
8368 7580
8368 7831
8368 8587
8368 4215
8368 10415
8368 7832
8368 5928
8368 3509
8368 1143
8368 5389
8368 10299
8368 1180
8368 7543
8368 9090
8368 9621
8368 8392
8368 1168
8368 9926
8368 3177
8368 8178
8368 1178
8368 1166
8368 6427
8368 1185
8368 1158
8368 5885
8368 10633
8368 10118
8368 8690
8368 6164
8368 1184
8368 1494
8368 7581
8368 8692
8368 8177
8368 7658
8368 6199
8368 4552
8368 3518
8368 1144
8368 8486
8368 10131
8368 9089
8368 2158
8368 8431
8368 1170
8368 10116
8368 9368
8368 6277
8368 1167
8368 6783
8368 1174
8368 3519
8368 9091
8368 3521
8368 8174
8368 121
8368 8427
8368 6162
8368 9599
8368 8390
8368 1169
8368 10545
8368 10149
8368 3516
8368 3517
8368 9531
8368 8542
8368 3515
2708 7557
2708 4127
2708 4130
2708 7603
2708 4129
2708 2319
2708 7229
2708 8140
2708 4126
2708 3778
2708 8733
2708 2320
2708 8139
2708 4128
2708 8137
2708 8138
2708 3124
2708 3123
7599 2802
7599 8406
7599 8409
7599 2276
7599 7129
9216 9215
9115 7850
9115 9114
9115 3290
9115 9110
9115 9109
9115 9118
9115 9117
9115 7847
9115 8574
9115 3728
9115 9112
9115 9108
9115 9111
9115 8102
9115 8572
8353 845
8353 864
8353 2033
8353 8238
8353 8252
8353 5487
8353 8239
8353 9636
8353 7770
8353 893
8353 836
8353 7768
8353 9698
8353 2756
8353 2279
8353 3301
8353 852
8353 9697
8353 9910
8353 2840
8353 3684
8353 5494
8353 7251
8353 1798
8353 5062
8353 3310
8353 3072
8353 931
8928 4952
8928 6016
8928 8129
8928 9526
8928 5951
8928 5281
8928 253
8928 748
8928 6923
8928 2804
8928 3151
8186 3507
8186 8189
8186 8185
2691 10189
2691 7670
2691 4464
2691 7850
2691 3290
2691 10185
2691 6255
2691 9118
2691 9117
2691 2688
2691 7847
2691 3603
2691 454
2691 8574
2691 1922
2691 10170
2691 6253
1507 1511
1507 1501
1561 2815
1561 8516
1561 2466
1561 582
1561 3490
1561 5218
1561 5341
1561 6040
1561 5868
1561 7897
1561 6351
1561 8522
1561 2728
1561 7748
1561 4077
1561 6801
1561 8242
1561 7744
1561 7483
1561 2465
1561 6354
1561 7504
1561 8116
1561 2622
1561 8813
1561 8515
1561 8117
196 195
8112 8111
670 669
670 674
6393 6391
9042 6945
9042 6119
9042 3375
9042 10456
9042 1364
9042 7569
9042 5859
9042 3654
9042 2812
9042 2889
9042 3134
9042 9002
9042 3136
9042 3396
9042 7565
9042 1430
9042 6623
9042 1426
9042 1612
9042 2813
9042 9014
9042 2064
9042 2920
9042 3630
9042 4974
9042 4887
9042 1874
9042 4018
9042 3655
9042 1428
9042 1427
9042 6989
9042 1431
9042 1429
9042 3631
9042 9021
9042 3619
9042 1365
9042 2899
6487 6810
6487 6809
6487 3231
8441 6015
8441 8129
8441 7147
7390 7395
7390 7391
728 9569
4451 4449
2227 2228
5276 8410
5276 7074
5276 6891
5276 9044
5276 3374
5276 782
5276 10717
5276 6444
5276 6443
5276 9175
5276 10318
5276 9064
5276 4859
5276 5459
5276 3441
5276 7090
5276 7089
5276 9871
5276 4765
5276 6988
5276 9138
5276 3156
5276 5009
5276 3404
5276 5514
5276 6410
5276 10484
5276 6469
5276 1145
5276 9622
5276 7803
5276 10362
5276 9937
5276 1775
5276 8528
5276 9647
5276 9828
5276 3447
5276 8709
5276 3630
5276 8471
5276 9098
5276 3655
5276 4763
5276 6219
5276 7088
5276 8232
5276 10696
5276 8990
5276 10442
5276 5515
5276 9040
5276 1455
5276 7804
5276 10397
5276 10384
5276 297
5276 2704
5276 3631
5276 9357
5276 5460
5276 2457
1786 1785
1786 8991
1786 10162
1786 6148
6924 6938
6924 6935
6924 6934
6924 6932
6924 6928
2503 2512
2503 2504
4473 4476
4473 6834
4473 9654
4473 6822
4473 9653
4473 9649
4473 8051
4473 6829
10664 10663
9496 10421
853 859
4545 4081
10623 5397
10623 1495
10623 7997
10623 10104
10623 10106
10623 10217
10623 2176
10623 7996
10623 10105
10623 8541
10623 8683
10623 9294
10623 7995
10623 6686
10623 6785
3854 2585
6756 6677
6756 6758
6756 6676
6756 1647
6756 10263
6756 823
6756 5599
2763 2757
4483 4538
9677 5894
9677 1881
9677 3844
9677 3843
10701 10703
10320 2050
3483 6781
5266 5224
5266 3974
514 516
7441 4223
1053 1055
1053 1047
1053 1051
1053 1059
1053 1056
1053 1045
1053 1050
1053 1049
1053 1058
1053 1052
1053 1060
1053 1046
1053 1057
1053 1054
1053 1048
8184 3507
8184 8189
8184 8185
3839 9450
3839 6306
3839 9451
3839 1156
3839 2708
5395 6056
5395 3197
2939 2940
4196 9822
2719 2720
1390 1389
757 755
1965 981
3582 3583
2349 6056
2349 3197
7191 7178
4543 125
4543 3036
4543 4545
3334 2738
1328 1329
7242 7241
9021 6119
9021 9024
6345 6347
6913 6914
3802 2528
3802 3800
3802 3803
3148 3147
5130 5129
6748 1673
6748 4630
2337 4952
2337 2336
2337 6016
2337 8129
2337 9526
2337 5951
2337 2339
2337 2335
2337 5281
2337 253
2337 748
2337 6923
2337 2804
2337 3151
7716 3230
7716 7715
1749 9935
3080 3076
3080 3082
5275 9384
3530 3531
5865 2815
5865 8516
5865 2466
5865 582
5865 3490
5865 5218
5865 5341
5865 6040
5865 5868
5865 7897
5865 6351
5865 8522
5865 2728
5865 7748
5865 4077
5865 6801
5865 8242
5865 7744
5865 7483
5865 2465
5865 6354
5865 7504
5865 8116
5865 2622
5865 8813
5865 8515
5865 8117
7368 7557
7368 10166
7368 5702
7368 4127
7368 6953
7368 4130
7368 7603
7368 9204
7368 4129
7368 3975
7368 2319
7368 9527
7368 7229
7368 4293
7368 8140
7368 4126
7368 3778
7368 8733
7368 2320
7368 10640
7368 8139
7368 4128
7368 8137
7368 8138
7368 3124
7368 3123
8842 8513
7011 7012
721 722
721 718
721 1903
721 719
721 1886
1114 1115
1545 1544
1307 2627
1307 7331
10697 6897
10697 6898
2868 10366
2868 3298
4052 4038
2948 6125
2948 7105
3478 3475
1552 3916
1552 3845
1552 7448
2550 2531
2550 2566
2550 5041
2550 5019
2550 5039
2550 6692
2550 2542
2550 8319
2550 4209
2550 5032
2550 5027
2550 5042
2550 5023
2550 5021
2550 2541
2550 2547
2550 2549
2550 5025
2550 2539
2550 2536
2550 8325
2550 5016
2550 6700
2550 5031
2550 2551
2550 8345
2550 5034
2550 8322
2550 7242
2725 2724
8379 8382
8379 8377
3619 8858
10351 9390
4875 1760
430 983
430 2788
430 1722
430 2171
430 986
430 878
10432 5146
4854 4837
5807 1443
5807 7017
6253 6254
6253 2691
6146 3548
5076 5077
5522 5520
8501 8500
8501 8499
9877 7557
9877 4127
9877 4130
9877 7603
9877 4129
9877 2319
9877 7229
9877 8140
9877 4126
9877 3778
9877 8733
9877 2320
9877 8139
9877 4128
9877 8137
9877 8138
9877 9878
9877 3124
9877 3123
4181 4182
4181 306
4181 4180
5321 5326
5321 5325
578 576
41 4796
41 4814
41 1141
41 4815
41 2052
41 4795
41 4794
41 4766
41 4801
41 4819
41 4813
41 4805
41 4791
41 4799
41 4818
41 3367
41 4810
41 4820
41 4802
41 4803
41 4807
41 4809
41 4792
41 4798
41 4139
41 3146
41 4806
41 4811
41 2580
41 3653
41 4816
41 4255
41 1267
41 4827
41 4817
41 4804
41 4828
41 4821
41 4824
41 4800
41 4793
41 4825
41 4823
41 4822
41 4812
41 4797
41 4808
2962 2961
7358 642
4022 4137
9531 9532
5495 8767
3474 8923
3474 8483
3474 8564
3474 9876
3474 595
3474 3228
3474 5459
3474 8913
3474 8939
3474 4566
3474 7230
3474 3166
3474 9192
3474 3630
3474 1631
3474 5429
3474 7517
3474 4633
3474 4458
3474 9193
3474 9873
3474 4459
3474 3631
3474 5460
1075 8755
1075 1091
1075 1074
1075 8751
1075 129
1075 8753
1075 8749
1075 8752
1075 8754
1075 8748
1075 8750
1075 8101
1759 1760
6762 6764
8542 1179
8542 8189
8542 2640
8542 1172
8542 1176
8542 8056
8542 5929
8542 1171
8542 8426
8542 1181
8542 10435
8542 4861
8542 6007
8542 1175
3386 3387
8651 2274
8651 8652
8651 1278
815 816
815 807
815 820
815 808
9245 9246
9245 9247
8610 8684
8610 4211
8610 8609
8610 6456
8610 8359
8610 6457
8610 4330
8610 9288
8610 2645
8610 9485
8610 4359
8610 4333
8610 8881
8610 9484
8610 4331
8610 4332
8610 6208
8610 4328
8610 9209
8610 2919
8610 6686
8610 9210
8610 5850
7213 1761
3431 3430
9292 5690
6506 7557
6506 10402
6506 8903
6506 7447
6506 4127
6506 4130
6506 7603
6506 5703
6506 4129
6506 2319
6506 7229
6506 10314
6506 8140
6506 4126
6506 3778
6506 8733
6506 6957
6506 2320
6506 6954
6506 8139
6506 4128
6506 8137
6506 8138
6506 3124
6506 3123
6506 7720
1304 1305
7042 6392
3995 2652
3995 10232
3995 9513
3995 8929
3995 8991
3995 2653
3995 4634
3995 2828
3995 3997
3995 9511
3995 10162
3995 4357
3995 6802
3995 8225
3995 4355
3995 6148
3995 8928
3648 4578
6658 6657
6658 9134
6658 1599
6658 6656
6658 7584
6658 9063
6658 8441
1619 1622
432 433
432 4622
432 1666
432 2439
967 970
967 973
967 664
1389 138
1389 1750
1389 1384
1389 1391
1389 1749
1389 139
6693 6697
3824 3826
9337 9338
9136 9135
8117 8516
8117 5354
8117 5218
8117 5341
8117 8115
8117 8849
8117 8119
8117 8242
8117 8116
8117 2622
8117 8515
2282 2286
6225 6209
6225 6226
6225 7352
6225 8637
6225 4333
6225 6227
6225 5710
6225 9547
6225 8683
6225 7354
6225 2516
3691 3688
4604 4608
6159 1191
6159 1785
6159 3970
6159 4580
2241 9639
2241 7881
2241 6735
2241 4929
2241 7572
2241 6814
2241 9640
2241 7015
2241 7207
2241 9641
2241 6736
2241 6396
2241 8023
2241 1027
2241 4848
2241 8435
2241 2256
2241 882
2241 7570
2241 2255
2241 6733
2241 2254
2241 4932
2241 7239
2241 8434
2241 1689
2241 9638
2241 7573
2241 9637
2241 9592
2241 7882
2241 2242
2241 7016
2241 7571
2241 7206
2241 8022
1164 1173
1164 1182
1164 1179
1164 1177
1164 1186
1164 1183
1164 3866
1164 1172
1164 1176
1164 1180
1164 1168
1164 1171
1164 1178
1164 1166
1164 1185
1164 1184
1164 1181
1164 1170
1164 1167
1164 1174
1164 1169
1164 1175
8482 8481
876 2802
876 8406
876 8409
876 2276
876 7129
7661 871
7661 5787
4954 4956
4954 4959
6936 6933
56 36
401 435
110 109
5325 5324
4390 4394
7168 7167
8057 6852
8057 6085
8057 10649
10045 10046
10239 2802
10239 8406
10239 8409
10239 2276
10239 7129
5497 2802
5497 8406
5497 8409
5497 2276
5497 7129
8306 136
6970 6972
525 527
1351 674
1351 1352
3910 3911
3586 1464
6081 6080
2999 3001
4107 4109
10459 10065
10459 10453
931 932
7720 8976
7720 6945
7720 7447
7720 6946
7720 3747
7720 9070
7720 9597
7720 6956
7720 5701
7720 5700
7720 6955
7720 3746
7720 5180
7720 10216
9183 8275
1311 1332
1311 1327
1311 1330
1311 1331
1311 1312
1311 1328
3864 3875
3864 3865
3864 3873
3864 4903
8985 7595
1224 3489
1224 3414
1224 7643
1224 3204
1224 7746
1224 1790
1224 1787
1224 8843
1224 8502
1224 4898
1224 5561
1224 3206
1224 7489
1224 7339
1224 77
1224 6361
1224 7488
1224 6369
1224 2537
1224 6372
1224 2433
1224 4070
1224 7501
1224 6360
1224 1544
1224 6289
1224 6589
1224 6542
1224 6168
1224 8834
1224 7506
1224 5091
1224 7750
1224 7486
1224 8517
1224 3090
1224 8514
1224 3329
1224 2206
1224 8826
1224 3544
1224 5562
1224 4297
1224 7623
1224 4076
1224 8849
1224 334
1224 6359
1224 3576
1224 7329
1224 2053
1224 5563
1224 8844
1224 6145
1224 6152
1224 3205
1224 3387
1224 7491
1224 4069
1224 7336
1224 4214
1224 6314
1224 317
1224 4078
1224 155
1224 7055
1224 7533
1224 5073
1224 6286
1224 2663
1224 3208
1224 5544
1224 8448
1224 10303
1224 3138
1224 8496
1224 7508
1224 4900
1224 8831
1224 8506
1224 2774
1224 6135
1224 5637
1224 3583
1224 5437
1224 320
1224 6940
1224 8508
1224 7496
1224 4067
1224 2538
1224 7743
1224 1915
1224 4183
1224 324
1224 5636
1224 3282
1224 2846
1224 3703
1224 314
1224 2342
1224 4903
1224 5520
1224 5830
1224 8544
1224 307
1224 8825
1224 8829
1224 5093
1224 347
1224 3491
1224 365
1224 6366
1224 1786
1224 5939
1224 8855
8965 138
8965 139
6228 10552
6228 6735
6228 6897
6228 4221
6228 7602
6228 2150
6228 7604
6228 8136
6228 2155
6228 6733
6228 143
6228 8074
6228 2154
6228 10235
6228 10472
6228 7562
6228 6898
231 2577
231 4215
231 2575
231 8392
231 4754
231 9040
231 4756
2344 2343
2344 2342
859 8593
859 855
859 8595
3721 3720
2610 8241
4429 4432
2123 845
2123 864
2123 2033
2123 8238
2123 8252
2123 5487
2123 8239
2123 9636
2123 7770
2123 893
2123 836
2123 7768
2123 9698
2123 2756
2123 2279
2123 3301
2123 852
2123 9697
2123 9910
2123 2840
2123 3684
2123 5494
2123 7251
2123 1798
2123 5062
2123 3310
2123 3072
2123 931
3897 3901
5939 1210
8307 4241
8307 4240
842 844
9325 9329
5529 5535
4463 4462
1779 1781
8302 8303
8302 8305
1365 1367
7296 7293
6711 760
6711 6719
4193 882
2517 1919
2517 6209
2517 6226
2517 7352
2517 8637
2517 4333
2517 6227
2517 5710
2517 9547
2517 8683
2517 7354
2517 2516
3026 3027
3222 3223
3469 9034
3469 3470
3025 3022
8260 3184
3239 3240
3359 3361
3799 2165
646 645
4033 4026
1254 1248
1254 1257
1254 1249
1254 1250
6620 8410
6620 6891
6620 10371
6620 10206
6620 3194
6620 10237
6620 6616
6620 8685
6620 3336
6620 6617
6620 10207
6620 8708
6620 8735
6620 143
6620 9923
6620 5277
6620 2049
6620 6618
6620 2050
6620 6219
6620 6615
6620 9686
6620 4998
6620 8592
6620 2047
1844 2802
1844 8406
1844 8409
1844 2276
1844 7129
7685 6987
7685 7656
7685 5752
7685 8886
7685 9588
7685 2592
7685 9579
7685 7920
7685 6549
7685 7658
7685 8486
648 6572
7475 7725
3537 3536
6739 7557
6739 1179
6739 8189
6739 4127
6739 4130
6739 7603
6739 2640
6739 4129
6739 1172
6739 1176
6739 8056
6739 2319
6739 5929
6739 6417
6739 7229
6739 1171
6739 8426
6739 8140
6739 4126
6739 1181
6739 3778
6739 8733
6739 2320
6739 10435
6739 4861
6739 8139
6739 4128
6739 6007
6739 8137
6739 8138
6739 3124
6739 3123
6739 1175
6087 8477
6087 8479
6087 9587
878 2802
878 8406
878 8409
878 2276
878 7129
556 553
9721 9722
2578 10098
174 1505
174 1506
174 995
174 172
174 173
2165 2164
2165 2163
6391 1845
396 4576
2901 2902
9714 9717
9714 2134
9714 9718
352 351
10441 9226
10441 7797
10441 7243
10441 7811
10441 7791
10441 7794
10441 606
10441 7795
2681 2680
9065 642
6898 6897
6898 6894
2899 2898
2899 7075
2899 2906
2899 5459
2899 10040
2899 2909
2899 2905
2899 9870
2899 6743
2899 2918
2899 2902
2899 6379
2899 9043
2899 1774
2899 5460
2899 3751
4916 4915
4301 4303
9310 9665
9310 9307
8855 1242
10354 7306
10354 5180
8705 3936
10317 10076
1313 7331
4089 4083
5150 5151
10219 10220
10219 10221
8860 8865
8860 8861
8860 8857
8860 8864
5036 5044
5036 5037
5036 5038
5036 5035
600 6945
600 6119
600 3375
600 10456
600 1364
600 7569
600 5859
600 3654
600 2812
600 2889
600 3134
600 9002
600 3136
600 3396
600 7565
600 1430
600 6623
600 1426
600 1612
600 2813
600 9014
600 2064
600 2920
600 3630
600 4974
600 4887
600 1874
600 4018
600 3655
600 1428
600 1427
600 6989
600 1431
600 1429
600 3631
600 9021
600 3619
600 1365
600 2899
3346 10189
3346 7670
3346 4464
3346 7850
3346 3290
3346 10185
3346 6255
3346 9118
3346 9117
3346 2688
3346 7847
3346 3603
3346 454
3346 8574
3346 1922
3346 10170
3346 6253
10253 10252
9765 4062
8736 6493
8736 5751
5481 8767
5481 8762
2712 2713
8106 8107
9259 9251
5530 5556
5530 5560
5530 4452
5530 5541
5530 5536
5530 5564
5530 5540
5530 5559
5530 5529
9574 9572
1218 1217
1218 1220
2676 3719
1985 1988
7713 1881
7713 4918
7713 3844
7713 8491
3074 3077
3074 3073
9124 3385
9124 6619
9124 3337
9124 9128
9124 6620
8901 4436
8901 4437
2407 2430
2407 2427
353 360
353 356
4278 652
4278 6105
4278 383
3999 1820
3999 1727
3999 4000
7468 7469
6067 6065
2362 2356
5594 5596
5594 5599
2410 6875
2410 2419
43 30
9861 9857
9156 9155
4142 6209
4142 6226
4142 7352
4142 8637
4142 4333
4142 6227
4142 5710
4142 8147
4142 9547
4142 8683
4142 7354
4142 2516
9195 4952
9195 6016
9195 8129
9195 9526
9195 8991
9195 5951
9195 5281
9195 10162
9195 253
9195 748
9195 6923
9195 2804
9195 3965
9195 3151
9195 3964
9195 6148
8495 1562
1576 1577
5871 10098
7990 2976
3296 3297
5844 8993
5844 10121
5844 10212
6423 9189
6423 9432
7945 7025
7945 9839
6829 9650
6829 9652
6829 9655
6829 6830
6829 6824
8820 1929
8820 10302
4575 4577
4575 4576
4575 5316
4575 396
4901 4903
2047 4736
10360 9363
3751 3752
3429 3435
3429 3430
3429 1958
3429 3431
4122 1926
7304 7305
7304 7293
7304 7295
7304 450
7304 1487
7304 6593
7304 7296
2457 8923
2457 8483
2457 71
2457 9120
2457 9591
2457 8564
2457 336
2457 9876
2457 595
2457 3228
2457 1772
2457 5459
2457 8913
2457 8939
2457 1849
2457 4566
2457 5514
2457 1430
2457 1426
2457 2647
2457 8528
2457 7230
2457 3166
2457 9192
2457 10243
2457 3630
2457 9848
2457 1631
2457 1428
2457 1427
2457 1491
2457 5429
2457 4860
2457 5515
2457 7517
2457 4633
2457 4458
2457 9193
2457 2648
2457 9873
2457 4459
2457 3631
2457 5460
2457 5276
2457 3474
7452 5583
677 678
6716 6720
6716 2545
6716 6703
2586 2585
6785 8684
6785 8881
6785 10623
1814 10043
1814 1813
4075 4076
7801 10556
7801 989
7801 5858
7801 6290
9017 901
9017 8747
9017 9835
9017 6496
9017 5853
9017 10263
9017 887
9017 6453
4641 7297
5964 5962
5964 1707
5108 637
1551 1552
2159 2152
6362 1543
6362 6365
6362 1800
1290 1385
8054 8055
5850 293
5850 8683
5850 296
5850 9287
5850 5849
5850 9927
5850 8610
9805 9804
9805 9806
9805 9803
5018 5020
7392 1803
3642 3637
2284 2287
2284 7168
2992 7619
3929 3930
9230 1798
7071 7072
4960 3801
201 204
6622 1265
384 385
4624 435
190 4924
190 4922
190 2837
4571 6987
4571 7656
4571 10147
4571 5752
4571 8886
4571 9588
4571 2592
4571 9579
4571 7920
4571 6549
4571 7658
4571 8486
10291 9371
10291 8403
10291 3797
