# Supplementary material for: Biology-inspired graph neural network encodes reactome and reveals biochemical reactions of disease
Source: Patterns (N Y). 2023 May 22;4(7):100758. doi: 10.1016/j.patter.2023.100758 (PMC10382942; doi:10.1016/j.patter.2023.100758)
Supplement: Data S10. Model files [file mmc11.zip]

Archive with 13 entries (13 files):
- Data_File_S10/summation_fully_trained_pytorch_gtex_gnn_model.pt
- Data_File_S10/trained_pytorch_model_real_edges_full_dataset.pt
- Data_File_S10/trained_pytorch_model_rewired10_fold_full_dataset.pt
- Data_File_S10/trained_pytorch_model_rewired8_fold_full_dataset.pt
- Data_File_S10/trained_pytorch_model_rewired9_fold_full_dataset.pt
- Data_File_S10/trained_pytorch_model_rewired4_fold_full_dataset.pt
- Data_File_S10/trained_pytorch_model_rewired3_fold_full_dataset.pt
- Data_File_S10/trained_pytorch_model_rewired7_fold_full_dataset.pt
- Data_File_S10/trained_pytorch_model_rewired6_fold_full_dataset.pt
- Data_File_S10/trained_pytorch_model_rewired5_fold_full_dataset.pt
- Data_File_S10/trained_pytorch_model_rewired2_fold_full_dataset.pt
- Data_File_S10/resnet_trained_pytorch_model_fold_full_dataset.pt
- Data_File_S10/trained_pytorch_model_rewire_fold_full_dataset.pt
