# Supplementary material for: Biology-inspired graph neural network encodes reactome and reveals biochemical reactions of disease
Source: Patterns (N Y). 2023 May 22;4(7):100758. doi: 10.1016/j.patter.2023.100758 (PMC10382942; doi:10.1016/j.patter.2023.100758)
Supplement: Data S11. TCGA PCA feature and target files [file mmc12.zip]

Archive with 2 entries (2 files):
- Data_File_S11/graph_targets.txt
- Data_File_S11/node_features.txt
