# Supplementary material for: Biology-inspired graph neural network encodes reactome and reveals biochemical reactions of disease
Source: Patterns (N Y). 2023 May 22;4(7):100758. doi: 10.1016/j.patter.2023.100758 (PMC10382942; doi:10.1016/j.patter.2023.100758)
Supplement: Data S11. TCGA PCA feature and target files [file mmc12.zip › Data_File_S11/graph_targets.txt]

"Adrenal Gland"
"Adrenal Gland"
"Adrenal Gland"
"Bile Duct"
"Bile Duct"
"Bile Duct"
"Bile Duct"
"Bile Duct"
"Bile Duct"
"Bile Duct"
"Bile Duct"
"Bile Duct"
"Bladder"
"Bladder"
"Bladder"
"Bladder"
"Bladder"
"Bladder"
"Bladder"
"Bladder"
"Bladder"
"Bladder"
"Bladder"
"Bladder"
"Bladder"
"Bladder"
"Bladder"
"Bladder"
"Bladder"
"Bladder"
"Bladder"
"Brain"
"Brain"
"Brain"
"Brain"
"Brain"
"Breast"
"Breast"
"Breast"
"Breast"
"Breast"
"Breast"
"Breast"
"Breast"
"Breast"
"Breast"
"Breast"
"Breast"
"Breast"
"Breast"
"Breast"
"Breast"
"Breast"
"Breast"
"Breast"
"Breast"
"Breast"
"Breast"
"Breast"
"Breast"
"Breast"
"Breast"
"Breast"
"Breast"
"Breast"
"Breast"
"Breast"
"Breast"
"Breast"
"Breast"
"Breast"
"Breast"
"Breast"
"Breast"
"Breast"
"Breast"
"Breast"
"Breast"
"Breast"
"Breast"
"Breast"
"Breast"
"Breast"
"Breast"
"Breast"
"Breast"
"Breast"
"Breast"
"Breast"
"Breast"
"Breast"
"Breast"
"Breast"
"Breast"
"Breast"
"Breast"
"Breast"
"Breast"
"Breast"
"Breast"
"Breast"
"Breast"
"Breast"
"Breast"
"Breast"
"Breast"
"Breast"
"Breast"
"Breast"
"Breast"
"Breast"
"Breast"
"Breast"
"Breast"
"Breast"
"Breast"
"Breast"
"Breast"
"Breast"
"Breast"
"Breast"
"Breast"
"Breast"
"Breast"
"Breast"
"Breast"
"Breast"
"Breast"
"Breast"
"Breast"
"Breast"
"Breast"
"Breast"
"Breast"
"Breast"
"Breast"
"Breast"
"Breast"
"Breast"
"Breast"
"Breast"
"Breast"
"Breast"
"Breast"
"Breast"
"Breast"
"Breast"
"Breast"
"Cervix"
"Cervix"
"Cervix"
"Colorectal"
"Colorectal"
"Colorectal"
"Colorectal"
"Colorectal"
"Colorectal"
"Colorectal"
"Colorectal"
"Colorectal"
"Colorectal"
"Colorectal"
"Colorectal"
"Colorectal"
"Colorectal"
"Colorectal"
"Colorectal"
"Colorectal"
"Colorectal"
"Colorectal"
"Colorectal"
"Colorectal"
"Colorectal"
"Colorectal"
"Colorectal"
"Colorectal"
"Colorectal"
"Colorectal"
"Colorectal"
"Colorectal"
"Colorectal"
"Colorectal"
"Colorectal"
"Colorectal"
"Colorectal"
"Colorectal"
"Colorectal"
"Colorectal"
"Colorectal"
"Colorectal"
"Colorectal"
"Colorectal"
"Colorectal"
"Colorectal"
"Colorectal"
"Colorectal"
"Colorectal"
"Colorectal"
"Colorectal"
"Colorectal"
"Colorectal"
"Colorectal"
"Esophagus"
"Esophagus"
"Esophagus"
"Esophagus"
"Esophagus"
"Esophagus"
"Esophagus"
"Esophagus"
"Esophagus"
"Esophagus"
"Esophagus"
"Esophagus"
"Esophagus"
"Head and Neck"
"Head and Neck"
"Head and Neck"
"Head and Neck"
"Head and Neck"
"Head and Neck"
"Head and Neck"
"Head and Neck"
"Head and Neck"
"Head and Neck"
"Head and Neck"
"Head and Neck"
"Head and Neck"
"Head and Neck"
"Head and Neck"
"Head and Neck"
"Head and Neck"
"Head and Neck"
"Head and Neck"
"Head and Neck"
"Head and Neck"
"Head and Neck"
"Head and Neck"
"Head and Neck"
"Head and Neck"
"Head and Neck"
"Head and Neck"
"Head and Neck"
"Head and Neck"
"Head and Neck"
"Head and Neck"
"Head and Neck"
"Head and Neck"
"Head and Neck"
"Head and Neck"
"Head and Neck"
"Head and Neck"
"Head and Neck"
"Head and Neck"
"Head and Neck"
"Head and Neck"
"Head and Neck"
"Head and Neck"
"Head and Neck"
"Kidney"
"Kidney"
"Kidney"
"Kidney"
"Kidney"
"Kidney"
"Kidney"
"Kidney"
"Kidney"
"Kidney"
"Kidney"
"Kidney"
"Kidney"
"Kidney"
"Kidney"
"Kidney"
"Kidney"
"Kidney"
"Kidney"
"Kidney"
"Kidney"
"Kidney"
"Kidney"
"Kidney"
"Kidney"
"Kidney"
"Kidney"
"Kidney"
"Kidney"
"Kidney"
"Kidney"
"Kidney"
"Kidney"
"Kidney"
"Kidney"
"Kidney"
"Kidney"
"Kidney"
"Kidney"
"Kidney"
"Kidney"
"Kidney"
"Kidney"
"Kidney"
"Kidney"
"Kidney"
"Kidney"
"Kidney"
"Kidney"
"Kidney"
"Kidney"
"Kidney"
"Kidney"
"Kidney"
"Kidney"
"Kidney"
"Kidney"
"Kidney"
"Kidney"
"Kidney"
"Kidney"
"Kidney"
"Kidney"
"Kidney"
"Kidney"
"Kidney"
"Kidney"
"Kidney"
"Kidney"
"Kidney"
"Kidney"
"Kidney"
"Kidney"
"Kidney"
"Kidney"
"Kidney"
"Kidney"
"Kidney"
"Kidney"
"Kidney"
"Kidney"
"Kidney"
"Kidney"
"Kidney"
"Kidney"
"Kidney"
"Kidney"
"Kidney"
"Kidney"
"Kidney"
"Kidney"
"Kidney"
"Kidney"
"Kidney"
"Kidney"
"Kidney"
"Kidney"
"Kidney"
"Kidney"
"Kidney"
"Kidney"
"Kidney"
"Kidney"
"Kidney"
"Kidney"
"Kidney"
"Kidney"
"Kidney"
"Kidney"
"Kidney"
"Kidney"
"Kidney"
"Kidney"
"Kidney"
"Kidney"
"Kidney"
"Kidney"
"Kidney"
"Kidney"
"Kidney"
"Kidney"
"Kidney"
"Kidney"
"Kidney"
"Kidney"
"Kidney"
"Kidney"
"Kidney"
"Kidney"
"Liver"
"Liver"
"Liver"
"Liver"
"Liver"
"Liver"
"Liver"
"Liver"
"Liver"
"Liver"
"Liver"
"Liver"
"Liver"
"Liver"
"Liver"
"Liver"
"Liver"
"Liver"
"Liver"
"Liver"
"Liver"
"Liver"
"Liver"
"Liver"
"Liver"
"Liver"
"Liver"
"Liver"
"Liver"
"Liver"
"Liver"
"Liver"
"Liver"
"Liver"
"Liver"
"Liver"
"Liver"
"Liver"
"Liver"
"Liver"
"Liver"
"Liver"
"Liver"
"Liver"
"Liver"
"Liver"
"Liver"
"Liver"
"Liver"
"Liver"
"Lung"
"Lung"
"Lung"
"Lung"
"Lung"
"Lung"
"Lung"
"Lung"
"Lung"
"Lung"
"Lung"
"Lung"
"Lung"
"Lung"
"Lung"
"Lung"
"Lung"
"Lung"
"Lung"
"Lung"
"Lung"
"Lung"
"Lung"
"Lung"
"Lung"
"Lung"
"Lung"
"Lung"
"Lung"
"Lung"
"Lung"
"Lung"
"Lung"
"Lung"
"Lung"
"Lung"
"Lung"
"Lung"
"Lung"
"Lung"
"Lung"
"Lung"
"Lung"
"Lung"
"Lung"
"Lung"
"Lung"
"Lung"
"Lung"
"Lung"
"Lung"
"Lung"
"Lung"
"Lung"
"Lung"
"Lung"
"Lung"
"Lung"
"Lung"
"Lung"
"Lung"
"Lung"
"Lung"
"Lung"
"Lung"
"Lung"
"Lung"
"Lung"
"Lung"
"Lung"
"Lung"
"Lung"
"Lung"
"Lung"
"Lung"
"Lung"
"Lung"
"Lung"
"Lung"
"Lung"
"Lung"
"Lung"
"Lung"
"Lung"
"Lung"
"Lung"
"Lung"
"Lung"
"Lung"
"Lung"
"Lung"
"Lung"
"Lung"
"Lung"
"Lung"
"Lung"
"Lung"
"Lung"
"Lung"
"Lung"
"Lung"
"Lung"
"Lung"
"Lung"
"Lung"
"Lung"
"Lung"
"Lung"
"Lung"
"Lung"
"Pancreas"
"Pancreas"
"Pancreas"
"Pancreas"
"Prostate"
"Prostate"
"Prostate"
"Prostate"
"Prostate"
"Prostate"
"Prostate"
"Prostate"
"Prostate"
"Prostate"
"Prostate"
"Prostate"
"Prostate"
"Prostate"
"Prostate"
"Prostate"
"Prostate"
"Prostate"
"Prostate"
"Prostate"
"Prostate"
"Prostate"
"Prostate"
"Prostate"
"Prostate"
"Prostate"
"Prostate"
"Prostate"
"Prostate"
"Prostate"
"Prostate"
"Prostate"
"Prostate"
"Prostate"
"Prostate"
"Prostate"
"Prostate"
"Prostate"
"Prostate"
"Prostate"
"Prostate"
"Prostate"
"Prostate"
"Prostate"
"Prostate"
"Prostate"
"Prostate"
"Prostate"
"Prostate"
"Prostate"
"Prostate"
"Prostate"
"Skin"
"Soft Tissue"
"Soft Tissue"
"Stomach"
"Stomach"
"Stomach"
"Stomach"
"Stomach"
"Stomach"
"Stomach"
"Stomach"
"Stomach"
"Stomach"
"Stomach"
"Stomach"
"Stomach"
"Stomach"
"Stomach"
"Stomach"
"Stomach"
"Stomach"
"Stomach"
"Stomach"
"Stomach"
"Stomach"
"Stomach"
"Stomach"
"Stomach"
"Stomach"
"Stomach"
"Stomach"
"Stomach"
"Stomach"
"Stomach"
"Stomach"
"Stomach"
"Stomach"
"Stomach"
"Stomach"
"Stomach"
"Thymus"
"Thymus"
"Thyroid"
"Thyroid"
"Thyroid"
"Thyroid"
"Thyroid"
"Thyroid"
"Thyroid"
"Thyroid"
"Thyroid"
"Thyroid"
"Thyroid"
"Thyroid"
"Thyroid"
"Thyroid"
"Thyroid"
"Thyroid"
"Thyroid"
"Thyroid"
"Thyroid"
"Thyroid"
"Thyroid"
"Thyroid"
"Thyroid"
"Thyroid"
"Thyroid"
"Thyroid"
"Thyroid"
"Thyroid"
"Thyroid"
"Thyroid"
"Thyroid"
"Thyroid"
"Thyroid"
"Thyroid"
"Thyroid"
"Thyroid"
"Thyroid"
"Thyroid"
"Thyroid"
"Thyroid"
"Thyroid"
"Thyroid"
"Thyroid"
"Thyroid"
"Thyroid"
"Thyroid"
"Thyroid"
"Thyroid"
"Thyroid"
"Thyroid"
"Thyroid"
"Thyroid"
"Thyroid"
"Thyroid"
"Thyroid"
"Thyroid"
"Thyroid"
"Thyroid"
"Thyroid"
"Uterus"
"Uterus"
"Uterus"
"Uterus"
"Uterus"
"Uterus"
"Uterus"
"Uterus"
"Uterus"
"Uterus"
"Uterus"
"Uterus"
"Uterus"
"Uterus"
"Uterus"
"Uterus"
"Uterus"
"Uterus"
"Uterus"
"Uterus"
"Uterus"
"Uterus"
"Uterus"
"Uterus"
"Uterus"
"Uterus"
"Uterus"
"Uterus"
"Uterus"
"Uterus"
"Uterus"
"Uterus"
"Uterus"
"Uterus"
"Uterus"
